# Supplementary material for: An auditory display tool for DNA sequence analysis
Source: BMC Bioinformatics. 2017 Apr 24;18:221. doi: 10.1186/s12859-017-1632-x (PMC5404335; doi:10.1186/s12859-017-1632-x)
Supplement: Supplementary file 17 — Code for website; including html, php and associated files. (ZIP 49453 kb) [file 12859_2017_1632_MOESM17_ESM.zip]

Archive with 751 entries (716 files):
- sonification/
- sonification/_notes/
- sonification/_notes/dwsync.xml
- __MACOSX/
- __MACOSX/sonification/
- __MACOSX/sonification/_notes/
- __MACOSX/sonification/_notes/._dwsync.xml
- sonification/about.php
- __MACOSX/sonification/._about.php
- sonification/arrays.php
- __MACOSX/sonification/._arrays.php
- sonification/dna_as_midi.txt
- __MACOSX/sonification/._dna_as_midi.txt
- sonification/dna_midi.txt
- __MACOSX/sonification/._dna_midi.txt
- sonification/DNA_strings.php
- __MACOSX/sonification/._DNA_strings.php
- sonification/error.php
- __MACOSX/sonification/._error.php
- sonification/ex_music.php
- __MACOSX/sonification/._ex_music.php
- sonification/example.php
- __MACOSX/sonification/._example.php
- sonification/example_mp3/
- sonification/example_mp3/01 G Sequence (default).mp3
- __MACOSX/sonification/example_mp3/
- __MACOSX/sonification/example_mp3/._01 G Sequence (default).mp3
- sonification/example_mp3/02 STOP in 1st Reading Frame (default).mp3
- __MACOSX/sonification/example_mp3/._02 STOP in 1st Reading Frame (default).mp3
- sonification/example_mp3/03a STOP in All Reading Frames (default).mp3
- __MACOSX/sonification/example_mp3/._03a STOP in All Reading Frames (default).mp3
- sonification/example_mp3/03b STOP in All Reading Frames (Restart after 10 codons).mp3
- __MACOSX/sonification/example_mp3/._03b STOP in All Reading Frames (Restart after 10 codons).mp3
- sonification/example_mp3/04 STOP in All, START in 1st RF (default).mp3
- __MACOSX/sonification/example_mp3/._04 STOP in All, START in 1st RF (default).mp3
- sonification/example_mp3/05 AT only DNA (default).mp3
- __MACOSX/sonification/example_mp3/._05 AT only DNA (default).mp3
- sonification/example_mp3/05b AT only DNA (Ignore Start Stop).mp3
- __MACOSX/sonification/example_mp3/._05b AT only DNA (Ignore Start Stop).mp3
- sonification/example_mp3/06 GC only DNA (default).mp3
- __MACOSX/sonification/example_mp3/._06 GC only DNA (default).mp3
- sonification/example_mp3/15s RNA.mp3
- __MACOSX/sonification/example_mp3/._15s RNA.mp3
- sonification/example_mp3/15S_rRNA non-coding RNA (Highlight STOP START).mp3
- __MACOSX/sonification/example_mp3/._15S_rRNA non-coding RNA (Highlight STOP START).mp3
- sonification/example_mp3/15S_rRNA non-coding RNA (Restart on ATG).mp3
- __MACOSX/sonification/example_mp3/._15S_rRNA non-coding RNA (Restart on ATG).mp3
- sonification/example_mp3/alphoid.mp3
- __MACOSX/sonification/example_mp3/._alphoid.mp3
- sonification/example_mp3/alphoid_2.mp3
- __MACOSX/sonification/example_mp3/._alphoid_2.mp3
- sonification/example_mp3/Alu.mp3
- __MACOSX/sonification/example_mp3/._Alu.mp3
- sonification/example_mp3/Human alphoid repetitive sequence (Ignore Start Stop).mp3
- __MACOSX/sonification/example_mp3/._Human alphoid repetitive sequence (Ignore Start Stop).mp3
- sonification/example_mp3/Human alphoid repetitive sequence (Restart on ATG).mp3
- __MACOSX/sonification/example_mp3/._Human alphoid repetitive sequence (Restart on ATG).mp3
- sonification/example_mp3/Human H-Ras cDNA (Highlight STOP START).mp3
- __MACOSX/sonification/example_mp3/._Human H-Ras cDNA (Highlight STOP START).mp3
- sonification/example_mp3/Human H-Ras cDNA (Silent until ATG).mp3
- __MACOSX/sonification/example_mp3/._Human H-Ras cDNA (Silent until ATG).mp3
- sonification/example_mp3/Human Telomeric DNA (Ignore Start Stop).mp3
- __MACOSX/sonification/example_mp3/._Human Telomeric DNA (Ignore Start Stop).mp3
- sonification/example_mp3/Mutated G Sequence.mp3
- __MACOSX/sonification/example_mp3/._Mutated G Sequence.mp3
- sonification/example_mp3/ras.mp3
- __MACOSX/sonification/example_mp3/._ras.mp3
- sonification/example_mp3/telomeric_seq.mp3
- __MACOSX/sonification/example_mp3/._telomeric_seq.mp3
- sonification/footer.php
- __MACOSX/sonification/._footer.php
- sonification/form_audio_control.php
- __MACOSX/sonification/._form_audio_control.php
- sonification/form_dna_seq_control.php
- __MACOSX/sonification/._form_dna_seq_control.php
- sonification/form_instrument_control.php
- __MACOSX/sonification/._form_instrument_control.php
- sonification/form_instrument_control_02.php
- __MACOSX/sonification/._form_instrument_control_02.php
- sonification/form_instrument_dropdown.php
- __MACOSX/sonification/._form_instrument_dropdown.php
- sonification/functions.php
- __MACOSX/sonification/._functions.php
- sonification/GeneralMidi.html
- __MACOSX/sonification/._GeneralMidi.html
- sonification/header.php
- __MACOSX/sonification/._header.php
- sonification/help.php
- __MACOSX/sonification/._help.php
- sonification/help_algorithms.php
- __MACOSX/sonification/._help_algorithms.php
- sonification/help_menu.php
- __MACOSX/sonification/._help_menu.php
- sonification/help_midi_note.php
- __MACOSX/sonification/._help_midi_note.php
- sonification/index.php
- __MACOSX/sonification/._index.php
- sonification/JZZ-modules-master/
- sonification/JZZ-modules-master/.gitignore
- __MACOSX/sonification/JZZ-modules-master/
- __MACOSX/sonification/JZZ-modules-master/._.gitignore
- sonification/JZZ-modules-master/Gruntfile.js
- __MACOSX/sonification/JZZ-modules-master/._Gruntfile.js
- sonification/JZZ-modules-master/html/
- sonification/JZZ-modules-master/html/_HumanTelomericDNA.mid
- __MACOSX/sonification/JZZ-modules-master/html/
- __MACOSX/sonification/JZZ-modules-master/html/.__HumanTelomericDNA.mid
- sonification/JZZ-modules-master/html/_notes/
- sonification/JZZ-modules-master/html/_notes/dwsync.xml
- __MACOSX/sonification/JZZ-modules-master/html/_notes/
- __MACOSX/sonification/JZZ-modules-master/html/_notes/._dwsync.xml
- sonification/JZZ-modules-master/html/ascii.html
- __MACOSX/sonification/JZZ-modules-master/html/._ascii.html
- sonification/JZZ-modules-master/html/base64convert.php
- __MACOSX/sonification/JZZ-modules-master/html/._base64convert.php
- sonification/JZZ-modules-master/html/base64String.txt
- __MACOSX/sonification/JZZ-modules-master/html/._base64String.txt
- sonification/JZZ-modules-master/html/bg1.png
- __MACOSX/sonification/JZZ-modules-master/html/._bg1.png
- sonification/JZZ-modules-master/html/bgb.png
- __MACOSX/sonification/JZZ-modules-master/html/._bgb.png
- sonification/JZZ-modules-master/html/bgw.png
- __MACOSX/sonification/JZZ-modules-master/html/._bgw.png
- sonification/JZZ-modules-master/html/JZZ_AutoKeys.html
- __MACOSX/sonification/JZZ-modules-master/html/._JZZ_AutoKeys.html
- sonification/JZZ-modules-master/html/JZZ_HelloMIDI.html
- __MACOSX/sonification/JZZ-modules-master/html/._JZZ_HelloMIDI.html
- sonification/JZZ-modules-master/html/JZZ_PlayMidiFile.html
- __MACOSX/sonification/JZZ-modules-master/html/._JZZ_PlayMidiFile.html
- sonification/JZZ-modules-master/html/JZZ_PlayMidiFile.php
- __MACOSX/sonification/JZZ-modules-master/html/._JZZ_PlayMidiFile.php
- sonification/JZZ-modules-master/html/JZZ_ReadMIDI.html
- __MACOSX/sonification/JZZ-modules-master/html/._JZZ_ReadMIDI.html
- sonification/JZZ-modules-master/html/kbd.html
- __MACOSX/sonification/JZZ-modules-master/html/._kbd.html
- sonification/JZZ-modules-master/html/knobs.html
- __MACOSX/sonification/JZZ-modules-master/html/._knobs.html
- sonification/JZZ-modules-master/html/midijs.html
- __MACOSX/sonification/JZZ-modules-master/html/._midijs.html
- sonification/JZZ-modules-master/html/osc.html
- __MACOSX/sonification/JZZ-modules-master/html/._osc.html
- sonification/JZZ-modules-master/html/qwerty.html
- __MACOSX/sonification/JZZ-modules-master/html/._qwerty.html
- sonification/JZZ-modules-master/html/soundfont/
- sonification/JZZ-modules-master/html/soundfont/acoustic_grand_piano-mp3/
- sonification/JZZ-modules-master/html/soundfont/acoustic_grand_piano-mp3/A0.mp3
- __MACOSX/sonification/JZZ-modules-master/html/soundfont/
- __MACOSX/sonification/JZZ-modules-master/html/soundfont/acoustic_grand_piano-mp3/
- __MACOSX/sonification/JZZ-modules-master/html/soundfont/acoustic_grand_piano-mp3/._A0.mp3
- sonification/JZZ-modules-master/html/soundfont/acoustic_grand_piano-mp3/A1.mp3
- __MACOSX/sonification/JZZ-modules-master/html/soundfont/acoustic_grand_piano-mp3/._A1.mp3
- sonification/JZZ-modules-master/html/soundfont/acoustic_grand_piano-mp3/A2.mp3
- __MACOSX/sonification/JZZ-modules-master/html/soundfont/acoustic_grand_piano-mp3/._A2.mp3
- sonification/JZZ-modules-master/html/soundfont/acoustic_grand_piano-mp3/A3.mp3
- __MACOSX/sonification/JZZ-modules-master/html/soundfont/acoustic_grand_piano-mp3/._A3.mp3
- sonification/JZZ-modules-master/html/soundfont/acoustic_grand_piano-mp3/A4.mp3
- __MACOSX/sonification/JZZ-modules-master/html/soundfont/acoustic_grand_piano-mp3/._A4.mp3
- sonification/JZZ-modules-master/html/soundfont/acoustic_grand_piano-mp3/A5.mp3
- __MACOSX/sonification/JZZ-modules-master/html/soundfont/acoustic_grand_piano-mp3/._A5.mp3
- sonification/JZZ-modules-master/html/soundfont/acoustic_grand_piano-mp3/A6.mp3
- __MACOSX/sonification/JZZ-modules-master/html/soundfont/acoustic_grand_piano-mp3/._A6.mp3
- sonification/JZZ-modules-master/html/soundfont/acoustic_grand_piano-mp3/A7.mp3
- __MACOSX/sonification/JZZ-modules-master/html/soundfont/acoustic_grand_piano-mp3/._A7.mp3
- sonification/JZZ-modules-master/html/soundfont/acoustic_grand_piano-mp3/Ab1.mp3
- __MACOSX/sonification/JZZ-modules-master/html/soundfont/acoustic_grand_piano-mp3/._Ab1.mp3
- sonification/JZZ-modules-master/html/soundfont/acoustic_grand_piano-mp3/Ab2.mp3
- __MACOSX/sonification/JZZ-modules-master/html/soundfont/acoustic_grand_piano-mp3/._Ab2.mp3
- sonification/JZZ-modules-master/html/soundfont/acoustic_grand_piano-mp3/Ab3.mp3
- __MACOSX/sonification/JZZ-modules-master/html/soundfont/acoustic_grand_piano-mp3/._Ab3.mp3
- sonification/JZZ-modules-master/html/soundfont/acoustic_grand_piano-mp3/Ab4.mp3
- __MACOSX/sonification/JZZ-modules-master/html/soundfont/acoustic_grand_piano-mp3/._Ab4.mp3
- sonification/JZZ-modules-master/html/soundfont/acoustic_grand_piano-mp3/Ab5.mp3
- __MACOSX/sonification/JZZ-modules-master/html/soundfont/acoustic_grand_piano-mp3/._Ab5.mp3
- sonification/JZZ-modules-master/html/soundfont/acoustic_grand_piano-mp3/Ab6.mp3
- __MACOSX/sonification/JZZ-modules-master/html/soundfont/acoustic_grand_piano-mp3/._Ab6.mp3
- sonification/JZZ-modules-master/html/soundfont/acoustic_grand_piano-mp3/Ab7.mp3
- __MACOSX/sonification/JZZ-modules-master/html/soundfont/acoustic_grand_piano-mp3/._Ab7.mp3
- sonification/JZZ-modules-master/html/soundfont/acoustic_grand_piano-mp3/B0.mp3
- __MACOSX/sonification/JZZ-modules-master/html/soundfont/acoustic_grand_piano-mp3/._B0.mp3
- sonification/JZZ-modules-master/html/soundfont/acoustic_grand_piano-mp3/B1.mp3
- __MACOSX/sonification/JZZ-modules-master/html/soundfont/acoustic_grand_piano-mp3/._B1.mp3
- sonification/JZZ-modules-master/html/soundfont/acoustic_grand_piano-mp3/B2.mp3
- __MACOSX/sonification/JZZ-modules-master/html/soundfont/acoustic_grand_piano-mp3/._B2.mp3
- sonification/JZZ-modules-master/html/soundfont/acoustic_grand_piano-mp3/B3.mp3
- __MACOSX/sonification/JZZ-modules-master/html/soundfont/acoustic_grand_piano-mp3/._B3.mp3
- sonification/JZZ-modules-master/html/soundfont/acoustic_grand_piano-mp3/B4.mp3
- __MACOSX/sonification/JZZ-modules-master/html/soundfont/acoustic_grand_piano-mp3/._B4.mp3
- sonification/JZZ-modules-master/html/soundfont/acoustic_grand_piano-mp3/B5.mp3
- __MACOSX/sonification/JZZ-modules-master/html/soundfont/acoustic_grand_piano-mp3/._B5.mp3
- sonification/JZZ-modules-master/html/soundfont/acoustic_grand_piano-mp3/B6.mp3
- __MACOSX/sonification/JZZ-modules-master/html/soundfont/acoustic_grand_piano-mp3/._B6.mp3
- sonification/JZZ-modules-master/html/soundfont/acoustic_grand_piano-mp3/B7.mp3
- __MACOSX/sonification/JZZ-modules-master/html/soundfont/acoustic_grand_piano-mp3/._B7.mp3
- sonification/JZZ-modules-master/html/soundfont/acoustic_grand_piano-mp3/Bb0.mp3
- __MACOSX/sonification/JZZ-modules-master/html/soundfont/acoustic_grand_piano-mp3/._Bb0.mp3
- sonification/JZZ-modules-master/html/soundfont/acoustic_grand_piano-mp3/Bb1.mp3
- __MACOSX/sonification/JZZ-modules-master/html/soundfont/acoustic_grand_piano-mp3/._Bb1.mp3
- sonification/JZZ-modules-master/html/soundfont/acoustic_grand_piano-mp3/Bb2.mp3
- __MACOSX/sonification/JZZ-modules-master/html/soundfont/acoustic_grand_piano-mp3/._Bb2.mp3
- sonification/JZZ-modules-master/html/soundfont/acoustic_grand_piano-mp3/Bb3.mp3
- __MACOSX/sonification/JZZ-modules-master/html/soundfont/acoustic_grand_piano-mp3/._Bb3.mp3
- sonification/JZZ-modules-master/html/soundfont/acoustic_grand_piano-mp3/Bb4.mp3
- __MACOSX/sonification/JZZ-modules-master/html/soundfont/acoustic_grand_piano-mp3/._Bb4.mp3
- sonification/JZZ-modules-master/html/soundfont/acoustic_grand_piano-mp3/Bb5.mp3
- __MACOSX/sonification/JZZ-modules-master/html/soundfont/acoustic_grand_piano-mp3/._Bb5.mp3
- sonification/JZZ-modules-master/html/soundfont/acoustic_grand_piano-mp3/Bb6.mp3
- __MACOSX/sonification/JZZ-modules-master/html/soundfont/acoustic_grand_piano-mp3/._Bb6.mp3
- sonification/JZZ-modules-master/html/soundfont/acoustic_grand_piano-mp3/Bb7.mp3
- __MACOSX/sonification/JZZ-modules-master/html/soundfont/acoustic_grand_piano-mp3/._Bb7.mp3
- sonification/JZZ-modules-master/html/soundfont/acoustic_grand_piano-mp3/C1.mp3
- __MACOSX/sonification/JZZ-modules-master/html/soundfont/acoustic_grand_piano-mp3/._C1.mp3
- sonification/JZZ-modules-master/html/soundfont/acoustic_grand_piano-mp3/C2.mp3
- __MACOSX/sonification/JZZ-modules-master/html/soundfont/acoustic_grand_piano-mp3/._C2.mp3
- sonification/JZZ-modules-master/html/soundfont/acoustic_grand_piano-mp3/C3.mp3
- __MACOSX/sonification/JZZ-modules-master/html/soundfont/acoustic_grand_piano-mp3/._C3.mp3
- sonification/JZZ-modules-master/html/soundfont/acoustic_grand_piano-mp3/C4.mp3
- __MACOSX/sonification/JZZ-modules-master/html/soundfont/acoustic_grand_piano-mp3/._C4.mp3
- sonification/JZZ-modules-master/html/soundfont/acoustic_grand_piano-mp3/C5.mp3
- __MACOSX/sonification/JZZ-modules-master/html/soundfont/acoustic_grand_piano-mp3/._C5.mp3
- sonification/JZZ-modules-master/html/soundfont/acoustic_grand_piano-mp3/C6.mp3
- __MACOSX/sonification/JZZ-modules-master/html/soundfont/acoustic_grand_piano-mp3/._C6.mp3
- sonification/JZZ-modules-master/html/soundfont/acoustic_grand_piano-mp3/C7.mp3
- __MACOSX/sonification/JZZ-modules-master/html/soundfont/acoustic_grand_piano-mp3/._C7.mp3
- sonification/JZZ-modules-master/html/soundfont/acoustic_grand_piano-mp3/C8.mp3
- __MACOSX/sonification/JZZ-modules-master/html/soundfont/acoustic_grand_piano-mp3/._C8.mp3
- sonification/JZZ-modules-master/html/soundfont/acoustic_grand_piano-mp3/D1.mp3
- __MACOSX/sonification/JZZ-modules-master/html/soundfont/acoustic_grand_piano-mp3/._D1.mp3
- sonification/JZZ-modules-master/html/soundfont/acoustic_grand_piano-mp3/D2.mp3
- __MACOSX/sonification/JZZ-modules-master/html/soundfont/acoustic_grand_piano-mp3/._D2.mp3
- sonification/JZZ-modules-master/html/soundfont/acoustic_grand_piano-mp3/D3.mp3
- __MACOSX/sonification/JZZ-modules-master/html/soundfont/acoustic_grand_piano-mp3/._D3.mp3
- sonification/JZZ-modules-master/html/soundfont/acoustic_grand_piano-mp3/D4.mp3
- __MACOSX/sonification/JZZ-modules-master/html/soundfont/acoustic_grand_piano-mp3/._D4.mp3
- sonification/JZZ-modules-master/html/soundfont/acoustic_grand_piano-mp3/D5.mp3
- __MACOSX/sonification/JZZ-modules-master/html/soundfont/acoustic_grand_piano-mp3/._D5.mp3
- sonification/JZZ-modules-master/html/soundfont/acoustic_grand_piano-mp3/D6.mp3
- __MACOSX/sonification/JZZ-modules-master/html/soundfont/acoustic_grand_piano-mp3/._D6.mp3
- sonification/JZZ-modules-master/html/soundfont/acoustic_grand_piano-mp3/D7.mp3
- __MACOSX/sonification/JZZ-modules-master/html/soundfont/acoustic_grand_piano-mp3/._D7.mp3
- sonification/JZZ-modules-master/html/soundfont/acoustic_grand_piano-mp3/Db1.mp3
- __MACOSX/sonification/JZZ-modules-master/html/soundfont/acoustic_grand_piano-mp3/._Db1.mp3
- sonification/JZZ-modules-master/html/soundfont/acoustic_grand_piano-mp3/Db2.mp3
- __MACOSX/sonification/JZZ-modules-master/html/soundfont/acoustic_grand_piano-mp3/._Db2.mp3
- sonification/JZZ-modules-master/html/soundfont/acoustic_grand_piano-mp3/Db3.mp3
- __MACOSX/sonification/JZZ-modules-master/html/soundfont/acoustic_grand_piano-mp3/._Db3.mp3
- sonification/JZZ-modules-master/html/soundfont/acoustic_grand_piano-mp3/Db4.mp3
- __MACOSX/sonification/JZZ-modules-master/html/soundfont/acoustic_grand_piano-mp3/._Db4.mp3
- sonification/JZZ-modules-master/html/soundfont/acoustic_grand_piano-mp3/Db5.mp3
- __MACOSX/sonification/JZZ-modules-master/html/soundfont/acoustic_grand_piano-mp3/._Db5.mp3
- sonification/JZZ-modules-master/html/soundfont/acoustic_grand_piano-mp3/Db6.mp3
- __MACOSX/sonification/JZZ-modules-master/html/soundfont/acoustic_grand_piano-mp3/._Db6.mp3
- sonification/JZZ-modules-master/html/soundfont/acoustic_grand_piano-mp3/Db7.mp3
- __MACOSX/sonification/JZZ-modules-master/html/soundfont/acoustic_grand_piano-mp3/._Db7.mp3
- sonification/JZZ-modules-master/html/soundfont/acoustic_grand_piano-mp3/Db8.mp3
- __MACOSX/sonification/JZZ-modules-master/html/soundfont/acoustic_grand_piano-mp3/._Db8.mp3
- sonification/JZZ-modules-master/html/soundfont/acoustic_grand_piano-mp3/E1.mp3
- __MACOSX/sonification/JZZ-modules-master/html/soundfont/acoustic_grand_piano-mp3/._E1.mp3
- sonification/JZZ-modules-master/html/soundfont/acoustic_grand_piano-mp3/E2.mp3
- __MACOSX/sonification/JZZ-modules-master/html/soundfont/acoustic_grand_piano-mp3/._E2.mp3
- sonification/JZZ-modules-master/html/soundfont/acoustic_grand_piano-mp3/E3.mp3
- __MACOSX/sonification/JZZ-modules-master/html/soundfont/acoustic_grand_piano-mp3/._E3.mp3
- sonification/JZZ-modules-master/html/soundfont/acoustic_grand_piano-mp3/E4.mp3
- __MACOSX/sonification/JZZ-modules-master/html/soundfont/acoustic_grand_piano-mp3/._E4.mp3
- sonification/JZZ-modules-master/html/soundfont/acoustic_grand_piano-mp3/E5.mp3
- __MACOSX/sonification/JZZ-modules-master/html/soundfont/acoustic_grand_piano-mp3/._E5.mp3
- sonification/JZZ-modules-master/html/soundfont/acoustic_grand_piano-mp3/E6.mp3
- __MACOSX/sonification/JZZ-modules-master/html/soundfont/acoustic_grand_piano-mp3/._E6.mp3
- sonification/JZZ-modules-master/html/soundfont/acoustic_grand_piano-mp3/E7.mp3
- __MACOSX/sonification/JZZ-modules-master/html/soundfont/acoustic_grand_piano-mp3/._E7.mp3
- sonification/JZZ-modules-master/html/soundfont/acoustic_grand_piano-mp3/Eb1.mp3
- __MACOSX/sonification/JZZ-modules-master/html/soundfont/acoustic_grand_piano-mp3/._Eb1.mp3
- sonification/JZZ-modules-master/html/soundfont/acoustic_grand_piano-mp3/Eb2.mp3
- __MACOSX/sonification/JZZ-modules-master/html/soundfont/acoustic_grand_piano-mp3/._Eb2.mp3
- sonification/JZZ-modules-master/html/soundfont/acoustic_grand_piano-mp3/Eb3.mp3
- __MACOSX/sonification/JZZ-modules-master/html/soundfont/acoustic_grand_piano-mp3/._Eb3.mp3
- sonification/JZZ-modules-master/html/soundfont/acoustic_grand_piano-mp3/Eb4.mp3
- __MACOSX/sonification/JZZ-modules-master/html/soundfont/acoustic_grand_piano-mp3/._Eb4.mp3
- sonification/JZZ-modules-master/html/soundfont/acoustic_grand_piano-mp3/Eb5.mp3
- __MACOSX/sonification/JZZ-modules-master/html/soundfont/acoustic_grand_piano-mp3/._Eb5.mp3
- sonification/JZZ-modules-master/html/soundfont/acoustic_grand_piano-mp3/Eb6.mp3
- __MACOSX/sonification/JZZ-modules-master/html/soundfont/acoustic_grand_piano-mp3/._Eb6.mp3
- sonification/JZZ-modules-master/html/soundfont/acoustic_grand_piano-mp3/Eb7.mp3
- __MACOSX/sonification/JZZ-modules-master/html/soundfont/acoustic_grand_piano-mp3/._Eb7.mp3
- sonification/JZZ-modules-master/html/soundfont/acoustic_grand_piano-mp3/F1.mp3
- __MACOSX/sonification/JZZ-modules-master/html/soundfont/acoustic_grand_piano-mp3/._F1.mp3
- sonification/JZZ-modules-master/html/soundfont/acoustic_grand_piano-mp3/F2.mp3
- __MACOSX/sonification/JZZ-modules-master/html/soundfont/acoustic_grand_piano-mp3/._F2.mp3
- sonification/JZZ-modules-master/html/soundfont/acoustic_grand_piano-mp3/F3.mp3
- __MACOSX/sonification/JZZ-modules-master/html/soundfont/acoustic_grand_piano-mp3/._F3.mp3
- sonification/JZZ-modules-master/html/soundfont/acoustic_grand_piano-mp3/F4.mp3
- __MACOSX/sonification/JZZ-modules-master/html/soundfont/acoustic_grand_piano-mp3/._F4.mp3
- sonification/JZZ-modules-master/html/soundfont/acoustic_grand_piano-mp3/F5.mp3
- __MACOSX/sonification/JZZ-modules-master/html/soundfont/acoustic_grand_piano-mp3/._F5.mp3
- sonification/JZZ-modules-master/html/soundfont/acoustic_grand_piano-mp3/F6.mp3
- __MACOSX/sonification/JZZ-modules-master/html/soundfont/acoustic_grand_piano-mp3/._F6.mp3
- sonification/JZZ-modules-master/html/soundfont/acoustic_grand_piano-mp3/F7.mp3
- __MACOSX/sonification/JZZ-modules-master/html/soundfont/acoustic_grand_piano-mp3/._F7.mp3
- sonification/JZZ-modules-master/html/soundfont/acoustic_grand_piano-mp3/G1.mp3
- __MACOSX/sonification/JZZ-modules-master/html/soundfont/acoustic_grand_piano-mp3/._G1.mp3
- sonification/JZZ-modules-master/html/soundfont/acoustic_grand_piano-mp3/G2.mp3
[truncated: 451 more entries]
