# Supplementary material for: An auditory display tool for DNA sequence analysis
Source: BMC Bioinformatics. 2017 Apr 24;18:221. doi: 10.1186/s12859-017-1632-x (PMC5404335; doi:10.1186/s12859-017-1632-x)
Supplement: Supplementary file 17 — Code for website; including html, php and associated files. (ZIP 49453 kb) [file 12859_2017_1632_MOESM17_ESM.zip › sonification/_notes/dwsync.xml]

<?xml version="1.0" encoding="utf-8" ?>
<dwsync>
<file name="sequences.fasta" server="104.236.33.29//var/www/html/sonification/" local="3451530913" remote="319783739095396001" Dst="-1" />
<file name="arrays.php" server="104.236.33.29//var/www/html/sonification/" local="3561512292" remote="319783739205377380" Dst="-1" />
<file name="verify_sequence.php" server="104.236.33.29//var/www/html/sonification/" local="3451530923" remote="319783739095396011" Dst="-1" />
<file name="dna_midi.txt" server="104.236.33.29//var/www/html/sonification/" local="3451530506" remote="319783739095395594" Dst="-1" />
<file name="help_midi_note.php" server="104.236.33.29//var/www/html/sonification/" local="3561582954" remote="319783739205448042" Dst="-1" />
<file name="dna_as_midi.txt" server="104.236.33.29//var/www/html/sonification/" local="3451530505" remote="319783739095395593" Dst="-1" />
<file name="form_dna_seq_control.php" server="104.236.33.29//var/www/html/sonification/" local="3561586750" remote="319783739205451838" Dst="-1" />
<file name="read_fasta.php" server="104.236.33.29//var/www/html/sonification/" local="3561665849" remote="319783739205530936" Dst="-1" />
<file name="JZZ_PlayMidiFile.php" server="104.236.33.29//var/www/html/sonification/" local="3561445664" remote="319783739205310752" Dst="-1" />
<file name="index.php" server="104.236.33.29//var/www/html/sonification/" local="3561579489" remote="319783739205444577" Dst="-1" />
<file name="rna_coding.fasta" server="104.236.33.29//var/www/html/sonification/" local="3451530911" remote="319783739095395999" Dst="-1" />
<file name="make_frame_note_data.php" server="104.236.33.29//var/www/html/sonification/" local="3561588482" remote="319783739205453570" Dst="-1" />
<file name="test_css_forms.php" server="104.236.33.29//var/www/html/sonification/" local="3451530920" remote="319783739095396008" Dst="-1" />
<file name="links.php" server="104.236.33.29//var/www/html/sonification/" local="3451530755" remote="319783739095395843" Dst="-1" />
<file name="form_instrument_control.php" server="104.236.33.29//var/www/html/sonification/" local="3451530719" remote="319783739095395807" Dst="-1" />
<file name="form_instrument_control_02.php" server="104.236.33.29//var/www/html/sonification/" local="3451530720" remote="319783739095395808" Dst="-1" />
<file name="help_algorithms.php" server="104.236.33.29//var/www/html/sonification/" local="3451530728" remote="319783739095395816" Dst="-1" />
<file name="footer.php" server="104.236.33.29//var/www/html/sonification/" local="3561579666" remote="319783739205444754" Dst="-1" />
<file name="Presentation1.gif" server="104.236.33.29//var/www/html/sonification/" local="3451530905" remote="319783739095395993" Dst="-1" />
<file name="elma guide.txt" server="104.236.33.29//var/www/html/sonification/" local="3451530537" remote="319783739095395625" Dst="-1" />
<file name="MidiTrk.php" server="104.236.33.29//var/www/html/sonification/" local="3451530903" remote="319783739095395991" Dst="-1" />
<file name="help_menu.php" server="104.236.33.29//var/www/html/sonification/" local="3451530729" remote="319783739095395817" Dst="-1" />
<file name="DNA_strings.php" server="104.236.33.29//var/www/html/sonification/" local="3451530507" remote="319783739095395595" Dst="-1" />
<file name="sonify.java" server="104.236.33.29//var/www/html/sonification/" local="3561430134" remote="319783739205295222" Dst="-1" />
<file name="functions.php.bak" server="104.236.33.29//var/www/html/sonification/" local="3451530723" remote="319783739095395811" Dst="-1" />
<file name="about.php" server="104.236.33.29//var/www/html/sonification/" local="3561444724" remote="319783739205309812" Dst="-1" />
<file name="text2midi default from web.txt" server="104.236.33.29//var/www/html/sonification/" local="3451530921" remote="319783739095396009" Dst="-1" />
<file name="stop_start_strict.php" server="104.236.33.29//var/www/html/sonification/" local="3561614198" remote="319783739205479307" Dst="-1" />
<file name="test.php" server="104.236.33.29//var/www/html/sonification/" local="3451530919" remote="319783739095396007" Dst="-1" />
<file name="form_instrument_dropdown.php" server="104.236.33.29//var/www/html/sonification/" local="3451530721" remote="319783739095395809" Dst="-1" />
<file name="listen_now.php" server="104.236.33.29//var/www/html/sonification/" local="3451530756" remote="319783739095395844" Dst="-1" />
<file name="Presentation1.ppt" server="104.236.33.29//var/www/html/sonification/" local="3451530908" remote="319783739095395996" Dst="-1" />
<file name="table_styles.css" server="104.236.33.29//var/www/html/sonification/" local="3451530918" remote="319783739095396006" Dst="-1" />
<file name="GeneralMidi.html" server="104.236.33.29//var/www/html/sonification/" local="3561581568" remote="319783739205446656" Dst="-1" />
<file name="header.php" server="104.236.33.29//var/www/html/sonification/" local="3561434003" remote="319783739205299091" Dst="-1" />
<file name="header_logo.jpg" server="104.236.33.29//var/www/html/sonification/" local="3451530726" remote="319783739095395814" Dst="-1" />
<file name="form_audio_control.php" server="104.236.33.29//var/www/html/sonification/" local="3561516089" remote="319783739205381177" Dst="-1" />
<file name="help.php" server="104.236.33.29//var/www/html/sonification/" local="3451530727" remote="319783739095395815" Dst="-1" />
<file name="log.txt" server="104.236.33.29//var/www/html/sonification/" local="3451530757" remote="319783739095395845" Dst="-1" />
<file name="error.php" server="104.236.33.29//var/www/html/sonification/" local="3451530538" remote="319783739095395626" Dst="-1" />
<file name="rna_coding.php" server="104.236.33.29//var/www/html/sonification/" local="3451530912" remote="319783739095396000" Dst="-1" />
<file name="sonify.css" server="104.236.33.29//var/www/html/sonification/" local="3561444414" remote="319783739205309502" Dst="-1" />
<file name="functions.php" server="104.236.33.29//var/www/html/sonification/" local="3561516758" remote="319783739205381846" Dst="-1" />
<file name="ex_music.php" server="104.236.33.29//var/www/html/sonification/" local="3561433827" remote="319783739205298915" Dst="-1" />
<file name="ex_sequence.php" server="104.236.33.29//var/www/html/sonification/" local="3561433497" remote="319783739205298585" Dst="-1" />
<file name="stop_start_codons.php" server="104.236.33.29//var/www/html/sonification/" local="3561512309" remote="319783739205377397" Dst="-1" />
</dwsync>
