# Supplementary material for: An auditory display tool for DNA sequence analysis
Source: BMC Bioinformatics. 2017 Apr 24;18:221. doi: 10.1186/s12859-017-1632-x (PMC5404335; doi:10.1186/s12859-017-1632-x)
Supplement: Supplementary file 17 — Code for website; including html, php and associated files. (ZIP 49453 kb) [file 12859_2017_1632_MOESM17_ESM.zip › sonification/about.php]

<?php 
include("header.php");
include("./functions.php");
?>
<h2>Sonification</h2>
	
<p>Sonification is the use of non-speech audio to convey information or perceptualize data. Due to the specifics of auditory perception, such as temporal and pressure resolution, it forms an interesting alternative to visualization techniques, gaining importance in various disciplines. It has been well established for a long time already as Auditory Display in situations that require a constant awareness of some information.</p>

<p><em>The Sonified audio playback requires Jazz-Plugin - best in Safari or Firefox </em></p>

</body>
</html>


<?php
include("footer.php");?>
