# Supplementary material for: An auditory display tool for DNA sequence analysis
Source: BMC Bioinformatics. 2017 Apr 24;18:221. doi: 10.1186/s12859-017-1632-x (PMC5404335; doi:10.1186/s12859-017-1632-x)
Supplement: Supplementary file 17 — Code for website; including html, php and associated files. (ZIP 49453 kb) [file 12859_2017_1632_MOESM17_ESM.zip › sonification/DNA_strings.php]

<?php 

$GATC = makeGATC();
$GATC1 = makeGATC1();
$GATC2 = makeGATC2();
$GCrich = makeGCrich();
$ATrich = makeATrich();
$AlternatingAT_GC = makeAlternatingAT_GC();

$DNA_strings[] = array('G Sequence', 
'GGGGGGGGGGGGGGGGGGGGGGGGGGGGGGGGGGGGGGGGGGGGGGGGGGGGGGGGGGGGGGGGGGGGGGGGGGGGGGGGGGGGGG',
'GGGGGGGGGGGGGGGGGGGGGGGGGGGGGGGGGGGGGGGGGGGGGGGGGGGGGGGGGGGGGGGGGGGGGGGGGGGGGGGGGGGGGG');

$DNA_strings[] = array('Mutated G Sequence', 
'GGGGGGGGGGGGGGGTGGGGGGGGGGGGGGGGGGGGGGGGGGGGGGGGGGGGGGGGGGGGGGGGGGGGGGGGGGGGGGGGGGGGGG',
'GGGGGGGGGGGGGGGTGGGGGGGGGGGGGGGGGGGGGGGGGGGGGGGGGGGGGGGGGGGGGGGGGGGGGGGGGGGGGGGGGGGGGG');

$DNA_strings[] = array('STOP in 1st Reading Frame', 
'GGGGGGGGGGGGGGGTAAGGGGGGGGGGGGGGGGGGGGGGGGGGGGGGGGGGGGGGGGGGGGGGGGGGGGGGGGGGGGGGGGGGGG',
'GGGGGGGGGGGGGGGTAAGGGGGGGGGGGGGGGGGGGGGGGGGGGGGGGGGGGGGGGGGGGGGGGGGGGGGGGGGGGGGGGGGGGG');

$DNA_strings[] = array('STOP in 2nd Reading Frames', 
'GGGGGGGGGGGGGGGGTAAGGGGGGGGGGGGGGGGGGGGGGGGGGGGGGGGGGGGGGGGGGGGGGGGGGGGGGGGGGGGGGGGGGG',
'GGGGGGGGGGGGGGGGTAAGGGGGGGGGGGGGGGGGGGGGGGGGGGGGGGGGGGGGGGGGGGGGGGGGGGGGGGGGGGGGGGGGGG');

$DNA_strings[] = array('STOP in 3rd Reading Frames', 
'GGGGGGGGGGGGGGGGGTAAGGGGGGGGGGGGGGGGGGGGGGGGGGGGGGGGGGGGGGGGGGGGGGGGGGGGGGGGGGGGGGGGGG',
'GGGGGGGGGGGGGGGGGTAAGGGGGGGGGGGGGGGGGGGGGGGGGGGGGGGGGGGGGGGGGGGGGGGGGGGGGGGGGGGGGGGGGG');

$DNA_strings[] = array('STOP in All Reading Frames', 
'GGGGGGGGGGGGGGGTAAATAAATAAGGGGGGGGGGGGGGGGGGGGGGGGGGGGGGGGGGGGGGGGGGGGGGGGGGGGGGGGGGGG',
'GGGGGGGGGGGGGGGTAAATAAATAAGGGGGGGGGGGGGGGGGGGGGGGGGGGGGGGGGGGGGGGGGGGGGGGGGGGGGGGGGGGG');

$DNA_strings[] = array('STOP in All, START in 1st RF', 
'GGGGGGGGGGGGGGGTAAATAAATAAGGGGGGGGGGATGGGGGGGGGGGGGGGGGGGGGGGGGGGGGGGGGGGGGGGGGGGGGGGG',
'GGGGGGGGGGGGGGGTAAATAAATAAGGGGGGGGGGATGGGGGGGGGGGGGGGGGGGGGGGGGGGGGGGGGGGGGGGGGGGGGGGG');

$DNA_strings[] = array('AT only DNA', "$ATrich", "$ATrich");

$DNA_strings[] = array('GC only DNA', "$GCrich", "$GCrich");

$DNA_strings[] = array('Human Telomeric DNA', 'TTTAGGGTTAGGGTTAGGGTTAGGGTTAGGGTTAGGGTTAGGGTTAGGGTTAGGGTTAGGGTTAGGGTTAGGGTTAGGGAGTAGGGTTAGGGTTAGGGTTAGGGTTAGGGTTAGGGTTAGGGTTAGGGTTAGGGTTAGGGTTAGGGTTAGGGTTAGGGTTAGGGTTAGGGTTAGGGTTAGGGTTAGGGTTAGGGTTAGGGTTAGGGTTAGGGTTAGGGTTAGGGTTAGGTTAGGGTTAGGGTGTTAGGGTTAGQGTTAGG','TTTAGGGTTAGGGTTAGGGTTAGGGTTAGGGTTAGGGTTAGGGTTAGGGTTAGGGTTAGGGTTAGGGTTAGGGTTAGGGAGTAGGGTTAGGGTTAGGGTTAGGGTTAGGGTTAGGGTTAGGGTTAGGGTTAGGGTTAGGGTTAGGGTTAGGGTTAGGGTTAGGGTTAGGGTTAGGGTTAGGGTTAGGGTTAGGGTTAGGGTTAGGGTTAGGGTTAGGGTTAGGGTTAGGTTAGGGTTAGGGTGTTAGGGTTAGQGTTAGG');

$DNA_strings[] = array('Human alphoid repetitive sequence', 'CCATTCCATTCCATTCCATTCCATTCCATTCCATTCCATTCCATTCCATTCCATTCCATTCCATTCCATTCCATTCCATTCCATTCCATTCCATTCCATTATAGTCCATTCCATTCCATTCCATTCCATTCAATTCCATTCCATTACAATTCGTTCCATTCCATTCTATTCCGTACCATTCGATTCCATTCCATACCATCCATTCCATTCCATTCCATTCATTCCATTCCGTTCCATTCCGTTCATTCATTCATTCCATTCTATTCGGATTAATTCCAATCTATTCCATTCATTGCATTCTATTCCATTCCATTGCAATCGAGTTGAATACATTGCATTCTATTCATTCATTCATTCCATTCCATTCCGGAAGATTA',
'CCATTCCATTCCATTCCATTCCATTCCATTCCATTCCATTCCATTCCATTCCATTCCATTCCATTCCATTCCATTCCATTCCATTCCATTCCATTCCATTATAGTCCATTCCATTCCATTCCATTCCATTCAATTCCATTCCATTACAATTCGTTCCATTCCATTCTATTCCGTACCATTCGATTCCATTCCATACCATCCATTCCATTCCATTCCATTCATTCCATTCCGTTCCATTCCGTTCATTCATTCATTCCATTCTATTCGGATTAATTCCAATCTATTCCATTCATTGCATTCTATTCCATTCCATTGCAATCGAGTTGAATACATTGCATTCTATTCATTCATTCATTCCATTCCATTCCGGAAGATTA');

$DNA_strings[] = array('Human H-Ras cDNA', 'ATGACGGAATATAAGCTGGTGGTGGTGGGCGCCGGCGGTGTGGGCAAGAGTGCGCTGACCATCCAGCTGATCCAGAACCATTTTGTGGACGAATACGACCCCACTATAGAGGATTCCTACCGGAAGCAGGTGGTCATTGATGGGGAGACGTGCCTGTTGGACATCCTGGATACCGCCGGCCAGGAGGAGTACAGCGCCATGCGGGACCAGTACATGCGCACCGGGGAGGGCTTCCTGTGTGTGTTTGCCATCAACAACACCAAGTCTTTTGAGGACATCCACCAGTACAGGGAGCAGATCAAACGGGTGAAGGACTCGGATGACGTGCCCATGGTGCTGGTGGGGAACAAGTGTGACCTGGCTGCACGCACTGTGGAATCTCGGCAGGCTCAGGACCTCGCCCGAAGCTACGGCATCCCCTACATCGAGACCTCGGCCAAGACCCGGCAGGGAGTGGAGGATGCCTTCTACACGTTGGTGCGTGAGATCCGGCAGCACAAGCTGCGGAAGCTGAACCCTCCTGATGAGAGTGGCCCCGGCTGCATGAGCTGCAAGTGTGTGCTCTCCTGA', 'ATGACGGAATATAAGCTGGTGGTGGTGGGCGCCGGCGGTGTGGGCAAGAGTGCGCTGACCATCCAGCTGATCCAGAACCATTTTGTGGACGAATACGACCCCACTATAGAGGATTCCTACCGGAAGCAGGTGGTCATTGATGGGGAGACGTGCCTGTTGGACATCCTGGATACCGCCGGCCAGGAGGAGTACAGCGCCATGCGGGACCAGTACATGCGCACCGGGGAGGGCTTCCTGTGTGTGTTTGCCATCAACAACACCAAGTCTTTTGAGGACATCCACCAGTACAGGGAGCAGATCAAACGGGTGAAGGACTCGGATGACGTGCCCATGGTGCTGGTGGGGAACAAGTGTGACCTGGCTGCACGCACTGTGGAATCTCGGCAGGCTCAGGACCTCGCCCGAAGCTACGGCATCCCCTACATCGAGACCTCGGCCAAGACCCGGCAGGGAGTGGAGGATGCCTTCTACACGTTGGTGCGTGAGATCCGGCAGCACAAGCTGCGGAAGCTGAACCCTCCTGATGAGAGTGGCCCCGGCTGCATGAGCTGCAAGTGTGTGCTCTCCTGA');

$DNA_strings[] = array('15S_rRNA non-coding RNA', 'GTAAAAAATTTATAAGAATATGATGTTGGTTCAGATTAAGCGCTAAATAAGGACATGACACATGCGAATCATACGTTTATTATTGATAAGATAATAAATATGTGGTGTAAACGTGAGTAATTTTATTAGGAATTAATGAACTATAGAATAAGCTAAATACTTAATATATTATTATATAAAAATAATTTATATAATAAAAAGGATATATATATAATATATATTTATCTATAGTCAAGCCAATAATGGTTTAGGTAGTAGGTTTATTAAGAGTTAAACCTAGCCAACGATCCATAATCGATAATGAAAGTTAGAACGATCACGTTGACTCTGAAATATAGTCAATATCTATAAGATACAGCAGTGAGGAATATTGGACAATGATCGAAAGATTGATCCAGTTACTTATTAGGATGATATATAAAAATATTTTATTTTATTTATAAATATTAAATATTTATAATAATAATAATAATAATATATATATATAAATTGATTAAAAATAAAATCCATAAATAATTAAAATAATGATATTAATTACCATATATATTTTTATATGGATATATATATTAATAATAATATTAATTTTATTATTATTAATAATATATTTTAATAGTCCTGACTAATATTTGTGCCAGCAGTCGCGGTAACACAAAGAGGGCGAGCGTTAATCATAATGGTTTAAAGGATCCGTAGAATGAATTATATATTATAATTTAGAGTTAATAAAATATAATTAAAGAATTATAATAGTAAAGATGAAATAATAATAATAATTATAAGACTAATATATGTGAAAATATTAATTAAATATTAACTGACATTGAGGGATTAAAACTAGAGTAGCGAAACGGATTCGATACCCGTGTAGTTCTAGTAGTAAACTATGAATACAATTATTTATAATATATATTATATATAAATAATAAATGAAAATGAAAGTATTCCACCTGAAGAGTACGTTAGCAATAATGAAACTCAAAACAATAGACGGTTACAGACTTAAGCAGTGGAGCATGTTATTTAATTCGATAATCCACGACTAACCTTACCATATTTTGAATATTATAATAATTATTATAATTATTATATTACAGGCGTTACATTGTTGTCTTTAGTTCGTGCTGCAAAGTTTTAGATTAAGTTCATAAACGAACAAAACTCCATATATATAATTTTAATTATATATAATTTTATATTATTTATTAATATAAAGAAAGGAATTAAGACAAATCATAATGATCCTTATAATATGGGTAATAGACGTGCTATAATAAAATGATAATAAAATTATATAAAATATATTTAATTATATTTAATTAATAATATAAAACATTTTAATTTTTAATATATTTTTTTATTATATATTAATATGAATTATAATCTGAAATTCGATTATATGAAAAAAGAATTGCTAGTAATACGTAAATTAGTATGTTACGGTGAATATTCTAACTGTTTCGCACTAATCACTCATCACGCGTTGAAACATATTATTATCTTATTATTTATATAATATTTTTTAATAAATATTAATAATTATTAATTTATATTTATTTATATCAGAAATAATATGAATTAATGCGAAGTTGAAATACAGTTACCGTAGGGGAACCTGCGGTGGGCTTATAAATATCTTAAATATTCTTACA', 'GTAAAAAATTTATAAGAATATGATGTTGGTTCAGATTAAGCGCTAAATAAGGACATGACACATGCGAATCATACGTTTATTATTGATAAGATAATAAATATGTGGTGTAAACGTGAGTAATTTTATTAGGAATTAATGAACTATAGAATAAGCTAAATACTTAATATATTATTATATAAAAATAATTTATATAATAAAAAGGATATATATATAATATATATTTATCTATAGTCAAGCCAATAATGGTTTAGGTAGTAGGTTTATTAAGAGTTAAACCTAGCCAACGATCCATAATCGATAATGAAAGTTAGAACGATCACGTTGACTCTGAAATATAGTCAATATCTATAAGATACAGCAGTGAGGAATATTGGACAATGATCGAAAGATTGATCCAGTTACTTATTAGGATGATATATAAAAATATTTTATTTTATTTATAAATATTAAATATTTATAATAATAATAATAATAATATATATATATAAATTGATTAAAAATAAAATCCATAAATAATTAAAATAATGATATTAATTACCATATATATTTTTATATGGATATATATATTAATAATAATATTAATTTTATTATTATTAATAATATATTTTAATAGTCCTGACTAATATTTGTGCCAGCAGTCGCGGTAACACAAAGAGGGCGAGCGTTAATCATAATGGTTTAAAGGATCCGTAGAATGAATTATATATTATAATTTAGAGTTAATAAAATATAATTAAAGAATTATAATAGTAAAGATGAAATAATAATAATAATTATAAGACTAATATATGTGAAAATATTAATTAAATATTAACTGACATTGAGGGATTAAAACTAGAGTAGCGAAACGGATTCGATACCCGTGTAGTTCTAGTAGTAAACTATGAATACAATTATTTATAATATATATTATATATAAATAATAAATGAAAATGAAAGTATTCCACCTGAAGAGTACGTTAGCAATAATGAAACTCAAAACAATAGACGGTTACAGACTTAAGCAGTGGAGCATGTTATTTAATTCGATAATCCACGACTAACCTTACCATATTTTGAATATTATAATAATTATTATAATTATTATATTACAGGCGTTACATTGTTGTCTTTAGTTCGTGCTGCAAAGTTTTAGATTAAGTTCATAAACGAACAAAACTCCATATATATAATTTTAATTATATATAATTTTATATTATTTATTAATATAAAGAAAGGAATTAAGACAAATCATAATGATCCTTATAATATGGGTAATAGACGTGCTATAATAAAATGATAATAAAATTATATAAAATATATTTAATTATATTTAATTAATAATATAAAACATTTTAATTTTTAATATATTTTTTTATTATATATTAATATGAATTATAATCTGAAATTCGATTATATGAAAAAAGAATTGCTAGTAATACGTAAATTAGTATGTTACGGTGAATATTCTAACTGTTTCGCACTAATCACTCATCACGCGTTGAAACATATTATTATCTTATTATTTATATAATATTTTTTAATAAATATTAATAATTATTAATTTATATTTATTTATATCAGAAATAATATGAATTAATGCGAAGTTGAAATACAGTTACCGTAGGGGAACCTGCGGTGGGCTTATAAATATCTTAAATATTCTTACA');

$DNA_strings[] = array('HRA1 Non-protein-coding RNA', 'GGGCCCTTTCTTCCGTTTGAACGTAAAGGCATTTTTGAGACCATTACCAAACCTAGCAAATAAACCGGGAGGCTTGACTGCTCGTAGGGATTGTGGTTGATATGCATCTGAGTCGAATCTATTGGCATTCCAAGACGTTTGGTCGTCATGGTTATTGCTCATAAATAGATTTTCATGGACATCATTTTCAATGTTATCATCATCAGCGTCTAAGTCGATAGTCTCTTCGGGAAGTACATGACTTGGTGGTATATAATTCGCGTTCGCATGTGAGTTGGTGACCTTTGAACGGGATCCAGAATGAGAAGTCGTGTCGTCTAAGAAGTCAATATCGAAAAGCGTGTCGTCCTCCCCAGGTTTCCTCTTTGGGGGGGTTTCTCTGTCGTCATTCATGGTAAAATCAGGGAATGAAAGAACCTACCAGTAAATTATTGCTTGGCGCTAACCTCTATTTGGCGTTACTGGCTTCTTGTTGCACTATTCCCCTTAGAATTGCCAACAATTGTTGATTATATGTTTCTTCAACTTAGTGGCATTAAACAGATTTGGGTTTTCTGGCAAAAA', 'GGGCCCTTTCTTCCGTTTGAACGTAAAGGCATTTTTGAGACCATTACCAAACCTAGCAAATAAACCGGGAGGCTTGACTGCTCGTAGGGATTGTGGTTGATATGCATCTGAGTCGAATCTATTGGCATTCCAAGACGTTTGGTCGTCATGGTTATTGCTCATAAATAGATTTTCATGGACATCATTTTCAATGTTATCATCATCAGCGTCTAAGTCGATAGTCTCTTCGGGAAGTACATGACTTGGTGGTATATAATTCGCGTTCGCATGTGAGTTGGTGACCTTTGAACGGGATCCAGAATGAGAAGTCGTGTCGTCTAAGAAGTCAATATCGAAAAGCGTGTCGTCCTCCCCAGGTTTCCTCTTTGGGGGGGTTTCTCTGTCGTCATTCATGGTAAAATCAGGGAATGAAAGAACCTACCAGTAAATTATTGCTTGGCGCTAACCTCTATTTGGCGTTACTGGCTTCTTGTTGCACTATTCCCCTTAGAATTGCCAACAATTGTTGATTATATGTTTCTTCAACTTAGTGGCATTAAACAGATTTGGGTTTTCTGGCAAAAA');


$DNA_strings[] = array('snR18 small nucleolar RNA', 'GTGAATGATGAATTTAATTCTTTGGTCCGTGTTTATGATGGGAAGTAAGACCCCCGATATGAGTGACAAAAGAGATGTGGTTGACTATCACAGTATCTGACG', 'GTGAATGATGAATTTAATTCTTTGGTCCGTGTTTATGATGGGAAGTAAGACCCCCGATATGAGTGACAAAAGAGATGTGGTTGACTATCACAGTATCTGACG');


$DNA_strings[] = array('tA(UGC)A Alanine tRNA', 'GGGCACATGGCGCAGTTGGTAGCGCGCTTCCCTTGCAAGGAAGAGGTCATCGGTTCGATTCCGGTTGCGTCCA', 'GGGCACATGGCGCAGTTGGTAGCGCGCTTCCCTTGCAAGGAAGAGGTCATCGGTTCGATTCCGGTTGCGTCCA');


$DNA_strings[] = array('snR14 U4 spliceosomal RNA', 'ATCCTTATGCACGGGAAATACGCATATCAGTGAGGATTCGTCCGAGATTGTGTTTTTGCTGGTTGAAATTTAATTATAAACCAGACCGTCTCCTCATGGTCAATTCGGTGTTCGCTTTTGAATACTTCAAGACTATGTAGGGAATTTTTGGAATACCTTT', 'ATCCTTATGCACGGGAAATACGCATATCAGTGAGGATTCGTCCGAGATTGTGTTTTTGCTGGTTGAAATTTAATTATAAACCAGACCGTCTCCTCATGGTCAATTCGGTGTTCGCTTTTGAATACTTCAAGACTATGTAGGGAATTTTTGGAATACCTTT');

$DNA_strings[] = array('YAL003W EFB1 (ORF)', 'ATGGCATCCACCGATTTCTCCAAGATTGAAACTTTGAAACAATTAAACGCTTCTTTGGCTGACAAGTCATACATTGAAGGTACTGCTGTTTCTCAAGCTGACGTCACTGTCTTCAAGGCTTTCCAATCTGCTTACCCAGAATTCTCCAGATGGTTCAACCACATCGCTTCCAAGGCCGATGAATTCGACTCTTTCCCAGCTGCCTCTGCTGCCGCTGCCGAAGAAGAAGAAGATGACGATGTCGATTTATTCGGTTCCGACGATGAAGAAGCTGACGCTGAAGCTGAAAAGTTGAAGGCTGAAAGAATTGCCGCATACAACGCTAAGAAGGCTGCTAAGCCAGCTAAGCCAGCTGCTAAGTCCATTGTCACTCTAGATGTCAAGCCATGGGATGATGAAACCAATTTGGAAGAAATGGTTGCTAACGTCAAGGCCATCGAAATGGAAGGTTTGACCTGGGGTGCTCACCAATTTATCCCAATTGGTTTCGGTATCAAGAAGTTGCAAATTAACTGTGTTGTCGAAGATGACAAGGTTTCCTTGGATGACTTGCAACAAAGCATTGAAGAAGACGAAGACCACGTCCAATCTACCGATATTGCTGCTATGCAAAAATTATAA', 
'ATGGCATCCACCGATTTCTCCAAGATTGAAACTTTGAAACAATTAAACGCTTCTTTGGCTGACAAGTCATACATTGAAGGTACTGCTGTTTCTCAAGCTGACGTCACTGTCTTCAAGGCTTTCCAATCTGCTTACCCAGAATTCTCCAGATGGTTCAACCACATCGCTTCCAAGGCCGATGAATTCGACTCTTTCCCAGCTGCCTCTGCTGCCGCTGCCGAAGAAGAAGAAGATGACGATGTCGATTTATTCGGTTCCGACGATGAAGAAGCTGACGCTGAAGCTGAAAAGTTGAAGGCTGAAAGAATTGCCGCATACAACGCTAAGAAGGCTGCTAAGCCAGCTAAGCCAGCTGCTAAGTCCATTGTCACTCTAGATGTCAAGCCATGGGATGATGAAACCAATTTGGAAGAAATGGTTGCTAACGTCAAGGCCATCGAAATGGAAGGTTTGACCTGGGGTGCTCACCAATTTATCCCAATTGGTTTCGGTATCAAGAAGTTGCAAATTAACTGTGTTGTCGAAGATGACAAGGTTTCCTTGGATGACTTGCAACAAAGCATTGAAGAAGACGAAGACCACGTCCAATCTACCGATATTGCTGCTATGCAAAAATTATAA');

$DNA_strings[] = array('YAL007C ERP2 (ORF)', 'ATGATCAAATCTACAATTGCTCTACCCTCTTTCTTCATTGTTTTAATTTTGGCGTTGGTCAATTCAGTGGCTGCATCTTCCAGTTATGCACCAGTTGCTATCAGTTTACCAGCATTCAGCAAAGAATGCCTGTACTACGATATGGTTACTGAGGATGATTCCCTGGCTGTGGGTTACCAAGTTCTAACCGGTGGTAATTTTGAGATTGATTTTGATATTACTGCTCCTGATGGATCTGTGATTACTAGTGAGAAACAAAAGAAGTACTCAGACTTTTTATTAAAATCGTTTGGAGTGGGGAAGTATACCTTTTGTTTTTCCAATAACTATGGTACAGCGTTGAAAAAGGTAGAAATTACACTAGAAAAGGAAAAAACTTTGACTGACGAGCATGAAGCTGATGTCAATAACGATGACATTATTGCCAATAACGCCGTGGAGGAAATAGATAGAAACTTGAACAAAATCACGAAGACTTTGAACTATTTGAGAGCCAGAGAATGGAGAAACATGTCTACCGTCAATTCCACCGAATCAAGGTTGACTTGGTTATCTATATTGATTATCATTATCATTGCCGTTATAAGTATTGCCCAAGTTCTACTTATTCAATTCCTCTTCACTGGTCGTCAAAAAAATTACGTTTAA', 
'ATGATCAAATCTACAATTGCTCTACCCTCTTTCTTCATTGTTTTAATTTTGGCGTTGGTCAATTCAGTGGCTGCATCTTCCAGTTATGCACCAGTTGCTATCAGTTTACCAGCATTCAGCAAAGAATGCCTGTACTACGATATGGTTACTGAGGATGATTCCCTGGCTGTGGGTTACCAAGTTCTAACCGGTGGTAATTTTGAGATTGATTTTGATATTACTGCTCCTGATGGATCTGTGATTACTAGTGAGAAACAAAAGAAGTACTCAGACTTTTTATTAAAATCGTTTGGAGTGGGGAAGTATACCTTTTGTTTTTCCAATAACTATGGTACAGCGTTGAAAAAGGTAGAAATTACACTAGAAAAGGAAAAAACTTTGACTGACGAGCATGAAGCTGATGTCAATAACGATGACATTATTGCCAATAACGCCGTGGAGGAAATAGATAGAAACTTGAACAAAATCACGAAGACTTTGAACTATTTGAGAGCCAGAGAATGGAGAAACATGTCTACCGTCAATTCCACCGAATCAAGGTTGACTTGGTTATCTATATTGATTATCATTATCATTGCCGTTATAAGTATTGCCCAAGTTCTACTTATTCAATTCCTCTTCACTGGTCGTCAAAAAAATTACGTTTAA');

$DNA_strings[] = array('YAL008W FUN14 (ORF)', 'ATGACTTTGGCTTTTAATATGCAACGGTTGGTGTTTCGTAATTTGAATGTTGGGAAGCGCATGTTCAAGAACGTCCCCTTATGGAGGTTTAATGTCGCCAATAAATTAGGAAAGCCCTTAACTCGCTCTGTAGGGTTAGGCGGTGCTGGCATAGTTGCTGGTGGCTTTTACTTGATGAATCGCCAGCCTTCTAAGTTGATATTCAATGATTCTTTAGGGGCAGCTGTCAAACAACAGGGTCCCTTGGAACCAACTGTGGGCAACAGTACGGCAATTACCGAGGAAAGGAGGAACAAAATAAGTAGTCACAAGCAGATGTTTTTGGGATCATTATTCGGTGTTGTTTTAGGAGTTACGGTGGCTAAGATATCAATTTTGTTTATGTATGTCGGTATTACAAGCATGCTTCTTTGTGAATGGTTACGGTACAAGGGATGGATTCGCATTAATTTGAAAAATATCAAATCTGTAATTGTTTTGAAAGATGTAGACTTGAAGAAACTGCTTATTGATGGGTTATTGGGTACAGAATACATGGGTTTTAAAGTATTCTTTACATTGAGTTTCGTATTAGCAAGTTTAAATGCTAACAAATGA', 
'ATGACTTTGGCTTTTAATATGCAACGGTTGGTGTTTCGTAATTTGAATGTTGGGAAGCGCATGTTCAAGAACGTCCCCTTATGGAGGTTTAATGTCGCCAATAAATTAGGAAAGCCCTTAACTCGCTCTGTAGGGTTAGGCGGTGCTGGCATAGTTGCTGGTGGCTTTTACTTGATGAATCGCCAGCCTTCTAAGTTGATATTCAATGATTCTTTAGGGGCAGCTGTCAAACAACAGGGTCCCTTGGAACCAACTGTGGGCAACAGTACGGCAATTACCGAGGAAAGGAGGAACAAAATAAGTAGTCACAAGCAGATGTTTTTGGGATCATTATTCGGTGTTGTTTTAGGAGTTACGGTGGCTAAGATATCAATTTTGTTTATGTATGTCGGTATTACAAGCATGCTTCTTTGTGAATGGTTACGGTACAAGGGATGGATTCGCATTAATTTGAAAAATATCAAATCTGTAATTGTTTTGAAAGATGTAGACTTGAAGAAACTGCTTATTGATGGGTTATTGGGTACAGAATACATGGGTTTTAAAGTATTCTTTACATTGAGTTTCGTATTAGCAAGTTTAAATGCTAACAAATGA');

$DNA_strings[] = array('YAL033W POP5 (ORF)', 'ATGGTACGTTTAAAAAGTAGATATATCCTTTTTGAAATTATATTCCCACCTACAGACACCAACGTTGAGGAATCTGTGTCGAAAGCAGACATCTTGCTTTCGCATCACAGAGCATCGCCTGCGGATGTGTCCATAAAGTCGATACTCCAAGAGATACGACGCTCGCTGTCGTTGAATCTGGGCGACTATGGGTCTGCAAAATGTAACTCTCTCTTGCAGTTGAAATACTTTTCAAATAAGACGTCTACGGGGATAATCCGATGCCATCGAGAGGATTGCGACCTTGTTATCATGGCATTGATGTTGATGTCGAAAATTGGCGACGTCGATGGACTGATCGTGAACCCCGTCAAGGTAAGTGGGACCATCAAGAAAATAGAGCAGTTTGCTATGAGAAGGAATTCTAAAATTCTGAACATAATCAAGTGTAGTCAATCATCACACCTCAGCGATAATGACTTTATTATCAATGATTTCAAGAAAATTGGAAGGGAAAACGAAAACGAAAACGAGGACGATTAG', 
'ATGGTACGTTTAAAAAGTAGATATATCCTTTTTGAAATTATATTCCCACCTACAGACACCAACGTTGAGGAATCTGTGTCGAAAGCAGACATCTTGCTTTCGCATCACAGAGCATCGCCTGCGGATGTGTCCATAAAGTCGATACTCCAAGAGATACGACGCTCGCTGTCGTTGAATCTGGGCGACTATGGGTCTGCAAAATGTAACTCTCTCTTGCAGTTGAAATACTTTTCAAATAAGACGTCTACGGGGATAATCCGATGCCATCGAGAGGATTGCGACCTTGTTATCATGGCATTGATGTTGATGTCGAAAATTGGCGACGTCGATGGACTGATCGTGAACCCCGTCAAGGTAAGTGGGACCATCAAGAAAATAGAGCAGTTTGCTATGAGAAGGAATTCTAAAATTCTGAACATAATCAAGTGTAGTCAATCATCACACCTCAGCGATAATGACTTTATTATCAATGATTTCAAGAAAATTGGAAGGGAAAACGAAAACGAAAACGAGGACGATTAG');

$DNA_strings[] = array('YJR102C VPS25 (ORF)', 'ATGTCTGCATTACCTCCAGTATACTCATTCCCTCCACTATATACCCGTCAACCCAATTCTTTAACAAGGAGACAACAGATAAGTACGTGGATAGACATCATATCACAATATTGCAAGACCAAGAAAATTTGGTACATGTCTGTTGACGGGACTGTAATCAATGACAACGAACTAGATAGTGGAAGTACAGATAATGACGATTCAAAAAAAATCTCGAAAAATCTTTTTAATAATGAGGACATCCAAAGATCTGTATCACAGGTATTTATTGATGAAATTTGGTCGCAAATGACCAAAGAAGGCAAATGCTTACCGATTGACCAAAGTGGTAGGAGAAGCAGCAATACCACCACTACGAGATATTTTATATTATGGAAGAGCTTAGACAGTTGGGCTTCTTTGATACTACAGTGGTTCGAAGACTCTGGAAAACTGAATCAAGTCATTACGTTATACGAATTGAGTGAAGGTGATGAAACAGTCAATTGGGAGTTCCATAGAATGCCCGAAAGCTTGCTCTATTATTGTTTGAAGCCCCTATGCGATAGAAATAGGGCCACAATGCTGAAAGATGAAAATGATAAAGTAATTGCCATTAAGGTTGTTTAA', 
'ATGTCTGCATTACCTCCAGTATACTCATTCCCTCCACTATATACCCGTCAACCCAATTCTTTAACAAGGAGACAACAGATAAGTACGTGGATAGACATCATATCACAATATTGCAAGACCAAGAAAATTTGGTACATGTCTGTTGACGGGACTGTAATCAATGACAACGAACTAGATAGTGGAAGTACAGATAATGACGATTCAAAAAAAATCTCGAAAAATCTTTTTAATAATGAGGACATCCAAAGATCTGTATCACAGGTATTTATTGATGAAATTTGGTCGCAAATGACCAAAGAAGGCAAATGCTTACCGATTGACCAAAGTGGTAGGAGAAGCAGCAATACCACCACTACGAGATATTTTATATTATGGAAGAGCTTAGACAGTTGGGCTTCTTTGATACTACAGTGGTTCGAAGACTCTGGAAAACTGAATCAAGTCATTACGTTATACGAATTGAGTGAAGGTGATGAAACAGTCAATTGGGAGTTCCATAGAATGCCCGAAAGCTTGCTCTATTATTGTTTGAAGCCCCTATGCGATAGAAATAGGGCCACAATGCTGAAAGATGAAAATGATAAAGTAATTGCCATTAAGGTTGTTTAAA');

$DNA_strings[] = array('YPL229W Uncharacterized (ORF)', 'ATGATGCCCTACAACACCCCTCCAAATATCCAAGAACCTATGAACTTCGCAAGCAGCAACCCCTTTGGTATTATTCCAGATGCGCTCAGTTTCCAGAATTTCAAATATGATCGTCTTCAGCAGCAGCAACAGCAGCAGCAACAGCAGCAACAAAATCGCACTGCGTCATCGTTACAGCAGCCGCAACAGCAACAACCAATAAGCCCGCCTTTGTTTTTAGTAGGGGCCGGTACCAGCGAAAACTCAAACCTTAACAAGAATGCCAACACTAGTACTATCCCTCCTTTACTCTTTAGCAGATCGTCTCAGCATTATGTTGTCCCAGATATAGACCACTCCTCCATAATATACAAGAACAACATCTGCAAATCTTTCAAAGATGACTTATTTTTCTGTCCAAGATCTTTACTTTCTCTCGAAGAACAACAAGCATGCGAGAAAATGGATAGGCTGACCGCTGAACAAATGTCATTGTATCATCAGAACACGCAATCCAGTTCTAATCCTGGTTCTATGTCTTCTTCACCTCCAAATTCTGCTTCTTCTATATTCAACTCTAGGCCGAAGTTCAATCCTTATACATCTCAAAGTTTTAATCCTTTGGAAAGTGTTCAAGAATGA', 
'ATGATGCCCTACAACACCCCTCCAAATATCCAAGAACCTATGAACTTCGCAAGCAGCAACCCCTTTGGTATTATTCCAGATGCGCTCAGTTTCCAGAATTTCAAATATGATCGTCTTCAGCAGCAGCAACAGCAGCAGCAACAGCAGCAACAAAATCGCACTGCGTCATCGTTACAGCAGCCGCAACAGCAACAACCAATAAGCCCGCCTTTGTTTTTAGTAGGGGCCGGTACCAGCGAAAACTCAAACCTTAACAAGAATGCCAACACTAGTACTATCCCTCCTTTACTCTTTAGCAGATCGTCTCAGCATTATGTTGTCCCAGATATAGACCACTCCTCCATAATATACAAGAACAACATCTGCAAATCTTTCAAAGATGACTTATTTTTCTGTCCAAGATCTTTACTTTCTCTCGAAGAACAACAAGCATGCGAGAAAATGGATAGGCTGACCGCTGAACAAATGTCATTGTATCATCAGAACACGCAATCCAGTTCTAATCCTGGTTCTATGTCTTCTTCACCTCCAAATTCTGCTTCTTCTATATTCAACTCTAGGCCGAAGTTCAATCCTTATACATCTCAAAGTTTTAATCCTTTGGAAAGTGTTCAAGAATGA');

$DNA_strings[] = array('R0040C REP2 (ORF)', 'ATGGACGACATTGAAACAGCCAAGAATCTGACGGTAAAAGCACGTACAGCTTATAGCGTCTGGGATGTATGTCGGCTGTTTATTGAAATGATTGCTCCTGATGTAGATATTGATATAGAGAGTAAACGTAAGTCTGATGAGCTACTCTTTCCAGGATATGTCATAAGGCCCATGGAATCTCTCACAACCGGTAGGCCGTATGGTCTTGATTCTAGCGCAGAAGATTCCAGCGTATCTTCTGACTCCAGTGCTGAGGTAATTTTGCCTGCTGCGAAGATGGTTAAGGAAAGGTTTGATTCGATTGGAAATGGTATGCTCTCTTCACAAGAAGCAAGTCAGGCTGCCATAGATTTGATGCTACAGAATAACAAGCTGTTAGACAATAGAAAGCAACTATACAAATCTATTGCTATAATAATAGGAAGATTGCCCGAGAAAGACAAGAAGAGAGCTACCGAAATGCTCATGAGAAAAATGGATTGTACACAGTTATTAGTCCCACCAGCTCCAACGGAAGAAGATGTTATGAAGCTCGTAAGCGTCGTTACCCAATTGCTTACTTTAGTTCCACCAGATCGTCAAGCTGCTTTAATAGGTGATTTATTCATCCCGGAATCTCTAAAGGATATATTCAATAGTTTCAATGAACTGGCGGCAGAGAATCGTTTACAGCAAAAAAAGAGTGAGTTGGAAGGAAGGACTGAAGTGAACCATGCTAATACAAATGAAGAAGTTCCCTCCAGGCGAACAAGAAGTAGAGACACAAATGCAAGAGGAGCATATAAATTACAAAACACCATCACTGAGGGCCCTAAAGCGGTTCCCACGAAAAAAAGGAGAGTAGCAACGAGGGTAAGGGGCAGAAAATCACGTAATACTTCTAGGGTATGA', 
'ATGGACGACATTGAAACAGCCAAGAATCTGACGGTAAAAGCACGTACAGCTTATAGCGTCTGGGATGTATGTCGGCTGTTTATTGAAATGATTGCTCCTGATGTAGATATTGATATAGAGAGTAAACGTAAGTCTGATGAGCTACTCTTTCCAGGATATGTCATAAGGCCCATGGAATCTCTCACAACCGGTAGGCCGTATGGTCTTGATTCTAGCGCAGAAGATTCCAGCGTATCTTCTGACTCCAGTGCTGAGGTAATTTTGCCTGCTGCGAAGATGGTTAAGGAAAGGTTTGATTCGATTGGAAATGGTATGCTCTCTTCACAAGAAGCAAGTCAGGCTGCCATAGATTTGATGCTACAGAATAACAAGCTGTTAGACAATAGAAAGCAACTATACAAATCTATTGCTATAATAATAGGAAGATTGCCCGAGAAAGACAAGAAGAGAGCTACCGAAATGCTCATGAGAAAAATGGATTGTACACAGTTATTAGTCCCACCAGCTCCAACGGAAGAAGATGTTATGAAGCTCGTAAGCGTCGTTACCCAATTGCTTACTTTAGTTCCACCAGATCGTCAAGCTGCTTTAATAGGTGATTTATTCATCCCGGAATCTCTAAAGGATATATTCAATAGTTTCAATGAACTGGCGGCAGAGAATCGTTTACAGCAAAAAAAGAGTGAGTTGGAAGGAAGGACTGAAGTGAACCATGCTAATACAAATGAAGAAGTTCCCTCCAGGCGAACAAGAAGTAGAGACACAAATGCAAGAGGAGCATATAAATTACAAAACACCATCACTGAGGGCCCTAAAGCGGTTCCCACGAAAAAAAGGAGAGTAGCAACGAGGGTAAGGGGCAGAAAATCACGTAATACTTCTAGGGTATGA');

?>

<?php /*?>$GATC1_spaces = chunk_split($GATC1, 2, ' ');
$DNA_strings[] = array('16 di-nucleotide repeats', "$GATC1", "$GATC1_spaces");

$DNA_strings[] = array('21 codon ascending scale', 'GCAAGAAACGACTGCCAAGAAGGACACATACTAAAAATGTTCCCAAGCTAAACATGGTACGTA','GCA AGA AAC GAC TGC CAA GAA GGA CAC ATA CTA AAA ATG TTC CCA AGC TAA ACA TGG TAC GTA');

$GATC_spaces = chunk_split($GATC, 3, ' ');
$DNA_strings[] = array('Repetitive codons', "$GATC", "$GATC_spaces");

$GATC2_spaces = chunk_split($GATC2, 3, ' ');
$DNA_strings[] = array('64 unique codons', "$GATC2", "$GATC2_spaces");

$DNA_strings[] = array('Alternating GC/AT DNA', "$AlternatingAT_GC", "$AlternatingAT_GC");

$DNA_strings[] = array('Human Alu repeat', 'GCCGGGCGCGGTGGCGCGTGCCTGTAGTCCCAGCTACTCGGGAGGCTGAGGCTGGAGGATCGCTTGAGTCCAGGAGTTCTGGGCTGTAGTGCGCTATGCCGATCGGGTGTCCGCACTAAGTTCGGCATCAATATGGTGACCTCCCGGGAGCGGGGGACCACCAGGTTGCCTAAGGAGGGGTGAACCGGCCCAGGTCGGAAACGGAGCAGGTCAAAACTCCCGTGCTGATCAGTAGTGGGATCGCGCCTGTGAATAGCCACTGCACTCCAGCCTGGGCAACATAGCGAGACCCCGTCTCT', 'GCCGGGCGCGGTGGCGCGTGCCTGTAGTCCCAGCTACTCGGGAGGCTGAGGCTGGAGGATCGCTTGAGTCCAGGAGTTCTGGGCTGTAGTGCGCTATGCCGATCGGGTGTCCGCACTAAGTTCGGCATCAATATGGTGACCTCCCGGGAGCGGGGGACCACCAGGTTGCCTAAGGAGGGGTGAACCGGCCCAGGTCGGAAACGGAGCAGGTCAAAACTCCCGTGCTGATCAGTAGTGGGATCGCGCCTGTGAATAGCCACTGCACTCCAGCCTGGGCAACATAGCGAGACCCCGTCTCT');<?php */?>
