# Supplementary material for: An auditory display tool for DNA sequence analysis
Source: BMC Bioinformatics. 2017 Apr 24;18:221. doi: 10.1186/s12859-017-1632-x (PMC5404335; doi:10.1186/s12859-017-1632-x)
Supplement: Supplementary file 17 — Code for website; including html, php and associated files. (ZIP 49453 kb) [file 12859_2017_1632_MOESM17_ESM.zip › sonification/error.php]

<?php include("header.php");?>

<h2 id="pageName">Sonification - Data input error</h2>
<div class="story">

<h2>The DNA sequence entered cannot be processed possible due to the following;</h2><br /><br />
<?php echo '<h3>'.$_GET["msg"].'</h3>'; ?>


</div>
<br />
<br />
<br />
<br />
<br />
<br />
<br />
<br />

<?php include("footer.php");?>
