# Supplementary material for: An auditory display tool for DNA sequence analysis
Source: BMC Bioinformatics. 2017 Apr 24;18:221. doi: 10.1186/s12859-017-1632-x (PMC5404335; doi:10.1186/s12859-017-1632-x)
Supplement: Supplementary file 17 — Code for website; including html, php and associated files. (ZIP 49453 kb) [file 12859_2017_1632_MOESM17_ESM.zip › sonification/footer.php]

<br />
<hr />
<address><small style="padding-left:20px">Written by Mark Temple, School of Science and Health, Western Sydney University</small></address>

<!--<p>
<a href="http://jigsaw.w3.org/css-validator/check/referer">
    <img style="border:0;width:88px;height:31px"
        src="http://jigsaw.w3.org/css-validator/images/vcss-blue"
        alt="Valid CSS!" />
</a>
</p>
-->
</div>

</body>
</html>
<?php
session_start(); 
?>
