# Supplementary material for: An auditory display tool for DNA sequence analysis
Source: BMC Bioinformatics. 2017 Apr 24;18:221. doi: 10.1186/s12859-017-1632-x (PMC5404335; doi:10.1186/s12859-017-1632-x)
Supplement: Supplementary file 17 — Code for website; including html, php and associated files. (ZIP 49453 kb) [file 12859_2017_1632_MOESM17_ESM.zip › sonification/functions.php]

<?php

function wordwrap2($str, $cols, $cut, $html_tag) {
 $len=strlen($str);
 
 $tag=0;
 for ($i=0;$i<$len;$i++) {
   $chr = substr($str,$i,1);
   if ($chr=="<")
     $tag++;
   elseif ($chr==">")
     $tag--;
   elseif (!$tag && $chr==" ")
     $wordlen=0;
   elseif (!$tag)
     $wordlen++;
   if (!$tag && !($wordlen%$cols))
     $chr .= $cut;
   
   $result .= $chr;
 }
  
  
$result = str_replace('<br /></'.$html_tag.'><br />', '</'.$html_tag.'><br />', $result);
$result = str_replace('<br /><'.$html_tag.'><br />', '<'.$html_tag.'><br />', $result);

return $result;
 
} 

function is_odd( $int )
{
  return( $int & 1 );
}

function dump($value,$level=0)
{
  if ($level==-1)
  {
    $trans[' ']='&there4;';
    $trans["\t"]='&rArr;';
    $trans["\n"]='&para;;';
    $trans["\r"]='&lArr;';
    $trans["\0"]='&oplus;';
    return strtr(htmlspecialchars($value),$trans);
  }
  if ($level==0) echo '<pre>';
  $type= gettype($value);
  echo $type;
  if ($type=='string')
  {
    echo '('.strlen($value).')';
    $value= dump($value,-1);
  }
  elseif ($type=='boolean') $value= ($value?'true':'false');
  elseif ($type=='object')
  {
    $props= get_class_vars(get_class($value));
    echo '('.count($props).') <u>'.get_class($value).'</u>';
    foreach($props as $key=>$val)
    {
      echo "\n".str_repeat("\t",$level+1).$key.' => ';
      dump($value->$key,$level+1);
    }
    $value= '';
  }
  elseif ($type=='array')
  {
    echo '('.count($value).')';
    foreach($value as $key=>$val)
    {
      echo "\n".str_repeat("\t",$level+1).dump($key,-1).' => ';
      dump($val,$level+1);
    }
    $value= '';
  }
  echo " <b>$value</b>";
  if ($level==0) echo '</pre>';
}

//function make_motif_array(){
//	$motif_array[] = array('Start codon' =>'ATG');
//	$motif_array[] = array('GATA! binding site' =>'GATA');
//	$motif_array[] = array('Pseudo TATA box' =>'ATTAAA');
//	$motif_array[] = array('Stop codon' =>'TGA');
//	$motif_array[] = array('Stop codon' =>'TAA');
//	$motif_array[] = array('Stop codon' =>'TAG');
//
//return $motif_array;
//}


function make_motif_array(){
$motif_array2 = array(
array(1,	'ATG',		'Start codon',			1,'Electric Snare', 40, 'Cr','C'),
array(4,	'TGA',		'Stop codon',			4,'Crash Cymbal 1',	49, 'Cr','H'),
array(5,	'TAA',		'Stop codon',			5,'Chinese Cymbal',	52, 'Ch','M'),
array(6,	'TAG',		'Stop codon',			6,'Ride Bell',		53, 'Rd','L')
);
return $motif_array2;
}


function identifyMotif($dna_seq, $motif_array){
	foreach($motif_array as $motif){
		$dna_len = strlen($dna_seq);
		$motif_len = strlen($motif['1']);
		for($bit_numb = 0; $bit_numb < $dna_len; $bit_numb++) {
			$bits_of_dna = substr($dna_seq, $bit_numb, $motif_len);
				if($bits_of_dna == $motif[1]){
				$first_only++;
				$bp = $bit_numb+1; 
				$found_motif["$bp"] = array(
				'codon64_numb' =>	$motif[0], 
				'codon' => 			$motif[1], 
				'aa' => 			$motif[2], 
				'aa_numb' => 		$motif[3], 
				'note' => 			$motif[4], 
				'note_numb' => 		$motif[5],
				'note_dot' => 		$motif[6],
				'note_1chr' => 		$motif[7],
				'dna_seq_numb' =>	$bit_numb+1,
				'len_bp2sonify' =>	$motif_len,
				'lastDash' =>		$bp-1,	
				'printMotif' =>		$bp,
				'startNext' =>		$bp+$motif_len
					);
			}else{
			//nothing yet
			}
		}
}

return $found_motif;
}
function found_motif_strings($dna_seq, $motif_array){
	foreach($motif_array as $motif){
		$dna_len = strlen($dna_seq);
		$motif_len = strlen($motif['1']);
			for($bit_numb = 0; $bit_numb < $dna_len; $bit_numb++) {
			$str_start = '';
			$str_end = '';

			$bits_of_dna = substr($dna_seq, $bit_numb, $motif_len);
				if($bits_of_dna == $motif[1]){
					for ($x = 1; $x <= $bit_numb; $x ++) {
					$str_start .= '-';
					}
				$end = $dna_len - $motif_len - $bit_numb;
					for ($x = 1; $x <= $end; $x ++) {
						$str_end .= '-';
					}
				$bits_of_dna = '<b>'.$bits_of_dna.'</b>';
				$where_is = $str_start.$bits_of_dna.$str_end;
				$bit_numb_str = $bit_numb+1;
				$where_is_array[$bit_numb] = array("<b>{$motif['2']}</b> (<b>{$motif['1']}</b>) at bp position <b>$bit_numb_str</b>. Sonified as <b>{$motif['4']}</b>", $where_is);
				}else{
				//nothing yet
				}
			}
		unset($where_is);
	}


return $where_is_array;
}

function makeTextstrings($dna_seq, $textCapture){
	
	$bpArray = array
	("G", "A", "T", "C");
	$G = str_replace($bpArray[0], "", "$dna_seq", $countG);
	$A = str_replace($bpArray[1], "", "$dna_seq", $countA);
	$T = str_replace($bpArray[2], "", "$dna_seq", $countT);
	$C = str_replace($bpArray[3], "", "$dna_seq", $countC);
	
//$text_strings['GATC_content']
	$text_strings['GATC_content'] = 'This DNA sequence contains <b>';
	$text_strings['GATC_content'] .= $countG.'G, ';
	$text_strings['GATC_content'] .= $countA.'A, ';
	$text_strings['GATC_content'] .= $countT.'T</b> and <b>';
	$text_strings['GATC_content'] .= $countC.'C';
	$text_strings['GATC_content'] .= '</b> nucleotides. ';
	
//$text_strings['seq_length']
	$text_strings['seq_length'] = 'The length of this sequence is <b>';
	$text_strings['seq_length'] .= strlen($dna_seq);
	$text_strings['seq_length'] .= '</b> bp. ';
		
//$text_strings['gc_ratio']	
	if(($countG + $countC !== 0) and ($countA + $countT !== 0)){
		$text_strings['gc_ratio'] = 'The GC/AT ratio is <b>';
		$text_strings['gc_ratio'] .= round((("$countG"+"$countC")/("$countA"+"$countT")), 2);
		$text_strings['gc_ratio'] = $text_strings['gc_ratio'].'</b>. ';
	}
	else{
		$text_strings['gc_ratio'] 
		= 'The GC/AT ratio could not be calculated because either the GC or AT content is zero. ';
	}

//$text_strings['dna_seq']
	$text_strings['dna_seq'] = wraptxt($dna_seq, 66);

//$text_strings['seqName']
//	$text_strings['seqName'] = 'The Name of this DNA sequence is: <b>';
//	$text_strings['seqName'] .= $_POST["DNAseq_name"].'</b>. ';

//$text_strings['key_of_audio']	
	$text_strings['key_of_audio'] = 'The audio output from the sequence is in the Key of <b>';
	$text_strings['key_of_audio'] .= $_POST['key_of_audio'].'</b> ';

//$text_strings['scale']	
    $text_strings['scale'] = 'and is played in the <b>';
		if($_POST['frameNum'] == '3bp'){
   		 	$text_strings['scale'] .= 'semitone scale </b>(other scales cannot be used when the DNA sequence is sonified using the "1 note to 3bp" algorithm since a 64 note range plus larger intervals leads to notes beyond the instrument ranges';
		}else{
   		 	$text_strings['scale'] .= str_replace("_", " ", $_POST['scale']);
    		$text_strings['scale'] .= '</b> scale. ';
		}

return $text_strings;
}

function playMidi($MidiTrk){
	if (isset($MidiTrk)){
		$save_dir = './midi_class_v175/tmp/';
		srand((double)microtime()*1000000);
	
		//$file = $save_dir.rand().'.mid';
	 	$file = $save_dir.'testMIDI'.'.mid';
	
		require('./midi_class_v175/classes/midi.class.php');
		$midi = new Midi();
		$midi->importTxt($MidiTrk);
		$midi->saveMidFile($file);
		//$midi->playMidFile($file,1,1,0,$_POST['plug']);	
	}
}

function shorten($string, $str_wth_spaces, $cutpt, $add='... ') {
	$len = '(';
	$len .= strlen($string);
	$len .= 'bp)';
	if(strlen($str_wth_spaces) <= $cutpt) return $str_wth_spaces; 
	
	if(strlen($str_wth_spaces) >= $str_wth_spaces){ 
	$str_wth_spaces = substr($str_wth_spaces, 0, $cutpt).$add.$len; 
	}
return $str_wth_spaces; 
}

//make dropdown items link Sonification algorithm START STOP
function makeLinkBoxStopStart($options, $selectOption, $default, $name, $id, $print_title){
	echo '<label for="'.$name.'">'.$print_title.'</label>';
	echo '<select name="'.$name.'" id="'.$id.'"'.'class="submitbutton">';
	foreach($options as $optionVal){
		$value = $optionVal[0];
		$value_readable = $optionVal[1];	
		$selected = '';
		if(isset($selectOption)){ // if option is selected then check (get re-posted)
			if($value == $selectOption ){
				$selected = 'selected';
			}else{}
		}
		else{
			if($value == $default){ // if not selected then use a default value
				$selected = 'selected';
			}else{}
		}
		echo '<option class="3" value="'.$value.'" '.$selected.'>'.$value_readable.'</option>';
	}
		echo '<option class="3bp" value="1note2_3bp">1 Note per 3 bps</option>';
		echo '<option class="1" value="no">1 Note per AA residue</option>';
		echo '<option class="1bp" value="no">1 Note per bp</option>';
		echo '<option class="2bp" value="no">1 Note per 2 bps</option>';
		echo '<option class="2bpx2" value="no">1 Note each pair 2 bps</option>';
	echo '</select>';
}

//make dropdown generic
function makeSelectBox($options, $selectOption, $default, $name, $id, $print_title){
	echo '<label for="'.$name.'">'.$print_title.'</label>';
	echo '<select name="'.$name.'" id="'.$id.'"'.'class="submitbutton" >';
	foreach($options as $optionVal){
		$value = $optionVal[0];
		$value_readable = $optionVal[1];	
		$selected = '';
		if(isset($selectOption)){ // if option is selected then check (get re-posted)
			if($value == $selectOption ){
				$selected = 'selected';
			}else{}
		}
		else{
			if($value == $default){ // if not selected then use a default value
				$selected = 'selected';
			}else{}
		}
		echo '<option value="'.$value.'" '.$selected.'>'.$value_readable.'</option>';
	}
	echo '</select>';
}
//make instrument group dropdown only
function makeSelectBox_catagory($options, $selectOption, $default, $name, $id, $print_title){
	echo '<label for="'.$name.'">'.$print_title.'</label>';
	echo '<select name="'.$name.'" id="'.$id.'"'.'class="submitbutton">';
	$numb = 0;
	foreach($options as $optionKey => $optionVal){//array in other format! not tt
		$selected = '';
		if(isset($selectOption)){ // if option is selected then check (get re-posted)
			if($numb == $selectOption ){
				$selected = 'selected';
			}else{}
		}
		else{
			if($numb == $default){ // if not selected then use a default value
				$selected = 'selected';
			}else{}
		}
		echo '<option value="'.$numb.'" '.$selected.'>'.$optionKey.'</option>';
		$numb ++;
	}
	echo '</select>';
}

//make instrument select pair to Instra group above dropdown only

function makeSelectBox_item($options, $selectOption, $default, $name, $id, $print_title){
	echo '<label for="'.$name.'">'.$print_title.'</label>';
	echo '<select name="'.$name.'" id="'.$id.'"'.'class="submitbutton">';
	$numb = 0;
	foreach($options as $optionKey => $optionVal){//array in other format! not tt
		foreach($optionVal as $instrument_numb => $instrument){//array in other format! not tt
		$selected = '';
		if(isset($selectOption)){ // if option is selected then check (get re-posted)
			if($selectOption == $instrument_numb ){
				$selected = 'selected';
			}else{}
		}
		else{
			if($instrument_numb == $default){ // if not selected then use a default value
				$selected = 'selected';
			}else{}
		}
		echo '<option class="'.$numb.'" value="'.$instrument_numb.'" '.$selected.'>'.$instrument.'</option> ';	
		}
		$numb ++;
	}
	echo '</select>';
}

// generic - more useful!!
function makeRadioBoxes($options, $selectOption, $default, $name){
	$inputType 	= 'radio';
	foreach($options as $optionVal){
		$value = $optionVal[0];
		$value_readable = $optionVal[1];	
		$check = '';
		$bStart = '';
		$bEnd = '';
		//hack to allow for pipe in string (used to post many variables
		if($name == 'music_style'){
			(implode("", (explode('|', $value))));
			(implode("", (explode('|', $selectOption))));
			}
		
		if(isset($selectOption)){ // if option is selected then check (get re-posted)
			if($value == $selectOption ){
				$check = 'checked="checked"';
				$bStart = '<b style="color:black;">';
				$bEnd = ' </b>';
			}else{}
		}
		else{
			if($value == $default){ // if not selected then use a default value
				$check = 'checked="checked"';
				$bStart = '<b style="color:black;">';
				$bEnd = ' </b>';
			}else{}
		}
		echo'<input type="'.$inputType.'" name="'.$name.'" value="'.$value.'" '.$check.' /> '.$bStart.$value_readable.$bEnd.' <br />';	
	}
}

function getTDcol(){
$td = array(
	1 => '<td bgcolor="#CCFFCC">', 
	2 => '<td bgcolor="#FFFFCC">',
	3 => '<td bgcolor="#EEEEEE">',
	4 => '<td bgcolor="#FFCCFF">');
return 	$td;
}
	
	
function adjustPlaynote($codon, $this_note){

	$time_adjust = str_replace("G", "+25|", $codon);
	$time_adjust = str_replace("A", "-25|", "$time_adjust");
	$time_adjust = str_replace("T", "-25|", "$time_adjust");
	$time_adjust = str_replace("C", "+25|", "$time_adjust");

	$time_adjust_array= explode('|',$time_adjust);
	$ta_sum = ($time_adjust_array[0] + $time_adjust_array[1] + $time_adjust_array[2]);
	
	$play_note_var = $this_note + $ta_sum;
	
return 	$play_note_var;
}


function makeCodonPlus($codon, $codon2note){

	foreach($codon as $rf_numb => $codon_array){
		foreach($codon_array as $c_numb => $c){
			switch ($_POST['frameNum']) {
				case '1':
					$position[1] = $c_numb*3+1;
				break;
				case '3':
					$position[1] = $c_numb*3+1;
					$position[2] = $c_numb*3+2;
					$position[3] = $c_numb*3+3;
				break;
				case '1bp':
					$position[1] = $c_numb*1+1;
				break;
				case '2bp':
					$position[1] = $c_numb*2+1;
				break;
				case '3bp':
					$position[1] = $c_numb*3+1;
				break;
				case '2bpx2':
					$position[1] = $c_numb*2+1;
					$position[2] = $c_numb*2+2;
				break;
			}
			$dna_seq_numb = $position["$rf_numb"];
			foreach($codon2note as $c2n_rf => $c2n_array){
				foreach($c2n_array as $c2n){
					if($c == $c2n['1']){
						if (($_POST['frameNum'] == '2bp') || 
							($_POST['frameNum'] == '2bpx2') || 
							($_POST['frameNum'] == '1bp')){
							$octave = '';
						}else{
							switch ($c2n[5]) {
								case $c2n[5] <12: 	$octave 	= 0; break;
								case $c2n[5] <24: 	$octave 	= 1; break;
								case $c2n[5] <36: 	$octave 	= 2; break;
								case $c2n[5] <48: 	$octave 	= 3; break;
								case $c2n[5] <60: 	$octave 	= 4; break;
								case $c2n[5] <72: 	$octave 	= 5; break;
								case $c2n[5] <84: 	$octave 	= 6; break;
								case $c2n[5] <96: 	$octave 	= 7; break;
								case $c2n[5] <108: 	$octave 	= 8; break;
								case $c2n[5] <120: 	$octave 	= 9; break;
								default: 			$octave 	= 'x';
							}										
						}
					$array1["$rf_numb"]["$c_numb"] = array(	
					'codon64_numb' =>	$c2n[0], 
					'codon' => 			$c2n[1], 
					'aa' => 			$c2n[2], 
					'aa_numb' => 		$c2n[3], 
					'note' => 			$c2n[4], 
					'note_numb' => 		$c2n[5],
					'note_dot' => 		$c2n[6].$octave,
					'note_1chr' => 		$c2n[7],
					'dna_seq_numb' =>	$dna_seq_numb);
									
					}else{
				}
			}
		}
		}
	}
return $array1;
}


//push in motif_array????
function makeCodon2note($mididata, $seq2note_algorithm, $numb_of_RFs){

	$rf_numb_count = range(1, $numb_of_RFs);
	foreach($rf_numb_count as $rf_numb){
	
		$low2high = getInstuRange($mididata["$rf_numb"]['instr_numb']);
		if($low2high === NULL){$low2high = '36,100';}
		
		if($_POST['frameNum'] == '3bp'){$low2high = '24,127';}// otherwise 64 notes go higher that 127
		
		$low2high_string = explode(',',$low2high);
		$low_note = $low2high_string[0];
		
		$k = $_POST['key2play'];
		$low_note = $low_note + $k;//yes good
		
		$noteNumber_NoteName = midiNumb2note();
		
		$allNotes_from_low = array_slice($noteNumber_NoteName, $low_note, '127', $preserve_keys=true);
		
		$_POST['key_of_audio'] = $allNotes_from_low["$low_note"];
		
		$major = array(2, 2, 1, 2, 2, 2, 1);
		$natural_minor = array(2, 1, 2, 2, 1, 2, 2);
		$harmonic_minor = array(2, 1, 2, 2, 1, 3, 1);
		$melodic_minor = array(2, 1, 2, 2, 2, 2, 1);
		$major_pentatonic = array (2, 2, 3, 2, 3);
		$minor_pentatonic = array (3, 2, 2, 3, 2);
		$blues = array (3, 2, 1, 1, 3, 2);
		$semitone = array (1, 1, 1, 1, 1, 1, 1, 1, 1, 1, 1, 1);
		$whole_notes = array (2, 2, 2, 2, 2, 2);
		$three_semitones = array (3, 3, 3, 3);
				
		
		if($_POST['frameNum'] == '3bp')// otherwise 64 notes go higher that 127
		{
			$intervals_whwwhww_12 = midiNoteScale($semitone);// only allow restricted note range
		}else{
			$intervals_whwwhww_12 = midiNoteScale($$_POST['scale']);		
		}
				
		$scale_from_rootNote[] = array($low_note => $allNotes_from_low["$low_note"]);
		
		foreach($intervals_whwwhww_12 as $relative_interval_from_root){
			$magic_numb = $low_note + $relative_interval_from_root;
				
			foreach($allNotes_from_low as $midi_note_numb => $range){//$i is wrong
			
				if($magic_numb == $midi_note_numb){
				$scale_from_rootNote[] = array($midi_note_numb => $range);
				}
			}
		}
	
		unset($intervals_whwwhww_12);
		$codon2note["$rf_numb"] = $seq2note_algorithm();
		foreach($scale_from_rootNote as $i => $midi_numb2note){//$i starts on zero
			foreach($codon2note["$rf_numb"] as $i2 => $codon_array){//$i2 starts on zero also
				$hack = $i + 1;
				if($codon_array['3'] == $hack){	
					$k = array_keys($midi_numb2note);
					$v = array_values($midi_numb2note);
					
					$codon2note["$rf_numb"]["$i2"][4] = $v[0];
					$codon2note["$rf_numb"]["$i2"][5] = $k[0];
					$len = strlen($v[0]);
						
					if($len === 1){
						$codon2note["$rf_numb"]["$i2"][6] = $v[0].'.';
					}else{
						$codon2note["$rf_numb"]["$i2"][6] = $v[0];
					}
					$arr1 = str_split($v[0]);	
					$codon2note["$rf_numb"]["$i2"][7] = $arr1[0];
				}else{}
			}
		}	unset($scale_from_rootNote);
	}
return $codon2note;
}

function midiNoteScale($get_scale){
$octave_range = range(1, 10);
$scale = 0;//start scale here	 changed use to be 0 now 1
foreach($octave_range as $i => $toten){
	foreach($get_scale as $interval){
		//$scale_val = $scale;
		$scale = $scale + $interval;
		$scale_array[] = $scale;
	}
}
return $scale_array;
}

function make3frames($dna_seq){
	$reading_frame_1_string = chunk_split($dna_seq, 3, '|');
	$codon[1]= explode('|',$reading_frame_1_string);
	array_pop($codon[1]);
	
	$reading_frame_2_string = chunk_split(substr($dna_seq, 1), 3, '|');
	$codon[2]= explode('|',$reading_frame_2_string);
	array_pop($codon[2]);

	$reading_frame_3_string = chunk_split(substr($dna_seq, 2), 3, '|');
	$codon[3]= explode('|',$reading_frame_3_string);
	array_pop($codon[3]);

return $codon; 
}

function make_2BPx2($dna_seq){
	$diBPstring = chunk_split($dna_seq, 2, '|');
	$di_bp[1]= explode('|',$diBPstring);
	array_pop($di_bp[1]);

	$diBPstring2 = chunk_split(substr($dna_seq, 1), 2, '|');
	$di_bp[2]= explode('|',$diBPstring2);
	array_pop($di_bp[2]);

return $di_bp; 
}

function makeprotein($dna_seq){
	$protein_string = chunk_split($dna_seq, 3, '|');
	$protein[1]= explode('|',$protein_string);
	array_pop($protein[1]);
return $protein; 
}

function make_2BP($dna_seq){
	$diBPstring = chunk_split($dna_seq, 2, '|');
	$di_bp[1]= explode('|',$diBPstring);
	array_pop($di_bp[1]);
return $di_bp; 
}

function make_1BP($dna_seq){
	$monoBPstring = chunk_split($dna_seq, 1, '|');
	$mono_bp[1]= explode('|',$monoBPstring);
	array_pop($mono_bp[1]);
return $mono_bp; 
}

function make_3BP($dna_seq){
	$triBPstring = chunk_split($dna_seq, 3, '|');
	$tri_bp[1]= explode('|',$triBPstring);
	array_pop($tri_bp[1]);
return $tri_bp; 
}

function truncate_string($string, $max_length){
    if (strlen($string) > $max_length) {
         $string = substr($string,0,$max_length);
         $string .= '_sequence_length_exceeded_Max_1000_bp_';
    }
return $string; 
}

function makeMIDIheader($tracks, $chunks, $division, $tempo, $TrkEnd, $start_track){	
	$Mfile = "Mfile ".$tracks." ".$chunks." ".$division."\n";
	$MidiTrk = $Mfile;
	$MidiTrk .= "MTrk\n";
	$MidiTrk .= $start_track." Tempo ".$tempo."\n";
	$MidiTrk .= $start_track." Meta Text \"".$_POST["DNAseq_name"]."\""."\n";
	$MidiTrk .= $TrkEnd." Meta TrkEnd"."\n";
	$MidiTrk .= "TrkEnd"."\n";
return $MidiTrk;
}

function makeRandomseq($len, $seq2note_algorithm){
for($count = 1; $count <= $len; $count ++) {
	$ranCodons[] = (rand(1,64));
	}
$aa = $seq2note_algorithm();// $seq2note_algorithm
foreach($ranCodons as $codonNumb){
	foreach ($aa as $bb){
		if($bb['0'] == $codonNumb) {
			$seq .= $bb['1'];
		}	
	}
}
return $seq;
}

function makeGATC(){
$GATC = array('G', 'A', 'T', 'C');
for ($count = 1; $count <= 6; $count ++) {
	foreach($GATC as $x => $nuc){
		for ($counter = 1; $counter <= 3; $counter ++) {
		$s4 .= $nuc;
		}
	}
}
return $s4;
}

function makeGATC1(){
$GATC = array('G', 'A', 'T', 'C');
	for($counter = 1; $counter <= 8; $counter ++) {
		foreach($GATC as $x => $nuc1){
			foreach($GATC as $x => $nuc2){
				$s16 .= $nuc1.$nuc2;
			}
		}
	}
return $s16;
}

function makeGATC2(){
$GATC = array('G', 'A', 'T', 'C');
	for($counter = 1; $counter <= 1; $counter ++) {
		foreach($GATC as $x => $nuc1){
			foreach($GATC as $x => $nuc2){
				foreach($GATC as $x => $nuc3){
					$s64 .= $nuc1.$nuc2.$nuc3;
				}
			}
		}
	}
return $s64;
}

function makeGCrich(){
$GATC = array('G', 'C');
	for($counter = 1; $counter <= 32; $counter ++) {
		foreach($GATC as $x => $nuc1){
			foreach($GATC as $x => $nuc2){
				$sGC .= $nuc1.$nuc2;
			}
		}
	}
return $sGC;
}
function makeATrich(){
$GATC = array('A', 'T');
	for($counter = 1; $counter <= 32; $counter ++) {
		foreach($GATC as $x => $nuc1){
			foreach($GATC as $x => $nuc2){
				$sAT .= $nuc1.$nuc2;
			}
		}
	}
return $sAT;
}

function makeAlternatingAT_GC(){
$GC = array('G', 'C');
	for($counter = 1; $counter <= 8; $counter ++) {
		foreach($GC as $x => $nuc1){
			foreach($GC as $x => $nuc2){
				$sGC .= $nuc1.$nuc2;
			}
		}
	}
$AT = array('A', 'T');
	for($counter = 1; $counter <= 8; $counter ++) {
		foreach($AT as $x => $nuc1){
			foreach($AT as $x => $nuc2){
				$sAT .= $nuc1.$nuc2;
			}
		}
	}
	
return $sGC.$sAT.$sGC.$sAT;
}

function wraptxt($txt, $wraplen){
$txtWrap = wordwrap($txt, $wraplen, '<br />' ,TRUE);
return $txtWrap;
}

function show_array($a){
echo "<pre>";
print_r($a);
echo "</pre>";
}


function play_mp3($mp3){

echo '<embed type="application/x-shockwave-flash" src="http://www.google.com/reader/ui/3523697345-audio-player.swf" quality="best" flashvars="audioUrl=./example_mp3/' . $mp3 .'.mp3" width="500" height="27"></embed>';

}

?>
