# Supplementary material for: An auditory display tool for DNA sequence analysis
Source: BMC Bioinformatics. 2017 Apr 24;18:221. doi: 10.1186/s12859-017-1632-x (PMC5404335; doi:10.1186/s12859-017-1632-x)
Supplement: Supplementary file 17 — Code for website; including html, php and associated files. (ZIP 49453 kb) [file 12859_2017_1632_MOESM17_ESM.zip › sonification/header.php]

<?php
session_start(); 
?>
<!DOCTYPE html PUBLIC "-//W3C//DTD XHTML 1.0 Transitional//EN" "http://www.w3.org/TR/xhtml1/DTD/xhtml1-transitional.dtd">
<html xmlns="http://www.w3.org/1999/xhtml">
<head>
<meta http-equiv="Content-Type" content="text/html; charset=iso-8859-1" />

<link rel="stylesheet" href="sonify.css" type="text/css" />

<title>Sonification</title>
<div id="nav1">
		<ul id="navmenu-h">
			<li><a href="index.php" title="Home Page" target="_self">Home</a></li>
			<li><a href="help.php" title="Help" target="_self">Help</a>
				<ul>
					<li><a href="help.php" title="Help" target="_self">Help</a>
					<li><a href="help_algorithms.php">Sonification algorithms</a></li>
					<li><a href="help_midi_note.php">MIDI instrument tables</a></li>
				</ul>
			</li>
			<li><a href="links.php" title="Links" target="_self">Links</a></li>
			<li><a href="example.php" title="Example mp3 files" target="_self">Examples</a>
			</li>
			<li><a href="about.php" title="About" target="_self">About</a></li>
		</ul>

&nbsp;&nbsp;&nbsp;&nbsp;&nbsp;&nbsp;&nbsp;&nbsp;
<b class="big"><big> 
DNA Sonification - An auditory display tool for DNA sequence analysis
</big></b>

</div>
</head>
<body>

<div id="content">
