# Supplementary material for: An auditory display tool for DNA sequence analysis
Source: BMC Bioinformatics. 2017 Apr 24;18:221. doi: 10.1186/s12859-017-1632-x (PMC5404335; doi:10.1186/s12859-017-1632-x)
Supplement: Supplementary file 17 — Code for website; including html, php and associated files. (ZIP 49453 kb) [file 12859_2017_1632_MOESM17_ESM.zip › sonification/help_menu.php]

<h1>Help Index</h1>

<li><a href="help.php" title="Help" target="_self">
<b>Analyses of the information content of DNA through sonification</b></a> </li> 

<li><a href="help_algorithms.php">
<b>Algorithms</b></a></li>

<li><a href="help_midi_note.php">
<b>Midi instruments</b></a></li>

<br />
