# Supplementary material for: An auditory display tool for DNA sequence analysis
Source: BMC Bioinformatics. 2017 Apr 24;18:221. doi: 10.1186/s12859-017-1632-x (PMC5404335; doi:10.1186/s12859-017-1632-x)
Supplement: Supplementary file 17 — Code for website; including html, php and associated files. (ZIP 49453 kb) [file 12859_2017_1632_MOESM17_ESM.zip › sonification/JZZ-modules-master/Gruntfile.js]

module.exports = function(grunt) {
  grunt.initConfig({
    pkg: grunt.file.readJSON('package.json'),
    uglify: {
      files: {
        expand: true,
        cwd: 'javascript',
        src: '*.js',
        dest: 'minified'
      }
    }
  });
  grunt.loadNpmTasks('grunt-contrib-uglify');
  grunt.registerTask('default', ['uglify']);
};
