# Supplementary material for: An auditory display tool for DNA sequence analysis
Source: BMC Bioinformatics. 2017 Apr 24;18:221. doi: 10.1186/s12859-017-1632-x (PMC5404335; doi:10.1186/s12859-017-1632-x)
Supplement: Supplementary file 17 — Code for website; including html, php and associated files. (ZIP 49453 kb) [file 12859_2017_1632_MOESM17_ESM.zip › sonification/JZZ-modules-master/html/_notes/dwsync.xml]

<?xml version="1.0" encoding="utf-8" ?>
<dwsync>
<file name="JZZ_PlayMidiFile.html" server="104.236.33.29//var/www/html/sonification/" local="3561319573" remote="319783739205184661" Dst="-1" />
<file name="JZZ_ReadMIDI.html" server="104.236.33.29//var/www/html/sonification/" local="3561665362" remote="319783739205530451" Dst="-1" />
</dwsync>
