# Supplementary material for: An auditory display tool for DNA sequence analysis
Source: BMC Bioinformatics. 2017 Apr 24;18:221. doi: 10.1186/s12859-017-1632-x (PMC5404335; doi:10.1186/s12859-017-1632-x)
Supplement: Supplementary file 17 — Code for website; including html, php and associated files. (ZIP 49453 kb) [file 12859_2017_1632_MOESM17_ESM.zip › sonification/JZZ-modules-master/html/base64convert.php]

<header>
<title>base64convert.php</title>
</header>

<br />

<?PHP
$bas64MIDfile =(base64_encode(file_get_contents("_HumanTelomericDNA.mid" )));
echo $bas64MIDfile;

?>
