# Supplementary material for: An auditory display tool for DNA sequence analysis
Source: BMC Bioinformatics. 2017 Apr 24;18:221. doi: 10.1186/s12859-017-1632-x (PMC5404335; doi:10.1186/s12859-017-1632-x)
Supplement: Supplementary file 17 — Code for website; including html, php and associated files. (ZIP 49453 kb) [file 12859_2017_1632_MOESM17_ESM.zip › sonification/JZZ-modules-master/html/base64String.txt]

\
TVRoZAAAAAYAAQADAGRNVHJrAAAAGgD/AwtMaXR0bGUgTGFtYgD/UQMKLCsA/y8ATVRyawAAAPEA/wMF\
V29yZHMA/wEYQFRNYXJ5IEhhZCBBIExpdHRsZSBMYW1iZP8BA1xNYTL/AQNyeSAy/wEEaGFkIDL/AQJh\
IDL/AQNsaXQy/wEEdGxlIDL/AQVsYW1iLGT/AQQvTGl0Mv8BBHRsZSAy/wEFbGFtYixk/wEEL0xpdDL/\
AQR0bGUgMv8BBWxhbWIsZP8BAy9NYTL/AQNyeSAy/wEEaGFkIDL/AQJhIDL/AQNsaXQy/wEEdGxlIDL/\
AQVsYW1iLGT/AQYvQmxhaC0y/wEFYmxhaC0y/wEFYmxhaC0y/wEFYmxhaC0y/wEFYmxhaCEA/y8ATVRy\
awAAALkA/wMFTXVzaWMAwAtkkEB/MkAAAD5/Mj4AADx/MjwAAD5/Mj4AAEB/MkAAAEB/MkAAAEB/WkAA\
Cj5/Mj4AAD5/Mj4AAD5/Wj4ACkB/MkAAAEN/MkMAAEN/WkMACkB/MkAAAD5/Mj4AADx/MjwAAD5/Mj4A\
AEB/MkAAAEB/MkAAAEB/WkAACj5/Mj4AAD5/Mj4AAEB/MkAAAD5/Mj4AADx/ZEBkAENkAEh/WjwAAEAA\
AEMAAEgACv8vAA==
