# Supplementary material for: An auditory display tool for DNA sequence analysis
Source: BMC Bioinformatics. 2017 Apr 24;18:221. doi: 10.1186/s12859-017-1632-x (PMC5404335; doi:10.1186/s12859-017-1632-x)
Supplement: Supplementary file 17 — Code for website; including html, php and associated files. (ZIP 49453 kb) [file 12859_2017_1632_MOESM17_ESM.zip › sonification/JZZ-modules-master/html/soundfont/acoustic_grand_piano-mp3.js]

if (typeof(MIDI) === "undefined") var MIDI = {};
if (typeof(MIDI.Soundfont) === "undefined") MIDI.Soundfont = {};
MIDI.Soundfont.acoustic_grand_piano = {
"A0": "data:audio/mpeg;base64,//uQRAAAAAAAAAAAAAAAAAAAAAAAAAAAAAAAAAAAAAAAAAAAWGluZwAAAA8AAABwAAAvIQAEBgkLDRASFBkbHSAiJCYpLTAyNDY5Oz1CREZJS01QUlRZW11gYmRmaW1wcnR2eXt9goSGiYuNkJKUmZudoKKkpqmtsLK0trm7vcLExsnLzdDS1Nnb3eDi5Obp7fDy9Pb5+/0AAAA8TEFNRTMuOTkgBK8AAAAALHsAADUgJAUATQABzAAALyHr36GXAAAAAAAAAAAAAAAAAAAAAAAAAAAAAAAAAAAAAAAAAAAAAAAAAAAAAAAAAAAAAAAAAAAAAAAAAAAAAAAAAAAAAAAAAAAAAAAAAAAAAAAAAAAAAAAAAAAAAAAAAAAAAAAAAAAAAAAAAAAAAAAAAAAAAAAAAAAAAAAAAAAAAAAAAAAAAAAAAAAAAAAAAAAAAAAAAAAAAAAAAAAAAAAAAAAAAAAAAAAAAAAAAAAAAAAAAAAAAAAAAAAAAAAAAAAAAAAAAAAAAAAAAAAAAAAAAAAAAAAAAAAAAAAAAAAAAAAAAAAA//sQRAAAAC8Az6UEAAgAAAmwoAABApxDYhiCgABOCCqDEFAAo2AAAA8g77Fh/24MyF0x1E3kQUEuQcgKDJ42b2LD/3BmQunVE3kQUEuzICgzOhWB4uCwBClVaBCj/l/prWEW4Zoqg4v/+xBECo/wmA9ZBySgABDh6sDkiAACTDFmBJhCwDeGa0CTCCSIgopVWgij/r/TditxtFQKJBYqEo2WeA6JY0EycwFU6mXGEgEWRnXPJ1WNRvMKyCoah1LSNG6iadHzDzgdPEYjqfaNCf/7EEQKD/CRB9mBhhgwEECq0CRDIAJAO2YEhExAQoPrAGSYSFNpVlxgrCNJ9BZSqmyNcy5A8KK2i1GSrdc+zNtnL0FSmiwRMKRtFp4TXsOsmba6IpRALAiSoxJbhFvwNbgkukPX9UBY//sQRAmP8IkIWYEmMKAQ4QrAJMUUAkQlZgWkYMBCA+sAwyAQKmUYkvhCrCx6gkL0h6/qFRHKXccYbC5zcRsPOKJF2Qe3DQbiLecIHgreNzCz1RG4LV1EChGXFDScCEUeyl7GyvtRCBf/+xBECQ/wegfagSExAA5A+uAkJiACWDtkBKRkwEAHawCUiBhcgenAiZ7KXsCVvtD4BxVrDGpowzfstmDj0uHD4IqGwuifjGqzDJcM0Gn3R6CKlVgyO216tkcEhypKoQeAi5+mpwSRpv/7EEQKj/CMB1mBiDEQD4DK0CRpIAIQDWYEpMAAQASrAJMMGNtsE0ee4WoRKDbaaiwCigQglBUEAwXPEAIu7k6hoBQQFMqrhULcVwYCblZOpRWHzq/F/Qj0hDgx8ETaStzFb6QXApy8//sQRAuP8JYPWQGDEdAQgerAJGIaAfQdaASYQQA/BCtAkwAoclFmQ1BnxTU3pj76RCGBgOFpZDJJXBnOYHrb1gqGBgOF1hTbT8tA5mB6/KooEgGjly+BjI8DGju5QmcLeGSguu5DCaT/+xBEDA/wjgnZASYQUA9BOtAkJhQCFE1oBARNAD8Eq0CRiUBX8BsZe1Ki3hkOwIHKx1kuNMeSDd5b8PNcEjBhFF7WxeyxtBLj5ZV0lVUaRNI6Ud4rOg71xQX2G98Qv4eFYtH1QbyyUf/7EEQND/CSDNkBhhkwEGD6wC0mAgJMTWQEoEMAQoSrAJGcyFO84es8fhH8kFAogNSfZbksfkhaHbZ5Z9engxQMIGrb1dxLPKhqVzJUD9laHoKVtfc5b5s69CyVGclo7sLeRGodQlrQ//sQRAwP8JYM2QGFEoARQZrAMMIKAjgjZgSY5EA7hKuAYwgo6Nj83gcVGdrR7C3pEZEECQTqxUDFeaHSgwVhGL+wHJDCAeYrEJ3yGoNlGr9VGAFazzMF0THpQh0CpeQGzk3WSiVdFxj/+xBEC4/wjwdZAMYQQA/hOsAkwA1B7B9mBYxAwDuD6wDBCEAGkmnXKR9IrsIb8CgZDsg0EwRaCFrNpjol9oWDd5dGiEEO0ILm0x0r7UY+DcpBtB/JpvGdZB8vSmNkDQkFyxqm1KXiof/7EEQNj/CKD1kBiBDQDqEq0CQiIAI0GWIHmMBAPgSrAMMMUAXqVdRWbJJ0EcG6LsOmoueBp7iptXlBrCtxZiOgd05dFbCsqlXqFAqQCAIPtDDGxjc4u3mC67aahIKkARC7MU1djVcW//sQRA8P8JIJWIEmMKAQISqwJMYAAjwhZASMCgA6hKtAkwgQnMF/TUIgfBkVEzDPpM86UQdDzpS++saD40kdmXUZqiIWaoVf1h3nwmYY8i4AUzIMwKhHbbp/hXBcvPwOb0OLkpBLAmL/+xBED4/wlBPYgeYQQA6BKsAwIkACHCVkBKBEwDgEqwCTFCgf6wFPLjA4iUpQqyZRccSl6qfUApmxAY7DpVUc67gun9UFASDVnPqeLh2KDwaW3SVeHAUDRNwTm+8tA2NMtucS9jmTV//7EEQRj/CICNkBJhDADyEawCRlFgIIIWQHmAFAOwSrAMGIGDoD0JVE1z1gmuXqdRLqgh2EDsAoTYceEOutyvWqE0cziId5xz2lbHhmOYQnnlato1ldh491g1q7ZwzCtyybrKwoDAZM//sQRBOP8JMI2QGJMBAQYSrAMGYiAhwlZASUwgA9hGsAkolAwfD1B63yG57lpBqvUSBglZw3i+Pa3DIc++Cf7AeuscSEJUMReFSo8LxdhH2BdejrmdE7EM8MsKPxdhH2EsHBsVhmctD/+xBEFA/wgwXZAYMwkA/BGsAwQkACICNiBiTAQD2EasDBmMyer5Q/TH2DqfaZihs7Mb81B6fYfpj4qBKaQgOFUWSs9Ag6XFJcyMaT32iEFzTZZ1iyBg/cGuO0LW/rBQJBteESaBZEJ//7EEQVj/CFB9kBJhAwEGEqsCTFFAIEJWIFpMAgPYSqwMMUGHuzgdTqzAoFwWWhKcFyK6ooWS5aPoomAKHgqAd7IhUxy0ARa8sZ7ahUCIgAgu7U0jnsYCOWI/UFYNIrPDYeqFu7DMOg//sQRBcP8I4IWIEmAMAPYQqwJMAKAiwlYgWYwEA7hKrAsxgtCGij/qCsTKPJo4eqE/2GcUgsthU8IBYSxUoFMDhooGgd5q/rEoUBgLnLYOSI64pC1ZmlPvrLD4sMRCMOQJKz0mdWjXv/+xBEGA/wgAVYgSwwABFBKpAkI0AB+CFkBJgBQD2EKsCTAChrB4Ti0TQjKQJKz0HDZen9aiZlgRKo2UlYiU1C4j1KPjVtnuoBwIaQo8pWLLXccxi7rb+ocRPGZTK2PMVfah4dKOtW3v/7EEQZj/CYCVgB6UgwD8EqsCQmQAIYHWIGBEgARIOqgMSIEKFInhMPkSjRycU0OwOlHWzvVQUBQgOgJ0kMUM2wdKnClW7rDggLFVBOrCFEM0OickKVMs6zIDLrZ+/qk2JUBSs3c9G6//sQRBkP8IgJWIEmOEARgSqQMMcUAgAfYgYEpkBAhGqAwJTI0lAZW3Lb+qXqgLEZuGno3WoH2ggZBoUIwcvYI+IHvSG/qFZ8EDwixxzDT9ggOgh7y4L/UCAM0sQnIdEIV+4fcaO7AEj/+xBEGY/whgdZASYQsBHhKqAxIggB5CdgBJhhaD6EqkCTHFAR3TlyFhKBmofPGCEW/VUqkcmTAZIuILQ+ipklATO60eyWe8TrXCT3bUVjPcgKX9ZmJAyQgYmsCIEE4aUk1NicDAdOEv/7EEQaj/CEB9iB5hggEGEqoD0iCAHYF2IGGMIgRYSqgJMIUE9FEDBeFEQU24i/60SP9FEwdSZYLO4JCbI+u6YUgHiUMKnm4WXfBIGHq7HEgUNKIBXGSjiJCMkdyPiRRTuoKE0EAt6K//sQRBwP8IAH2AHmKEoQQTqQMKNDAjAxYgSMRIA4BKrAkwggvVNCNcdVH6knBaLR+Rm5gGGoeuz9HNMPUDkKSKfejcTO0XDC40Npn3oGWT7WQIITQOfuGxGPiY6r1g+SrOVEG0env4f/+xBEHg/whwnXgYgZKBBhOpAwRUMCFCVeB5ihADoEasDDCCiFI4/9qgyQEIKCOfUSRII9NqcOxsOgigVEArb6iTTFwYqoi3GX9IHAaAqa6TYimOudGuJethO/qBwTCb3U1k3VHLDHrf/7EEQfj/CDB9gBKUgIEMGakCUiCAI0JWAEhGgAPgSqwJAVAIG7+qo/x0pnBASTRtILywY0BPYHPzSjHjqIcZJkU6C8+Bn4an2GA6HZ0SgeNBGDGbDHRGL0I+sqTfhJ4nGgiAaHglwl//sQRCAP8I8H2AHmKEAQQTqQPSYDQhwdYAYYQsBDhKpA8wxQB+hH1w4CgMmVx1kTN7TEELhjeTo9wCAgGXSNkcvxHZPilvrfd0AsaiQSAItnNHgd/Yf2tQ1JH6geUrDwJKM6ke/tf0P/+xBEIA/wiwjYAYkQQBBBKqAkxhQCRCVeBiTCgECEqoDDmECobI/UFYOFU34kwQIzCDYXHE6H1RX6Q7FCVXQkgMHXUjSQse/mqSQbCq1zk0kyE+VGb6PrMjZprrAbOAXowLdX1yyQQP/7EEQgD/CSCVeBiTCgD8EqkDElFUHAIWIEmAFAM4QqgJGAYFlgISaksgDpwbgl46dvKhLK+QICDkISpwbglA7+sfAkREqiGiAfKzwjwZK0FR4GSxKorI4bVZxjxoZWgqo9SuVSx7G2//sQRCOP8IgJWAHpGDgPgSqgPQMUAfAlYASkQqA9hKqAkJUEsCr0sJi7k1+o2S1DXSfE3ZVeg/k0fT+o0EwOg6wYcpqZup4ok7DCPNjRiYXhYTwhF0DrNkUlCjPdyqoLAWDo4oPJkQn/+xBEJY/wfghYAeYAUA8BKpA8xgACUCVaB7EC6EAEqgDEnFWFaN8GGAqUOkN3WCwrOuKHSSCj095cc61UfrHehhJEmcWJOJBTVDGC+kmO85GZlWUWJMJHfyGkDT0g/SShi8Tx0ne4fP/7EEQmj/CdB1eBKRBAD+EqoCTGEAH0JV4HmKDgQgSqAPMYVJaL4vB1vT+oKnR86NT2CckfF0FXp/UUB6HBNhNomPog/nWbos6fpIFCFAj1rR56xecpNhV9vJJWA00HCzeLTDFJ0Fw6//sQRCaP8IYJWAGJGKAOYSqwJMMUAiQjXAelICg9hGoAxJhVXLKr9aoPVrY9g4zvQeHJrC0/CAdTFU4oNn+cjsYUfp4wNT8fCaQtMIBNsR7riZ9PGQkG2JyEIEfNDM+mxygQNQhR7Ar/+xBEKI/wiQlYAYYQQAuhKrAwYhECICNeBjBhKECEakDEmFUOR2ggniRv7ocQcNRlAuyewzE75jYbYSS65nyZJbxb4UTNZTi+8qR5bdxvOVSsehzBAI2CqeRni47aWyTgann7vkFwQP/7EEQrj/CQCNeBhkgQDmEaoCQmAQJIJVwHrSBoPASqQPSYVBuhIQsEJHlTRoWZ1qkWOQWSKYkwIBY7B3MW8fYkkgH5aTNTEhCEx6DuQSSmqiAJc+JouWaQw6IVEPWP84s23SDhtZaP//sQRCyP8JMJVwGBMooOgRqQJMUXAhwnXAeYAaA/BKoAwxhUzjkhYmVmDYUPtSxQjYjXD1a8y8VoDoKgbaF/WTg5HBeYlZRKYadBYGyCddUNcW6K+tEofLmUJnrmMOvZxWgaZpW03Jn/+xBELY/wkwjXAexIKA5hGpAxBSUCPCVaB7BhKD4EqgDEjBQ6H3Qj7GYBprDgwOogBUWOHkkHwc7jcMrs46cJQoBoxhCRbKT8bzK7OhUHwVQrLohcgCwPUu6WZF+6PgXD8WuK2hxAGP/7EEQuD/CQCdaB6QhoDqEqgD0mB0IYJVwEsMCoPQSqAJSYVQus8YbaA1Czi0j5bnDQLmx1c36H+dYDmz6gzBlZ1mJCwuaXQNhY4ZUFQ7HYJgbJ4CaiSCauPRDEnrmbB0ez4lGTZw3K//sQRC+P8JEJVoGJQKoPgSqAMMMVAlwlWgelIAA3hKpAsxQlAdR4htI4mBLDpWTg5lxFixPfYs5htUf9YKCATTwxcaiGg+dMMKbVHhKFokBIt10e2l69iwKJkphK0AwMkgCKpsjZEuz/+xBEMA/wmAjXAYYZmg7BKpAwwiMCVCVcB5kiQD4EqgDDIFSsCxl1/JBqXCabHxGhRKVZi2sTaPesUGsuHp8uNpIBkyN3E2jvrgCAqTEUFLVTYQHDTx5buIYGTREYUtMjgylTwa2PGf/7EEQwD/CMB9cBjChIECD6gCQlQUIkJV4GCGogPASqQMMMlEjgrEwSS2rHs8Pz9bYNQObdhOVSqUa8KTbYfYbfHDcxs1UEwiAYlskeSGBALHhJi1FFROEQYNNWDDEHiwqDGeZuN0Ub//sQRDEP8HkJ1wEhEooN4TqAJCVRAmwhXAewoSg7A+pA9JRdpeEhDh1RUgJYoSKIoLjxSEbkCiGHAqQnVNRsFQ4XB4bCS04VSymHQ0GkF64CIhIaFKzCElWFdBpBL0qH4Qw5LCU0WHz/+xBEMw/wgglXASYwqg7BKpAkwgkCMCtaB6Ri4DMEqkDBDIVy62a2BYR09thYLiFhVyBEdc90gmEGjr0jaQWQCTejEjyB6R1Pa/QQNINHhJLkYo1Bsg+CP3poErw/IY6j48WTQ6FDGv/7EEQ2D/B/CFeBhhoKD2EqkCRDQQIsI1oGFEooPISqAJSIJEf7TQ6RANicbJTDR4wiUyUHxdGRFQjEQ9ZVpJQyubjnaKus+oLCsSC3LSKSmk2encdd/UX8TFOSxIPNMxauLFpBBdtE//sQRDgP8HkH14HpEEgP4RqAPSMJAkAlXASwwOA8BKpAZJQk8EMwMqkZIxZGOyd6xgnzCgVJYeCKgFk5PFqAwf4kHFZ36wdOxIGXIVUCZ5hugmHOaCYGI5dtpkoGGwc7nTy5PGpoJB//+xBEOg/wgglXAWkYQA8hKoAwxgACRCFaB7BhKDeEKkDEgCwUBrpEoHHPbKXGmtUOkjgdjBi0Y6+i2x8AA/4YLJGBzKOsuOtnp11sYGL1A+EgfuID7xE8QDdNNjnT21sOxILenJLFBf/7EEQ8D/CQCFcBggKADwEakDEiCQIYJVwHpMDgNoTqAMMgFOZXtbAUm9ISADsZHlUBBxsjZGkQ9pSZAPoKPZmDTg6tg/mx7KtLHKDAMCRQAAs76g8paSocz4VRE6SHGEdXESj9NROA//sQRD4P8H0H14GJGKoPgSqAMSYVAhwlWgYkwmg7hKoAwxhUo4L0OUERRUoZtJnqamgXCowekkYKCaUN4NyD9BQkuiqc45XDQZLA026OzFqSpMp1eL24miy0xJsWzEgQCsEI6C4FWEH/+xBEQI/weQZXgSZImAxgqpAkyAMCECdcB5gDYDmE6kD0iCQbkx25H7O3EWWDBYdJD5NEWAaFjfS1EKopFQdE1wDRgcPjG2m9BDMAsLjzpw0oJNCYceMczFUNspUvcf6rZzqgiUHJyf/7EERFD/CACVcBJkiIDiEqgCTIBQIMI1wHpGRgOYRqAPYIHAkZT0DvQKqwfqyY5SRBXuOKVuoKhcGgsFweQJSenYaHGpgcBQuPBZHi6AmuvSGywzJj1SgJwJKJ1LwoErxpaMmehful//sQREiP8JII1oGJSKoPwSqAJMc1AcwfXASJIiA3BGoAlIhUGDhILJhFPBgSvaVhOAv1m4ekwQALKOFzYROI+ZbCEkrR4CSQEBOowTk5lRuBsIXVIC2AZFy8iuD0wZjaKdm+iOEo8Nb/+xBESw/wjQjWAekpmA9hOnA9hgMB+CdeBJhC4D4E6gCRmQwCyfONgUIutcfDMQMA6VUijRrwcRvaDfuWldUNrAISnwsZSwwTZ59XhY8WZPFzHsqGBkpHuiFXVYtzVXG5QeXH4nUGov/7EERMj/CNCNaB7EgqDoEagDEjFQIsI1wGJMLgOwRqAJCZRSH9VURKK4sHY+ACJaOohpU+M3YNhg6moLjgqMMJtHEOhbYNDS7VZSbuGAYQYIhMKF0UjQ5GPQSQZsHAgw4MOIH14znq//sQRE4P8JQI1gHsSDgM4RqAMMMVAiwlWAexImA1BKoAlBSU0EAfoQZRQhQhwiVJDfSXEwfbYojPD5hmqlNrVB4VVQbAcBRxRE4QCtYFzMSYrHsbaEw2IWCBShAHU58WxhmwaJdmCQH/+xBEUQ/wmglWAexImg3hOpAwwhcCDCNaBiRhIDcEakCRiQ0DrY7Ed1agSyBhFyCrU0iQIRs+PuVdVIYa5CoSCoNiMgCROJCwadxTA76yA4TE5dAJkeHkbV2EEDpvQCwiFRMpBoKA1P/7EERTD/CDCVcB6RBIDoEqgDEmAwIwJVoHpMKoMIRqQMCJBdgcqJkHPyahcSiQ8hiQIOswNiZB300mZCTM/GJPSFsyZE2S4IVnIBDsDra8in8B+daNosEO6NCUcxIClQVCw28iU+N2//sQRFaP8I4JVoEpMKoOARqAJSYBAiAlWgewYSA5hKpA9Igkvv/WSFPqA6XNQ0PvSj8e569hdR2Ekcnq5gKBIIkS/0/Z2h8sCg6OK0uwUFzK07j4WR3k4wLAdiSZUC8mikR2MxohHh7/+xBEWI/wgwlWgSYROA9BKnAkQ1ECHCVaBKRBIDiEqgCzCCQHZiZMChDxUUvGmNUNRwJdErkbYzaSJ+xnoNc2ko04n4b+joBNnPuLI8HbrUhIE7YyfNk6ITaTE1BobPwMGADvELz5Mv/7EERbD/CMCdcB7Bg4DwE6gDBARQIMJVoGGSJAPoSpgPSYVEOpJKg2Jc/NqhOn5tj5AUWOgiLDgE94WFaIUI1O0n6VMrikQtq574K0CGSTAor0vHIfGC1Vg0EPIRYNikgE5OvmA0gQ//sQRFyP8IcJVoHpSCgOgRqAMSUJAdAbXAYYJKA6hOnAwwyUtYNBD2RaN0kykOx+MD0jwJX+6r2LscgHQZLSWWjx03KkJ9RVAegmCuK1AJhFkbAuiGt1joWPshDhcRUBtTWEz9UxEGL/+xBEYA/whAnWgYYCKBAhOmA9ByUCCB9aBiRBID0E6cCTCJSxtQ6DYmVRrSDJolDJjwMc26oaJxyIWUwwciEqoGRr0jTWHa7CoinRmlVh59IzKFNZA3A0XA0OokYQu9bLkmUqNVYZEv/7EERhj/COBlYB6TCYDmEqcD0jFQIcJ1oGFEogPwTpwJKJRJEu0A4NTeYz4im/MMk4dFTU2i4NTaYz0DDawuEAxdfPKIBwyidqG0xnOSksj8JUA+YgSCBdU+w7sNxFAcAJIGABLuEK//sQRGMP8IgJ1oHsEFgPASpwMEVDAjAfWAelImg3hOnAwQEUOSzGOTVpEsBpIBAAkbhCNtUxUewdpBWEIR+THToPriIfM2GgJ+XxKG6VVxxJkPiYcCn7qYpPQiYJVIkTcWkEkwivQxj/+xBEZQ/wfwjWASkwSg4BGnAkxQkCGCVaB7DCoDsEqcD0oBSqvX+oCiAsBE7TRC1qV6PUs1esnyQT5UIceT9EjgIIugmDPn9IHSEvE5cWjxIcpC6Fgx+qB8mA2NUGNAqYeOD/U6NPZv/7EERoD/B8BtaBiQC6DsE6cCUlJQIYJVoGFGogPoTpgPSYHAFyQBBBCUiJlau7uFPaFALHpELk44CPBQ+XUDRChAAewMHQbSFwVfV9x3MaI03sBlPROEZRAOn+m1esJFI0H7w6vZgb//sQRGqP8HgIVwEiAogPwQpgMSIJAiglWAYIaig+hKmA9JhUFTBl8aa4Y2kDYPgFEhhckAkIKo6oCQtL6QbGQqQDiNALAwmnLBIWOXoXUbysHwEpKFA6dBa+UMwxyayMluocgVLFWF3/+xBEbI/whglWgeYwIA8BKnAwyQMCRCNYB5hGaDuE6gDDCJQP3lDOYd1hIJRfM1TzwHCIpCY5xeCoBAVLroXaNsIWchlwaqoNIg0Khx5scBE+ri4uBzNouFmiY0LSbJAroVjw7idk5f/7EERuD/CCCNYBiTCoDgEagCTCCQHoI1gHmKZgOQSpgMSYHA9RHSlYikQJG3dd+oq6CZnS/ZlasuaDMHycVCjrJp2XA9ZQ6j2ML4j3viFhmUBFGoJYpxLiSctVhB9RGh+LEQ6DoVqe//sQRHIP8IcJ1oHpCNgPITpgPSUlAiAjWASkoSA+BKmAlJQly3Oon8yWYwqDoWHqMVD1iY4TrX83nopW1I1LIWOFxKBLpkqhjNVAohnEZLAUBPuBlBSTfM6p9EopEpMNgAeRxDIfw6L/+xBEc4/wjgjVgewwiA+hGmA9JhEB9CVYBiTCoDUEqYCRJURxrCPERaWXOYUKBesFDtywhJRAkVAjjebi2g3TnVz7K6UrasMRKJSgkdBUG9SbcTiz0XHFUtj8Da+JR2ZhFYgapgkVBf/7EER2D/CFCNYBKRhIDEEqcCQiQQIsJ1gHpGTgOoTpwPMIlArvsggSkQmUSBO7jHMpCQ7fOTx1cfH2COO4IRpHNEK8lJYP44xa/S3NHOeqqXDyZUS5ysNtLhzc202q4zaVBdkqEdUo//sQRHmP8IQJ1gGGAigNITpwJEBFAhQfVhTxgCA8hKmCnjAEOBgJDh7w2knm/9B2tSGZplQSDbz+wbRVSPJZJWMBtAoBg8MT8IYIX25QxGSklwH4iCKQ34hxG6EjDOVp9OETI8JVXS3/+xBEfIAA/A5UBmDAAB0BWqTGDAADTDFKHPGAAGIGJ8OwMARRyDukyQB2gVnSyFGOpjYRmAh8ukE0byEfXLhREkT7Q8GOtyQbXeKQ6jOkAmSB/Kvi1g+VwtFmfB8rEgITF68r6g7ko//7EERmj/B4CNaBiSioDkE6cDBARQJIJ1YHsMKoPATpgPSMZEU2AqkmaEzbAcQuawqJH0GghxanUmybE4fEzs6b9NDoThmPw+R4OB7Ts6b+CQGEhCHwLE8QsQJBbNM89ShUeLag2P8i//sQRGkP8IUHVYGMMJoM4PpgMSIXQkgjVgekwqg4BKnAwRiEGkn4pYcYd5KWQ1Vt44YHZtxhDaiaSM0TAcNuckHGw8/FeRsRTkbIMKGYHp80BMBLhDObAKqONLroEI/IRoWEGekPg4H/+xBEbA/whQhVgekIyA+hKlA9IhUB8CVYBKRBIDiEqUCSmQTi2BsTkwhIA+URJTDXpEgUE60ca4OBYSEiOM16KdUfgKHY0IJr5WTr1e57zx8NCMEhmJh8y9oZmb9a08eoqUMYdiy68v/7EERvD/CSCdUB7DCoD2EqUD0iFQHgIVQHpAMoOYPpAMMkTaCBCoeUyF7B+aDSsTCRVY+EAtjFUnKwftNKAoA+QUCYM0UQo2LEZwTahACuAqG5Z9IatiMqRxWomSRQgqPk9TZBVFvO//sQRHGP8H4JVgEpMKgNASpgMSMVAeQnVgekZKA4BKlA9JgcCI2tBAlzIdSy8ScTtC5wRAbaKiRxwqgMBgQkCAzHjEVGUpKLwL+YlJwkIUCBk3jFhRqkltIMlBgNIWQojQkFQz4hMOn/+xBEdo/wgAjVgYUaCA4BOmAkQUUCGCVUB7Bg4D4EqQD0mIwhLc6J5ToiDTQ5mfBGVSAHUqjLEUxOAhADn2l2Rc/S45DiNEAe0VgaOI882uoZdQbBMlDQiEhK0FiqFtqNwSTv6PkomP/7EER5D/CBCdWBggMID4EqQDEiGQH8J1QHsKFgP4TpANScLFQ4hSBglFOp3gmTWgdpMS9kGWGbwUAsJBRywCDekKc3UeW5gXaOAmfIMqNDC9IIKJBFRwgFKBAnqaxS3IBhZQIBCIgA//sQRHsP8HoGVYGJSAgOgSpQMENBAfQhVgewYSA7hKlA9IxUghiPylYM2iodxYCwIAsJ6w6VrzPrF4PcKkCOBUKBAKsgKNTJ5QuDaiQLlgYDuEikSQCoETJtCypb9QTlgfCeZOMvDUj/+xBEfo/wiglVgekYOA7hKlAxIxUCECdUB6RC4DkEqQDzFFQT1nw8yxgGpyJ6bk6cMUIcc5Y9wvprDgSsp1Ti+EimqJRyx9A4RKKGQ/LcAxLT0AnXIz5M069IujOW+GJk+kM9Pty92f/7EESBD/CLCVUB6TAqEOEqMDwpAQIMJVYEhEooPASpQJMIlA1N9RGHwMgRMVJ+O4iCilkgjiaQSHwZAierT8dy5EKlqQoE0jyrS64abqsTAODkJsInGTr2SjVYwK8NrqKlwDYRMJS8//sQRIIP8IwGVIHrSIgQYSowPSIXAdQlVgSESiA7BKkAkxRkaicFcNgAxiaHiQNBobq0hoLZfcGgSKAEwieYUCRMrVpMot6zJkf4ekVanPCWGGpH5G8x96BlJ9CVSmjJBGLOTuY3iA//+xBEhA/whwlVAewYSBABOkA8xSUCKBlWBhjCQD+EqQDEjFRNdQZ8JUIJ+KGiMEbJAgtHIUGmpYyALYeCKYJBILkpu6+klQgkKmaSMjAmgQQQEo3O4XosrEtFS5mSgHKMs3HcD780Jv/7EESFD/CJCVSBiSmaECEqQDBGUQHsF1YHsSBgPwSpAPYYHAX5No6woVAidQo2sXIr6jAUEpBI6ZxIAgqJOsXC76yQZJVyTMZC1psjjIDh2hqFccgRgYlQXCQlaoGzS2aCYGRFFQ7z//sQRIaP8IQI1QGGEZgRQSowMGVDAhAnVAeYRKg9hOkA9IgcBPAMwGdT5AcdyQsONTSJ2drgXmRPZoIOQbxPPDccBwWjAnxkwSQpN1ZT6M5gK82EDw4ufMEJKjbTyh4C7NoZRyIBmEn/+xBEh4/wkwdUgexIGBCg6jAtiQFCGCNUB7DAoEKEqMD0mFQ3HhhIs38fpzNCxpJzBLGT8SwvWrfK9EToWW8fDGmFRKTjM5NUGwbGBOUtMI4IEY0aOLhMMsqZGvAZ2SoAoGzQZehRzP/7EESHD/CbDNOB7BhIDqEqQDEmAQHcJVQHmMKgQATowPSAbE64OlsqZIfRAlIcks+LH1T8I5JeFrGn6R2HWqNBugvHhow1m0g+ociFvFgZKnjgsUdMdIG6KgbBymD55SXDNenOtkoY//sQRIiP8IUGVQHmSIoPoMpAMMYTQjglUAexAqBBhKjAxIwkfmAoQYB2ePQIHPFg1wTQw9YnZlAFmxOobLBoQpVW8vsclQ71EEgyY8ygocbFHhPVShfj6JAMyooJB6pi83eJmx9Eo1D/+xBEiQ/wgQnVAewQSA/BKjA9JhUCKCNQBjBhIDoEaQCUiCSQXQMFBK4p94RE6KaTeJsFKDIhQZC90ETGx42EFpI5fAyP8BMxdcwMy6UT84UcexEGW4QgCm0XmUGcyAsWloelqZ+hIf/7EESLD/CCCVUB60gYD2EqQD2GBwJAI1IHsGKoP4RowMSUJMCGaw4NWLKizXG8tKlXnMDoopYzFEp6iArsogk8tXmTfLbY1RIYBfKixwtoZZ8XEqKAlwjmawGAgeGQQFj66E+aayRc//sQRIwP8I8I1IEpQKgOISpAMSgDAdAlVgewQSA7BKkA9hQcI/SJQYlgBBFQEBgSgfUwuGHnKAmGJYEAdM4gJXbXZPik6iBxBsR2l6IZHytbzOPUeuGGIJnESjtRG4ePtkcbV+w+hQX/+xBEjw/wewnVAYESig+BOjAwwiUCKCVSB5kgIDcEqQDzFCQCCnHIcBSLYUKAy4PbTVuQkOEKMNBAgxcHJR4dOJDuphTmJRooIoyBBGStnvbrzMDBSK5C0kELbQgCyKSu6unKvTDuFP/7EESSD/CACNUB7DCoDUEaQDElFQIcJU4HmYBgPoTogPSYHAMgpcJxKM415i/jVGTpkjh4Pw6jAoGBx7kbx1Qx1FUuo8yhEGBK0bQoCjESxoZTunZQl7IFwYQtWZYcxKZUOp2ChbLA//sQRJUP8IUJVIHmMKoPASowMCZDAjQlUgeYRmg2hKkA9ggkji0t8VBcjajU+CY7YcIKgngyb5Q+uK0egllKBsD4ilCKAyGSANFVLioLxXQdF8xWypEAiAp4uaFMlIbaKoUkiNy4bMn/+xBEl4/wkQlUAewYSA8BKjAxIwkCHCNUBhhEoDwEqQDEmFUE+tsLLbh3rradCE5wXKrqkMLnqEJTzOUIEjRcNDqCinLzNSzN6wgmSsaSakhPjbAKWjYa2aLIvwmCS6EjQsHi53GYGP/7EESZD/COCdUB7BBID2EqQD0mFQIsJVAGJMKgPQSowJEZDPeogCHEwFt2uqSObTx0aDXqJWOFTk/OHLCRmyoPtFRoqT6TrH63m+s09gJxc1ZSBjNjtO8wCk9H1gjWNg1sFziJYZKL//sQRJoP8IMH1QHrSIgRQPogPYYTQhwnUgYIKmA+hKjAwxRcZDJVEqQdWNI9gvojh2oCgsGCwsLwmDqFpWHqJQ6/6wEDooIJbfguMubaqXqGZiknyGMhMw0KCQICYnM3X3B+ukyVjw3/+xBEmo/wjwlUgekoSg9BKjA9JwlCCBlWBjEiaDkEqUDEiFTxMSICQTIxNt7jProHwkEZbUKS5AgUalEwU1raJmchG0+Ki4IQYalBYUWofATbEIbLNkYTQkbrDQ1pR1BNWYi9CfTj/f/7EEScj/CHCVSBiRC6DkEqQDDFFwH0JVIHpGEgOQTpAPMIXEmp4VxWqooO5RjcdQqPQsI2zU3jeWmP2icKtpRp1PSYIty7mL549i8QS4Mlyu5JSrDhRYewoaK0hIESg8afYKAUIQx9//sQRKAP8JEJ1QHpMJoPYTpAMGVDAgglUgekQSA9BKjA9JQkQ1tFKkkzK/R7rSTVT8Ll4qCdVCSzOJk0DbOHRMu+3iqCtASEoMQ4HYtrTZYfNnkqQbtIAAsMQ4HY3WlowPkxnmOLUhD/+xBEoY/wjAbUgeZgmA7hGjA9IxdCBB9UB7Bg4D8EqMD0jFSF6xqQeQjInMhROrPcq9s2HRbWEMYiBg8kHbq4k42bDbTQ8MAWRyAUo5iHhXEGvuqO9NMy8J22BaKiPCuYjooQTMMgSP/7EESjD/CICVUBhhBAEAE6MDEnJQIcGVQHpSJoPoSpAPSMVHg0RD7J5deh4YQpywlMyiDZIKJBxqnvHwwyqygL4hJECF4XNWQNSC8GdxxQIh6pDCryMTRCNCHw900sYxTIDgRaXbDJ//sQRKQP8IAI1QGJEEoOwSowPSUJAfAjVAYkQShBBKiAxhhUaEswQdw43iThj91bZrklQgbi7aYCNcGlWQ/DjaiRwl9iQwKyRJJdIEmTiTngqILQfl9aeGn4aO4tAD0zqUaLgAmVKy3/+xBEpo/whwlVAewwGA8BOjA8wSkCKCVSBjBBIDoE6QCTFJRi/oDJJiHKOoIcVww15SmQoVLKbzIYapkCn18pGYaS02Lv88AAVCopJUOBQS78grIKttoAAFCgIL4VTEFNRTMuOTlVVf/7EESoj/CGCVUB5hIIDmEqQD0iCQIQI1QGMEEgQASowJYYHFVVVVVVVVVVVVVVVVVVVVVVVVVVVVVVVVVVVVVVVVVVVVVVVVVVVVVVVVVVVVVVVVVVVVVVVVVVVVVVVVVVVVVVVVVV//sQRKqP8IcI1IGGSAgPIRpAMMYBAiQjUgekwKg5hKkA9JhEVVVVVVVVVVVVVVVVVVVVVVVVVVVVVVVVVVVVVVVVVVVVVVVVVVVVVVVVVVVVVVVVVVVVVVVVVVVVVVVVVVVVVVVVVVX/+xBErI/wiAlVAYkQuA8BKkAwwxUB/CNUB6RhIDsEqQD0jFRVVVVVVVVVVVVVVVVVVVVVVVVVVVVVVVVVVVVVVVVVVVVVVVVVVVVVVVVVVVVVVVVVVVVVVVVVVVVVVVVVVVVVVVVVVf/7EESvAACzCdQFPCAKFOE6IKeEAQSoM0gZhAAAeIZoAx5gAFVVVVVVVVVVVVVVVVVVVVVVVVVVVVVVVVVVVVVVVVVVVVVVVVVVVVVVVVVVVVVVVVVVVVVVVVVVVVVVVVVVVVVVVVVV//sQRJmP8IADTMckwAoI4Dp04YABwAABpAAAACAAADSAAAAEVVVVVVVVVVVVVVVVVVVVVVVVVVVVVVVVVVVVVVVVVVVVVVVVVVVVVVVVVVVVVVVVVVVVVVVVVVVVVVVVVVVVVVVVVVU=",
"A1": "data:audio/mpeg;base64,//uQRAAAAAAAAAAAAAAAAAAAAAAAAAAAAAAAAAAAAAAAAAAAWGluZwAAAA8AAABwAAAvIQAEBgkLDRASFBkbHSAiJCYpLTAyNDY5Oz1CREZJS01QUlRZW11gYmRmaW1wcnR2eXt9goSGiYuNkJKUmZudoKKkpqmtsLK0trm7vcLExsnLzdDS1Nnb3eDi5Obp7fDy9Pb5+/0AAAA8TEFNRTMuOTkgBK8AAAAALHQAADUgJAUATQABzAAALyESYFanAAAAAAAAAAAAAAAAAAAAAAAAAAAAAAAAAAAAAAAAAAAAAAAAAAAAAAAAAAAAAAAAAAAAAAAAAAAAAAAAAAAAAAAAAAAAAAAAAAAAAAAAAAAAAAAAAAAAAAAAAAAAAAAAAAAAAAAAAAAAAAAAAAAAAAAAAAAAAAAAAAAAAAAAAAAAAAAAAAAAAAAAAAAAAAAAAAAAAAAAAAAAAAAAAAAAAAAAAAAAAAAAAAAAAAAAAAAAAAAAAAAAAAAAAAAAAAAAAAAAAAAAAAAAAAAAAAAAAAAAAAAAAAAAAAAAAAAAAAAA//sQRAAAAAAAVYUEAAgAAAnwoAABAxhxWhiygABZjipDFiAA32xo7L8dFE322VgX5wYX92Fx5Ptx38+eP32xpMvyZRr7bKwz7ihfux3J9u38+eOq4oF0K+jBdm1Z3lSmqG1v0j2o4AD/+xBECg/wkA9aBySgABBBSvDjFAACHCdqAqTAAD+FLACTDJXkT9EC0XNt8arLDbX5qiAouUerCyiGVcWg7LmYqJnVchF1LqwsohlOjiLB/T+VjHC1iyPOCybnbhGBFFSr4JorcLWeR//7EEQKj/CICloAxhEgEGEq8BhDUAH4IWoEiQIoRYRrwJEgQdBZNztwhAlPFXwTRXyosgA4ZWRZqpXOCv6/o4VyosgA4ZWRZlVXOYpuf46F38pDgSHc4ET463CbusvDu+owUBpCtaHH//sQRAsP8JsO2QFJEUAPIRrwJAkQAiQ7aAMIbIA2BGwAMwwcpCzzLcLzrLis3QCutwQMRI4RRJhZN9ixH79hSvi1AFIzko2PD00ogtMsDNXCSxR+AyVRdCCJS7T+AgtySxR+Awemfcz/+xBEDA/weAhaAMYYqg+ByvAYInFCFCFmBiTCQDkHLACTCF0xRT9eFCC2EIbp9cQhpYmF5NpE2X2G98DgunuGhSzY2WKV0/gq6pHR5Ay55yz6mbGkUXPvMGwp9Ejo8gRUmBOszNliUv/7EEQPD/CRDtoBIRuQESHq8CTCGwIIN2gDGEbAOQbsAGGJFaP+ocwpyy8XeEQAYMM7QehF83hAFpLLzbwiEGIJxAaI/N4QGsIQiQpIgyGW6MQYqGbTxYcM6jFQqrULGdpIiDSNp48a//sQRBAP8JIO2YEmENANgbsAIGI3QegZaAGkwCg6AywANIwcAQ6WQUoOicWxUeb/P4qIgEOrMOYeysDgVLgr4LkKsgQkduPjzB4G8qCmZdPMMM5UxQqvbj48gou2lh2Of+ZhmsmHlCX/+xBEEw/wjQ7ZgSMSEBAh6uAkwjcCGD1mBJhDYD2Hq8CTCGyAF5HVUQfEWunUKolrNC6iWBPldVEHxFn/ULEtAgaNoMPiVyBbapR2Q6eCDBa4YJm0GPMuUW9VA9kAQM1yGwobGBAKxf/7EEQUD/CMDtmAKRBgDuG68CQCcgIsO2YEmEGAP4MrgJCYQJJVa9zPTscgd65DaJkkEAsFklA2sFasHD9qc0YKJccA7Xfg+FxvQji3xR3GFEuOAbjvpYHAXUGQ/SoRGTOoLsabmHub//sQRBUP8IIO2YDAE4AOYQrwGGY1AbghZgSYQuA+B6uAkYlMweN4qDJVTuJ5sq5MPEJf5zDvoaEpAhoDxImilVGIhqqsAh2holKRoPiRNFKqgaGusFQ7ZATm2nmBZtJidPtPLbmDpTb/+xBEGQ/wiAhZgSkwCA/hCuAkxhUCEDtkBIBOADmEK4CQiUSAnNtaYFm0mJk4Ub4NsZHDdaUsOgsaIKw8xMRe45H1NhvUpa1aiIbDyh7JcqUxZRCBREYeCBSQ6p2ybxv6IUQ0EQokpf/7EEQbD/CDCFkAzDAAECE60DDAGgIkPWQEmETgPgergGAJxIIOSSqds/erohRDKpDZglNYOArIWhtQiJ90TGJDaBV7yMVTQLwlKnXMGykMQsOFm2BAosHfKc2y5YIEtybAQQUuATCw//sQRBwP8H4IWYEmMAgPIcrgJANzQighZAYkwkA6hCuAkwxU9JsBd1ggSkxKmZeXBhATL7baBHSrqQHpTCK7Ly4kUanttqI63UgPTQPHTCN4xFEMyV2ebdRgfQkDy5hG8YciGKSuz0z/+xBEHo/wiAjYgCtIAA+hGtAFKQAB+B9kBKTCQEGEK0CUmBDXmT+6u4Lz571xOeJzlrEEufmooA5uE7Wrseo8qdoM5++KANw4zIo3WHoFGRJ1oqpxdNmw6mjrB4qIrUTsvrJ1YFJAR//7EEQgD/CGCNiBiRi4DoEa4CTDFwHcIWQDLMAgNQRrgJMMVOgaJqMzdmWFaK0pMBThS+jLKrIVXcI4S/V+y7oHEhG3pwMwHEw5Z67ZMUmKBxIRt6WEqCxMOWeHtkxSYZVQUjQZxkZa//sQRCQP8HgIWYDGMAgQgQrQGSMVQgAjZAMkwKBBBGtAZJgUIDR8wyF6wifaosIGChDjIzJAq3GUD1yJ8lWIhYiK4RBtGnGoJxLZ+oKYSDEiuEQbJyVRZThq31BRoHBOQk+CE+0TFtn/+xBEJg/wjAjYAekwqhBg2sAZiQFB8CNiBKRioD2EawBkmEz1J7a9RkoPD6FPAUPSQrXwlCtLZJwozSKUsIDqORk09YPSTpdDhQmkpSxi1UjJrrDn6d8NNCwmRoXGRIujbhFgLfBt4f/7EEQnj/CEDtiBIBOIDsEK0CTDFwIMIWQBsMAgPIQrQDSYBdo0LHyNC4yEF10cE3SWNRCyDyFBCggPRBmKYt9MtCkT8QDVAqYUDogJjqFvZhYyluF/gMqy8MEFYiUjssiRSyASfuLW//sQRCoP8IgGWIDJSAoRwQqwGSkBAfgjZASYwGBEhGsAkxhVkfZ8YK0DmRM9DFrIKMduLWkfCYDY5dcVmSIcgnJpYq1qiUVLAAsyigPAUrMuTXW9apUVwVaNH3EooQICkHEyQuJyxnD/+xBEKg/wiwvYAYYRqBCBesAxIhkCLCNiBhhmoD8Ea0BkmAQEsUOUEgAgYIi0aObONLGcLg3L5xloWZxL0gXY3dCrwYdRQOnUotDilC0BiGPlXgx9uXxkeKHTxtSubd6jCNbH4RWh8P/7EEQqj/CCC9iBIxKYEEF6wBhAcQI0N2IGJENoPgbrQJGI3ZEAxEAHo0ejkGKfND+EUqRtGmoHwbQMF5QoMVPxzdxKJr9trD4+YgLqUo8/A0uCilAVGJJBuEhZaZ90axzVgOUDyghC//sQRCuP8IcN2IGBExgQwbrAJMIbAjA7YASIauA9BGsAkwjMKEi6I8u3ujaAk6z8YcwEEJWLGmZZ7GrUcbEL2GXuCagYWnR5JmWYsgtRxsAXxl44JkwoJSNsUBmSEtdJKAHCUqNTChL/+xBELA/wiwjYASwwCBABusAkwidCPDtgAbBBYEcHasBmCCyXa0UASdIp4MMVLIyVG4Gg6QCp5ojRtwQ1o6XR35hR8JhdIi1ou7sIaqaVqO/DBdWBYESsSPQBN7lY0nRvVz8KQfVA4P/7EEQrj/CCB9gBIUiIEKEasCUmBQIsO2AEjEigP4brAJGI3bl5I9AP7isaVoV6ufgxMxGJjNvEazVq4hB0W9vBC5g+THpvEaJq1cQg6Kr6eCnVVKiQaExtABDaJlqSyjs3jG4d9CaY//sQRCwP8JEPWAGJEMAQQbrAMSIZQfQ3YgSMSmhBBusAkYlNkWJjbAkbky+SSTs3ouHdhKGI8nkdyxjkFyYWXK+ACmEoxKqiNwpBhDxa06X4AKWQPASFFXjCKT1qgvTP2fFqNIFgJED/+xBELI/wmQ5XgSIbkBChyrAkI3MCCDdgBgRK6D4G6sDECJ2p8HGmnlqgvT762fHoxYILCx6ywiWGXDsXzexhkyRGTm3piaw18PFvdOJMMuPhmtxfFITcUczE9vMEbBME4qXoNEnxR//7EEQsj/CFDtgBIRsoEcHaoCQjcwHcO2IDIESgPYdrAJGI3DKje3gQRkkINCoU6JGKWfcVK27LwsqRKDQqFLRUSQevODWHXR8TLZiMsdJ9OErLo/r1t8Ew+guUKk7yw6y6aHQWr6fA//sQRC4P8HQO2IGGEMgPgdrAJMIbAfw3YgSYROhDBurAkJmVqXC6HhI+yA0DzF7Z9vdOHKPDELDjv5e5rEf3ha9pw7DqY0Ytk3lxb2CLDIyej8IDdjRjCY8uH/YINhmGl6PwAOPYTDH/+xBEMI/wcw7YgSAbmBAB2rAkRkkB+DteBhhDID0HasDAiYw0EuhVbhiRFAlt32XixzBg1ALgSXUEDCf+78x1TQAWTbBoSwcGrvH9PjFGTYBs14NCWtTjNum46JUbjYIymJXOJXqJ1f/7EEQzj/B8DtgBgxGYEKHaoDBiNwIgN14GDEioNgHrQIMYDa909/FONyCM0p7FEY/kNpb38xLQykgqTDRGyDBac3ctTfTygmSCrQ0jZBidz7ltavReFBDTEYkC5pyEeae0oYrfk8ME//sQRDYP8HgO2AEjEagOwdqwJANzAfw7YAYkQyA7B2rAwBnMfVMRiQjacyLtPWq1sCfl4oxlQEBoaKAsCWo73cOnonBmHTQAwweYbSflec6nXDsOoiDhEmeMhi19dadv4vM0OoiFkS7/+xBEOY/wfA7YASYROA/h2rAkwicCIDlgBIxIgD6HKsCQmZR4yJLT11p2xFy8hQew0H5JLTq48CNZSZlrm8OUeQwbQkzLTBM5po/F7qPDCEZcJilYqolacFLrkbiA6aoTSJHIGqS1wf/7EEQ7j/CGDteBhhE4DiHawCQDcwH4O14EhMygQYdqgJCZlG308YPV5WEZLdUH4/OxoRwDJPAuKjRNhMvjDYmC0I5DJcHiqMhBLx4O3HsCxim1Z1nyJeUQxwKuQE2MpJEqha6/blKM//sQRD4P8IQO14GDEagNodrAJCM7Agg5XgYMRmA3BysAkYjUfMwwQRwqvIrvZS8XoPiWTMNW+fjZWSKr0BSiOMdfdtAxhoKgLRhGYCAFSTrCSp6NwoJkwGzqGAgSqreEsnmbgwTVUFT/+xBEQY/whQ7XAYESSA7B2rAkIzsCIDtcBgTMoDoHasCRiNTAPCaTxXThpAIfmlwSD0KCriITSeTgAOgEb5pcIJkIA6NlNgTjHcKZ8ku5jyEAdD5TYGzHZhTP0u5jqm9FkOOhKR1PF//7EERED/CPDtcBgRsgECHaoDBiNQIAOVwHmEKgPYdqgMMIXGlMSfJztwii8wnIYREhQ+V6k0zEvyc7cQovEZo0Ln1B1pkBECira7hdUk0kxy1B0QSnBiL6SdUwDEIgiIj+oW21ggKt//sQREUP8IUO14EhGkAO4bqgJCI7Qcw7YASEZ2A5B2rAkIzstdBczFzghHSUUvSNn2nBetEqSjvilRSadgQdKJapx/iW5mGuuFp0gIwIfUS2zh/lbhmGVFAMkZOfOkw9V4r06Fbqw2r/+xBESI/wkw9WgeMRsBBh2pAwYjcB9DleBIRpADMCasBkhIQ0ABIsLDgY4eq8V6eX1jalASHyATG2BLSIAgVPwbxEcrUDQucaPmEdpomx+h/BGdWqoABErIrxIQIYHRRbXF8SPoseC//7EERKj/COBVcBaUgADgCasCUmAQIQO1wHmETgPwdqgMMInI/LLzJYIAmRQnWP3CNjmHxqV1RecQ2hGmXUvtHclcFwKPEbyzo2iMDLr9o9w6QFh9uR2Nfgu79hPu4+PksAHD05HS1+//sQREyP8IgPV4EjEaAPgeqwGGI0AiAVXASkwEA+hyqAkYiYDbb8T7uPj15EladqNu0JmGbtNg/QLgE1HHBCGJJLPvHyLbPIPUdoDapsvAxHAg4CoYuKMG06C31tpfIQejwX8BYxcVT/+xBETY/whAVXgMxAEA8hyqAwIzsCHDtcBgRGwDiHaoCQiNx3ZOh/QOqpAVJxPVDUAVJE39H/3ESAAMBhbUNQBUky11f+42BGCMxHWWCpWJA9A+C+AXizA7C90aigaliQPU/9R/gCtP/7EERQD/B+D1cBJhEwD0HqkBgiYAI8LVoHpESAPQRqQJYMFGoRCUFXIieZaPrfEvmmjUXE4QuRE8y0fW+J0mqlXAcVB8CzBEfai8hTHfSd/FVwHLFROwhN0gfGpBqhNQQ49CgkLDR+//sQRFGP8IYLVwGGESAQIdqQMMInAcwTXgSYJCg6gmqAYwQVI3poKSP4t5YZKxZAgogMTVvTQUiXTcsEFTBULJhk84ych4uhXN1jpVChG0JiiUNOQ8XWD1gesdKuBhKOCcyKU1BQuKP/+xBEVI/whQfWgYkYkA+A+pAwwxNBzC9cBiRCYDwF6kDEiEgah8UZGvFRKSBMyKU1DQupjUMih6NVVQBsmOHkBzAx0KglmaXVCUA2fKHkB9hzioFv1f2qYFC9KLGG0S00agd9n/tZQf/7EERXj/CGBlcBKTAaD4EaoCUjBQIUL1oGDEaAOYPqQJMMTDCdEWMNtLTZUDvsf6qyWBEJA8LuZQWhePG3+3+UP51YUmhEOUoy0KsLnn3yxdcLoAuDxrmAQuPRa/H/Fv/FwuSCMaZs//sQRFmP8HoH1wFpGJAQIRqQMMMgAhAZXgQkYEBBgypAtIwIYwS2Wo78L+k6wMTRYAg8Uz4o+MWPvg/4d/nqoFh4GHKZYI2Vl74n+F0J4YGSUWHnQqJhQ69j7TNZxoIIkosPcKxoBr7/+xBEWw/weQTXASYJAA7AmpAZIQVB3BFeAzEgKDuCKoCVpAVP+6tsUXJIJbBpEYaeoT+T/AVfauKHzEFWhyRhiYSDMsyCJmpnReXAMTXcVDk6qLfL+YR+0sIzQgWOWhUOzUUt8v5hCv/7EERfD/CIBlcBKRiSDkC6oCTDEwIIEV4EpQAIPAJqgJSYDWFQRneLMGzovzVE94X9Bb1lhsL09LMGzoXG1QRNeR/RBYBXsAUatNCUcSChlI7Dh6pYAuoA0ftVCUe0CHvt+UIuKwgP//sQRGGP8IoGVoDPSAIOgLqQMSITQfwZXAYYooA5AypAkxRNggfSbNwh0rE0zeVx2LisOGwwfSb3CHdYmbROVx2kIDZatVwx0CFSojImbxlap4NnTR5a3YRjy1SyZvBVqjgqMCIJC7H/+xBEZI/whgZXAYkYkhBAypAxAxICCBdcBiRiSDyC6kDEDE0ZQalZexG4Os4KjAiCQuxQoNRqwnbRuE47g4LjZAdKt09khg/xH4Brg4LnSA6VbpbJDB/iPwL1ZXjIwPUYbIFxqBiiEv/7EERmD/CEBlaBhjCSEAEagDDFFUIQGVwEpGJAPANqQJSMTeYoVLhIgIhznkC3oUDHP/NRSYu8Tm1HO0cYVw5KIUbHmxObUdrR8pVM2ZuIjOpYBTwVp+y2Rx9GNFyXHGLBU8S4/ZbI//sQRGgP8IYPVwEjEbgQgeqQJGI3AfA5XAMwoKg+BypAwwht5tG15LihgtYQkIRXlYW4azulE14j8RKd4Wpia8qdBNUY0ltm4UTVqeC07Et5hEcMNEqkWjNzOK1RJAZLgm1JipydTET/+xBEaY/weg3XASMROhBhuoAkZSlB4BdeBCTAKDsC6oCEmAUpZJcMwo4FpqNzz+jriRGh8a4WK1nA0mVd5n4GqFKrnxy/C4q5gMlY6899al3yCY0R7XBKtMUBJsM4lsyJ1pe4Zd24Sf/7EERsj/B4BdeBgikADsC6oCTFE0GgG14EjASgPoeqQJGIpNkli5EOdK/R52MkI8M0sw4dMRiZgLwU4ajwmP621DnVMLFCh6r/gQskZVtiW5FGx5jlUmq/4ELiJl2bEtxFGWEIsIRK//sQRHEP8HUN1wEhEroNwbqgJCJXQhAfWgMxIGg9BupAxAiVzkzxWTi9+UvjkJWEIsQiVlJQkyULXQvQewqqTphaVC+iOxhQzdXXF9GQSuWBkoXPHYzDNquufxKCYoBSTi56LeRakof/+xBEdI/wiw9XAYMRQBDh2pAkI2UB7D1cBIRKwD2HakCTDCT5/MCTJAiTDhot8F4UQ2ufwwJqOBYToRIYd6cJ7SDnWbN+sScDQncOHnenDNpVbtVuoMTdEMiUtRFsSjw4plxPmcVM8P/7EER2D/CFDlcBgRq6D6G6oCTCKUIQOVwGBErgOgcqgJGInEhUqeLmo8OKZcT4IwpULhoPhIzeW4hcNaZ/Kfy4pMLkx0TGby3ELbZV30Xw8UohFBAFD0ewYqHZ7ri+hApjEQgwABor//sQRHgP8IEPVwDBEoAOodqQGENzAfg7XgSYZKA+h2qAkJSMsMVFs91xfkBmaKYwbQFH2tFiLPhuU283DiEyUYQolGZoZDB0znTP64cQuHh0wJshKenWRMk5aeZUZcPGWBNGtnp2ImL/+xBEeo/wfQ7XAYMROA6h2qAkYicB1DleBJhEoDqHaoBgiUxOU08yo1VSCzgMWYSAzcWs2/Ev3iVQXPBxZhICW4Oqm/GXiok4Fg/OR87xWSHxMpczg/4MFITg/WliniswPidauNF6Bf/7EER+j/CDB9cBKBEqD8G6kCUCJUHgO1wGDEUgO4dqQJGIpEEqmSi40JpX70402YmfHfFCekouRE0ry9D0mzEz478FSmF1guBx8aINZuAmtUf2pc6F1BGHm40QJq2ZDadZ/oOL1VDI//sQRIGP8IQO1wEmGSgP4dqgJMInAgQ7XASgRSA+B2qAZAikMEgkbfeWkGmnZ/G6o4p1DwMIBI35bbzwWFPwc0MUbT4sMkaO3s+X4r/AJzki09FLTCDR8/ux0bcNk36LvRQuCjIhAQ7/+xBEg4/whg5WgYEbKhAhyoAwoyVB9DteBIRq4D6HaoCQjVycQ0JXdxo2/F/gVFxjCIMOnIkZD2xt+P+SoLHygMH/OpohxYQm/K/9ER0fODh/zq1B53TNpMe/lRFREDa65tHJghYmEv/7EESFD/B2DtcBCBFID0HakCBiUwIQH1oEsMBoQ4dqAMMIpCKq3GFEQ+mTH48wMbGBNfV/SamhU+wPH2eKDCPYxg+MkxDoVfATH5TSwaYnqRX0nNEqOiswbCBpO0kgzuWSRINix06K//sQRIcP8HsLV4EhEpgPQbqgJCJTQfQZXAShIqhDhypAlAydzyMOGs20kwzvIFbRl4OCwpGzpdRtWwI3K5JL74oI1iIbRFNG9KYB44nsF9+gKHVZEECIGzeZJcH3ulEacyeYd1mjyIf/+xBEiQ/whA9XASYROA/h6pAkI1cCIDtaBgRsoDoHakCQjVzbzKmH3vFEacydTDuXATQ+Ov3LqR74VCO9T+zHMuAjyo6/ZuoD3BIT3qf1Mc1k2EhAAsk6NCQ5Vk6mRsTiZlGEhgBrJf/7EESLD/CHB9cBJkCaDqC6oCTJB0HsGVwApMBoQAWqQJMIpamgYcqqdQYjZMTHFg62Be1oLAoyQEHG9gkKSF1w3taCxpxIDDfF2Hw5WAVTkOQYNaBaGVzJohRGtcMdCUZyC4sMmgaQ//sQRI2P8HYGV4EhMQgPIMqgJMkVQegfXASlAGA9B2pAkImMyn3TRCiDpsdLAi6cMQh9nIJJen4zHXmVhS6eZEPxzKzPjNVQyDJcDbAKRoHdBRbH6/uSiA8DKYbYBSaGXgotj9f3JQ7/+xBEkQ/wgghWgSExCBChuoAkwidB7CNaBgUkIECG6gDECJ0BDSqDV6IkPoMtfnP2ROASJ0BnstBAPaNJY2MpFS4UPtgyZtDDz6YTMPvipcbBA+jAkdunAq4MJDD74qI3E4NIA2eOxf/7EESSj/CID1aBIxKYECHqkCRiUwIMPVoEmGTgQQeqAJMMlATJSDDDo+IAPEnHlCc8eSw0xkKdjo+KFzkBM8GDNJY1YY0C5mSdm6wKApMGGEixqYYCgMzJOzdbgbAhCB73BGNuZWHd//sQRJOP8IQI1oEhQQgQ4RqAJQgVAdwbWgSNBGA2gypAkaSMRWNS8FYIRw9BGN5KMnuorGm1OtDow2Zi2QJXShrmCu8idRBE4bM1soA63ByY1grjyKjIlLhpxss1Q6IZExTUSOVoDwn/+xBElo/wjA7WAYYQYBEB2nAswg0B9D1aBIRMIDUHqkCQCcxOhY8bLNQHRDIy6+IQUVhEqwBDhVGhh8ipI+vFCiwqTUDDnUaGNl8Tw+vFCgGEDwrMmKGB50sFqYjFkCwgeOaVGMDA4f/7EESYj/CDBlaBIUkKD+DKgCQpIUHQG1oDDMRoPQRqAGMYVJLHijEYsYV0fxchhVoaaTWGjlwko7FrmROJlQSsU27DRhelWCGtiDhkVLAhaZBQHmtEGk5fPkjh4ikCFpkFAea0MaTi//sQRJuP8HoH1oEhSRgQQPpwJCghAgQfWgSFBCA9hGpAkKSEPPklbB9Aq6W+bIfeCNVnx8QLPAsPFpr3NGW0txWF8fEBdLARFgfIwzR/HxbJnokqeTKnBxQTPj1XwdHguVskS6oRIlX/+xBEng/wfgZWgSYwkA/gynAYJiAB6CFaBCRhIDqEKgCQJITCje4ogDzU4M5/GzKTJCQMAJ7ggwCm3GnuvGrOpWBYuwOvVdUacDQhTIVnkrCIjQGXquqNOBo0mQrPJi54TkwdNbsWtP/7EEShD/B3CFaBKAE4EEEKcCUgGQIIIVoEhMQAQYRpwJCYhPI1VivB61FzJtoXPtyuw0ViJBpHaxwNh0bKH86x4HcxtIb6isUHMicXOkB/Ok4D8xtIb6isUVUPCVY4DJ8aXRiF+tp6//sQRKMP8HkG1oEhSQgPARqAJCkhAdghWgMkaCA+hCoAYKBE2JMkQGBKkWDJ8aXRiF+t28/EmSINiMMNgWfhmHGD8QkT0GrOIrbEYkXAs/D4UQDslsNvGrOIKkAMMonjrMjGg0wy9v7/+xBEpo/wggfVgYIxCA/BCnAkJiEB+CFYBIUEID8EKcCQoISP0MiAGHMc+UaBlqcowy9v6vMk9TAHr1PbVFZxxwTu/HzBIRaNATsNXaLMOPK7/B8NNVwXE9SCcbeOFhepfbhHsnWbQ//7EESoj/B4C9YBIxKYD4F6cCEiRQIAIVgGBMQgOoRqAJSMVEGsNE1APbaED0Tejqiao806Sg2sFnRGEoT0u0NXGdOtqLikG5B3iKLA+lu4Kd0R+OZwTHy4lY/RPEVdV0jP4zrDbI+b//sQRKuP8HwLVgDJEEgQQWpwGQJFAeQZWASFJCA7gynAkKSELgzC+WkJXNOM/jOsScDLBQF4R4Gwu9Mv8N3a9nBK44D6JwGMWHyDYri6al5mLD8buw/Y/IHraOmmPkSLYrBgnF2b2Rv/+xBEro/wfQvWASMCqA6hCoAkJiECHC9WBIRMIEEF6cCQiYQDtto80x84RSiQLDEYKQVUoHnKi4THdfDQFRQOMizillASjdhTuv/NBShpgHhCYfICS1Hw+F7xLUFCA/AaD5h+YEi1H//7EESwj/CGCFWBIUkIEKEKYCQpIQIkLVYEhEpAQgWpgJMIpA6i61G0FLCgjl0ZLKejwHguCAaztIgcpYHBcqEnF0+H7CwhOyuFDCo6MjdwmKZdwgSuZfSuwR6kFyEXUEjK9EBR1XcF//sQRLEP8H0GVgEhSQoQgQpgJQIZQgwtVgYMSmA9BanAZIxcYI8WQ4fH3hk9L0uk9NkififAweZF25oXCwGEHBqbPy+DQeopCCauhk5WfMi9l3L8zKxeopCSaxC6Jew+A6HMlCfX6xb/+xBEsw/wmQ7UgYMTGA7hCoAkwwkCGC1WBKBDQECEaYCTIFW9WNkYCOW6Y6WcxCFJ5fQots+HHhRwpYY5WBAAbqhPKggEUwi6WYLJqBcznU/+c5UMDsTOBsTFqBVZ6Vy6SgmkNBtO7P/7EESzj/CDC1WBKxDID0FqcCTCJwHoIVYEmAToOYMpwJQYTICXs3cvD+SfYQCZoaBKSuUA27Nzy6l8aZqVsOAyK4nTWWTFa/kV+e36og61goDQ2MePVQoW6dOGe36iHTkMXFgYe/qD//sQRLaP8IULVQGDEpgQIWpgJGJTAiwbVAYJJCg+A2nAkJiFxRqEKYNXZ/QQXA8GiQW3ekaKNQh8S9BCcbaIgmbd9EgxQlj8L8IcqcfpoOm3eZIDkKRRbdn8IQaAUIiELNv1VdZwMkX/+xBEt4/whAvVASYRSBCBelAkwikCMBdUBi0iQD6DKYCQpIS74oarDwIhEKiJt+qpsMyxwffUal5kLSkMI85RIWiZN0de/mHZGiEpYW3Ok0XiBDZM+/MOwkABJMBpX7GgekChT7+LYv/7EES4D/CBCVWBLDAYD4EqcCRiJwH8HVQEpSAgPAOpgJCMhKGCVGGzT7iYM2ibGr3+LaooBQvAGjaEyPddMAbqaxOQA0LpCY2hMp8O0yDuprE7xMCI3DZ8XSUDz0gcfUboEq4mC5WM//sQRLqP8IQPVQGAE5AQYdpQMQIpAhQ7VAYkQuA5g2mAkJiEYxdJQPakJB+mgXo6A4FGRtqGroRqADYhPifNRi4LiZxG0CeaKiH2jn00knNMEw3ev/KvRCFJrgfLGd2ihYJPnrj+nmn/+xBEvI/wgQZVASkwGg4gymAkJiEB7CNUBKkCAEKEqUCToFDBy6PyxnovFUbDyUNiDgwnDq8O/I/MgxwhFiEMzLKAwEeCLbqiC40DIUEOXh54mwTGEWMxIjEQlEAh3h54mwTGEfElIf/7EES/D/CMD1UBgRsgEEHqUCQiZQIkO1QGJETgOwdpgJAJzAwMg2EeMa4dOKotzG8U/BGFFSQ6ThOkqBhA8c2b5vBGFJB2F5yoc37Ii57cjWpvWKUEw/EZj+lCNM9F9PPHsajIlAi6//sQRMAP8H4OVIEhErAPgdpAJCJRAhgZVASlIAA/BKlAkYkMtLDilMkBC8phE1IdCQqFLq1N5ZxCgQ+D0o50A5kXxfFdAAWMQ4AYwphc6A5Y6E3XRAMYhwAxhTC6YZAggIDxJiQnpz7/+xBEwg/whg9VAYYROA+h6nAkIlcB5D1WAwRK4D8HqUCUCJzsqwd+pnOAgoQHpZJUb+t6KnJ+NMmQxhcGTF+2jr7zFfm8zCSyYQTEpiPTedfcQXzeaJo7EwsmgzibYDGLmtif2F8WCf/7EETED/B5BtUBKTAYD4EaUCTDJQIQG1IGCSQgPYNpQMEkhFw8yYF3V4OUehMgcy9YJVYFbQ0zHdRjFGJEJ4huYELNwLWIRndsCFTQIZiohUhOF6UIOruUBKsOxdxT65UhOF5yRFFd//sQRMaP8IgO1QEhGrgPARpgJCYhAeg9UgYESuA9B6kAkYlMygJV3UraM2oeWQZFxoXhHIMpsmdpntZwxVAEOKD5OQiWoztPtdDHOhdQLha28RgzrFwicdueKAwGQBwZ28eGdYuETv7/+xBEyQ/wiQ7VAYYRSA5AunAk5hMB6BlWBKTAYDgDKYCTmER4qAwMGAIjl2gKvuCp/dfAjMGAYQCSOXbCrxiCkedZEDZNGMDJOt1iwJbvTCfGdA5gs2EER+W7VnH2sQmcZ0DkC4KREP/7EETMj/CRDtQBLBC4D8HaUCRiKQH0O1QGBEpgNgdpwJMIXIJPj9RDVKpOXeKX1VGXBzoRU9rkgtVScu8X+qoyZuRy4Hj/9qk6RQ97RLQX5olWwmcAhvctyJyea0Wh/NEpD4I07KtJ//sQRM8P8IMHVQGJMJgPgdpgJCNXAfwdVASwYGA7g6mAlIwMiYOqwEVfrf0wShMDaczaTHi1WAir+3/YNXhBRrBcjvtANdaZabVm0BJPIEXqCY/fcBK61C02rdAVJ0VjhsSGiOhQEdX/+xBE0Y/wgAfVASFBCg9hulAkImNB7DtWBiRC4DsHaYCQiUxKkvE4sbOk55GJD5HVEjqpUl42XIpYgBs6VUG+QPFSNxmcj0XqSKgYDjip+fpogeNMd6L1aOsiHBEEzeQ1gYyAJ1xekf/7EETUj/CIDtUBhhk4DsHacCQjVwIQOVQEhEooNYLpwGMYTDFiYwRD5uktAkrMVbcX7qKqThxGJ6hHsG2SDYqguc6c+EDYuAh8ZPH2AOg2ZqPa618kaq8ZEgEWoUosI3SsDRRUKmFU//sQRNeP8H4G1YGJMIoQwbpQMMInQfQ7VgSEauA3h2nAYI1cYSEAVaTIYHx2tEokqgqYSWG6sR0c25oH2xpxdvxK8rDMUaDqMDZ+bdQLHsacBz8ZeFKM0YkPOm5/UJtMfUYQuaTjz63/+xBE2o/wfg7VgSgRSA7B2nAZAikB7BtWAyUgKECHaYCQjVwE5N4JeLKv2KnqF0MVzScv9mJydTrYRIgMweiEDByAQur1/7BOvHVgrA0MQMHUJF39/5wWFAtTiXSK4MFGGIWvufyidP/7EETdj/B+C1UBhhDID4FqUCRiUwIgO1YEpGEgPYdpwJOMlAYDKYJwhXkDkSgu3W/opRoAxkofZy2WlhZaKJt9lxujsOY0CUS02ctnZCyUWl32tcnYc05IQT8PVNvadKboEFv0mrRR//sQRN+P8IgO1QGBEwgPYdpgJCJhAfwbVAYExCg8g2mAkJiFcUC6MCTNakyGTUpR39k1aKWpPFx4Oag2u2CqaVW/F/vGiTiZAK3HXmMjiJlt8mJhiIaRCYcqCSEXW1lnT0fiwjApY4b/+xBE4Y/whw5VAYgRSg+BumAlAilCBC1WBIxFIDyF6cCRiKRUFKDndSOno+sWdjJQgnJSoBxiqpYMBbgQ2LM8W2pORgYh0s5DtQguJeUA4xVU4FAtsENiy7irXk5AwMQ6oSEAdgQRPP/7EETjj/CMDtUBgxKYDuHacCQiUwHoL1YEhEpgPodpgJQInB9KMmYYRzkxG6xN6FNs8bb4aOy0+S4Q7sby/nehJF3rMkfxtn9dhdQL4KUng+kuXcWJDyekpYpUKrPG2uLGtqYTgk2d//sQROWP8I4O1QGGGTgPwRpgJCYjQgghVgYkQuBBBCmAlKBEXLIs+tW2CSSAKikMksfxxFZdF3YAGAAAAAAAJQV4KkxBTUUzLjk5qqqqqqqqqqqqqqqqqqqqqqqqqqqqqqqqqqqqqqr/+xBE5o/wjw9VAYgRSBKB6lAlAicCXDtQB6RjAESHaQDEDGCqqqqqqqqqqqqqqqqqqqqqqqqqqqqqqqqqqqqqqqqqqqqqqqqqqqqqqqqqqqqqqqqqqqqqqqqqqqqqqqqqqqqqqqqqqv/7EETkD/CCBtWBKUCKD0DacCQoIUIAGVYGDORoPQLpgGSgDaqqqqqqqqqqqqqqqqqqqqqqqqqqqqqqqqqqqqqqqqqqqqqqqqqqqqqqqqqqqqqqqqqqqqqqqqqqqqqqqqqqqqqqqqqq//sQROaP8JcPVAEiG5gRIepAJCNzAhQ7VAYESqBDh2mAlAkMqqqqqqqqqqqqqqqqqqqqqqqqqqqqqqqqqqqqqqqqqqqqqqqqqqqqqqqqqqqqqqqqqqqqqqqqqqqqqqqqqqqqqqqqqqr/+xBE5Y/wgAXVAYFJCg6AunAkKSEB/CNSBIUkIDqEaUBgmISqqqqqqqqqqqqqqqqqqqqqqqqqqqqqqqqqqqqqqqqqqqqqqqqqqqqqqqqqqqqqqqqqqqqqqqqqqqqqqqqqqqqqqqqqqv/7EETpAADLDtMFPGAAGiHaEKeMAAWcTUgY9IAAh4coAx5gAKqqqqqqqqqqqqqqqqqqqqqqqqqqqqqqqqqqqqqqqqqqqqqqqqqqqqqqqqqqqqqqqqqqqqqqqqqqqqqqqqqqqqqqqqqq//sQRMmP8G8CzKckIAoMAAp+4QABAAABpAAAACAAADSAAAAEqqqqqqqqqqqqqqqqqqqqqqqqqqqqqqqqqqqqqqqqqqqqqqqqqqqqqqqqqqqqqqqqqqqqqqqqqqqqqqqqqqqqqqqqqqo=",
"A2": "data:audio/mpeg;base64,//uQRAAAAAAAAAAAAAAAAAAAAAAAAAAAAAAAAAAAAAAAAAAAWGluZwAAAA8AAABwAAAvIQAEBgkLDRASFBkbHSAiJCYpLTAyNDY5Oz1CREZJS01QUlRZW11gYmRmaW1wcnR2eXt9goSGiYuNkJKUmZudoKKkpqmtsLK0trm7vcLExsnLzdDS1Nnb3eDi5Obp7fDy9Pb5+/0AAAA8TEFNRTMuOTkgBK8AAAAALGsAADUgJAUATQABzAAALyFUwVxjAAAAAAAAAAAAAAAAAAAAAAAAAAAAAAAAAAAAAAAAAAAAAAAAAAAAAAAAAAAAAAAAAAAAAAAAAAAAAAAAAAAAAAAAAAAAAAAAAAAAAAAAAAAAAAAAAAAAAAAAAAAAAAAAAAAAAAAAAAAAAAAAAAAAAAAAAAAAAAAAAAAAAAAAAAAAAAAAAAAAAAAAAAAAAAAAAAAAAAAAAAAAAAAAAAAAAAAAAAAAAAAAAAAAAAAAAAAAAAAAAAAAAAAAAAAAAAAAAAAAAAAAAAAAAAAAAAAAAAAAAAAAAAAAAAAAAAAAAAAA//sQRAAAAAAAToUAAAgAAAoAoAABAphXaBhxAABPiuxDCiAAxwHjhPqWFRHSN2nKABxPO1f6NE+jEAAcD6jgkK+H2nKABxPO1f6Yn0JMRJRImnCxSTUvp7ux+EIZEukY2aoTESUSJpz/+xBEDY/wqg7YhyTAABUh2uDkmAACrEdkBJhHAEkI7ECAigh4pJqX093Y/CEMyXSMbNUcGUsCAP0ZB6Hy2jz8/qVkpZ2dcHcnCGKCgT5pbHzFnvXwo9Spp8HphskQAZFJNTh6bSA26f/7EEQGj/CXDtmBRihQFAHa8CjCDgJARWgEhE6ARIQsQHMYAA0Ru9hvMwiSIAMikTRcPTaQA/raHNu9gd8zwYOskwxp9ab7rV09yYAOeT8FAoBohQjQ51rdtPLNLBC0c+qgTOzHFmdO//sQRAOP8JMK2gEjKhAPwVsgJMMUAfgragSYYoBECKxAkYkQpnIYJXrBWOSwbNU0GzthqnSyzkMFT7ibks302IDrR4uUEC+wwsP4LjEt22IDrS43EwgTlhhYZ0F7Jr8HoP4bHkNBki3/+xBEBA/wlQraASYRQBFBWxAcwgwCWEdmBJikgESIrECTFJBM2kityoo+9DR0yghweFEaDVambUityopr0R0zYDHGwYGDrEyGdIKMbgjO+34zTYWOPHBg6xMqdIqM8MZ32T4x4ZDyyv/7EEQCD/CGC9oBIwKgD+F7ECRgRgHULWoEjERAN4WsgHMIIK2HynPVMdi+KCczmqOGQ8kqth8pxpMdi+UFZzVHExbBcurC4NSIs2OcxfrhMKwcLel0p0iLcc6L9aqGtDQgjYwiYqG5//sQRAUP8IgIWYFGMAATAWrwKSYCAgAtaASAqABFCKwAsxQYMsysEYv0G4JaZEiEmMBTFQ3Jl5vcyXi79Bvg2XYQlJHjiSRAbrDEN3JqxOLQIiGDARU6RAbrBUd9t+MqgGCGLokFo0n/+xBEBA/whQrZgOkQ0BJhWvAdJgYCUEVmBIRQQEAFbACSjID1WKp7kwtlHNQCA/Y80gXRnE2biS9z0meo5qmgTOo0A3A26B/axFe7VtalJ/g6Ac62gOwcTBzmBUzlFRrO2rBzGiVCjf/7EGQDD/CKC9oBIRMAEOF60CQiYAI0IWgEpMKAP4WrgHMMCKLafysZA8ogHpumbEGNCVCjaRa/KxknlEA9N0zQhKND5ybB2162ByjQsChsV6ohKSHgTkDo/CFAj7BJG19VsEg9ZxZg//sQRAMP8I8L2YEpAHAQoXsAJKBiAiAhZgSEaABAhCwAkI0A8gTflYYS+/T61F81YGjlqLMHmFX5WGBl8NEqOa4EnGB06pFEu3CA44VBsw12vgycYHTqkUS7cIDjhURou1qG1oBZqQ//+xBEAw/wgQtZgUYoMBDhWvApJQoCRDlkBaRBgEQEK8C0mAgSa2wcUdwwqFP1Q7rAnVaNjKuZWKKO4YdczhnEh1CKhiZoom7/DqebQ6O+PRViQ6hIhixwIWr/CyzKgsm9FVWAdkXHBf/7EGQCj/CRCtkBZikgD2FqwCRFNAJELWQEmEaAP4QrAJMIUERQT0NNg8F9QZg8nw9QFnbCBZWAuNsGG2w1Er67AQqiFYjZFgWAzfAkK+oi65NdhRVELF4GIwNsAhXrBJ12tYF8DxMV//sQZAKP8JgLWQFmSAAO4WrQJQUEAhgtZgSEyAA3BauAYI0AWZDyTrvDXfvoymgUcmqhtDwsSyhSNVga/FRqLtVgMc0cKLG0aSJ8GFbjMnFXVxRVjDKTPZaQ0PkFpv1KoDJxI6RRF2X/+xBkBA/wkwtZASUbABCBasAko0QCOC1kBaTAQEGFqwB0mAhNu8JwrlFMZa9FfCpxQqWifdT1YHGcooMm9FeGyzISEZpgMctnwEKzXwMXX1wdLOCRc1iVL74QKzu4wuvrhDbIkIZiw//7EEQDj/COC1iBSTAwEWEq4ChJAAJELWIFpMBAQAWrwHMUKGkHd8F0rHY2TV2qCUSJCGYsNpH7vDtOwWEpq7VicuwQiA4aQcP3wGtX+h2RGpqgXPg0QcNIOH74SUdw1LXaqrAwV0JE//sQRAKP8JILWIEmGUANoQsAJSIVQeArZASEqCg6hWvAkJUERg8lYfXwJLzZQUSp+vhhPR5ZRtFMesSDdSQ3QXTmSF4i5VV1gw22GHv3QjuZIXiLnU3WDDbYq16akHoEGRCRrCA7Vp//+xBkBY/wngtYAWJIABABarAkBkACfC1gBiEkgEQF6oDEhKwWVf/SNUPLParBztCUhXoom/DSv9jzSS+rAlSPDMuOCB5ZlJ8T0/+zSgcWN1YPKR4XpJjiO3ZfH6f/ZpRuRYBQEWIFEP/7EEQDD/CSC1iA5hhgEEFa4BzCCUI8L2AFMSBoQoWrQKSUJBpGVa/BCtzohgzcmuAUU4IKIDQWVasABO1RAzmoEMDgtL6jYe57E9LnPvplPHywOpQBkbUbD1nsGwsK6Co1KodYAbKv//sQRAKP8IwLWIFBSAAP4VrgKCkBAggtYAWYYWg7hGuAcZgEFyOj23pZLPVG7a1+qG7AJyrxdHR7b1ZLPVH2rThoWaDAhNJExWPoBgxdDRbsAyhRQg9JExWPpFlRMxyVwR4eGxeWmh3/+xBEBA/wjQvYAYFKCBDBWtAkJkFCWC1eBaShYEEEa0CQpQU0t6Jl3bfPJUpFAmngRGkI4NLK+jj1a/DUc1IYKogTEbARGzj7vRYLbMNOZuTYKJyDZGwOjZx70WO58Mc/SqB3ow0MnP/7EEQDD/CKC1gBJkkqEOFq0CEmEQJAL14GGCcgPYPrgJSYTXkGD1eic7uVz6Z/IA3LFQyceQgPT6Fge43DlvVohZcYFR4ohVB3fQAavWcwxuTYWrQ4QNC5Kg7vpAX8Qx26gEqLFxpU//sQRAMP8IgLWADpKEoQoWrQHSILAjgtXgWkZSBBBatAtIgs0M2fq4TQfwUS11uAaosRjSpoP2fq9LoPxJjEfg0lImJaESCBN9+Y0c32C3MxmJkrExGhMECb7+lgT6C1TGWEGOiwebH/+xBEAw/wjgtXgUwoOBCBasApJQcCMC1eBZkgYEQFqwC0lDQV9t0uAIVeoMNTASYQUyEBDIIvXMlwKFXqLKmAsN7IAoIRJkKuX3iZZ39mIPUvDeah0gIlSErl94mWd8EI9S3RIh0XFf/7EEQCj/CLC1eBghsIEMFqwCTiUQIQLWAElMZgPwWrQJSINJgolKGLM81jZBIJE1YIJ2DQiUDowm6rh0bQoIxNUI7TDBdU0A8Mto8/N7B7dHUI7sSF1TSOz3rTa+bjndHKsatYUjK7//sQRAMP8IALWAElGwgO4QrQHGkBAiQtXgSxIiBChasAliREDOHsrSQL7WCpjYRUMQjK7DOHsrUCdYhN10AuPGaSQcGlnetI09988o+NoEceN0kg4NLOutLp7755LG3gUkuIBoohG0n/+xBEBI/whwjXgSEyABCBGsAkJkAChCtaBTEgwD6FawCkjBxbRTriMOOs2cCqXFA0UQl0lbRTriMOOs2QOwMAxO1gzMGJ6lIKqPyrNB5yfohrSQZI0A+gUzhgKDlKKbSq4TqgbGVx5P/7EEQDj/CICNgBITIAEAEK0CQmQAIkLVwFpGNgRQWqwJONTEs02hRWxI16e2nhOqCYyuPIlmm0cU9YRTfrkNNEaICNgZgf1LjpzPYJQ3VYEUqMEBGwH0j+lIcJm2CUTVWA+9BiQsDh//sQZAOP8JALV4DsSBAP4WqQLOImAkgtXgSYRMBGhaoAk41ABz+Vx9Z2em1nTOrHXNBwiMHCiXpDzDaCw27VYKJpAWjIBK7D63CFG1FBzFf32FE0g2jQIW5v1ISUY+ig5j+9hW1xUDr/+xBEAo/wiAtXgOkQUBBBasAdIgoCFC1cA7CioEIFqsB2FFSw+Qqv9cjBtxBXx2uENpkQysPkKr/XLg24xX1a1BcsNjxWRik3RGCgu1CjEzagOWMTxWRikh0SEgu1CjEzauGcWFYPGv/7EEQDD/CHCteBJhEwEaFasCTCJgJII1wDpMCAQYRrAHSYEMDuqWwFBvxz23ZTwJxYNg8JKBy1S2AoV+Oa27KYFqXAonMhAbKmbArrWLNchm2iCVTEyNkcRlTNgV1xZrkM9FWCGVGB//sQRAIP8H0LV4DsEFAPYWrAHSIKAewhXgOIwAA9hCsAcZgAdgUpvi3OUhH4y7tcEKwIDKxkt3XWHgj8ZcZrhPCAZAkPFspmweVUDia9UJ4EFkCQ8WymbB5VQWTXqYDKhEQpGSykW5z/+xBEBQ/wmgrWgOwowBKBWqAsxTQCGC1cBITIAEeFqsCUiChMCm4MHHpOOsoxs5DYRsOkIU7YAApuLBx6Tmyihu1QIbIVkSyL4D0r94LRVrobuIMIyFEiWyqwug3EA0R2veqxq0gqMv/7EEQCj/CLC1cBJRIQEQEqsCQlQAH8K14CsEDAQQVqwFYIGJhAZUdbBQMbQSyI3XYitIhGUwgH0mdgko6oNIjdcAd8b0aNUmD7AINtBbKOyiAO3GVFxqcYPsAg247KHbKKhNKhQPHE//sQRAMP8IUI1wDpMJASARqgHEkAAiAtWgOwYwBCBaqAw4lAa6XvwKL2Jr2M2UwLQYIAccRn5H9+Ex3YmvYe2UwRlA9fiG5zWOk8aqP9GrY/XJF6AmvxDNLWPLBxR+MrY/XVwvDA2H3/+xBEAo/wfwhXgQkooBABKrAhhRQCBCteAqSgwEEFasBUiBg0Ry32B0eoJomkV4XhhmU058ha+wOg+pqJpFcCUmUYXHF7srAQY/HsoZspgSkyBhGOI7srAAJ+OyhmylWA8gtKTBFdZ//7EEQED/CNCNcArBDAEKEKsBUiFAHsLVwEmKRAQwWqgMCVAL95eCxZ49B98OQHkBkPKBFlW6sHBVkUtAaarKXQNtglinarBSNxypUvXpS3Be+cNptVWCQxuOKTUV1qoQ2mFgPkEy/d//sQRASP8JEI1oEpEFASQdqgJSImAhArXAYYpIBCharAVJQgt4QxojY5LMN00Q2mWA+QTI+7bxDG0OltwXDdMmW8MXCYUh1YsDDW49jkxtkDXAIsIzTGOxYMNbj0RNoaqoSxWDYPKiT/+xBEA4/wiwjWgOkQUBGhGqAdJgICDC1cA6SgyEaG6oB0lBhFJ3vB0HiS8k3DkJYrBsHjQglSu+Bi/EjXkm4ch/XDT2AiVhrBxr8VXdmN27D+uKmzARKqNWDjX4qt0jmDrYIkYF2CrP/7EEQDD/BwB9cArCigD+FaoB2CFAH0IVwCpEDAQQQqgFSMEGPWBDMu6x+ZhIkbEFCZSY7rAGH4u5j8NwPSRG5offJ6wME9YUQ0fqgHSQrciCY7HbhwT1hRDR+qgJmh8QoTZnnRYUM8//sQRAYP8I4K1oCsKDASgVqQLSImQixFWgWMSQBJiKpAVgxQUByTODJrJEKhsIyYSK4+r5YF4wZycxj1sx2iRxJNDCTtwEEXYq5ys/wcIyhBGcniTR7cBBF2KpnKTf+D5FaghD8Q4J3/+xBEBA/wjA3WgSURoBFBuqAkojQCZEVYB6BmgD+D6oBVmAjq4GcbjprGaPmeRWoHw/EOCd6uDGbjprGaPmerc3K6rEymrbzYVBjcsmXFmc8FAsyJmgxFGdd9DEosxwhZsuatMMDCw//7EEQDD/CCDdaBICoAEeG6kB0iCgIEIVoCpEKIQYQqgFSIUetauDjfHLZI9mahq0wIBwsEy1+r02D8ZbIg7M1DIwMyVCRe23AAb+V763q/YJEhS0qEi9tuAA38r31vV+2B8sGZfSsC//sQRAOP8IUK1oCsECARQVqQLMImAhQ5WgEkYIBGhypAwI0ALNcOr8cMjyTszk+LCYjiTEJVn0Wr8ciPEjszAKTIGZhBoXmGh/UBZTGiWKk4yEwdfGDVlzDQ/qQimMCSxSrE+MB6QEL/+xBEAw/wjgrWAYASAhJBWpAkIkBCDDlaArCigD4EKoBUlFAss0uAgn4kc6k9/jqL0oBIOHBKdgtwEE/EzOgnv9aEqC95YrYy9wYY2h1useW1cJUCbSA2pV7gwxyguloF16Q9UsH7Cf/7EEQDD/CDC1aBISoCEMHKkCSjSAHwLVoCsKCAPAWqgFSIED5PcMRuLIv1rVuUKeqUA+wk+T7hiNzJeo8QxUDbQWunbQjfcHVqxRIqZ1Qa4AyyRrBb7i1asZIqZ1KC2sBYescBXpAA//sQRAUP8IgN1oCpECAQAcqgFSIEAgAtWASERkA/hapAkIjIbaFVmxmj7YZcgbD1jgS9IQG2hVtjLavm+uCTSASjtpDg34sHFglr5vriJpAJR20gwb8dXiwS14ESFiKYE8qfMNT5WQz/+xBEBo/whA5WAKsYkBBhypAVgxIB/C1aBIBIAEEHKkCQCQDkHlioExiU0I/WnzAqfLAhnIPLFdHSQrZeHZWkBI/GBJFR6KujpINsvDq1pEkH4xmeo6oq1CyEPik2uG2pBhj7KHMC5//7EEQID/CJC1YBhRmwD0EKoA0iEgIUN1gDMKJAQAcqQGYUSDXgpQ0Hl2g9qRwTxYXQLu18S0hA0tNCWpBBnjxrtjmDreCtIwaWmhLUggzx5XbHJYuBWoHxuARMjUiww3oANor/+QK1//sQRAmP8IcJVgBJECIOQQqgCSMEAhg3WAKwQIBABypAVgwQC5eA60LmLjoQSKL1QXdCJk6bVNIAo1IwK+O5dlEF3RcydN2fMJRuQaEdxytU5+0wIGJB1E8GDbx3UrR5r5+7BgYkHUT/+xBEC4/wfg5WASIZsA+BypAkQzYCBC9YBJRm6DYEKkBgCQXwoNvHdStHmvmLWCqypo6Pw8F9o4U2Ij+cY5wKcaO1sCB/0JWpE4Hcbp2VBb7CQb6kCG4y6oHcZF9KoLfYFEX1FBA14//7EEQPD/B4DlaATBCQEKHKkAmFEgH8L1gElEaAPYRqQCSUEJdXUpMUIZBFL7BsflDMPFWemEpMMIZBFL8Nj5UODxCz0oXjAelwUa77vwYYvt0z5bKXVb1aUDIwWVO3YQCekWHXQfrw//sQRBGP8JMN1YCsMBAP4cqQJCIyAeAtWAGwomg+hyoAsozc0gzXMEdlfYPhXUwitSVzaICZsgNbK+wfCvrKZSirgMKUG0x51bYICasYIZpJmymJhQQDLHOvggToxguM++DN0CFadnn/+xBEEw/wiAvWAEkQkA5BCqAIwhICRDdWArBhQD0HKkBUjBS73byVhuyhiO4zPRBrgDKEugtIsgsG7KxHcaLnrkDZyDCWrAg4244cXRXlirhORMcEjX4Uer/Vng1BPm+uFkRAho1YKP/7EEQUj/B5C1YBJxEKEGFqgCxGM0IcN1YElGbAPobqQGKM2FtlQK5eO709PnijgQjtWChbZUUy8d3pgGGJTYN6NWDhb0jhAw0TM9EAoLSnAbqjVg4W/HCBmVR7PR16WDaqMeZKsCFH//sQRBaP8IcL1YBMKJARgbqACYUSAhAtWASEpkA6BKpAkIjN84kGVhHX16WDaqMeZKsAKP8OVpI16ySYFFC6l1cDCD9o4cjmN709ZJMNFC6l0sDCD1UcPdIzvThYoQWwWynrBAnkg2v/+xBEF4/wiw3VgSAaABEBuoAkAkAB7CNaAaRCgD+EakAmFFAVZ6ICjDBp1A7HrGBT0BsaKs9C6TmCxZg2g+sOhTZFCGVx70dJzAcWYNoPWAhTaMMtj2+ns3YNKrG199CjldmWccFQrv/7EEQYj/CFDlYAxRmwECG6kBhFNAIYLVgEgMYAP4WqQJAYwL7rsTKrG199CjlduujgqP11g+wh4cPkbN+d81UbmDmR4zpuxdosOHyiivVw5S3OH5skzvR0HOBRRtO76PFq79Rt9+p+//sQRBmP8JALVYCsEFARIXqADYcSAiQ3WAMAyABCBupAYBUAynoOcJONp3VwcJtWOK9Y5+ylh8jDI7WkRl7iQIX0UcNKF9aLMPHGSdaaMuriQIeijkYxu1ysFKEG0NRW3AwY/HDik9v/+xBEGQ/wkgtVgEw4IBFBeoANhxIB5CtaAZhCQD8FqkA0lEhGClEiqw6ituExo/jzOYBNaurSgZUWbVW3CiH5UBkPJs2U8ixgBMOTVW3CRD8qA8eTZspz0MCaWOVf6CiF/4ibo8k3Zf/7EEQZj/CJC9YBJRmgESF6kBijNAIkL1YFgMYAQgVqACWcCBFRQdSg3Lbg9FBfkQ28k3ZR561SBdVFtO9aJhA+xwhlMbt4ZzQQsSFOhbcJhA+wWCymN2xacAZimYVGo4cJmrJBxzGe//sQRBmP8IoN1YEnGwARYbqAGOM2AhwrWAEk4IA+BCpAJJwQmLTgJYpmFRtw4TOg0YUr7+gTkDdUO1SOGzi3IFXNH6t3QXIJ1Q7VNo+lf9Rdo/Vuh4cRSOJ6lvrQwue8ihTa36Uc/nj/+xBEGg/whQtWASA6AA9hapAkBkACLC1WASRjQDmEagBgmQWqEF6U7aAD1cgi2p3UixjND90/1IjC249ikM208U1BG6Cd0/1IjC248ZYM19CksG7XNF6RAIXiYODUcy9HQpLBu1zT/f/7EEQcD/CBCtYBaSkwD8FqgBklGAIYI1YEgOYAQgRqAJAkwGlg/sWDg1De9CrkySYapMwvswBEr78M8W6uTJJhqjphfZgCJD9+GLq6t8Fx0YZBjKXpCZBmKkxyeadDEYIVgcyy9ITR//sQRB0P8HwLVYEgMYAQoWpwJAYwAgAjVgKw4EBAhKoAVJxQmoLm2DtKKuPcwXzEWLeuESj/Xey3tohuzAfRBGC3lIMFBeikmSfbRAkOi68BvK6QTEFQkYNRzNMCJ2DVpD8rpDYgxIz/+xBEHo/wfArVgMFKABEhWnAcxwYCCCNWArDggD2EagBUnBAajupqw7hhDzlwlabulgYDzvIJX2T4JgdOwYxcJWm7pYGA876CbYM1cQ5wKwGZUbCA+wm5g9qiPNUWctYrR1Srd6gIzP/7EEQgD/CUEVUBiRFAEaFqcBkjDAIoK1YDCQZAQoVpwJKNgBmwWTUzmuJhYytVAy1DRAKxjUkxae2mTmj4y+pEWGaiNFz0TMWlu2mBkkxRahnKd6gFRCbyCVqylipJMMWoZyneoBUM//sQRB8P8IYK1YDMOJARQRpwMKkyAgwtVgKk4UBDhWnAlAmAr4zLWYZqhKkoBMVjcks9YBQff0Qq6W/BIhlJQMxWNySd6wTB94oE7HasjuYDe8cvUpwMqn/+fbQ3D1MPcwZ7xy9SuFj/+xBEHw/wlhFVAOkQYBDBCnAdKQICLCtUBYEoAEMFacB1lDBpRM/DW0Nw9eJLVGKOral+sJ0DPmYjX/Bp45ZUao6tqX9DNAz5lzHrf8GnDNugtxkiZAP7IEDD/fPMp4Zw/boEOVIkg//7EGQeD/CIEVUBKxHAEcIqMCViOAIwK1QGCSgARAVowMGkyP3AQMP988ynhlWECVoP22B9VBnIAPBRtDz9NflLkwghsL7sD6qDOQBeCnQmuvUig/aMLJiicOH9sg4NGPXNNWjh6hm1//sQRB0P8J8R1IDsOCAQ4WpgHYcEAlgrUgSZJIBFBamAkxyIxFYonDjORBQLDFJJbXZdxuiwihYd1N/tgK6e+oibtcBkcrHjg11L1MAi4xqQDK/DdBlRYNrFSa03vAKLnvdM1Z1clSX/+xBkGo/wgQtVAWkZsBFBWjAV5xACIC1UBIUoAD6FqQCQJQCC6ybVp3ENF3e6Zrfq48kmBS6o5BNqsBUQtsFvvy3CSSYaXKiSCaysJRDrmD7aeHIdjowZwi8rc0MyKvEzftghBhgjA//7EEQbj/CHC1UBJxogEeFaYCQrQAHYI1QDsWCAQYRpgHGsAB1VtWhORV4mauza4nmgG1BRcyrp4BCp/1Z45Q3DcHdmA5gouZd04gQqf9c8xSG4bkwh0XNYUUjU4AmkfxQt9UAFZEyS//sQRByP8JMK1IEmSSASYVpgHMkGAewlVAYJJkBChKmAVaQYgzUz3TgF1D+KFt2qoummBCaY88GyqgYICXGezDlDadgwmmPPA7GqGAwd4+1WWssmsFVRYRJTunQhDzhcI/XY0msIVRb/+xBEHA/whwrVASM5kBDhanAlAjYCDCFUBJkkQEYEKYCTJIgRJTsToKgc4XCOP13Sd1OV0mDakkTmAIse/oy5VqoboPNHwkpAWUUTsDRY9/Rmq3DfDSS4ILFEL1F9XErzLiD8fT4Lif/7EEQcD/CYCtQB4EoAEaFaUCwJQAJERVIErEcAQoWpgJWM2JJcMJFEL1F9XErzL4LmrUqCMEAUtsDOmI/h8Mxs96s135qCMEAitsDOmI/h8ZhcY1JaH5rGuIBsxXCUtf09AgDepD9f//sQRBoP8JAK1ADsSFASAVpQHYcKAiBFUgWk5MBBhamAtJyYlca4gZmK4Slr+noECHqQ2L114EcqByAugTt/TkAMQjOwT2OmXcMUqIFC6BOx6cgDh96xD2ZlgHcAyYUHGKr8vD4UN4P/+xBEGQ/wlwrUAScbABDhGlAkSUACJEVSAyyjAD4FqYDElND/1xmGe0FqFUbQt/uYwUN4/b1K0uQwB+vOCzaF7aBUofUJu3NSVIWgrXnB6ze2gdKH1CbtzT6ENrioqsJ1U1UmA4QPSf/7EGQYj/CLCNSBgUoAEWEaIDApMgIULVQEhOgAQAWowJCdAG6tdFbXBIPrD8U1nguED0jC/XWC4tGSOgpJZvmc4V6aI/wzB0qBicPjKCFblcSkSojrswzxLBYExoqs9G5cOkQ5WO01//sQRBiP8H8I1ADgeAARQRpQHYsUAhwtUgSNRkBFBalAlZTY6uDMFg2NFVnyZeuM0jLWDU16lYaSXApGhCDOO/0GEz2rOZqwvD6XDSNCEI47/QYTPbURsNa4YyoQF1o1gwtkgHhctoT/+xBEGI/wjQlUgOlIEBDhamAdIgwCJC1SA7DgwEaFqUB2HBhoq1wKZUMCqmIsGFskA8LkdCNFWtXk/UG0BETrpLDg4Gb+D5xtqoB8wHMBgs8pqHhQQvoTXG6tON0Ii9DrJ1IZKv/tq//7EEQXj/CIC1SBIUIAEIFqYBTHBgHsK1IGKSSAOQRpgLAlANHZJI5ExVh2oqQhKvibQ7Yqwp6yDBs5PlzTVTBLD/9mK1a8Kesh42XT5pppHAcwzqMJq18iTSCoymEE6H1oMlHxC2mu//sQRBmP8IwLVAGBSgARIWpQMCdAAhwjUgSJKABDhKmAkSUA3kVpCEqmEE6H1olKP6gnaP11YAzpawISBeefybQQW8ZVFerBarhJBIYjSXo4NEHjKor1Q1AYIB4ojlb9rgwcdFtDFWT/+xBEGQ/wiAtUAM84wBAhalAhZxICECNSA40gAECEaYBxJAA1BhgPFEcrftaJDjotoYqxh2QDregzh35yxPMNxkTdrhjICa3QZw7855mYbjIm7XJbywRlNOfQQ1YgTcsR9slvLBGU0//7EEQaD/B+C1SA7BBQD6FqYB2CCgHYI1IGASggPgRpQMAlBJaYhSsYXcsRt2qBKVDzCMSTvMqhkLbj1RHauKKVECAjBgZpIgQiduSVDB1imF+ClTEBAsxd64WO76tiFfSwvwLROYGL//sQRB0P8IILVICpKFASAWpQJCcyAhwtUAM9IkA+BalAZhRUtR1IBBb6ihNN1NsAfvnEJS1GCUo/EomNS1eptgD9ecQia1GCUKPxKbuzu/YA6hiUJ7QzbzsziMCH4tcZogDsJWILQzX/+xBEHY/whwtUgYcRoBHhalAw4jRCIC1QArBBQD4FqUBWCCz5FmcgoPxa4xXqrOi0ZFejkS1gMFHrCqFDrFSWtoGJ4Zj8iWsEhR6wqhStXHYrAmDxUkWkjAGFNxxNXb1x2KwFg8VJFv/7EEQdj/CNCFQB4UmQEMEKUDApMgIYLVAEgKgoQQWpQJAVBJIwBhTcclo9CpN8bCpWoGLOP5BDlftJSVo1yb42Ox+iGMOO2CDlRVj2u2wkRSkSLU9EI/IEVHceOa1ZqBIkICKYGqGv//sQRB2P8IkLVAGBMgAQgRpQMCZAAhwrUAO8omhAhalAVYgt9ElRuOfdmN3iujgPsEwTfr9sAQ1vYFQoB6uR0kI2EQTa1uwEDdCKI3VKTNCIhQkZnWrAUb44xnd+wpFD4vQkaHXawKP/+xBEHg/wjgtUASUakA9hCmAkIkACACtSBgSoKDmEKYBWFFRxiGj1xLLIeecrGNfA5b4WTHa8OZZBg+crGNfA5b4WSwdrky1gklOo2GavgzF0tHNky1IVRP0bDOnwIxf6V3TtgWbCVP/7EEQgD/B0CFSBgDIAD4EKUDAGQAHII1IGBMZgPgSpQMCYzQwSjOa/JlPYNQ0bqgsyEqBglGc1+TKewaho3VxezoAAcLA2GtdxBVQKGlHdcPtMDAOFgbErVhQyoFEKGIJaQEyiEg9q//sQRCQP8H4IVICrMBAPoQpgFWYCAiAhUASIxkA+BClAdJQUwoJqxwzBR+uCWsGdiEg9qwoJ0DRR+vJ8OBsgzFREksCcbBtMfqyfDgmI5FURJLAzjuh749bTiBDKjr4wtiwUa3HCLRf/+xBEJg/wgAtUgKkQIA5BCmAVIgQB6CVSBYRGQD0HKUCwlMxlqrIEjoUcfCCTtYKNbjgXWLdkLygtLiEWYcesNG9FS2OTXmMIBqIhgPqsPWDjeSzKY01106mAGao4LZnXT8IBvx0YKP/7EEQpj/CIC1QBgCoAEKFaQCVlIgIAOVICsKDAQwcpQLKNEDdckrgG1yATqd8lgAN+OYzjMC6lJQn6Mh3ergceLB4eR7IF0SCEN4yHd6w8eJGjyLti61D0VrixwhFX3CgQ9YwVXx0h//sQRCoP8I0LVAGGEaAPwWpQLSIlQgwjUAKwQIA/hGlAVYgQpugQojtczr7hkesYpuOhiqwGwOTCCl1uHQqoHDQqzXBE1gLB5UIKXW4CCwsgVoTxHCpUYD6q9wMEmpFhIjY5eT9cLPT/+xBEKw/wig5UAeURqA8BalAdggcCJCFQAqSgwDmEKUBUiBwBG7uDDGpMZmxywIkrEi1P2VtwxB1JBMyLBLVAEhsXUJeytuGIO7Dd1MXDuBMObqMN2o0+j67vcGVZ7VPxPAmEN1GG5//7EEQtD/CKDlOA7CiYDuHKUCQFQQIgLVACvKJAOgWpQCYUTTqb6Fnq9ihTalhUEIMiknPljtw4FtWPR9m4SSTAoPFyY8bcABtWOCx6gMIgYchHIVmV1zu/GGMzYDFFllpp2M1wYN/Y//sQRC8P8JIN0wGDSZgRQXowMMM3QgAtUAKwoKg8halAVIgUSlfJrKAqB7BjqdxlQMekY7cZMfnlAhiOwIwp3FkpVfjWVXGl0sy5KaCxQ1R6QKg/JQq9BPSVllHk9ERe0t9cMwP+ShX/+xBEL4/weQjUAEtIGg3BClANghVCDDlOBKxE4EWHKMCwjgR6AeD2mBgYWCZkekGCn48M0/RB7TAgYWCaI9IMMfj2LSqBLWAyiIRNPvyuOHM9sDKVtcktYKoiETHj2SCBTbUDKXagaP/7EEQyD/CCC1OB5RmqEgFqID0jKUH8K1ACpKCAOQVpQFSUFCivU5USZb/XJ1ne+5d1JHN4XC5BlRJlv9cnDDcYG6mm5RI6FELhjE3xkhxtDhXfG+jnEkwQQuGMSvxkhxtDld3jfRhY//sQRDOP8IcLU4CpGGoQYWpAJKM3QiAtTgE9IihCBakAtIidgMlCytXpBg3WafVzq0oBIwWQzduBlqUWYPIM9NXAogRrlhHyFqMIwh6mFDF+BSBM2QBOk89YiO4QMKfAtlRobTCVurv/+xBENA/wiA3TgSsRMBFhukAlYiYBrCFSAaRCaEGEaUCQmMhgSJX36NqWbgvVGA+mErdXbAkSvv5PUs2qlG3QIVp2sLG1g9b/fbT2SZ6eOPgrXrG8aO2Bo+sXG5JnpyxVINyJhyQb6P/7EEQ1j/B9C1OAbDioDoEKQA1pEQIULU4CpMCoQYWpAFSYFShA/5Yi29cwmsBs5BlU7/BxR/xhLeqkfRgk0QEqo2wliB6RgzhReqkfXCzRAS0HbAcKfMZnUMwiS0bZFuMbKAgU2iiZ//sQZDeP8IwL1AGCSZAQQXoQGeUSAfwvUAWNBmg8hGhAk6SFi/79CLCJikPxjbAIFNoo0xf99eqkWC8UYS1J4Azg3frLtfr3dVJYNxbCWpeBJyu/WTWlno6JJMCki9GTvgMepagy8l3/+xBEOQ/wigtTgScRsA9hakAkozdB/C1OATyiQD+FqQC0lICdEkmBRwulaT/AEertCBta9SrLYOgwpEIQp/vBKFtxwypEFx0WNVIlML1YJRO3LMUjn11BldQdf7weD7xQHzCla93P2v/7EEQ6j/CJC1OBIDIAEGFaQCQGQAH8I1AEhMZAQwSpAJCZAIXXUHX+8Fzr1BdDVa6EktymlLE92f28Bgqf9W0naP6IEVkTKlie7f7wSFX8VCuPgdpgRDQ7Sb1gePiQMqT2cjTTAhTQ//sQRDsP8H0L04FpKTgPIVpAFYcHAiQhTgSBJgA7hClAkCTA7SY+sA2DfRESx+qJSKwIpHSbp3YgKPWVZQz0dS1gMpJtdN3BBC+/RKsd93EmLLW8FKVlaVhUQeTDy0dtMHR4M7smjK3/+xBEPY/wlAtTAO9IEA+BKkAVaQMB5CNQASSgwEOFqQCSjRBYnEHkw8tHbZMkJDEBmAYwTY6cwDDRjysDQqAUEIkMwDGCbvdhYad6adckswLAY0TN1GJWAbQbt1Q9j9XEqSgEwLL1Lf/7EGQ+j/CBCNOBIEoAEAFqECQGQAIoK04DPOKAPQVoQCYcEFhKgxmNLH6lhq0ANugZ8HunoSLnoqx6fpg21CnhKBOYMtWw6VmURsHp+njllRFZ0TSp2XoQELbju5rtfElqh6zomlTs//sQREAP8JILUoGJGbgQASowFYkFQjQtTAYcxoA+hakAk4zYvQYELbj3drXCja4g8ZV2oMtUXyxjrTMdYOHRiGZnarlmIblrVGZK/MZC1+OsHDtHMqwk5hmgxNZysZxLhlguKuLostz/+xBEQA/whAjTAOtIMBHBGiAd6wICJC1MBJxsAECFqMCTjYCqB6A+DLv94dE1FbTdRr4aHP+gkO/2qWBWVyRZkxbLSR2rK4qOtKg8HDDvJFST6f9qlXHGI2BFBXQjvCmwV4LQAQAACf/7EGRAAACuCNKFPGAAEyEZ8KeMAAU8R0oY8wAAagZoQxggAEFfwVVMQU1FMy45OVVVVVVVVVVVVVVVVVVVVVVVVVVVVVVVVVVVVVVVVVVVVVVVVVVVVVVVVVVVVVVVVVVVVVVVVVVV//sQRCsP8GkATScMIAoIYAmY4YABgAABpAAAACAAADSAAAAEVVVVVVVVVVVVVVVVVVVVVVVVVVVVVVVVVVVVVVVVVVVVVVVVVVVVVVVVVVVVVVVVVVVVVVVVVVVVVVVVVVVVVVVVVVU=",
"A3": "data:audio/mpeg;base64,//uQZAAAAAAAAAAAAAAAAAAAAAAAAAAAAAAAAAAAAAAAAAAAWGluZwAAAA8AAABwAAAvIQAEBgkLDRASFBkbHSAiJCYpLTAyNDY5Oz1CREZJS01QUlRZW11gYmRmaW1wcnR2eXt9goSGiYuNkJKUmZudoKKkpqmtsLK0trm7vcLExsnLzdDS1Nnb3eDi5Obp7fDy9Pb5+/0AAAA8TEFNRTMuOTkgBK8AAAAALGAAADUgJAUATQABzAAALyG4B/X9AAAAAAAAAAAAAAAAAAAAAAAAAAAAAAAAAAAAAAAAAAAAAAAAAAAAAAAAAAAAAAAAAAAAAAAAAAAAAAAAAAAAAAAAAAAAAAAAAAAAAAAAAAAAAAAAAAAAAAAAAAAAAAAAAAAAAAAAAAAAAAAAAAAAAAAAAAAAAAAAAAAAAAAAAAAAAAAAAAAAAAAAAAAAAAAAAAAAAAAAAAAAAAAAAAAAAAAAAAAAAAAAAAAAAAAAAAAAAAAAAAAAAAAAAAAAAAAAAAAAAAAAAAAAAAAAAAAAAAAAAAAAAAAAAAAAAAAAAAAA//sQZAAAAC0Azy0AAAgAAAqQoAABAzBBZhjDAAAtgysDDCAAFAAGUcCC98TQidCP3DV0SC/vnHtUiKcWX8/mqO5W1t2WOwf8ViBc4zF+pYgbBk4Q2wYXRCXBT/CjuUUo6QW6t5C7/VT/+xBkDI8wwwxZhyxAAA7A+pDjgAADBF1iB5RKgCsBK6ARDAQRA0cJ8pkHQdya3oU79GLDQcoist0Xjpe4Ge0aBGURRoJat6t8evKBFCgnADz6Z7OIxcU5UMHIaOMw7Dt6BLQYpoX29P/7EGQJjzC+FFiB6TigC0BK6ASmAQM4PV4HsOKAM4FqlAMABC1U4r+vEABQAmFMq5F25GnNBzDM8vxSEz0EsA950oE7lD6F7h6nVH0WrMEKDGhE96cRqam9n1rXR7DH0rwVaGcRNqg1//sQZAaP8KMPWQGHKTAR4epgJEVCAsxdYAecRUAjgmqABIgEA3eo9T9+eVcS4c07tjeROI2wbH71Hq788r1CnStoBeAhYTUC+fUMVFVwZMf1741Y2zTAJ4veJF66IYO1VoFmholBzhH/+xBkBY/wuw9YAC84ABBBimA0xTACpD9gALzgwDaH6cAFiABnSgk1IVaVGFvrdn1ViquVNH1FcZpgtR1xK/cjVMmJX6fzXN2aA6gPctQN4xlsYk8hqFpHnaAtNhdqC6NtUb0VseAllP/7EGQCD/CMCtkAKygwDWHqcAEiBgIwO2QAvKAANYYpwAYcCNwIkwFwbPUWU0gpyPlXB3E9otsuK3xVNGoN1SIwlog8DmgNgmlQTH0xj0adIWIPUeF87I7VIZdUh72QO5khZlAaWhDh//sQZAUP8KkP2AAvOAAMYVpwKAJgAtg/Xgew4oA0h+oAcIhIPlpQW1JUegzRk8pQHjJTHjeN6CVvSp6PQXYanvxYF3wJVBZQnHg3KkMvUZsyWugWDrUCfwDeh6tvQf0KpXjacKvAWkL/+xBkBA8wnw/YAC84AA0h+nAA4gYCrDteB6TigDQEKlQECAS0EOdUXYxV5UlI6NI+DI7iFvA9sVjVeo/o9Ql5S6w/jkYKVBdlqiyUNq0qcTkNBmwPNs8J6gq7hVbifVWmEsv0NZwGfP/7EGQED/CiD9eCCTigC+GKgAFiAAKQP14AvODAL4fqAASIAC+DnJ0FtBftUYpyOkVvgsd74DvQuPcS99iQlfp/Nk+aQgwSzqC+ou2oMW5PUVF52hW8VtvV6NjelZKgO3SZ3g5KwX4F//sQZAWPMK4P1wAvODAN4eqVAQUBArg7XAak5MBAB2kA0xxQMtKhNKmUyhGS26CNgAgbjcZ8F13q1NB3XUA+BTS4/BM1wp6DeTlQkxijyh9GjThgIUxvAdeG96izGKF5Q70KiCik66r/+xBkAo/wkg/YAC8oMA/h+kA0oiYCFD1gALygwDcH6YAEiBhlE6gHhDNQFoK70H0aMMRpKsCtfAm1BNC48ELoyEhlIDx5sJDMCYRx1Aeh98eoaHPPOW22B60F0er4/pqloVl0i8HZ0P/7EGQED/CfD9cALzgQEIH6QAVnAAKUO1wHpOKAPAepQBeUAJ8HVD6hrGa5UvZp00SwtFOEaXqJt6ksvVqjPp04qJGQ2TD+GWYSYZZTpUWVO2lWJ+iZVrMjwIWXDu1RSqbRpuuYUcFB//sQZAIP8JEP14AvOAANoZpgAYUAAjg/YAC84AA3h+mABJQAAZA54bw3lqC2pbapanQFr8Zh55sG1oK46QW7omQFBsTLQjSMYkZ9CdC1Gy1OgZH7tCLS4ZvQXo1OOp0VtQitqfOEhsH/+xBkBA/wog/WgC84EA5h+kABhwACjDtcBqSkwD8HaMAXlAAqBHUlUJpQ+mha3ZoOBvK4iLOw3tUlQ+j0LU0gcApTR9BbeJfZFjqglA3eMcS06ZEYS1nhppcCZagmPx8Yd6WoJRPQyf/7EGQCj/CZDtaCCjigDwFaQAXlAAJMPVwHnGOANYfpAAYcABQdaDrBzQ+gZqS3lHo0yHtEjMBWmwnvQVWeJqf05oH0eEmWgsWDnDWSoL9Tvwe6sVES7RBm4q2oTq1dC9CjmEQuep8G//sQZAOP8KgP1gAvOBAPgfowAYUCAnA3WgakosA5hyjAF5QAkoDsEMYlQmxirVGbNGleG3pcB0mwLlqLY6rVH0aKwcYZdMH7AXOFcD0PGglC45b2aJlGlbPBS1wbeopRcdJ9VVLCaTv/+xBkAg/wmg7Wggs4oA9BmjAF5wACTD9cCBjigDGD6UAGFAACFGLHwXVETJUFtCdGlXJmNm6FMInpizMoRoXkFu6aw3I08TVwHUIcU5ahOpempanSNJvdoT1xe4RreRu6VbP0bdUzhP/7EGQDD7CID1aALzgQDkH6VQEiAQJIP1oAvOAAO4ZogBeUAKbAliVRai6qUfLLAGADAdg8A0wm9XqTfGpkOwipAugEngbhnJVIVLb0LW6JFAgrPAzz4RyVFMdJqd0KqCUO7FUSKcYq//sQZASP8JQO1gILOLAOgVogNOIiAlgtWAC8oQBDh6hAF5wAw3kKBmhGrylGioGhUqqFWkwLLQSo61XokCGPDLt11BXnvgShYwDxGuRuqkQJAO7QgWP4t3oToTq1C91VkMIHhcqc4Or/+xBkBA/wrQ/VAC84QA5h+iABZQACoD9WB6hDgDkFaMAWCACNzAoEeLqgljNS1BmjSeCzheDmkw3Sotj9sfRp9RZxEXHB1QxaEvGVSSVFiorGqPZpmD5Fs8BafEbVELeQW/pVmIQ0aP/7EGQCD/CiDFWCKziwDuGKEAWiBgJEMVgIJOKAMwZowAYUAMA9GGE4HMSaG0DNSCnE1PrmCHRUVYzPJge9BNRlSfXTCBGnht3H5QB8XZeUJ5ZUlfuC03u0B8+M9D46RW7oscoWdSzz//sQZAMPsKoP1QAvOEANwVpFASIBAnQ/VAeUSgg1BmiAsJRIk5ZuWzDFSFQ1KG0L1LU6AFgAyHYPGa2J2x1NTcn2FkCy04O8GxfmngehYMAoLx8bPwCgypwGe+Db1Jj5O5KRIZvoIqj/+xBkAw/wrQ/VADhQAA1BWiAF5wAClDtUCKVCgC2D6IAXiAQvnQGKipjtBNZR2r0LW6dMhsWibEO2MaZZb2qd0zgQ4aFnz2jrMEOgxqZKD+VSrSlGmRRLF2gG+LuEa3IVgFmEQuZucP/7EGQDj7ChDdUALzhADOGKRQEiAQKwP1IAvUDAKIKpAASIBH9PzgxKoRnhqoxllPQAsAEQcg8U9sm++NcRhGGDxnaFrJn0gR4m47Kjyg1oWy9GgHx2zwrJtrOELkqAyFLNazVIw8Nw//sQZAUPMKoPVIB4WBAMgKpFLAIhArg7UAw8osAvg+kUsIhMh5D8obBppR/FcrqgWAHIPt1AlE8i4iqnVcki29GlY6FRuWuBKAsYH8No8a9mm1vItL7UXvibxHeldfkMULOpZzIo1gz/+xBkBQ8woQ3Uges5IA2g+jUBIgECdD9SB7FCgCyCaVQEiATivJ3DTqSy63J0giABCHYPEtbH0rPJX6c2HwDy5EjwUbA9jKqSpBUkq9S1JrxgXs8FeUuElzblxrEDF/MGjGDShu4k5P/7EGQGjzCeD9QDDTiwDaGKNQXiAQJoK1QIsKLAOobnwBeUAGwMxivLU6IVgBIso0Fh8uffbGW5C1BOEQ1Ui8x6QqwbF4wTUdJKd0SD6Sl2ghZsZmoei45TuhWAFEDouWcuDO3yW4sq//sQZAaP8JoN1AAvOEAM4ZnwAeUBAlQzUgelQogqhChABhQEdg2hPLKkj+IhwvAZ5cO7Y+g+hVsk/Cx0yfwB6gNY/y0qUx3Jx+hWMXZ4Xpi2thNVKsqpClftiyt1iLyc4oyeDGKpTl7/+xBkCY/wow/UAw84sAuBahAFogdCeD1QCSVCgC4GKEAXiASNMwxlGcyQ1xvjZuP3OhBo44C4twGfAHZDU6UK1HKPl1TIyt3aO9MXtRca9NX3BchZ1LOZFbMBXErLYfQjl1vZohGAFv/7EGQLjzCeDdQB6zkgDOCaJQUiAQJwL1ABPUDALQPoALCUTEIdg8K5pTSpyVxRbAeWnF305WAdjmfKkUofJrp0digEqcK0xt4sp7Vq5WIDMWYVFSElEBxfU6wdQZXJX1BAFKVAeubb//sQZA2PMJcMVAMNOLALwYoANAIhAoA/UAk8QsAvASiUFgAEGx1uRMAnRFMuTq6J1yiwDGggtRVWxqdNJ5BcoS4NKnamk7kVgBdB4uWecJC8HcrRZwpqZllObpEmDI5Xj88+Pvj1GU7/+xBkEA/wnA3UAC9QMA0hieABogcCbDlOB4iqgDQGZ4AWiBxF9GmCVnWWnSjtyowLFQYFhlB1i5iBii554/5MRtU2NYqiDXENsGltMegbyXaomcNtx+oRgBMjbjBYjPn+Np4+VR0JSf/7EGQRjzCOCtQCDFCiDcFqBQXiAUJQM1AJMELIMAYnwBeIBDeKkWEL5BTH1ggGgvLx+pjRW7tAnk03oWg96cMxg6LeLG1hLSG3lDP0hvy3P5+i4gIZ2IuM5fLtj1Hk70fCgC3waH4y//sQZBSPMJ4P0wMKaRAN4ZnQNSIwAhwtUAeZQog0gmfUsJhMYEmR7SpNjdfPygXAfAkk4i4tiZZxv0rehwirmFRKOJ4C+U1qJlS1q6foMgYCFKsd742+NjZurOBGDCzR6wPzgAy70E7/+xBkFo/wmAzTgw1QoAwhmeAFogNCKDNQCSRCyCsCZ4DQmEw2brt1AxFC1BXOL4hU5FWCHTJQV1O1QFxYAvJsygnyi5a5OgUghC8K30+P4+QSS4Pbay56WrcyMdljQNQfIXfogXFD2P/7EGQajzCiDdMAWFAQCcFZ8AFlAUJgM04AvKEAM4Yn1LCITEWnA9td6mx1UNVR06cNZjDWjj0gbye9QxUkqQX++AQAEEjazBYlzy2hZ4jOhGJZUQiNFguFhmGqcJXU4OqjTMaLndoZ//sQZB2PMKQMUwMMOSANoJn1BeIBAnA3TAm0Y4ApAmfAF4gE7kYhW5OhxhaUaIQbRh0oU+Y6MyHm8sz6noBGAAKh2Dw88nTcm40QZdKlb6hi8jslvKhNQjJ3o+m04WrM8AaXJ6ioqun/+xBkH48wpA3SgHhoAAsAmhUBIgECcDNKCLziwDAFp0AXiASIcEnkwqKibPFLPap0lFHyV7NGikCgG6VATza+oig63JnAjxNREw7wXqB3J9qCbl6ls8hBmS7Qi0unoK1H0N1B1ScEMf/7EGQiD/CcCtMAOGgADQGJ0DQCIQI0OUwJJUKoLwZnQBeUBO9eqK8k2IZ4wD1Njl0/TAO4rDheAmbL6C/bSWHMBa0aPgBbBB19RstxBbk/RSvLR2eO8u/qKxlV7VHSos5MYSkV1gFZ//sQZCUP8KUN0oMPKLAMQVnABeUBQjgrTgaZQoArBidAF4gEto0CYZI3fpZhQzFsvY7DqGyeoigynonQnEiuFpA8cKyAXI+gZobQvc36piCx7tCtdfjpG9DV0cWq/Fja4WOgBsvvKC3/+xBkKA/wnAzSgwspIA8BibAF4gcCeDdKCbDiwCqFp0AXlATQvl1O6NEx2lfprwPTT0Pj5ybOSh/IrJ9uje9W3IbVBKozJqo+mAdqwj2Z4lq5fj1FWqrdYYITCoNi2DAvxXsT1jQJGv/7EGQpjzCnDdKDCFEQCyGZwAXiA0KQM0gA4OEANAZnFBeIBMJKej5RkAAAVyGHsV+txJZwJcOKqqddD7ZJDj29AzUtlsv6dcSIFSBRhpdvRcjlQdcqCGRuvUMXizYnaCA6DUGW/9IA//sQZCqPMK4L0gMPKLAKgFpkBSABApw/Sgk84sAngOjgE4gEBIArFKXOK+IVOTri5ihE6pW6GFPxdclrPBIcfIL/oBVBzQyHnl+8iqp0QQoOYRGLZN/HGliN4MAx5FbujXgCB4ATFqb/+xBkLQ8wpw3SAw8QsAuASkQAwAECjCtIDDziwCYBKSADCAQuz709qks3VwqljaEV408ntMBFlJUL5b+WQQAAMUxDeU+hdNWgyBqz+Mbx07Vr1sYTLBB6kqPQb+iAAEBETGT671dTUf/7EGQvjzCjDNICDxCwCgBaSATAAQK0P0gMPOLAKIDpEBOIBLzWiUH4xQdC3oSfMd7jq89OvIe/ebdEexXgK0+f4+g7rpGtgfAIqhUW5fK4GBivBhFHSSn/qkMg1mE2FMzT1SmpZU4E//sQZDIPMKgP0gB4EEAK4Eo0BSABApg1SAwxooA0hibAF5QFHCxVUTrpuNkYeW2sDGQ/LUL/ysg7rTNA0n1+NTcl+4QsZpkq683ZuNzF7wQPHoNj+jTgAAoASGjy7v06TAJ8CUjqFpr/+xBkMw/wngrSAe8RIAxhubAF5wECoD9ICTziwCqFpwAXiAQZl+LfkPg1Z4gt/6KVQrNxZ8Irc+O+G4nHzjCjOTFtMItbcvL1SYfaDDVEUHX6dcJgA5F406gucTi1ye3SVba0KjEwZf/7EGQ1DzChD9IDDxCwCiBKKAUgAQJwK0gAvOEAOIWmQBeUHZhI8y3sOmez63dOmYa8GZoELPk+Oo2PzWDkEWb8YXS6blf9XGJ8EFoWo+N/QzE5QbBeATlLamkVvQhh+hZ6TrvJh40P//sQZDcPMKkN0YA4EEAL4JnlLAYhApA3SAwlooAxhybAF5QF/L7UBtC65D3bzULzXhVr53y95K5FIOgCtQqJ+dEXYtGCbxoeqPqOV6OAUGWoCXIxZb0KhiBy/uP9Oad616z8b+aCDKn/+xBkOA/wpQ/RgHgQQAzAqaAF5QECfDFIALzhACsFZwAFnASMKf+iQpkaZoOa+/x3XScV3cJVPxoXu6DvQyZzacLtZ6o9f06ZDKSkbgK1snoXHKcmtAfQOh8SUeApsI+XfSG91Gs5v//7EGQ6D/CmDdGCDyiwCkCZwCwGIQKYN0YBYOEALgVmwBeUBaaTxHOa6Ao98/5fJx+13UfYJWxgT6QuNB9yW86Xsfg63oBcIxmA9ysTXp7iQlaDQWMTAKzCyyz1kDP59fomKe4zNDC3//sQZDwP8KQN0gMMaKAMQYmwBeUBAoA3RgexooAzBaaAF5wFy/HXk1qdCDxx6MOLgqr8YuD+MAtRao+79EgQAmNFby6gHnuTiFdtzJggwd6P13UfdtB1YkecCbqQlWIUSNUXrg70abj/+xBkPQ/wnA3Rge0aMAkAmdABJQECWDdIDCWigC2FZsAXlASVs5At6HpP0pF5CcH4MCxqjKd0yMArmGPAAsuf1NRscr041iAy3uHJRgTRwV7L3rIFSOeVSgihMhUeo0U88rQqQagnif/7EGRBjzChDdGCTyiwDkCZtQXoAQKQNUQIPOLAIwJoFASIBM0Vu6F9IAXFnygs0LyF6fgPpGWvlgrkuF9BOPZf0SCXDMunZ8HJXkGxn0DdS8jf0B+C1ovCmdnfL5+P2raQsHjY7Hek//sQZEOPMJEN0gAvEEAOQbmgBeUAAmg3RgwxooAwgmfgFYgEdG43cE8aBtnB9oKIMgAXFpHi7UZNbk4qDLIbhTRMm7NyRYf9QSo2Po01hjKMyaE5TH9RsbPVrCPM463cBy8NnOeoo1H/+xBkRY/wkAzSAixQoA7hmZA9IhQCQDNIALzhAC8FpsAFnA3pO5GmsD6Q9OoFK5cR6CVHW3I5mQDVfpEz807cc2AvjAdR8lkBRCejgTSdj/oTy9dpW4yIV7goVaA1TAwceXnR5ZbWWf/7EGRIDzCRDdGB5RqgDICZ+AEiAQJYN0gHlEqALwZmwNMIxbNAIAFAAoL0xH0+++NSBKDStH9Ngd0/GVhnyokVJULXp0ZAI/IYewtldC5BnAlYg1UXFyOfFRTcN70BGpCUNvSEAjYA//sQZEsP8I4M0gIsaRAOgVmQNWIUAkgrRgw8osAxBaaABZwNAUlcHp0XEb+1CFSzLomPzgi4GxgTxgfwyR06QOFBq4TR1OIqRYR0FSMqR0BJ6D3k/ashVLz9C8gQOACzh1B7k6VH0sj/+xBkTY8wpQ3QgixooAuBufgBIgECkDdECDziwCiBaGAUgASCEg82RUTI0YnEgqEt40OUB6j7iSDDZ7wrjxT3k7rV0le2vY5sE8rx3410w6pJchduABAoAMFVBStu4mtyO1yCq/+IN//7EGRQD7ChDdCCbziwC6CaCAECAQJwM0QMPKLAIIJoIAMIBOGT0G5lLacM51Cs8qig0yApeuA7DxbFVnEaKsXD9BF0Ye0CsUHXlm+R8sz15AAYAKh3xLjpXTciITwEtpdawVF+PjB9//sQZFQPsJgOUQIMaKAL4Jn4HAIhAqg3Qgi8osAmgmfgBIgEI0ZQVU5KsKBoVqr+xVPdwgks6seblvtoV/Gm2HUJ7dfLQMAKAiJqC7UaLyN924SwdSzt8CWYRTO7ziOfkV0zi4sEWF//+xBkVw8wmAxRAw84sAxAqfgcAhMCeDdCDDGigDUCZpQXlATeld6FUE0I8Seg7p+IXjbOoG5U7L9dOCABIAFg5XFParSthOptc5Q2/MVhXqgnGUdoMCqNV8ZYAKE4rDvK6axl0LlUdv/7EGRYj/CSDdEB7GigCoCZ1QEiAQJQMUQAvKEAHoKnQHAYTCnCzJgENgr+W6dZAqNd+OmpuAESLzvASue3IuRlMlSF38L9cBJ6G2ZOaU4Ts4frjtYApbMCz6bEaFPR+uKPInoFahhN//sQZF8P8JcM0IMPOLILwJnVKAYhAjgzRAwlooAcgmdAsAhMIFDy/nqiHltxG4eRnXAXNTpvqs9ZYUemar4J5XYdGMz1Bqi1GoPyKfhXMuIHpkO8mqRVxphihEardTpuNxS8O5qglRT/+xBkZQ8wpQ3QAw84sgygmdgBIgECbD1CDDREwCkGJ6BwCYymo/LQcAIiMLUFh65/cSvTqgLEUQ1t3QligjGUs9UUcs76+WwchTnCZozU0+2NeTWACsiJFuZdQfE4JvLNc4U5w3fXbP/7EGRnjzCaDNCDCGiiC+Cp5SwCIQKQL0AMsgKIKQFn4BQABBBRkAAeCFcNaV0q117znFbp3kfRz24qMHzVBqA9dR2cIBHzwwFt3706FcrorMiSwYSQCmwZsubTppWW/PLYYIIFEwNS//sQZGqP8JoMUAMDaJAIgJmwAYIBAow/QAw8osgshCZAF5wEpzdydybKtb64vdwFo4E7meuogzpypxJFECZg+8s48q/cS0KpXGLkR+IeaK8gqsy3nC/WWaqAEAAA4JDtX/dVh1dJStz/+xBkbo8woQ/QAw8osgzAqbUF4gECbDNADLGiiDEGJpQXiATm+BDMDxy7oVkKo11PIAogQaBemvCTi9KjvRXGsIqEWohMzBCegZ2UtGdMJw3+fUiCjIASKBLQU+merkdMzNElTXqszv/7EGRwDzCeC9AAWGgSDCCZ2AEiAQJ8P0AMPKLIJgEoIAMIBDk2acOXFm+HYz6l8sMhkCiKcd3bkiwIZgHhK7480+mOkwsDyQQODPVvTDCBgAGQ1GkG5ib+LZYJfFJHkpuAmagTHMNH//sQZHMPMJoPUAMIaKAKIEokBMIBAnQvPgyxooAugSdgFYgEI9ZpkrwUUYeHAK8+i7eiuVRHEiy8KGtFPQJlmO86ZVFncT0sJkACSY25T3fo0VpkhpYLIrnXOzPC9xtpNDpRb0LtGRj/+xBkdo8wlAzQAwxooAlgWhQAwAECYDM+DCWigDICZuAFiAzZygZoKizczRX7o5tJvR3zdntxXsTtBFoP3x02KKGABUMRPkbV31j420BJOdwhN2FXQMnKe9RDrNrVUIogQbcS1YK9yP/7EGR6j3CjD0+DDGigDUBpuAXiAQJwPz4MvOLIIwEoIBOUBJ7eTcaYRKIvLBQ6BU+B2zTVOl7pmuPkRhBwAIhQRoR55N28lqgHME+ql+aOc9shCcf2qGMYuSo0chsWhmXOp0XI5UHY//sQZH2PMKULz4DZEEAMQGnYBYIBAlwxPgwlooAoASdgBIgEkgIZhxeqYuBIsFvBCaCZC8j9LBRAAgkDxhbjn5D6QLkJ2T7grdDun4UuNdKBuhOzTbalw2cK88u3elXOlEKyNNMzBVX/+xBkgI8wowzPgwxooAqAShQFIgECbDE+DLziwCyCptQXiAQF8gRmbbTpLZbSulhIBAQQjZ4o9uzpymSGVSMAdKPLFYKPPesoRNfXDCj8yzrAxFLSuhdK1NjlqNdB3rODmn4QjF+8oP/7EGSDjzCVDNADDxCyC8GJ2CgCYwJwMz4MJaKAL4GmoBeIBEtSEnc36EUUYACYWm8O56r9yMMxEUm/ECqPQvpA75ptUU6j0lcgFUXXau7eikQgITqvL4nvdjHJGzH9ahqUXLXIhRQk//sQZIaPMKAKz4MLaKIMoGnIBYIBAmwxPAy84sAoAebUF4gEAJAoEoR4KxOlVEihyBILjMpz4ta2nPiW8aBKD5D/Qgii0iyjQzF7VaL0Vd3CHTJJS7uPO2bjcy7UBaj1IoowAEhcWQ7/+xBkiY8wqwzPgy8QsAqgSfQFIgECdDM8DDzkgCaBpxQWCATjqrdybtIIXEYH4sq3QmF+EfwbLGAfpkvH7kvR0NvZeCtLZG5KysoCydM8tAo8Fb0B0ZZvTG557P3pNmAA2Laoy9iNN//7EGSMjzCiDM8DDGkQCsBKBAUiAQI8LT4MsaKALwHnIBeMBCa0yO9QtrL6ZLmjF4h+L0gwBR0nf+lgsggSTAtYJkaeqmrV0kjafxkazgqt8OR402oGZFcmiihAATC1XzbQ0pduTBiC//sQZJAPcLAMzwMvOLAMAGnIBYIBAngzPgwxooAbASeUBIAE5GuyjrJ8Vp3OID6Be8KE8NzdBhC8qLwbwdvZeiqzaUwKNRCQNPRkXikY98Pq+WW79OKAJgAmIDhkp9OjCmGMIlXlglH/+xBkk48woA3PADg4QA0gmcgFIgECkDM+A2ShAC4B5yAXiASBM9BVtNdp04txC79GMAGSAo6Cc/9FxjhLgyyUYaNuHfE4RGM72BjSypCFFDAAkLjk7QtV+5CuywQ2IwU6Wq3QbkHAT//7EGSUjzCJDFADDyi4DCBp2AViAQKwKzwMPKLIK4Jm1BYIDOCaRg3hsvIYECosLQrwWj6V7ZXeUVeAog8LnoQuZ7ZHqfPqf+iAshA0UeGKPP796bBRnY8WssqWV2Q3vVFgt4MNjyd///sQZJePMKgNzwMMaRAKwHnVASEDAqgrPgw8RIAtAegQFAgE6YIEMmLzsE47u6Vq+ZJLXb4tNG2EgvsH68a51gYwsulCFAAAmFr87Q1y9EAxFci3ZUVk/GJ03Ecmg20YI1HddPMQh2D/+xBkmQ8wlwtPgy85KAzAqcgFggMCjDM6AWChKCkCZ6AEiATw96vciuZNMK30Aog6FLsCg5Z6RHeezy/6ckISACRQXhHKaNOjG4MUIjXllMmB3T8MLF7wYZTSC3foggQyQWKoJwd38v/7EGSbjzChDc+DDziwCqBZ+ATAAQKcKz4MMaRAJAGn4BQIBCqrQFiCOQSfrORz4qIbjm1Qxl1UIoIQAG4Fzkag+7clwQzAiJTr5n9OpS6UCwfggGo/HyAwIcWFoV4TT101SYYoMx4E//sQZJ8PMKAMToMvOLgMgKnYBWIBAogrOgw8pKgnAmegFIgECjQCSqBNcveoh1tn1MEgAFxpcWDKfpuSrClGYkRYRAmSUgMTiPYLtGh7HdfLDKYXqYLCsq3ohZYliODK4TktCr1I3Gf/+xBkoY8woA3PgwxooAsAShQEwAECoDM8A2BBACmBp2AViATUMRCulhIAACTELw8r/RhXFPj06hsudCnZtAjWBN4wC0PUdnwAQ6xkXrh9HvQqTZaUfsOBCtrlnYGDl/aoh5/PLxQR8P/7EGSkD7CgC06DLzkoCyCZyAWCAQKoMToB4KEoIIJnFASIBAFUF5HjadN6KtYYURGvLKiYGhfYnWC8GKz8dMAKJAS1WftVsUVInequXIdrnrYpt413qGM3H6hRQoAOAeZGou1ei5Od//sQZKePMKINzwMMaKALgHnoBSIBAqgrPAw8RIAsAacgFggEQZsPAhjJf8xWXAfGDeMAuOoPoAqNCzSmrRpVnhBYKxOaCboMJ3w28Y9A3Ral1QJEICirDFHnt3YvCqI4kWXwfTyUNuL/+xBkqY8wmQxPAy84uAugqcgwIhMCfDE8AeBBKCcCZ2AEiARwfGB940DUH5+QAI5MHzNML370rbl0l+4unbk3V2UvU98BPUE0dbkwog0AGMlneNRFqNF6OVxyKo6kZvgyo3FcxH0Bbf/7EGStDzCXDc8CTGioC6BZ1AUgAQKMMTwMPKLoJIKm1BYIBLkgAAAKMSHaX+i5CsbaVJOOw7kKuqG0Xo94BegPo3BsgEcAC4Dondm9CgQiURasJ3XskyK+SQjwl9RdQtkwAiCQw+mC//sQZLEPMJQLToC5OEgJ4DoEBOcBAqQ5OAw8ougmgmcgFIgE16b6xJpk1VG0cl76oh+G/UWKPkbkwJAMKSQgmi+nRemEHbKgrqO19sRnfU0wJ6AuPx+mAAAgSQDR5qNHvTXGwX2JuX3/+xBktQ+wlg3OgDhoOAuAmcgFIgECZC08DDxEqB4BKBATAAT4hVRN6f9H+gD+MB9bo7CICCkrQxktp0rk5qBEwfL4aVMh/yaCswl6g1Ry9ZAtVMH/QtXsyOzpA5P3COr0lvpJ4A+NAv/7EGS6jzCcC06A2ThKDGCZuCwmEwJ8OToMPKLgHgFnFASABGDdG0MJAECOoKtahNfuRq6QQr30RmWg3nLiAYG9AWi47RAQAgLJga2p1dVC1XETyMcRYWpQpYmgy8O8oN6F6FtGQCGA//sQZL6PMJcNzoJPOLgK4En0BMABApQzOAw8ougpgqcgFIgEBaou3CtnelWGSGBSqIQL2Dge7Dcwn+H1JKoUQID0wWmlrDGh4TqNRgZH0F/LnuidMlYAAIFshA+X0e5NmgJYnclNmDn/+xBkwg8wmwxOgwUaqAzgmag8JhMCJC08DDyi4CgBZ5ADAAQT11Bqyv5ZnqdLDABAkkIHNRp9yYQR2IsW52jqJ2V8lCsBt4xVHSd6cLQGABAGGcU1W7K1ynLkVE9RN32gmcSdsPoTXf/7EGTGDzCcDc4DBRqoCeBJ2ATAAQJ8MzgB4OEoIgJnoBSIBCsCUBAAOM4vrrvgBTR0Ryjzr5mVEMK1G8IrBKh8qPVGals/aOAmB66iEsdzNc6j3JuSUqxXpwVb2QFE72BFeGM6odKp//sQZMsPMJkKzoMPOLAK4Dn0BOsBAlg3OgFgoQAqgWdQFIAEll0UcBoPYjEI6WsRoXILKAxFOPP2Ija2lvc4klgfaMLUdk67UFoRAwqEQ1jso3XeMoK7LSuN6Sd64lL1XOIa0DaDrLn/+xBkzw9woQ3OAwUaqAsgWdQEwAECXDE4CTyiwBiCp5QDCAQIDVB01WjqcmqUxoLTD206+05pQKRQBOyRx4MCgj4+TlFmtMhnUAAAGImid48e9BedGVlYTsNElzXoKnZZQcMSoGHErP/7EGTUjzClDc2DJRqgCwCZ1BwiEwJYNzgMvKLAKQFn0BMABIVDGM0qkZCrWICdtEWUw6y2w3PVQECtw0pTxHulVKukisF1oK9Ovx+4AA0BRIUqq9fXasIZE7EZw/wZvQPXKe9RutyL//sQZNgPcKUNzYMPOLALQKm4BSIBAmAxNgw84sAUgmdUAwgE0hiOMuf/QrPgBTP6DaRtFVGw8hhUrOAEqoOMhKhNQM5apfPRuYhffItVQ6x6+8GuSlAzMLzwjsVEViV6zIIJfYJl0Ef/+xBk3g8wjAfOAwxoqgogOeQE4gECQDM4DL2igCmA55ATiAShsqEkodILkrCsUHwNxbRQYzenFVSdhGKfiy9h8f2sPTcQFYSx9AWg/JXAQWgQAWAAABJ3N3dNS2Fhk75qz5OGLxHcB//7EGTkDzCiCs2AWChACOBaBARBAQJ8MTQMPOLAHwFn0AGEBGoLqP3IoYIAFtyHaU/vSkBQMYIxp18NaWCo/RCwbLUGWcTcQwvUgHCIQsAPPJs5KOwUKUBIc9TzrIY8lQJnDMfGhzDM//sQZOmDMNIOTSsvOLoNQYnkHANjArw3Mg084sAygOeQE4gEgqgjEAACwFmKGt/Ru+AE3AQrCFhDGVcWw/GXAMrEupkwMyhHU8jqbrhQBugAAAyBAMPK09WqgAXcR4i7+yPBd096fuD/+xBk5o+wqwzNANkoQgzhicQUAmMCZDM4AeChAB+BZ9ABhAQZYIDoL9B6eJ1WBxVBnBn3ou6VxWmYaYmoxBwKPbCbFdKapYq//bg2P70sU2wSE6AAABVWIQeX7/fFM1X9FlBBAAAAEv/7EGTpgTC5DkyDLRISEKGargQCYUMoMzcMvOLgNIZqOBAVhZ0WCWqWBc1PmIQbBCy25chHamFNVXCQrjhR+4qSZ6nkv1Jm+gcDgAADWC2KyRguZPFl0P7dDNAAAAAAKwAwEhGei/kN//sQZOQPcKQKzQDZKEIJYFnkBMABAmArNgwxooAXASfgAQAExAAAA8AAAAAD8FZMQU1FMy45Oaqqqqqqqqqqqqqqqqqqqqqqqqqqqqqqqqqqqqqqqqqqqqqqqqqqqqqqqqqqqqqqqqr/+xBk6oEw4Q/MKy84ug2BieQYIysDbC8zDTzi4DaAKngQiJyqqqqqqqqqqqqqqqqqqqqqqqqqqqqqqqqqqqqqqqqqqqqqqqqqqqqqqqqqqqqqqqqqqqqqqqqqqqqqqqqqqqqqqqqqqv/7EGTjDzCjDEyA+ShADEAKrgwlOQJMMzYMPELAJoFn0BMABKqqqqqqqqqqqqqqqqqqqqqqqqqqqqqqqqqqqqqqqqqqqqqqqqqqqqqqqqqqqqqqqqqqqqqqqqqqqqqqqqqqqqqqqqqq//sQZOaPMKYKzIDZKEALwEn0BMABArgxMA08osAqgCp4EIicqqqqqqqqqqqqqqqqqqqqqqqqqqqqqqqqqqqqqqqqqqqqqqqqqqqqqqqqqqqqqqqqqqqqqqqqqqqqqqqqqqqqqqqqqqr/+xBk6A8w0QzMq084uA+gOs4EQwECsD80AeBBIC0Bp9ATCASqqqqqqqqqqqqqqqqqqqqqqqqqqqqqqqqqqqqqqqqqqqqqqqqqqqqqqqqqqqqqqqqqqqqqqqqqqqqqqqqqqqqqqqqqqv/7EGTkgAC7DMyFZKAAD8GKnqEIAQVwLUM5gYAARQSpUwoAAKqqqqqqqqqqqqqqqqqqqqqqqqqqqqqqqqqqqqqqqqqqqqqqqqqqqqqqqqqqqqqqqqqqqqqqqqqqqqqqqqqqqqqqqqqq//sQZNSP8I4C0vcwAAoKABnO4AABAAABpAAAACAAADSAAAAEqqqqqqqqqqqqqqqqqqqqqqqqqqqqqqqqqqqqqqqqqqqqqqqqqqqqqqqqqqqqqqqqqqqqqqqqqqqqqqqqqqqqqqqqqqo=",
"A4": "data:audio/mpeg;base64,//uQZAAAAAAAAAAAAAAAAAAAAAAAAAAAAAAAAAAAAAAAAAAAWGluZwAAAA8AAABwAAAvIQAEBgkLDRASFBkbHSAiJCYpLTAyNDY5Oz1CREZJS01QUlRZW11gYmRmaW1wcnR2eXt9goSGiYuNkJKUmZudoKKkpqmtsLK0trm7vcLExsnLzdDS1Nnb3eDi5Obp7fDy9Pb5+/0AAAA8TEFNRTMuOTkgBK8AAAAALEsAADUgJAUATQABzAAALyH71nV1AAAAAAAAAAAAAAAAAAAAAAAAAAAAAAAAAAAAAAAAAAAAAAAAAAAAAAAAAAAAAAAAAAAAAAAAAAAAAAAAAAAAAAAAAAAAAAAAAAAAAAAAAAAAAAAAAAAAAAAAAAAAAAAAAAAAAAAAAAAAAAAAAAAAAAAAAAAAAAAAAAAAAAAAAAAAAAAAAAAAAAAAAAAAAAAAAAAAAAAAAAAAAAAAAAAAAAAAAAAAAAAAAAAAAAAAAAAAAAAAAAAAAAAAAAAAAAAAAAAAAAAAAAAAAAAAAAAAAAAAAAAAAAAAAAAAAAAAAAAA//sQZAAAAE8AUK0EAAgAAAogoAABAwAxbhiRgAAcAaxDBiAAkQABzDBQ5V/4PwQJHJjWWJl9K/2rOCIMPQrkMA6B1Mr30b24OElVZpTO/d8WMjlzhlqoHK2MWR7PqHvqOnfbxx/KP8v/+xBkDY8Q2RtYhzzgAA4AetXigAEC8G1iAODiADSDKtQFiEgEEAPKKBrDwe3bqvr195nVCQDKnnVAd4+C7xWLvE7+reU+U+hbSMCEC6IbE4hyGzZt26bOb1uSQ16nVAVfsFl+Fk8a/v/7EGQIjzC6GFiB6inADsEqtRQFUQKMSWAJAO4APIYpwNAJQDfo3jGyGmZAAU4HBDLh7DdmzZp26VnMoBDRQtikvOEHKhjyr+VfD2QyFeZglS/d47agHoPkNmn5OtFjqBsLO4wxlQff//sQZAWP8KAVWIFgOoAO4YpwHAZwAmhVYgiw5IBIBinAF5xADvUv7P5XkshopoAwNI2EXlAzYfIZDZ8nVnQjU9P/Ae+CHlCPqX9H8q+SyE5yCnFEXAi/OAvfKkshkshoydWvTDhFdnz/+xBkAw/wixHYgaAqgA/hKnAFKhICaEdgAElAQD0GKgAHnEhHxgXfGH9R/jO+vVLwfCMmwy8qIpklkMloyWTeWAjA+V8DHuGzcoN/l/KOqfW+rJG62NaB/sCL9S2Q27duTatguQoPxP/7EGQDD/CDFNgBoDuAD0GKcBwGcAJkSV4ARUBAPQYpwAecSA/Oj0h/39G8p31V4OQbc2BDygjwG0ZPbtydIohDxZTgGeUClflRt9/UtkNmRsJxGqmBPzwdN0I6NOnJ7erialrNwA/n//sQZAQP8I8SVwAvUJANgSpwAScQAiBJXgBBQEBCCOmAF6hAArbi8z7+VbJfI4BoGLwEewIPkdGRyP21nAaQ2XgMeVFbyo59/K8l8jylD7JfAX8XCrfQd+3lNWrWn0CPEMnbCd+wiX//+xBkBY/wnxVWgC9okBABimABihICgElaAOGiQEQGKUAXqEgjep/On/OvtyPgiL6pQCo/ODZvHdGQ2bMlEimRlr85cJw/ODjvnCj6n+f07dM2cIGQrs8ENuVFS2Vfbo0fJYZXAnSLp//7EGQDD/CdElaAL2iQDsGKQAHtEAJsVVoA4gIAOgYpQBeoQAs/MxKm5Uv1P5x8jk9NBXhIPw3PQGBfnW+S2/JXOaFFDSbiqfojQfnD/qfznznTprlBdjXwP+gU7dS327fklYZwAJ4h//sQZAKP8JUR1oAvaJANwYpQBeoQAlBJWAHhokA4hKlAF6hIl+Hrzg7XfUW/fzjqnVRdxggrbhD5UVvlvt/yVDcmRHFtcuFi/cUm6yl/6j2S2QzwEIVWeCpuwcfIf7PonBXCg1v4PUH/+xBkBA/whQvWADhokBBhKjAF7RIClElUAOGiQD8GKIAcNEi95WOC2df63VyjgAsisu2G75UONMj9mzZoiIMeC2lnY8Cg+YBuvys09TeVtk9HdURpb3LhIvMwvzdR//7NCo46QLkWZv/7EGQDD/CREdYAOFCQDsEqMAXqEgI4MVYA4aJAPoSowQAlQG2AC8oCtuo56fK99cFQwGUx6cAr5UFCKf/s0GRlMhea/ctYKz5WOK2os2ZPZWqZAQhbm4oLpBVMn9u35CreErBEU47C//sQZAOP8JwS1QAYaCAQgSoQBw0SAnhHUgDhokA8hKhAHDRI6AJN7BlfnEfv8/q+uo5gLqYpnUsIr7hrdb9u35CRBlQI4mdZ4Dt8qEvvnP384/dVr5VQulfuXB1eVjCIkv/t2Zo5gLv/+xBkAg/wjBHVgDhokA5hOiBEC1ACGDFUAGGggDyEqIEALUAWZbQwmXmYlTdR//zmvqMwIUW9B8TboAZvd//VvKUhWaoctYOHzEL47ct+Q29ZkBCFuZ6hPWkJzNH2f7HglYUqs+wnUP/7EGQED/CODNUAOGiQEEE6EAcNEgJAJVAA4aJAPwSnwBw0SD15UOF31m37v67nUEaG8zVWFD5WOK5X1fVqKIMSAHELrL4Eej0wZnW/JfbtPFKQq1UNrghvYIV/oyH+RSIA4gBYkgLa//sQZAQP8JwJVAA5aJAQwSnwAw0EAmwlUADhokA9hKgAHDRIDOBo8rEYRJaduz7d4TYWqvfBN4JfyoS9Po0f5EhmKUgHaJNpqwKfyYG6fktO37NtQ0wUIt7HhJPMwsnejb/pkMETCnX/+xBkAo/wjwlUgDhosA9BKgAHDRICCCVSAOGiQDeEqAAHtBBf2M89LwfmQezNGn/ZxzAjg2mbVhttzELA1Zo2wsMqBDkmrL4OtuVjGRR/8h7QQCcZtmwmnlQlpuz7VdoHeAA8IGU+GP/7EGQEj/CaCdMAeWiwEUEp4AcNEgJgJU4A4OLAPIToAAe0CHUEnoAcT7er/urgMEfEH2T4J2Am/uDM6nbp+RRhFGTHciTa5ragfiAANNGz/JbfV8A+Afm1BPPKxhLr6/9SiMomFJVY//sQZAMP8JAJVAA5aLAPISoABwsQAlQlTgDhokA9BKfAB7QQ7GfdLEfmYbzpDZ/tqcwKwDR8eAnX6AGXyeS2EEQY0YpESp18ELbmIShqRyP+T9noAvDzPwVx+ZBZmZLJbI0DwQFblYL/+xBkA4/wnwxTgHk4sBABKfAHDRICPDFOAOGiwDyGZ8AXtEifDnU6OooAFd9C+z/SeU2KXdfB8J35PEuMUbdH2o0KMmNpMme5rasfuEM3n9n+R6fAJAiUz4bnsGV+o9r/15GCPiCdg//7EGQDD/CODNQAOWiQDuEp8AMNBAJgMU4A4aLAO4SnwBe0SNRPCUflYwltZ/V/q1uYGbO5mrCzblQ40yG3aQRBlxiQRKvd3pX7cwDdfnez/IG7igO4eZ2wsPMwvzpHbtWFAcECG5gl//sQZAOP8JoMU4B5aJAP4SnwBw0SAiAzUAC+AgA9BmfAF7RIdBnB88yCzZ9Z7Z/krlNjF37wTsKfmIXw1I7f9lIT0ADhRPtiTeWSBM3Patf19RgVAiUz4o+VDCu/P6/9StKCgsRXsvr/+xBkA4/wngxTgHlokA+BKeAHDRICdDFOAOGiQDME58AXqEyJuwSr9hWfqPZDb9umyOODvn8zVhLN3DW6T+z6CC1LgEQmVROtQS3lQ475xtGn6dN3FCNiIztUCHxeIC5dIaA3oEfDXP/7EGQDj/CoDFMAeWiwDiEp8AcKEgJ8MUwA4aJALASoAAC0BK+GGasPmYWTc4+jT8jpsyoSC8bw4CXmApfJf/aOnLQM8ojRsqBRvMRKHbUW6Nn2aacFICOefDm+cGXordyCxi1y6mfe//sQZASP8JwMU4A5OEALYSnwBwoTAoAxSgFhosA+hKeAF6hIMRflAcv4zo2fZp50BLaIb4DXlQvnUWcaXArBN6iz3pQb0hXbnTbRo+jTacUIsLGdqgFfNBJ8h/9mhVCwG2AZnMor4cz/+xBkBQ/wqQxSAHo4sBABKdADKgICjDFKAOFCwDiEp4AXqEjRV8TgZbE/JaPktO9SUklEtFsAC8XCWmR/+zQYk50OuVso8NenMnMA6/KkmS2/bp6nDwFnM+AN88FTpH//Qr0FBpJXAf/7EGQDD/CYDFOAeWiQDmGJ4AMKAgJMMUwA4OLAOoSngBeoSNxOwTXzg8/WWZLb9unW5IWNCMvAO8qIT5f//QZNUZEwodRd3pgXlQdegxt/06e5g9B2TtUA3ygXuT/+3RVw8BvgVfnq//sQZAOP8J8MUoB5aJAPQSnQBy0SAlwxSgDhokA5BKdAF7RIuoXBut1i0fnDXb/s0qZSUqwxHS8Nr1De63/7dASToiKxRSfQVBxK5wr84+3Z9ml6jg/Qecz4UPnSrJf/5BWnQT4kvrz/+xBkAw/wjgxSgHlokA5hidAHDRICZDFGAWDiwDuEp0AXtEg3F2CB+QvUW7dn0aSkckJPQ1vh++Nr+e//yEjjSMNKTrkFvPSbXlRI+H7f8lp7iAtgsJ2rFX1Evo2f7MgqguA3wHIjKv/7EGQDj/CZDFIAemiQEAEpwActEgJsMUgA4KLAPYSnABecWLqrgxt1Er50t2/7dNGUlHZ3d0vDA/WS2Q2f7MgRJywFaKOT9jDainoG+NNk9vyemmo4BiCXiXzx3+ods/+jIY6gmwis//sQZAKP8JQMUYBaaJAO4SnABy0SAjQxSADgosA0BOdAF6hI9dtZdgO/rS86aZP/TpojjwxE72O4bHqO5H/7chsEvAVSbc5nvTAPivqGZP/I6e4gEIPEdkUCf5N3/+tB4DbEIpSxqqr/+xBkBI/wmQxRgHpokAvhicADKgUCgDFEAWCiwC6DJwAXqEzg629P1EbJ/bs071HRmFxcuAY/knqXWwuHDqwjZI7GGamBvJ4UC6dnyGklT8ASg64h+AviHJrUjRS2Qb3LsyrfbyYfof/7EGQHD/CzD1AA2jiwEAEpoAMqBAKcMUQB4KLAOwSmwBwIWB8QH/L5DZktOqsFCDBg1VLgCPk2S0f7MgSmIh86PI1yC3npph/B/GBunRsyWnQ6QwkJgW8NbcdvEZL/7GxhLYgpQSuq//sQZAQP8JwMUQDaUJAPAYmgDyoSAmgxRgDgosA0hKbAHAhYpcC9upT0FORyX26eUNBIhtWrkuCA/Q35b/6EaHGDawixP4YZwJ6AvqG5Hb8np4KcAFRbsZ706/x8h9l2kUz0E3UNaZX/+xBkBI/wpgxQgNpQkA3hKaADKgQCUC9GAOBCwDkEpoAcHEjYIvQW/F5Nkdu3I6dVYKC1S1sdw09STIf/bNgjZqeRbnM89Q6vUC8Gcqfv9WhygwsIiWzEgl6Ecj/9qmo4SwoAagwFKf/7EGQEj/CsDFAA2jiQDIGJoAcnEwKAMUIB4OLAMQYmwBwcTEY4Jm8GPyodsyOnZpgMo6F51YcuDH8X+hdHQW/h18Psi9jDOd8oN/h2zZs0aTwU4ESlHYPoH+pT5eohVDPCCZKSNMth//sQZAUPMJoMUQB6OJAOISmgBycSApAvQgyY5kA4BOcUHBRMGfqE3lBjZs2aKIMeC0ivseEvoLcnt/2ZdzsP+akY1XFE7gWvUJPEzatTt1b6eOUAFyJFshIG9A/r1ynoSvowWIODUqT/+xBkBQ/wqQxQANookA6BmZAHJRMCbDFCAOThAC4GJsAcFEzAjcYAPjAfZo27dJkEUAg2tPm1lFfUDeo7XeFO/hpyD0kXsYZ0zeDW8P2bdunglYIWnHYOqP8M+OUtpFMxMLfDhNMtg//7EGQFj/CiDFAA2iiQCqEpsAcCEwJIL0QA4OJAL4SmQBwgTB+NAS2NDdm35EpBmgthf2PL6A8hYwQ2avj25YeeYGvQJfKnqnf1ccoMOCIFtEtP+Qts6wVuxgJgkGpUY4An0CfypDIa//sQZAkPMKAMUIB6OJAOISm1AwUFAoQxQAHk4sA0BKegHAhMdmxVAAbymQvdM21sJeoEyNHQDdg19BayL0mGbhGcqD7zQ7IbBVCA4KcKHWfYPr6AOlXGNFL5MXnDDMaNmgKv2BJ+UE3/+xBkCQ8woAxPgNpQkA0BKfgF4hMCfC9CAeSiwDIE5kAMFBTIbJEBEACc4QEwXqvT4+mbhH3M60afllvPB2vGBPxh2p3r16ziABwhZbIQ4C+ozWqEwVuRhqQkSlr0g2fTE6bnDfIfbv/7EGQKDzCkDFAAemiQEAEppQcHEwKIMz4B6OLAMgYmgBwcTN3cABzFKQrlC201gJegIvkuoBuAZuIJNIfpMM1lGcqAZbQP7q5QSsETTjsH4h9BL+WqepBmYmNvhx2XY6xYS/KA5flQ//sQZAkPMKoMz4DaOLAQoSmlDwcTAowvPgHpQsA7hKaUHBxU13V6tUgBKwWVAyyF1nQFPKiVkNMGcAcMy0cSZxSnzwYV5wRtxee3erJdkOUA2ioLeGEQ+oIbNNWecCsyMdaDj0tSuDD/+xBkBg8wowzPgNpokA7BKaUDBwUCbDNAAeVCwC4EpoAcHEyjzpEtnT3d/UkoAN5SkG1VDabAzygpyMqAbgGj4LQRexhmtgzmBq/Uc7qpQSsGVVHYPwJ/DWmKkGaSY+uJIZcjRBvvzv/7EGQHD/CgDE+A2miQEEEppQcKEwJ8MUAB5OLgOITmgBwcXA576izJbN1AAzIMqBkh4Vl6BI8qLGTDDOAOmZ34s/LLeeC8H4+BZuUNyQWQ5QFbIQU+GGbp+gS61QkwV0jFRBY1LXuC//sQZAWPMKUMUABaaJAPYSmlBwoTApgxQAHoosAzBKcUHBxMfo9YyPOG+S2/bOoADmKUg2I8G02AZ6CfkoqB3QMbAFjEXsYdTkTjAF9A3JbftXRwTYgWs+wfgD+o9oWClAmkmRniSWX/+xBkBI8wqQxPgHpQsAwBKZADBwUCKC9CAGShIDmE5yAcHEzc1ioH7gm3UdyW3/TrGVASiTVl6AAfDshnUdMxtxY+WW88GGPxoCeNfWIrJHHMCNS9LZmA9ug/qQUwC6RmeCz0tdcD3f/7EGQGDzCqDFAAWWiQD2EppQcKEwKwMUAB6OLAPYSmlDwcXLoDJfnT23Z9mldQAHQpSDWjwbTYBT1E7IhDQO6BiYgsUl9jDqgnlAn9Rjbs+zTuilQk2Fspn0mefGX+oSaVbxrPqZN4//sQZAMPMIQM0IA5KEgMQSmQBwoTAjQvQgHk4uAzBOcUHChM8jPc/Fa/qBvQdr4ZUBIIlWXoBB6Czk0jhHjMLsWHlmeeDJH6gh5Q7Xuo5DmBVi9MzMFfx3WqBKwC4RqfCV0V7vSa5eP/+xBkBw8wrAxPgHkosBBBKcgHChMCiDFAAejiwDqEplQMtBQCPjB+3b9ulVUhAANxUoJSnDabBR5UpkuQO3AwsgWES+xhmpD4JN0L7dv26V0bqR8LQpd0iabBT/G3RbqBOyavI1bIuf/7EGQEjzCfDE+AeSiwDkEp6AXqEwKcMUAB6OLAMgTmQByoTKxUR8aBPUNye3/SK0QgAc4QE4RWnw19CfRAlCNzMFLEg8st54LdfoEvlSWT/+mZHHBDAvTMzA83UbalMBYBdo1shbKQ//sQZASP8KYMT4B5OLAMoSmQBwoTAlwzQA08RIAtgyaAHCxM93pPI3oG/Kmaf9mmJCpQCdEm+1QO+o0yOVjVduhgZgDQz0pcSvqG9Ru/+qzKPiLbT8H9BtiHShnUCck39xsGFXtbQHL/+xBkBo+wogxPAHk4sA+BKZUHBxcCkDE+A2hCwDiEppQ8KEx2BH4xp/0ad0AA0w0wAITOne70rn4fp5h4hn5grocHjFPnxOl+gfwQ2n/6dbwHHBXTBK5lwCTdSDJ1odhL/GtMPZSG/v/7EGQFD/CZC8+AeSiwDUE5cAcFFwKoMTwDaKLAMQSmQByoTPSdTdQbxjd/9ckKMmdJFGj5ra6fQF1geMLXwYPcGBI3SYZoo+oJ4wX0/7dJTKPikbj4H2Aa9CfQkfJJyTnxG0YVYw2W//sQZAYPMKcMToDZOLAOQMnIBecTAnQxPANoosA4BKaUPChMyToNfQPyP+nTKyQgAVUYCAFlM+ALibQ5AsQwsAbS38op8+I8v4/1Dcj/s3VLAccGdNcrmXAHfLZCC1hLjHNMNpQm3nf/+xBkBY8wogxOgHkQsA7AybgF7BMCdDE6A2hCwDWDZuAcKEwQTL5PBj5H/ZpFZIQAO4oBmDpn7NCXEexSJgtbBgfxbyN0mGaGLevgybP8gJLQmZUI5Nr9RcJT56o+pHNdO+kfhe6xhv/7EGQFjzCnDE4A2SiwDyDJuAXvEwK4MTgE7KLAMQMnYAisDMVAN4t40M2f6NNLxCAAVqMAiA8pr547dGnuXGFFzAJEtHDFPneSdP4p7Bmz7NukQ4xKzgQ40llWLsvpo4l3jiaIyoOt//sQZASPMJkMzoBZELANYMmlBesTAngvOgNpooA6BOagDCgU53GjL0XwQ2rX9a6gA04oQcErPUSLctkyiyha2AT2QcldTBMVW8pecdVr+sCmxN6oSDLh1D3YGH8trsSkc4p1tj7L52P/+xBkBQ8woQxOANkQsA7gycgF6xMCoDE2AOzhADcDJuAcIEQNr4N1EeCF7Pt08vGQADVRhABEpnzi/EeSuvHE7wBQlt4Yp87zK/Qa+gfs0/ZpUZISZHQEsAcdKsHMTaK40a6x1KEbT//7EGQEDzCZDM4A2TiQDuEpqAIHBQJwMzgDbEJANQMnYDikRJEz0Bwvh/qM6tX1CskIAFzUEWDA+YihH8hoLLKFqyA2GQkSsIRwNuoTwY/dVq8/8CdBHQlQXSv4IHxWpbVm06p0nkas//sQZASPMJsLzgMmOZAOoSnIBeUXAnAzOA2YpkA0AycgHBhEHoQWADugZ8q7dV6+YAACTU4oBWzXzhP/DZn7swqmFoVHuUH2gOfoB/UM7v61WiEKR0BVoIdvpDEmmrfO2XmOgYnWexv/+xBkBQ8wlgzOAykpkA3hKdgF4hMCgDM2DaTmQCwEp2AInAydDK9Q98M7v6/XzEAAG5hrjanbF+gnTjnckqfghmEMImgg8KN4M8oR7q9ZFxALUdCNEKLmfL1BlB29P0kp9bPLKg0Dp//7EGQHDzCeC80A2SigDKEp1AVjEwKQMzYNpOZALoSnIAwUFBgT8KburkAjEAFNWEQvT2P/0FvV2SJ/iKXSPiC82Ao/UEm5Qv3f1G+GBq7QFSUBXU/wVYw40KB5hOlB1vPTtr1Anw3Q//sQZAiPcIcMTgBZKLgNASnIBeITAoQzNATsosAmBKcgCJwMQwZgAaeimFZO2noL0ZFIbSkFaxGSP1LF9gjcYAPjQbuqEsqOhPhCi7+pJTcUHc0J3K+nPnKl1v07h1uVZuqFtMAAOpz/+xBkDI8wmgvNANlQsAzBKcgF5RMCTDE2BOyi4DECJyAYpERaQecx1t8MVkmMKJkEiovHK+fHUfjQh6jtCnvkFmcCWAZNiXRXSn6wznDeBXy5kvr1FrrzAKv4xkjXzMADTmFqGpORFP/7EGQPD3CWDE0A2Ti4DoEpyAXlEwKEMzQE7OLALYSnIBwcRBPg2mk0g+gUS0yBUfqYX1wNygT+ULa9dMcjKhJYgtTYNepChJQ9zCMMUiHPllS6pJOVB03KNrB1QHCAAAAACzgQg1uR//sQZBCPMJwLzIDaOLgPYSp+AUcDAowzMgDtQSA1hKcgDBQU9CLKrBSBElvUOMkr27yzS/NDR+UG+sy8yNXbhISGtpcDfDdFBOsM54SBKQ7UJfXqKuLxgRvw3XqB1WICAAAAADug2Dn/+xBkEA8wogzMgNoosA8gyo4FZRMCeDM0BO1CwC2Ep6AMFBRtguLWqsMptDlAltJamF9NVu4bN1L69RuZgb1dJSv7rgb45ZHKHt4b8EPhGpyypdQeJxoAWxrKwZVlwgAAAAAqwchOn//7EGQQjzCiC8yA2ii4D+DKfgArAQJwMzQE7OLgM4SpkAeIFDknEZ1pMPJ+iOdQEySvnxQV+gFX6ltY7ww44xnA0FdngXxWlaDrGOueRZPW9kvr1FBl6AX+Ma9fr5mAAldBDhqbpjKd//sQZBAPcJ0MzQDZOLAPISnIBeIXAogzNATsosAqgyegHBxM9RGlldYZTuCk0XejtTC+ia3GgN6Dtev3ORldIRvzrguxCkxdg20w3p4bAN/LKlcvMZ2BJ+UXJgSfDAC4NRnx8Bfj4rL/+xBkEQ8wpwxMgTpQuAthKmQBhRMCjDEyBOyi4DQDJyAcHEyjSHUA2JZGJV87KII/jAHvoPyZGZmZHcIBMux3AliTRRdLGOOd0I/O8kvr1E9l54Fm8Z+r68zAALcQFMNSOZUIfkdBtv/7EGQSD3CeDM0A2TiwDuEp2AXnEwJEMzYDaOLALASnkAeUFFCVtAT8XalOudTJbqEnqX+oQMLMKUPs4bcJfF01OAtrh32DcDzyzBMJiucIq/Oq0ktGAAHVxCRTZ8i4mmiVGlFTA5EH//sQZBQPcJ8MTQDZgKgL4MnYBe0RAoAxNATtQuAsBKdgHBxMBMq33FJd+cG7dS2n3OEjrDhmnY8DPllG7CGvnZqLvvJL69RNxeNCvhnfWElGGAO4ADcMy6JIH4qZpQlbRguwQKlOudT/+xBkFo9wnQzNANkosA2AydQF6BMCfDM2A2jiwCwEpyAXnEzLboCPoW7/66IjmUoG8vNuBD4ugnAWzg6/hdh55ZUzL6JxgH8Z0xJNhgCVQwYJD6PgTxJNEqNKKmFw4OGY1vuKGb9Qm//7EGQYj3CXDE0A2Si4DUDJ5AXnEwJsMTQE7OLgJ4SnIAgcDNC+kQOsyBICbwBPQipA7gDWzg7Fx4Ep86imB/UMfL6TbzAAD3oFUQy9MZT/xzqOEr6MRuDDUZy51L9ugX1H/+r2I5lV//sQZBuPcJQMTYB5OLgNgSnYAeIJAmAzNgNoQsAqAydgHBRMGRtrlwAxajAuAdlBp5wlQfuWVM0AieGvKvq9uMAAKghhASH0PgH8ciKNBlgTJ+whTGscsUN36gHg3Vcxs5wgJgxq8Az/+xBkHo9wmgvNANo4uA1hKdgF5RMCYC80A2hC4CsDJ2AXnEzEdY7gDSzNRxJ2/FPngrAfoC+o7V/rDCbEAHvQT4hlzMC/yRQyjW5GIpBxqW5fktdugv0GViMC5VRUq/cuEnyyMGgGwP/7EGQhDzCgDM2AeiiwDSEp1AHnBQIcMTgDaELgLoSnIBwcTA0NwOiP3SYZoiJ1N4I7UEk2IAOCuFksXsP8T4hRCDQZVUz/8Miw8ipEKavLXnH1ExmBzhAjBTV4M00x7BGBmcwhj9+K//sQZCQPMJULzQB6ELgNoMnEBwsTAlwvMgNqAmAqAydgF5xMfPBPE/n9B9X+qIqOQAHnABGiaXSsEnShg0kCqrGg6BEZ+bW6yUQ7zfDdX+qnMwLlBAZw3Y3BHQpBZgOqoaHoGQH7llL/+xBkJw8wnAzNANoQsA4gydQF6BMCjDMyA2iiwC2DJyAXnExTpm/bwY+z/QQaYAAcoYWlH6Pg2lKjQZaJodoZJfqzrFH43i/Bsq/1gFCWD8MbXANqg48EWmZzqEO34p88FSn6p4Mbuv/7EGQoD3CjDEyA2hCwC+DJyAXlEwJ8LzIDaELAIIMnkAecTL+sQpoMAar1BGYeF6fqLQ5tArAjQZA6VAt/dZnTeJ9Ru7+smPiggsyG71BzplLMB1oGZ6BDR+6TCuzlvF+g2gMuQQAS//sQZCuPcKYMzIDaELANoMm0Aw8DAmwzMgNoQsAoAycgF5xMhgoSb0v6IdoN2QZgJobodFga9rFkRuobwQ3d/UIU2GANhsI4U2nwh0XlWIZmYqmJF4xT54QT8bI//YLeYAAc5gRyV5b/+xBkLY8wkgxMgNoQuA0AydQALwEChDMyA2hCwDEDJ1AXnEzww6+3x7lLlSsqNBUEpUCvuQwvQD9B/q9jNxVEfKXfC6mpYqRNQwxmKBxo75AgmJJ1A3w3QEW4GAOVcYGyfC/ANoGGUP/7EGQvj3CLCU2A2hCwDqEpmAcCFwJQMzINJEZAJQMnYBeITCZSaOaLSYGvaxkhvBPUfo9vuGwcBDtPhHLq8Hgi+zFZQwvGAM5AP0C+D6AhXCAgAAAAA54GUqL8Fqys5UrWjRRhKVAq//sQZDOPcJ0MTANmKZgM4MnEBwYTAkAxMgHoouAngycgF5RM3oFXw16lu6uIVQAGAAu4gHHd9FV5gWvgw+QMGRukwzmG6gHxg05BABKuOHdfA+rEamoE5Jt5jXMiZFEzdAX0HADNIBL/+xBkNw8whgxNANoQmA7Ayo4F4hMCUDMyDRjmQCyCKjgQpAQAFgQGRnzyaHEN3MBXEgcYr5kCn8HyAOsyASAAAAATwMoyAc9wKsAtaOLYbKhJdUA2vUi9C+vUEI0BeHsY27iGZzBbCP/7EGQ6DzCCDE0A2hC4DCCJ1AA4AQHwMTQB5KJgKwHqOAAwBDA5gwJG6mHXQbwz8vrB0WYCQAAAACig6Lrn+OhqBP6bc49zIr2tv+nQD9R9YArS3iIMuejElZQsQvsAZy6cor54Ow/U//sQZECPcHsJTYDaKKgOQHqOAC8BAkgzMgHlQkAjgin4AKwEDa9YQChIQAAAAAVhQB3A8rK4l/jagHupMXVAF16iZktoAzzPCOGPtgGlPcm2eAXMgMldTDrXG6Bfjawc3CAcAAAAA5b/+xBkRg9wigzNANo4uA4hKo4BQgMCIDM0AeRC4CQCKfgAMARKlR04HyymoqHTrMjbIjEUC/476FghWCOvHQb9xGi6sQwsGZ0U5RXzwdR+oBq1g4pEhAAAAABVAOMp0fxHnsZWEw8dGP/7EGRLD3CFCc0A2ii4DcDKbgCiAwIIJTQBZUJgJIMqOAYITEbpNb3pg5vQJfQvrEbEEAHeAWHN4jSqLcm1sA3wihK6TDq/G6Bv5cISAgJAAAAAOig6K6cdxGehLDCoqdTk7ZPYw2xZ//sQZFEPcIYMzQA6EEgPIMpeBeUTAdwxNgHhQmAlAyn4FghMODAvUce0ccAU4FAa3I5WkZUQABZhYhsYiqpDyinz4xV/BmuISJgIAAAAACzwNDjUxWnBtIv0cQxOVB1vPTHi8EB+o2n/+xBkVwMwgQnNANoQuA7Ayl4A6QcCXDM2oeDi4CmDKhAUiE4AdpkJAAoGxxbYLiScKA1HBH2Tkm6mGavW6hM3ltISshISAAAAAVLDSE04G+K0Yh4SBxykmD7GG1Nk6hJ6FtIA7TFhAf/7EGRagzCCDEyAOjhIDuEqjigCUQJEMTahYELgKgMpkACcBM0+A5fIcCaqOZV5zGfeMRfoA6gA6mQkAAAAAgVCMqmAWJmGrVChMQpKhFvPS6l6An6F/qCFaYCAAO8Hg5rYDorfQAKa//sQZF6DMKAJzcDaOLgPAMqOBYITAkAxMgNkQuAwAyo4BZRMMDLVCriVQj9TC2kK3GhXx8QkBAOAAAAAWZZHu244BawcIeTEdinELsYbVuTwz6lwdVh6cCoNZ8RdNau0CnZL1WTQZ97/+xBkYA9wjwxMgNo4uA+BKo4BpQMCMDEyAeTi4CSDKjgFiEwqq/QD6wApCAkAAAAAoDgtfAbEgUQ40jDYlN5Bbz0yJeoGyQAqhAOABgmFt4C6FZNKA2jDGBgVDhzqwLdQT44ASAcIAP/7EGRkDzB2Cc0A2hC4DwDKfgFlEwI4MzIDZOLAMAMqOBSITAAAANC9bnCWlWIXFAHInpI7GG1Uk6BfQYNJsQAdXExGvp8DcTLfYAHuzTRRHfRNmk3RDXv49ecdULmYAAVnAgAdLxB8//sQZGgDcKEMTSkaKLgPoMpuBeUTAfgxNAHg4uAngym4AJwEtVqdsQ+dkkc5Bbz0xioBkQCpBABQGwYe1QPxHd9gBYsoS0YLXC8UzrnUl26AX0H6gBZCQkAAAAAyVahxwplhKELhw7z/+xBkaw8weAnMgDooSA5gyn4BJRMB+CU0AWCi4CyDKfgElEwI4SOxhmsAnQH9R4BUYgAuTkr9XzAn8go23FM9CttH2tndRhvibJxFhiAAs5AZCFV4LMQxBxDvnz43+KW88FbD+GZL///7EGRwjzCADE0A2ii4DYDKjgGFEwH4MTQB4ELgMYMm0BecTLQGxIAGHN4Hpt9gAoTrDLCgBmBxKU651DNugf1G1SJhiACjKqOldXLgsxbMM1i2/hz8Poi9JhmkInivjABJMhIAEBGb//sQZHWDMJ0LzSg6gCgMASnIAgcDAewlNAwASiAugydQBhxM4L9FkOaKZ6YHCHFlW/xU3yWQ/+yMsEQAURyAbC9V4BpkJoQaGIhs2dHtyxnh0H5fO1f/UAPFTQfQQtnj+s9gAwfWGWb/+xBkegMwogzNKNoouA5Ayo4B5xMCFDE0AeCi4DEEpxAHnFRGCuBwqly5knWN7+g+gAegsLAAAAAMlGeNuEmg4Bv4aMw1BF7GGbafb44ickFwqSH0v+j632AHSNFN1MDJDisux7xjyf/7EGR8D3B1Bk0A2niYDMDJxAXnEwIsJTIBYKLAIAMqUASITuf1H7v6w1RAABzhBCBaq8OoFoghLgENmTI8ucfvQWn5bJhJHMRwGHSYNaGZKABoOBYCAmwkdLTpwFm8t5V1YhYggAza//sQZIOHMKcMzKk6ELgNIMnEBwcTAhwxNKHgQSArAyo4ARxECELJrbhnTIKIlmrhTvoZtA0xL1lLi30P6jBpycrh+mPR8GWSjQZeJkdYYljRtgGjupN8tktn2BCuEhAAAAABzwTBHa7/+xBkhoNwiAZMgNrAgAxAybQF4hMCbBs3AeHiYCQDKjgHrEQF0SMqRa4BDZiRi0cUp88IiviPQYBy2hIjEuTAJZGiEACMwWAgBgJJS0ymAb0EdQiYooAzaCA9k1tqAOWz2EdAN9DJsP/7EGSLg3CkDEypOhC4DkDKvgHnEwHEMTQA5ELgJoMnEAC8BGkJeHCHDreG5HaAM4SEAAZHKl9cVoVQVhQAGAlAn1MPcWJlzShJ+oc+P1xLQFAAAAAABU8EgPLXAW86jpmV2LNywWcg//sQZJADcKoMzSjaELgLAMnUBecTAiwZOQHhgmAgAyn4AJQEH6CfUfWEq4SEgAc8BYifw2lgYRQAKc4FfYxMhoqddTAD6A+vXNHASEgAAAAB4oRgzdehicWUwWokub+QXxL5kwJicHj/+xBklQNwowvNwNk4mAxAybQB5wUCYDE1DLBGYCODJ1AXlEwg8myBUIPboI2yxh9tSyxMyAAAArvgIkgiRC8iKikyAxbA6QkEArIqCsf//wAAQmFBVRcqTEFNRTMuOTmqqqqqqqqqqv/7EGSYg3CfDEuA2lCQDwDKbgXlEwJMMTcB5ELgIQMp0AeUTqqqqqqqqqqqqqqqqqqqqqqqqqqqqqqqqqqqqqqqqqqqqqqqqqqqqqqqqqqqqqqqqqqqqqqqqqqqqqqqqqqqqqqqqqqq//sQZJuDMJEJzcB5KJgNIMm0AeUFAjwlNKHkomAtgyn4B4hMqqqqqqqqqqqqqqqqqqqqqqqqqqqqqqqqqqqqqqqqqqqqqqqqqqqqqqqqqqqqqqqqqqqqqqqqqqqqqqqqqqqqqqqqqqr/+xBknwMwpQzNQHkomA6gyn4F5RMB/DMyAORAoC+DKfgWCEyqqqqqqqqqqqqqqqqqqqqqqqqqqqqqqqqqqqqqqqqqqqqqqqqqqqqqqqqqqqqqqqqqqqqqqqqqqqqqqqqqqqqqqqqqqv/7EGShgzCdCc1A2SiYDiCKfgTrEQPMMSwNJMZIOgJpuDYYRaqqqqqqqqqqqqqqqqqqqqqqqqqqqqqqqqqqqqqqqqqqqqqqqqqqqqqqqqqqqqqqqqqqqqqqqqqqqqqqqqqqqqqqqqqq//sQZJwP8G4GTIEsMJoJgHpkBCMBQAABpAAAACAAADSAAAAEqqqqqqqqqqqqqqqqqqqqqqqqqqqqqqqqqqqqqqqqqqqqqqqqqqqqqqqqqqqqqqqqqqqqqqqqqqqqqqqqqqqqqqqqqqo=",
"A5": "data:audio/mpeg;base64,//uQRAAAAAAAAAAAAAAAAAAAAAAAAAAAAAAAAAAAAAAAAAAAWGluZwAAAA8AAABwAAAvIQAEBgkLDRASFBkbHSAiJCYpLTAyNDY5Oz1CREZJS01QUlRZW11gYmRmaW1wcnR2eXt9goSGiYuNkJKUmZudoKKkpqmtsLK0trm7vcLExsnLzdDS1Nnb3eDi5Obp7fDy9Pb5+/0AAAA8TEFNRTMuOTkgBK8AAAAALFgAADUgJAUATQABzAAALyHrqAksAAAAAAAAAAAAAAAAAAAAAAAAAAAAAAAAAAAAAAAAAAAAAAAAAAAAAAAAAAAAAAAAAAAAAAAAAAAAAAAAAAAAAAAAAAAAAAAAAAAAAAAAAAAAAAAAAAAAAAAAAAAAAAAAAAAAAAAAAAAAAAAAAAAAAAAAAAAAAAAAAAAAAAAAAAAAAAAAAAAAAAAAAAAAAAAAAAAAAAAAAAAAAAAAAAAAAAAAAAAAAAAAAAAAAAAAAAAAAAAAAAAAAAAAAAAAAAAAAAAAAAAAAAAAAAAAAAAAAAAAAAAAAAAAAAAAAAAAAAAA//sQRAAAADQAzq0AAAgGgBoFoAABAnAjZBhRAABShG1DDCAAMQAGJz/BAxAAYnP8EOitA5gVhJGE0AI0fcHZ53fO8pn/+z5wuhsiqw9gEaPuDs8d752flM+q3OSNXwi5yQCRCTH6rSD/+xBEBw/wnxhWhyygABXC+wDllAACOElYAA4AgEmJK8ABwBCf+IP/4i+5yRq+EXOSASISY+FWkE/8QH/+Iv9RCeQsmgHJup3s3ODz/5z8M/IkJ2hZNALZXU72bnB5/8sfhn5Gv1IP5P/7EEQCD/B3F9YAWDoAD0L68EwCsAH0MVQA4OgAQQkrgBwdACsCCX/EBv/lG/8pfdaB/SAjI0u/5KI/+cbBEiEG3FJR3o1dv4gBP5L4eJEINuKSkORq7fxAG//lvh6CzZ9Wq4ADg6af//sQRAUP8JIX1AB4UgASIvqwDy1AAgAxTgHhqABJCSqAPLUAf5ECf/lW/8hgs2sVqtwwIikj/mQr/+dPf+V8YzBMumBr2WJd/J4pP9vyOCYzCAV04Z8Jql38nik//Ot8zZVXCJJax0n/+xBEA4/wkhfTALhSABCjCqALCkACCDFMA2DoAEOMKoBcHQAXNfe+DIUy/8z/5SJzqFRdY5UHW/wZEN/7f/KP9eU9FdnxOpwxf0wVIfDnyF1Ue4S9U6rGH/wVFn/u3/lGQk9gunM6BP/7EGQDj/CJElQAuVIAEQJKMBcqQAI0YU4D5agAQYwogFypABPZ/4VQg/8Xt81Ok8K34cY4497+JQJv/yj/DclV1Czo9IHxmn/MRRb/nf/nWl0cI0XMFqF2ff4Rf+U/+QOqcNMvhG8m//sQZAMP8IcM0oDUUSAPIvpACwVAAjxJSgRk6ABChigAjJ0AwLhRT1R+MAO/v9aHfhmmxH5tbfxoN/6N/4yRsvsDnVyg+wBov+IBJ/8c/DMDPXCeneXi/JM1f4hM+HPh6i7vpMJf+uf/+xBEA4/wkBLQgNg6ABCi+mAfJUACIEtCAeDoAD0GKUBcnQCmjdL08TE//Cxb6lPW8K6VzmFD6f4UD/+Mb/xi7XcMPegOLnmvfygbf/qWT1K1XOFP0BypEN7+gf8PfDl1u84Dx/NnJf/7EGQED/CZEtGA2VIAEQGJ8BclQAIsR0gBZOgAPgjoAFwJAC73v1Iw7/5Ut+71RyWQID6zB2xCB/8YGfNfI/bEWoEqFmjPiHG/wuH/+Vd93qj6tC9KE7bKi/wQ3/g/p+s4tnqHGfHT//sQZAOP8JYR0QBZUgAOIXngCyVAAjRfRALlSAA7iWfAPJUAKzHqf4MkX/lfl3eqTZwllrGzUipv4U71v9AWIHSwprNAmxDe3gyFj/2/+VlQiw6zmzGjVP8Kf/1H/UqgMysvdDMSw2//+xBEBI/wixJPAHhqABDiOiAXKkACTF88A45AwEQL6IB8NQDyaGT/3P/M/aoF9y90LUjh3+MQg/8j+Uf61BsYrTwawHU55/5QECt/5//ywoN6s9dEPj7P/MA1N/zF//IlYuTlBKyKgf/7EEQDj/CAEk8CIFMQEsMKEBcNQAHoXz4GgLYASIwoQTAewA81wwA7/6F/mmAipIb7IelH/iwFH/5//z57/6ThdW9TdICEdf+Lhn/6nws4TNWjrSBKR//i6Lv/qP4h//QqOF5Oyn1r//sQZAMP8I0YUIJAFYAQQwnASAKwAlRhQAkBFgA+jCcAUEBQBO2Q/xrC3/+UHxI6y611o9wIcW2/x/JD/zrbjLKl3Wt8zBBTr/ykHnf/kcacCmQHogA/NE/8ojAb/nX/8stVO2f9QEb/+xBkAo/wihhPgkAVgA7jCbBADWICMGFABoD2AEIMJsDQHYhNX/yHh2nb/TJZUCGU1eihXAcLzAUW/6D/+YuTUKkqLawGI7f4jxlf+P57C7HDe2kjqATaCcFAl/8ef/yjqjWnfQwEZv/7EEQDD/B4GE6BQBWAD4MKADQCsAHkYToAgaCASAvngQAewD/4MhSf+JL4V0UWS7aAJdS/8XRkf+VvhXI61htMv/JorN/zE+v/lTqWvZtawnMv/KIeBv+Yn1wo/12mm9Sb2YCHn2/x//sQZAUPMKEYTgJANYAQwvm1BepBAnRhOgMGQMAxCSZBEB2I0BpLf8hhb8GV9P0AAiLNawEIr/kYbf+Rt/5C4QdklKA/Dz/1imDt/8fSv/I9vppt38E6+Colf+KX+GUsjy9lv0wFrlv/+xBkBI/wmRfOgmBrEAshiaBECWICMGE6AuWoADaJJgEwKYhcVBl/+57/y6/1KLbdvBpGwPHPmfsCzzpI/cFYEP+NQZ3/5Fb/ypziHu2wIan8SQS/8YP9ChCGlUtL6XR3s3Q/zIGZ///7EGQHj3CeEk2A+WoAEmI5qEgKYwKUYTYDaagAPIkmVCwdBOTTdvhxWBBAAOF1V5r1AU402DX/xk71goybxkf5uAiAaLb+TxS/8mH1/8rbYMKtmZHzCuT0/xMGf/ctgYNmrNluJSZO//sQZASPMKMSTQF6UgAPIknIRAVjAlhfOALk6AA4iSdhIBWMWLJ3+FcLX/gwZ8NwQYRAE/6PUAtkkYU3/hNhgHeSI+aNSgbMn8QjP/hYYT/lKIYIWhbMusAGUXjP/hbqJFuKwmm2jp7/+xBkBA8wpBhNARk6AA/CScgJ4kECUF84A+VIADaJJyEACYy2hKX/wVf/wjDk/5doWEAABBt4XXAAQKb/T/5BzQQu0UvXp0FCln/iOZ/4Ym/+VSQgCV95l1gH5aen/wT1eAeqygenmv/7EGQDjxCkEkyBNDnAD2JJ6UQCYwJkXzQD5OgANIOnICBEDIB5cbD/4VBD/wIhtvmYIcMgAAJh53uBMFvBf/BMIQCqYhM7YL5DbP/HQZ/5APX/lIIIEgEASx4MpafyPw4qIQObxIWt//sQZAMPEJISTQFZOgAP4kmoSAJjAjhfNgLg6AAvA2fgIDzEQ81AQf/MDP/gYS+HmEEEABRJvzvWA3Jb0H/8GwwB0vCbUmz58S2/0P/8LEP/K4YwRBQnguAT0T7/XUAdfehbZkhs+DT/+xBkBQ8wlhJMgXk6AA6g2bgIEAMCaF8yA+joAEAJJmEgFYw//PBP/zg5nmUIIEoCJM+sARN3e7yr/UJglZ89nSCQBBKp/hcNf+Fxj/ykCkEHS96Gs4AThguMDP/QeggEvyL1kgilC//7EGQEj3CUEkwA+lIAEKI5mEgFYwI8RzIC5UgAL4jm1QAVjkan6AyQf+JP4cgQQQADM09+dApqOFF/8Y/1oFeJM5o6ZOosnN/CqBz/yF/rmWd9nrUDSSwoH/8ZgoQSAECj5joqAA4b//sQRAYB8HwMTcGgWxgRwlmAGy1AAfAxMKkBbGBJCSYAXLUAdBb5GAn/OJqZjxtZEsj/ogyN/5/65oALCXlLSRAD8tZABH7PsCjbQkVDVTphIL/4sAZW/5x/kZpAAgWvLOtwVgl2hoP/+xBEBoHwgwxMqkBjGBDBmYAfLUAB3DE3CAEMYDQGJkBctQTvz/2Dgd4hStMeAw6t/WGAL78t9WEECQUTfljsBeLTwKP+G0AemFL2SNYdH/rDQPM6XvKfTA/NLbT2It/kftKg+phdLf/7EEQKA/B0DEsCYHsQEaGJgB8tQAGwMzUIgaxgO4YmAHy1AGzyNHVv6xDAvv8h9qECCMVfMOoDcNNIV39RYMsmKPUO2IgP/mwFt/klGA/ibUmzYxJdv8awfn/9UEGEQAdQ8w6gbWKj//sQZA2PUHsMzIC5agAQgjmoQApjAYgxNAFlSCA0BiblICGMxIDX/ygJN4R60Bh4Cx/wRi1hjACKPmfWAZJXwwv0KkIIEIBRr5/nQgmtUPmPt+1Iu+btUWQEPTNUWiT7ftkkif9HnAL/+xBEEoMwgAxNQmBLGA6BiZBQC2IBUDE0qYEsYEOGZpVAPYySSyocmkiSXmrsssAQaHF1yR2vV9cCo3DzUkpk55dS/zAMrf+rCyBIANkfR1qApCtMe+TgYQQQL+U95jNGtgJX/AwCuP/7EGQXgxB+DMwAumoADoGJqEgJYwIEMTUBZOSgOQXm5QAVjHmEQAtvMtJYC+Y4We9SgYQQADhJeUl0jED38nXgcbwwwwAFt5j1AGwbYGMMEfKOsyA6GK2kE4KIEgtXlLUiB9lXUO+q//sQZBsPEIQMTcJgSxgMwYnYNAZjAVgxOgmBLGA3BmZhEB2MgDgYCDFfywu7ATZaeofNIAJX8fSNzUDcjR5PsmEr9WGJnPLPg8FtoGOgQTOeP/cBrAPTQ+a+yoAwIAwYFryx4KRaeBz/+xBEIgtwcQxOIiA7GBEBmZVQC2MBRDE5CIDMYDUGJqFAJYxdKABwM9AUW/A/YGP/gqQ+jDDCESv5T8BlK7Swyyv5H7Jga4KSbToQ+2qSQAA9HvAw/qHm8IR/9gS+v6sMMMgAAC8j5f/7EEQog9BpDE6iADMYEGGJlR8nQQF8MTkIAMxgM4YmgUAljD6wDyV2w36oEWVfKbZmB42RNCkOqP+UOoAOKjwY9aBaaBBKfmGtQCWNMEsDECQAcH8Ia1Dj4EP/hR31Ye4ZABih6epY//sQZC8L8I4MzKj5UggPwZmpRAVjAZQxNwmBLGAlBiaBAAmMDpXgSf2QKIIAIiHh9qTZlWiaf4UL/UqAMBgIFk180fUCGEMoOgpAgABMV8OPWgMHoRP+UBv0UCAQBiR79YFlf/lqEiD/+xBENQEQZwxQIaAbGBBBebgXBUEByDE7KQDMYEQGZqBclQSFB/B2pQinpUz/UG/JVaBQaAweNPR6gHxLo80gAGEeJeW4IphJf8LBvroEAgEB5fpdYDvNcLSDL4EzmqmHuKp/hZz1qv/7EEQ4gzBtDE2iQDMYEYGJmBcnQQFwMTyDAaBgPgYmYFydBIBIIAws/5jrUAlDZpYaLyCAAGhu0ATKWsZPCUb/lQxhhhCn8y6wsLNeGYWQJABjeA0xqptyJL/8O+qABwKABwAAAGG///sQRD0D0GEMUCGgGxgPYZm1CyVBgZAxPIaArGA0heZELJUEkPgMF+DYeYQADFfyN1pAcMSTShvA4fAwEIZeDvPf85AGwThMeR26IAbki8KWgDBgDCjXzvgMgtaCHwsggACwRXyNVRf/+xBERAMQbgxOoaAzGBFhibgXB0EBWDE5CACsYECGZuRcHQQAuBJM5wfgEAND/lXgilnDfIIEgDwPfgovwXXBj/7g366AQCgMGRKeV+CZLWuHcDgYCBkRBuSu0FZLbUxdwBgKABwY3//7EERJA3B7DFNxQBsYDoGJ2EgGYwFwL0qBgaBgNYYnUSAVjE8C4kwbUBwwBhAmfJTdQCoiQeBpVfMMMAAxJd+R6GmB4JJtD5iAQGgQKPec8DONHgh8IKZc8odQHUVHpi0AgQT8z8C9//sQRE+HEGYMTyGgExgQgYm4TAljAUAxOoaArGBCBmZgfJ0EfYOqgDhgCBdLvmeo6BlZX0DuBxeBwr6uoD2bo8FECCU8I9bgBoHF/woFAAgEgAcB/I+T/k6CiBAAZHy+zqWBDTNUCsD/+xBEVYMwaAxOoaAzGA7BidRICWMBjDFNxQBsYDwGJ5EwGYwCwWwCwAAAPzB+EmQwOMB+eBQdKfs9cNCGCHkAkEgAgFHvfw6r6NXDzCAAChPFNNsZaan/D6BIYAwCD+M9dECjL/wzD//7EGRbi7CADE5CQEsYDIGJ5DQCYwFsMTsIgSxgJQYnkNAZjE8j5i9ZwAyBtljgAJA5AID87wnm8GXDzCAAOG3kORdI6Br2QVKGWkAkEkAkAAAC3m+AYdgrhYo08o6KgNoKzSxnA4fA//sQZGSDMHQMTyJAOxgKoYpkNANjAbwxNwFgqCArAym4ALyM4v53gLm8HYLIIgAqGfkcukiBxKSL1Bj7MBgsBQbq8o+DdhWbDcMcIQNvKPSAVgttg0ADgsgEBCrwSMsfyaqANhgMFAf/+xBkbYMwcgxOwkAzHA7Bio40BmMBkDFMhoBMYC+GKfjQDYxnkpuwLmSzwKYMMMABZv5Kq3AuBLtBzDDCAYJJXrBHJLt/nD/A4fA4MSeDXeSqwGBwGBiryrw3jTYPAGAwGDE55Y6gG//7EGR0hzBwDE7AWDoIDcGJpAsFQQF4MT0JgMxgLAYp+KANjEVHsHgAgEkAcGGI/AEk/04YHi15T6wCyV2uHpAIA5AJAAAAAMc8AIh8nAKDQIEE/Ix9QHhUTg3oGqwFARRTapYBmbof//sQZH0HMIYMTUJgQxgOIYp+KANjAXgxOQkAzGAohilQoA2M52AMCAMBCRn1gGJXQ/ztgEhgECBnhx63AawIv+DGsAoGsAoAAACjp9YOk/5GASCAMF9HzfUsEFOq0agCwagCwJ8RwIv/+xBkhIMwigxNwmBDGAzBieRABWMBhDE9CQBsYDADqbgQNAwzyKrAbHAUHhB561BOGS/+WsALBqAKAAAAQW/WFC30wCQ0BgYB8zU2MpEp/oNYBYLYBQMSL8PgV8nVgoggACoVvLr0VP/7EGSLAzB2DE6iQDMYDcGJeEgDYwGsMTkDAkBgJYMp0BAcDAODZoJeBweBgLGSbhXmvycADgMADgYSeReAuNXgnoAoFoAoLN8CQm+S4H74GCBr5N0VAG4UuD0AUCWAUAAABO8e8Acj//sQRJMDcF8MUCGgMxgNoYnURAZjAYQdTcEBQGAshichEBmM0agQGgQMryd1gCeUXuHAAoFoAoCHwGB//GWwCwWwCwAAACxbxf4HB3BiqBAIBAoaRvgSCXb/Om0AgUAgtPBrevDHDJv/+xBEnIMwdQdTcCA4GA2hieRAAmMBwC84gwIAYDWF51BgQAz5Kdgdks8DheBgcBQiXvGdXAcJHa4agCwawCwAAALeU8Iiz4PQKDQIERo+dQAhEZ/+WSASCSAUF/XwlfjqgEBgDBcK/v/7EGSigzB4DE6guBIIDsDKjgwNAwGwMTqIgGxgL4Mp+CA8xFPrAGSu2DUAWC0AUAAAAMBB4IRJ8nQIDQIJCjDqAFooP/nKAKB4U/BWU/XVwGBwFCyzy+2sCCm6oIewDAbACwAAAAMg//sQZKiDMHAMT6DAiBgOIMqODA0DAcAxPIFgSCAwAyn4EDQM8AcSfJQCAQBhAifmj6gKyGwegAAegCgqGyf9CoBGIAxAAAMRLz7VLCCTqrh/tYAYCcAgAAAC3t4UStg1AtNAoON6OtT/+xBkrwMwdAxOwgAbHAtg6fQIDQMBvDFLxQBsYC0DqjgQKAwD4rBj4DCYDA79YY2+QnAIYHAGAAAAJQh+PZF1LA7l1UDjgDAjQDAAAADxiL6gGoZf84/A+ROlzyZ1qBtwnkZYawDAev/7EGS3gzBtDFIhoBsYDqGKfhwDYwGgMT6GgMxgLQYp+AUIlADAST8vdYDPR2D10A0G0AsAAAASEoxkeBMxtdv8s4Hx4GFAAAABOFXx1I0lg38dr4d9XA4PA4Jz+PvhICE0ob9fiOUf//sQRL8DMIIMVHFAExgNoYnEGBADAQwbUICA4HAtBighABmOraJ5SRRUB4CfjVIPBH4ewGCwFAIGC3gXDL/5SQB3BwBwAAAB2DZ41XShOyC8KWwCgSwCwIE/K+CAy0ofQBVHIBIDwf//+xBkyAMwbgxPoaAzGA5hio4oA2MBuDE8gwGgYCoGKjhwCYyJKWgcHWlB1amKgrgHDgAAAAOESTVNUJBTeXeD2icEH2X/cV3+T8A4J8A8AAAAjiB+N1W4VAqzzsC1ZAVI4ASGHADTQP/7EGTPg3BtDE6iABsYDsDqfgQKAwGkLz6DAaBgIoNqOBA0DG1Q4Z2YLQhY6D7HYVzPGdv1fX4BwGw0vG4vYC6GIfY4OpAJBJAJAAAANp4Om9cADgUADgAAAGZT8q8J0UHg5ABILABA//sQZNgDMHAMUCGgExgOoOqOBAoDAaQxOIgAzGAmgyp4EDQcBAf4BV/kmAGAYAGA0zz/AJJto1WQCQSQCAAAAGN8zwJjOjSAQBwAMAAAAxd8w8IsacaQCAUABwjr4Dv0UCgUBiNvybb/+xBk4AMwjgxN4kAzGA3hif40BmMBkDFAhoBMYCaDKtAQNA7WA7J9VIWV/c/V4MwAAAAhAh1db5LHeoOANxoQ6fmVB4+Afz+AeAAAAZkr5faqFaX0IHmrkLsLAIDgAFYn/r9BOoy6yP/7EGTnBzCeDE/xoDMYESGKjhgNAwG0MUCIAMxgN4YpuNAZjNknrFBDQt/boB2xoB4O3mj1qDOji4tHxaAKB7AKAAAAb6PUDcS2DyAVJyAQAAAA3zV61B0S2DyASC0AQDN53gHm8eQC//sQROiDcJYMU3EgaBgUoZntQAdjAaAxOoaAzGBOhibRECWMZKQBwMbyLSEs3hrQC7ewDAAAAB2Cd+TdagCobZcJWAZbYASAAAAUB78dKTIqAMB3Iyx0AgUAgCDid1gA/KL/5FVwP1z/+xBE5oMwZAvToMA4HBLBig40BWMBtDFPw4DMYD2GKfigGYwMC4ZePyNJYAvkF4Wl0A220AsAAACZl//KG2q4AKCbRdjIQ0A7o4A4AAACl4/aUC/IKU4E8AMBcAKA6b+L5HhhcaKTMP/7EGTqAbDuDE75+Gk4FGGafkQLYwOIMz3pAexgOgYp+RAljDLAMB9AMBBvH3wMwhNh6uB6KBgJwMB4qqtAXB1aXBjoBoRoBoAAABub+VeD+RngxUAEAcgEAVC74+F8EcNB2EC4AWEY//sQRN2DMGcG1HAgOBgQwYpONANjAXQZTcCBQGAzhil4cA2MAWDEd8F0t9fwDgfwDgAAACKj14124baLeaOHgn2Z+t4BwAAAA/jCdnhDlxalgMoKZEDczhnjPAPBw7hzPE0T1AhQyE3/+xBE5AMwdQxS8UAbGA9him40AmMBRBlPwQFAYDiGJtEAJYycHfDexPALAVKhp/56TIp+Z6TCRol9hw6qoEhgEBFSj5T1LBsKb9HsAwIwAsAAAAiMOoE6NPkMMcMPG3mHUAlkMG4AEv/7EGTqgTDNDFNx4XsYEuGKnjQJYwMMMT/ngYxgPoYp+QAtjA0gAAvgSuqGCHCABwAAHAAZaszmf+1uz25sQJcOpsTTT/////7/ANB8ALAAAAOHmHg6jnkcAJkqAKDgABY4GrfIgfRM//sQROIDMHcMVHGgMxgPwYp+NAZjAXQxT8UATGAyhim4oBWMVAnA+DqkiVjvIcAf1+AcCaXl9qlgQszVg9XAWigUAqR9qlgxo/+e4A0KwAsAAAAIrdQQjPTQKDgMDv0eoDANmsGwGEz/+xBE6IMwmQxTcaBLGBSBin5ABmMB0DE+gwGgcD4GKBDQFYwAAPvkZdXg3vbwDwAAAG88/9c/qxn2QWY/X1RYMWeAYFeAaAAAAIEeXqAhBU+TsAuloAsOAAKAg3qq02NLWNmGTWe/xf/7EGTngzCuDFPx4EsYEYGKjjQJYwIQMU/IAOxgNoYpuNAdjEJv1yAZc4AR84lj3KqZ9xUOdfAKwGBwGAQNJ3ghZRf/OH8ANCLAKAAAAcUTfBOD/roAkFoAkDU/53wSAtbBwAMCcALA//sQZOaDMIEMTiGgYxgRAYqeNAJjAggxQ8gA7GAuA2o4EDQM54beN9H9D8f/DgAAAAIiQz4a4xvAuwOJSNUmV5PFLwDwvwDgAAADhn4+VbgMgemwbwzwfwDwFyjK7w4ZzgyBwRacq0f/+xBE6gcwowxT8gBLGBnhim5AD2NB+DFPxoFsYFiGKXmAKYxdgCANwBQHABCGZfAT5Gf1O//////+pdANCcAMAAAAEsVeClHvkrALBbALAAAAJTvF3geHHg0oAoGsAsGb18EEn6NABf/7EGThgzByDE4iABsYD0DqjgQNAwFsMUEGgExwIYNqOAUElAHIBIW8V+AaT6MqyQqVoAsOAAAACADLqXi0J1oAdsMgmg2DVp6uAPCfAPAAAAZDye3CQlNrh6AKgjaMr/8u9PjINk46//sQZOqBMPQMTPsAYxgPAMp+GA0DAywxO+kB7GA9Bip5IA2MXCgGfs8A4N8A0HEmHQA7jR/J1dAMB9AKAAAAJBxDqCTIeqwCgWwCwAAAC4UPMPCbGmCewAAWgCwGsDV/6F8BscBweX7/+xBk4QMwaAxOoMBoGA4gyp4MEAMBhDE8hoDMYCIDahAQPMaepYTFPKDqqAmAkAoOAAAAB4BOn5Y7LUGIiLVYbfyeAFBG+GAAAAImvv1g0w8pHPhmQFSFAFgJoCI1/1FFtblGnZMpMf/7EGTrATC9DNPx4FsYEGDqjgoGMwMcMz3m4aTgQwNoeBBgDKz/T4BoXwBwHS37dQQSXBqACAOQCAAAACQR8uvqAdhLIwNKwCQmwCwAAADqXpc6A/zXBK4A7lABAKS8y1QU8uqgccAa//sQZOQDMG4MTyDAaBgOwNp+DA0DAbgxTcaAbGAqg6o4CAiUE6AWAQ+HgVw95GrQvcbQDwAAAD6MX/fMG1a4AICxV2doeNeAeG+AeAAAA5/zJtYGea8H8A7X4A4CGmP/+UVbWyAjlbH/+xBk64MgzAxTcZFoSBIBio5EA2MCiDNNyIHsYFcDZrwQNAy0gKzaAeFeAcDt5N8EIKSOj3AIAnAIAAAAPK8fVcFILWlDdANCtALAAAAmc8EjPfJ8DBcDhZr5V4P5GeCewDQmwCwsr//7EETigzB4B1TwYGgYEEGKjigDYwF8MU/FAGxgMAYpuHANjMEwf9awCwOwCg4AAAAGZV4d9XBRDxFpyCCd+rgDwvwDgAAAEPkTwF4sfRv7vB/AOASkUGWyg6J8DODwbs8Lz/lfgI0t//sQZOiHMNQMz/pAexgQgYqeNAZjAlAxPceBbGA2g6q4IEQMbGrwDgjwDwAAAB2jj8j24fKO9nGwl+hwLwB4AAAAVUHe/DuhwkIWaDmeU29AMB9AL8dFRMfUBdDwT/zrNfgHhHgHAO3/+xBE5IMwegbTcSBoGBCBin40A2MBYDFPwYDg4DKGJ9DQGYwZrxXDfUDYYWA3YVoT8A4I8A8AAAAepr5m3Cal9Szo5/BwPwB4AAAByqmn/T+v8gwVXTJ6lJrwCwjADwGAFP0OoDsrqf/7EGTqgzC9DE75oHsYEgGKPkBlUwLAMT3HgexgNIYqeQANjGngHa3gGgMICb8cD1qBPh6JqoLKwADwGA0gav/QYsAu2sAoAAAA8r09SwmKfBrAABQALBBoU/8o1gFgtgFgYW9vBhME//sQZOYDMJYMUHGgMxgQoYouSANjAdAxQcaAzGAxgyo4EDzEtf0O6fAOAAAAE8EXfkWZJJYD4kBMkQeE/gHhfAHgAAAGKHovqAfFYMRwB+PwBwDQLnitTaioBwNJFS6FXsADelLSWEn/+xBk6IMwvQzSceB7GBBhiq5EA2MCjDNNx4GsYDYGKnjQDYzI/9QY4A0K8A4AAAAtL8y6wb+RF1vDvAHc3gHAAAANF//0VW1siTlhjVbxrb0A0H0A7yArx9fhICWaD4NU+AdzDgKHjP/7EGTlgzCKDE/xoDMYDiDqngQNAwGMMT6GgGxgLINp+BA0DOuijD5BYjVIXibwDgrgDgAAACUF7yd4BblF4ZTQDtXwDQAAAC4InxBlqShOwcpswrNPAPCOAPAeBn5FVw8EdoyEP4O5//sQZOwD8LoMz3oAWxgPgYqeNANjAmwxUcaBbGAdhipA0AmMvAOBQMds/mbjNePAj4uxpFBq4GC4GBdV5V4MxGfDtAMCOANAAAAT5Xw0HePYBYPYBYI/J/gjJa0oaABYVoBoF4Px5/L/+xBE7QMwnQxT8gBLGBYhmm40D2MCLC9JxIGgYE8GafkALYx18A0H/g4AAAACACPwwX4DEKCPRfwREfgHhfgHgAAALNPJ/gFqR8DjwD8jwDwHCnP/yjp8ZAFJxxLjUKb6AaFcAeCSfv/7EETngzCVDFRxoEsYFmGafjwPYwHcMU3GgexgSgYp+NAtjHOoC+NMsMrgDtfwDwAAAFCw//n5fWcA2jIvhwzLeAeF+AcAAAApXmfWA5TfjeAdj6AcBAQ2vyBnqlhYiTapfGXgGheg//sQROQDME4MVCBgODwQAYqONANjAVQxUcGA4OAwBip4oA2MHggSHodQWCQwQmrwD8jQDQAAABwFuHMP1qAjBxf+SqvANCtAMAAAADgPn5Bm59WgGW2gG+MwR/m7VLDOTFKHwh2YDib/+xBk7YNwuwxT8mBbGBDBiq40AmMChDNNyAHsYCqGKjgGnJQDAAcGSHUCYzyP/////////73Dbq7wDefgDQAAABaiK81dkVAbCSXUO4A8N8A4AAACn6wmt9PgH7A0SY8gyLpLAqkVSf/7EETsA3CTDFPyAFsYFiGafjwPYwIUMUvGgSxgQ4Yp+QAtjJg1AEg0+EAz8PAYh5BjTfAPC/ANAAAAHb8K/gOCNnyHgHc3AGgAAAHC1//qW1a8fCqrgEN4BwZwBoBA4y6wAU8/kPAP//sQROkDMJAMVHGgQxgVgYpuNAtjAfgxUcaBLGBRBmn48DWM9/AOAmEN/j01zsAcaXUCZfAOCfAOAAAAHQh46eoAoFuNXAr4A8O8AAAAAAMy6IHaai5CD+PpfAZxgn2SH6ALB7AK8wH/+xBk5QMwYgxPIaA7GA3hip4oAmMBsDFRxoDMYCsDqngAtISPhths73JWgAhigAcAAAOABgk14u1WgqDCPO4N///////f1eAeGeAcAAABM54Ks99HgHBPgHAJxIj4/L4PhgH6Yv4B4f/7EGTtgzCxDFNxT1IYEKGKnjQGYwKUM0/HgaxgOAYqONAZjGJnfFA/9FXwDgzgDwAAACw/53wBVN8G3gHg3AGgAAABYC34MpwIQttBtwB4b4BoDJ4TQAym/kvAOCfAPAjEl4+dQBhD//sQZOqDMLEMU/HgaxoPwYquNAJjAmAxTcgBjGA5hio5AAmMY7AYxfAPC/APAAAAHYZ+OttYHDjvQqhAADg/gDgAAAC6AA870+AeFcAcA0SJeOQnnAM8IgtkgjngHB/gHBS+sADP+lX/+xBk6IMgpgxTceCQGA8g2n4IDzECUDFJyAEsYF2DJrQQQAzwD+rwDwAAACqVPJtnUsB2X1QJHwDg7wDwAAAENXUAkOeT8A7Y4A4BKCR8uPWoDCMFwJPADAkAC/MvHyIr9tLwDtrAD//7EGTjhzCeDFPxoDsYDSDKzgQQAwH4MU/IAMxgNAMn+BA8xAAAAB2kS8+1Swj16QT8AANAA8AAACsDK+jwDcfQDQBSQvnl161AaC8jUGgAaAnkKH9FkAmDkAoAAABwCAPXySZ0lgFm//sQROaDMIUHVXEieDgUgYp+PAJjAbwdUcMCAGBGBip4sAmMPFKHwl/////////9HgHhvgHgAAAReHgLQe8hwBwP4BwFElvJFLUEUGUjA68A8OpLrAHtvUrwD9ngDwAAABcI0PHU1Sz/+xBk5g8wmgxT8gAzGA2g2q4EEQMBhDFOCAEsYDeDaHgQQAwsPJFKMmMBRaBgAAOAATR6gb4/yP/////6bALBrAKDgAEBJ3xqpaQB4HpnVFvt8A0O0A0ACV1gFbvT8A4J0A0AAAASkv/7EGTqg3DfDMz6ADsYDcDqvgQNAwIYMU/IASxgIwOq+BA0DFvGpfAR5BewbwDQ3wDQAAACS/AeD7enwDwjgDwEQQfFilwZB1aHjPAHhmAHA2c8H9vW8A0I4AwAAAAONlPBUSP6vAPC//sQROqDMIMMVPGgGxgSQYp+KANjAaQdVcEB5iBDBio40BmMvAOAAAAKBv4zeAkiA7An8A4M4A4CdNvM/BsSb8H8A8H8A8BEjbwrmcBELbOkP/APCvAPAAAAIJv4xF6gANEB9hLQAPD/+xBk7AMwngxUckBLGA0gys4AMCECYDNNyQEsYC2DKzgQQAzfAPAAAAXwCL/R4BwTwB4DRHryH9YWEldo2PSASDyAV9J4AJ3kOxXwDdngDgAAABbB48wetQWCJxcDjwDw/wDwAAAG1//7EGTuAzCcDFTyADMYDoDKvgQQAwIgMU/GgMxgL4MpOBA8xNYBmn6vAOC/APAZgi/l9s6AipNqWYjDgDg/gDQMHg3ATQ56VUxBTUVVVeAOCvAOAAAAJAveaPqBrDJdAY8AAPAA0AAA//sQZPCDsJIMVHIgSxgLwMreBA8HAjQxS8aA7GAcAyr4EDwcCHYwv6eANCMAN8VoMHzZtYNaiqMBHv8AANAA8Dag0fJq0A3r8A0AAAA0f0aZcWBgDUMAh/BL4dvv/B4AAACoZ/6ar2P/+xBk9wNw8wxOeaBLGA6Ayr4EDzECFDFPxoDMYCODazgQNAxQZKAewxGTV9+BgnfMnOntrLgKgAcDgcAAAAACKXIr2miO2PNDMDDUeBgkrUSMaIz4YVWkwMmecO/+ZyJqPhQC/JBR///7EGT1gTCmDFPyAEsYE4DJnQQQAwKYMT/ogSxgL4MquBBADCpIc/HnYjJjIeIgHgfjUDAUCgB+IMh2+15gMbATtUZidpKEMUjJwsLA2Fm4OWoZUB4RxzHojdMmhYbBqOJFmZm7+cJR//sQZPMDMJQMU/GgMxgOQOquBA0DAgwxT8aBLGArA2q4EDQMWQTGZmZc338SxLmo+AGvBUBB3+CoCDrv8qZDo1P/2DUsG0xBTUUzLjk5VVVVVVVVVVVVVVVVVVVVVVVVVVVVVVVVVVX/+xBE9wMwegbT8SBQGBHBip40A2MByDFRyABsYEKGKjigJYxVVVVVVVVVVVVVVVVVVVVVVVVVVVVVVVVVVVVVVVVVVVVVVVVVVVVVVVVVVVVVVVVVVVVVVVVVVVVVVVVVVVVVVVVVVf/7EGT5AzCcDNRxoEsYDGDK7gAKAwIYMU/IASxgLoMoeBAoDFVVVVVVVVVVVVVVVVVVVVVVVVVVVVVVVVVVVVVVVVVVVVVVVVVVVVVVVVVVVVVVVVVVVVVVVVVVVVVVVVVVVVVVVVVV//sQZPyDMJwMU/IAMxgOANrOBBADAkgxT8mBbGAyAyp4EGDEVVVVVVVVVVVVVVVVVVVVVVVVVVVVVVVVVVVVVVVVVVVVVVVVVVVVVVVVVVVVVVVVVVVVVVVVVVVVVVVVVVVVVVVVVVX/+xBk+wMwlAxUciBDGAxAyr4EGAcCODFJyIEsYCeDK3gQNBxVVVVVVVVVVVVVVVVVVVVVVVVVVVVVVVVVVVVVVVVVVVVVVVVVVVVVVVVVVVVVVVVVVVVVVVVVVVVVVVVVVVVVVVVVVf/7EET/gACnDFP1NEAIGiGafqecAQdoQ0f5owBBio8ofzTASFVVVVVVVVVVVVVVVVVVVVVVVVVVVVVVVVVVVVVVVVVVVVVVVVVVVVVVVVVVVVVVVVVVVVVVVVVVVVVVVVVVVVVVVVVV//sQRLsP8AAAf4cAAAgAAA/w4AABAAABpAAAACAAADSAAAAEVVVVVVVVVVVVVVVVVVVVVVVVVVVVVVVVVVVVVVVVVVVVVVVVVVVVVVVVVVVVVVVVVVVVVVVVVVVVVVVVVVVVVVVVVVU=",
"A6": "data:audio/mpeg;base64,//uQZAAAAAAAAAAAAAAAAAAAAAAAAAAAAAAAAAAAAAAAAAAAWGluZwAAAA8AAABwAAAvIQAEBgkLDRASFBkbHSAiJCYpLTAyNDY5Oz1CREZJS01QUlRZW11gYmRmaW1wcnR2eXt9goSGiYuNkJKUmZudoKKkpqmtsLK0trm7vcLExsnLzdDS1Nnb3eDi5Obp7fDy9Pb5+/0AAAA8TEFNRTMuOTkgBK8AAAAALQkAADUgJAUATQABzAAALyHbss7kAAAAAAAAAAAAAAAAAAAAAAAAAAAAAAAAAAAAAAAAAAAAAAAAAAAAAAAAAAAAAAAAAAAAAAAAAAAAAAAAAAAAAAAAAAAAAAAAAAAAAAAAAAAAAAAAAAAAAAAAAAAAAAAAAAAAAAAAAAAAAAAAAAAAAAAAAAAAAAAAAAAAAAAAAAAAAAAAAAAAAAAAAAAAAAAAAAAAAAAAAAAAAAAAAAAAAAAAAAAAAAAAAAAAAAAAAAAAAAAAAAAAAAAAAAAAAAAAAAAAAAAAAAAAAAAAAAAAAAAAAAAAAAAAAAAAAAAAAAAA//sQRAAAAAAAUIUAAAgFQAoAoAABAnw/YhgkgABSh+4DCpAA/4IHC4f/khDGUWYzpFHoHzFDc9N7zXiv9n8jBAxlFzGdIo9A+Yobnpvea8V/se6HPajsFYKAugYpRWwE80etrf/8u93/+xBECw/wpxfUhwoAABUi+wDhRAACUDFUAQ3jgE4GLAAzQKgOe1HYKwUBdAxSiEwE2aPW1v/+XaQ/KVaB3IlDiNSElGDWDS3f4d5Q/Jx0mF3kyTQecREjBeDS3f4d6brfWodjp1qTQf/7EEQFD/CJF9QBoBSgEsL64DQClAIcNUwADwHAQAZrQAHgOBmQIcLgU8FWtNNb1rjsTemkmy2KgFsJwtUFg9+9UYQDN1T6Oz0mze27/ksGb9jqSVnVL0dhJRidNf+5somnkomk0v9R//sQRASP8IENUwAjejAQoZrABHgOAhwzSgCZZQBKhmoAEbw4AMVUcya+hFyM5SUYGuTHcyDugJJliP+s1Ty9XrZkMWHmNoPA21z3/1GoJfClDHXJIFHygUEkOOwBf/pVj4xyZYQ4QI7/+xBEBA/wig1SACN4cBGhmpAIbxwCMDVGAJklQEIGqcAxMKhYyRiTQ6GF/4YnhGOTKBDIowqwyRQHqdzW/yhLWXafbV+aPLyUhlg3YwU/w9BuITTYfQwNzsWhgOf1Sv8kj0T6hBBQpv/7EEQDj/CFDVEAI3h6D+GaUAwsYgHQM0gAjSjAQAYpgDCYcCVQ2Cc4haQs7IuLNBE4hFG6dkVpQYuSiv6TVFLYJD1ypQ0GiOCm/5WpQpYGyBmkJRxADcV/7v/rj1MvXoVtkFijhnIR//sQRAYP8JIX0QBvFAASQdowDeKAAiwzQgCNhwBJBmjAMbw4V9TKv//ikcONlcOdq6QWQ/K/C3c9Qi/5YgQLV6GauhGYJ1OxcgpDzv4vAlhbYPoqfQxNHIq0k7SHnfoL1YhfciBJs9H/+xBEA4/whQ1QAANYcBIDCjAN4oACKDE+AY3qgD+GaMAwvcBEeophofyCfpyfZFtzJBiLemV6kQmJvLf/T+M9SGppfgGJpYgW7SsoToS/ozNSOvOeylYCd20QKTMgRf5ZuFeTI7aETP/7EGQDj/CFGFEALRQADMGKAAQsDgI4NUIADeHAQIZngAG8OAw+CBtZXf//wzVFLybsho9kEBgQ/8P1zb9WABjDQcdVOKYPTlor/w1CyORiCGV9ThMnAPLi9C/6ldsoc3s2nmc73WpN//sQZAWP8JEX0IFgFRAQAcngBE9UAgg1PgCOBwBIC+dBIAqICODz4l3Uw8iHZe8dSakDh3ExjZ8s9/cZE9U95QtUT2OVQXSWd3/DNPdu6y/oIpH6FEcoH+VmTZ146tc2/5QWpKbRSZL/+xBEBQ/wjxhOAGsUABAhmfAEeA4B9DE6AIlsQEeGZ8AxPDgT3avX/79QjQwPJ27sWxNyk6jgkWw9v+qzDbjYUQUCtkBSDYCLXfzsBS3etWEaFPhBIUIUuzGOf+JqIJ2FbkOREwrNVf/7EEQFD/CEDE4AI3nAEQGZ8Ah4RgIUMzYAjeHARodnwCHFGCGOoBLv/tQHu37lowpGqk7ROK+RPn/5U3ZvS5BhBGOIcoUKtXQdP8sqQzvbZU3HJynA3YKo3udv/l4KadMdFka9xYhG//sQRAUP8G0MzgAgaCAQoZngBG9GAeQzOACJ6MBBBmcAI2WMa5H8oHEum6lvk1OggQoFiCROI/qucKbCUFNnd94I1JnH2f0koHlJsW8nF3WxrSSMyimg7Y/P4yIEdQ2kwY4AbLYa3/T/+xBkCA8wgQzOAAPAcA8hmeUELw8CUDM2AI8IwECGZkAR4K3D8AEv9QyheYCBgRqsZ/oC5ck0uCOhxyBwBJXFt40047+gQJv3XGsREEcoYkGGApbHtCKAlPy6NQRwamgrZkRrnvhrfP/7EEQJDzCLDswAeBQKEMGZ9Qg4HUGoMzYAheHAN4ZnQCHhjPQAJhE/o5EAmASfYo/fcc2T1+GQzMsxHeEVdyP9JhU7ads9BlDsVTEpW3IqBtCm5mQnKIITiClCCVfb/R50AATzWb+9//sQZAwPMIMMzoBBeHAPYZm1CG9jAfwzNgGLAcAwBmZAEOA8BkZKDHsSeyVDS+yQZOceCXDpPGiNO/y0N/yciAo0n2JnXzN1RRlEACeqeFLWgzYIaCDV/3hMFURJNL3JTzyXD4AlTEH/+xBEEAPwhQxNQEFjiBABiaAILydBfDMyAInsQEIGJoAhvOA1euT3UX1RQb87n/6HG2t5XMmgdyosKJ0BTNJ/7fegAF2tTsVeIC5opxGp/eUS8K5UEpwMwGCjGlWuZ3UvCa1e670BVP/7EEQTi/CADkwoQ3qoD2HJkBg4DwFMMzKggaDgO4cmQBE85HYuRCcbotAzyoPmgirP6X3kQgkyNOdoNszEdCqKO0DxE2n16QBnPnl0TthoVD7Qc/yxhuT2isiNyEaQHSziqFKICFU4//sQZBkPEIINTABjeHoPYZmVBGZjAYgxMgCF4eg/BmZgECCMfpVquV4CC57/RcI7kAALPfJKqFHCQgrwKk7X/S0gyZ1diXWqgqURFl57PtT3D09KSop3MLtK0A8BxOa/0IqgWAAlu87/+xBEHQPwbgzNQGFgeAwBiZAIb0cBfDEzAYWh4DUGZkAQHBA9YWEmocanece0E5GKCJSbofAv2CtT+UfSFd4OUhVhmaLheBC1OwSpjFXDM+CAEp79A3SUzlAs/+vDolAAG+0PYC/RS//7EEQlg/BeDEzAICqYDEGpkAgvD0F8MTcBBSxgMQYmQCC8db0LgP8FEIENX616O9D9+AR0OHMwzIQnBU4PONqwASwOjBP+pK6Y9THl0gADW6JoEu0/kM8k14AALa4EbTW11EOXBFSw//sQRC8DMHgMzUBBMqgOoYm4CGwrATwxNQEAziA6BqZUYLw8l/P2omlOR6joctXUAXUMCHr+pNzdDtB/RAAEFz8UwHJ8iwBquVAAIIGAVfT8KGtXx0grLbGz7kTfMsj9osABhcwDz/f/+xBENgMwWwxOoCBLiA6hmcgETysBXDE+gIBBIDWGJyAwvDzU5UDfvQADvU3z4IsxGig343bkAAAAAYBLgxUgEoAI9NOvUuP4UyfAAUUUBHX6fCoBjSQSCsgKzKu7Xjj0oCoiSACSB//7EEQ+gzBZDE+gQEuID0GJyAgvDwE4MzqBAKDgNgZm4GC8PAJr+tuuAVrlRggI857m1U/ohCnAcAb0BXrt9JIFAtSNsCNoFjJlX0RyVEaQJrSQAAgABgD/5FD5BBJIWFsXPRLvcIeE//sQREeDMFUMT6BAODgOoamVDC8PQRQxT8EAQeAwBmbgIDRc71rAAAAMCQAAAAS1IPkYRPQBIBMSoAAAAUR+v7gKE1YXvAAAAQCDAMlmf+gYIze5keAa5A+BW8AAABAhqjlBUhVTKgD/+xBEUoOwVwzPIEA4OA5BidQUJycBgDE0gQHuICqGZ9AgrDwAAOL5HXQW5ViNpjlgAAAVbgFe/SgZkAAJmZUBluV9Ku+Y0CrQAAAAyQAAAAhKfChOpkJAKlwAAAAQdaen7kW6iAT0AP/7EERcgzBgDM8gIEGoDwGZ1BgvDwEwMU3AgMqgOIYnUDCkPAACBWD1NSATNKAJ+Fb7TNGZA+oAAAAMuQAAAJ+SY9s1EBExKgAAAOmFkvJc82RY7bAAAAAIAAwBhEhIBMzLAApv5VyU//sQRGUDMHMM1HDAUFgRIZpuJCsPAPQxToMAwfA3BmaggKQ8RkBjKtAAAA3JAAAAAFrtsDKAIAAmVAAAABCLf9TdHYOwAAADcsILeomCWQmgCZlwcJ93fS3qFB3AAAAUAqJwT1NVIAD/+xBEbIMwNwxUICBIfBIBin4IKVUBRDFRwQDhYDeGKfiQIBwSwAAAARFb1TRIwH0AAAANoBnruCVSEgABTAAHpvubpwtV0AAADcwAAAARL+ghEprC7mrunAAAAADA0ZXIxGLFIDKCw//7EER2AzBmDFRwwChoEaGKfhgnAwDAMVSAgMHwN4Yp+DAczAAht8dBCpCqkKBQA0We0U1zD9wy0AAAAAkAAAAAmUO5gBQBV01AAAAVKL/S+tSgZZGAAAAAFgAOBHtIAAREQoBTZdLa//sQRH6DMF8M1HABSxgRIZpuDCYdASQxS8MAweA4hin4MJg8JBAd4AAADcwAAAACG7W3CI/LCqC7t7AAAAeZF7N9Jdqagk9uQAAAACAO/+JsCrAAvJASQ5r/m4wkHxUq0AAAAAoAAAD/+xBEhgMwZgxUcGA4WA+Bim4YBwMBSDFTwIDhYDYGKfgwFMwBexzLuwsKuAAAAAMnVA9eWWiMJ4AAG3AkfXrrHwKVCpAACZpgCF9m66qpQM3QDAAA3gAAAAC9b4HAHvYXYBd5IAAAFP/7EESOAzBDDNOgwEh8DyGKjhQFNwEsMVPBgOGgMQYp+CAg3DdA/nJ5Kkw8K9oAAAEAcfAurCrxwA8jyyJeSdppg2rcAAAADQAAAAwDUGw1tREgABLAAAABQA23LdaDQZ8AAAAALAQy//sQRJkLMG4M1PBgOFgSgYp+BCYPAOgxVcCA4WA4hin4YJg8Y5eUFBYXkAGZc/P2zKRYytAAAADcAAAAE2uYHJmXV0F4+AAAAktizlVfN5K3QaukAAAAAkDv/iHAoAALuQBaCW+SS6L/+xBEoAMwXwzTcMBIeBEBmm4kBwMBKDNRwQDB4DIGKTiQCByBgObgAAANDQAAABl2+RBumooFogAAPFr+q+cCdWAAAAASAFR8AJCrqmAECE9XpfXUPerQAAALzQAAAAo1t8Qg8N0AzP/7EESogzBwDNPw4FBYEsGKfigncUEYAU/AgETgOoYp+GCkPAzAsAAAADw751/Ri0DwpcAAAAYO/+jLoAAMtwAFJhr4a+plQYrAAAAADQAAAAQIJyuh2WsAAKVb1l8PZuaQA97QAAAA//sQRK4DMFgMU/BgSHgQwZp+GCsPAXgzNISBoWA0him4YBxcDAAKw/VgFBQUDgCYXob0+MB6sAAAC8sAAAAJ12zwSP28AADNkAAAABC1bzdLSOCTgAaAzCsqrAC7AMugCDvDL8gdkHz/+xBEtYMwcwzUcCA5uBIhmn4MKQ0AuDFQgIBB8DyGKfiQoDy18AAAAA0AAAAAiEpCE/3bYVmzgAAAKCXb2nwt28H925BEUhC7AAHgMy4KXX/vBob+AHAhw9GLn6dZZLrgXsTgAAAAD//7EES8gzBrDNPwoEjoEGGaTiAFNwEkM0/BASHgNoYqOCCYPAAAABrCYZ2/P3c3ezQAAAPU2cuoJCu61Zq8IaCWd3wAAAODwBNvmQpr/dDdz+rgBHYCt9qT81Caymsa4Jxy8AAAAA8A//sQRMQDMGMM1XBgOGgS4Yp+GCgbARgBUcCAROA7Bil4cBycAAAEKPcm1v384A/s0AAAFhhcp0o/0FPVyJMm208AAAANIIeV/u4O7PwAVEa1SdfJzMFl0MrC0NG18AAADg4AAAAArv//+xBEyoMwawzU8MBQWAyBmmQYKQ+A9DFRwIBh4DcGaXhgHAwwEjP3Mvs3KwAAAEdK8iNldxMr0YNPVNBqmMcAAABgeAMNW+DwUL/mbwB23gBB+z+/L5eS1m+5FRA2hfAAAAAPAAAAEf/7EETUgzB0DNPwQDhYEaGajhwJcQDcAVCAgETwOgYpuIAgnEgn4dwd39QAAAAIfozPjwaC3FUkM8AAAPAOAS2h/GsFUfb+3+3+/ACiDXghyOxdJeqYQvhF6uAAAA7/AAAAAvj24A0A//sQRNuDMFoM1PAgMHgPwZmECCwLARwzU8EBIeAyhim4YBQMi+G8G9v4AAAAAVZuY8obks2RSFoaN8AAAAA4BksHE8OzwDvwAAE7JQfzVENhWQrQAAAADwAAABKDQOtf3e4N79AAAAD/+xBE5QswbAzTcCA4WBChmo4ICCcAzDNLwYFh4DiGKfhgpDwwB272L/ykZvQYsBy3wAAACSUvBHb8vAu8ysBgjhQmYj56jSIjLwRnN+AAABwAAOAAM1MJH/////9f93AAd+cAAAAhOv/7EETtizBnDNPxIFh4F4GKXmArOUDYM1PBgeHgS4ZqOCC8bEkxv/S3BvSGVx63gAAAAHgCQyVvaG4G/oCEEwPBfmLpNSB8ekxBTUUzLjk5VVXgAAAADwAAABLJQg/A7uD+0AAAAFRL//sQRPCDMGIM1HDAYHgXAYp+MCwpQVgzVcKBoWBShin4wawsXdiOrcol+ZcjMz4AAAJaSBD3h2gHb1gGSmwn/K8zGgMaTEFNRTMuOTlVVVVVVVXwAAAADwAAABJoeFcvAA3ezfAAAAD/+xBE8QcwaAzT8SB4eBWhmo4sTw8A7DNRwYGB4FGGajiRrDwhv6cIpVkUU4W99jgAAAAuKSf6AaHf1gExqt9JdrOzhs5MQU1FMy45OarQAAAADwAAABLAeKinhwcAd/AAAAAEhmeRfv/7EETzgzBuDNTwwFBYF+GKXjyvD0GAM03EgUFgT4ZpuMAtDG4wkGoHinAAAAeHAEL1fJoeF/ocGhvYABJ1gLryy0oQVkxBTUWqqqrwAAAADwAAABzUBiyGAAZ3dQAAAA4Bg/L86eHM//sQRPKDMFcMVXBAWHgTIYqOGCsLAaA1ScEBoSBNhmp4IbA8zSBDT//////////7agAOANQEfugHAAb/gheDSzooPCDbTEFNRTMuOTmqqqqqqqqqqvAAAAAPAAAACXSC/h3cHcGgAAD/+xBE9QMwdwzUcKBAWBThmn4wKw0BIDNTwwFB4D8GanhgtDwCFHlMi+V/hFfwAAALNF8Xf/boAHdoBoDVOqdp6CWBE9VMQU1FMy45OVVVVVVVVVVV4AAAAA8AAAARAwifAPAA//AAAP/7EET4hzBkDNNwYGB4FUGajhhrDwEIM0/EgYHgT4YpOPCwPQAG9W7ndwLQcN8AAAGuwcT80OAP/AAEbVeyW12q26CzFUxBTUUzLjk5VVVVVVVVVfAAAAAPAAAACVgQS/gHBodvAAAA//sQRPuDMIUMTOjAWHgVAYqOJC8bQRAxU8KBAeBDhin4MKw0BkePfRfJuig4AibwAAAM0sDdfoAABvaAEEflbzQrARoqTEFNRTMuOTmqqqqqqqqqqqqq4AAAAA8AAAAIiGV0+vAODe3/+xBE+QcwXAxUcEBgeBThmo4kTw8A6DNRxIGB4D2GajiQrDwMAAAACEPEXNyv7wlfgAAAlgYTgAADc7wEJ7VbVYVRBF1MQU1FMy45OVVVVVVVVVVVsAAA8AwAAAAC7H/zQ08OAAD/wP/7EET4hzBkDNRxIEh4E8GqfjAvDwDUM1HBAaHgPAZqeKAoTAAAAHJu9H0VTQ04AAAAA8ASUErPAAAAd/gIldUUKgELKkxBTUUzLjk5qqqqqqqqqqqqquAAAAAPAAAAAksDcvAOD/D///sQRPsDMGUMU/BASHoTgYqOGCwPQXgzS8QBoWA7hmo4YLA8AAAAAGeuQki8hmexNyvgAAA2XjJ/AAAAd+gJXm9vDwk+TEFNRTMuOTmqqqqqqqqqqqqqqqqqqqqq8AAAAA8AAAAMwNv/+xBE/AswYAzU8SBYeB0Bma8kLA8AxDNRwwDB4DeGKrgQKNXANAADvAAAACQe9vQHwbkCBVQh4BgBoBoAIMX/v/H0KRdMQU1FMy45OVVVVVVVVVVVVVVVVVVVVVXwAAAADwAAAA2oFf/7EET3hzBbDFRwwFh4EMGKniQvDwDwM0/EgYHgPgZqOKAo1K/gAAAP8AAAAS3a1LHwH00fgAAAaCfw4AAMpvuORUS3KkxBTUUzLjk5qqqqqqqqqqqqqqqqqqqqqqqqqqrwAAAADwAA//sQRPeHMFwM1PBAMHgRAZquCAs1ANAzU8MBQeBBBmo4UC0MAAygf+gAAHfoAAAAOGojZqTg30AAAESx2gAcAAKSZNt1TEFNRTMuOTlVVVVVVVVVVVVVVVVVVVVVVVVV4AAAAA8AAAD/+xBE+AcwYQzUcMAweBMBmn4kCgMA4DNRwwEh4DgGafiQKGQTBiOAAAAwPAAAACT7fD6FUMQnWByPAAAA0OAAh7/YVmVMQU1FMy45OVVVVVVVVVVVVVVVVVVVVVVVVfAAAAAPAAAAGf/7EET2hzBoDVNwwHh4EKGajhgrDwDEMVXBAEHgN4Zp+JA0JKCXwAAAMDwAAAAIat8EQLrdAAAHgFAN2/oGgAcARbcU+ExBTUUzLjk5VVVVVVVVVVVVVVVVVVVVVVVVVVVVVVXQAAAA//sQRPeDMGwMUXCgUEgPwYqeHAonASwxT8KBIegzBiq4MCgtDwAAABpY7wAAAADwAAABKJwi/wAAAADgBf/iQCKDSOlVTEFNRTMuOTlVVVVVVVVVVVVVVVVVVVVVVVVVVVXwAAAADQD/+xBE9ocwYAzT8KBIeBLhip4YLw9A2DNRwwFh4DCGangwLCwAAAzG0AAA8AwAAAASM1f6IrNwAAAAB4DQQkADwCAgB7xMQU1FMy45OaqqqqqqqqqqqqqqqqqqqqqqqqqqqqrwAAAAD//7EETzjzBWDFVwwBh4D4GajhwKNwB0MVAEASHgOAZpuMA0DAAAABuAhfgAAAAHgAAABlCXhfYMuH/gAAAO8AItK9MUk0xBTUUzLjk5qqqqqqqqqqqqqqqqqqqqqqrwAAAADgAAAAz///sQRPOHcFwM1HDAQHgQQaqeDA0bAKgxVcEAYeAohmp4cCyk4m4AAADu8AAAAZE7OoGYitAAAAAPAaWM8AAACUbfGIHKTEFNRTMuOTmqqqqqqqqqqqqqqqqqqqqqqqqqqvAAAAAPAAD/+xBE8YewVQxU8KA4eA8hip4cChkAxDNRwQDB4B4GafhgPDwADLDeAAAOAO8AAAEqmr+TAfTzoAA4AT/4jAA8Akioe3VMQU1FMy45OVVVVVVVVVVVVVVVVVVVVVVVVVVVVVVVVfAAAP/7EETyDzBWDFTwQBB4DwGabhgNCwB4M04DAWHgLAZqeGA0LAANAAAABMfwAAAADwAAAAA2Iq4AHgN/8TcAAADYF4OnKkxBTUUzLjk5qqqqqqqqqqqqqqqqqqqqqqqqqqqqqqqqqqqq//sQRPKDsFYMVXDAGHgO4Yp+JAoLQTAxQ8EAoSAbhmo4YDw8qtAAAAAPAAAAGljOAAAAAPAAAAG2XQgqNYN4AAAOagEaTEFNRTMuOTmqqqqqqqqqqqqqqqqqqqqqqqqqqqqqqvAAAAD/+xBE8APwVAxUcEAweAwBmq4MDA8BIAVTwoAAIBQGagCAMDwPAAAAG/+K8AAAAAeAAAAMwHHdDLB9AAAPAOABfV/MhTpMQU1FMy45OaqqqqqqqqqqqqqqqqqqqqqqqqqqqqqqqvAAAP/7EETxA7BQDFTwoBB4DiGaTiQNCQEEMVPBAEHgGoZqOBAwPAAOAAAADbRXgAAAAHgAAABwmTi7wAPAb/4k4AAAEQ+SRkxBTUUzLjk5qqqqqqqqqqqqqqqqqqqqqqqqqqqqqqqqqvAA//sQRPCPMFkMVPDAEHgM4ZqeJAwPAFAxUgKAweAuBmp4UDRsAAAPAAAAGxvAAAAAPAAAAGu0OWAAAAAX4ZBCdQMvGAZjTEFNRTMuOTlVVVVVVVVVVVVVVVVVVVVVVVVVVVVVVVVV4AD/+xBE8wNwXAFU8KAACA6Bin4YCgsBADFRwQDB4CIGKnhgKCwAAA8AAAAbBfgAAAAHgAAADLOCeoAAAPAHAa83+OMh4XtMQU1FMy45OVVVVVVVVVVVVVVVVVVVVVVVVVVVVVVVVVVVVf/7EETxi7BUDFTwoDB4EEGqXiQNCQDABVPCgAAgG4Zp+HAsPFVVVfAAAAAPAAAAG/+LeAAAAAeAAAAEqD5YFuGBmzEUGUxBTUUzLjk5VVVVVVVVVVVVVVVVVVVVVVVVVVVVVfAAAAAP//sQRO+LcFAMVPCgEHgL4ZqOFA8PALgFWcEAACAeBmm4YCw8AAAADIIT4AAAAB4AAAA5RQGckAAA8AkAS3/BCxJhwTyVTEFNRTMuOTlVVVVVVVVVVVVVVVVVVVVVVVVVVVVVVVVV8AD/+xBE7Y9wVAxUcEAweAxhmo4YDA8ASDFSAQDB4BuGaniQLDwAAA8AAAAbH8AAAAA8AAAAduwk+gAAAPCQDP8I4mCjAZJMQU1FMy45OVVVVVVVVVVVVVVVVVVVVfAAAAAPAAAADEsZQP/7EETwDzBZAVZwQAAIC+GajgwJDwBQMVICgMHgLAYpuDA0JAAAKAABwAABKoQb////1bHUmOAAABrDbAAAAAN8agDNUExBTUUzLjk5qqqqqqqqqqqqqqqqqqqqqqqqqqqqqqqqqqqq//sQRO+LcFUMVPDAGHgMoZqOJAwPALgFWcEAACAbBmo4ICQ8qvAAAAAOAAAADP/ivgAAAAHgAAADtARegAeAZYOEZQTqTEFNRTMuOTmqqqqqqqqqqqqqqqqqqqqqqqqqqqrwAAAADgD/+xBE7wPwTgxWcEAQeAshiq4YCw8BKDFDwoBB4BMGacCQJDwAAATRXgAAAAHgAAABDLhLZAAAAAJ8b/4k1cAAADXAyE1MQU1FMy45OVVVVVVVVVVVVVVVVVVVVVVVVVVVVfAAAAANAP/7EETvA/BRDFVwQBh4C+GanhgJDwEsMTvBAEEgDoZqQGAsPAAABcbwAAAADwAAABK9g4gAHAGf/EPAAAAeHgObb4gGqkxBTUUzLjk5qqqqqqqqqqqqqqqqqqqqqqqqqqqqqqqqqqrg//sQROyP8FkBVnBAAAgLoYqOGAkPAFAxUgKAweASBmnAkDQ8AAAADwAAABrD+AAAAAPAAAABKQT8AAAG0V4AAANxMJbVTEFNRTMuOTlVVVVVVVVVVVVVVVVVVVVVVVVVVVVVVVVVVfD/+xBE8IPwVwxU8KAQeAwhmo4kCQ8BQDE7woBBIBEGagCQJDwAAAAOAAAABf/iTgAAAADwAAAAzAyAAHgGYZ4AAAOYoMVMQU1FMy45OVVVVVVVVVVVVVVVVVVVVVVVVVVVVVVVVVVVVf/7EETvA/BODFZwQBB4C8GajiQLDwFABT/CgAAgDgYqQIAYPFVV4AAAAA8AAAAbBPgAAAAHAAAADYBCfAAAAWCFgyycPUxBTUUzLjk5VVVVVVVVVVVVVVVVVVVVVVVVVVVVVVVVVVVV//sQRPQHMFcMVHDgMHgTIYldGAkPAKgxU8EAweAmhmj4ICw8VVVVVeAAAAAPAAAADMG0AAAAAUAAHDoMV///5UPAA/yCTEFNRTMuOTmqqqqqqqqqqqqqqqqqqqqqqqqqqqqqqqqqqqr/+xBE7YvwWwFU8KAACAvBmo4kBg8AoDFTwoDB4AyGKkBgJDyqqqqqqqqq8AAAAA8AAAAI4qOWAAAAAYAAHDtBF3///XVMQU1FMy45OVVVVVVVVVVVVVVVVVVVVVVVVVVVVVVVVVVVVf/7EETxA3BTDFTwoBh4C+GajhgJDwE0BUHBAAAgGwZqOGAYPFVVVVVVVVWwAAAACwAA4AADEED///9WgAAAAGeBSgNroUxBTUUzLjk5VVVVVVVVVVVVVVVVVVVVVVVVVVVVVVVVVfAA//sQRPELMFAMVPCgEHgL4ZqOJAoPAMAFU8KAACAqBin4kBwsAAAPAAAADoMUAAAB4AAAAAH0JoAAAAAsAAOHVRz///yyTEFNRTMuOTmqqqqqqqqqqqqqqqqqqqqqqqqqqqqqqqqqqqr/+xBE7odwUgxU8EAweAsBio4UCQ8ApDFXwQBh4BsGajhgJDyqqqqqqqqwAAAADAAA4AADqAi7///rDw0A7T4gHf///VVMQU1FMy45OVVVVVVVVVVVVVVVVVVVVVVVVVVVVVVVVVVVwP/7EETui3BcAVTwoAAICyGKfhwGDwCYMVPCgKHgGIYqOJAcPAAAAAwAAOAAARrBP///1wAAAAATwHFDnXHnhwv/UW/9SkxBTUUzLjk5qqqqqqqqqqqqqqqqqqqqqqqqqqqqqqqqqqqq//sQRO0H8FEMVXBAGHgLIYqOGAIPALwxU8KAQeAOhinAkBg8qqqqqqqqqqqqqqAAAAAMAADgAAMgZD///y4ZaHP///KVTEFNRTMuOTlVVVVVVVVVVVVVVVVVVVVVVVVVVVVVVVVVVVX/+xBk7AGwUwxU8KA4eAAAD/AAAAEBvDFB44BB4BGAJ7gAAARVVVVVVVVVVVVVVbAAAAALAADgAAOlDf///SHQQv///0JMQU1FMy45OaqqqqqqqqqqqqqqqqqqqqqqoAAAAAwAAOAAA//7EGTqgfBbDFRxIEh4AAAP8AAAAQHAMUXjgSHgAAA/wAAABC4df///0+AVoAFCOPT+DDXtd//+scAf///////9PW02PkxBTUUzLjk5qqqqqqqqqqqqqqqqqqqqqqqqqqqqqqqqqqqq//sQZOqD8H0MUXjgEHgAAA/wAAABAUQzR8OA4eAAAD/AAAAEqqqqqqqqqqqwAAAACwAA4AADNQp///6qAAAAyUN///8vTEFNRTMuOTlVVVVVVVVVVVVVVVVVVVVVVVVVVVVVVVVVVVX/+xBk7wHwVwxVcOAQeAngGb4AAAEBvDFB44Eh4AAAP8AAAARVVVVVVVVVVfAAAAAPAAAADEELsAAAAA0AAOHbC7///+lMQU1FMy45OVVVVVVVVVVVVVVVVVVVVVVVVVVVVVVVVVVVVf/7EGTrC/CADFF44EB4AAAP8AAAAQFMMUXDgOFgAAA/wAAABFVVoAAAAAsAAOAAAyDFf//+iAAAAACQA4oYqjn/pR/5ZUxBTUUzLjk5VVVVVVVVVVVVVVVVVVVVVVVVVVVVVVVVVVVV//sQZO6B8H8MUXjgSHgAAA/wAAABAjAxOeOBIeAAAD/AAAAEVVXAAAAADAAA4AABlARd///1wAAAB4QAAEDu3gi///+pTEFNRTMuOTlVVVVVVVVVVVVVVVVVVVVVVVVVVVVVVVVVVVX/+xBk6Q/wfwxQ+KAweAAAD/AAAAEA0DFCAoFh4AAAP8AAAARVVVVVVVVVsAAAAAwAAOAAA6sE////XgAAACFMef///1JMQU1FMy45OaqqqqqqqqqqqqqqqqqqqqqqqqqqwAAAAA0AAP/7EGToj/B7DFF44DB4AAAP8AAAAQDIMUQDgEHgAAA/wAAABOAAARh9A3///rAAAAAADwAAD//RAAAAABQAcAFtDjv/TUxBTUUzLjk5VVVVVVVVVVVVVVVVVVVVVVVVVVVVVVVVVVVV//sQZPMJ4H8MUPigUHgAAA/wAAABAdQxPeSAQSAxAGSMAAAEVVVVVVVVoAAAAAjwAAAO/9R3JWAAAAAYAAHDqw////61TEFNRTMuOTlVVVVVVVVVVVVVVVVVVVVVVVVVVVVVVVVVVVX/+xBk6gfwfAxReOBAeAAAD/AAAAEBLDFDwoDB4AAAP8AAAARVsAAAAA0AAOAAAyuEn///9UgAAHgEgABgy1f4Mn///rVMQU1FMy45OVVVVVVVVVVVVVVVVVVVVVVVVVVVVVVVVVVVVf/7EGTqAfBYDFVw4BB4AAAP8AAAAQHAMUXjgWHgAAA/wAAABFVVVaAAAAALAADgAAMqGv///KSAAAAASAHABlIdd/y6FUxBTUUzLjk5VVVVVVVVVVVVVVVVVVVVVVVVVVVVVVVVVVVV//sQZO0B8HwMUPigEHgAAA/wAAABAeAxOeOBIeAAAD/AAAAEVVVVVVVVVVWwAAAACwAA4AAHcBC////QABoB2wu////pTEFNRTMuOTlVVVVVVVVVVVVVVVVVVVVVVVVVVVVVVVVVVVX/+xBk7QHwgQxReOBAeAAAD/AAAAEB1DE544BBYAAAP8AAAARVVVVVVVVVoAAAAAsAAOAAAyDFf//+jAAAAI4WM///9KpMQU1FMy45Oaqqqqqqqqqqqqqqqqqqqqqqqqqqqqqqqqqqqv/7EGTqh/B9DFF44Eh4AAAP8AAAAQFAMUXDgSHgAAA/wAAABKqqqqqqqqqqoAAAAAsAAOAAAyga///8rYAAAGIK///+qkxBTUUzLjk5qqqqqqqqqqqqqqqqqqqqqqqqqqqqqqqqqqqq//sQZPGB8IQMUXjgSHgKYAoOAAABAZgxO+KBYeAAAD/AAAAEqqqqgAAAAAkAOKAAASgf/6kf+uwAAAACwAA4dLHf//+iTEFNRTMuOTmqqqqqqqqqqqqqqqqqqqqqqqqqqqqqqqqqqqr/+xBk6wHwZwDQcOAACAAAD/AAAAEBtDFF44Eh4AAAP8AAAASqqqqqqqqwAAAADQAA4AADpUSN///6QALAJTcIX///8rVMQU1FMy45OVVVVVVVVVVVVVVVVVVVVVVVVVVVVVVVVVVVVf/7EGTtgfCBDFH4oEh4AAAP8AAAAQHsMT/igEEgAAA/wAAABFVVVVVVVVVVVVVVVVVVVVVVVVVVVVVVVVVVVVVVVVVVVUxBTUUzLjk5VVVVVVVVVVVVVVVVVVVVVVVVVVVVVVVVVVVV//sQZOyB8H0MUPigQHgAAA/wAAABAbQxOeOBIeAAAD/AAAAEVVVVVVVVVVVVVVVVVVVVVVVVVVVVVVVVVVVVVVVVVVVVVVVVVVVVVVVVVVVVVVVVVVVVVVVVVVVVVVVVVVVVVVVVVVX/+xBk6gvwfwxReSAQeAAAD/AAAAEBJDFFw4Fh4AAAP8AAAARVVVVVVVVVVVVVVVVVVVVVVVVVVVVVVVVVVVVVVVVVVVVVVVVVVVVVVVVVVVVVVVVVVVVVVVVVVVVVVVVVVVVVVVVVVf/7EGTqh/B8DFD4oBB4AAAP8AAAAQE0MUPEgMHgAAA/wAAABFVVVVVVVVVVVVVVVVVVVVVVVVVVVVVVVVVVVVVVVVVVVVVVVVVVVVVVVVVVVVVVVVVVVVVVVVVVVVVVVVVVVVVVVVVV//sQZOoH8H0MUPigQHgAAA/wAAABARwxRcOAYeAAAD/AAAAEVVVVVVVVVVVVVVVVVVVVVVVVVVVVVVVVVVVVVVVVVVVVVVVVVVVVVVVVVVVVVVVVVVVVVVVVVVVVVVVVVVVVVVVVVVX/+xBk7IHwggxO+KA4eAAAD/AAAAEBsDFF44DB4AAAP8AAAARVVVVVVVVVVVVVVVVVVVVVVVVVVVVVVVVVVVVVVVVVVVVVVVVVVVVVVVVVVVVVVVVVVVVVVVVVVVVVVVVVVVVVVVVVVf/7EGTrC/CCDFF44Eh4AAAP8AAAAQFEMUHDAQHgAAA/wAAABFVVVVVVVVVVVVVVVVVVVVVVVVVVVVVVVVVVVVVVVVVVVVVVVVVVVVVVVVVVVVVVVVVVVVVVVVVVVVVVVVVVVVVVVVVV//sQZN2P8AAAf4AAAAgAAA/wAAABAAABpAAAACAAADSAAAAEVVVVVVVVVVVVVVVVVVVVVVVVVVVVVVVVVVVVVVVVVVVVVVVVVVVVVVVVVVVVVVVVVVVVVVVVVVVVVVVVVVVVVVVVVVU=",
"A7": "data:audio/mpeg;base64,//uQZAAAAAAAAAAAAAAAAAAAAAAAAAAAAAAAAAAAAAAAAAAAWGluZwAAAA8AAABwAAAvIQAEBgkLDRASFBkbHSAiJCYpLTAyNDY5Oz1CREZJS01QUlRZW11gYmRmaW1wcnR2eXt9goSGiYuNkJKUmZudoKKkpqmtsLK0trm7vcLExsnLzdDS1Nnb3eDi5Obp7fDy9Pb5+/0AAAA8TEFNRTMuOTkgBK8AAAAALRAAADUgJAUATQABzAAALyFn8aQCAAAAAAAAAAAAAAAAAAAAAAAAAAAAAAAAAAAAAAAAAAAAAAAAAAAAAAAAAAAAAAAAAAAAAAAAAAAAAAAAAAAAAAAAAAAAAAAAAAAAAAAAAAAAAAAAAAAAAAAAAAAAAAAAAAAAAAAAAAAAAAAAAAAAAAAAAAAAAAAAAAAAAAAAAAAAAAAAAAAAAAAAAAAAAAAAAAAAAAAAAAAAAAAAAAAAAAAAAAAAAAAAAAAAAAAAAAAAAAAAAAAAAAAAAAAAAAAAAAAAAAAAAAAAAAAAAAAAAAAAAAAAAAAAAAAAAAAAAAAA//sQRAAAAAAAVAUAAAgFYBqloAABAmBzYBgTgABSDm3DAnAAACAH/8Mf6/XaPXPVzkZGT9DXqcQ8H3hC/+v1oyD1z1c5GRk/Q16jxDSD7wWu+Rl/yRQscO16taC0f9TGISaN+igtN+j/+xBEC4/wkBhUhwWgAhSjCwDhNABCPF9KAJXwwD6MK0ARPhiKFjh116taCzFvVqYxBvRvdxQOKcpkxB4JetqVb+dcgzbu+KnFOUyYgIN+3Vv78hJdVe5kJWZo60Zq4Hbz3b1dJeBZnf/7EEQJD/CWGFGAInwwEYMKkAQvTgJgYUQAiHDASwvpgDClOKabmhKzCtaPY687z0yMOQP52mZucxTQe09K4p3ssqzfaiVGQ1q3UV1wZw0HW8IWJvwmyf8tjJns4piCZH5kfGQXxyGO//sQRAYPMJcYUIAhMnASgxpADCpOAcRhRACEScg9jCmUILE8FbrScDDP0aQVhTJ4e8IcREb+VGFk/8DInp3xp/ytJ5zI+Q1v0okZhz2g9L+T2lxL/EI5frgKPO9nnualnR/mxNfyqAD/+xBkBo8wdhhSgCFCcBHjGjUIKIcCPGNEAIXpwEWMKAAgplDfpWsAHbnKm7fwwGv24PqYcgCKf8hkFqOHxiCxGeEpu1/DyOiNX+D/50qDMM1S5zXaxOgNkhzTy+pa64jEJc6cXzb2AP/7EEQGg/B3GFAAIUJyDeMKMAQrTgHUYUSghSngRIwoABCtOObNg5mvXs7xLKd0v5cGziBr/sks/6KFdYnP70rB4xIDpgLP56IIlwylD9zDsDL+taolHfW37Q6IJSPk2/4yqWbQrRmu//sQZAoP8JMYUIBBfDAKIvoABAcaQchhQgCJDwgsDCgAEClI5V/66/59ABVLrp8utYIl+RPT+peAx1a+8/b3rod/5lQJkZEbGT3l5mVi2aOYXwXLyQa//X5xE/97ASzzhmyBdLPaiNL/+xBkEQ/wgBhPgEEycAli+fAECpJCRGE+AQTSgDSL50AgqTkLnexSMt/lOxapC9Qn1/RAkq+X38AtOoC9ci7lxyNG9ilPL6A77ozXfT9f164AMfzXc1zwChn0Jk/fsD4h5+QQAABIhP/7EGQWjxB4F8+AIUJwCGL54AQHOAH8Xz4AhQnAMgwo7CAU7H9tv/9KAZ6q5o6MVKT9VpPdvRrLUHA69EADABHeiRNlau3/soCLW3Ruv+iDfrPL8eQfpbEYACEJXpPX/7f+IT6qChAA//sQZB6PEIMYzwAgOiAOgwn4BAU5AZxhPgEA1gA0DChsEB0cpiC6Vrt9Nvo6L9/UJJ/Q2IAAE2AKPwU/b2/rQAB7QRVIgxmlH26xrJ/T/1oAhvMA4hEPx6Oi/6/+mAc9vx8vvzT/0qH/+xBkJAMQlxhPwGBRmA9DGhsEBTkB/GFBAICgYDaMJ+AQHNxvRAUlARSJne+rq3+n/0wjoopRIz2p56lyI73/6ogZfT4GEH7/Vumk130/1wOMoKCQALP7n/6IF/MvwDNt+gI5/R99nf/7EEQmAxBHGE4AICyQDyL5+AgKNAHwYTsAgPIgOYwnlCAqgGRXrl/6sH9DS5o+X6+rcHevu9/62ARVZRvs/t9eVvT/WwQrQi96SpErf3v/ScBclAASABCfUlf+3/4FHoNTV/yNtvdv//sQRC0D8HEYT0AgRYgPownVCC0+AfhhNqCNUCgtjCeAICpA6ZoCU8cBQRR0bd2//e/gq5VBQtK/v7/fo9EsTwafrAQCABKIX9bX/9v+oZv2dgKbXef/mB+pmSX+9DM7CDwJFFf2/v3/+xBkMo8QYxhNgCBRsAyDCcgEBRsBgF80AYDjADGMJuAgMlTwEdXS4ARSLqT5/AVi9zR/8t4ZTGGAAGKAABBMsmv+ujf0xeRRAkf6q3/Q3/4TS6eAARCEFiim/9//iXWAYzJ/6/qmv//7EGQ7gxBrGM0AQE2ADcMJuAgKVQHsYTSihSngKwwnYCAWHOtAIF18AM8gKADnftyiLP9LEEAMCI25fZ/6YJvRBBEIM7832/0/7/CqoQpQAIWOFenqia9G/64FS7gYAAgiAAIIcV1d//sQZEKHEIUYTKhBWngPgvnMBAI5AZBjNKEBSOAvjCbkMAh0v6f/4ElEAEGhATfoi///0oAp/MAMBAdm5//9W6DK8ADiAAAUDePrO/uv/6hV7BAAAAEAAEAHnsG8MzyEBMze3d/5Lf//+xBkSAMQYhjNAGA4sAxgOcgMQgEBcGE1AQDtIDEL5qAgCsS74QL+YYYwU3y9f+L/TDewAAAQRAAECayyf0//g3ogAqACAdFjf527dP/4HfwBh1/8Ev7zzIQIDZbTpi71+/99/+oIOf/7EGRRgxCBGE1AoDyYD8MJvAgCOQGsYTUDgOcgLgwmoFAOVPMM8pAAMDMWhev+q/8//0wnOgEAAAGQAAwr5af/wv8woDArN2//z8BXjAAIgCKf+EWSQAAUZAACgKfaRn/s//xBYAAA//sQZFcBEHoYTkhgONgLAvncBAZPAeRfOSEA9iguC+agEB5MAAwAAQAY5P4fzDPCCRQt+vr/vTheiBhIham0AAAUBgADCDv//+peEFEFAAAYDgR35/rrxA1ABAMv8B/PyEFhi8laQPX/+xBEXocQdBhO4MAQ6A7DCaggBTkAwGE1AQDJ4EYL5qSAlH2wAAAAAQAAAMEf/oAkDAcAEIAAoQEl7/brt/+AkABBIH/wMzkEAQFAcSM6bf2wdrQAAABBAAAAkfT//BbaIAAKAgAAof/7EGRmB1COGEzJITgoDIL5rAgFPQFYYTcCgLKgHgvmrCAJPIUmq//6eAMYAAQIa/wlGGwwAOQFA0cXYr9vf/pgubAAAAAGAAMECf4NpGwIAAQDAYDzSvq2FeAAAIAMA///8pGG2wAA//sQZG+BcH8XzuBgOcgL4vmcFAJPAYBfNwEA8qAUASagMYgGgYHKHaGTLWoIFbAAAAABAAAAUUX/Cd0gFAAgQAAANAcDkxt/tp//CPwAMBgZ/8BHlEAxBgqD8a6af/wEoFAAAAFAAAD/+xBEewVQcRfO4EA8qAzDCZgcB3kAvF83AICp8CML5qAgHXQgN9eGmtFAAAEDAAAEAGNN/3HdP/hO2AAQJv///K0AAOBEYbKX3bCV1ZAAAAABAAAAmf+GtFgoAAYAAaE5UtnX7tgFQP/7EESIBVBiF81oQDJ4ECL5vBwFdQDYYTMBAKnwL4wnMFAV5ARRIf//+VkDAYAAQDoSg9I9PtgKgAAAgBj/8M2ttAAAgYAAANAXIu/el3//CLAAIEv+D+FAoAA0AIFg20/fENXAAAAg//sQRJKFEGkXzeggOXgOwvncFAWVAOBfNYCAqeA/i+awUB2cAAQK/4Q1dAAAAYAAKAGhOLX4QPGAAAb///y4EADgKLl1bg7Z1AAAAAFAAADAb/424AGAAEgAAAKAYaG/6f64ZGAAECH/+xBEmwUQWhhNYKASeAzC+ascB2sBLAc7oQBAIDeL5nBwHaxP//+m4UARgGgQCJfs36YM+AAAAAHAAAAYIv/gG/38bcDSAAAAyAond6mXQu9Xl/7X/XBzgAEAgF/wGbYW60ADQLINdP/7EESlBVBhF81oQCp4EiL5rRwHZwD4YS8hAKngMAvmsHAU9L13pwXNhwAAAAAAOAAAAQLKv8D2qHloiAd/6AAABcgSxwm9j5deAYkTa+vvaLnhvIUt+HADBAj6t0AjUwCgDsDhfQEM//sQRK4FsGYYTOhAOngRowmtJAc9AOgDOSCA4CAqjCbQUB2sJA0PsweA9/K/9/Xea6AOOlW0AAAAAUAAADMjfwP8ADAACUAAACoEGBn+T/TAe2AAQI9///0fC2gQAlBCH5L0omBFmAD/+xBEt4UQWBfNaCASeA7i+bwcBWsA9Ac1AYTAMDWL5rBwFawAAAAAOAAAAwEZ/4uHeHBgcA/wAAAQAGOx/z5dMffqZf+QS868pgfZP4AAIPc38FqQeHcAABuAhA1kLOr+lr5xnOP+vP/7EETCBTA/GExAQBJ8EWL5vSAHSwCwXzUggEngMYvnEHAdrCxdqAAAAAAAOAAAA4HKf4FUy7wDgEfcAAALAVqiiVgtMzL1//VH/6UADNMAAAGSTt/CMSEgDgEB/wHBoiQ/roP9P/pf//sQRM4H0EoXzUhAKnwOIwm8IAdPAOgDMoCAQCAkjCcMUB08zELlu+Ry5SqXAAAAAAA4AAADIsNf+FTQRESAAGHAAAA+gwBKOfZ1UQ9etv/qD5RLAAAGAds/8JzDM7s4AA/AUAh5iqr/+xBE3AVQXRfOaEASeBAC+d0UBWkBBAM3gIBAIDCL5zRgFPyYGjCycn///7dKsE/ZdYYAAAAAADgAAAMDif4CRDw4OAAF/AAAAkAoIhGrjWb37/a9aABHTEAAAGDWL/A4kHAIAAAXgP/7EETmBTBnF81ooDp4FwL5vSQnPwDsYTchAKnwNowm0HAd5FgzCwF7sd6mJ+mATZcAAAAAADgAAAFDj/4z1Du4BEBA3AAACNA1FvbMgMvhK5g/r//XCEmiAAAEnX/Ffii4AC3gB0Aw//sQROuHEHgYTfigOngeAwm/QCtPASxfMoKBKehjjCa88Kh8+mqd3ft/1YK8yZcAAAAAADgAAAMon+AzIO7uAAA/AAAABpYLDGys6z3+1OsJrRUAAAEginN/DVIQEQAAHHAOQR0/mX//+xBE5YVQYBfM6EASeBEjCc0UB2kA6AM1IISgIDCL5zSgFXSl/8Urv7//QDSHAAAAAAA4AAABBY/+F1LxAAAAAHAAAA7AuS3c7biReGCv/CEsEODAABtwBqARnbD5F7a2/6NQbFWWAP/7EETvBxBwF874oBJ4HGMJrzAqPwDkXzSCgKngWQwm/PA1pAAAAAA4AAADI2b/A2mXdglgAB+AAAAvQAwEJKxyGN3vfTelQA5aAAAADgApf+I///////1XD4cGANeAOkDpo/5i1X+v//sQRO0HEHEXzvjgEngaQwnPPCovAQBfN8OAqeBkDCb8kL08Dw6VmAAAAAAAOAAAAwWP/ipgHB3AAq7gAAAShsP576b8Nb12Tf/pYBJkXQAADBg3///5WYZwdgAAGABsCXpVKT1rX/r/+xBE6gcQdRfOeOAqeBiDCc8sDWcBEF83w4Cp4GcMJrzwtGzgFXWqkAAADgAAOAAAAwX//nVhpkGcAAAADgAAAHAFxGGvafgFrwUn/Cy4OAOAAA1CQNl532wM1aAAAAAAADgAAAMjf//7EETnBxBxF8144Cp4GIMJvxwKZwD8XznCgEngTQvm/KAppPgpiJcAAAADgAAAlAGtLaqGeBZwAAM3/A/gABeAChhSf+k0AOy6TEFNRTMuOTmqqqqQAAAAAAA4AAADB//EQwODsAAA//sQROgHEHEYTvigEngaIwm/PCodANxfO8EASeBLjCZ0UDWcHAAAAFAaWNzTedbAQdEOAAAYIE/x5cHAB0B4GEfUnwiaTEFNRTMuOTmqqqqqqqqqqqrgAAAAAcAAADF/4mYZwdgAAA7/+xBE6QcQaxfOeOASeBcDCb8cDWkBEF89w4BJ4FgL5zzwKZwAAAFAIJQfUQzm24a2mAAAAMnf8CqhwUACUAYSTO/ALMhMQU1FMy45OaqqqqqqqqqqqpgAAAAAADgAAAMGn/wsQAAAAP/7EETpjxBvF834oCp4EcL53ywLTwCIXzYCgKngUQvmvKA1nAABwAAAGQNEsa/6Ct4AAAAwPf8IQwOACYAcXP3N1BAOmkxBTUWQAAAAAAA4AAABC/8P+MBgAAOAAAAkFI4dqb9uR91Q//sQRO8GUHQYTnjgEngZQwmvKAp3AghfOeKASeBCDCZ8sDT0wAABQAADP/6MzgDozAAoAAGA4AAtAurf6NwCD///Y9y6TEFNRTMuOTmqqqqqqqqqqqqYAAAAAAA4AAADJE3/F1IQAAD/+xBE7IcwbhfO+KASeBljCa8sCmUBLAdDwwQAIE6MJrjQKaQAAHAAACEklQ17/aB/Au1gAAAY////0VQRIBUFZD/3rDJMQU1FMy45OaqqqpAAAAAAADgAAAMGf8U8AAAAAAAYAcAAgP/7EETsDzB6F8544BPIEsL5rxwMTwB0XzoCgEngNgvm+KAprEDA9/B07////q/UGCX/Cy4MAUAAAHACkAuQzdfczIYymkxBTUUzLjk5qqqqqqqqqqqqqqqqqqqqgAAAAAAAOAAAAw3+//sQRPQHUGwXz3jgEngRovnfJAtPALRfOIEASeAzjCZ0UCj9wr4YAAAAcAAAAQFOurcHqMAABj/7BbQ4AAC0F5cv/orqTEFNRTMuOTmqqqqqqqqqqqqqqqqqqvgAAAABwAAACon/gkr/+xBE94dwaRfOeOASeBPDCZ8cCmsA7F85woBJ4C4MJnjQKTyxAMAAAAAHAAAASiYRht04CHgAAADl/4H+MAChEXbrwC5MQU1FMy45OaqqqqqqqqqqqqqqqqqqqoAAAAAAADgAAAEGf//7EET3B3BaF85oQBJ4FEMJrygLawD4YTXDgEngLwwmeHApPMQ8OAAAAAABwAAABApC/wkwAAGX/oqZCAAWAqNT9zeBmkxBTUUzLjk5qqqqqqqqqqqqqqqqqqqqqpAAAAAAADgAAAZn//sQRPcHcG0XzvigEngRIwmvHAxPAOxfNcOAqeAxjCY4oDU8///K/DgAAADgAAAEEG6k4DaOAAAxv+A0noAAKKI38BlVTEFNRTMuOTlVVVVVVVVVVVVVcAAAAACwOAAABZF+tf/8oW//+xBE/YMAZxfO+KASeBIDCY0cD2sBhGEzwQBNYFIL5bRwMaxtinAAAAAAA4AAACyASPN/gbIAAAGN/wVQDgAcEjP14QVMQU1FMy45OVVVVVVVVVVVVVVVVVVVVVXgAAAAAcAAAAj/8P/7EET3B3BvF8544BJ4EwMJvzwHTwEAA0PDAAAgJ4vnuIAVPB64YAAAAAADgAAAMC487+AvAAAYv/ACr4AAMApv9BiSVUxBTUUzLjk5VVVVVVVVVXAAAA4AADgAAAZ//7vjy4QABYAA//sQRPoPEGkXznjgEngVwvmfFAdPAIBfOAOASeBGjCa8oC2sHAAAAYHk8n9HwaIAAAAANDKndJv/+JdEQAAAKCB0f/AFTEFNRTMuOTlVVVVVVVVVVVVVVVVVVVVVVeAAAAABwAAAGC//+xBE9AdwahfNeOAyeA7DCZ0UCk8A1GEygQCp4CaL5rhwMTz+YFEzQAAAAAAHAAAAsEsMkv4DBif8BYcGAA4TGN17EKpMQU1FMy45OaqqqqqqqqqqqqqqqqqqqqqqgAAAAAAAOAAABv/7EET0h3BrGEzooDJ6ESMJrxwHTwDUXzXDgEngIovmUFAdPF/4L4AAAAAcAAABgmxf4KUcAADE/6HphQAADILH/2C+VUxBTUUzLjk5VVVVVVVVVVVVVVVVVVVVVVVVsAAAAAAAOAAA//sQRPQHcG0YTfigEngOovm/FAdPALhfNIEAaeArDCc4cBU8A4////ymwAAAAA4AAAEnP/g4XIAAAGU/4uHAAAFZG/g6TEFNRTMuOTmqqqqqqqqqqqqqqqqqqqqq4AAAAAHAAAAII/7/+xBE84dwcQDQeEAACA5jCa0UB08A3F8ygoCp6B8L5lBQLTzDKlqkAAAAAADgAAAJAhHjf4mQAAAMEv+KaHAAAEHn/wJMQU1FMy45OaqqqqqqqqqqqqqqqqqqqqqqquAAAAABwAAAMf/7EET2h3CUF8x5ICh6D+L5vygHTwDQXzvCgEngIovneHAVPH/gMgDgAAAABwAAACh36cBYAAAAyPf7CqZYAAAyIzf4SkxBTUUzLjk5qqqqqqqqqqqqqqqqqqqqqqqqqqqqqqqqqqqq//sQRPOHcGQYTOigKngPQvmvHAdPANhfNIEAaeAjDCZQUCU8qqqqqqqqhwAAAAAAOAAAARGpn+BOGAAAOJP/gJ4AAfTVTEFNRTMuOTlVVVVVVVVVVVVVVVVVVVVVVVVVVVVVVVWVAAD/+xBE+ANwcRfOeEATyBAi+c8UBXkBrGE3wwBD4CSL5vhQFTwAAAA4AAABQIQ//A8OAAAAAABwAAAJzn///CKwQF//BHVMQU1FMy45OVVVVVVVVVVVVVVVVVVVVVVVVVVVVVVVVVVVlv/7EETzD3BrGEzooBp4D8L53xwFTwB8XzICgKngJIvmuHAlPAAAoAAAOAAAARER/+jYNDAAACIlp/cA7wAABwCn///kFUxBTUUzLjk5VVVVVVVVVVVVVVVVVVVVVVVVVVVVVVVVVVVV//sQRPMHcGQXzvhAEngN4wmtFAdPANRfOIEAaeAkjCa4cCU8VVVVVVVVVVVVVVWYAAAAAAA4AAABhY3/CUuAAAIF2/wtTEFNRTMuOTlVVVVVVVVVVVVVVVVVVVVVVVVVVVVVlgAAAAD/+xBE8odwdQDQeOAACA0C+Z0IB08A1F85w4BJ4B2L5vhQFTzAOAAAAYFDPp//wg44AAAAA4AAAT///y8OAAAMIod/ANVMQU1FMy45OVVVVVVVVVVVVVVVVVVVVVVVVVVVVVWXAAAAAP/7EETzh3BuF8zooBJ6D0L57xwCTwDwYTnDgEngHgvnOFAJPAA4AAABEbG/2CAAAAPAAAAAA/Q7AABYAABxU//o6sPxSkxBTUUzLjk5qqqqqqqqqqqqqqqqqqqqqqqqqqqqqqqqqqqq//sQRPKHcFsXzehAEngOIvnPFAVPAQhfNcOAyeAgC+c4cBU8qqqqqqqqqqqqqqqqlwAAAAAAOAAAAQFT/4FfgAAEX/gNTEFNRTMuOTlVVVVVVVVVVVVVVVVVVVVVVVVVVVVVVVVVVVX/+xBk6wewdhfNeOA6eAAAD/AAAAEA9F83w4Cp4A8AaTgAAARVVVVVVVVVVYYAAAAAADgAAAES6t/CFs9gAAUVK37AYypMQU1FMy45Oaqqqqqqqqqqqqqqqqqqqqqqqqqqqqqqqqqq+P/7EGTvj/B3F815QCp4D6AJvwAAAQCgYTYDgKngAAA/wAAABAAAAAHAAAAIjdP9gvcHQAAAHgAAAAAfRDAAACBBv7gj5ExBTUUzLjk5qqqqqqqqqqqqqqqqqqqqqqqqqqqqqqqqqqqq//sQZO6HUH0XzfjgK1gAAA/wAAABASBhNcOAyeAigCb0AAAEqqqqqqqqqqqqqqqAAAAAAAA4AAABAl/uF5MgAAGGP/xNTEFNRTMuOTlVVVVVVVVVVVVVVVVVVVVVVVVVVVVVVVVVVVX/+xBk6IfwcRfOeOAqeAAAD/AAAAEA9F85w4Cp4AAAP8AAAARVVVVVVVVVVVVVhgAAAAAAOAAAARG7v/AJkgiOHP/YOspMQU1FMy45Oaqqqqqqqqqqqqqqqqqqqqqqqqqqqqqqqqqqqv/7EGTwh/CHGE344Cj4DAAZzQAAAQEMXzXDgKngAAA/wAAABKqqqqqq2AAAAAHAAAAYr/0B60cAAQAAMFP9AVsd///aukxBTUUzLjk5qqqqqqqqqqqqqqqqqqqqqqqqqqqqqqqq+AAA//sQZPCD8HYXzfjgMngJYBoeAAABAahhNcOAzWAAAD/AAAAEAAHAAAAIFTf8gpKgAAAAAB4AAB//IQAAAAwc/4Hb//VVTEFNRTMuOTlVVVVVVVVVVVVVVVVVVVVVVVVVVVVV/AAAAAH/+xBk6AfwdhhN+OAqeAAAD/AAAAEAxF82goCp4AAAP8AAAATAowAcyN/gZ////JI///0IvfDAAANwAREp2/7JKDI0dtVMQU1FMy45OVVVVVVVVVVVVVVVVVVVVVVVVVVVVVVVVVVVcP/7EGTqB/B+GEz44Dp6AAAP8AAAAQEUXzKCgOnoAAA/wAAABAAAoAAAOBAAA4h/69gEg5///9i4cAAAQLud+4M7///tUkxBTUUzLjk5qqqqqqqqqqqqqqqqqqqqqqqqqqqqqqqqqqqq//sQZO6H8HsYTGjgSnoJQBn+AAABASxfNcOAyegAAD/AAAAEqqqqqqqqqqqqqoAAAAAAADgAAAGDX/UCz5uAAA47/hA9TEFNRTMuOTlVVVVVVVVVVVVVVVVVVVVVVVVVVVVVVVVVVVX/+xBk6IfwcxhNeOAyeAAAD/AAAAEA6F89w4BJ4AAAP8AAAARVVVVVVVVVhgAAAAAAOAAAARIGv/oDV+AADibP+wRLU2lMQU1FMy45OVVVVVVVVVVVVVVVVVVVVVVVVVVVVVVVVVVVVf/7EGTpD/B/GEz44Cp4AAAP8AAAAQDQYTIDgQngAAA/wAAABFVVVVVVVYcAAAAAADgQAAEBwz/gdzv//9igYVZf2G7LtUxBTUUzLjk5VVVVVVVVVVVVVVVVVVVVVVVVVVVVVVWFAAAA//sQZOuG8G0YTOigQngAAA/wAAABAbxfM6OA6eAAAD/AAAAEAAA4AAABEaP/oRMElQAAYBgBwACL/6//8K////4krm2qTEFNRTMuOTmqqqqqqqqqqqqqqqqqqqqqqqqqqqqqqqqqqqr/+xBk74fwcxfMaOBKeAqACf4AAAEA/GE1w4Cp4AmAaAAAAASqqqqQAAAAAAA4FAABEz/hD///1+gADcAMDqf+zzgPempMQU1FMy45Oaqqqqqqqqqqqqqqqqqqqqqqqqqqqqqqqqqqqv/7EGTwhfCzF81o4DJ4AAAP8AAAAQHcYTPjgKfoAAA/wAAABKqqqqqqqqqqhgAAAAAAOBAAAQJH/9AD3f//7Fgwj/uF30xBTUUzLjk5VVVVVVVVVVVVVVVVVVVVVVVVVVVVVVVVVVVV//sQZO6H8KQXzPjgM1gAAA/wAAABAaRfNcOAyeAAAD/AAAAEVVVVVVVVVVWWAAAAAAG4AAABEVN/9aiYtAAAACI7/wCZTEFNRTMuOTlVVVVVVVVVVVVVVVVVhgAAAAAAOBQAA45/8Bf/+xBk6QfwfhfM+OBCegAAD/AAAAEA3GEyg4Dp4AAAP8AAAAT///agAAAcD///////////48AALG4AQMT+tf/ssgSdhVVMQU1FMy45OVVVVVVVVVVVVVVVVVVVVVVVVVVVVVVVVVVVgP/7EGTqh/B+F8z44DJ6AAAP8AAAAQFAYTKDgMnoAAA/wAAABAAAAAAAOAwAAQJ/8D1Jf//6vQAIAACI4/+QCOe7//+1KkxBTUUzLjk5qqqqqqqqqqqqqqqqqqqqqqqqqqqqqqqqqqqq//sQZOsP8JwXzXjgMngAAA/wAAABAOBhNAOAyegAAD/AAAAEqqqqqqqqqqqqqoAAAAAAADgAAAERv/wN08gAAAIlv+GPTEFNRTMuOTlVVVVVVVVVVVVVVVVVVVVVVVVVVVVVVVVVVVX/+xBk8AjwiRfM+OBKeAAAD/AAAAECaF8z5ADh4AAAP8AAAARVVeAAAAABwIAAHP/wMxH//+1LsAAAWAAHDhn/62sAiIBMQU1FMy45OaqqqqqqqqqqqqqqqqqqqqqqqqqqqqqqqqrAAP/7EGTshfCHGE544Cp4AAAP8AAAAQGMXzOjgKfoAAA/wAAABAAAAcBgABxv/Ak5z3///sTDgABAAARGxqfxGbMmf//5ekxBTUUzLjk5qqqqqqqqqqqqqqqqqqqqqqqqqqqqqqqqqqqq//sQZOoP8J0XzPjgMngAAA/wAAABAKhfNAOAyeAAAD/AAAAEqqqqqqqqqocAAAAAAbgAAAOKn//bCn58AAAwe/4AZlldTEFNRTMuOTlVVVVVVVVVVVVVVVVVVVVVVVVVVVVVVVVVVYD/+xBk6gfwhRfN+OAR+AAAD/AAAAEBBGEzw4Cp4AAAP8AAAAQAAAAAADgYAAEX/iP///aiHAAALAAH4AMLq3/9/sSQG0JMQU1FMy45OaqqqqqqqqqqqqqqqqqqqqqqqqqqqqrYAAAAAf/7EGT1CfCOF8344Cp4DYAJkwAAAQHgYTXkgKPoAAA/wAAABMBgABkib/YIQ6GnO///YiHAACAAAiNzD/2AT3t///n1VUxBTUUzLjk5VVVVVVVVVVVVVVVVVVVVVVVVVVVVVVVVVZAA//sQZO6G8JIYTPjgOngAAA/wAAABAeRfMaOBKeAAAD/AAAAEAAAAADgAAAECH/AWAAACwALBAbf+9v/6ToEHQg8AD/MqTEFNRTMuOTmqqqqqqqqqqqqqqqqqqqqqqqqqqqqqqqqqqtj/+xBk6QfweRfNeOASegAAD/AAAAEA+GE3w4Cp4AAAP8AAAAQAAAABwGAAGGP/2A7Qt///tVDAABAAAYN3f9wgPr///6JMQU1FMy45OaqqqqqqqqqqqqqqqqqqqqqqqqqqZgAADACgOP/7EGTtA/CFF81o4Cp4AAAP8AAAAQHIXzPDgM8oAAA/wAAABAwAAyYj//c43/01CPAoaT//+r4ACgABxV/7jWH///8+ukxBTUUzLjk5qqqqqqqqqqqqqqqqqqqqqqqqqqqqqqqqqqqq//sQZO8G8JEXzGjgOngAAA/wAAABAgxhM+OBKeAAAD/AAAAEqqqqqqqqqqqQAAAMAAA4AAABAp//vgTQ4AAAgPm/4VfLTEFNRTMuOTlVVVVVVVVVVVVVVVVVVVVVVVVVVVVVVVVVVVX/+xBk6ofwgxfN+OAp+gAAD/AAAAEBKF8ug4Dp4AAAP8AAAARVVVWAAAAAAAA4GAADjP+Ff//+1f4AAYyN/Cbf//9jyCpMQU1FMy45Oaqqqqqqqqqqqqqqqqqqqqqqqqqqqqqqqqqqh//7EGTugfCGF874oBJ4AAAP8AAAAQIcYTXjgK7gAAA/wAAABAAAAAAB+AAAARGzt/opZgELjvgACAABxD/YBuD///+fVUxBTUUzLjk5VVVVVVVVVVVVVVVVVVVVVVVVVVVVVVVVVVVV//sQZPCG8KIXzGjgQngAAA/wAAABAhxfM+OAyeAAAD/AAAAEVagAAAAAADgcAAECT/4h///+1yeAABuADBr/9SVAzBWhTEFNRTMuOTlVVVVVVVVVVVVVVVVVVVVVVVVVVVVV4AAAAAH/+xBk7wOwbhfN+OAqeAAAD/AAAAECCF8zw4D0aBGAJzgAAATAgAAMO/9AVB////aqGAACgAAiQNf+BJnf//7Hk/AAD9JMQU1FMy45Oaqqqqqqqqqqqqqqqqqq1AAAAAHAYAAcTb+qNv/7EGTuhvCTF8xo4Ep4AAAP8AAAAQHsXzPjgMngAAA/wAAABB4Jf//7FfAAQAAGDhn9wGHwff///PrHAH///////9FH60xBTUUzLjk5qqqqqqqqqqqqqqqqqqqqqqqqqqqqqpAAAAAA//sQZPGG8MoYTHjgRRgAAA/wAAABAchfNaOAyeAAAD/AAAAEADgAAAGFf+A4AAAHgAAAAAfohQAAgAAIjR/7BEGf//+qTEFNRTMuOTmqqqqqqqqqqqqqqqqqqqqqqqqqqqqqqqqqqqr/+xBk6gfwexhOeOATyAAAD/AAAAEBMF81w4Dp6AAAP8AAAASqqqqqqpAAAAAAADgAAAET/+DNwABQAAy3/AF///+55ipMQU1FMy45Oaqqqqqqqqqqqqqqqqqqqqqqqqqqqqqqqqqqqv/7EGTsh/CJF8544Cp4AAAP8AAAAQGAYTaCgKngAAA/wAAABKr0AAAADcAAABgdT/oqTAMZRaGAACAAAgSX/gK3///7UUxBTUUzLjk5VVVVVVVVVVVVVVVVVVVVVVVVVVVVVYAAAAAA//sQZO6G8JoYTXjgKfoAAA/wAAABAcxfM6OAyeAAAD/AAAAEADgUAAGDX/gYYY///+4BegAC8BgAAiPN/96gTaQv///rTEFNRTMuOTlVVVVVVVVVVVVVVVVVVVVVVVVVVVVVVVVVVVX/+xBk7YXwlhfO+OASeAAAD/AAAAEBoF8xo4Cn4AAAP8AAAARVVVWQAACwAAA4AAABEd/9maBHhQAAwANSZ/+D7k///9JMQU1FMy45Oaqqqqqqqqqqqqqqqqqqqqqqqqqqqqqqqqqqqv/7EGTwhrCOF8xo4Ep4AAAP8AAAAQIIYTPjgOngD4An+AAABKr4AAAADcAAABggf/0V6gUxHAAABAAAQJ/+gIIP///2pkxBTUUzLjk5qqqqqqqqqqqqqqqqqqqqqqqqqqqqqqqqqqqq//sQZPSG4JcXzGjgSngAAA/wAAABAgxfMaOBCeArAGWMAAAEqocAAAAAADgUAAERod/gLZ///jVwAAERv/0NPKf//71VTEFNRTMuOTlVVVVVVVVVVVVVVVVVVVVVVVVVVVVVVVVVVVX/+xBk8IbwbRfOeOAqeAlgGe4AAAEB2F8z44DJ4AAAP8AAAARVVVVVVVVVkAAAAAAAOBQAARLf8I////XAAAABRf/cAdRMQU1FMy45Oaqqqqqqqqqqqqqqqqqqqqqqqqqqqqqqqqqqqv/7EGTrhvBvGE344Cp4AAAP8AAAAQGsYTOjgKngAAA/wAAABKqqqqqqqqqqqqqqqqqqqqqqqqqqqgABwAP//////6ReMkxBTUUzLjk5qqqqqqqqqqqqqqqqqqqqqqqqqqqqqqqqqqqq//sQZO2G8IoYTOjgKfoAAA/wAAABAdRfM+OBKeAAAD/AAAAEqqqqqqqqqqqqqqqqqqqqqqqqqqqqqqqqqqqqqqqqqqqqqqqqqqqqqqqqqqqqqqqqqqqqqqqqqqqqqqqqqqqqqqqqqqr/+xBk8ITwoRfM+OA6eAAAD/AAAAECPF8xo4Dn4AAAP8AAAASqqqqqqqqqqqqqqqqqqqqqqqqqqqqqqqqqqqqqqqqqqqqqqqqqqqqqqqqqqqqqqqqqqqqqqqqqqqqqqqqqqqqqqqqqqv/7EGTshvCAGE344CtYAAAP8AAAAQG8XzHFASngAAA/wAAABKqqqqqqqqqqqqqqqqqqqqqqqqqqqqqqqqqqqqqqqqqqqqqqqqqqqqqqqqqqqqqqqqqqqqqqqqqqqqqqqqqqqqqqqqqq//sQZO2G8IUXzOjgKfoAAA/wAAABAeRfM+OAyeAAAD/AAAAEqqqqqqqqqqqqqqqqqqqqqqqqqqqqqqqqqqqqqqqqqqqqqqqqqqqqqqqqqqqqqqqqqqqqqqqqqqqqqqqqqqqqqqqqqqr/+xBk7Y7wmxfNeOAqeAAAD/AAAAEBgF8yY4Ep4AAAP8AAAASqqqqqqqqqqqqqqqqqqqqqqqqqqqqqqqqqqqqqqqqqqqqqqqqqqqqqqqqqqqqqqqqqqqqqqqqqqqqqqqqqqqqqqqqqqv/7EGTqh/CJGE344Dp4AAAP8AAAAQEYYTXCgGngAAA/wAAABKqqqqqqqqqqqqqqqqqqqqqqqqqqqqqqqqqqqqqqqqqqqqqqqqqqqqqqqqqqqqqqqqqqqqqqqqqqqqqqqqqqqqqqqqqq//sQZOOP8F4Ax5gAAAgAAA/wAAABAAABpAAAACAAADSAAAAEqqqqqqqqqqqqqqqqqqqqqqqqqqqqqqqqqqqqqqqqqqqqqqqqqqqqqqqqqqqqqqqqqqqqqqqqqqqqqqqqqqqqqqqqqqo=",
"Ab1": "data:audio/mpeg;base64,//uQRAAAAAAAAAAAAAAAAAAAAAAAAAAAAAAAAAAAAAAAAAAAWGluZwAAAA8AAABwAAAvIQAEBgkLDRASFBkbHSAiJCYpLTAyNDY5Oz1CREZJS01QUlRZW11gYmRmaW1wcnR2eXt9goSGiYuNkJKUmZudoKKkpqmtsLK0trm7vcLExsnLzdDS1Nnb3eDi5Obp7fDy9Pb5+/0AAAA8TEFNRTMuOTkgBK8AAAAALHYAADUgJAUATQABzAAALyEXqejFAAAAAAAAAAAAAAAAAAAAAAAAAAAAAAAAAAAAAAAAAAAAAAAAAAAAAAAAAAAAAAAAAAAAAAAAAAAAAAAAAAAAAAAAAAAAAAAAAAAAAAAAAAAAAAAAAAAAAAAAAAAAAAAAAAAAAAAAAAAAAAAAAAAAAAAAAAAAAAAAAAAAAAAAAAAAAAAAAAAAAAAAAAAAAAAAAAAAAAAAAAAAAAAAAAAAAAAAAAAAAAAAAAAAAAAAAAAAAAAAAAAAAAAAAAAAAAAAAAAAAAAAAAAAAAAAAAAAAAAAAAAAAAAAAAAAAAAAAAAA//sQRAAAAEUA0fUEAAgAAA/woAABAzxZWBizgABeB+oDFnAAsAAAAAAAAAAe96RqcvYXkQ58S4KsS3Da8xJOf+eedKnOiW3vhE5ewvIhz4lwuxvDa8xJMvw+eEnunkxhMkQUNrPW33H/+xBEBQ/wiglaByQAABNhuuDkiAACXDdoBJhBiD8ErACBjUXGuZik0EP7kwcOkiChtZpZ/uONcd0Tdghy30JgYkmyCR4pNK9MJ2Yqc3Qod2qxoLFeEOLKPOc0F0IWzvgjlcBmiIvgWf/7EEQDD/CKCNmAyRgiEMEa4BkjBEIsI2gEhMIARIRrwJCYQGc5FggGObHdwIf/MBmiIvgWSc5Fgijmx3cCH/xIaNmIxxEStDXNNw542WDrIqkNGzEY4iJWhrmm4c8bLHmRVdEDw5Is//sQRAKP8IcN2gDGEGAQobrwGMIMAkw3ZgSEbEg6BqwAYImAScJQybxKMrToLGdVogeHJFiaNQybxKJS06CyuqsiHkD1RKmhc+sSMAJ4vKBm/Vbkh0LLIuRxfxkFebqLfWqEAkVR4GD/+xBEAw/wiQhZgKlICg7hKvAJIwdCRDlmBJhjQD2HK8CTDGRUcMtWqm3E/V/DxcELqo+JESTLa11D+r+Hi9YBs/ZwAGg1xCaJ0qjt/WASR2wHz90AFHXEJonUk7/2BkpU0HRKUOWUDf/7EEQED/CdDdkBJhEQEYG64CRCJgIIOWYEmEbgQQcrgJAJxKJwgyB2umgMEFOwIm0HTKSVAKJwgyB2umgMEDdNQgDQrkoI0PCj5ktKmn9WCPDAaI5KCMl1EvjNtPqOcYI9WKhOCGgs//sQRAMP8I4OWYEmETARIcrgJMIbAjA7ZASYRMA4huvAYAnAcJdOrRMOXVewCDSlY6DdEWCw5F06sjFzlV7AIc1k4dITK4CkF/P0RZ33+Aghs25MOaGslhv96Y91+JI6lcFI8JiRcRL/+xBEA4/wlw5ZASUaAA9ByvAYI2MCPDVkBIBOAEGHK4CTCJgk0IZE1je/PrCAOzOAo4cQLFJOiry9Njy+yC7IHx4SMIYDqyDJJoWZZmECBmmg+fJGFYGUZNFkUUb+EIM9KkxGbbVVCv/7EEQDD/CMCVkBKTAgD+Eq4BjCCgIsOWQEmGYAPgcrgJGJELYq0nTMJ0XFsiBJtwdNMi4BTFWt7MTg0tkQpTABdGkMgyyIoCimlbuX7CxlpwQ6WZoU4loqLpW1+YWJampgPOUUcQDy//sQRAOP8IIN2YEGEFgSQbrQMCJkAiwfZASYwABCBuuAkwgonHNNNYvTscd6MGtpRA04rdXrJZZZQVRdDFPQuxuQocIBggDZWJmBwyzSBXwpY3IUkYDEDYDZcLI/87hXwpWgpNTwzob/+xBEAw/wkQ3YgYYRohBButAkIkBB4B9mBBjAKD0G64CTCCzXFtvehggvXwICdsvgKnkBPQ9MvTqYQ3r4oM7bbA+EE07AaFqXMm2pd34hNCMIPTsBkNUHmS7aqfKYGkyEWWFS5GGwKf/7EEQEj/CSB9iBKTCSEQD60BkGAAIgH2QEmMJARAPrQJMYSPB6BIm7n51P11xIVYKPBwGU+weokE6pco9C4CEIikkWIKESNeylAtZWL4UgIQiKQosgUIka9lKAVmE2RSqx+MCevZHB//sQRAOP8JsN2IGGEbIRISrQDSkAAjw5YgYkRMA/hqtAkwhgswKNyS1sjuvKwY3bcAwgK0aoUXgiVyKb6dvDQhm4XBgpW3MBhPW5KuUMPb7iA712wEGZ1AAG6nRqJTv/cQH66kUEQyj/+xBEAg/wfQfZAQkwmhAA6tAFJgACMCFgAzDAgEEEKwDEjFQSCqYukrsqR1qP4AQhEqQKBTQPUrsoF1KxAGd9AIWnxgkKqYWRGVJ604sauRTh0MVSBQZLLoRGocd4sauDlUwoDA6SqP/7EEQDD/CBCFiBKQhYEUEKwCTBGQHoIWIEhMggQgPrAJKYyLCukDtVZZeThUbYUBgdCSjgeiAbTSKLKzcKgrAsOHyWQJKFLcmBH0e4RN8sLGyWQWWCryYEeDVMoJn0KsFRNHA8fIxi//sQRAQP8IYI2AGGEZAN4RrQJMUVAgAhYgSVIChBBCsAkwQtCUFMofGeIt+mgWJSAZY4iZQNU+OenH2AgJSVEZTo1IoVVcP0/0y1gIMgw0HAsJlSRNIo+z/aGYANALExIKLFsGQPAk7/+xBEBo/wjAhYASYwqBDhCrAdJgEB6B9iBaTAqDwEKwCkmBRMQvGBuBKAWJiQCWLgMgeIHyQheMJwLlxIR2GBUDtPu0HO3buEMlyRHYkJgdjfeoYiOtDKsKNj5NIKELoD5k0SUHo9Fv/7EEQID/B7B1iBKTCYD6DqwCUmEwG0IWIEmAFgQIQqwJSkBAo2fNSCiG0B8yaJHQ5HmsCw4QFGYYY+saUSTfAMQGHjgmKQSUt9KqIrNzcArsGgjFU3YIZiCGo2TSGO7Y78F6GBchHm//sQRAuP8JAIWAGGMYoPIPrQJSYBAjw3YASILKA/g+sAkxhNCwkgap7pAlThl80ANj5GsIw0oiJfab4vu+YEqNIAbE5OgcKgkN7lrT/t+UmIaDolM0BPeprIwVQD0Z5giIaDImlaFYf/+xBEDA/whAhYASkwChDhCqAlhgFCNDdgBhhGoD0D6wDEmEzRNZGDqg9CPMEYcC4lpNHJcD0O08kiK7n8OWmjAuK5ywsaJ0O085EOU4XVtEG2MoWhKuhMqxa02QtBsjaIn2VVh1dUI//7EEQMj/CDCFgBaTCoD2EKwC0jFQJQG14GJMJoQ4OqwMSYTThx3ZC0Dkam4ZkkMnRC9AgEORED3xr6C3a1WNzESnRC3CAQ5HEa/SvohypgmhELiJcRVoJ/AsGPTnFJqBANFouQTTxJ//sQRAyP8JUNVwGGEaoQwaqwMMI1Qmw1XgYYZuBFg6rAxJhNdIeYLFFp1dNQwD41jIRCYwOg/GHDueD0VeddfcUmxDG5MDCgkHjDg/PJtX6G/G3VVC4NtxKA4OajaZDCgYRvCnGTBcL/+xBECg/wig3XgSESqBDhuqAkImMCfDlcBiRDIEADqwCEmAV6yUGCTUbUYxZQMN4VRLASoIdDJQ/qPDyipE2FXOZsGAimQHT4iElJWm6EGnBt85PijNkzVyM7kc6yLoJcmTQVW1M+o//7EEQJD/CcDVcB5hGwEOG6sDAiYwI0NV4EjEcoQYaqwJGI5TaLCs+LEvCWibse62vohZt6jKqD8wKDVisTqIA1toi+rlsADUwfmJhVYrJ1EAfbUv2lsASqgEhJQQDpURKGObkhIkSE//sQRAeP8J4NVwHpEFAP4bqwMMInAlg3XgYkYwBEBurAxAycwc/EHa6Cl04N4TikOP1E5K2s+ggvh2YFcNpgc9RXJrtsWlvJ8EhN1hWeIZPhCQ9CUcs8y0uyfFCVVKizR9dgSVQanc7/+xBEBY/wfQ3YASYZmBBhurAkwicCTDdcBiRDIEOGaoDEiJ3PvfgUOmMizR9dAAVQZrP1U1rggodICotBqFuAVG/e9lZZFeDVMFCMCkWiSZYFV37msrLJepTYLBXyWMBHaQAjU1mum//7EEQFj/CUDdeBiRjAEUG6sDAiYwJUOV4GBExAQgbqwMCJjNlofSvgmF7bGYwEt5wxgu0jmF50VzSwRh2VIsUnKY4M2WWvfbjYcwPQUI0QujB1K0wZ1hXfduNhzT0FDGEo2IKA0Sjh//sQRAQP8IQN14GBKxgQwbqgMCVVAow5WAeErGBABuqAwAmE2iyvNcOp1w12EoYjygNEpI7x5UIkdTS4aadRC9QouFjbYaViPIK1LajC9QOCrZcEKMmebLaTFRl6GrPqLE1VAEDLGEb/+xBEAwAAeg3YhSRACA9husCkiAECjEFiGMEAAEgHK0MSIAGCUJ/V9qvt1OKigCB49EjKUpPzX2q+3VxRHFKIfjhvG3NJaq0s2ntHR2aDaGYTgKZCRAmw3CJG/+O/NNy4NwwnpQdVFP/7EEQCgACdDVkGMEACEoGq4MYIAEHkN2AcgQAgO4crA5AgBIfTqVOKbZzvX8/sEPm8afoYpVFI1TSpl22c71/P8IfbxsgMClClA4Stmy5cL/XUgWwcCiClBwTNm7vFf11YGipQBiQA//sQRAIP8HsN14EjEbgPYbqgJCJHAhA3XgYkpOA+BurAwImMxqDkAVLm1RvbqJCQBYwAY0owgVgG2YH09RITwuZHQS2BCrGm9c1JG5PBRPBqZJhmwXVtcf/nrEvXEh5MBFROJ0R0ign/+xBEBI/whQ3XgSMRqBBBuqAkYjUCMDdcBhhE4EAG6kDBiRRjoGi3pTQYJYCRNidEHyaBWOi0W9L6DAFAmeKQjNAx52oUltquytghAHwTKkw7NLm2vEMOb2/bBEF18HDYQR+4Qmmruf/7EEQFD/CQDlcBgRMQEKG6oDAiYwIcN14EmETgQYbqgJMInLR7CfC8EgBqwaEEkj9UlLnvc2j1ifvBGEJkANhsVqjgnnVEpyZtE4I4uYgBsNhtUcE87WlPDNp4I46ABg6GVS4fWVtr//sQRAUP8JEOVwEhEwAP4cqgJCJSAkA3XAYMpsA+BuqAwwhkve98iLggMbXgWDopsudkrbXY2+SugsTrsOAMg7JDZjCFSLBRUj16BoNpwqC4ewSwDJHGlksXzpxwKodSnwoHSEKLUZD/+xBEBQ/wlA5WgeMpoBEBupAF4wQCEDlcBgRooD8HKoDAiRxhdZ3mXqBg7qGinuyTKhVajIMPSM+X+iguzjYMxJHWhIUtUOxsvkn0UGOqoZmJNwqRNUOxsuRPUUGekWSmQRwt1sKTT//7EEQFD/CWDlaB5hEwDkG6oDAiIQJMOVwGDEaAQYbqgMGI1A5LNd2eDFgONxSLkEfYHDOLmM33bBuFuQwyEQdFxXPYbmIHdW3PwahtHl8bkgfLFdTKZiB3VufgygqpmL3jhgzQWYw4//sQRAUP8IMN1wGBEigQIbqQMMIVAjQ5WgYYRqA+hyqAkwhkyC9PBiQ9NTMX2CIAY+dE4tGfvwYkDpgEEjgsX2TLhOTRJLEvhuogI6QVFwGA5JQbiPqsTzdRAR64rLRYTvlZ4yjA2L3/+xBEBg/weQ1XgYERyg8BqqAwYjVCIDdaBIxG4DsHKoCTCJysogt4rLRMTvl6Ow3Qc39+wgsyC4+BQaX4swlojk/MP4wA5cRs2JiZNhlTXy8Xz9BhDYAKwkgdqkl8FxhTVfd9AEXTAP/7EEQJD/CHDdcBgxGoD+G6oDBiNQJIOVoHjEZANgHqgMSYDXOlQftOWw3GY6vu+hR3phkjYEmXuZQ6COlBD06gXIUZ6vFah0G3BJAMqfb438BViMsHw20AB+VkIbKXxfMgqVVGXGxP//sQRAqP8IQN1wEmETgO4bqgJCI1AhwVXgYkwEg9AmrAkxgMJAbQkADSefmQVRAKRKCJEsBIF74U27E/4Qr60gVGgEkcKMd6TZKJ6gZctZgOEABiKA9z42Ttxb9Y/g7Pz0LhAByKB+L/+xBEDI/wjg3XASYZOhAhuqAkIkMCUDlYBgxHAD8HKkDACQCeNCcq6m8cE9K0xBgWTnhDcdbgB1DLcCm4sB1MnIsWs8ZufUQ8jtU3cWF1KkIeQ2DkRW15/BEGTEXCNc4ZoSYLoxDkdf/7EEQMD/CUDlaBgRIwEKG6kDAiNUJQOVoGGETAPAcqgMCI6G168kGTEnKfzgnYtqwhIweLwIozZ5LYs8Gd9XB4v74xRj4+xYmGJqszebD4vTQgIB8ER1Js3cJnT95/YCNk8CAsDo6C//sQRAuP8IAOVwDMGCgQocqQMMImAhg5WAYEaAA8gqoAtIxIPHvTN1eqdUCPWUvCA2Jq1082N0afNW/qA5GKWEFwJZcgo7wyyVPRIFqlbKwejQScOYQ9jCnY3Bnd0Ed2x6DUVAjRCqD/+xBEDQ/wjgrXAYMRmhAg6pAtIxNCQBtaBKzACD6DqkDBiMjsYUaL+zfFEKgECxoQJBJxcIOVtby7/B35zMkgYHCx5a88GoKblzNYfrVCJQ+AkJSFAvooIhB6xSgM1sD0PgTGSRpuiv/7EEQND/CHCFaBgRmAEKEKgDAjMAIAE1oFsMBoP4JqAMSYRAhiD1ikqZj3hUeiIL3AEZEsJu/kneJdrwuLIgA2wAioIiIe210BOQpSEh6WwPn5utYu9rW+x8w9XwkP1OhIpVhWfoLr//sQRA4AAJ8KVgUwQAISQOqApggAQ2wnWBjxAABmCGoDHjAAF3ta1I/M34QL9Q8idDlUKEIuBHY4aObr3i2aIgUCFjYVDYHA3rL0aRIVCoE/jbHDVTdu8XbqIF022akZuO3ruUEY5TT/+xBEAo/weAXWhzxACA+AunDniAFCEB1aBJhkQEKDqgCUjEilrHvuaLknAo+S2RiOaJcpax77m8vFdEf8VUBA2BsJsgBI+LiqVrRWBZhMBBOAMJskjTpcVSsuYrEMxWASI4ikG5gtOP/7EEQEj/CPCFYBgRmCD+DqgDBDMgI0N1gGBEggRIRpwMegBLoSYhfov6s/iUCZBJJfuYOrFwkKPhvB+JLgoHwPj4udpzriHQJSUZOEvT4KF6KsIBY1KNbMuBlQ0ycelYMAp4xoQFzV//sQRAQP8IILVgHjEaARIOpwGeYEAhghWgSwYIBAhCoAlgwQMaCrNKhMoYrLEFO/NCAvxYcMyTiMWnJQxWoGheTSKw29MTQSQOYSqtcAwDQZk0isNvSCaGmHRdWVgFXywEQyA7wM9Ej/+xBEBI/wigdWAYYREhGg6nA9ghBB/BlaAzDAQD+EKgDDCJBcRlS6J/B38SygKZLgN4CmAhcQ8qXRP4O/iFiwyEAbKwprtKh5ZkzIPjtThuOA2fBqux1OsMyZkHxygeEcBIq+6D0oEv/7EEQFD/CFCFaAzBggECEKgDEjEgHUGVwGBEYAOoMqQMCUwDinJDEUIV8rCNgEIvZtSgSOKMwxERCuxNI4dPss+FDQgJ/ETYK4YlEOrss+FBkICerETY2EOw+EQO9U7hLCBg6ZNCtx//sQRAgP8JcOVgGDEbAPYLqAMKIhQigdWgSkwkhFA6oAkJjBYzxI2KxcJBX0FwiyVx3Y/45/YCMJiYfeSNM4fpQGUbV/Nb2sEYTDQu8keTD9KAyjavh4z2poJV5UA0so6VqEgKVMkxL/+xBEB4/weQdWgYkYmBDA6nAxgxNCIB1aBgTESEGDqgDAmIjABU/IAGkzEUBiqEZB/KPniwgXTF0MnB4xmKLi2wb+Mn8ncFzpKG7g8YzFFiVkLxYG42rBmQnA3IDWwTByMTWD6xDSoP/7EEQIj/B/CNaBKRgYEAEKgCGGFUIMIVoGJGCAOIMqQMSIHVsEYV2X9sA1l5qNW7/EFtAqhAzr230MLrRBjymSRCOgFKEKv2b7WFygh/LfNJVsQzQJwKcW5UT4ixNdG+VQbUTAcwA4//sQRAsP8I0N1oGIGLgPwcqQJMInAhQ1WASMpQBBhqnAkZSg1OmeR3Qdkrm6iQauCoMIUBkN6gGahjS524YRjYiEGCrDIbwoBmrGlztwUjGqTCkoByIrOKKwN0ioPe530GPSkDosAob/+xBEC4/wjw3WgYYROA/BupAkImMCEB1YBLBg6D6DqgDFjEVTzKwW7SVD8b0GOXDYQlEIY1t4GriLmcod8AQ2ZjEthFcBeBriHzfo74AiiUhAWAow33DcUtnSmbggHRVSEBYCjHcuHv/7EEQMj/CDDNaBiBFIEAGagDDiMwH8OVoGDEUgQIcqAMGIpIxXMqZuCL0JkMWPKFiGtbFAqKkz8Ioh0KEYWNGENaBYoFRUmfhDjPVOdB6Jg4uMg2QpMPJ25+hx2j10QMg8ClGS7HKm//sQRA4P8I4OVoGIETAQALqQJQkTQgg1WgYYQyg+BqpAwwxdx35/wOduIwDYwIh07sxFlGur8z6DoangwOCK1vZg1iW0/rfwcFVZEJASIqPRAe4RW6mbig7GJIggFiKr9MP+mOTq7bD/+xBEDw/wgQ1XASURIBBBupAkwicCCDdaBhhE4EGG6gDECJyjPQnGosiQLq7ZkjnrXJ1D84orY1FkQBlW3IkLS1yTqfnFBcCg6jA3GIjiMYKRFa+o4cj6kg1fCvZEDgEQDZmWvqOCaP/7EEQQj/CEDVcBIxFAEQHKgDBiIgIYN1oEhQRAP4bqAJCgjPOAMYRA2jBw15Fm37lfkuTmUgGMEwNzBwYrSzbrcr8mRqpsLKCSJTwlHDPimgzau2HYM8ZcaOMRKsscMDxTRm1fh2BP//sQRBEP8JEOVoGDETAPwcqQMGInAiA5WgSgZOBBhypAlAycggXBMNMK5aht0Gohn179QGURAuFxMwsvhuUGoRn236QcqkIJnySX8LoUNkjWSDu0ogJj4AmjJJXxQoFYhnbBo+UQANH/+xBEEQ/wig5WAYMRMBEhynAwAiACMDlaBaBDYEEGqkDEDJXphgTheELNKEhTHsQ9xU3cYO9x4PhNU2aUJCmOyPzsLzGH1ZEA22BjX0okhtAd2wp+QSAUWUH0YY3agkS2R2tV5BIhIP/7EEQQj/CJDdaAyRBIDqG6kCQiUwIUOVwEmETgRocqAJSINLCcShh19qHsrNd1g16FFsoFgmJQYdP00J6dmv24MvIUdlwwDQuBlDrbY7dKwcmpHwylyQPysKWfy9zb/g5g1Jw0StXw//sQRBGP8IUM1oEmEToQgcqAMCJhAjA5WAYYZOBDByoAwwicyHAKX4c88Imjyzp9n4SDtXxuPAex4554Q9WW66pwhhTqgPhewJF0yzArmK/g1LoONQ+F5wTJTcwEcxX9Sl0HE3NSOEz/+xBEEY/wfQ3WgYgROA9BuoAxAicCIDlaBhhCoD4HKgCwiYwNGPhQfBBWVqlfMLFNZaOQySZU6ifqNRqaeYcM1ZAYNBgLsLCUG8i6C0T9JYSuLhAJbi5lAyxzvSRUnYWFUXDpMG3oHP/7EEQTj/B4BdcAyUAaEQG6gDECKQHkOVoEgGQgPYcqAJAMhDVFxnPqf0wxwRhMmDb0DhqgXGp9L+mGNdConGAKWuGkKVRGMn1S92ClIKicaAqW1JMIYwSMmpecwNohcKEgVm29ZmVp//sQRBYP8IcOVoEoGTgQ4cqAJSIJAcgXXASZICg/hypAwwyUn5j8aNJZ8tD7t6zgljOFfpP6wIRguqieFfPLwF5glGTKTQGwN6kDKongz77v2H/YDQm+p8BkHOQKzCoPfeXHMqKqtW7/+xBEGA/wjg3WAYgROBGBynAhgwkB0DdcBJhDIDwG6gDECJzsEsHNySf35WQtBiNKuy7sEkwvABxC4ZE0EmyLJ2YDyYXgC5x4KJozppbeS9QcoQoExA5NCAqpw2h142kY5VAKgWIUqP/7EEQZj/BzBlcBJiioDoDKkCQmIUIQNVoEoETAMgPqQGCghEBWmG0PozFgGuCoTOMdSdRGrt4nsg9YHXBUJzGo4m0Qt29XoxeEzLJuFNq695R9CQ5ezZIjXCSzU/D22y9439CTD0sk//sQRB6P8HgIVwEJMAoPAQqQJMEZQhQ5WgYESgA/ByoAwIlQbWpg9IhgHkeg5TLLL09Dc8a4xIh4DD70WV0iy9O4r7xiwfEkgxBqFIICQBooiwl2LHRygxBpWgQFgGiioC1N4lB4FRr/+xBEIQ/weghWgYAxCA9hCoAwJiFB8BdaBI0kQDYC6kCUoETmlCWYFP471Rq7wZB4UsikQIJzCpMyFAGfUwiGxgIXvVGBdmx1+MeuK5ENiQIXulEAmHQfMWMSPdWqRNgwAYi25LJiZP/7EEQlD/B3BlcBJhCqEMD6gCQmIAHkGVoGJQIoQYLqAMSgQNlgxyDVA0s2DAWRbdUmJrZYMfzvxgR0sOhQCvnWVMYwljs8k8LCumWHRAGvnWVMZBTEsrwsG9Vg8IrYvipezRrkxJ5V//sQRCcP8IMI1gEpGLgPgbqAJSMXAhg5WgSETmA+BypAkImUjYKh4RZF8VLvNEXIxJ5VjYRoyNFQV3iXOC3SkxOUnDzRkaKgrui0MA3SNMk4pNweOg4YBENNBkMglJhSt/S7FhONBoL/+xBEKI/weA3WgYESuA8BuoAwIlcB3CFYBhgk4ECEKcDBmIxIfLpcA0EnGiBw/i3iiMEDIXC2PBokx8c5uUm8P4QMguCWPBESU7Qz1G44PlgsiJJxtdgOQerjzSnxgYqaHJ0pr6faYv/7EEQsD/CCB9YBIUkKEeDqYDDLI0HYIVoEmCTgPAQqAJMIlBhSNnmyky0QhqjoCMCkSdrgzG6xi1uvtDy4KKAqAXpiRRHWhNuj7TVYhPn4sjpxVB23INxHSSfbyR8zFkdODHBPuoMv//sQRC4P8IIIVgEmSCARgcpwMCJkAeQhWASwwGA8BCoAkwRkjoHDdawDL1IUdcwTCm000GKaEvpgHJepCjmGCMTVqqoEpoLPpToBETYMs3ZDYMJyYbP3xYxU2IB9cWu3ZKmDCazDbZv/+xBEMA/wfwbWAYZJEBBA6nAwySICBB9YBLDAQEID6cDApICJA1UgRDwOAM3UVSErDFMsX27cuEQuBwIN1EKQMuYSdEVmo4KqWEQnFA4+NPIBdOaWhebuDdaQiE4UCGxVkAunLLQvN//7EEQxj/CHCFWBKQBQEUEKYDEgJgIIH1YEqSIoRAQpgJUkRHButcSGwGGkpLRHrayTqpiozTMkPhY5UmrCVtAIZTWMgOJgUE7FyKEkGiFDZOWGuskOPAoJ2NkUJM8GKGycsNdYsWDs//sQRDGP8IcIVgEmCTAQoQpwJMEmAfwjWASFJAA2g2oAkKSEgB7biEgRlSUpnX+IzgTEeAR/vrFhjqgzVOr8Q2c8aJyIOv28RK09lKLVvjk2NH8yGX66gYFZaJUiy3xxavBOPIQNTpj/+xBENA/whAfWAMkwEBBg+nAZJgIB/B1WBJkEaECGqYDBiU1JwvtKOPLfYQqfmzofXZiSgTuCKm1fUNEKSYBoLjd2oFiSTqcGhq3wTJUJYEguF1oYdKia3WFM9f4GsuFROIQumszIkf/7EEQ1j/B7CFYAyUgIEOEKYBmGAgHoHVgEmSRgP4apwMQInSmyrT1/p9zConGQ2nlNoQYg4CRy1vuPPXR3QQ1GLRLFIBWWIc+fGv7LypPVDTC0XBoBGWId58bkRQoJJhWCEFWIOH4p//sQRDeP8IsHVYEsMIAQQOpgJWkTQgAdVgSFJChEBqmAkYlNo6ToPOUQkwXBQiucLCfHQNbKnnJsHT4ZCEPiAnHpUSsvXzj6NB02FQhCkCMJStUJHV4fXUnrzsKafjLYAo6C2nB5NKr/+xBEOA/wjApVAYZAqg/BSmAwyBUB6BtWAyTAYDyDaYCUJEwXTBw9pbFraysdHwakq76Am4Ugxj2BfjsEIqUwedQoFaLBFe2F+HIADLHf8VI8XrCgDFT1GgT1VBq9eHjWg/QoDTvSYP/7EEQ6D/CCDVWBIxKQD2DqYCQpIQHwKVYGDEigPoPpgJMwBIb5NLl/TfHLVUIbSh04t/bODOX3HicG6UE8qyZsjkid/XqDOY3Hgc12ERzgImQUG7qyBVrZBkrOQUSwSVIoKes4gSFa//sQRDyP8HkKVYGJGSgPAMpgJWkTQfAhVgWkYSA+BCmAlZhF0IE6k7DSqmwHAAMF3GAljlsqvCa3TSKmgXJBoLuMFC4QtlV41bocRUJtSQgqspmSGlWootvpvgPVZmQWAM1QjDtTcVb/+xBEP4/wjQpUgSwQUBAhqlAwImNB7CFWBKRhIEAGqYDDCJ36b4D2SCSPqIInJYmSH3sZ6jYYTWwYmrgZOSx4MPvTHVukEvk8fCeDPDZGmPRdGS2xJLKnUZ4KMk+N8lwi7YqvNf9RHP/7EERAj/CEB1UBJkgwEODqUCTJEgIEIVQDMMBoPQOpgJQkVTaKBSAMEIna202UFW4EnLdBI1UlWEQ5F7zM8iCM6IJOhqCRqpItNRpBtp4ULRfAT1naTLC0ijSZe1QSHIvUE+dpM3zY//sQREIP8IMLVQGGETAOgOpgMMYjAgwjVAYFJCBJBqkA9gilYjmcx/EBQGhK150R+nCnjYYh2m6OSokCoSteYj6cKSiQHggjqtZFD4T1Cygf5noxSUkCwJSatYDhUM/ddQN+Z6MUGMH/+xBEQw/wiQdVAMlIABEg6kAwJiAB3B1WBhkioDsDqYDBpIzAXCFf0Ea97n2Pg6AawM1QiCgKwhfwqyYViZllHJ2TCsc5kJgE07uK2xz5FXiaxV6pz+QmhNO7itcIdJFLxPOgN0okGv/7EERFD/CEC1SBiRiqEEFqQDBiRUI0HVIGBSQoRgOpAMCwhTgs5BxZAJdGZB+TrBJRILDgs5y52sCGTVUG+hOWCKIkADBlhHJg9gcNPutJVqETAWAmGJyYFsDhp6tpKnweOQkJNjkj//sQREUP8I0I1IEpYAgQgQpAGYYDAgwrUgekRKBCBykA9IiUI9PfBLOxKI7A8cgUJthyRCEm9qCVR2gEyoAGQssiTYEPISjLm6N5Q71HQCOBYpJOAAeZKpJ1OgEP1UglNA8O3PWIpiz/+xBERY/wfQ3VAYYROBEhulAxAkMB5BlUBITEADqDKUCUmEySeaDbQnsEZgSrA8DWPWWmHKTdqblMww+GiMsBHUVHgKXTEIL+CbrbBcrJgR7XHgxrpxhT6fILatVtOhXpck8OrEeh2v/7EERID/B+CFSBgUkIEIEKQDApIQIkOVIEmETAQgOpAJSYACVwhzl+ZDHRKhjO0k3zDh2wJ9K6XFF9hnSCMqdFz6CCylpHOUNVrHVQBI04XP5JshWoypytYUqVjBQPgvCrnZUnppwG//sQREkP8IwOVIGJETgP4QpAMSkVAgQbUgYIxABDBykAwwiYi0rRPUYawoH4TQ+53VK004Wi0rm+UZKaAzHMfc6iBAO06uFfu3IKWuFQH4dh1zqIEAM09wr9/YUtakgfDMCpjbrFZ4//+xBESY/wlw5UAekZIBChykA9AikB/CFSBgTEADuDqUCWGED12tF4/Ygk6DsNwKnLXNF5cFujMN59UhX8mB8IYwtvRPF6Dkgq99IbVQABoBwhLaRPF6OSC/0gqkMphmiAxi3JhZlj0f/7EERKD/CODlQBgxKYEIHKQDBiUwJAOU4GJELARIcowMSIWNubooVobaa7KSTC3Jg5lr7P5ukLZgoi85G0T7KwFosxxfK36KCfkZHWjbmZNBpQCA98VI14fRkIQGYd0FMIlGxZ31P0//sQREkP8IoOVAGBGxgRAcowMMJDAgw5UgYkRIA6hulAZIgkOHdoskYSgYw/dawtxmlxvMfJh3Qx7FwNCLdIowLufGZ9fmCMuD4SAICLpDmB+bbA7FsGHHCeLxyBHUwosK+PJ2NObzD/+xBESg/whA5UAYYRKBAByjA8xScCKDlSBiRFIDeDKYDAoIR4jMXjkYa6jiYm5VWKbt/sLaBqfhoHhWAxYzkcs/U/uIeAQVYXB4VAMBhHRyz9T9XGemwnMjwR+jayIdwXKve3+uLbDv/7EERMD/CQDlQBhhE4EYHKQDAiZQIMOVIGIETgQANpQJQkTMyJA78snCwI0emve3+mPHE8ZOF73bC0MsK4y5xldHtWIwRvbgwIDY9Sc6aA4ktMAlKaAaavB1gZk1bCdU52FPUhBKye//sQREwP8IQN1AGGENgQQbowMSMlAgg5UgYYQyBCBykAwwhkAyy8OYBlzVsI2qdWFOnCdYOYRcthJE5j4huq9SCWxzWFcXTHi1aGjojdV6sFcQkhcC8fVOHLH1KdX+oGKtkZUHYvrHn/+xBETQ/wgg3UgYkZKBDBykAxAycBwDlSBgRpIEOHKMDBiJyOkTR8rJUvUQGZMHJqBUs/6DQjKM1OtUncSFQh5NQ5s/6DMNmZpnSpPGBqLgmOgHFG44o4exsQiZSdBIJ1wuHADkG5Zf/7EERPD/CRDlQBiBEwEUHKQDECJwIEN1IGGETgPgbpQMGJDJYfpUST6X8UEcRZCAsh46YqB+FnPZmK9UvhA6nosMR0ipUFws58MZtS9GD1TEEiEEPezBLoYVgsvox+yAiSKiwyDOZ1//sQRE+P8IIOVIEiGoAQgcpAJYIJAhg3UgYYQ2A/hulAwwhkbYxGQ+a4kEZOjD0yBjkaO0O8Bad9ScJDtoxafAxyuJcBHNqXfqThHA1w4GBMCB7fbWB4tHNWrdHAHqeBgTAgeerBD+n/+xBEUI/wjA5VASYROBChylAlIwkCPDdQBiBk4EGG6QDECJyVrS9L+DiDTPiwSjBhmVQbu3Vp9zf2PPpC8WEosUeNoNd1KZeJ5hY7Kk49DqCgtFJxAk50ZPomNmQRbKw+igTK3KEknf/7EERQD/CKDlSBhhkoDsHKYCQiVwIEN1IGJESgQobpAMQJFBkunGzIBcGAikR7dEWFEeHKvJ1HHeIoDhQj21IcEEeHKvJ1HHcsKgYAMDU/WUN1dojG7NnFDJCocAMPT/xYl7YU+FZz//sQRFGP8IYOVIEsEDgRQcpAMMMnAiA5UgYFBCBAhykAw4iUCSsVGQ+Bt4x5w/qm0HbE50OLgcZJAK6Is4fwCDmdnQ5V4kHpPF8SZZIWhYgZONwcWpIUmYRxVljQsypDJycGwUsAZ1j/+xBEUY/wiAtUgYYQyA/BalAwwhkB8DlUBKBE4D8HKUCUCJwbfEuiEOnuDW8T9yDGkA0JgXuZZEIdPcK3ifuQY04ONByueVyDQYqhrK3xS9RgrYosHJ9apRgY0GZjaF7DA8IEYJjWX//7EERTj/CHDdSBJhE4DyG6UCQiVQIMLVQFmEUgOwMpgJCYhDAI/owZLoXuIBNEQIwDiLL5gEX0YMl0buIBMl4kSHl1dKC1oDs18s76k8bJQROhhge8vAWJYcojDLQPkeV9qRxyUG+w//sQRFWP8HwM1QGIEToPwbpQMQInAhQ5UgSYZOBAhylAkwycYLvEQg4Kdahb7Q9Wbk67gyWGss3ql1HiwimrwsyGBOklW/hMz8isCQBiixiiP5VQj+QtStrFCukmaeuqU7VluKDwXT//+xBEV4/wiw3UgYgZOA+hulAw4iUCBDlUBJhE4EIHKUCTCJyV//w4AKFElGwoCFQVd8FbsLy7AAAAAADWCrw1TEFNRTMuOTlVVVVVVVVVVVVVVVVVVVVVVVVVVVVVVVVVVVVVVVVVVf/7EGRYgAC2DdOFPGAAFIG6MKYMAASQQ0oZhAAAeQgoQx5gAFVVVVVVVVVVVVVVVVVVVVVVVVVVVVVVVVVVVVVVVVVVVVVVVVVVVVVVVVVVVVVVVVVVVVVVVVVVVVVVVVVVVVVVVVVV//sQREOP8HQEzEcMYAgMYBqO4AABAAABpAAAACAAADSAAAAEVVVVVVVVVVVVVVVVVVVVVVVVVVVVVVVVVVVVVVVVVVVVVVVVVVVVVVVVVVVVVVVVVVVVVVVVVVVVVVVVVVVVVVVVVVU=",
"Ab2": "data:audio/mpeg;base64,//uQZAAAAAAAAAAAAAAAAAAAAAAAAAAAAAAAAAAAAAAAAAAAWGluZwAAAA8AAABwAAAvIQAEBgkLDRASFBkbHSAiJCYpLTAyNDY5Oz1CREZJS01QUlRZW11gYmRmaW1wcnR2eXt9goSGiYuNkJKUmZudoKKkpqmtsLK0trm7vcLExsnLzdDS1Nnb3eDi5Obp7fDy9Pb5+/0AAAA8TEFNRTMuOTkgBK8AAAAALGwAADUgJAUATQABzAAALyHnJ44GAAAAAAAAAAAAAAAAAAAAAAAAAAAAAAAAAAAAAAAAAAAAAAAAAAAAAAAAAAAAAAAAAAAAAAAAAAAAAAAAAAAAAAAAAAAAAAAAAAAAAAAAAAAAAAAAAAAAAAAAAAAAAAAAAAAAAAAAAAAAAAAAAAAAAAAAAAAAAAAAAAAAAAAAAAAAAAAAAAAAAAAAAAAAAAAAAAAAAAAAAAAAAAAAAAAAAAAAAAAAAAAAAAAAAAAAAAAAAAAAAAAAAAAAAAAAAAAAAAAAAAAAAAAAAAAAAAAAAAAAAAAAAAAAAAAAAAAAAAAA//sQRAAAAAAATYUAAAgAAAqQoAABArxDZhiSgABVCGwDElAA/gFFCH8w2iNfzopF4gLgZ+jxFRHoIfwCihD+YmiNf7RSLxAXAz+8RUR6CCpMGpFj7kCxlDHuRwUpERwoGc8T+kx6Sz3/+xBEDA/woAfZByRgAhJA+wDkpABCiEFkBgRQQEqILACQlYDKLOjH4vBSkRHChbvE/qoeMwFs2TMaurbnYP/8UO60YQO4KIEKpGxdZS2sljKV4YKq7KrbxlVIPsaLjk4PQ24YFRQQkf/7EEQHD/CTDdoBIRIAE4HLACTCJgJkLWYFpEFISoWsALSIKFesbIUpB9jQ6OXAcj9WcVRQQkVeWNqdHyJhEqLk52z6Kr06lLBHE30Mb9SRMIlRcnO2fRVenUpYJxN4oMzCggBlrISf//sQRAMP8IQK2oDmGDAQAUsgHMIGAhgpaASEbAA8BSxAYAkARGZICzkHMiMZtoggBlrMk9I1LEBXoOONK17khGqXo6kuwt4Y0lR0cWtfWkoHNFsBmHoHMYFao4ta+uqwNDBdxEth5X7/+xBEBI/wkQnZgSETAhFhOwAkIkBCBCtoBRhgwESFbACkiBg9VKaBwLJV7v3YaGC7iJbBZWnCgtgcCyy937hxIFGBNwidbAQL+jOwZyNMONEI4SzQGVloCBdRAdgzkaag2Npixo6k4f/7EEQED/CFCtoBIymgEOFbACQlYAJIK2YEpMBAR4VsAJSYCG5OCthgwhRsfQbD6YsPHUpq38XSSwwYQ9j7ETEg4LSkHOfuidm8pEtC95CixpjQ4LSkHOfuorN5SJaF7yFFoGRpQWNp//sQRAMP8IcK2gEhGwAQITsQJMIiAixBZgQYoMBABSwAcxQYTPq/dWS2CcEgxyVCUsoLGyrDm3cMCbBBZDuSYCYOCDQAcaxSYTGVoGqrU/GwTBxA0IONoomFjG0BxdzNanBAUVgs+VH/+xBEA4/wgQraAMEzABDhWwAkJmACRClkBIRsAEeFK8CQjYBt8MKsnDs1dknZAhGsLrqmE6+KJKTh2aPsk6BEYGjZEd4scqEWlKg2C6GrzVCkPB5ssd4sl6t6iUGw9DV1GobNFBclgv/7EEQDD/CIClmBSRAwD+FLACQCQAHIKWgEgKwAPAUsQJGVCNFezhQWoMQNsVVu4SbKC6HFmU3CgmqDEDbFVWJCtC5Mkk2p7pJKGPs1WJCshcmSSbS7AQJuGPf1VYCCsfG5Qa5BTnUD//sQRAWP8J0K2IGBMgAS4VrgJYkQAigrZgSEbABFBWvAkI2AmZjFDVJGxlFKQyQPG6AtgdL33F0sykjLkjYyiwaLKi5Ouq0pf7lk2CcdK75KwaIlQkJ11TSl1blk2CcdO+2osTl1GeP/+xBEAw/wjgrZAYEzAA/hSwAkJmACBCtmBJiigD8FK8CQFQAt0b7/XQLYOoiOjLbCB06fQKrwX+6sktg4xLNaQjVG6FmWGM3CxjNUNdjuTSEbI3IjUmLKQsY2oaORTvWw0cOuLJQZR//7EEQED/CBCdmBIRMAEOFK8CQjYAJkQWIGDEcAQQUrwKMkAF8USTgw4xfI2GjgfcWOKGUdfFEk4NglaurgxsVSIY+soA0UcIRYMQ0Z20TBQ5YkcFOqWpVW2pmdNgUTVUqQFnUw4TF6//sQRAOP8JIKWQEgMgAQYVrwJAVAAmArYgYYxIBBhWvAkJmAPo9IlZ3cMdMMXUZoNnUw4TF6PruHRjcMKgZbRCPSyw2IpqY4g80BFZrwNKQmKUWIlJBwdVmaY90WSTsNZGySwWpkiAb/+xBEAo/wjQnZAYMxkBDBSvAkwyYB4ClmBJhgwDqFLACTCBjwNsLvgsrMYoSkh9tvBlYoHB8o+rf4LKLgKhMy3XQNniBoQVKkLkIYs4OFfXQnPEDQgo1CFxAJtBwr61QEIQewRzcLG//7EEQEj/CUCtgBIUoAEkFa0CQpQAIMKWQEgMgARgUrgJAZALeRKO98XVaqOpTECEHsEc3Bxu3olHe7F1WqvkaDJQabLHUmWNEtmYWkFUt1UGSgHNljqRljiSlZhaQVS1FVsLvKB0hk//sQRAMP8IoK2IFpMBAQoUrgKSYCAgQpZASEyCg+hSvAkZUNkmm3gQUrWLgsmvsh1sYFyGSSabfBBStYtAXf1WGCqwdJjkj7iynGZ3DGPt2xQqsEyZKR906Lg7UMMfbqSEMJh0dSVNP/+xBEBA/wjQpYgSEyABIBStAwJkACMCtiBaTAQD2FK8CQCQDLpGld2DHzbB1cBVYuNyKhMmz5VonK/YafNx1ciZY6Eh882Fd6FFK3lSYRXbbwaWTCQ+urTkDAhsEUIa66qLISmjPEuv/7EEQDj/CDC1iBgTIIEKFq4CQmQQI8LWAEoSSoPoUrgJEVEInj4LZWcpNNsZYMJh8+SFUxZ58FsrOUmm2MSEaoPyC6MGjZ8QLO2tF0FbsrQ3gPyI8kLOXAAw3DQglmqrA0kB54PHDk//sQRAQP8JELWAEpMCAQIWrgJGI0AkArYAYEyABABWtAwBkEjn3SRiu5Y5NtFVhpIPuOHElHuYpBsGKFpoq4NrF0iElpYrdvRLKyS2QILvskbSXSIYtMK3dElKzC4QIb6mhHTshsTk//+xBEA4/wlQtXgYFKCA9hSuAkJkFCHCtgBgzIQEOFa0DBmRBUF4rAwk7YJmH8zNUK01Q4TLxF2i4BMrWcM9WErdg2IqVt52RQNFZ2DIoV26VqYNiylTvOyKBoN7BkSWy2xKUIDg+ou//7EEQDj/CHClgBZkgKD6FK0DADQQIkLWAFpMDgQ4WrQJCZBAirvZk72kyV1fsi2BIUDdhtx4cZhuglCqK3CdsYMhg5gsh70KZW8pM17VSBuYwOhg5gtGbAzK3lJmumqkxAiLuF3oDK//sQRAQP8IsLV4ErSAgR4WrAMClAAigtYASIyKA/BatAkQ0UL44bp2VQuiuxcJcZGqpnGsUrqcH6PZVH0V66qAlQHjYeOpTQnsAGG3DmuajKDKgPGyh1Sap8AQbo4WmqqvDd4pDcqsv/+xBEA4/wiArXgYEyCBFBasAphgcCECteBgTIIDoFa0DBiQzILR9HQruXRyVohvYpDcqsvILT9YeA3ctju+ZZEiGAMyckfNlsegtKzDVGp0whaGZkxc2Z6YDBtRgaaoCTzYbj6GCYKf/7EEQEj/CQC1eBiEkqDyFa0BmFFQIoLV4GGMSgRIWrALYYDDYD1O388pS1l2BYsbmqEzjTWCkHPhgxlOi5opjIjpkRhrNIPivykT2zWJmimMiOmRGGs0g/DflIntmqsGLD58SHaPLJ//sQRASP8H8LWAEiGigQYWrAJCZBAgQrXgSkwGBABWsAlZgFcZxrgnCSL2DFgePCQP0LLFWhob8qzGrSG0wPoLySkvZoGhWuwdNlFDciugHJJE3XolCv2Dp2dNWwKoDxYYKLNpWYQ1b/+xBEBg/wiQtXgScyGhCBSsAkJkEBrCdgBICoKDuFKwCQFQQzhzO6zFhqgPPDBRY2lWCeGxnDnHRnCFFQgQrYfTYBI7GheuEKGQgIS2C6cIR2NMfdGmhLbZDYnHa1UkPofFdy0CLuNf/7EEQJD/CPClcBgTIKEaFKsDAmQUI4K14GCMwAQgUrAMEVEAEttkNic2cqoD6PwN3LQIu5zSVWAbFlK243v+c+NyGtqk7KNMpgDYspU7kK3AXG4YP31brBawUhiUaPoCTcwMatZgw3//sQRAgP8IsKVwGIMhASIUqgLClAAjAnXgSkxIBFBOrAkJkAfVjFARAiHWHxwYWwNc9tJGRuaqoG9BwyJA8kZXqpB+r6UTav6aBvQcHQIDyQ6vKRbhvpRNv6akyiYHWAziFmJcQ42g7/+xBEBo/wewpXgSYQoBFBWrAwZjICDCteBIjIgDyFKwB0iBg1/XChQiZpmuOKEmshYb9g+E/bTQZwHh8oXgfXSYCYb4dJNG2EsAeNlC8BddKCmG455/XV4TkcDoyVbNIKwS6s7rlNHv/7EEQID/CECteBITIAECEawB0mAgI0LVwGCGwASgWqgGekQIgnIPB0ZE2Oj5gl1YsCpo9GmGwBmTmF9l+9yTRsGgqPUMqcAFnFehyhG0veYMWe/Tg1T4ypwxq2GRZKTKhYfQuVd3DS//sQRAeP8JcK1wGBMgAR4VqwMEZEAjQrXAYIyIBDhWrAtIyIxTG2U4Y1bDIslJlQwtwMo24aWWNspkjYXxkUY3EB9bgJxtg1MpyFONUEUZDl7hadzEuN8GZkjopViDFAeaBgPqMsQKf/+xBEBY/wkQnXASAyAhFBOrAkBkACBCdcBgDIAEKFasDAGQBWsUTk7u/zWJOB48JA+ozDBTq1igmQpbJYU9E2hPZXPvyLdX5Q5Fu2jEPRNwnsrn7yBur9lshRPbQqsTcDxYQFGj7BdP/7EEQFD/COCtcBITIAECFasB0iFAI4K1wGJGRASAVqwJYYQIWruwd0KJZNQmgqLCAo0LwS4Acbjqi3J6RMKYwLo1E03NhSjfRwRKjTTY5QyMC6KNHW31cq/dZRJaMjTWAemloniZGF//sQRAQP8JgK1oDPMIAQYVqwMGIkAlwrWgM9IgBDBSrAwBkANmApasYti2rQ+ynDv2Q2MnAUSbAIMbBwbaNlLgIswtEJD9iz7zBi3f25JqmZCjT7YA2LJThQPwCLV+6hWKOqgjAPBEf/+xBEAo/whwrXAOkQMBABWrAdggYB8B1eBKRiQECEKsBkmAii0ectwMKNWMrbNFEOoUhibVsp5bgYMbjK2zRRRPIDjIkKLU7mJD0gx7R9bBeg4ZEgg6df6o9UgKvaPrWzlgdMVllD7P/7EEQED/B7B1cBIDIAEQE6oDACQAIcK1wEgMgAQ4VqwJAZAMAxKw++Or36m0TLk9MwrqwEDGwQPppZbTxLEHh8gLxP7IGXn7LhKibaeZwHh8gXiL7IGWr9lwRUTbSqhvEw3KaVuzqX//sQRASP8H8K1wDsEDARgVqgHWkQAfwfXAGwYkA7A+rANghQAFbjuySZIw2gWC5FGS7WV9KJu/t+kbWSNAOBmZUXjNMxwrlmmLQ+yihOBmZUXuW4sK5Zpi0bKMMdThkWRjno/MIV2wb/+xBEBo/wjQnWgYkRMhJBupAZ4hRCKCtcA6SigEIFasB0lBituSOdIwBkWVyhXHaNWYBDjasdNIznSQ1C4SHpIGZWYKVtRzEFMfJUw+hsJDyyBmWwSGtxzEFMfJWySgPNDgHFzuHBtv/7EEQFj/CAClcBJhEQEMFKoDDCJkIYH1oFpMJAPQPqgLSYSIM8yLPr08wTVRoLMud+iy20GerU3/YKcVwDZV4en+oHuUYQtLJOiEcVwDZVoPTvSB7lIRSyTYNYHixAYmOl/hItwobJ//sQZAcP8I4H1wCpMBARAPpwHSMGAjxBWgYYRoBChWnAwBUBKJtpohNYfFiBRt6tqAVihskom2mjTShTDAul5lqzyJLbjlW5lpwWmlEMYJS9Xmiha9B7XTTW+VWE3NCxKWip2+iC/tH/+xBEBg/wjwrWgWYZMA/A+qAwBkBCEB9aAzDCQEKD6oBmGEjZqyQvY9ON/UNjqN1FuiC3dTX7NX8jhTmBsTSnwZm+pm1lWmECtDhTmBsTSnwZm+ky6ypNyBWhYO4ThiRkq5bMgEP8o//7EEQGj/CVDNYA7BggECFKoBWCBEIsQVgGAEwAPYUqgJAJATUzBEB8lDOKQxNmVxV2Eh+oxVehW/cP8ExSPhcXP5PcmhjFvcllwdI6A4yOFETdMGB+Ma/mr9XTq4aPjuNYLp+pjaf2//sQRAaP8JsM1YGJGTAR4VqAMKNEQkQpWAOwQMhEA+pAdggZDNDIGRHyenVw0fHcvcg7nCwvWDNKzK3+4ZqNRHJDa16m4AH4JSS4lLfi0M1GojmDa17NwAH/EsrWyfyqofoaC5BkVVL/+xBEBA/wlBBWASsYkA/BSqAwQzYCOClYB5hEyEGFakA3iFHchQU+QeTgKnL4LFeJhunQ4SVsODfg4pYOarLZjBXp6Uw0P8BS349Wg1m/FaC4V6erHdYWwCDfjrZm9fyVw91OGRNLlv/7EEQDj/CWDdYBhRoQEAD6oAmCBkJIQVgDsGJAPIQqgFSIEHb7hQ0+0wUI7RhWSidbDI9SWd/cEDf1qRuan5ofA8ZD8dLHSZgYM/pA4UkJ74OD8bCQ8sotLhwbyTXMGtWq1ZgmqiIL//sQRAMP8I4K1gGGERIQwVqQMMIiAjQzWAYAaABGhWpAtIhRQXaYwd6KME0iMZ+fVmCaqQBcB3TEA34wRAxg2TxbI0uE8u3e4gKn8GD0nBkR9MGuK2A2H5ms2FA30GDzF5W/loyoKiz/+xBEAg/wdQdWgOkQkg/BCpAVJQRB5B1aFLGAADsDqoKWMABBBu/Bz9kI7FrX5DbA8ICiCM3hEa/bEVXLX5JZlYkKTB9c9oE4jC6GJqk5kGJETB9f2oTkQuhhuqriywFKkiOLXJJo9f/7EEQFgACUB9eGJGACEaDawMYMAEJcM1gcsYAIP4Oqg5gwAMFrwIx6pyvJKDQfMmC/npPPbWC14EYcycrJdZUER0kGxv9HZX+ihdMwerPm170w2MU9HZmedJyYXNtGV7MRA4IjxVpv//sQRAQP8IQLVgEhKYIP4WqAMCIwQiAzWAYYRMA4BCqAkA0AhJR9VjqyrM/dUcJwxLSV5vhlHqsas5mfuL8ExSaGLXP+i3H1GHvBMZJ9egOMjij38wdHknvYrerotA5s2WxssBuUYYj/+xBEBg/weArWgSERsA4hWqAgwhIBxCFaAqRAgEAFqkBUjBGB05HOcCkx4rj+EUfjDER6dkMiND5BrNUsPHkByGmqoZEHgmKNZ7Mh6P8IVNXW3yrF+Jg3TlOsWQqj1SJtEXe+TH8TDf/7EEQKD/CECtYBgBICDYEKoDADQAH0K1gFlGiAPAUqQDWISNOh1izWj2BKx+6UowuSkV1p3Co/g7EAM29FDSBclIrjLuCj6DhQyyldguoYyPUlmRcPHpHKQGoY9tMF1OGR6ksyLh49//sQRA2P8IcK1gCsECAP4UqQFYIEQgwtVgOwQkg6BapAdIhNFHJKXY32L4HjItF6jrsIcfVw1kWzvsXwPCQmLQdeIj6uGs3Z2rUoD2hZd21Ao9VYKrOCIMpotSgPNCy7n1FR6qwVTLD/+xBED4/wiAzWASASAA9hapAkAkACEC1YBYDICDuFqkCjCEhlWa4tOE8izc6J6/3UU6gQ3vklgygFgbuu4WPxgSmFD6rn7A8OEmN5WEg/IMDvQadnP2B4QFDLeQ4hl9mUWX262+QCiP/7EEQRj/B9DNYBIBoAEQFqgCQGQEIIK1gBMECAOwVqQCYIEGME5S9j7C0H0YE00H/TEYhjBOhex9g6D6QTXp9NgViK1uDCCSeJYfsMPTQFdcCsRaNwYQSfjQfsMPQIxFcGukGxin6f//sQRBOP8IENVYBvGIAPwWqADeMQAewrWAKwQIA5BWpAJggQhkH44RJMxtoirpBsYt0n4ZB+OES1HoXmIh4Imju7DgbL7Os/7paPRJigUCIRBm7TgbL7Os9I9DeiA6A5kWQc3vgEHtD/+xBEFo/whQzWASAyABEhWoAgBkAB9CFYAaRgQDYEKkBzCFCAEBJVSKgKIhoXt8Ig9oQAlVS2tA5s2c+wIeD9owtgwi2yntTA5s2c7Xi4P2jC2BK3phioPBMUSdPuAgh9hhFk++QyIP/7EEQZD/CECtYBIBoAD0FakCQjMgH8K1YCpECoOoVqAFSIFfBMUSZvuAgh+MIs3urH6JhunT1S9Ail9mxNg1O2ib4mG6dPVL0UUvs2JsGp20aUYXKildPwWUv9tUQBRu2jSjC5UU2n//sQRBuP8IQK1gGBMZAQIVqQMCYyAgQrVgWExkA9BWoAsJjI4LKX+2qIBLtozsmIyNUHJZCAw/YOOgDI9MqdThkcsPJZCAw/YOPpNqThceJi0L8CCD8cShaNjkycLhImLQvxQQfUcSj/+xBEHY/wgQrWAWEZkA8hWoAwIzNB7CtYA6RCQD6FakB0iEgVRspq2CATXjW8TXokpfZ9SmBRmwQCa8a3ia9ElL7PqTgG6rs6DrBs729hBS/3w1o5nejs8HWDZ229hBS/3w1o5neii//7EEQgD/B7CtWBgTGaD+FqgDAmMgH4K1gEhMZAPwVqQJCYyLD4cQRbtsBhB6xgzSKdvbsDwgSKt14TEL79RzWJ20QUhGDaT5uJDPoMFaNTtcmDEMYNpPY24wZ9GCtGp23HbUDFCTd1//sQRCKP8HsK1gBJECAQQVqAJCYyAewrWACwQIA6hWpAFggQdBgJfZucTNH9L0wSxCiVCsyf9BhC+zcUTeT0vTHmUDiFfJuExj6ONjmOqj3SDZa3ExuFhQ/QeNjmauxEDgiTHdh8BBX/+xBEJY/wjQrVgYAyABHBWnANphABzC1YASSggD0FqgAmFBC9+spJkxsciDAOCKI7suwCBT1jxiXI2ORUUgOZMwfsuOEb+6zyI9GjKwCYpU9H9uHEL/dZ5EejRQrvmBzbzn2OgpW9n//7EEQnD/CMCtWBITGQEKFagAUlBAH0K1YEgMgAQoVpwMAZAJjBRm16czeKi8zInbdBRW9i4MYxm16bYVGgmxJ0XQeOb/bl2DE7aZMJA4EzGrag8c3+3LsGdtPIaJhuvT9D4DiN7spB//sQRCeP8IIK1gEgMgARQVpwLAZAAhArVgSFJkA/hWoAgCUAg9OnGWEwbr09ergjGN905BSb81lzsLqFN0lwwre7YmgVTseiUkornBO5XFgWfKGk0Cqdj0LLFTEJKoHtHRUMb6pthAz/+xBEKI/wfgrVgYExkBChanAwCUACDCtWBYDIAEOFacDTHIjsyxUrCSqB7boqGN9U9hAzspfBsJLHM63D5zfWvfHI0OTS+DYdWOfZcZOb67339Dk1tEkB7TM3arggLb7t+NWjJU9pIP/7EEQpj/CACtUBYEoAD8FacCwJQAIMK1YEgSgAPQVqAJAlADzTLTD4IDm+7fjRVG2nnpg6w87cNSR4je5ZFo3tfmTxaw87fW9WTjB6g4PRdWmkdh8cdF/V0Aiv2dUtHcm5FI7A8IOV//sQRCuP8IUK1YEgSgAQIVqAJCkkAfwnVgSIxkBBhSnAtIxgfiryUa/q3MtHcm5GrmEMNvSW6DlgODGkMM08nIybKEUIPKLpLmB6IkMM1iciyFc0LMKmarhGMf2kzGNTsenhqkLMKmT/+xBELQ/wgwrVgSAyABFBWnAkCUACICtUBiCoQEEFacCwFYCuwXEGpQFY1Ox6WC00A5KdRlIECWowDfIYvhYG2t9+cIFVAa/kKtTVE4Y4Xb/C8NDH9UfV4GZzEpURBjBi+1XEoKaIMv/7EEQtj/CICtUBYEoAEEE6cBlnEgHEJ1YDLKCAM4PqAMAZAHSzNZjLVBUWzS8pVwIiBqOHpjkbaMtUFRbNLylYQhYuUdmO7aKG3ix7hBlcgBAQNlQqwXRk4beFD3CCxXIAYCjVKhVg//sQRDEP8IsLVIGASgAQoUpwLAdAAiArVAWcxsA/BWnAs4zQXRk7UVGh+JysK7SFiC7Rpf0uTaio0P4tmJSkHEZ3dQonzVXD1gvBnYv9D7YlGs+YeuM5HD1gvBn6fofeOjTv8PNR1ZH/+xBEMY/wggnVAOs4EBFBOmAdZwICBCtWBJhkwD4FKgCQmQDdAXaU3ocyBYYaiDE+/gkw+0ha6K7qnugsMO9JOOLvqSppMVVC66C9puB85n1ITx6chRIQWeWs6j9X/cB4ed9SB+9Oiv/7EEQyj/CECtSBgkmQD2FKYDBJMgIQQVQFpEoARAUpgHekCDEvEMZUKXQlMBAad7o+cQzWYxLxDGVBBjlOFBp3uj8LuSqGigKi49y0f3CYUNqMnwachkhWPTe7F8uHhQtqMn6/yqZH//sQRDOP8IsJ1QFgSgAR4TpgGekQAjApUgYJJkA/BWmAw6SQyxaiBmsQe9AUad6TayPRk7HHi2GEWqQ50KjTvSYcvRk6xPCJpo2zHA6nBYRFvVY9EZUaxPCJppCzHzbAHB536bD0RlT/+xBEMw/wfBBVAOAUEBFCCmAtJxQCKCtSBaEiQEIE6YCVpCBqScwihZQpLUHqIXGB1ShjdPxkk5QihxQodbOGjeQC3OZVgtJqSCWkVdanfvHRp38Dz09RnSatBI6KutTv3jg0e/o89P/7EEQzj/CQClSBglmQEcFKYDAJQAI8QVIFpKTAQYgpgLAKCPUZwzbYDZ5e77k5AMMO9JBqNTow/bYDZ5t1gnILDDvSRK5OSpJTRCCJaRZo/6wrIhl2kfdv4OyJUPBxkPzxtYXqLdpH//sQRDKP8IwKVIHgSgARgUpQPAlAAignUgYFKABCBOmAwKTI3fJQNKAqCJtl7mLrAEGgysNXf+NXodUA4y/H4wwLBUWrGV6flU2w/xhZp4QLc/JsOjB74m1VyNNi3cLKrC5bn2xOMHv/+xBkMg/wkhBUgWAUABAhWjAkC0ACVEFSBaSjCEKIKMCQHQDibVMd0uIVFQ+jLMaxV6FSx70nBu6o1qFCNRu2057k9AIoN2Lhu6rCzQhBnANue2ikgZCMONUcTfbylEuFgmoXzX1cAf/7EEQxD/CPCtQBgUoAEQFaUDAJQAI4KVIDLSAAQYUpgMCZAMOOz26u3gul4TUR7aMttMenQ7LiKdxFuxlEGpKBcpGW5O9MhdR3vnr2ZBXKsllLVmeR4+8cLHv0mWY+sw4ALPLVmeR5//sQZDCP8JsQVIGJURAQYgowJAKAAlwrUAelhIBChWiAdaQIfLhIFg7KBLS2Sw5qQwyUgd3O9yBIoGUGC/ffxuLeL4ydEFSu9AIQG7MvvrXyNANZGQXlEUawtMDK9xn5PJ41KCsJH2n/+xBELo/wiwpUAeJJkBFhOlAZ5xICTEFQBiSkwD2FKYDDmICHP/cCpYO4z06aliwW2UEOkTTAELHvdn/tuItHzB9owNwx3rAULB1VL225FcQ4Q1NDMq/WvTYnKBlhqft4yDGQfHCMq//7EEQuD/CNCtQBgFoAD+FaUC0nGAIkK1AGCSZAQ4VpQLScYE9/7YbKBlhqft4zS1gnhskELWj3eGSx70mx3VGdLWCeNkhR72fchKWDqKMdGQXpSRtKxtGo61VsAscDOGchkuIkDIYJ//sQRC4P8IwQVAGJKTARQgpQLSUYAjgpUAYZJIBEBWlAxJyYS92KlYLlFq8y1dzA9wWjETIsRoaBMoMVKEU9PlcX3oNlx5tLwaD6Ddg0+SXKulTBaKkD7PNenhgsHZQ/pY4naJM4HCX/+xBkLQ/wiArUgekpMA/hSiAwazICPEFSAzziADsFaMDEDJgQ1V20ZSvyn764ZYKgiLqtOj7kJlD3qj7MfvhmAHDp+UsnvQChXZl9+9XC3YLGRIMLTld4CqwZqGjq9WH/hY6WC41ezP/7EGQuD/CXCdQB6TkwDqFKMCTmIAIgKVIDrSAAOwUowHSYCBCPB2oyqvVqaETDc/KzkbOAose9pgwySXZKUioeFioXOwUKDGVPM8gqws8QhmcJ3Y2pWAzA35aFsUhdHM4DwTIF2Xys//sQRC8P8IkKVAGJKMAQAUpQMAdAAkAnUAYBKAA8BOmAsxxQHgN+6tjt0N4mDdDLraF3ApgzhhMhkut2bi1axleo+5GVg7jBzc1dcEdy1VzDblvcAWUPf057ha1dCUy1Vzm3S9wESh7/+xBEL4/wkwrUAYEyAA8BSmAkBkAB9CtSA7CggEKFKUD0nJj+nPcLWrw9qXxkejFOuhoXQYyhLTpxbVOGR6MU66GiFBjKEtOl4vQPhIeRIIy0AUG/ZetUkXkYfQPjw8iYjKOBDDtB7//7EEQwj/CNClQAz0iAEOFKUA3pEAH4J1IGJORAPgTpgMSciFJyOnmBq0EBth6e4eYMUjLL1dFymnmCbY0L/Rw6FQrtw42u1SphMiswGxlt9XeCHT36b5NW0XkMZ0NVBmMtvrYAXDMa//sQZDGP8IwK1IEgMgAP4VogHSUEAkBBUAYk4oA/BSiAwBkAmv29f6i6CocIFG9tbCCMa0N/1T80XQVDhAo3trYLRiSCe6vjlFSsa0lVkoeEbDGpY59nX7xjCSsa16rJnhHGNSxz7Ov/+xBEMY/wlArUAMtIABEBOlAxJSJCBCNSA6TiiDmEKYB0nFD1hewVrEsMq/9DaG7MqUrZk4DMitYklKf/Rmhv2VKVoyeyaxgtFCmaDkyAEwZjAbbNm/l0+hSDYmhmqSqBFLeItsy9/f/7EEQyj/CLClQBLziSEGFKUBnnEkIIK1ADPMIAP4VpQDeYQMmnCYMSMle28Rmz36TdS9lv5xbAOHR4q1HxD9uiMWsfUsP7BopHwqPR0cIDxjjKMUnIYvsGikiFR6OjhRRjjKMUnIad//sQZDOP8JIJ1AEvKJIQ4RogMQciQjApUAYBKAg8BCiAkKTIXDRWO5CiR30fIb91uwa0Xo1domPn5e6PTA1GkxZAv3XiLULgjJC89MTgCcMwcCRUmxvsMskIZkhe7JwFOOxsC2M1vmr/+xBEM4/wiQrTgYA6ABCBWkAwB0ACPCtOBgDIADyEKYDADQAT0NFqu0zKxt/Bq3e7cFnMG14rxoNy+GZp56DEl2jH3MdWlSMJkqVqh+4txuMRDiGlQq4108heehfsbTd/ToIcGGU8lv/7EGQ0D/CVC1OBhRmyEOE6EB2FBEJEKVAEvSJAQQUogMQMmMbK5QjC0d/1BN3JC7qn/zktjZXK0YWZ3/UFukAu4W1VifDMMh+Kyx/pwCUaRCJkyaqifDMMh+Kyx/uOFGkQiZMmqmmk//sQRDMP8HYK1IFmETARoVpAFekQAhwhUAS9IghAhClAl6RACtoWLufqWCq3He7G6rMDU0HC7j+pYBBjcd2jE6HFvhaoJ5Tbe5MIK3RxsC63YtkLVBPKbb3JhSjajjY/XD9E8YGET6P/+xBENA/wighTgUwYoBDBCkApghQByCtSBaRCqEIFaUDEiFB5gdLlzpmDxlcP0TRgYRLyG3DgxrR5toytyYwxCBWRNanGJSR0051cCUXysb17I3iA7fMas5mBWQrV0+iDG2DA2rGMlf/7EEQ1j/CBClQBhRogD4FKUDCiQgIINVADsGCAP4QpQHYIEDGUwKxFaun0QY2wEDbjHPtxg1y4GxNL7kq4WNaQCRsLLq46xBaK0WhL/8SXkgEjbdShRoqCImGWtq/qieKYFDTX1aoq//sQRDeP8HUHVIFgEgAOYQpQFeIFQgQrUAG8QkA6hSlAN4hNJwxLQzJ9bhAbuJrM7cXwBoZDiB774sK2g5WKTSOgOiLIH7Ex7/EtsF9PrhorLZC38gIdqxwyJCuu0WgcbHxrNqArrHL/+xBEO4/whAhUAKwoIA9hClAZ5hACICFQBC0gADuD6UDEiI2bKocyNQZmDztUsEhvVxpAaS2yiZGoZmFne3J5NCumDhgX1sFwKLVTpOo5EwmN0VhmouqJ6Gi1U43F1V9Lp/1eJIaiof/7EGQ9j/B1CtQBiRCoDSD6ICQDQUIALVAGAEgANIUogJAJBaZasTbOy7gAPqMD01JQzGR6mbZxl3AAfjA5lgyrFOlMMjFI9TigesGCUwO1Yp1OGRykepxwesGCUwrVw34LwyHYhUjv//sQREMP8IMK04DsKCAQgWpAMCNgAfwrTgM8omhABWkAl6REsAoX4QelQaaN2D4SEw1DZ/4VThB70GnMCQszQRXc+HCgvRHEGmje2m1EgPkLLu2EIL9CS6y6w98LVBbE/fu4GDfjh1v/+xBERI/wcQrUAG8Qmg+hakAN4hIB7C1QBghmwDsFqUDBDNgCXXAfC1QWynrn3CYW/HhdDNfoMI0hgTFqvqcML3u60J5xUo9E0YGC1/qdAXvd1xPfVXIQBlYxrjbH2Agb6xaR6PRqyv/7EGRIj/CGDNOBhRooD0GaECQDYQIoK04HpKKANYPogJAVBSGGCdJ/XYUDf3PbeoFZCtXhSGQzOJL3s6lbQagViIleFIZDdxIHvZ1K6yruUNcForRavbfRBb8Ycipnpg10gbGLcV9w//sQREsP8IMNU4GAEgAPgUpACYUEAhArTAYAyCg8BWkAwBkFgNfjh8vNUVDQYloT/9zhYlfdlKsn3nGioYj8Rba+TA192xVm98hgDR1AcjbWwCHH0irM7yHA0dQHI2/ERa/21KzO9Xf/+xBETQ/wgQrTgM8QkA3g+lAwAkFB8CtOAbzCKDqFqQA3mEWJhubiC5b4otfZlokBn0a9cNFZuILt8UWvsy0SAz6F1EyNQZkxdFH9Gzr/9e1ImmlEyQhmYNRX3CwsfjikVx+iYNztPf/7EERQj/CGCtOB5hEwDcFaUBWFBUIEK0wGAMgoPQVpALCYzVLgAMeLgVC0elrgUG52nr3cABj60uu6oEGpHroZfjX+Gir/lwW0C6oE2Wrc27Y2w4UfVgyHIy2TEZGqC9NcFLX2dRr7//sQRFOP8HYK04GBEYoOgVpAMCYzQgwrTgYcxIA/hWkAw5iQojahjJaw8zcBBj0jBbtKx+o1kY+L1IvQ8m/+nJNYR20dvAfCRMcqbcKGj+ECuwQCbY1+L68HNX3bC7s71FBW0O65y8D/+xBEVo/whArTAYJJmg5BakAwojVB8CNQBgRGADcEaUBmCFVxobVI27O6xT4WmhbL++9gY8P+yyibzeyns6Dpg2dvZMIDj6OCa/6Yuw+HDCrcuwEFHpHD3s1S/onjA8Zfh8JGh+3Wev/7EERaj/CECtMAb0iKDkFaQA3iEwHgLVAFgMgoNoVpQCYIFUU7KpKgDKx+Mbkr8xlM//b1EuR6NYpCGC8ufy48w+m/+b1EgMx6NK2djHS5BrMZhbYwuFRLweCQFRkuWvNh68fdAWrE//sQRF6P8IsK04GBSZANAWpQJKM3AdQrTgYAyCg6BWkAtJRNWllYHzHVYCPCRQcjCXqjYJGouJf+ABAJxIYcBjbGqChT5UxBTUUzLjk5VVVVVVVVVVVVVVVVVVVVVVVVVVVVVVVVVVX/+xBEYo/wjgrTAYAyAA7BWlAkAkAB3C1QASRAgD+FaQDAmMhVVVVVVVVVVVVVVVVVVVVVVVVVVVVVVVVVVVVVVVVVVVVVVVVVVVVVVVVVVVVVVVVVVVVVVVVVVVVVVVVVVVVVVVVVVf/7EGRkj/CKCtOAz0iAEgFaADApQAKIK0oHpMTAPIRnwMEYzVVVVVVVVVVVVVVVVVVVVVVVVVVVVVVVVVVVVVVVVVVVVVVVVVVVVVVVVVVVVVVVVVVVVVVVVVVVVVVVVVVVVVVVVVVV//sQZGMP8G4ITwBmMAoOQPm1DGMTQAABpAAAACAAADSAAAAEVVVVVVVVVVVVVVVVVVVVVVVVVVVVVVVVVVVVVVVVVVVVVVVVVVVVVVVVVVVVVVVVVVVVVVVVVVVVVVVVVVVVVVVVVVU=",
"Ab3": "data:audio/mpeg;base64,//uQRAAAAAAAAAAAAAAAAAAAAAAAAAAAAAAAAAAAAAAAAAAAWGluZwAAAA8AAABwAAAvIQAEBgkLDRASFBkbHSAiJCYpLTAyNDY5Oz1CREZJS01QUlRZW11gYmRmaW1wcnR2eXt9goSGiYuNkJKUmZudoKKkpqmtsLK0trm7vcLExsnLzdDS1Nnb3eDi5Obp7fDy9Pb5+/0AAAA8TEFNRTMuOTkgBK8AAAAALGEAADUgJAUATQABzAAALyF1dGGZAAAAAAAAAAAAAAAAAAAAAAAAAAAAAAAAAAAAAAAAAAAAAAAAAAAAAAAAAAAAAAAAAAAAAAAAAAAAAAAAAAAAAAAAAAAAAAAAAAAAAAAAAAAAAAAAAAAAAAAAAAAAAAAAAAAAAAAAAAAAAAAAAAAAAAAAAAAAAAAAAAAAAAAAAAAAAAAAAAAAAAAAAAAAAAAAAAAAAAAAAAAAAAAAAAAAAAAAAAAAAAAAAAAAAAAAAAAAAAAAAAAAAAAAAAAAAAAAAAAAAAAAAAAAAAAAAAAAAAAAAAAAAAAAAAAAAAAAAAAA//sQZAAAAEQATcUAAAgAAAqgoAABAzQzaBjBAAg6BCrDEiAABQIAANQYKHKV76UIxwEu9DxOuQqcqyLcSQWH+PBxm/3Pvc5qj5RHuQuSX7+NuH0oSsQhpTNqcjYWbMTrLNr/AUdwjy7/+xBkCY/wwA7ZBzxAAA2AypDkiAAC4DtkBJRKgCkBKoARCAQSI8iXk6kD2WptM0s4s6TU+U6qVAOYSJYHDNrnlCOsaGxma4HLbF0q/ohA2EKjoeK5NVheJDtcpHLbUt5X6wpvE5ko0f/7EGQID/CwDtkALzhADIE6kAEiAAKAOWQHmOIANoUqABYUAPxpRkFyKgVehqC4NoLwcgucRsy+HIzOMwaoVLxH2lRiha2P21OaqIOHo6oNGvP6jlOl/dVV2wAxEjeKw1GozFjz7B08//sQZAeP8LMS2IGHEOAJ4NqgASIAArA7YgC8oQA2hWoAF4gAaGwDN6DLsWImLweo924kqzomFDr3nX2TDY7gM00YCwto3D9GhcguZRwY1cg8N6DSS59GjQrcERrol6oQcIh6RD6YUsL/+xBkB4/wrA7YAWErAA9BOnABJwICtDtiALyhAD6FKcAXnAD2eAlehdCwJF8R1LQocpXaUcSznJZIyD6gXbPIlcJKaAjzuMB414zD9OSyRkRiyjlC0LNIPyjrsL3164QJoHpYgKxsMf/7EGQEj/CbDliALDgQEGHKYAUlAgKkO2IHpOLANQVpwBeUABe1KB9S8/HLq3V0HQhqtCxIMi3jA3euIXV2LxkRVzxFzgTtc9El5sqH0L2x+vJbVTGzeLUeEx0R2w2nP8nViFkWtOPu//sQZAMP8J0O2IAvOEANAVqAJAciAnQ7YgYcpMBDhalA8CSIlqr9YW3iclKPKY5Tt0+QYP44QmxzepexVidM4Ao09HE5KFS8L5GCxSFZ8TlNunyBtRNzg6b5PnhicOlauc31KiCMuLD/+xBkAg/wkg5ZAC8oAA0hSnAFhQACXDliAKThADkFacAHlABIWCREfDmWoZGNLiFteqEJ1MUrsGxXWo66r7FWBIviPxDlKH4uaXoHZaUyt9b6iYubH2hAfCWbDKFWp06KzIFFAspZwf/7EGQDj/CfDtgB6SiwD+FaYDwnFAKoO1wAvOEANIUpgAYUAN4eagLkhQLGjp8KlNOYQsjkgSUQHRPtKEbV2dOiY40DtS9eZ+e0SCmriA+J2m4nlcnoBI0jaYSHQ5njFXr99dWMXWPG//sQZAIP8JYOWIAvOAAGAMqgLAIjAmg5YAek4sA3BSmAcx0A04Gx4YiPu5QXyr0yl++vkXt3Rk5HOB8LWGeuPYueix5bD6l5+O2b65wMD2I7xaoivbD72lepgAFZGWObEVDFZbjurTz/+xBkBw/wvw/WgE9YAA1BSmAF5wACeDteAbzgADKE6cCQFIysZbF9Hoq87kcnIZVJLxC0TZ8qMqy11UChjuMJI6CEDXhXOYTkpR5THacj4gHPdwRHxPSNPMValcfABGdCfLAx9KjhTP/7EGQGD/CuDlcBhyqgC2FKcDwCIwLEQVwHpEOALYUpwLEYbLMIRZE2fCVlT6vcmMfEco8RtBsq1OYQISFYxYeQ6oL8nzt9UOdYaXAcbVq4AoXSbQg8VvcN0XJopz6cIYqDcFC8WvKT//sQZAaPMKcOVwAvOAAMoUqVHAUjAnA5XAeopMA6BSlAF5wAAZctKY2n6tUPwAoC4hUKeI6UDNicSgdX/UVw7DxorYrCgWNHT4dnqpi7xY9TCxaKM2ULLtR+uvYbiWwS4XHucPRDl3H/+xBkBo8wnQ7Xgek4sA6hSlAkJiICbDleALzgADCFKhQViAQx8rm42oyH0CRfEO5wbk/16Ve5N3rkH8sOHxOQqMREzJQXyrymRtqdXH+QPRFbw40baCH2ItwQRtU7RmiFsQzLJ9aPYf/7EGQHjzCpDtaB6xFQDKFKhRQHIwKQO1oHrEVAMYVpQBecBN2jz4qWyEPQAsBwyOELR7XGVafcQlB0Q/KBjit+Tb18xGrUHlxNGiYyY8ntELyu8qM2bkXUgOB9YgsPJ86fgNijBZox//sQZAgP8KEO1wHpKLAO4UpAPCYiAlw7XAWkQ4A2BWkAF5QE4zFq9HsPhaq81ND8z9WF0qxP6ugkOJDPSCfgf436jh0x0mnxqdEhhODjaYgGxfPGilG5Kp0IEzw9aYyxEM8kXntEccD/+xBkCA/woA7WggsQ4A7BWjAJ5wECUDtcBiDmQC8FKYAUlATS48pohQx3GPbwUJSOdUOkis+jbACEbizyc7ApJdpCgdVpTLV6LBE+xd4U0S2oOXYUkGM4bTcLBIUGQ7ncKBY1p8fTkv/7EGQJj/CYDtcALygQDgFaQAXlAQJ4OVgHrOLANgUowBYUDJCCWg1XiQZG54wVtXPpxBBno2xJ0FtMjQtknEB8T5uQnK6CMoeiq0TDIczOFHvlKoxurdFfFAZhctFeWlBfV6ZO6vyi//sQZAoP8JIOVwAvOBANgUpAPOYbQmg5Wgew4sAzhWkAwByEc3k9ohLS+bKD8fbPMIGQ+0qahP6Jt40efcG5efkL69sCBtVhoheO5+M2ZxPzDqNqyJ1AvIikPl1S7MRq1HlwOyuAT5z/+xBkDA/wqA5VgesRUA2BSjAF5QECdDlYAcDgADGFKUDTCQQcbTCIbCWSNDVZeAwlmcB0VglGgfEXIsITpTKY5dXRCvNZlvMDw+WDe5il9hcEFgE4NrUChqFYuwWCRjT4nTk4wIm/Lf/7EGQMj/CkDtYB6SiwDQFKMAWHAwKEO1gHrOLAPQUoQPUclN4GEpDLypC6vMgKJUPDtmI0QKmRH0joMy03HKdOYQIR9laq8GCSSzKhy3OU3UJOldoygaoFg6QeRoDKtKY/RpoblD0W//sQZAwP8JwO1gHqORANgVowBYUDAoA7VgC8oQA0hSjAF5QM0JBkRy0DLVWojBgoOh19eZe/TUPNHuFAsbnxlemYfN8P9omGRmPjBy31VfIC4ZqqTMC+ReWwjkcKPGvLjadOrC2JarD/+xBkDI/wnQ7WAespIA/BOhA8KyMCSDtYAL1AQDIFKMAXnARJRed0/OZgfSi1NEmPqylw/UGT4wzZQT6vKZSjTIWZwlaYKnzNZQuqxSqdCVOwHROGoEQ+N2l7g2jz4WvTMT9Zce3ikP/7EGQND/CXDtWCJxDgDOFKIAXnAQJ4O1YHnEqANIUowBYUDPks7GVWrrYcCC0hOl953iblnkJUNSmXDU6YwEm/LavEA2I7VHqdVZgCEJy43+EiWGhVD2VgsWjGjMRokJxGi6uBheU1//sQZA6P8KAO1YIMKLgMwUowBecBAmQrVgG9YCA4BShAsCyFlXuYVgUKtK2JNQaYCo5lPnqMSzIF55HQNDiyysXHNP3apzrr5IcKlL0Q+IDYRB0UZCOh0kVnU4lEFvh+0eDpbLVGF6L/+xBkD4/wjwrVgE84GAzhSiA8ByECMDVWAbzhKD+FJ8AXnA2GA2M1UR2pbyxpqT1oHSrSnIxCGGtVgo0IwRjbJ0DuvtlV9BMjUsic0ZVC9TFXizhQLGvPit1XkDGcNyycXndX3ai17f/7EGQRD/ClDlUB7CkgDgFKEDwrIwJ0OVQIsOZANoUoQPAshEKOhPmMc6WVWha/G2WcQH1ebkr6sVE/Wdwrxaf0PrUep9LNhiG3o4cOmOIQ7E+e4mDdHlMtTMBKvnavEQ2feg9ViFnA//sQZBEP8J0O1QHpOSgMYUowBYUDAnA7VAgsQ6A5hWgAN5wETiceHXtHDh4HOh7tw51Hnx6KGBkMyi6uEAfI6YzYu9GEKtA7ODyLNjYjSeWlQ+U2y1B8UPUbQYOkWbUduogcBRPOhp//+xBkEg/wiQ5VAC84SAxhShAFigMCdDtSAbzhICsE6MAXnARdR+UThI57CElRpTJ0zGjmT2hYtXeVehSCFCQNjAEeBOEQMirRhCQqWj84iIDhG5imPB0zMlXNWwCHGpZE0mEoiMI87//7EGQWD/CcDNSAWDgYDCE6EAWHAwJYLVIAvSBoMAUoACecBO7FRzpudnBBCnCVo8Lhm+bUYXXVCVU1eBrTsrFU1lzegOk7mU4mER9Z2+3UEZs3fHFvYrVh0G3o4dNqxzNc4+k4O9ff//sQZBiP8JYM1IMJaKgNgUoABeoDAigpUgeJKmg5BSgA84iUP3FdW9PavA0Xw2SCGvatmAJwnLje/EXzkow7lcKOpROIggXDMoaVWkQbK6yjSOzdQ40roMWkzxgXiW7hQPGOq1NAOG3/+xBkGo/wkAnUgiwouA4BOfAJ5wECPC9UB6Si4DUFJ8AWHAzmm0DA1M3lC6rFqpmA7GnQ0+3OfHtGivSPA2Uytip0I06wXsoVEp/aojqc1WNMKEgaoo6wvw/ECXNGdHWcZFqIgoKPMf/7EGQcj/CWDNQCDzi4DmFJ4ETNEQJsL1AMMaJgLoVoABYcDEwOFk3WozRVxQFUVlg5xORuOhtL7sIRdlo9YXggXTJE9HlwZKbypLNztUlLS8EqOw4PjsRyMFkq0bamEYay49vA8W12//sQZB4P8JwM04HsOLgNQVnwCecBQkAzUgwkouAwhOgAF5wElXNWCxKFrMXljEXoaTWTtmJpAneDzte4jq3RlrgjWTwY2fG4Omllw3uwRfC03j+9QZKvOxUMEIZouq0DRffOxilVgUD/+xBkII/wnQvTgC9oGguhWfA9QiVCSC1QDDDi6DSFZ8A3nAQvK3ZJJIiNkkL5p7MwGn19WeTAB4ieo2sHzdqFsvYDAZUfQ548G4GAlL6uJiMiUnUYlB3wcPwMF1N5RlLMIB4R1Uh7pf/7EGQjD/ChDNMAb1gYC6FaAAWHA0JUK1ABvOBgLQUnwPAcjLllaHbAk+VPJzYkiCq2TngiSfwQtTmJgBTGpY3cN7lzOWJTaPAnKNK3JoIDcyRTvA4MTNqDNzUVuUI7GM+B6yGaSuDa//sQZCYP8IYLVAHhMpgOQUngPUIlAlgzTgC84SA2hSeAN5wER6zw7lsHv5ior6zt888OvvUZzXCMK9AZZQ4xTGmZvE4aW48i71Q4LFH0ZUtB8TZukqTSvJXcwQqpLhn6Q10MaN9mIqr/+xBkKA/wmwvTAwxQuguBWfA8ByFCWClOBqziwDqF50AnqA13O03+rMgQhVOO2gjPptKya/BCPmr4eahP6FpvEewWCRrzMPQXJAbWNoGhufeDGpUq1XEQ4HwdvcOc6HZTOqDJMtPo1f/7EGQpj/CcDVODDGigDIE54DzKEQJALU4HsKLoNIVnQPOIlAkqauo2PA7M0qKJEtaiZAQh3VGjWzaRQRo/tKB1HlZT9dgwKPJN4YDad6Dli4QC8ali+9dwsEYtJu4UCxk4u/10EDWL//sQZCuP8JAK04MLOSgOwVnAYAojAmw1Tggw4sAvhWeAFigMko7xdIS7wQnJh2ZHWy3wqtCRMC4iTt3EB8oxaxG6hxpXb4Dg6nlD9bphw3SPmJqxQY5mFrR+rKhr4W1bYcJKq6MqWjf/+xBkLY/wmwtTAE8oQA1BWdAOAglCaC9MDDDi4C6E50DwHI0GV8oM5u8miFlJcM/Li3QfIsprcGrccVf6tQgfCqytNDMa23x1dn9VtBAzlbssHalvI08w/nQl04cK3eqAW5KONLYIz//7EGQvj/CaDNKAT1gYDWFZ0AnnA0J0KUwMMOLAOYUnQPAogL+o7n3q6KHgfBDnSjoOkeTZgsWjXjeWpkhXS6je8JoW69gOlvalrCAUDyaLJMS7OB1jdgsUq8QnUmxQF9hQt40BtPKl//sQZDAP8KALUoHiSpAMIVnQBeoBQlA1TAwwoug8hSbBhRiksvIQE0alj9zE5AKDVo/GiOFPeW/XOAQxpMQMF1fUspXK6Opiuga2w5QaEJzaodJzO0Xeu1RC0DtiqD8aW9RYq1FwVIj/+xBkMQ/wlwzTAesouAzhWdAFpwFCZClMAT1gQCmFJ4DQHIy+FvIRrgqIk/dxMGZRo5emMP1zo92hYOv6FqFK3QErpjbU7IieTws5buIDpBLnfpoYLQtRdRojgyvlJJNxBEzNXZweRP/7EGQ0D/CcDVMDCWigDWFJwDwNIQJcM0wGsOLgLoVngBecDL1MNZm7hQPVojTd6oABjT1FMDyNPKF7V9XRgsXoc/lS1R73ju9AbK45R+ojE7rh/vBU+vy9qlDAKBjVPTK++5goNinl//sQZDYP8JwJ0oMLOSANITnQDecBAmw1TAC8oQAvhWeAFhwMQbKvNF/1XFEX8EKrwhBttqjOfaq8AGEgPHGUM0xYN59mCwarxHhmQENAilVwgBs3gx8vZiCGkRcZp6asVC1bsFko8Qn/+xBkOA/wmA1TAw84sAsBWfAF5wMChC1KAbzhADQFZwDTHEV/1wgTNfXbQwJq+VcxVaXFhNvhbyEpwPxpS7HSBOXlP1wOGK50ZdoZElPUsqcCMOSM4mF8CQIR34MlMd5wwIwjtLVMQf/7EGQ6D/CRDVMB7Ci6DSFZwDziF0JUNUwIvKZALgTngBYoDAcn/FCnNWrdQ6zV8PMsN6lcYuObygZo0pwgEmSjiyjwjBlvQYuYqDGDxfTt6oYVixuQz+4gIrc8v+ryhtvcP3hmS38o//sQZD0P8JULUwHsaKALoUnQDeoDAgQ1TAis4ig4BSbAJ6gMy9QgNQ8qpDrmByMuddgSfLzmzn7EwMjmkK4OjevlC67VUgASR4eOMpRh48jed48DZXKV/qggpoErVo1D6ehfPyqhIqn/+xBkQI/wkg1Sgew4ug1BScAF5wECcClKAWDhACwFJ0DwKISBbAmegEXB8CVK/W8O83vrU+oByL65oQAlP9Rm96s3ENNfhbxedsGgpTDyshceb2Yirnh7sgMHW9S9i1nAlGSxfk4hw//7EGRDj/CcDNKB4TKQDKFJwAVqAwJsNUoHsOLALwVnQCecBfFCfsFpTGVRDAWmG1MMhpO8rYrFR5m14eU8b8VhtFdmCwSMn1/r8AGEgNrCIXisHJD5Yzjj+9UI4mX4DfCmWqisYuPe//sQZEWP8J4OUgDYWAgNAUnAMAchAjApSgexoqgvBWdAF6gMaDKNHapi7xZPeFxiny1DBgTBjVOzrlUcbLjK6SgMq0pxsKUHmK4Mmz/QtardQRieTr66IWsKEhzDuVFGdcOyQFhAAKD/+xBkSI/wgw1TAg0ouAuhOdAF6gECYC1KB7CiwD+FJoD1GKUiSeoy9GQXCipYF65TygY2PIXpf7siH9WGyoNAsNNtKGqyK4wjpr0OGq6h7MBBRr3FQbq8pPJ01glTeXdo0FKvB72bmv/7EGRLD/CWDVIDDDi4CeFZ4AXnAQJMNUgBPOEoLAVnQBYoDCBFNtzu3IPjYjRVrcGyJdx3piGAtMNqPBElPjuXqrBrEhYaMTCVBiIEn+dIU48NlvfBAAKAHDSW3jR6f1HVq6QDp8Ev//sQZFAPMJgLUgMLaRoL4MoYKCkVAmgtSAFhYGAjgyhUAxQECmfcuGzinYLNGYzjMXeKhPe4dbyr2KrNgvEFVEYXKU5npWP2AxnHH7kkAH0Mn4J425WSubIgQqeTrw9vLh9Aurkm/pH/+xBkVI/woQzSAC84QAtBSdA0A2ECbCtIDDzkgC6FZwAXqAUYdrZq9yMjSgMJXaI+ujXKqIxvL4hXLgt8MIt5V6A6TrSqlGwACc9TaEQ2nx1qowvUHRCarz/zH3E+4UCxs+i+qCDANf/7EGRXDzCZC1IBq2igDMFJ5SkiQQJANUoMMKLoKoTnQBecBEKXwy4DpyDc0OIl0hKUhThQC2mj7kRc68NpuqgGwAAPIKP7V4sLiuywSwveLOTiKhEKm3cqKe85R1QykCzrbwUcyp9V//sQZFqPsIwKUgHiMpoL4Mn1JCkVAtAzRANhYQAfBShUoA2EuUJImvg68JN9QqkBEXWcDZR4+yb6o6ABUCZGfvFBq/HVqwhhrVPyCBCEG4WijyoJSkNouqkBqA0ZmHhimTUqoQZNFHH/+xBkXo8wnA1RgwxoqAvBWhUBJQECSC1IALyhACmDKCCwmFSmXBRhRjbL/YrKU405eiAFFAAlQKHT1A81OT2bggSZ47P66QVORsx4z7BkzisvTooAQChugU2iF7a6xDAkTzohNV5V5P/7EGRijzCkC1GDC2iQDIDKCCQLIQI0NUgGsaJAKALoVBScBO1BwLsdHFuDezdIAgAAYlE5v6mh1ZJcyApB3KBKWFeOwSLFfojpOtOaNGdogAD028IBs/x1qmANUam0p12eXGQ5RRvK//sQZGYPcKoNUYMPOLALoUoVHMJBAnQtRges5IAmgyhgcBiMB0q8fsTjIAKgbxQrcWHkZDbyZIU0tBugPQUGgoTfZyo1z4vvzP1HO43uLjhbZfWacVBH1TmIJWYKwYe787hQvj4yeRP/+xBkaI8wmgzRgHhoCA0gyggsKBUChDNGB4kKQCgC6CAWHASgib9ywsvIqs3QEKqTK8oBnFMYx7ygfKOXnUyEgjT9oXDpnoXsWrQQM5W6NaDiGwUZrK9sdZzi87L0FKLQwmhUIlGb7f/7EGRrDzChClGB4kqQDIDJ6DwGIwJwM0YIoaJAL4Vn1BSUBJbk1lXFCwPRh7Ug8lStxDeNDYxoydRWESusZPlcnsqhgHQ0mk6UwlnQ7S/xmJ5BeeXKKggARBQg9bewfPV66EAJik2s//sQZG0PcJkM0YAvOEgMAMnlNCsVAmwrRgwloqgngyeU8KxU9JqrBMEFEdmCxSSKzqagSxpDuDhpeSXV1QjKYrQ+RR4KDAqc3nSydqnkfyADFRX1lim4PHDm6pBYLUa8zJTlpggSAiv/+xBkcI/wowzRAewqGAkgydAwCSMCRC9GDCzi4CwFZwAXnATTBkq5edXMYK2zeFhi/yy7QFiFBaPjAgcnhazl9ahbkys8mUVEAAzCFkcr1XFiuQokK8idsHSD/JA0rFt3CjpFVxTuAP/7EGR1D/CYC9EB6WiqDaFZgDxtFUJwM0YMPKLgIYMnQNAkjCRp9NoHkVbFVcJsUe/dGvyIOo2Y8R2hQvGOXvKogwgAFYf0aYFuvIzIBEKNU61DGWikZxmsYGxkrcmUGALggHshocpp//sQZHiPMJEJ0YBwWAgNINnoBYcDAnArRAG8oSAlgycA0KRUkwAmhRNsuUzCwfhXMP71D5RqZeqEGAAA8gyqT3KC5bT8yIZurZm6+gLCcLUdtGhuOrjqJQYQmoJmv4BRxXJqrHAORrr/+xBkfA8wkQvRgwZoiA0gudU8KxUCXC9CAbzhICMFJwAXnATFtQEYBiIEy1sVpTrWzelYKEAA+R2ueqi44rb8eIMSqSPkQm4JQQtHmhYpG6YpylC3AULu1hZeSrRQixtTqjryrqGYRv/7EGSAj3CcCtEDCViYDQDJ6DwpFQJQJ0QBvKEgKIMnlBYcDNDtKh0q+fRzFgAAQDeSlqYXDkaNyUU+/9FfjBt1EHZZPWgdUuucLqgwBWD2a0wLUtoqgQAcIdFbO1qrIyUvLmjAWRVP//sQZIOPMJsL0QMPKLgLQMn4NAgjAkwvRAgwouAoAyfgcBiMloQYQAD6JT+QGT68hqYBtGaTK2MkpHqK7GWzlSMqfOIrnAglU3sH2VW5KQbVmtmLMqAsOw1mG53CgeMbPrRFhAAJoBb/+xBkiA8woA7Qgk84uAwgydg8KRUCZDtCDDyi4CyDJ6DAIIwcy3Bw0XyNAwAVV9iM8rQnJNqtHN5QPoWzicQcAnQ6m9EFERpVqwUKTO9Vfr49X0os5kvtUG1G8PwRAgAANsEirrClK//7EGSKj3CgDtCB62ioDCDJ+DwLIwJ0O0IMLKMoJAMoILAkjEwYD0HZOmsSJerkWjiueNBo1l2FYFQA5AACAMyNC60lHPw3hH4lS1SBoEwzRgtI3tSiDCAAYgjvi+cHzJTbl8AECiZD//sQZI4PMJkL0IHrOhgMYMn4BecBAmwvQAw84uApgyfg0CCMGFasD6ZzPZisoSarClFJuFKDzgFunJK7HAvZtLqe8FY2O015m9Q6hddqKAAAs4GhVMKP0ZREC3WbOkM0StlYR7EmpQP/+xBkkQ9wmArQgE8oSAugyegkCSMCdC9ADCWiYCGDZ1TQHISlHzyYQYA+Cc9sDA6tFTAcwPVHYfXk1ZyTseZRHaFAsKqnVUUADEoyY+JQ89eQiNCLT9VXe+tI9J/WIzdwpYxs8iELAP/7EGSVjzCkC9ADDyi4DSDJ2BwpFQJsL0AB4OEgKQMnoNAcjNgUD9hAyrxAFYVC4lh45oFghE/GA+OXOphCxAAKAKITTgydOpKVPx/CDxLG0nytctrQPlWVeWQBgCsK81uLDFdKQCBR//sQZJePMKIOz4MnEqoLYMnoMAYjAnQvQAG8oSAnASq4EQgEEsrLicqyDaf8Czt6h8rL3IgBwAAJ4DRmwFqrT8wIcOpoJzgEbBhKc75WUp1yt64QuBY7eH3roFBLWK9fSUDtiiE6U+r/+xBkmw8wmQvQAw8ouAzAydg8CSMCaCtAB6WioCYDJxTAIIyMWJVcnEIIAAsGjpFH7cZWAIrPWCmrRDiSCkxvvKyhIl70IBYhUHT6iA5bJVB4LeadVa1vr56T8i03SodKSty8AcAADP/7EGSejzCaC9ADDzi4CaDJ5TQCIwJ0Lz4MPOLgJ4MnoJAYjJAgf8gKZehhAKMoRfZLqbi2k/oEj3lA6UaU0whYhQCTTRpytCqtBJLHEbFdZrZMH8Vjjd3CgWQL6EAA6EBUI2vQYvsq//sQZKMPMKcLz4DYKEgLIMnVPAkjAmgvQATgoSAjAyhggByM2g4ihVlmgEJCFeKLodyo+bGAfEPMKvrUHx1GyqscEfnEuS/bAjchTst9YmDcq0pYkgAGAgUBw6eIZbTQKAVqtvso3HL/+xBkpw8wlAvQAesouArgyggcBiMCZC9ADDzi4CiDJ6DQGIyfasr3x3egNlXn6wCxCwMOkGXr06k2FGs3QCvcHckheU2lQ+TK3oQACgICKDK1wOrTuaEDHWquFKY1YKDJj+DFKexEsv/7EGSrj3CcC8+AeDhICyDJ6BwIIwJkL0AMJaKgHQMoYLAkjPYcCCkU93goNScmqxWvSGUiUFpTWiTfYBIPpbdhCQlHn7QABgIEwKRzaIJ2vUdHbxmxDrNaAwQJATtpUMKnUSAwhUBZ//sQZLEPMJQJ0ADYWBgJgMooFAMjAoQrPgwxomAnAyfgoBiMG4YZWhVhQIgVUwzKQCt7mWjjvwZRpSn9fhgSJ50SrIWzcOV+NQqFDNoc6wfsciu2Fva45nSgd1x+kAsQ4FB2uB5qNCr/+xBktg8wnAvPgRg4SAuAyegkCCMCfDM+AeDhICUDKGBwJIyAgUa3bbDNwRA+0p68+zhQrGzpeCLEAAoNHpJTBk++qAcGTZvUZ/cV1hQiLmutyo3rznBAGAKgqtQo68ZoLMbZkC2l8f/7EGS5jzCgCs+DLyi4CkDKJBwGIwI4Jz4MBaQoKgMn4JCkVHSYBuw95QP68/PQPEAAuBB9DA6tO3gAOGZYcOkm8wJAglK7VBvHm4TAEOJyRWuoqHKf46rsdGcw7YeW2srMBrPIhrCw//sQZL4PMKQMz4MPOLgKoMn0KAcjAnQtPgNg4SgkgyggUCSMamM5wC4gADCAczJbQUIIycGcHSK2YiNNRW4AsEJ+wWip9UAVQhewYbrqxkg7iMdZPtIPcp8rXFdmCwRTnLQBgAAKBR7/+xBkwg8wlArQAws4uApgyhQoBiMCOClCDCxEoDaDJlTzLEzhxl2egEY1bk468edRO0rDeoctzFQA4BIAQZIIWVoq1Hwpdt6jM/DIqCFKq4n0lAZKz6+BsQADEo06x7gaenQaDBRjNv/7EGTFjzCkC08DDzkqCwC59CwHIwJMKUAMPOLgJYMoYHAIjEQFpEMQUhiE6Q/swLV3KgCuCBtFRfkK5UBImKdYj0yqLH4VzD93CjrexaBQcEA4A5NeRAdWytMjM4dsTbcpaWE4WpfG//sQZMmPMJsNT4BPOEANoVlwPWIlAmgpQALg4SgngyfgsCCMA/Hn8gCyDyA1egKZeRpxYc1AnRKEXnwWbWIRPJGWs4Oyj1cUAAoCBMOX5HaBwsKacYMHdoAuDTsPZP8YQiDiXuwzDaX/+xBkzA8wnAtPgFgoSAwAuegFKgECcDU+A2GgaCADKGBwCI4aRckAQoIBQCBK9M4Yvo6qo9ATxqxyEYXRX1LuVrgGzBYtRonxhCDoYHgBKqWNniu3UfC22n1F56m1vVUX4qg/YPmOuf/7EGTQjzCYClADDDi6CmDKKBQGIwJoKT4HvOSoMIUlwReJBFyQFzDkXt3vENWSXWREYuJnSlPbanbvYjhWh0SfdRSMNWtLxoCLgIGPFj8puLSH1dGEMGXCTF9InbRVmZNZURYLZlgW//sQZNQPcJkNT4MPKLoNAMnYBScBAkApPgesqCAcg2hgcAiM1fTnumEIOggSgPGVqobKaNRELxtNtJ9Z8UQplkMeKA/c4O9erjCQRQQGELnptoJzOhxYBSKuYatT4MWwPR9Gm7iBd4//+xBk2Q8wnApPgw8pKAkgyhgcAiOCQCk+B4jqICaDJ6BQHIxTJoAIAQAVCvYF1LrYCrGerYsfqqTB/GVKssfq6sRhnmF5X5336RsCODAAAAAqAym3LBMrIyDJzCTNl5cTCAiZ9K14rP/7EGTej3CeC08DDzkoDGDJ+DwoFQJ0KT4DYWAgHwMnoFAkjA4nr1zIV3Ks0e9GnFWAaAYAgAE1qOMvTcI+Isv3UZHIuyHVGWatmz8qH0aPUQgACSAAAAABMJ+SKYDGKicVKsr2Mx7E//sQZOKPMJkKT4MPKSgLYMoEIAYxAkgpPgw8ougnAyfgYCCMkLViO1mEIuy0fplAAEuJcGqRANYxTrDYxQpHBKiLmnYrNJJFyIQABIBwAAAAkFdb211pkQ1bXrBrvBU2dEfp9rlQxK7/+xBk5w8wrAtOAFhQSgzAydQFhwEC0DU2DL1C6DMFJ9BwDYQ9TJgAI4AAFQ90qsKc1FJh0SJL0exJXwIQZ1Uj+wJSrxnRfVAIBAGMhFN4ZKFPP7q7rVBiw0q6LXtofIR+Q6lEQR7uNP/7EGTmDzCoDU8B4iqKC8DKBBgpFQKQKToMCSpoKYMnoLAchAo2LZQdN1VGsAt7ABMEe9AUpei8UCmIjHFgo+DtqJEVkD7hheLyrVQB6AAAAAAgDMjIJwmxi8PyErkSZTVV5aOCvuFA//sQZOgPML4NTYE4WEoNIOnUJCsVAuwzNgwdakAvAyfQoCDE8ZjdMGoAsgABMHXkl52NGRyJVKqlpjL+YhPFFgbq+0g7qVnHuRoxUcFYHAAAADB4SuU8LZWmEABkUhfUx90UWOkg8Xj/+xBk5g8wqwpOAyVKmgvgyfQFIgECdDU6ATzhICgC6vggCIx7tPDtC0i0aIMgA1BgBSgKJUG69KqgUKvZr1r2coW71urnsEPGg1WjdPrAgFAsE4xRR+nlOBDqviE1qbCtsdhXMLtsFv/7EGTojzDRDkyDWFiwD8DKjiQiEwNUMzIE4aEAMIMq+CAIxJGthCgAHBim/I3GAgtcy7FWvbdg2uEod1ku/MOjnT3rXI4UQgAMvgFwxmFUoKjza3JoJwHeKET6sGEvB6YIcLZHVvRD//sQZOIPcKcNToMPOTgMAEq+BKIBArQ1NgNg4SAXgur4IAhUmqvmM8mXMAegcAmAOogWA4zI0MIJKlMfkJ3IZ5etH8RDivSgd3hCoAG4KAAAAEKK3U6E6BIoDQGtFSGEijOYaBgHghP/+xBk5Y8woArOgNhoGAygOr4EogECgDU6DDzk4CSAKngwiEwiW0QwABxgEPySKqr0A3halwV89CiuEZJ1RWa7konLGdnS+OwAdhIAAAAIi4Uy1fG0CWpoQmXKJNG1rN4Fm9Sdb9gF2f/7EGTojzDDDU0DD1EwDSC51DAlFQNMNS4NYaLAMIMq+CAIxMKB4xsHnbumAGsHAHGIs2qeDeH01dSsETWfYfmp8P9xS1YTa0D6C1yIRAA4AAAAAAYGLXr0lMYkFNM2qeWWIi+MhBMJ//sQZOSPMJoMzgHiQpgMgEreBEIBApQzOgw8ouAmASr4EQgE71DVuamHAAOIAhrkVbCDSgmBbczkTTy4EYwmj2Ysm06yLk47gySEAAAABlEDmcK3BTtfvSK5uzCMuQz1dQTorHD2rBb/+xBk548wygzNAxBaAA+Ayo4YJRMCyDM0A+VBADCDKXhwCIxI1y16MdwBbAACylJG438IwSqMPoUIGh08owg1vKd/2gWKX/y4WMQvvq4YAYAcAAAAECQAKIO//et0NtNyOSCQSAQCAP/7EGTjj3ChDM6A2ChICeDKZBwDIwJ0LzgMPKLoHAEp+CYMBAAAAAAhEECScU87X1KqDkpBxh/eawlxYx9wFJaYUAvyQ5/7VXVzDUQAAAJBLDQWk85eWkB6bvG26tze4PAAAAAAMFBW//sQZOkPMLwMzQMwSZgPwLmIPEsVAvgzMgxFZuA3g6m40CCMAo3Ib3d3B4AAAAAGIKbCGeNqTEFNRTMuOTmqqqqqqqqqqqqqqqqqqqqqqqqqqqqqqqqqqqqqqqqqqqqqqqqqqqqqqqr/+xBk5I9wmQrNgy84ug3gSn4JiQECVCs6ATxBIB6BKjgTJASqqqqqqqqqqqqqqqqqqqqqqqqqqqqqqqqqqqqqqqqqqqqqqqqqqqqqqqqqqqqqqqqqqqqqqqqqqqqqqqqqqqqqqqqqqv/7EGTojzC7DMyDLJCYEKD6fi3lAQLwLzQE4KEoNoOqeCeIBKqqqqqqqqqqqqqqqqqqqqqqqqqqqqqqqqqqqqqqqqqqqqqqqqqqqqqqqqqqqqqqqqqqqqqqqqqqqqqqqqqqqqqqqqqq//sQZOOPcJwKzgMPOSgNgEpeDWIBAmApOAw8ouAdASo4FIAEqqqqqqqqqqqqqqqqqqqqqqqqqqqqqqqqqqqqqqqqqqqqqqqqqqqqqqqqqqqqqqqqqqqqqqqqqqqqqqqqqqqqqqqqqqr/+xBk548wrQvNANiAOBAAun48IhUCtC80DLyi4DODqjjwjFSqqqqqqqqqqqqqqqqqqqqqqqqqqqqqqqqqqqqqqqqqqqqqqqqqqqqqqqqqqqqqqqqqqqqqqqqqqqqqqqqqqqqqqqqqqv/7EGTlAAC6Ck4FYMAKEODKjqWAAQW4K0+48QAAUYLpUx5gAaqqqqqqqqqqqqqqqqqqqqqqqqqqqqqqqqqqqqqqqqqqqqqqqqqqqqqqqqqqqqqqqqqqqqqqqqqqqqqqqqqqqqqqqqqq//sQRNGP8HUA1HcEAAoNoAqe4AABQAABpAAAACAAADSAAAAEqqqqqqqqqqqqqqqqqqqqqqqqqqqqqqqqqqqqqqqqqqqqqqqqqqqqqqqqqqqqqqqqqqqqqqqqqqqqqqqqqqqqqqqqqqo=",
"Ab4": "data:audio/mpeg;base64,//uQZAAAAAAAAAAAAAAAAAAAAAAAAAAAAAAAAAAAAAAAAAAAWGluZwAAAA8AAABwAAAvIQAEBgkLDRASFBkbHSAiJCYpLTAyNDY5Oz1CREZJS01QUlRZW11gYmRmaW1wcnR2eXt9goSGiYuNkJKUmZudoKKkpqmtsLK0trm7vcLExsnLzdDS1Nnb3eDi5Obp7fDy9Pb5+/0AAAA8TEFNRTMuOTkgBK8AAAAALEgAADUgJAUATQABzAAALyGkDFo9AAAAAAAAAAAAAAAAAAAAAAAAAAAAAAAAAAAAAAAAAAAAAAAAAAAAAAAAAAAAAAAAAAAAAAAAAAAAAAAAAAAAAAAAAAAAAAAAAAAAAAAAAAAAAAAAAAAAAAAAAAAAAAAAAAAAAAAAAAAAAAAAAAAAAAAAAAAAAAAAAAAAAAAAAAAAAAAAAAAAAAAAAAAAAAAAAAAAAAAAAAAAAAAAAAAAAAAAAAAAAAAAAAAAAAAAAAAAAAAAAAAAAAAAAAAAAAAAAAAAAAAAAAAAAAAAAAAAAAAAAAAAAAAAAAAAAAAAAAAA//sQZAAAAC8A0cUAAAgAAAmwoIABAuwtbhiSgAAmAyuDDBAAAlAAANUhRAkDlmmJvzDk/qlLtOGCG1yE5N5E7roe3A2VsZuluWqlzPbEANxpVUONCQNf4aWn0EBnUXt0Tx71HnSNtQT/+xBkDo/w1RbYhzzgAA0BerDjiAADAGliALziQC+EaoAFiEDY0xlL9CzcH3evWbYm4D3GgpFAM0HQDPHi3QaeU+V+MfL/XIwKbUfmF5PP16tOhZE5QESI+i4RZ9dAha8LlvGvlG8c9P/7EGQKjzC/GlgALziwD2Ea2ADiEQMgaV4IPUSAOQWqQBWUQF+X1gKkqAEHcrwg/UFkc9Xr+iX6JKAJ8V1kq1nqB5+FV+o75Qt4/+NvUvrgkqGC8KH9AXxmjJ5zduWcuYgft7tDV/qE//sQZAUP8KgRWIGsOSAMYRqQBWcSApBbYAC0Q4BGi2mA1IkAjc0v0M+WzlbK3+qc4DFjsQfEvR99OR0QkZwASW4xRf5wm7yYP1C+o3j/GydVlgrzncadwYZbXbzej+X4+QWLyAnXz+z/+xBkAw/wmxRYAC84sBABamA0yiQCeENgCChFADwLqcAXlEAH22eBZ+IG8l5VvI6tfSUDttkPQbw18XuoyOerZVR1ANLPQHBO6hSeYboN4PLacls235Ic53jR3QD+V/+n1+O1KquC5P/7EGQBj/CdE9eCQDqADGEagAFlEAIoT2AIMOgALAXqAKAdQH9QlSBQFu8Llup/id/HfktkhAnC26h58juq1Yrs7rBUbjUadwSfiF/O8q/lNGSrwQ34veCHlP3S+mpQCubc3G8+dIJt//sQZAUP8JEUV4AQENAP4npAAecQAqRnXADAQ4A1BGmA0CVAYfxvUfw/7vVkQxbxCH8oEb3y3p9vIYtplIogEBrrFPHnnBzd5GD+f0H8J9/jV6gk/sW2Gnw9t3S+jTXrLAJ1BqxK03D/+xBkBI8wpRPXAiBSgA2BamAF5xACjE9cCDCoADGEahQGFETr8Si3p5Qv5PpyH27ykyV8UDPYEG5V/t3VU8sgPk+DpHbGgBtOGe3hT+O0ZD7RGYBFOFPxgB5P15bSguYNB2XkoK/OCf/7EGQFD/CmFFYAOGiAD6F6UAXnEAKMQ1wA4UIAQotogSAKCItdYzmvp+VfNu6qb3CVPSFjOPgHPaUf15XE0/MMcT6AYC024bvxiX9PKOldOR+yczwVAqVyaJbmIkjcpV+G+NWLYHie//sQZAIP8JYT1wAyEGANoRpABecSAnBPWgDhQgAzBelAF5xAeoSpXOkU2hB/L6DeG05GfYGnamKxjlAvea/rxDD1g7ZMmBoLD5ADS14jff5byujTFyiaNwVbqBZ+Vb+rSptmIAYLJkz/+xBkA4/wlxPWgioRQA8BeiAF7RACaENaCIBSAEEEaIAXnEAJc4N34Yb29RvCaNMM5AXaTYhS3oh4blf+XydqywAmpNWLWPL50hm0zPeDdL/J3ygjQ/xSHtlAPY8N/0ZL/ZW5TZCpNv/7EGQCj/CfENYAOGiACyEaQAGrGAJoRVgA4aJAOoXowBeoQKwaUeYCUtdZF+/nXSmnJqAmPmBb3iZ8j/ToIpzAAPY3WFCN/SDjfon/Q873+vlcC0X4eE3IQLG5Rv5XIiH1wFonbHoJ//sQZAQP8JoRVgA4UIANYRogRAlQAlxHVgDhQgA/BGhAHDRAtlRI2jAv6+VfdurvWwVJ58axokCt6P5bSXwE4jj0AwG3IAIWvF309S+W+Sqsg6Z/j8RumFk+S/lcl/tqqshOZbqBgNv/+xBkBA/wkxHVgDhogBGBegALDRACNC1WAOGiAD+EaAAYrFCkHG/Sb0fn8rpyUeaZARGU0kx05iG41p1tlWrRd1TgAseoKIbOdHzaVupyOz7qmWAF6lxeW35gGLDbfVryNZzjxniXuP/7EGQDD/CZENUAOGiAD0EaAEVPJgJsQ1IA4aLAMoRoAQAxQPYVnzAL615Nf/nH1/ReosgnlaoMnt3Hkfp9WU0nMoNGNb1vbC3N5kEu/QP/85lPo6zgAm3I0tsgYc5n8uq5xwCTQssG//sQZAOP8I0Q1QA4aIAQoRnwSAwwAmwtUgDhogA6BGfAHDRAk1fOjNtOP7+cdL2zMAOjesQenUIJThshu3UaDwRM7uJdqweRbtmAWLXmTqMhu3xeAmksfFgbdMH4fRn91NXjlB2AkZP/+xBkAw/wjgjUADlogBABGeBMD1ACeC1OAWWiADgEaAAMHEBUlQ1tmQS73h7P7qbZkBO5W4ujzaMRziWc3SumPa0N5kNbpAaBSbKxDLsx3Vks7uqgphHioY5QAVz27a9WlUkKUnMMQf/7EGQDD/CfCNQAOWiADgEZ8ETvJgI8I1AA4aIAOYRnwSOwmD9QFgyXmASrnpztbpbR1lIDPJcfDn7jOfM769c5wUdbl7UD0Ih8yDfe8jvr16assglC8DyPZAw5xH16tCqIyekCTIqX//sQZAOP8JMI04A5aIAQgWnQBwsQAngjTgDlosA+BGfAHDRAKYRtRWJs1zPW+rJznHAJNn4tP3yUACs71HeT2kEjegCS1OcxUXc19AHK57N1b69EpVzKA35NLW0wzPo31vq01bgj51r/+xBkAg/wiwjUADhokA7haeAHChACICNSAOGiADoF54E2CYBP4VghzNsyC5vezfv9FXUB6Sz5AKeMQCDWlXUaSBdIfAli2h1Fvzo4rmZyp/pvnwZct8fj/SAdpeD/f6GdXxuYhs7j0P/7EGQED/CKCNOAOWiAD8EZ0AcNEAJ8I04A5eIAPgXngBwoQDW2gD66zbV9OiV0oHoWPjUh3BmHzPqfTiEyilJ3ALM/wJweVf4RY3vbvq+S0RzmjSUm5EOPi8BhrSn1fSozhgI/1Ja6//sQZAOP8J8I04A4aIAQAXngBwoQAlwjTADlokA9BGdAHDRAgI40fKxLj7ie6p3o0SlJQoo1MZjnGADJl5RvV9Jik9JlUUuWEyFDoAyjIZ27vEeggzkgiihxnNX3BnfD3q+SMyODBSP/+xBkAo/wlgtTgDlogAxBefADBxACRCNQAOGiQDcEZ4EgMUA5sOMVnzgc97zmnJffumwCI/hUvyoDNpX/6Dco+a6W8KwxkHnRhnuDm6v7dFswAH090S2wFJx5P7vTuOUHIbOb5tP23//7EGQFD/CLCNOAOWiwEELZwActEAJoLUwA5aIAPQXnQBwcQGFZ0Pba/o0VVsXGLWx8LekC+/Qf/2/8/dWwm4hnqYVoptlQje8ry2T9Td1dUNgMPgodxOAJtKfW7xIqBulCWCFfwNgS//sQZASP8IwI04A5WIAOIRngSAxQAjQtTgDlokA/BecAHDRAr0wRnuDe7f6espAcibcpHmAMueQ9f0E4YkcJs9t1BAELoiIbmD/I+s8o6YJIq0iNzIH9+Zt6/iMQDKCTQgpcqgPxKNn/+xBkBg/wpAtTADlokA+C2dBIAoICjC9KAeWiAECEZwAcNEBQn+8qdLbPuqbWSgQerkeWnyyOjadr/8eWA2yDt5VsIEGQ/mYXJ7XPbqviHYeUfMsDdsZ1tmAbrnhv7/FqQJQWZcFvDf/7EGQDj/CZC1MAOVCwD2LZ0EgCkAJkLUwA5aIAPAWnABwcQO3jajzQONxe6nZ99V8oAfCacon+ZCxv1P9//GnHEDiVJSywYyC+cH/eYvq0et9XVsN0L2zBnicDltKfI+ptMoKcBxEM//sQZAMP8J4MUwA5aIAOItnQAwoQAnQtSADpokA2BedADChA9WChIbaYlT2oH9Gj7qsRdg4+JBfmAdb2/6f/LmG5aJkITniShrbMQ4G5Ey+S9TqqwC+TcRm5QC9+Vb1fFjcMNH+rCsf/+xBkA4/woAvSADk4sA1BGdAHBxACfC9KAOViwDmEZsAcNEC5MwY9ygV3jxbZX8jsJSmTAYjxUW5UIrm/+gcxQCbkEt7+k/JdXvE1/prbq/p2FnJBW5l0yM+gHl0M/+IVQeVsQBzJz//7EGQDj/CiC9IAeWiADkF5wAcHEAKAL0gB5aJAOIRmwBwcQFAbhsfOjIbkV99fyWRqUfBLjzMQluUAP3lP/pJKCbGYuFPpccQrNnCR3on9m/0ZGc5g5LFnBV+VBdcHP/EyIcbwHNKS//sQZAMP8J8L0gA5aIAN4RmwBwoQAkAvSgDkosAuhGcBMpiYjsiFeKL8bn5MfO7/FdMFU4L8N2xiO9ghdJf+SgqVniRI7G9qJ0vUCeEm31fTpr2B8Ax8gbygHt/9FRhTkw29e3Pm0nX/+xBkBQ/wogvRADoosA9hGaAHJxACkFtEAOjiwDSF5sAcHEDP6ADvD4Zsq+LaUKGVHGGLuBhflQdPcn/xGZQw0dUi+dnvYyuPw/wVN830/+W08o6bFEXwUMbgxuU/+lXGrNxPy5+b///7EGQED/CnDtEAeSiwDgEZoAcFEAKkW0QB5KLAOAtmwTAKSJLIaEO1J4RH+P7vFdNzgoG5EuEgx8YA+Q/8SLwG0Y1f5VnrSBCmfivhAf5Pt6/H6eolQF5JqzMtdZPetv/GUagmjg2B//sQZAMP8KgL0QB6OLAOAXmgBwcQAlRbRgywRIAxi2bBMApIX1n6qT2NzugWbO1uqxNpbnHDdEacDxh9Q7yv/xXPus3gOCsw/uVBsP28w3v6/X43l8ANxXbJVfUn9//HgYH3OKehdjf/+xBkBA/wnQvRADo4sA5hGYAHJxAClFtCAOjiwDKLZkFAChC2fvb5Pwu2cr1Yh0od3hu0OdoGh/jbI/+LaENOQAeC5neeonZ6lPCpfzfV/X5fT2JoAamS7aJL+e9X8ZWCDV/jtiXuvf/7EGQED/CqDtCAemiQDmEZcAcnEAK8W0AB6UJAKYLmwBwcQFh1IflHzA/5/W+UxNp4oBOhwJXoBgabk8Pf+KrqGZidJo6vcegmW438PE6En38/1LaeceBLTuIDdW3/0tVWjG/+JSpA//sQZAQP8JIL0IAZOBANYNmAAygCAqQ5QAHo4sA4C2ZBMApIwGvqU8eLban0ZXenrEcRceBxlSuG//E16CUfFaFDrP2yWi2gZ8LlvJZHfU+vrIwDZUuPmRLPz/qf/xq5f1XYQa6OCx3/+xBkBI/wrQtQA0g5IA7heYAHJxACpC9AAeiiQDEEZkAcnEAQDjC+gT+Bp+jZnd9ZqCVnOYGzMVi3yHlP9WIQQ1R0zprnnsHiQY2NCtoqG7astktpu7AmaGHwVboO6P/TCUnih5Armf/7EGQDjzCfDlAAejiQDqEZtQcHEQJ0O0AB6OJANgRmAByUQH2lRh9AKtwod5LIbd2KAAPVYPWMthU/xnb/4mYjGjR4wrnXnqR6AXfhYt5bU6rI3FETgOBXxENbUCZP/0JrGszE7zRv//sQZAOPMKULz4A6OCAPIRmlBwURAogtQAHo4kAvhGZAHBRActSzZULbRuMVn90vp0I8ADnHjC8W4gGvoHcj/6KUCs+NTDh7HHyxfMAq3BU7LZLObuUGkuBqYUPbhuz/013cU7HJQnT/+xBkA4/wkw7QADo4EA6BGXADJwQCZC9AAekiADiEZcAcpEBYhltAL+KS/ltenRrcAGhHLM8QGPqJGQ/o0twOzw0UMMThwPfv6ZF/nKPz9eioImdKQ/Decdn9EOS/9CqMoR0zkrH7sP/7EGQED/CfC1AAWjiQDKF5cAcnEAJkOUAA6OJAMARmQByUQOo6G20BFuCjKsnv33dIC6Qw+4x4Nflf/oDQ4wdwS9lsxAoGugB/jxbyOTzvVMJhhrY0d1AmT/9NcY1h494Fzr3esYtc//sQZAYP8KcOz4B6OLAMgRmABwUQApAtPgHpokAshKYAHBxMqEW0VjHk++rRcURPygXhbdALkf69KmoZuJ2lje2qg/EBtARLaxnbKZHaWcFGu9Njid34NereBVlHBqu9jYT4Vj+cDnv/+xBkB4/wrQvPAHpokAshGZAHAhACiDs+AejiwCsEZgAcFETeXS3O1atPKSjlF5R21AMh/6ElBKOhSlQ1N7eN7WyoDtoUL+X1a+cEGTIcPoPfQC5JlgdhBoJsY2zAxlE/sJBuNRyUyP/7EGQJjzCpC0+AemiQC0EZkAcHEAKoLzwB6OLALIRmlBwURGc3cps5oF/KO3De3/0ujhF5nbhOvYzzVRectlAH7yQxnd1Kju7Aa0EfGeoCXE2EQt/DyE3MtoRwivzMYJ7R/Pef7qNK//sQZAsPMK0Oz4B6aJAN4Rm1BwURAoA5PAFpogAvBKZUHChEjgA6yHxhrYxugFyP/oE3aLA/uK5q7hMBS6IoNxpT80yW/RDxTJ2AJr8t0Dd6lYShmknoWN7fnAFgvI5UOPdzxbtr16D/+xBkCw+wrgvPAHpokAzhGcgF5RECpC8+AeliwCwEZpQcHEREGAADm3ADsW6s+NCEKBV9G3gw9vulUnsX9MNr6ggLz1er3KSjDCqZW2gSukl0oJRswEyU3FyWDU2iJw3H49urfXpkQf/7EGQLjzCqC8+AemiQDoEpuAcHEQJsMT4B6OLANYRmVBwUREAAAOdAFjmLlXfQN6yEwOwgy0uUb5istzS+UEO88tr06+igmzegDtsGtjQlcTUKjhF9nRhOvOLOhFOoaYsT8j3S2R+6//sQZAsPMLQLTwB6gJANwRm4BwcRApgvPgDpokAwBKcgGRxEqRAVAALeAZkYfKP0DORNIb+HcLvZmhBQiL50ShtZNP7qn+nxAgCdODzGWynoE+qVxoUP72h2XcgA1tnBw70C3L7PvqH/+xBkCo8wpAxPAFpokA3BGbgHBRECwC08AemiQDQEZlQcKEQQIQAO6oRQMfGNxoDaAaKzgnoSN7fpAPgejXTFJ+RD0ts+6rTRZzRpSPmziz7Bq6SVC1gq+jkx362koIxcP50ZjaUj2//7EGQJj7C1C88AeoCQDgEZtQcFEQLULzwB6OLAMIRmVBwURKp3o06YQAsqEUIXjWbQD7f/SDOglHTJVozW3pN5ijZQBrXj5bP7vTpcSnHAs8QXC740ArkqWtgNVAymd9M+cd9Ngt3F//sQZAePcLILToDaaLAOIRm1BwcRAtQvPAHo4sAvhKZUHBxEd+M7asl9+/zCALKbNaCbZV24ds/9Ax0IzM4sZ16Td1D9vTMqCzaOl87W7+nRqOkBbQw+aX5QR9UIOTuAfhe0DNBEJST/+xBkBg9wuAvOgHqQkA0BGbVIBlECsC86Ae1iwC0EplQcHET75gLha8oH99f0aYFIAttwrR/nHcK0f+mDGNIw0OaHO9zTJVez3BO/giM2V/6cDd1QewWvib1BBq2widk9Rhvbf5OArf/7EGQFjzCtC88AOjiwC4EpxQXiEQKwLzwB6gJAM4RmVBwcREWyoQbTi2drf6dKjAA5wgB+K4JugPWCRgrMjnvXm2kkEANJ9Q7W5TPb9/9OmjcpKDGDVNyzahM+ldaCYSaChGbTpBOI//sQZAWPsKULzwB6gJALYSnFAgUDAoQxOgHoosAohGbhABlEga6h3vyNfOb/QpwAKywCSnGs+oJqYJAaiQAywB3WCwShAbjQltYflciSHUUwBQ3bO2E7FURtmLbOHWfuk3tkahLNMAr/+xBkCA8wswtOgNo4sA3hGaUHBxECVC88AeoCQCyEplQcFES3Cj6dn31yMQBvqArIsfKv4a2/+imgd0DtL3UzZEIUdr6iJ+UmzlWCCVZjbg1th/UCa4zjQ+f8M1OizukgV5yagN4mO//7EGQJDzClC86AWiiwDuEZhQcHEQLYLTgEbOLAMQSmoCwURG7vRooALulCcBl8UF+g10/+kwNqc7pyQov23h1aKbJbgi3BVtOj1NroQFBxpawCeLcK+G6lFRRq8j7yWhUuWShihTvQ//sQZAePMLEMTgDaKLAOoRmlBwIRAsAvOAHoosAxBGagGJhkP+ER+jb99enAADlQgwglMEzaiNn/ogGoZN04WZ3bXaxIIfoV1D3hAftr+JvEHAMiMsBLnO559gkw5gNAoR8YIt6wIQj/+xBkBg8wpwvOANo4sA+BGdkF5RECZC84A2hCwDMEZqAcFETQBfy3iBM9X9HkBgEAABhlKEOF+reG//0oFuITfNzmfupntwlEG5/MNur+jxiwDFHUA0RR2hd9RBWB0E1VD/V2SW7GKf/7EGQFjzCqC82A2jiwD+EZqQcHEQKULzYDbiJAMQSmoBwcRJahJfmeFy23fVpoCMAgAAqsxbxdsKk/I//0BU6g1850gXHOJnQjSCodfka+e3+lhM0FvEa4LXx0P8vqwdiTLTtgpVts//sQZASPMLQOzQDbgJAL4NmlBwIRAqwvNAFs4sAoAuagHBRN9BpjDbWbeaFvz2p9GS0AgFTrAp4ptB///TATAKexzaexaW96/q434s6Aodtq06CIEA5TIIFS9wpZUOkUh6eDw121+S//+xBkBY8wsAvNANoosA6AubkAMAECiC82AuiiwCgDZlQcGESGLBmgn4SHZ6rRkRMEAIAAJlgIU4vOGf/+glAtAowfWJV9aUenh+oN4THbqtOlXHKbBJk2/FBsoWtxCb5sdj/1M+tGnP/7EGQGDzCnC02A2jiwD0DZ2QGmBwJkLzYB6ELAMILnUBwcRC3DHUQvl8ht3GR8AQAAU0AG6ac8NtP/9NiB14Hqpskt4cpoQPoH8o+zdVojMBEABHWYsoNtlXVKu1e2HLOJImLzk7Oj//sQZAYPMJsLzYNpKZAMYRnUBgcVApwtNANs4kArhGcgF4hEragbwg+7dXIFGIACK2DMHrRC/liI6Un5A6YpxPmICpbqCDcLOl8ls3+JGAShsBLj8KP4ul2AVpHIoK/p11CyvjAnvOP/+xBkCA9wlgvNAHsokAvg2cgF5RECdC80A2jiQCSEZyAXlES2V6zI/AADlKDYFeQNaLWOLFJune1OLljrltQLPwu2dr0aCE+cgbacKHvx1SnYSgUY/6+10xhXL6gUbikvvrfTGEJEAP/7EGQMDzCfC80A2jiQC6C5xAXnEQJ8LzYA6QCALYNm4AeIDDylCBH8QIl73MKpmlyP/UdwyeO+BL/kD9m+jSYnYHvAATRD4YZ4mQsQDWAPddZJTmMKQ8vqBZ+IMrpISIAAOrg/h7cd//sQZA6PcJoLTQB6OJALIRnYBeURgnAvNgDo4kAkBGdgF4hG4LGMDtn9SNDsHuIge2oSePFt9WvRAlL0E4Nw43QWsWuX3lDWgVK3TBQMy5QK7xWWzlWoMIGQAetgW4ptb6hgVYBZUcT/+xBkEw8wpgvMg285IAvBGcQB4gMCiC80Ae2iQCeEZyAXlESbr+svDEQH1jKfkXtq16SITA5ShHBXq/hlMScUoqdzAGpt49DBb5EBX6K+eq1eQ2AAFEcgQs3V30F9EoSh2Mdh32x1i//7EGQVjzCjC80A2liADAEZuAXiEQLALzIDbOLAJQHoEACwBKbURnKBDvFBfdu9AoYQoAloLX3xMqvLtAh3MtgjTeZlEHZSTPDZ+Izq9AYQAgA5wAkIo+nwx9YHWAPFZbTNBgYSGf1j//sQZBePMKkLTINvUSALYRnEBeURAogvNANpokAlBGgQBohEk9I9vr+kAMEUAQsh+noLXOwys4csX/OZ5wy1MdjAB3hNt1YUsgAWAAAAAd4ZCx6BMZCoOIyBjs+YgDgRNuHX4vfP1iH/+xBkGo8wnwvNADsoQA1BGp40AzUCWC80Ae1CQCsEZ5AHlAxAiAD1sDTH+3hlBNoircdmiqisukEonnzozG1E/nq31iBAiADlkTQvX0AwtoZYE7lZ1bVQH4ZBrnByteVPo0gCAigDAf/7EGQdDzCvC8wA24CQCqEZ1AXiEQKELTQB6aJAJQRn0AYIRHN19RS7kyh2NP/fbeGDtKcDu4Rvxk6nSZgQAAcpRFj9fjTTgSf5k9kN1N7X21EdjQA2uO2VABiigDAIk6j9A9UUTY9R//sQZCAPMJ0LTIA6UEAKARnIBeIRAnAvNANoosAoBGfQBghEQ6ltxM8MUX6UvoAa3E7bqrEDAAA1VwLQv0fqDAAZxDKz+tGbzmeadrfkmcG78Yvvq+lwEAQAHuEK3T4ICOwt5AWkrhn/+xBkJA8woAvNANo4sAvhGbgF5RECxC80AelCwCeEZ5AWlFT8NP6rU2VCDaxfVo8QMAAD0kBPH6N0BhjYS1o4UfFI1dwcApdQyW5U+d3ejyAOKCAmCvt1Bo8gyhp9rTJZ6ZBKE0a6Q//7EGQmD3CcDEyAWziwC2EZqAYCEQKULzQB7aIAJgRmoBeURE35SdToMgdAAOcgLM3Vn1BNYx6KpPG77u1vWkPmKDOVC208tur+lsMSQAHlkol4XbQRQUWBJTgX5H6i45gRDzUBOW5X//sQZCmPMKALTIDaiJAMYSmoBeURAqQvMgTo4sAuBGeQF5RE21zQwCBQAAAABesBSdcNLVAtRQ4V93M+YpvsdL6AXfjpffX9AAQ1wAyP5+UNbUCVgzgDIz4vmbzizoRzFDOk1tQP6Aj/+xBkKw8wnQvMgNpokA2BGo4UB1ECqC80A2jiwCwEZ9AHlEQFBAkAAAAA7wVujwBExi34OGDRQN0ID6KfYWrcq7d/puCAGABOoWb9Ph6lpe2XKObE1PzrZGBBtnBz7zI9p0hhACADlv/7EGQsDzCYDE0AeoCYDUEabhQDUQJwLzQDbaIAKIRn0BacVEOQS+nqAKKUCZCe582t+kBoD0a6x7eZtuq+gQIEUAdUAnO9oA11gVbRwbrvZpKCMYH+Qjcs9tUgDggUAAAAALKL1+Ho//sQZC8PMKUMTINhaYALQRnEBeIRApQvNAHpokAohGfQoA1Ej3AlEwpmma2fpvNAHaAH5R++r6QwxJQBVAJScLvqIKYwWm4bjm5GeHIuogM6g62ih9EYIAgAnK4RoX6v0Apg+zGZnhn/+xBkMY8wjwvNAHqAkAyBGn4EBwECjC80A2iiwCyEZ9AFFAwNvLM7qT7QTNQ7xM3/ooDBFACtwOlvePWxWwp2sHJE7FLdjEI8vvoB+42WkAUACQAAAAB14a+hIFMpEGg7V6LuairF2//7EGQ0jzCXC0yA2ji4DAEZtAXlEQJ8LzQDaOLAJoRoEKAJRFA3hbbv6cAwBgAYvQobp8FVUMoE4J9FjNbfMocXEO1BPGvvr8T+AAIZyApzcJDn4vqm4rlVUWO/fOKDawHQph9AfkH2//sQZDgPMJgMTINxEggMQRpuFAM1AlgvNAHsosApBGgQFhREf0aigjAAnKQGLuiyq391k7TOcgqinIJwnDXlbyw+gMIAQAc5Byk6t4l0DBafhlub6Z6wUOXAG6iniTb/6bTABQBctAn/+xBkO48wlgvNAHoosA2BKagF5RECjC8yDTxEgCgB6FAQoAQ/Xl4Bdwii52bzr0me3bVpbr4cbZ/SgEAKAC4EBmrfEwCIQWyg4A3ZpbwxQ7uaP5vC+6r6PgwhgAI6h176Kg9MaFgsef/7EGQ+DzCUC0yDSYkYCoEZxAXiEQKALzIDaKLAJwHoEBCwBI/OZ3UOtOnbyj76votCBFAABRVEAmqfLwRRTDTmiZbt9oOEVz3P+TH2VfTsICMAIZ0BuVWqwFoFUOPrZbalxwBrfmnk//sQZEKPMJcLzIB6ELAKQHnEBA8BAoQvMgHsosAkAehQFQRE5t270iDAOACUo5Hp5SKMOkCSdNtydnL8lsPcNoXzjb93oMxnADSOQlEwGn4CM8QzQUGJA/z/lbZz+jcTEAANmDQSfXf/+xBkRw8wlAvMgHsQsAtgecQELwECaC8wAW2iQCaB6BAQpARd7nUTLOfocekfi4jDcR4V9teocXuPAMue6aohkA2AH8is0t4YU8HD6BfCD76/pGC1AAG1FJ9RCtTPth+z+iCvmvlfcf/7EGRLj3CXC8wA2miQCqB5xAAvAQJoLzADaELAGAIoIACgBvBvCu6u0AUUAGV1DIbgaX8tCACinJOQEmO3zIGs2okePFvX9AAYwoAwK35Q3L7/gbRFuR02LbWXgzvoF8O6nT5H4Fyy//sQZFIPcJILzIB6aJAJ4HnkBCwBAlQvMA0sRkAeAifQALAFPgvBDtLKqUMtk2lSHcs1y3DXid92/0iijbgCqBinCnfjt/6iwGo0Qz5JXRhNx+oE8o/bUGGGIAOWRvH4J0vVCyhFtmv/+xBkWI8wngvMAHoQsAlgyeQFpxMCFC8yDTykgDCEZtAXnETqQ/UOoMcbQB8E/q+gYMccAVQEFuGG6igIA2kHadtpbMqMvw/yjbqgAnCgsACDP1bxlXzsO+cOLNDvZ5xyjbUCecdvq//7EGRdgzCZC8wAeziQCYDZ9AGFEQI4LTSjaEJgKANnIBeIRFaQAxxwBA43F5bwD3+ogh4dAehcM+YgOHNoKu8Xuq0ABBiADAdYrg8TKlVgrcjwr2+svDIcfinyr6BhhBwB0UAQj1eG//sQZGMDMIULzIB6OJAKoRn0AUUDAkwvNKNoomAqAucQF4hEBYoZhJupT85Y8DG1EjzC+m6KQAKAAI5wtPL1kVlUAL13V1qgV9LXWAuEQ3QO+FPsrFFCGAHRQJifo9FMMrVhlugbGZv/+xBkaI8wjgvMgHoQkAsBGfQBQgMB+C8yAOjiQCcEangCiFRxnS+hrVuH+POoCwcGCwAOcK5Yyt/gAmgduhwGbqU+HGMyN9QA847SMIEOAO0CIv0wOwzKGudpIbOyQKeaPdlNcdoBfP/7EGRvAzCcC8wAOyhACkEZ9AFDGQJ0LTKh6UJgJwLm0AeIRCwAHAAsAD4zaKrf4AXe8tSEXcFa50wYCCbgm/HS+syMwAAmoAmLc47wShmZmsqWJHye83O6Yxk+oBtCPpCjoACgAJcE//sQZHMPMH4LTIB6UJgKYRn0HAVRAgQxMgHo4mAogeo4EJQER8Vq36AATbnMxN9CdWmqDrDQPahwtyx3VDGhjADRYdOtx0yNlAbRjCw4ltTEsKxbqG9+ZN6goZBgsADpDH64JZGVVAD/+xBkeoMwrgvNwykpKAqhGeQoA1ECVC05DLDkoCWEangQCURHHEMbMXCjdTO6wt7R2NCG0TdSFjQMGAAAAAHWAiH7oF0M194V3gOylCL0qKfV9Al8rokAYACgAE8U+DIKMaO2d8839//7EGR+AzCfDE0oeii4CcEZ5CgDUQJkLTUNPKSgIwRqOCAM1LPNhL3toE+G8wYBg0AAAAAR7xm6bElDM1Qpe8t0RH6MX6Y6G7ahtoR99cgrgAUAAnQCN8C1kVFEALvO2YaOiRc6z3q2//sQZIMDMKIMTStPOSgLQRnYAUUDgmAtOQDkQSAnAep4AJgEHOQEW4m7qxjQBgBzQAThrf69DMxOM4dW1UEg4a6hx70j2+sKOgYLAA6wmbroAt/AAHoFaMaf8NbqBxCgfzpJbTNvXNP/+xBkhoswrwvMqNqAmAlBGpQIBlGCbC81A2miYCiEafggFURQIFAAAAABZZJkfr6Bf0vd1GjgmALMdymGpthtblb6NIAUgAWAB8BSYfVTgdmBtIagvrQy0DP/hnzO+ZFgQKAAAAALUv/7EGSKBzC3C01A2ii4DcEafggFUQI8LTcMvOSgJIRp+CAU1BM/u4Qw9Rwzrpnnsb2m3XJqBvGPQA4AFgAN4zWCVWGRZAAQ7DzgSNbNbQhQiL8dPONuqyxkFDAAAAAA7Wix+mHyMjKI//sQZIwBMIIIzIB6OLgNoRqeCAlRAogvOQywRKApBGn4oAzUvZjR0wrZ7LuPQI/USd5rfVIFIAFAAL4EFdCK38ABAlDPCcBM6t/8k3G+LahN5Vv/SZGYAAdUAWd3LMN+ywK0Y3+Ye33/+xBkj4MwsAvNQ0A6iAiBGoQIBzWCcC8yoeoCYCqEajhQDUTSL0sL8EG5V9AAThIQABCl4NvHopmkAElBPiSVGKT8FhhXwn/sX3jCgDgDqgApnXQTjWPYQaym/ncOP+pwX1CbxM9AMP/7EGSTCzClC80oWWiYDqEafgXiEQJcLTStGaRgJQRp+FAc1AAWABfinwXfwAO1CPGfszz0me073lM1DHjzev6QAZAAwAAAAA+CjtD9DJVEQ2Jxg4QN7M72Kfs/0B+HG0yAOABYAF+O//sQZJUPMIQIzIB6eIgNoRpOHAZRAfgvMgHoouAlhGn4IBjU+hrdoABG1Lg1O2ez3bMWp9Qbwvu/oAEBHAEAxunwWRVZCAFDPqcQ02t/8n0Y8O1BPEXmRcACQAJ1gb8v3+AAQPArdjr/+xBkmwMwpgvNwFpomA2hGo4IB1ECgCM1A2miYCgEafhQDNTxfreWknIU+gXwj7/6fMTAAAykoGKy6JlGaRrVt1mwmB0w23YKZkFeDeFaBBBRABWFJxatymFVUABiJQtsBkdpy/oXYv/7EGScizCtC80oeji4CqEZ6BwGUYI0LTSh5OLgKIRpuAKIVCJ4kw5/6LAxRAAYpZFyJ8FWxGoqytTLdR4zvsR7y+TfIluXw7qaBaAAoAA/Bl3lquYyhVQBBD5N0x4XhK0P3y1//3+F//sQZKCDMJ0LzkB5WIgKARnkHANRAigvMANo4uAkhGo4IBTUfd/TqKOOALnitwSMXYZ8tcHXWWhTaPLiUqUEQUthnv77IabOQMPmCoa0woBfkgo/6CQ5/9qv/aoyBSEJMHAAAAAAAAD/+xBkpoMwrAvNKHk4uAwhGn4UCTUCgDE3A2hC4CSEabggDNQACDhJh44GlAzRv/9+/+AAAAHkiRIycAgER9EkjooU+L4S7/xVTEFNRTMuOTlVVVVVVVVVVVVVVVVVVVVVVVVVVVVVVf/7EGSpAzCeC80oOii4CMEZ9ADlFQJ4LzUB6KLgJoHp+BEEDFVVVVVVVVVVVVVVVVVVVVVVVVVVVVVVVVVVVVVVVVVVVVVVVVVVVVVVVVVVVVVVVVVVVVVVVVVVVVVVVVVVVVVVVVVV//sQZK4DMKoLzSh5ELgKgHnoBCcBgnAtNQy8pKAkgylQARgeVVVVVVVVVVVVVVVVVVVVVVVVVVVVVVVVVVVVVVVVVVVVVVVVVVVVVVVVVVVVVVVVVVVVVVVVVVVVVVVVVVVVVVVVVVX/+xBksYMwqAbNQNl4iAxguaQF5xECZC01DLxEoCcB6ngQJARVVVVVVVVVVVVVVVVVVVVVVVVVVVVVVVVVVVVVVVVVVVVVVVVVVVVVVVVVVVVVVVVVVVVVVVVVVVVVVVVVVVVVVVVVVf/7EGS0AAC3C8uFaEAADMEZ9KOAAQUMM0IZgQAAV4JrewQgSFVVVVVVVVVVVVVVVVVVVVVVVVVVVVVVVVVVVVVVVVVVVVVVVVVVVVVVVVVVVVVVVVVVVVVVVVVVVVVVVVVVVVVVVVVV//sQZKUP8NIHTO8YAAoAAA/w4AABAAABpAAAACAAADSAAAAEVVVVVVVVVVVVVVVVVVVVVVVVVVVVVVVVVVVVVVVVVVVVVVVVVVVVVVVVVVVVVVVVVVVVVVVVVVVVVVVVVVVVVVVVVVU=",
"Ab5": "data:audio/mpeg;base64,//uQRAAAAAAAAAAAAAAAAAAAAAAAAAAAAAAAAAAAAAAAAAAAWGluZwAAAA8AAABwAAAvIQAEBgkLDRASFBkbHSAiJCYpLTAyNDY5Oz1CREZJS01QUlRZW11gYmRmaW1wcnR2eXt9goSGiYuNkJKUmZudoKKkpqmtsLK0trm7vcLExsnLzdDS1Nnb3eDi5Obp7fDy9Pb5+/0AAAA8TEFNRTMuOTkgBK8AAAAALFMAADUgJAUATQABzAAALyHzPIBVAAAAAAAAAAAAAAAAAAAAAAAAAAAAAAAAAAAAAAAAAAAAAAAAAAAAAAAAAAAAAAAAAAAAAAAAAAAAAAAAAAAAAAAAAAAAAAAAAAAAAAAAAAAAAAAAAAAAAAAAAAAAAAAAAAAAAAAAAAAAAAAAAAAAAAAAAAAAAAAAAAAAAAAAAAAAAAAAAAAAAAAAAAAAAAAAAAAAAAAAAAAAAAAAAAAAAAAAAAAAAAAAAAAAAAAAAAAAAAAAAAAAAAAAAAAAAAAAAAAAAAAAAAAAAAAAAAAAAAAAAAAAAAAAAAAAAAAAAAAA//sQRAAAAAAAUIUAAAgHwAoFoAABAigtZBhhAABOBa1DEDAAD4AHg45MoH/+0vwuBFF7CGkemOnL285f6f4WcG6A4w20ESxXhQUTy9vOX7aVpOT0GRUeLoRIizJn1LhY//ULFv/HfVT/+xBEC4/wsxdWhzSgABVC6xDmlAAClF1UA0joAFULq0BpHQCcnoMjPF0NItzJn1LhY//jRb/x31N32VIBnoIyCh2bd6lgb/1L/8oR+lu+ypAM9BHQUeWM3epYG/9S//KEfpWXzUOvH//7EEQCj/B4EdYAeDoAD2I68A5HMgIUW1gC4OgARgtrwFwdANK0mL/Awl/5f5GXzUOuMqDLIL14GEv/L/I0VGcLPdDwmUyfwOLf9C//l6KjGCz3Q8JnMn6AcW/6F/+hdY65JQdxhBwa//sQZAQP8JIW1oC4OgAPIXqADwVAAlxbVgNlqAA9iGmAPCkAEOp/Jh3/KF/+pfH0fgglIWpMiS/xQN9bvQxcfGgPpIhuYIn/WGM1/5U//Oq45nTE0KSbj/+gYE3/Ku9Cx96oQCpCqib/+xBkBA/wihbWAHg6AA8himAHByQCPFtUBGDoAEQIaQBsHQCD/4ERf/yn/qWqhOvZy6OJSjZv4HCz531Sid4YIU1HspiMt/AgGv+v/oRbdqeJNxmclayz/xHDv+Ud5GqiJqtYxlIzkf/7EGQED/CSFtWAOFEgDyI6QARxIgI4W1IA5OSAPIiowFwVAOS5v6Bkn/Mf/oXs0mrimBJA9I/41Uf/PfLRVXZ3GhIMYJHD/4jB3/R/+ozLNdReEiphexU6cBQ3/qOqIMquy3VcQdIt//sQZASP8JsW1AA4USAQgYogGwdAAlxbTgDhRIA8iKiAXB0Akjt9QzGv/T/ypM9M+9x1MQ8UgP2Q7wMGfkvURwt0Mzq0vQpkLL/qE0//p/5UkVKYQD0gqQio7P9AsZ/yreHKgUDtR4X/+xBkA4/wlRbTAHk5kA/iGhAXAkACPFtMAOTkgD4F6EAcFJAkHniL/yIf/zm/8M1rcJCEqc5OkWz/mG/4N/kzlbuUeVYlugqn6AYLv+K//KGk3etYxqjOR5rr/CY7yj/SUqcEKcIKwP/7EGQDj/CQFtOAWDoADgIqEA8FQAJkXUgDYOgAPoYnwBwIkIiHt+gHGf8df/oXjHTzE0KSfhkZ/hF/+Md6pu4g51KfKejLP+SDn/1f/y/0FSGVelsVxTJM8jt+w/yHrmQ8+RRCQUQz//sQZAQP8J0L0YDZagARItnwFkdAAjwvRgDlRIA/i2gAHAjIjWJ9b/WH81+/yfz0XukLGugqgrRZ/0ED/9G/6kGME+U5ZjpV3Yiip+EkT//J/OwDnMeUqHGItM/8MN/0b/xqBj+DAUP/+xBEAo/wfAxRAFg6ABChekAXB0ACGDFCAuFIAEMF6QAsKQCKJJjmP/CAXf/+oaLU1BY0Y6qMx/4QC71fJ/YUU5AsahmcFGiV/0B4k+3/1lEeDAUOiCUTZ/0DIk8v8l9tBLtq2780Qf/7EEQDj/CMENCAWDkgEsLqQEQCkAIoW0ADTEcARotowIwpAAIhEX/i8O/5V/kjh3zq3MgwgFcav/L5a8G//Ub6ig+zm4ukE+CxVfrFPL/1f/xoC1/yexRJBJpv6gjX/ml/+g4qBhF6//sQZAGP8I4W0YBYOgAOYjngBiJAAeRHSAE86AA5iOeBAApACnCDsn4P/wWh7f8v/yhEhkByUIRon1P9xv+o3xMDE+hpBzCoPb+BAXf+X+ROJetmOhAkTV/kej6jfJWizjYKKFC1g6X/+xBkBI/wnBbQgG9qABFC2cAJ50ACXFtAAuFGQD8LZsA3nQAv6goih/zA//0i1BmbUrxFRE2/qEIv/4rLf9RhgNRltjVJFtqlPxSHH/xGT/nidhaZ9XZOBZN/hAH/8Q/+gwowb1ozMP/7EGQCj/CHFtCBoBSAECLZsAmiRgIkW0ACsagAOYtmwNAKQDSN6H9YYyj4Yb/gzB31rdAYApl/1Con/Cj/8EUKV11VIkDJH+sKEh/9z3/Olh1X3wehuX/jGI3sP/wQum3XbNgwSiKG//sQZAQPMJgWzwAjgDAQgtmQBSpAAnhdOgHA5wA3C2bUECgcKv3IIKtv8pnv/JZESSJyBYeT/CeFl/8oO/9B1W5mCawdEDh/6g0QJv+Crf8oGfogkQSAUr/UEa/8YP/1HQAvkp6hjhb/+xBkA48wkxbPgC9pIBBC2aUcB1MCSFs+CYBSADkI5oBgNAgmzfqCuIH/Ir/84nYYAJ+9eCga4CQT/4Wb/lSRQLXpGiJiCcRwv/kDGz4Uf/oOWOWncHAr/UMQpf9I98lVEgXzirBZBv/7EGQDjzCaFs8AuGoAEOLZxQXqQQJ8QzoDTOcALohnABeJANJtBf6wiTX/mBb/5+ewAGL7kFEgF/oGRn/Kt/1LC7+dhZtwIDB5zR/3Fmgm3+ID3iYl5FI7iIf/MN/wf0ILFvAz6SAc//sQZAOPMJoRzwCmkRAPQXnVCedBAihHPANlSAA9CKYALBUAgP41f9QzhJf8pHvkp7AACb0JYn4rH/xC3rf5A3Mf+R9ChyRSRr/oE4z/uW+gNdNBBQo7VZpv8BX/5B/qscz+1B7Sw73/+xBkBA8wlhFOATkqABGCGaUYUgUCSEM2BOVIADaIZgEgHggLACbfqLhn/Cx3q2sADD36jMdCWjjV/nH/5Qf6UhLWZYwKuwF3h8guz/USS3/DNZW86a0wSkHOh/vEDvTVcP27gRkol//7EEQDj/CLEcyA2DoAEOIpwBsHQAHQRTQC4ESARwjnAJyVAJyfIub+O/+FS/0uP1u4EU6KX5TkXN/T/wqM+oRBvuWMaoz8eSZv6v/2HKj2/9IkihFZR50WL/O3/YN+lRoE9wxgsqSx//sQRAQP8HERTQC5EgAQ4imwHycyAfhFMgFgqABEiKbAbJ0ANF/q//BDlQkbnB1mZKvrklF/iF/+IBkIA1w4CwcU2RTFH/iD/8KcQEs/Y8JwDFLR5cg/80v/xA4YDvxpUd1StI7/GN//+xBEBg/wdhDNgLgqABPCGaAzJ0ACHEUyAuBGQEgIpsCcFQDwr6S8L/2cKa3HwsOTljD/xM//BQ55MaBvGnyphhxFoS7fh2/4Yb1phrf6KryRCJRHYVdvzf+Egz11Kgxn/VH2iIg2Gv/7EGQFD3CXEc0BOToAEYIpuBXiJQJYRzIE6OgAM4inIDBADFiJ36jv/nh30QUQoAAwH+SJWCFDGab/V/+g50K+vsB6RwdiLoH0/QIP/EIx9ECkAp5lhNJ1X+t/+ceIS3+yhNqgjqHr//sQZAUPsJsRTIE5OgAPghnIDBEDAlhDMgFlRIAyhabgJ4kECbP9AiGP+IW9UFMKABBlmrLCCijt/s//OAIF1oK27yPRSQXb9QljX/iO/0wAYvgyziKg82f+C+QVMG4/4EQkiI2k7Tb/+xBkBY+wnBHNANhqAA/BiagIDQMCFEU2AWDkgDaGJlQsFQRv1h9Kf/On/pQkQQAIo6dpCeAVm/yce+QQX+pzGqO/QtOX+JAe3+pf12UngxZgxAJVxf8Bwz6FEJf77DYJKl7jq/qCAf/7EGQGjxCNEc0A2WoAD+FpqAonQQHELzoBYOgAQIXnJCeUzC/6j/yUDECQADE/HMGCMLy/4hb5JBvUSykDUWzP8Ig71P9GHmUQAo/oK3IIMgD/4ChvrUD9MLEZ0jSlZ5/1hXkH1P8h//sQZAiPcIcLzYC4agAOAXnkBWclAnhDMgPlpIAwhefQJ50EAHBAmIPUdsD8EHb+FCRUNdKGnypgscRhFF/1gbR5/858iwIzG8ESVTlo7fwsQSiPqz+VYciHgjX/caB13U704cZwADj/+xBkCw8QiQvNgFlRIA8hecgJ5SUCKC80ApqEQDwF5qAonQS/kiVqJ2apv8HDBgLXgPQoJtBOi1fqEQK3rd6UKIUgpvcZgoTpdT/A8j6lpffuICtECOwawN2/UFcNnyXroDhocAV5qf/7EGQMjzCQDEyA2WoADUF6BAXlQQIsLzQBZOSANgXmoDA0DJGUuT/CI8OE60Fbd5MYpALs/4CwR9bvRBRCgSnUaYVoINn/mBaqmkADAvgRCSIFXB4mzfrG6j/zv0Ye44ADhvyw7WJg//sQZA8DsJ0QzqimkRgPoXnIFeUlAgQxNALk5IAvBeegJ4jMIkOf+FGAQ/5SCzKRnlCEeX+BEN/DeWHT1F2hB8HkX/DDVQC+vIcaEc7GgzF/gQD/kYOIogAw/AfSgjicX/lMteuFRFD/+xBkEQMweAxNADk5IBABeagE0SMCQC83AuGkoDWFpyAnnQRoJ0j8Z5TiCpG8oO31CorD3MEP4QU4QGUMw//EKolIUAAGXoBn0kIUCrFp2/KRagEhgcBC+STOmYjh2/lHCL6svylQiv/7EGQTgzCOC89ARpEYDkF59AXiJQG8LzYA5OSgNIXnYBeIlIHmiJ38LjGHmWEvkpWCUZWmb+EHw4xwAFEfAfTgnCcWr+WU5rAAoj+Qu1ARU8dIqi/UHT/Xh7lBL4EbdAZQoBbfyjmE//sQRBgDMHoLz0BGiRgRoXmlCyolAbgvPwC8RKA9BeZALJSQ/MRbswIdhqQXJ/AUN9eANhBMILOHFsWhqf/MD4QX1kk1u8W6KTBln/AwXfTBTDCm8EIKFHRpQmb+FMor6CkxpRDcjiT/+xBEGwPwcQvQIGBoGBABiZALJyQByC89AWCoIDUF5oAsHJSb+BxiDoJ+Ugsx0h/SREl/jwz1UBw0Rhheb2hEYS1fMwX68hxoRSGLFx4v8MzfVh7lkUx9zgTi4v/OPZrABF+BmssRyP/7EGQgDzB5C80AuSkgDMDaBAwPAwHYLzIC6USAMAXnYCBADFWWn/lE/dYADg/QWRZMCCwecqP/KJ/1QKBTeDDmAgQAH4S/8IOFFdJLN5UwUEIxgV2/CA/6FQtm9WL2okKfCyw1OX8F//sQRCaHMHULzahGiRwRgXm1FNMjAcAvNQFESCBAhiZALJSQGeSgoiAACfwUqyKyKb/BzWAP8JFajxDwrAJp/DwZ68PM8gAys6q2gk3tm8N+pSCusxLu1AvIPeC9v4XLeuASqhgVmLr/+xBkKQMQggtMgLk5IAzhafgFgiWB/C80oOSkoDoDZuQQPAyUTlBnOoBEVq+Ecqy0wYEjGwq91vhiT/J4eZgVVvZJC7upmsABBvmpZSxER0jToGK/4oG/TAJDBIBuW9rGAV0z+auHl//7EGQtDzB6C8yAWTkgDADKBAQPAwJkMSwBaUTAJYMnoBAsDHuDLMElSG8ZRU/Awl8jh7mAeY9oQgiqO9ZhHzct5NiK0arFH/hId6oBaIJBdI25CqcL+TgohRgX5LM5WnFK0hjt+cdA//sQZDMHMJUMTShZKSgM4NnkBA8DAgwxMqPo5mAsAyegEDwMA4E4RAX5CFBt8jVFSGAAkf/2Ek6BhSRFoSTm/EJvA/nHAJepEtHsLP/goFIUKDeUHtTRJ5pwVF/CjwCUQSCJtEqwkbT/+xBkN4MwdgvMgFkpIAvA2fQEDwMB9C87AuCkoC0DafgQGMStvDiBSFAAKI+pPdoB3CcAfJ/CA+CiKAAJzzHRVC3kkWEUOL/+xgitgQgJ0C9n+gKGcD98YAyU2oGh7uuKiJAAQN6gRP/7EGQ+gzCVC83A2DoIDKFqVAViJQH0LzkC4EZgNANnUCA8DCQUEJB9KyL/l49ABEm4RAAAAFGGyzIDNeZw4ygKTzhkiQhsT6ZI/yPZwCHRwYALL9wsGp3VgUhQAB8O/Od5dILs3HF///sQZEKDMIoLzkBYKSgLALn4BA0DgjwvNQTg6CArgymQEBwMhV+B+uPwg93QFEX/KNh5nAQ+3vfcSERMQ/8QOAA7nAA4E5A8e30KwthwABJvAz6JCAgVo8/8lEuB+sMBRQ6w8HP/lYL/+xBkSAMwkQvOQKaJGA8g2m4MCAMB8C89ARpEYDCDKbgQLAxIUS80Lo4EoDejVL+UjwAEQbg8AQEEuLb5OsPMoABgP8F5FgjhYOq/mZ5wB3OAdgAAAIMc5kL3beGUJIYYG+Yl3ag65P/7EGRLgzCGC85A+DkoC6F6ZAwHAwHILz8AvESgKwNp+ACkjEgmZ/EK4D6AYCrVB0n9VcPM4AAAPAhTqGWBgW2f8unwAJg3CIAAAABruMi+eHMLcor5IFXoKMESLN/CA8ACIWAmQM7Q//sQZFKDMIYLzsBGkRgLQWpUBAcDAeQvOwCaRGAtg2n4AKSMB3PJKsKMsAAY/oZIkIbGRMkf5KIAARCQDgAAABr9mgsNi/4OBSJBjfXneUJB9SYAv8CG4H5eXdBAuoFIUAAiGLJdpgX/+xBkWQMwgAvPQEmRGA+A2l4EDAMB9C85AuDkoCUDKdAQKAwUHuVHb8pnoBKIJAJ5b6DUaf5GCiGDPwM+khHAVjV/5ZcACYSAgABSxwMf1cOM4AAfD/qy/KsQEYsJN/KO4A8EwAwAAP/7EGRegzCEC89AJoEYDkDabgBpIwHQLz8AvKSgK4NqeACkjAEaoRVGz2+iGAAC+A9IsE+IotX848ADukA4AYbVBklZ1sPM8AAAfkfeg7iIFt/DNhTlgAAhPghVB0ieAtv4JsPQDkkr//sQZGQDcIMLz0AmkRgPYWpuAYIlAegvNwFgRKAaAulQEBwMVDxEZ3cPMBwsNgA5JMxVEFtO7h6ANhhgMP8jyr0Nshopv4OQCZSQkAAAAKl9iA27qw4ygNHZNjMlV8ZrN4bgAiFgAAH/+xBkawMwigvNwMCQGAuA2eQEDAMByC87AJoEYCuDKfgBnITm9wUF1YJMogAEJ+vO8ukDVRgB/4R/VgLRRQKPr2oDzG9cAcECgHa4OJzdFW6NchIBMrIAALDcAcFLoFgokAdGt/Z8YP/7EGRyCzCHC89A+BEoDuDaXggJAwGsLzsBJkRgLwMp+BAoDBXOJrh6gCZSQkAAAAASiWcOf1YWZAODPKD2pUSIb4Kn8G4BEI4AAXUPEbPawoziAAAACeEiyoCWjaV2cN+ugWugADKe//sQRHeHMHULzkAvESgPYXnoCwJBAWQbOwCB4GA3g2fQEDwMYxDSSYDgYbCF7Y+2wBChEBbfwjgATKSDgBhmMvd11eB++PgEHtUlasZaDt/BNIBQHAQAAAABMaXKGu64BIYIwEPnBEj/+xBkfgMweAtPoE8RKA3Ayo4ECAMBsBs5AwMAYCqDafgQLAwpCNbto7zQAFUlBIAXdUIDu6mANiBgCRX6GkSEaYnFq/OyAVBSEgAAABSi9Aof7MPM8UnhxLBwcJTkf+FcACJagmQtkf/7EGSFgzCNC83AWBEoCwDJ5AwLAwG4GzyAgeBgKoNp+BAgDFUTPkGAOGCQRvAzWWLNBiWnb8wP0AVZ2FAAAABYJtAwwv2wCQwMAIf2t/Z8JAIkJf+CkAmWkIADolh8GP61oFhgkEjq//sQZI0DMHYG0CBgeBgN4Mp+BAcDAdgtOQLgRmAqA2n4ECQMudm4EIjqs4coAqkoAkAAACmjJFqr00SgBJ9HLcggywdP4NpAIgwBwAQ7Moh+pYAIhJCAAAAASKHWFQMdv5WASCB0MJ//+xBklAMwjgbNSMDAGAoAunQEDQPB/C84gLxEoCoDKjgApIxQ9sBYIC2/g3gAeEcAcI8ptSuNv9NAlVFgcXJJmKrxWTu5lYBIYIAEXwQoUGMbUv85h5kAACIN81LLMpISqtFiv+FUC//7EGSagzB1C9MgLxEoDeDKfgQFAwHkGzyAmwRgLIMp+AAYDJUWg88x0NJuryEAkMDgB/0NIkI5ipvDimA2IGxAAAEXw4lg4Mkh4g/8O3qwFoooBlT9oDmG9UAkJB/a4OJ0NDtGf+Dk//sQZKEDMHsLTqBGiRgNoLp+BAUDAbgvOwE8SCAsA2n4ALyMAkDkJAKQ2GGf1aBaaLQJRrf2fDsK6K/hugCqOgCQAAACMpvNht9GHuWJY28qxUJFsWcjIBEqAQAXWZEHzPrVgEhgcAj/+xBkqAMwgQvOoEaBGA5A2n4EAwMB9C08gTxEoC4DKjgQHAw+YO0CCHCiJq/nGwAvEwMAAAABZZh0Q0/ysAjMDYQCMJqgHFBQK7P+keAAqVoAkDDMZP56VYBIYHAUM9qgVek/ERFN/P/7EGStCzByBs+gwHgYDaDajgQGAwGcL0KBPESgKwMpuBAcDBtQLXRQLVbsDXdQkX5wyRIQoopsj/OuABMrIOAGOIYPu6mARiBsMGvPDsZkqJl4RU/YewCsawCgAAAI3bioHgr6IBKY//sQRLUDMIALU/AgOBgOgXn0CWIlAYwbTcCBgGA2g2gQIDwMHAEHyxdQyAmuR/4J6AKpgCQC4X4Cos9agFigcAQvtcuLLAW4z/wzQASCwEAAAAAfyEWFn9cAkMDYQeWPaEJwV0V/Dzj/+xBEuoMwbwtOoCNpGBGBaagXBSUBcBtCgIGgYDYDZ5AjQIwEQYBEBUnQ435G43o4mAAgbvFNeMugdj5hhZ/BVcAK2MDQAAAABF9kEQUFGNqX+M3A+PFwA8EPXBxbXgcRiK+l/xFD8P/7EGTABzCaC85gTxIICuDJ5AQJAwGkLTyBPESgKoMqOBAIDBtMNgEH9RtSkZjp/hmqkAmDgHgAAAABC+vMWaKYtB7P+EB8gGW9hdAAAAX6ZrvFEZk/w7UC00TAZ/anlXpMxUkmf8LE//sQZMcDMHQG0CBgeBgOINp+BAYDAYgbPQCDAGAtgyn4ECQMKALtrDACiqzjAaz/xPXgfnj4CRHtyMen6FDRr6tvxcHAAbr6GYAAAAhn9joHCMJN/KPQBMHQRIDB0yxjoqm5gv+Tz1D/+xBkzoMwfgvOoCaJGA6hap4EBwMCBC84gIIAYCsDajgApIwF2thdBT49pCpy/4QdwFxwmA0BL297pjEhGu4X1+FRfYBmNYZYAAACjew98A1KD/4SagWii0CE9fa7RmQjwx2/DgaABv/7EGTTjzCBC88grxEoCYDKhAQHA4GILzwBGgRgK4MqOACkjFqcW+LCzt/jKnAGcoBWCgAAABhPx2H5c7Q4JVz802P4KEvVgB3R4dgAAAF+Xjh05FYYlp3/wVawq7PAmwBi+8xrsxdg//sQZN0DMIQLzaD4EZgOwLqOCAsDAeAvQIC8RKAtgyn4ECwM7rKWFX8LBjADNjA3AAX2cIqlEHVJl/hF6oBIIIwMb4DNuAH0agtv4caQCaSQCAAAAKvMTA99enAWmiACRvUd0SgsO3//+xBk4gMweQvPoE8RKA3Ayn4ECTEByBs+gYHgYCqDafgQDAwGABINIQAGHGRd3VXC/Di4CQvUzjkep0d41UdFt+FRfgB2toZQAAAEXh8vJEoHRL/wzYAZRWF2Cgf86CB0qia61XPwEP/7EGTpAzCYC86grzk4EuFqfgjNIwJsLzyDvOTgOAXqUCeIzjcAM2NC8CIzHsxFQlqnuSWgWmiAAgUZkiiWQgx3lxf8sYAVcWFAAAAADE+e0IKKRvXAJDBICDe1vfcdoqxD/wzWAXb4//sQZOcDMKUL0vBPKSgRAXp+BWIlAhQvPIE85KA0hao4EBwMFgBvHpwLjQ/1qod5goCIAAAAAgnWhUne+URuCqRsav4Hi3QD9bQzAAAABkHi15IWe7kbALxLCpAgH+pULVxPhOEErbX/+xBk5wMwkwvPoE85OBHBen4BgiUCIC9PwQGgYDaF6fgllMx/Cr6Adr8FAFGOEEUIPhE1HqrgfDjYDGo02biypDFeZoAzGsAAAAAB4MokCyUAkMDAgxw2oAlhQN2/nLAMxrt2WH313f/7EGTng3CVC88g7zk4EeF6fgmFJQIULzyBPKSgKAXp+ASIlN/k/O4AAAAXPZnB6DSYThnNoVSzGbzAFBz8Afs+AAAAAAIiTVuLl1K9YW4M/k7ewBWhzDaBuHSK6UaBH8qY1d/HyUc3//sQZOmDMM8Lz3hYOTgUIXqOBYcnAogvS8E85OBEBen4F5SUgH9XhYAAKkWOz43BVLM53UqASGCQDDft1WCDvZUX+DfADNXQAAAAAI9tyLB54Nh7ngBbxdSjRS9PDNgF4w+vagqZ8M//+xBk4YMwgAvOoE8RKA5A2m4ECQMBtC1EgSxEoCoDKjgApIzo/eAAAAAC0D3RO9W25I09Sh63JHYduoVNAP6fCwAAAApsZvAKJAOdH6/Df9u3+AAqIjoMkfaHD1F0IoxXKK/mAKDuAP/7EGToAzCdC84gTzk4EkF6fgUiJQJcL0/FMKTgOwNqOCA8DP6tAMAE681ZiuxWTu6VsAu1sLoAAAABE/BVcZTCmJZ7bP4TawDsvQsAAAALkeaqEvGbG11cD5cbAMDfotWagSTIJov4//sQZOYDMIcLTqDAgBgQQMpuCA8DAegvOoE8RKAzAyn4EDAMW9gG43BgBWuxUD8CvUrQDMfAywAAAAKM9cKK7AJENRzpv8o/gH9PAGgAAAEGG46lKlbo/osAvHYM9eaqsrOHYtTb/Cj/+xBk6QMwwgvP8K85OBBA2o4ECQMChC9Lw7zk4DuDqfgwJAz6Adl6GgFnTG4koQ7f52qwC6SwqgAAAAIN9MeVOQvIp9X/wk2gG6+hQAAAAGSc5SKC7O9cADwTgzAhF9tEVchrwYTea//7EGTlA3BuBtAgwHgYDSC6jgQIA0HELTqBgaBgHYMqeBAkDAA24wAsK1/7BYqr6eB+uPQBKRHjtYjwaYk5cTQ/H22gH9uhwAAAAGXyBrjCWDqL/gqALprC6BEMRSRUmJ6Ecsdvya+g//sQZO6DMNMMU3DPOTgRINp+DA8DQyQvS8WF4GBDA6n4MDwMG5mhgBB5LfAQoPB/quB++NgwH65Y7MQugiQK7fiD6Af18GAAAAAiaoGas42p9dbgEOQqG/BW7MQ0FoqfwXAG6+hoBBv/+xBk5YNweAvOoE8RKA5gyn4ICQNBeBtDAYHgcB8DKfgQLAz+IqjZ43+DsKzDsLsOAAAAC2s3+rnIE8jhOgSSoP+BniUDDXX4B/3oBgAAAAQv6LMlQjl1XpuAujoLkCCKnWfxkC5XP//7EGTvAzDUC1NxWGk4EUDqjgQPAwMYL0/FPOTgPANp+DA8DASIVCPib1hRmv08Af++HgBv69nl0gKt8j/wVaAKpqCQAAAAA0oeJcOP66BIYLAg5xVjcVnb+ddwCINwBwWoYqD5nfTI//sQZOcDMKwL03BPKTgQ4OqOBA8DAhgvPIK8pKAxAyo4ECQMBEpABABLKVZGs1t6VYAIkoCAAAAABAz9pplO0NeUoqfiDwD/vw8AAAADj/I+hQMBCRV/OqAQ4uDMEPqdCdN4yUG8v/z/+xBk5wcwrQvT8K8ROBDg2p4EDwMB/C9Pwrzk4DeFqngQNAwk2AHZOBYAnRy3gjTg3rXAfrjYCU9MtuI6dFa63r84wAHZfBuAAAASPvQdw1J3cjQBdrQUACRvSndjoHAyFX/hegG7Wv/7EGTmgzCnC9NwrCk4D8DqjgQJAwIEGz/EgeBgMQNqOBAwDBoBaJNFcOP/lPAP9/DtAAAAFEYf06L9ChZgSCqP2FX8CIz4B/94dwAAADBqxjVIUqtydyGTWYlhlBwABKAXn030UlFl//sQZOgDMJcLziEggBgR4WqeFwJBAkQvTcMBoGA3gyo4MDwMGiUTyP/Uz6qg2CF6/AN+NDsBxssaMQRqn+RskAmVoIAAAAAZPUdsD8EB2/ggANxtDQAAAAee4Gtv8G4A8HAO4BFSqMT/+xBk54cwiQvPIE8pKBDA6p4EDwMByC1BwrxEoDeFqng0iQSMOPdw5gBYRYAAG1XNBrWQCZSgmAAAACC/OGSJDGQS8j/J7aAXtaG4AAAAa+XucCgyb/BPQBUnIRQAIr7ouShrdF/hYv/7EGTqgzDpC8/54DsIEWDajgkwIwMcMT3HgawgQAWquBwIlPYButUe4kFOv+MV8M/Y4N0AAABRVtP/eltqa8iY4dFt1LeG4sB1vAP+fDtAAAACPR74BqUXZzXhm9HBmgG6ML1HyuYS//sQROCDMHgGU/AgSBgNAXnUDA0DAYQbR8CBIGA0g2m4EDAMiWQR6Bn19AcJvAP7NDwAQjhlYQIIR/8rgAiUgHcAAABP1XuSFg1F/wzAAZl6GWAAAARQosid+TgAmVgIgF1PaENCNnz/+xBk54MwpAtP8K85KBJhaq4IzSMCMC87wLyk4DSDKjgQPAw8APph6MRK1E7QJv8I6sAM18CwAAAABF+AqoyYChHg/p/wVAA/54LAAAABxqRFb2dVgF09BVggFyovLQECBkN2/mJbgP/7EGTmgzCDC86gTxE4EADajgAPAwIgLU3BMKSgMoWquBAoDBuPwZYGrj7GT+eHKsANyMC7AAAAAge89k49Vos4PFarv8KF/AP6/D9AAAAMJ07c8K55/5mzgEwbgzAMN6mOB6pQQ5iv//sQZOmBMMkL0/GvOTgRwNq+BBgDA4wvQebhpOA6heo4YCgMq/8QMAB21wcAQv/YHBkV/4XVkAuloKsAAABfu61KPeOn+YYADcnACgAAACHOBoCvpkAmkkJkEyps8DQ9v8qwAG7GhoD/+xBk4IMwjAtTcEsRKA3hap4AwiUByBtJwYEgYCgDajgQHAwQmQ05/UqneaCghw4AAAAFhOD4+CzPlXGVENsrVqLqDp/yfAHbXhwAAAACH6juh6Cw7fwX9v/Hh3gPp72TgpA+ZAKDYP/7EGTmg3CfC9JwRmkYEQF6ngViJQIQL0vBMKSgJ4WqeBAUDIchL6v41BvAHfPh2haUIoRsONO5CqAJpJCpAAAAIL/o7Jg0sv+FPoBuxoWAAAAFVmRD7mddAFStBIAACihNQHhMP/ym//sQZOiDMNoMUvMAUwgQoNquDAwDAswvTca9ROA7Baq4EDQMA2pq1QdJ6qCLpaCqDgAAAAJAQ6lkb2XAtwJRNzb/Jh3q0A/s4A4AAAC5a+5Qlfr0+Gf8cHWAEAiepVFsVpKRFw8oVFv/+xBk4gMwiwvS8CsRKA4g2p4ALyMBrBtNwIHgYDIF5tAHiJR9QfbwD/jQ0AMRZfqA7uqwDbawuwAAABA/vjwiqUQdUhi/wr4Af28GgAAABVWnyrEAlXHeqwC6WwqACjGZBY6GEpoL/v/7EGTnAzCmC1Pwrzk4DeDKvgBrIQJIL03EgaBgMYNqOBAkDGD6Ab16AAD3c4EQVvDP6fDtAAAAEIHOhnnLR+IqFmjJ9fgc2gH7nBoAAAAXAjfAnRqH+vgD/rw3ABZPVFvlEPgEslY2//sQZOgDMLoL03CvOTgRYXquBA0DAmAvPcE85OA2Bap4BhSUuawAy5vwAAZLfTEWj0XADvjw0AAAAA/gucZFFQ5AJl/B+Af7eHAAAAAAot48jufB0FhsTXq/iHwD+vw3QHWKOW5Adyr/+xBk5QMwiAvT8C8RKA3Auo4AbSMBvC9PwIDgYCsDKrgApIwuK8nwB/NwbgDpiIbvF4NMhFeG1cANt8DAAAAACJGAtUA0Fgnb+U4A7a4NAAAAAblbkWn2ddgGXAzlRyxSDUfb+c4A0P/7EGTrAzDjC0554FMIEUFqngViJQLoL1HGPOhgNoNqeBAkDL0AAKVcKg1l0A758M0AAAACp66UDKcobYoUdFt+43AH9OgAAAAAFTT8lBfOAP+eDtAJS3vkAynaCTVI8v8QtwB334aA//sQZOODcI0L03BMKSgOAMquBAkDAeAtT8EBQGAagyqQECgOE83tCKhaO9SACJOAhQAAA4ABgv+VwLZg0kG39Jnr8Kv//////+qQCJYAAPAAAKu6hUQ/zfgH9XBmgDKIa5AVG4dCFMn/+xBk6oMw0AvP+O85OA8g2q4EDwMC3C9NxT1E4DADKrgQGAwHb9A+ANdgAOAAQpAdhQH//////WQ9VcB++KACinpFjfK4WQEssz6/CoAICHBwAAAAvyJyI5/XQLXRQBC6/7QWKjvUAP/7EGTmgzClC9LwTxEoEODKjgQYAwIcL0vEAaBgKYLqeBA0DRuyQJi1KvAN+vDbAAAACUE/wo7UFFVEUDov4dtAN/eDQAAAAr6UKDvZWdXgH/XhwAAiLXpBCrqQDcHgJyD/gr4B294a//sQZOgDMLsL0/FPOTgP4MqeBA8DAkgfUcMB4GAwgyk4EDwMACS2rCBFvOdV8N7X/80AAAASiA/kQjBp1cLDla19D8AeH8AAAAABfmEkIieuAP+vDcAMG+kkMeoaB3DyqouPwg/gH///+xBE5wMwmQtT8C8RKBYhan4VhycB/BtTxIHgYECDajiQMAzBwBLN/YkAiTut4A3n0LsAAAAdF7OEVSlnWE3kNAP/fDwAAAArN/YaCWO9clkMtlgAELzDjZ/5o4HArrccEN+wAiJQMv/7EGTkBzCUC1RwwFAYDqDKrgQLAwGMLVHBAaBgKANq+BAcDGE0y+XmbXZuBFvEo+g4dLzdhxOGVQALzcAAAAAAnCRQUJVVAFXVUAAAAAQzACAkjQLFTEFNRTMuOTlVVVVVVVVVVVVV//sQZOoDMLEL0/CvETgNYNqeBAkDAmQvUcO85KA1Ayp4EDwMVVVVVVVVVVVVVVVVVVVVVVVVVVVVVVVVVVVVVVVVVVVVVVVVVVVVVVVVVVVVVVVVVVVVVVVVVVVVVVVVVVVVVVVVVVX/+xBk6gMg8AvN+Pg5OA4gyg4EDQMCeC9PxIIAYEoDJnQAvIxVVVVVVVVVVVVVVVVVVVVVVVVVVVVVVVVVVVVVVVVVVVVVVVVVVVVVVVVVVVVVVVVVVVVVVVVVVVVVVVVVVVVVVVVVVf/7EGTig3CQC0ygryk4DeDKDgQPMQGAGU6BgYBwGQMq+ACYjFVVVVVVVVVVVVVVVVVVVVVVVVVVVVVVVVVVVVVVVVVVVVVVVVVVVVVVVVVVVVVVVVVVVVVVVVVVVVVVVVVVVVVVVVVV//sQZOsDMK4L1HD4ESgPIMqeBG8xApAtT8U85KA1Ayq4EEAMVVVVVVVVVVVVVVVVVVVVVVVVVVVVVVVVVVVVVVVVVVVVVVVVVVVVVVVVVVVVVVVVVVVVVVVVVVVVVVVVVVVVVVVVVVX/+xBk6YMwrwvT8WETGA2g2r4EDzECjC9Pwryk4DODKvgQPAxVVVVVVVVVVVVVVVVVVVVVVVVVVVVVVVVVVVVVVVVVVVVVVVVVVVVVVVVVVVVVVVVVVVVVVVVVVVVVVVVVVVVVVVVVVf/7EGTpATCSBtRxIHgYDyDKvgQPAwN4LzGmPGhgRIPp+DMwxFVVVVVVVVVVVVVVVVVVVVVVVVVVVVVVVVVVVVVVVVVVVVVVVVVVVVVVVVVVVVVVVVVVVVVVVVVVVVVVVVVVVVVVVVVV//sQROOP8G0HU/AAMBgPIMpuBAYDQAABpAAAACAAADSAAAAEVVVVVVVVVVVVVVVVVVVVVVVVVVVVVVVVVVVVVVVVVVVVVVVVVVVVVVVVVVVVVVVVVVVVVVVVVVVVVVVVVVVVVVVVVVU=",
"Ab6": "data:audio/mpeg;base64,//uQRAAAAAAAAAAAAAAAAAAAAAAAAAAAAAAAAAAAAAAAAAAAWGluZwAAAA8AAABwAAAvIQAEBgkLDRASFBkbHSAiJCYpLTAyNDY5Oz1CREZJS01QUlRZW11gYmRmaW1wcnR2eXt9goSGiYuNkJKUmZudoKKkpqmtsLK0trm7vcLExsnLzdDS1Nnb3eDi5Obp7fDy9Pb5+/0AAAA8TEFNRTMuOTkgBK8AAAAALJQAADUgJAUATQABzAAALyHYO/uHAAAAAAAAAAAAAAAAAAAAAAAAAAAAAAAAAAAAAAAAAAAAAAAAAAAAAAAAAAAAAAAAAAAAAAAAAAAAAAAAAAAAAAAAAAAAAAAAAAAAAAAAAAAAAAAAAAAAAAAAAAAAAAAAAAAAAAAAAAAAAAAAAAAAAAAAAAAAAAAAAAAAAAAAAAAAAAAAAAAAAAAAAAAAAAAAAAAAAAAAAAAAAAAAAAAAAAAAAAAAAAAAAAAAAAAAAAAAAAAAAAAAAAAAAAAAAAAAAAAAAAAAAAAAAAAAAAAAAAAAAAAAAAAAAAAAAAAAAAAA//sQRAAAACcAUS0AAAgGgApFoAABAnwvYBhjAABUhi2DDGAAAIAH/D4EAA/id4P9//FvlVKbFgrnpsksDIKPP9cpcjv/4t8qpTYsFc9NklgbOERv7ZwhdWrkYdgyxrDoPBkzMEgF1Rv/+xBEB4/wlxbVBwzgABVi2vDjKAAB2C9UAA4BgEoLbAADRDD//QVN4KoOkdLU7LLL5eMawhAVno3//nDJqwI7C9FwkteUgTiga/4ceitds+xPEM7uspAnCg7f//mR6um21pQvonRI9P/7EEQEj/CKFtQAamsQEWLa0AwtYAIgL0wAmmwAPYXrABwlwATCETXV//51umxtaUK4NUXJUN8GQ3///nT1BZkILOgy6w1AshO5FSK/8NUbkI2dBVCWOFCQ5DLF/5KQ2ISHwM9QPqk4//sQRAUP8IYM0oAjewASQsqgDDAoAcgxTgAHAYBMC2pBMBZIXoT83EX+SqOO0A1xDCqsVwbVB+VHU///nQkzmfZmMAN7rDAnWx/61qLpxNGYnd/ZpiRwEPBxxq/8Leow5MzO5j1S4BH/+xBEBI/whhbSgAGQYBLC2oAMMxoCOFtIAAojQEMLqkEAFkig+ibP//86fsBq1x7IzJqlwA2gXITZ///mJbmcH6zHd0ZqAvQ3k+tT/b/1lum1FJ1tb3os5dAfhpJtV/DVnCEzUiSgw//7EEQDj/CHFtIAMiuAEMLqcEwHkgI0W0YADaFAQotpgDC0oDhmBCwOT//+IBtazWvpK6F84dApkgal/woHq1ADc4TcQ7PSJwjAQ6Nv//kR+NQBnJPubzYGoBea3//xHG2TmvhUxqlZ//sQRAOP8IMW0QAjiiASAupQDmpwAfBbRAAFoYBHi6lAEEVAIyBrBxJ///yk3BfSXve4O72KQQ6ASX//+GRIho2Ai+AIQrsGAWie3//qPZo2iFLouswAjA7Buhb//zItKaShAdvkFEb/+xBEA4/whhbQAENqkBIC6kAGRXICGFtEATzuAEKLaQEgCki6INsOE/2//6B6RhIyzUpFVIxAXsPdPr///UMTRhkPfSxSyXtKGyE6G///oWXmrKXe1bWtUUwIaJ/QX/BjKpnBTcs3Kf/7EEQDD/B6Fs+AKGsQEOLaMAXicgIgWz4ADaFAQQtogBkVwFcIEApN/b/6ywzMIKJ3zkf8IGAHqLb///BjBpV6UM+q8/NSIKhxm/t/509MTPNWWFkKiSgJ8ABf//4W1YqOcyV0mBG6//sQZAQP8IYW0ABPa4APgtnQBe1wAfBZQACOSkA6C2dBMApIWggpwXf//8raqWNeZqG3fBWAVmf//8nHik9y3MMlZnKYINJ9D//+d9D1Xqup50jAjwgCdf5hlexm11Nx/DkkdyYKiVb/+xBEBo/whxbOgG0TgBNi2eAV8HACQFs2AayuQE2LZ4A8Cci///BsgiMcZkLXhGy23YREGZ5Nr//9Z/hx5s0o+pOoJ9SP4Q4ajf/8LeNRqj5+ffUFldmiDTjY6xZv/+o6ITF5Llt8Bv/7EGQDj/CQFs8Ab2uAD4GZwAQ4DAJQWzoAvO5AOotnABBJgG+qsohQZHV//+gfiMQrmXhy7hbCy047HU/5IwmI3BI5qiWrVBIk1nvv//4GFyKqm592JoCkBvRr///OtQdYxW89+zKd//sQZAQP8I8WzgBvO4ARgtmgCwdwAhhbOgGFo0A+C2bA0BZIbWDFCdL///A5EpYYrVaXnlJ3GoI9AMV///xOwO1xLkBTNtaQTAjopP//8iMcU7Lq79TV0jwXMIx9v4W6VyUGXD+fDrX/+xBEBA/wiBbNAG9TgBEi2dAMMAwCBFs2ALxMQD6LZ0AwtGirQjYJIv//4uYK4WFIn8mbUswCGHZX//+WDxjMKZy+8wpfmURcKy///gmruMmf8SK01AmYUtf//5w9C0FNHHW1cMkkZv/7EEQFD/CQFsyAI4MAEsLZwEwCkgIYWzIAhaGARgtnQBe1wAgxU0F///ueRc1KrPR7VnWd3OFMJZGbQR/nGIwx2p0ZERgy8EUBmZX//51iCGM2XRgkYLecZoDCef//8rZFnOayF57D//sQRAOP8IIWTIByK4ARQtnABwVyAhRbMgC9rgBHi6cBABZIsxYCdBBbf//CwBLpoiDi3+48Qad7HLn//wtyBGgho+RDSr6EmCETb//9j6jCmx1rL9lqtLgWFBtBu39g1WQq9erMqjv/+xBEA4/wdxbMgkAUkBLi2bAPB3IB0FkwCABSQEgLZwAwyGhJEE7Ha9/wTwQjNPv922v1pkR9X7a53//4UGbTRbVOr2rVmYDsSdB/4KFRAUyc+GYKimAtoc9B///yUdXnnq/qst0TIP/7EEQED/BwFsyCABSQEULZoEgHkgHMLzAAhwGAR4tmgUAKSG6Akzf4JtAtUlW+pJF3YmgDOBZkX/iBlSI8tbGQsN3BGh+At/yDTx446/bd1VLKAEUApQ3Q/hhlVVYAAMHCkDcuermI//sQRAYD8IkLzMBhaUgSQtmQDfFwAdwvMwGBpiBKC2ZALJ3AWsUTX/RQoYmhQ5PK8/Z6B/B9Kzf//qPLQkIvTFrs3r9YD6VnP+SVlFjtN31Krb1QkEIApi///j5Z+4AASGzgrpbnA0D/+xBEBYHwcAxMKCBSCBHi2YAMDUIB2DEzAYXjYDsLJkAwTJB1v+sKCFjhbKXvY2ANICmUHb//5W3RBEIWh9e/pH84Gg+r/12h4vv3WWAQUGSNUv//yyrMLkCAAASfCfs4bztAFGn/kv/7EEQIgXCIC8zIQWFIEWLZtTQCkwHcMTUBgUYgNwZmQDBAgPIAAib2MNX6PrQACuDwm38G9cRqIWNBa3v1bqE8TX/66GDILV/9eYgVQ7Jt/5P1QAGFan69/bqBknZf4N0Byvezv38p//sQRAsBMHYWzKlAFJwPYtmQDkVGAdBbMwOAUmBCC2bgYDTMgloHIv//40fUQUiDC5x7en29BgP/7DtIQAYsGTnX+33FqK7f//2P1f4KYQAJHYJ8320EAu/8j9IACwgmbGGkv29SzgT/+xBEDgMQdQvNQGA5mBNC2ZVAApMByC8vAYDmYD+F56BgqGyhYk1fwQ9SFKBBnkTNa2dnhFf/yP/5qIEI2xK5v15gBwmP/5HoCKCAAAIM7O3+31FrX+CHrgIRAAgllYs29Qniy6///v/7EEQQBxCAFszIQBSYEULZ2AwKNQF0WzUBgEbgRItm4KAKTFH/gQSgy5+pR///8E7KFAAQemEpt/2XTUA0Lbf4J/8AcIAAABEc5cKHN///KLUAIACCQJe0JG1A3BlI///zn0GKKDQe//sQRBMDMHcWTkggObgRgsm4DA1FAexbMwGA5mA9BeagMDTMSdX+wEhZ///lGWQQCgwg6STf6AGEJwr/kPs8UIAAENkczz2eoRi3/zXsAAoceA2tP3/NAPDX/w8DASj31AiTb/rqqgT/+xBEFYsQfwvNSCA7CA9BebUMCjGBJDE1AIDm4EgLJuDQCkxBiZMb1PdC1lfWChL6H+DV/8xQgAAIdYTcO6/QBAu/8nVVCgAYHNOQJMTNc/7gEAk7/kwcYWRjNt0A4WP/6f8AIIDB4//7EEQaCxCDC8zIYDoIEmF5qBgrKQFoLzcBAOigP4tnZGA03BVZ71CoYL///z5wQABEEAABGEvqvBwz/0/+YgQAAE4S01Ve/7AOBj///yhf8wCGUEKVd+oIx7/5HvwBEI4QVa0P1h3I//sQRB0DEHULzeBgKbgTItnJDAdBAZgvMQEBSKA6BecgMDUUL/+RtoAAbBgAAwOOj8IRf/6v/DEIAAIF8OZru3b1h1G////OSUAAFgCEKuEAb/1ICEBCkVn4CAb/5Cq2gAB0GAAAgJX/+xBEIIOQdAxO4EA5SBKiybkYDUMBaDE6gIClICuF5sQwHNwMtAyGn/o/rAhADBBqA+YHT/1BBFxv/If/gAagmMunD4ZVQCEPoa82mzYOhx//JbYAAFQQAACNwGnrD+dG/9F+ACEAAP/7EEQmgzB6C85gYFFIEWF5qBgtJwEwL0KBAKbgNwXmYGApFDYmEzvL1gby6r//+s9JAAA0EA2XhCM/4YIwEVwhN1+oSQ3d/ySQQAAkGAACGJ9cCAu/8l9AAKHDD1S6/qCYDc3/XIwA//sQRCyDMH8LzOBgaUgSQtmZGA03ASgvOICA5SA6BebgUCjMAmCACAYh+GRJ/6/8MMIAhMIyYnzv0+gPCEX/B7aAALAIAAAAFQ+nsGwY//k//AkIAABKFU+u+5sFsOP///Kv/wABeAv/+xBEMYEQcwvMYCA5uA5BiZUMLRmBpDE1gIFFIESLJySgCkxonwuRrAARBqVqAt1hjJVL//+s+uMAAHQIAAAAHQbJ4RDf/J/0GIQAAGjlyZlr9/BaG///9S+1oCI8ltfG4QEv/TXgif/7EEQ2AxCEC83oYDlIEmLZuRgKRQEkL0KAgOUgPotmYGA0pB9al2bQJhN/6ZAAAEwYAAEO4/Cwx/6f/MEIAADBk8Xux6ovp9AFAh/0H/wBwgE2J58Jiv/kfpIhNY62hfz+sJmNv//+//sQRDoHUH0LzuigKUgSQtmpGCcpAXAvNoMA5uAuhebgYCjcceqiAAAsGAAAA5HwiL/+r/PBCAABDVopya7fqBkT2/wWtoADYEEerN4AP/wCEBC3LlXb+4Dg1O/4cv+AAJwKAAAAqRj/+xBEP4EQbAvNYGA42BNC2akcApMBcC83IICm4EALZlRgtJz0A4af+uuiBEAaMIDi0NLz+oHouN/5K2AABsGAEM14sb/1xsAAEggCgMrdheHP///K1bJIADAYAAEJpzOH8Qt/6//AIP/7EERDAzBsDE5gIClIESLJySgCkwFALzyBAEbgPIXmoGAtFIAAFAVHYzj+oIzf//8q/4AAEgGWiuHQ34CJk8duN2+4BoRt///KuvuAAFQKAAAAM9OnwgLf+m22AUkCAAAAKHo4VjIt//sQREkBEHoMT+ggOUgRQXmYCC0nAXQxO4CARSA8CydwIByk/QJg2/9MOAAAAigFD8LFnGwAAQQE4LxvjaAaGj/+mrIAAGwIAAAAJaEnqA4Z/6v8AQIAAFDQYRDbNAHDP//+UeIAAAD/+xBETQMQeAtOYGA6KBFi2ckMCkUBJC8+gYCjYDyLZdRgKRQWACyXEJ//4EKOiGnSz9YfTNX//85V34AA1Ckx+GBu+AACIEAAAAVAmPPrcMh7v+QotAAUC514gO/wwQgBDBmDmjbfUP/7EERSgxB6C8/oYClIE2F53QwKQwE0L0HAgONgPQXm8GAo3CgJY7/yCnhgAABWAAAAGFA6dAJBiyACAoGAAGDi+Zun0CUFh//RAAAA2BA3AmMSRwCEggAgxIn1t/hPE3/0VbaAAHQI//sQRFaDMH4MTehgKUgRgtmpDAc3ATQvRcCA42A9CyagMDVMAAAAASjX1DEn/8l/hhBAAACUeheO231h9Jf///Ot9gAB6BQAASdPcMh//r6MgiJG9dxQHf//8qz6gACcCgAAACBCb8H/+xBEWwMQRQvQICApSBGhed0gBykBCC86gIDm4EOF5iQwNMxBd/642AAAgQAAGBBDtegIha///yu1AAEoEABDOc+GG/9f8AKYMTSjfuwLhh///5XagACYCgAAACRndPC5v/k42AAAgf/7EERjAxB0C89wQDlIEWF5zBgKJQEQL0CBAOGwPwXnMDApDAAAEhS2b1CePU///lXkAAAaBAJDBwFH/+vzABJQFmfvGoCQTd/ydZkAAABnAAAAEqONwgJSSQQFAwAACsOMskvzaBMG//sQRGiBEIELzWhgUUgSwtmZGA0zAbQxO6GA5SAxi2YUECkUzv+nMAHFy8JDv8AEIAmuGQe6AaEz///KOvgAALQKAAAAMKYtQXjH/qjjYYJBAAAMKYlrv6+oLw7/1fcAATgQ8rlwqTn/+xBEbAEwfAxOaEA5SBFiyZwgCikBmDE7oYBFIDmLJmBgHNwkAALCB0dyOag6T/+ijYAAaAgO9vAg+NsAAkEAABgOlWbj8JAb/5L7AAB8CgADNS4gZ/1ySwAGAwEOiJLS9AYH3/kqiP/7EERwATB8C85oQDlIEcLZnCAKKQF4MTeAgKNgNYXmYGAc3AAAAGUAAAAauJ4ENIHAASDAAAhw4nS/guDn///lZgAAABYAZrcJgryMAAFCJYM+agbE1//J1fhwAJwKAAAAIR/fhUX///sQRHSDEGsL0PBgONgSYXnMCAphANAvNwCApSA9i2ZkMCjc+uyQAAIGAABARc7eXqE0b/+Th3AAAFUBDM5PCD/8AAJAUAIQgPIXwEDf/SqHYAAAWAAAABlpz0A4gu1oABoEAAAAYSH/+xBEe4MwfAxOaGA42BFhibwMJycBNC88gYDlIDUF5xAwKNxHJpoCg0b/yPgAcIpcNHf4ZAQDIpFVV/T7AqD7/gnqiIAAAEgBgAAABknfiEj/6oiAAAAlAUAAAAJIEMF3wPFv/qkIAP/7EESBgRBMC88gQClMEIF5nBgHNwGMLT2ggOUgPIXncDApFAAGcBi6eAobbRAAUDAKFcYz7eBEN/+qdgAAAHgBQAAAAiLoBANN/1RsAAFAgAACgSKnoEwLTv+QwACwgA+Eif+iQAAA//sQRIiDMGUL0HBgENgRosm8CAdFAUwxQ8EAo2A2BeaQYCiksBUvoGRJ/6KHYAAAhwAAABnuviwY+1AAEQEAAAAGHYcH2Dxh//JQDgAADQAxtfEJEA0IBSmvdQVEln/JVYYAAAB3AAD/+xBEjwMQegxPaEA5uBDBeawYCjcBVC8/wQBFIDsF53RgFKQAECrcBRf7ADCQCgAAAAg68zdfuAIP/5L8AACgAES4Q/ABwgAgEQa+gGA5/1qYAAAAiAAAABDGvCIYkbYAJBAAAAGcS//7EESUAxBxDE9wYDlIEgF53QgHNwDQLzsAgKNwPotl5KAKTGq+EQx/6/wAAJgKAEQnwmO/9ckgEBQMDgY7E6/qBMW/+TqAYAAARwAAABiaeERe20WgwCAAAADEWaXm6cCIbd/yP/AA//sQRJqDEIAMT/hgOUgSgYn/GAcpAUwvQcEApSA7hibwIB0UH4R3LgILWUAANAwFBmZJwEC7/1WAcAAAWAAAABK5/Cws1tAALAgAAAALNse7/QDiH//+UbsAAAAywGqrOBwyMMABEED/+xBEnoEwhQxP+CA42BBheZwMCikBGC89IIChsCwF5tAgKGwFYzdNgOGP/6GIAAAASAGAAAAGKXhZf/RDu7gAEwCgAAAAJAlSlz1BUa/+jO0AAA3AGmp4LQ3vgAA0EeAtrOAkX/+Shv/7EESmA7BrDFBwQClIEQF5zQgHKQFELz/BAOUgLoXm0GAcpAAAAFcAAAAZL8KC7/4ABsCgAAACQQQe2+gTBt/64iAAABZAZ7n8JAklgABYMBOxt+Bws/9a/AAA+AwAAAAzr6hGW/9f//sQRK2DEGgLz3BAKNgSAXndGAUlAPgtQICAo2AzhaZkICik44AFgFAAAAQwrnqC8Y/9e5gAABXANVk8Qk2mZAAAEgBmCjJ/IFi6VYcAAAB1AAAABKrwwNiAgAAFQBQAAABEpenBQ3//+xBEtYEQaAvQ8GA42BABiawIB0UBhDE9oICjYD2F5vAwHMz03cgAAFWAx2r0DAm/wAAfABgn0AwJlf4AAADeAAAAGGe9AJBj7agBQCgAAAAAAYW+r+EQY/8i7gAAARADNfhGMf4AAf/7EES7AxBmC89wQClIEqF5vQgHYQEYLz6AgKUgNgYnMDAcpCAQMM6eEYx/6pAAAACJAcAAAAR1DE//1QEQ4ACUA4AAABJzmVG/+oOgVyI/+CaZkAAAmgG5OTnFoN/9V5VAABDAEjAk//sQRMIDEGgLz3BAOUgTQtm9GAc3AVAvUcMAo2A4BeawIBTcYbj/cOGf/IKZcAAAeQHAAAACciX+gKEv/IZdUABbWA4AAAAImhotbnbsx+gOA1C3/IUAAAAFQAlY0AcW/9FPEQEAzAD/+xBEx4MweQvPeGAo2BNhee8MB0UBVC9RwQDlIDOF5tBgHKQkmEMMCR+nzACgY///9C2pCQAAaQHAAAABSEP04TL/6Kp5gAA5AcAAAAGqwRA//NY2uoZhcmN///LU4AAAESAESO+AkP/7EETMgxBkC89wQDjYEcGJ3QwKNwFULz/BAKUgMwYm8BAc3E3f8lVRDhAKoAEhAPgWRWdvp9QEgm3+DZWAgAAAeAGAAAAGTbwoLv/X9sAAqBQAAABDTWt8KBr/18AAAAGaAbeFjIZw//sQRNODMHUMTuhgONgPwYoNBAc3AVwxUcEA5SAzhih4MCCkAAA2AYm+19AJBj/0qv7wAAD9AAAACPuRPtDNaHlnCANQHAAAAB4RcgIgi0czsd+EYIv/hB6kAAAB5AcABBvOoGi//1T/+xBE2gMwZAvOcKAo2BCheg8IBTcBZC9JwQFFICoGJ9AQHKTMzAACQAKEF1LhZv1B0KdF///KPf4AAAD/AAAABHvweA2qiIAAhAHAAAADCJoG7vY53ZwIBT///lP0AAADOAMS/BQ6av/7EETigzBuC9TwwDjYEiF5zQgHRQFALz/BAONgMIYn0CAcpGZAASgMiQskJF/BQAoW/5DtAAAA/wAAAAwl/YB4IXVTMAAMwDgAAADggRmls29/sDIaH/8gAZ4DeEwWZmQALNwGgmLC//sQROmDMHcLT/hAUGgWItnfKAKTAawxPcMA5SBBBeh4YBzcd7cVgj/6FaiAAA+ZAAAADjbLVuoGSeqkAAASMHAAAAGm0gf+FQncmz8l/AAAAf4BpbNwEBpruqAACXAaNIK3crcAYKX/+xBE6gMwjQvO+MA5SBgBeg8wCjUBiC89xIDhoFQLZzjAnBy/6/8AAADvAAAAGp0BQyqmQAAPAHAAAAEwR014uAYKiP/WAf4DX2DQMcAhgCU/Rm7AWDn/67uwAPC8AAAAEsWtq/UHyf/7EETmgzCIC8/4oCm4GWLZzzAKRQHALzvEAONgU4tneHAKTGqoAAAWgHAAAACRpFZGdQfAhBn/k/AAAAD/AMvUJon3dAAAEUAVC7kPOsK0PZz/pd0AAPDeAAAAG7OWf6AQBJbqKAAB//sQROGDMH8MT/hAOUgQAYndDAc3ASQvU8MA4aA4hed4YByk3AcAAAAGT6FivcdAkBa/8j4AAAAfwBn0B5KmQoABqACKjGbN0B4eH/+RTEHwAAAA7wAAAATxYMupAAwJgBwAAAAWHo//+xBE54EwdAvU8MBZSBlC2b8cApMB3DE95ADjYFALZ3iAKRTWv2Dw5/+r+4AAA/gAlq9QzNu5oAAHoAprL55dageO/+pMQU2JAAAPmOHAAAAEVefwEf2/VcgAAAXIDgAAAADX3PARD//7EETkAzBoC9VwoDjYF8LJ3yQKRQFAL1PCgONgRQXn+IAdFNv+qpAAAAiQCmsaAYe/6puYkABZASIBI0dar0DAfHf+QUxBTUUzLjk5Ve0AAAD+AAAADU+aBKFE1NAFBDgOAAAAMwMS//sQROYLMHMMU/CgWNgWgXnvJAtFALwvVcEAoaA+Bef4MBzU0SXN+YAcFj/0eAAABnUJ5bJqQCgdwAi9atfZPqBsa/+tTEFNRVVV8AAAAOwAAAAa/CF7mqoABrAcAAAAModyX283hQj/+xBE6oMwegvPcOBROBOhef8YBykBdDFTwwDjYEIGKHhgKNwfMV/r8PAAAP4AVNH4EC91U0ABEgEIsU5DX1XuDAav/SpMQU1FMy45OaqqqqrwAAAA7AAAABrcDmqokAAEoBwAAABKWf/7EETtC7BiC9ZwQDjYE6GKDwgKNwDsMVPDAOGgLwYn+HAc3B7eZXCwBh//kQDvAM8mHPUyABgXADWeH3f3RCzF5//I1UxBTUUzLjk5VVXwAAAA7wAAABvEK3dSAAC2A4AAAAskq7Lr//sQRPWDMHoL0fBAUSgUwXnvGAopAUwvU8MBQaBBheg4gDSk8Qg9Cv/ZgAAB4bYBz6/PASM1UgAAEyAZLotumE1EW3/UTEFNRTMuOTmqqqqq0AAAAP4AAAAboEwvMSAAFs4DgAAABj7/+xBE+AMwfgxS8MA4uBShef8kCjcBLC9TwwFBoEEF5/hQKRRyJa+gGBOd/yHgAAABuAGeEmiIgAAGoBFM79+BSEjf+ipMQU1FMy45Oaqqqqqqqqqq/gAAAP4AAAAMe/CMtMwAAAO4Dv/7EET6AzBcC9TwoChoE0GKDyAHJQFYL1PCgUUgPgYoeJAc3AAAAAjxY/NAHBH/yQB3AGdQNPmAkAAEkARqZ04KiW7/kkxBTUUzLjk5qqqqqqqqqqqqqqrwAAAA7wAAAAz8iH1UgAAF//sQRP4DMIUMT3hAEMgR4YofGAobAZAtPcQA42BHBee4cCkUQA4AAAAyayv7w1HP/tAO0AzwMe4kAAAagBDWbwMCZf+uTEFNRTMuOTmqqqqqqqqqqvAAAAD+AAAADToBIhMQAAAPIDj/+xBE+wcwbQvT8MBQ2BWBef8MCjMA5C9TwoFBoEIGKDiAKMwAAABkWx/9CkJH/8mAdwBp4cagAAAAqQGm6xUT81X/8nVMQU1FMy45OVVVVVVVVVVVVVVVVVVV8AAAAPAAAAAF8DaiQP/7EET8gzBcC9TwwDhoFYGKDyQKRQFcL1PCgOUgRgXoOIAtFAAB5AcAAAACrc3UMT//SAboDW/8zgVQACujafcOBoz/pUxBTUUzLjk58AAAAPAAAAAF8QTAAAADQA4AAAAB2c0BQz/y//sQRPmLMFwL1PDAOGgUgXnvJAc3AMwxU8KA4aBDBef4YDSUNSAAABDgOABqnf4c///////XUhIAAS4BC8GfEbAWGP/UTEFNRTMuOTncAADgDAAAcDW8L//Z////////9FUAAAA9gOD/+xBE+oMwVwvWcEA4aBQBeg8kBzcBcC9Fw4DhID4GJ/hgNKQAAAN6E6hmPUb/q8AAAAP4ATwhLwEAAADMAhd/CEZ/8hVMQU1FMy45OVVVVVXwAAAA7AAAAAz8IP4aABwXwAAAAQE+vv/7EET5gzBfC9TwQFBoFAF53xgKJwEUL1PCgKGgOwXnuDAs3L9AIAWNwAAA8LoBjVT8JNc0AAARYDgASKbt78CkIB//WkxBTUUzLjk5qqqqqqqqqvAAAADdAAAADRw7XEAAAEyA4AAA//sQRPeLMGUL1PCgONgSgXnfFAcpAMwvU8KA4aA6Bed4UBzcASDRqdQHxNf/r3QAAAPwBttQxeYAAAAWgBKNwNCdn/J1TEFNRTMuOTlVVVVVVVVVVVVVVVVVVVVVVVVVVVVVVf8AAAD/+xBE9gswXQvU8MA4aBHhef8YCykAuC9TwoDhoDYGKDhQHKT/AAAAGp5B/8AAAD8AAAADMZO4IDPAAAA3goAXoBm4KHJMQU1FMy45Oaqqqqqqqqqqqqr/AAAA/AAAAAztvAm27AA8Lv/7EET3izBjC9TwwDhoEsF57xgLKQC8L1PDAEGgOYXnuGA8NIAAAAMlUd9P4ChgA/QDPCbVMgAAEUA4ABSq6dQnhZ/9VUxBTUUzLjk5VVVVVVVVVVVVVVVVVcAAAA/KAAAADu24VfLA//sQRPSLsFYLVPCgOGgQ4Xn/FAopAMADU8MAACAwhef4UByUAAAe/AAAArD/CIO7FfAAAAD+Abwj/wAAAHcA13zgIDTKTEFNRTMuOTmqqqqqqqqqqqqqqqqq8AAAAPAAAAANvBTwAAD/+xBE+4IwVQtU8KA4aBDBed8YBxsCMAM/4wAAIDwGJ7iAHNwAzwAAAAq+gPDxcAAAPCpAN9aOa/NAAAP8AyiTuwFYIHpMQU1FMy45OaqqqqqqqqqqqqqqqqrwAAAA0AAAAAzwfaAAAP/7EET7gzChC83oQDjYEaGKDxgKGwEkL1PCgOGgMgXneCAcpBvgAAADD/esP4yXAO0Azwr1UgAAFUA4AGLrX+sK0h/+ukxBTUUzLjk5qqqqqqqqqqqqqqqqqqrwAAAA/gAAABv/DNSA//sQRPmDEFsL1PDAKGgQoYp+IAclAUwvR8MAoSBFBig8kCykAAbdAOAAAAGJ+nskE0Fs3/WAaABngv4AAADeACFtoByVTEFNRTMuOTlVVVVVVVVVVVVVVVVVVVVVVaAAAACIAAcAAAP/+xBE+AMwWQvU8MAQaBKhif8cCikBMC9RwQFDYDSF53hQHGw/9Lv//9PhoAAB3gAAAAQung4Y7gAAHg4AN1/BiF1BU9VMQU1FMy45OVVVVVVVVVVVVVVVVaAAAACIAAcAAAM/9D/////7EETwB7BaC9ZwQBDYDaF6nhgHGwCwLVXBAOGgGQXqeGAcNNH8AAAB3gAAADJa+LQa0AAAA3gv//+n/AAAAzgGpNxAckxBTUUzLjk5qqqqqqqqqqqqqqqqquAAAAD9AAAAG8M3gAAA//sQRPaLEGIL1XDAENgPgXpOHAclALQvU8KAoaBABif8UCikB3AAAADb0AUHWAAAAEgAA4DvD///9HAAAABvgNbUJ4WXTEFNRTMuOTmqqqqqqqqqqqqqqqqqqvAAAADtAAAADPCv4cD/+xBE9QMwYgvRcOA4WA7Bei4gBRsBBC9XwQBBoC0GKnhgHGwAAd4AAAAYbXqE0TwD+Abwj1AAAAEVo4ADi7dAgBLi37ZMQU1FMy45OaqqqqqqqqqqqqqgAAAAoAAHAAADPCX///R+gP/7EET1AzBYC1TwwDhoDUGKjiAKDQEwA0fDAAAgMwYqOHAopAAAboAAAAZvoGRkgAAABEAN/6Xf//6e4AAAD/AbfYZDnkxBTUUzLjk5qqqqqqqqqqqqqqqqqvAAAADwAAAAG8H/AAAA//sQRPULEFMLVPCgEGgOoYp+GA0bAKwvU8KAQaBAhif8YDSkfoAAAAZ33WEGjQAAA2OAAGf+Vf////9GSAP8AzqEkT2qTEFNRTMuOTmqqqqqqqqqqqqqqqAAAACYAAcAAAM8I////T7/+xBE9IswWQDWcEAACBMBie8cDRkAnC1TwoBBoCmF6nhQHGwAAAAd4AAAAxtAIBppAAABvDO///0fwAAAHcAzWzQJxJVMQU1FMy45OVVVVVVVVVVVVVVVVVVVVVVVVVVVVfAAAADdAP/7EETzA/B/AU/4oAAIDYGKnhQFKQEYLTnBAEEgEIXqwDAcNAAADf+HuAAAAD+AAAABOaBOKADwAbwf+AAABwAGMvUDVUxBTUUzLjk5VVVVVVVVkAAAAJgABwAABv/Kv///0cAAAAH+//sQRPWHMH8BT/igAAgNgYqeGAcbAQwtPcEAQaAnher4MBxsAAAAM/B6HuAAAB8gAAwGp8If//9N0AAAbNeCstvhQlWhTEFNRTMuOTlVVVVVVVVVVVVVVVVVVVWQAAAAmAAHAAAG8M7/+xBE9QEwVQvVcEAQaAyBep4YBw0BoC1B44BBoCuGKfhgKDT///R4AAAAfwAAAA3NAnEngAAAB/AN/4e4AAAG7mgLFqpMQU1FMy45OaqqqqqqqqqqqqqqqqqqqqqqqvAAAADQAAAADP/7EET0ixBXC9TwoBBoDeF6nhQKKQCkL1fBAEGgP4XnvHAcbPB+AAAAHAAAAAN3gbQAAAARAADgM/9D///9AB3ANviB6kxBTUUzLjk5qqqqqqqqqqqqqqqqqqqqqvAAAADQAAAADPBf//sQRPaDMHkLT/igKGgMgXqeFAobAXwFP8EAACApBiq4IBxs4AAAHcAAAAG290BQywAAAAmAAHAd/6Xf//6QDvANvHhlTEFNRTMuOTlVVVVVVVVVVVVVVVVVVVWQAAAAgAAHAAAG8H//+xBE9QKwUQtWcEAQaA2Bep4YDRsB5AUrooAAIB4GKnhQKDT//0YAAAB90AAAAOWhnUHzfB3AN+L8N+AAAAH6Ac3ASXVMQU1FMy45OVVVVVVVVVVVVVVVVVVVVVVVVbAAAACQAAcAAP/7EET2BzB7C0/4oBBoDSGKnhgHDQEcLT/BAEGgLAXqeGAobAO8J///0+AAAAG+AAAAGbhQl4AAAAfwDeGYA/gDZoE4kUxBTUUzLjk5VVVVVVVVVVVVVVVVVVXwAAAA7QAAAAzw7cAA//sQRPELMFoA1PDAAAgMwXp+FAoNAJQtWcEAQaAmhar4UBxsAAH8AAAAGzUJY1oAAAAKAABwGeF///9PgAAAB3AGeBp6TEFNRTMuOTmqqqqqqqqqqqqqqqqqqqqqqpAAAACYAAcAAAb/+xBE+IEwfwFP+EAACAwBep4IBw0BuC074QChYDCF6HhQHGT/0P///0eAAAAHeAAAAGeWD/AAAAD9AS/DOAb4CbnCQOpMQU1FMy45Oaqqqqqqqqqqqqqqqqqqqqqqqqqqqqqqqqqqqv/7EET0A3B5C0/4QBBoDIF6nhgKDQEUA1nBAAAgH4Xp+GAcNKqqqqqqqqqqqqqqqqqqqqqqqqqqqqqqAAAA8AAAAAD6V0xBTUUzLjk5VVVVVVVVVVVVVVVVVVVVVVVVVVVVVVVVVVVV//sQRPKBsFMLVPCgEGgLAWqeGAcNAcAFP+KAACAXhep4YAg0VVVVVVVVVVVVVVVVVVVVVVVVVVVVVVVVVVVVVVVVVVVVVVVVVVVVVVVVVVVVVVVVVVVVVVVVVVVVVVVVVVVVVVVVVVX/+xBE84GwUwtU8KAQaA0hep4YBxsBwAVB44AAIBiF6rhgFDRVVVVVVVVVVVVVVVVVVVVVVVVVVVVVVVVVVVVVVVVVVVVVVVVVVVVVVVVVVVVVVVVVVVVVVVVVVVVVVVVVVVVVVVVVVf/7EET0CzB1C0/4QBBoDaF6LiQKCwDUAzvDAAAgJoXqOHAcNFVVVVVVVVVVVVVVVVVVVVVVVVVVVVVVVVVVVVVVVVVVVVVVVVVVVVVVVVVVVVVVVVVVVVVVVVVVVVVVVVVVVVVVVVVV//sQRPKDsHcLUHjgEGgLwXqeGAcNAQQvV8EAQaAcBep4YCg0VVVVVVVVVVVVVVVVVVVVVVVVVVVVVVVVVVVVVVVVVVVVVVVVVVVVVVVVVVVVVVVVVVVVVVVVVVVVVVVVVVVVVVVVVVX/+xBE9IEwVwvU8KAQaAyhen4YCg0BpC0/4oChoCQF6nhQHDRVVVVVVVVVVVVVVVVVVVVVVVVVVVVVVVVVVVVVVVVVVVVVVVVVVVVVVVVVVVVVVVVVVVVVVVVVVVVVVVVVVVVVVVVVVf/7EETzA7B9AVB4QAAIC2F6nhQHDQEUL1XBAEGgHYXqeDAUNFVVVVVVVVVVVVVVVVVVVVVVVVVVVVVVVVVVVVVVVVVVVVVVVVVVVVVVVVVVVVVVVVVVVVVVVVVVVVVVVVVVVVVVVVVV//sQROKP8AAAf4AAAAgJ4Bn+AAABAAABpAAAACAAADSAAAAEVVVVVVVVVVVVVVVVVVVVVVVVVVVVVVVVVVVVVVVVVVVVVVVVVVVVVVVVVVVVVVVVVVVVVVVVVVVVVVVVVVVVVVVVVVU=",
"Ab7": "data:audio/mpeg;base64,//uQZAAAAAAAAAAAAAAAAAAAAAAAAAAAAAAAAAAAAAAAAAAAWGluZwAAAA8AAABwAAAvIQAEBgkLDRASFBkbHSAiJCYpLTAyNDY5Oz1CREZJS01QUlRZW11gYmRmaW1wcnR2eXt9goSGiYuNkJKUmZudoKKkpqmtsLK0trm7vcLExsnLzdDS1Nnb3eDi5Obp7fDy9Pb5+/0AAAA8TEFNRTMuOTkgBK8AAAAALPQAADUgJAUATQABzAAALyG9mNHSAAAAAAAAAAAAAAAAAAAAAAAAAAAAAAAAAAAAAAAAAAAAAAAAAAAAAAAAAAAAAAAAAAAAAAAAAAAAAAAAAAAAAAAAAAAAAAAAAAAAAAAAAAAAAAAAAAAAAAAAAAAAAAAAAAAAAAAAAAAAAAAAAAAAAAAAAAAAAAAAAAAAAAAAAAAAAAAAAAAAAAAAAAAAAAAAAAAAAAAAAAAAAAAAAAAAAAAAAAAAAAAAAAAAAAAAAAAAAAAAAAAAAAAAAAAAAAAAAAAAAAAAAAAAAAAAAAAAAAAAAAAAAAAAAAAAAAAAAAAA//sQRAAAAAAAUwUAAAgJgApAoAgAAkBxYBgTgABNji3DAnAA/+oMFDn1h8Rh///PoNK6s8yk7mZg24Kk/JWxj//PoNHXVnmKk7mZg21A0X+StjD5kHUOcSFTmi/XTU6PpUlmIkoejor/+xBECo/wqBdVBwWgAhZi6xDgtABCgF1KARWwiFGLqwAithH5kHUOcSFBzRepl00nR9KksxDkhZHRWnUCR5tbokKAgWy2atP6rjgBrOq6coEjzas6JCgIF9mrRf1XHACDOi6VTEHhAf/7EEQCj/CDF1IALQ2AD6LqsAWhsAHMXUgABOGARIuqADCo+F8oHOvC2W9fD8HEcqmIPCArlJ3weH7+oPwUwTyk75WumdJa1b+0wIhe2QcuRnE1ia4BHvp/1aYC8CpqzzN7bT6zeqrX//sQRASP8G4XUgAgUaAQwtpgDCdMAfBbRgAFo8hEC2lAEKz5tahMCtc191HkCpyrRPrnU/6DcGi2mVVy72T7Zmt1W7aRwfg9CoCHBDUrz7AfJ3arZX3ApiCmLkSXvs0YtZ3oznXTbUb/+xBEBw/wiBbRAAEocg8i2lAEKj5CDF1CAIyuQDALaYAQKREIAwrJ8Hy+aJ1cjJtl96AjD8d3OZ/7sUQLKbUEqu/9UCgSnLOFVqj/RK/+hCCY6pSXL+Yy7/at17aQsQN6f//smeRF7//7EEQKj/CIFtCAATjgDGLqUAVCsAHMX0AAgbQAUAtoACC2Sf0+ed/+hQNg/2mXV/TnmjVW7OFYUDdPK87D9v6xYZ2mZ2herekCUD0e93LXYpumRu7CU1QTeS99aggDEbO6MX+fgKvb//sQRAyP8IsWz4BBhCIPovoQBgKwAkBdPgCNrog9C2hAEETYkvfqBoEKO+v7t/dTeCwkPPw1oN72qBLEopuItlfM2bXpbN/WoJwng3qqo9DWwftIIY3cilVmv1VLA1C1ND+u+Rdde5j/+xBkDQ/wphfQACVsIA8C+eAFo7ACGFtCAIlOyDcL50AQKNA9Gyf/rA0l8OuiZ7CHvrzggH6NOzeuaoIhQJkXt/kTWm70f+9xqG5VqrC8n61Tdgg9EXPHf7vwwFAb1RgzZSdz/aRyZv/7EGQNj/CPFtAAIlNAEgLpwAgpPgHUXz4AgUbAOQvnACCcuEVGi7hdXwWHnV8c48uLTL1rO8z4PFiA6P7XvXkRPdr+9WxHCYdeIZ5xIpgxXPFL8K6rv7WdQqGiSiLdU+jdlQc2taf2//sQZA8PMJMXToAjbBAPoumgCC2SAeRdPACoNgA/C2cgEDTk1jSKS89MP0a6M0i+Bt997AwFgDEAC2uEDr1P216PqHYKTdOEfg76+Y1kqLuqBgFkp10QEqAEQPH/fyfeT+gkG6fMb6D/+xBkEIMwdRfPACBVAA5C2fgEBaACJFs+oIVH4CGLpsAQHHB6lVGxhlP9f1iCCA5qgV72p1/8Iy7Ky5D7ozHdmpnf5xUHxMoQPIfv6JBB7/bqPAUoy7fVlPtvorJ/1AiLy8X+sP63uP/7EEQXD/ByFs2AIFKSDMLZ0AQHkEGkWzYAgOpINwtmwDCc+dnwev+kQgwrYW/VNW92/REL8qeELG+2prf7J/0EAJGxl7s7sytfd//4WINHRtmb9ZC3bWpn/kwbsoAgVAAA7friTO3q//sQZB4P8GUWzYBAEZAKwumgCAc2AXhdNgEA5sA2C6YAICjIyJ6dYWggQDTr7bo3T6enePgiUIt72nmOcvvdPT1BUCiBD9ffFqit/sv+sO4iFVWTNX9OGQnzmiX+dDMejK4x+6ro/kb/+xBEJ4PwhxdNQCAoOAzi6bAIB1IBpFsuAIDhADgLZkAgtPgE+pov/WDCWYsG+kuf6RV8DOX+CMlaRUtll9fRf1U/+sPtCkGUs5VZ5L5r5hE/36gyFPNUBVEAUdjytdfZf+zf8EJQDP/7EEQtD/B4FssAIVHyD6LZgAwtPkGkXSwBBUfAMotmAGC0eP/p7wND5gkUClytf///Ch2CApeAS+9nWorv5kdfuiEHUgJbvq/f6v+9RqCa8HIUBFzlMj29H/tjAcfqaQJNr5NlORPz//sQZDKPsIEWzABhUfIPItmYDAIlAPhbMgKA60gni2ZgUBRsP9qhMC0qwKvH/z/+3/qIA+feZAIBSP2tVs3r7//DEkO+ewAAZgsn9H6Sxepv06gYD9OIADiCBn6T+3/woubzA/oAABD/+xBEPAEwhBdMwCARqAui6XAUB5IBwFsuoYClKD4LphRQKUw4RfUnXZzTO37/8FPMDPGAAGADm7t/ZvT/+cUj05FCSWox9/9r+rf+gHBKJoBAjRtDP7b/+oHt8ADOYAACEny+/fb/UP/7EGRBAxBYFswAwDiyD0LpdRQKYwIwXS6hBUXgMQtmZCAI7bBUoiBkgAYUgvRtE6l7+f/4SDCeYAeMzn8JlXXRWb/gxM8iLEIhSe9brX6/7f+cHJX6KKhgABwEESuZ+T/wL8qf/hAV//sQZEcB0I4WTUhgOagQAtmZCAI1AgBbLqQE4+gsi2ZIcB3UJGAGAACAACAbt/X9w37/A5gQYCbmlJjb1/6/QKRPn5YKYpePdf54eaqMAAAMdgAACDf/f0N9IQ8wAyYAAkKCU/2l/9n/+xBESoMweBdMSCAo2BFi6YgIBVMB0FsvAYBHKDqLZiBgnHx/8SDEYAAADhwID83//hYolUERLBAyWmvi/ovv7f/HwwmAAAAAFgABAL/8aGDP8DAnAABwA52oev83v/5UMjy4YAXx/v/7EGRNgVCdF0xJgSj4DKLZvBQFWwIMWzMhgKygKwumJCAdbBYqtmEwEBFbn9P9W/+NDJHUAAACxgAAADBGJ/X/4WK/X0HMAAYYKVOQyZLf/v6//BUOQQADgZW/8ItdXEGBoue+bv2d//sQRFGBEHQATOAhEcgQgumZGAU5AYxdNYCAoeBCC6YkYJxkX/0/EJaR2AAAAwlAAAAwQI3T/+F2R/5gEgAAwAAbx7+rf/BX8AAADigABpL//4hGCHECdvr/iEuh4AAAAAoAAABEKf//+xBEVYeQZBbM4EAp+hHi+YkcB3UA6FsxAICn6DSLZqRQFg3ga/+GAVgABoUnWn/o//xCLloAABAAE//wqM+ZzAFCkffo7f/Cw2vYUAAACgAAADBjv2/hsYYbAAGAABUAhd+3Zv8dD//7EEReDVB7Fs3oYCj4EyLpiRgnGwD0WzhigKfgPotmJJAdXVsAAEAAwQj/+g/njAsIE9dNv9A1VfgAAAAKAAAAMM7//HlEgYAHYAAQVAwe5JN9vT8oHraAAIAFHR///+GYw2KwNDRE//sQRGMB0H0WzehAOPgOIsmZCAdnAXBZPaCA4+AmC2aIIB2k/Yijbb//CgzO1AAAAAoAAAAwhv/iB9QALAAYAAEADCKf+r/4KF6AADAIK//CrZRAALFACAJP8Ovz+rf/BR1awAAAAAj/+xBEa4VQaRbN6OA5+A+i2akcB2dBHFsxoIDn4DGLZmQgFWUAAAAgR/+IG4qqBYAAQCSLsm6MWvp/3/+CJs6AEImv/Cm8wwAgEAS5ev8QFowAAAAYAAMKVv/BDSCCAAAsAAYA4Tlt+v/7EER0hXBrFs3oQCn4ECLpnBQHaQEsWzWhAEfgKYumoHAVpL/hQ5OABAJn//+Q1lojgAYAAn+sm+v/8KDKKtAAAAANQAAAIVm/8TB0u9oFtAcoAAAgdHBLNPw6+n/b/48DJYAJn//+//sQRH2FUGQWzmhAEfgR4umsFAdnAUQHNaGEQCA9i2YwcB2dj/a2zAR4BhIxFt6alpdrmX/r/8GDldQAAAAKAAAAJKn/0DNRaLaBHAAAAQiFTdifPf1/3/+oMTAAgEz///JbCASMAyH/+xBEg4UQaBbN6EA5+A/C2bwcB3cA8Fk3gQCn4EULZrSAHV2kb//jen4rBiL0AAAACgAAADggT/4W1oYEAAMAAGAQJBPX7V/C4xaAAIAEm//BtsKKIAGBRYW39vxCWvwAAAAMAAAAM//7EESKhRBmFs1oQDn4EwLZWSQqG0DQWzMAgKfwKwtmpBAdpLH/8LkEYAAFAAAyPEqP+2a7f/EOABgIH/4N5AwAAwTAcEKl9S3//+BpOuAAAAAOAAAABAb/8GRv5ZQKAJKAAAB4Cpc5//sQRJQFUF8WzOBAEfgQAtmsHAVbAOQDMyCAQCA9C2a0YBUtWv99//gqXmwAMBL/8GP8KLQALAANAcGtp0vt/8QjNaAAAIAABiW/8LDdhhdQBZQAAAOAAwrondNt//icPi2gACABh1b/+xBEnIUQcxbM6EA5+hWi2a0kJxtAsAM0oIBAMFOLprTwnPz/4+ooFAAPAsBcMS3b2/1DVfgAAAAOAAAAGDE/+gf9dNQABcAAAAwBAgtUOtL7fKA0quABgL/+g/4wGAAFoAoEQQF0f//7EESfBVBmFszoQCn4FILpnSQnHQDkAzUggEAgOQumtJAc9G/woHqqkAAAAAABwAAAAlC3/4UGy7uAPEBH/AAACGjSi49KV+Rgrh/Uy8t7qFQRZ1P8AASUn/wofMhER8AAagpDh/dr//sQRKWFUGsWzeigKfgQAtmsHAdpAQhbN6CAR+Awi2c0UB1sWZNT/wYFNeAAAAAOAAAAHD3/vBgvdBIQ4AAf4AAACJCRF8t00Nr7+v4IiZMMAAAUAAHCgz/9/8FKoIhwcAtoE8Jw55v/+xBEroUwZBZO6EAp+BAiyewkB0uA1FszIIBH4D0LZxCwHOa59//bPb/4IkWHAAAAAAHAAAADBzv/4UOmWeHcAAP+AAACMBkuH7t9sttN7X6q/D8UIUwAAAKPY//hQ6pBoCHAA3wAhf/7EES3BRBvFszooFH4E6LZvSgHdUDUWy8ggEfgQQtm9HAdnAjE0f6sd323/+DAWEWHAAAAAAHAAAADA4z/+MBJh3cIAADfgAAAQgCAoH1lWuahjf/EoIIVAAAAYJf/oN5sAAB76AOw//sQRLyFEFQWzEhAKfwUItmtFAd1QRBbN6EAR+A6i6bwoBWkZT7mxWutf9q41BCq4AAAAA4AAAAgn/6BkQDg7AABvQAAAJABA1IZzaIu6vbupIVlUAAAAABgYz/b/9RpcHB3AADfADD/+xBEw4UQaRbNaKA5+BQC+a0UB2kAwFszIIBH4EALpvRQHaQDHN07K+3/yocRmQAAAAABwAAAA4XDpn/gxqpmd3AAAfgAAAbAMYJqPCq1kFof4Vw5JAAAAGJ/+FjqgHgAQAYRPxMq///7EETJh1B5Fs344Cn4HOL5vzwtPwD0WzaBAKfgRwtnPIApZAZFCvwAAAAOAAAAMVm/8LapCACIAA34AAAFgERgY0f032/+DJqIcAAAUSb/4XEM4APgDEHlOTlO21iqkiqgAAAAAAHA//sQRMiDMG8WzGjgUfgXAtnfNApnAZRZNcOA7uBQC2d48KhsAAADJv/4OGBgAHAAHwAAAByA0c6v/b+4RJviHHf/g3qAgHCAAP8AHACR5fPTv9m9PwdHUZcAAAAAAcAAAAMECf/Bjw7/+xBEx4cQehbOeKAp+Bni2b8sDWdBJFs5woCn4FULpzygKdQADMAAA4AAABBCsGEf9a3q/B0N+AAAwd/+NDYgIcAgAAfADASuSzy9/v/ikGzKkAAAAAABwAAAAx//48QDAAAAAPQAAP/7EETFhxB8Fs34oCn4GCLZvygKZ0D4Wz3DgEfgToumdLA07AOhMwj/n/2BNZgAAOAAAMI3/yfoP+AAPAAkAMDA2/bjQKa6gAAAAAABwAAABD//oP8KAAAB4AAACQJq7/lfWLAMy5AA//sQRMYDEGMWzehAKfgXwumvHA1nAWxbPcMAQeBJC6c8cCmcAAwn/4IeXBwAfABgHBvdvwUBq5AAAAAAAcAAAAMJ/+Cf0ACgADgAAABkHCm/7+9agiBbVAAABxI3/4KXBgZgAAGQD8P/+xBExwdwgBbOeOAR+Bei2b80CmlA/Fs3woCn4DOLZziAKTSFDtqvt8VDZaAAAAAAAcAAAAOT/8F6LQAABwAAAA4TIujWZWtQaDTgAAUAADgMX/8E3///////+z/TWqJBwAwQjo5/L//7EETKh1BoFs3oQCn4FYLZ3xwKdQD8WTfCgKfgO4tmvMA0/PgwJiqwAAAAAAHAAAAGnf//5CGBwAAAAHAAAAH0Ulv2M3ugMBzAAAUADgAFL/+CG//////WEoPTP18KwcqQAAAAAAHA//sQRM+PEGwWT3jgEfgUYtmfHA13QJRbPAOAR+BRi2b8oCnUAAADDf/oN6MAAABwAAAA4HV9334yBL8AAZCf/jTAAAMAAAmhMC4/7/8GVUxBTUUzLjk5VZAAAAAAAcAAAAOLf/qNLAz/+xBE1AcQdxbOeKAR+BRi2Z80CmkA8FsygoCn4EqLZvxwHd0AAAADgAAABkCt+/4nDrAAAA4////kpcIAAqEaT7t+IRhMQU1FMy45OVVVVVVVVVVVVVVVVVVVkAAAAAABwAAAAwn/4P/7EETXA1BpFs74oBH4EeLpnyQKPwF0WzvCgE0gN4umNHA0/NpgAAAAAAcAAAAMA4IHf+ISwYf/8G0ODgAQBdb+m/BkskxBTUUzLjk5qqqqqqqqqqqqqqqqqqqgAAAAAAHAAAADjP/w//sQRNyHUGsWzvhAEfgRoumNJA0/APhbOcKAR+A0i6b8cBz8csAAAAAAOAAAAGAeN+vgy0AAAAcZ/+FvUAAAHCQv/wt6TEFNRTMuOTmqqqqqqqqqqqqqqvgAAAAOAAAAGOX+5cJi8OD/+xBE5IcwbhbO+KAR+BJi2X0cDWkA/Fk9w4BH4EILZnjQNaQAAAAAOAAAALA8ap/4VGbAAAAzP//8nDgwAGDEXs/wsNpMQU1FMy45OaqqqqqqqqqqqqqqqqqqqqqQAAAAAAHAAAADC//7EETqBHBpFk944BH4EeLZjRwNTQKIWzOigEfgL4tmuJAo/P/qPMgAAAAADgAAABgVFD//6hoZO//jzAAABKERFv/h9UxBTUUzLjk5VVVVVVVVVZAAAAAAAcAAAAFL/+g8OAAAAAAO//sQROwE8HIB0HjAAAgSwtmfLAo/AfxdL6KAR+Aei2ZAcCj8AAAAEokmf/KA2wAAAOPf//5GABgAKAABASvd/+f+KAaqTEFNRTMuOTmqqqqqqqqqqqqqqqr8AAAADgAAADIT/1BDzID/+xBE8YcwbRbO+KAR+A+i2Y0cCj8AzFs4gQBH4DYLZvigHaQAAAAA4AAAAtEAiGf+FBsgAAAcW//BPDgAAHBKr/+ChepMQU1FMy45OaqqqqqqqqqqqqqqqqqqqqqAAAAAAAHAAAADj//7EET2B3BvFs544BH4ECLZvxwHPwEIA0HDgAAgKwtm+IAc/P/wqYCAAAAAHAAAADBcnv+FBxn/4SaIAAAMCQQJf+ICFXAAAOAAAcAAAAEf/6H/CA6IAACwAAHAAAABBcv/3/Ch2AAA//sQRPSPcG4WzvigEfgQotnPHAc/AJBbOAOAR+ArC2a4gCj8gAAHAYT/8EN////////XQrfudauFAACAAADA0b/pv0iAWExBTUUzLjk5qqqqqqqqqqqqqqqwAAAAAAHAAAADjn//+Qn/+xBE9IdwaxZPeOAR+A/C2a8cCj8A+Fs1w4Cn4CKLZ7hwFPxwAAAAABwAAAA4aL/8YGQwAABxdv7PoImQAABA0O//QapMQU1FMy45OaqqqqqqqqqqqqqqqqqqqpAAAAAAAcAAAAOO///7EET2B3BzFszooCn4EGLZvxwHPwD8A0PDAAAgJ4tm+FAU/PUaAAAAAAAHAAAADE//UMsAAADjv//+SmAAADA6Un/gxkxBTUUzLjk5qqpwAADAAAEAAA4DHvT//yX/////////+qFA//sQRPOPcG0WzvigEfgQQtnPGAUfAIhbOAOAR+AlC2b4cBz8AAAAAHAAAADI2b/4WCSAAADgAFL/+DaXAAAMjUz/4WOqTEFNRTMuOTmqqqqqqqqqqqqqqqqqqqqqqpAAAAAAAcAAAAP/+xBE+AcwbRbO+KAR+A/i2a8cBz8BCANBw4AAIDmLZnhwHdwN/+DagAAAAAAHAAAADiX/4NtwABkJ/8I1QAABgwON/4NMQU1FMy45Oaqqqqqqqqqqqqqqqqqqqqqqqqqqqqqqqqqqqv/7EET1h3BpFs3oQBH4EMLZzxwFPwD4WznDgEfgJotmuHAc/Kqq/AAAAA4AAAAZIm//EJfwAAAAAAAAAMocAAAw6f/Bj0xBTUUzLjk5VVVVVVVVVVVVVVVVVVVVVVVVVVVVVVVVVVWX//sQRPOPcGwWTXjgKfgOosnfFAU/AJxbNAOAp+Api2a4cBz8AAAAAAHAAAABAaM//iIb4AAAAAAAAACckAAAOD83/6jqTEFNRTMuOTmqqqqqqqqqqqqqqqqqqqqqqqqqqqqqqqqqqqr/+xBE/4QwgBbM+KArSBBi2c8UBWkC1FstooBH4DeLZnhwHaSqqqqqqqqqsAAAAAABwAAAAQHP/47uAAFAAAGEX/t/oG1MQU1FMy45OVVVVVVVVVVVVVVVVVVVVVVVVVVVVVVVVVVVVf/7EET1h3B0ANB44AAIDyLZzxwFPwEcWzXDgEfgIwtneFAI/PwAAAAOAAAAGCZE7+1AoN/wAAAAAAAABWAAAAMHf/hQ9UxBTUUzLjk5VVVVVVVVVVVVVVVVVVVVVVVVVVVVVVVVVVVV//sQRPQHcG4WznjgEfgNwtm/FAU/AQgDQcOAACAlC2c4UAj8VVVVVVVVVVVVVYgAAAAAAcAAAAONN/+FPLAAACJJv/hSTEFNRTMuOTmqqqqqqqqqqqqqqqqqqqqqqqqqqqqqqqqqgAD/+xBE+oVwugDM+MAACA9i2a8cBT8BLFs74oBH4CULZvhwFPwAAAABwAAAAyb/+FNwAABgAw3/4UO///////OoSHgAf1VMQU1FMy45OVVVVVVVVVVVVVVVVVVVVVVVVVVVVVVVVVVVVf/7EETzB3BuFs74oBH4DgLZ7xwCPwDUWTSBAKfgIosn+FAI/FVVVVVVVVVVlwAAAAABwAAAAYUMb/wQ0OAAAZIm//EgxUxBTUUzLjk5VVVVVVVVVVVVVVVVVVVVVVVVVVVVVVVVVVVV//sQZO0H8HAWzWjgOfgIwAq+AAABQQRbO8KAR+AAAD/AAAAEVVVVVVVVmAAAAAABwAAAA49P/xncAAMAAAMI3/KyfjQxTEFNRTMuOTlVVVVVVVVVVVVVVVVVVVVVVVVVVVVVVVVVVVX/+xBk7ofwfxbN+OAp+AigCr4AAAEBHFs/xQBH4AAAP8AAAARVVVVVVVVVVVVVVVWGAAAAAAHAAAABAfb/40MBhn/4WGJMQU1FMy45Oaqqqqqqqqqqqqqqqqqqqqqqqqqqqqqqqqqqqv/7EGTqg/BvFs/44BH4AAAP8AAAAQF4WzfCgK0gAAA/wAAABKqqqqqqqqqqqqqqqvwAAAAOAAAAGEX/4WODBMs/6aiE2kxBTUUzLjk5qqqqqqqqqqqqqqqqqqqqqqqqqqqqqqqqqqqq//sQZO4H8HwWzOjgKfgIwBrOAAABQQhbN8OAp+AAAD/AAAAEqqqqqqqqqqqqqqqqkAAAAAABwAAAAYd/+F8AABhf/wsXTEFNRTMuOTmqqqqqqqqqqqqqqqqqqqqqqqqqqqqqqqqqqqr/+xBk6QfwdRbOeOAp+AAAD/AAAAEBAFk5w4Cn4AAAP8AAAASqqqqqqqqqqqqXAAAAAAHAAAABEk3/wY8AAAAIkf/wiG1MQU1FMy45OVVVVVVVVVVVVVVVVVVVVVVVVVVVVVVVVVVVVf/7EGTvBrBxFs544Cn4AAAP8AAAAQIQWzeigKfgEABneAAABFVVVVVVVVVV/AAAAA4AAAAYZv/qGw4AAD4AGHGN/JkBjkxBTUUzLjk5qqqqqqqqqqqqqqqqqqr4AAAAD8AAABkib/6j//sQZOoH8HsWznjgEfgAAA/wAAABASRbN8OAp+AAAD/AAAAEgfsoAABwB////////+vTqABAAAw6f/Cgb///NXeAAH4eTEFNRTMuOTmqqqqqqqqqqqqqqqqqqqqqqqqqqqqqqqqqqqr/+xBk6wPwbhbPeOAR+AAAD/AAAAEBoFs3woCtIAAAP8AAAASqqqqq/AAAAA4AoAAYRv/hQ////zUuAAA/ABAfb/LhB69MQU1FMy45OVVVVVVVVVVVVVVVVVVVVVVVVVVVVVVVVVVVVf/7EGToD/B6Fs144Cn4AAAP8AAAAQCsWzQDgKfgAAA/wAAABFVVVVVVkAAADgABwAAAAYZ//2/CniAAAAADQ0i7dP/wpkxBTUUzLjk5VVVVVVVVVVVVVVVVVVVVVVVVVVVVVVVVVYYA//sQZOgP8GoWzeigKfgAAA/wAAABAOhbMgOA5+AAAD/AAAAEAAAAAfgAAAECbP+qYQFLLAAAAeAAAAAB+nAAAMf/8VByTEFNRTMuOTmqqqqqqqqqqqqqqqqqqqqqqqqq4AAAAA4AoAD/+xBk6AfwbRZOeOAp+AAAD/AAAAEA7Fs2goCn4AAAP8AAAAQcb/+MBP//6iNrqAAAYAAPQGAACJJv/z3Xu00Mon//+5NMQU1FMy45OVVVVVVVVVVVVVVVVVVVVVVVVVVVVVWAAAAAAP/7EGTph/B3Fs544BH4AAAP8AAAAQEYWzXDgKfgAAA/wAAABAHAAAADJv/5wwAAADwAAAAAP1TAAAYAAMHM3/gxv//9qkxBTUUzLjk5VVVVVVVVVVVVVVVVVVVVVYcAAAAAAfgAAAGH//sQZOoF8GcWzeigKfgAAA/wAAABAYBdNeOAp+AAAD/AAAAEGN+p8wQjBEeAAAAFAAAAAcAf1n///////92oESJv/wuYTEFNRTMuOTmqqqqqqqqqqqqqqqqqqqqqqqqqqqqqqqqqqqr/+xBk9IawfxbM6OA5+gwAGVMAAAEBuFszooCn4BGAZzgAAASqqqqqqqqqqqqqqqqqhwAAAAABwAAAA49P/hahxjf/CL1MQU1FMy45OVVVVVVVVVVVVVVVVVVVVVVVVVVVVVVVVVVVVf/7EGTsBfCHFs3ooCn4AAAP8AAAAQGAWTfjgKfoAAA/wAAABFVVVVWGAAAAAAHAFAABAq3++Fyf///PFpAAAAYZ/+Fj1UxBTUUzLjk5VVVVVVVVVVVVVVVVVVVVVVVVVVVVVVVVVVVV//sQZOuD8H4WznjgK7gAAA/wAAABAYhbOcQAo+AAAD/AAAAEVVVVVVVV/AAAAA4AAAAcxr/+EQ3YAAfgAh2f9FkODk4aTEFNRTMuOTmqqqqqqqqqqqqqqqqqqqqqqqqqqqqqqqqqqqr/+xBk7wfwjxbNeOAp+glgGc4AAAEA7FsygoDn4AAAP8AAAASqqqqqqqqqqqrgAAAADgCgABj//kDf///TIAAADCP/4IdMQU1FMy45Oaqqqqqqqqqqqqqqqqqqqqqqqqqqqqqqqqqqqv/7EGTyAPCNFs1o4Cn4AAAP8AAAAQLoXTHjgO7gAAA/wAAABKqqqoUAAAAAAfAQAAES7f5mFhcqv//7FyAAAAiR//CA+kxBTUUzLjk5qqqqqqqqqqqqqqqqqqqqqqqqqqqqqqqqqqqq//sQZPCG8HIWzfjgKfgJYAnuAAABAcxbO+OAR+AAAD/AAAAEqqqqqqqqhwAAAAABwBwAAw7f/Cn///y0FAYcY38xlCz1TEFNRTMuOTlVVVVVVVVVVVVVVVVVVVVVVVVVVVVVVVVVVdT/+xBk84/wmRbM+OA5+hKgCV8AAAEAxFs0A4Dn4AAAP8AAAAQAAAAOAAAAGSJv52t8VFv4AFAADj0/9AoM///zN/gAB9ZMQU1FMy45OaqqqqqqqqqqqqqqqqqqqqqqqqqqqqqqquAAAP/7EGTnj/BzFs544Cn4AAAP8AAAAQCoWzgDgKfgAAA/wAAABAAOAKAAHGf98SDP//9Ey6gABYAAD4AECrf9Ufs8cBBMakxBTUUzLjk5qqqqqqqqqqqqqqqqqqqqqqqqqqqqqqqqqqqq//sQZOwH8KAXTXjgOfgAAA/wAAABAQhbOcOAp+AAAD/AAAAEqqqqqqqqqpAAAAAAAcAAAAGJ//DHgAAAxiv/6hngAB+YTEFNRTMuOTmqqqqqqqqqqqqqqqqqqqqqqqqqqqqqqqqqqqr/+xBk6wXwcBbNaOAp+AAAD/AAAAEBlFszooCn6AAAP8AAAASqqqqqqqqq/AAAAA/AAAAYPMf9UqDEnAwY//4WODwAP9FMQU1FMy45OVVVVVVVVVVVVVVVVVVVVVVVVVVVVVVVVVVVVf/7EGTph/B/F03ooCn4AAAP8AAAAQEEWznDgEfgAAA/wAAABJAAAAAAAcAYAAGEf/wm7///cWlwAAoAAIk2/1wj///3oUxBTUUzLjk5VVVVVVVVVVVVVVVVVVVVVVVVVVVVVVVVVVVV//sQZOyH8KcXTPjgOfgAAA/wAAABARRbN8OAp+AAAD/AAAAEVVVVVVVVkAAAAAABwAAAARI//hbu4AABYAAY7f/v/hYuTEFNRTMuOTmqqqqqqqqqqqqqqqqqqqqqqqqqqqqqqpAAAAD/+xBk6w/wmBbOeOAp+AAAD/AAAAEA7FsyA4Dn4AAAP8AAAAQAAfgAAAGP/+FFLOwAABoAGAAiRNb/5qc46opD///+xFVMQU1FMy45OVVVVVVVVVVVVVVVVVVVVVVVVVVVVVVV3AAAAP/7EGTuhrB/Fsvo4Fn4AAAP8AAAAQHIWzWjgKfgDwBmuAAABAoAAHAYcyf/H/////////+qpfAAA4ADE//EA3wAA+sIqkxBTUUzLjk5qqqqqqqqqqqqqqqqqqqqqqqqqqqqqqqqqqqq//sQZO+B8I0WzWjgKfgAAA/wAAABAjRdMeOA7SgAAD/AAAAEqqqqqqqAAAAAANH4FAACCfvS//tGBqp///nUAxP/woNqTEFNRTMuOTmqqqqqqqqqqqqqqqqqqqqqqqqqqqqqqqqqqnj/+xBk6oewbBbN+OAp+AAAD/AAAAEBDFs3woCn4BCAJrgAAAQAAAAAAcAYAAMYr/+FD///8JxeGAAAfAAgPmP/svAYKmpMQU1FMy45Oaqqqqqqqqqqqqqqqqqqqqqqqqqqqqqqqqqqqv/7EGTqj7CHFs1o4BH6AAAP8AAAAQCcWzYCgKfgEIAoeAAABKqqiAAAAAABwBgAA5z//hTv//96JAAAAYR//ChT//+tVUxBTUUzLjk5VVVVVVVVVVVVVVVVVVVVVVVVVVVVVVVVVVVV//sQZO4G8JQWTnjgKfgAAA/wAAABAchZN+OAp+AAAD/AAAAEVZAAAAAAAcAYAAESf/TBDf//9qqAAAARI//ghvAAD8cqTEFNRTMuOTmqqqqqqqqqqqqq/AAAAA4AwAAY7f/QM///xDP/+xBk6wPwcxbOeOAp+AAAD/AAAAEBkFs3woCu4AAAP8AAAARgADgAf//////cAKKRsAOAARf/84KcB////+r/JB4AH+hMQU1FMy45Oaqqqqqqqqqqqqqqqqqqqqqqqqr4AAAADgAAAP/7EGTwAvB3Fs344BH6AAAP8AAAAQKoXTHDgO7gAAA/wAAABBkia35S0EwQAAAAPAAAAAP5UX3AAgAAYpv/iEW///9yKkxBTUUzLjk5qqqqqqqqqqqqqqqqqqqqqqqqqqqqqqqqqqqq//sQZPAFsLEWzOigEfgAAA/wAAABASRbN6KAp+ATgGb4AAAEqqqqqqqq4AAAAA4AwAAYn/4WO///oNwJAAAACA7/0eF2TEFNRTMuOTmqqqqqqqqqqqqqqqqqqqqqqqqqqqqqqqqqqqr/+xBk64/wsRdNeSAoeAAAD/AAAAEApFs0A4Cn4AAAP8AAAASqqqqqqqqqqqqqqpAAAAAAAcAAAAGJ/+FxAAABzM//hb1MQU1FMy45OVVVVVVVVVVVVVVVVVVVVVVVVVVVVVVVVVVVVf/7EGTuhfCeFs34oCn4AAAP8AAAAQHAWzPjgQfgAAA/wAAABFVVVVVVVYcAAAAAAfgAAAEB8x/2eoTF66fwAA51/+EQ1UxBTUUzLjk5VVVVVVVVVVVVVVVVVVVVVVVVVVVVVYAAAAAA//sQZO0H8JIWTnjgKfgAAA/wAAABAYRbN8OAp+AAAD/AAAAEwcAUAAGEdub/8aD///95XgAAfAQAAESf/V5wJKr//+4uTEFNRTMuOTmqqqqqqqqqqqqqqqqqqqqqqqqqqqqqqqqqqqr/+xBk7YewlhdOeOAR+AAAD/AAAAEBCFs7w4BH4BCAZvgAAASqqqqqqqqqkAAADwABwAAAARI//9/yBsAAAAFF//uEA2pMQU1FMy45Oaqqqqqqqqqqqqqqqqqqqqqqqqqqqqqqqqqqqv/7EGT2jLCLFs3ooCn4DCAZIwAAAQIMWzBjgKfgEIAnuAAABKqqqqqqqqqqqqqqqqqqqqqqqqqqqqqqqvAAAAAAAAAAKkxBTUUzLjk5qqqqqqqqqqqqqqqqqqqqqqqqqqqqqqqqqqqq//sQZPIG8H4WzOjgKfgKwAneAAABAbhdM6KA5+AAAD/AAAAEqqqqqqqqqqqqqqqqqqqqqqqqqqqqqqqqqqqqqqqqqqqqqqqqqqqqqqqqqqqqqqqqqqqqqqqqqqqqqqqqqqqqqqqqqqr/+xBk6wfwjxbN6KAp+AAAD/AAAAEBJFs1w4Dn4AAAP8AAAASqqqqqqqqqqqqqqqqqqqqqqqqqqqqqqqqqqqqqqqqqqqqqqqqqqqqqqqqqqqqqqqqqqqqqqqqqqqqqqqqqqqqqqqqqqv/7EGToh/BrFk544Cn4AAAP8AAAAQEIWznDgKfgAAA/wAAABKqqqqqqqqqqqqqqqqqqqqqqqqqqqqqqqqqqqqqqqqqqqqqqqqqqqqqqqqqqqqqqqqqqqqqqqqqqqqqqqqqqqqqqqqqq//sQZOsH8JYWzXjgKfoAAA/wAAABAPhbNIOAp+AAAD/AAAAEqqqqqqqqqqqqqqqqqqqqqqqqqqqqqqqqqqqqqqqqqqqqqqqqqqqqqqqqqqqqqqqqqqqqqqqqqqqqqqqqqqqqqqqqqqr/+xBk8ITwpBdNeOAo+AAAD/AAAAECLF0xo4Dn4AAAP8AAAASqqqqqqqqqqqqqqqqqqqqqqqqqqqqqqqqqqqqqqqqqqqqqqqqqqqqqqqqqqqqqqqqqqqqqqqqqqqqqqqqqqqqqqqqqqv/7EGTqh/CBFs344Cu4AAAP8AAAAQEkWzXCgKfgAAA/wAAABKqqqqqqqqqqqqqqqqqqqqqqqqqqqqqqqqqqqqqqqqqqqqqqqqqqqqqqqqqqqqqqqqqqqqqqqqqqqqqqqqqqqqqqqqqq//sQZOIP8EQA1fAgAAgAAA/wAAABAAABpAAAACAAADSAAAAEqqqqqqqqqqqqqqqqqqqqqqqqqqqqqqqqqqqqqqqqqqqqqqqqqqqqqqqqqqqqqqqqqqqqqqqqqqqqqqqqqqqqqqqqqqo=",
"B0": "data:audio/mpeg;base64,//uQRAAAAAAAAAAAAAAAAAAAAAAAAAAAAAAAAAAAAAAAAAAAWGluZwAAAA8AAABwAAAvIQAEBgkLDRASFBkbHSAiJCYpLTAyNDY5Oz1CREZJS01QUlRZW11gYmRmaW1wcnR2eXt9goSGiYuNkJKUmZudoKKkpqmtsLK0trm7vcLExsnLzdDS1Nnb3eDi5Obp7fDy9Pb5+/0AAAA8TEFNRTMuOTkgBK8AAAAALHsAADUgJAUATQABzAAALyF93wH4AAAAAAAAAAAAAAAAAAAAAAAAAAAAAAAAAAAAAAAAAAAAAAAAAAAAAAAAAAAAAAAAAAAAAAAAAAAAAAAAAAAAAAAAAAAAAAAAAAAAAAAAAAAAAAAAAAAAAAAAAAAAAAAAAAAAAAAAAAAAAAAAAAAAAAAAAAAAAAAAAAAAAAAAAAAAAAAAAAAAAAAAAAAAAAAAAAAAAAAAAAAAAAAAAAAAAAAAAAAAAAAAAAAAAAAAAAAAAAAAAAAAAAAAAAAAAAAAAAAAAAAAAAAAAAAAAAAAAAAAAAAAAAAAAAAAAAAAAAAA//sQRAAAAAAATwUAAAgAAAngoAABArhDYhiSgABSCGqDEiAAnO9sps0gg4/vPycxopi+KBwVFQbwQnO9tTZpDjj+8/JzGimbxAAUSK8EFZiM4FSg4qnOsmgjkM55nzBxTcHMjOCk4OL/+xBEDI/wmRBZhyRAABJiCsDkiAACZCNmBIRKAD8C60BgmIi3OsmgzIZzzPmOKbg7E5cKkKNv3ETYlBMVeKlBLnN8o4WeCmnjmgoxIFXisS5zfQpgXGeOBvDtA06zTJQOUhD4epy8Af/7EEQKD/CVCNmBgzCQD4Da0CRjEgJgK2YEmGNARIRrAJMYUKR04G+GMGPHBi+hGfp1pDYZJwCVtzipI5wJXg1Abkbt9SQ2JScAlbc5Eo5wJShqfO76qngYCk6LzQTQaD0hiXYqRkNk//sQRAiP8I0I2YFmKEAPIRrQIGIYAlwjZgSFJEAzgyuAkJiIq4EDngNDCGBI/I12ISNnoGzoCJCQVgjQOpu3LcKvE1KJL0nUxBRhGC0JLctyV766VGUarCxkI4GQ+sLlb3aFBjfQqMn/+xBECg/wjwjaASgwsA5BCtAlBQgCMBtmBIkgADGDq4BhJIjqxSdOBUaBM6n3CDSUA1EEhIxqLjKaiQXjUUPhz0mALwQQJDRlNTj9u6oYBcApZcS4i8gzNi3U4VwpObqjgPgKWRmaWf/7EEQND/CUCNkBJhEgEEC6wCUoAgIwQ2YFmEFAP4grAMGI4JDBCH7hWk9duXBgceo6sEaenUsQejvtv4b63wwejia/gmBuywh+G3bfw1ULwIODJM6OQRRJUMOwelQPGJP0i6DCxdE5//sQRAyP8JkI2YDpGBAQARrQGSMCAkAjZgYIxgA5BCtAkZhgUkJSoY2PwMYt9LIreax1/gCWu2cRa6miwBkd9CoLtLRXxEId/EW60VadyhAAIkPOxuzUINN7A5OM1+Nv3y4wFmGEh0n/+xBEDI/wlw3ZASgSIA1BGtAkJhICKCNmBITEQEWEawCQmIi2Vfiou0f1h4jEJQLC46O2vXEKKWvK6fLB4jEJQVGhtG7XriFKtej1ulqOUurUXfFcwmp+HnCwHECyOR9C8Mfe6FYaIP/7EEQND/CVCNkB5kgwEYEawDBGJgH4I2gEhMoARoTrAJMUkBhMCULAcUWK7PQNpDunz3nHGlFwGXXSiH/SD5YcePDrXODjCtYFja6UT/l6KgHJHZKFiNNPYuDFTmTbInIJnTSFgmgp//sQRAwP8H8I2YEmGEAPgRqwMAYQAgQjaASYwABFBSsAlAiQ9ZnUVOZNsiUEQRIDC4jec04xaiiC2mHxACxIqGydEfB6BNAY0JOkN6YHGjp7UhDJgJi7hVhj4vRhut1QqPCQzojJgpf/+xBEDY/wlQnZASMRIBDBSqAsyAACHCNkB4xBADsFKsDwiAA/sl8p1tulclGJKMYsIIwJhSth5dJRs1f6JySpiwhIEYCKNh8PecppGxgUlxFPW0KKpy8Kzvt9I2DgpLlmyW0KKc5Dwv/7EEQOD/B7CdmBIxEwEEE6wCRjJAI0I2QGGEEAQANrALCISLGe30kED5zaUvBFgSILMKKEhfTZ5QgQdqbJoE4ISCWDRQkv2eUqQCISLoiCdXh1JKFHhR0Uqcs/6yAaEiaIgn1cOpJQ//sQRA8P8JgJ2QEhKoARgTqwJCVQAlgjZASEqgBDBGrAkxQgo8KaWqr+sHBE0VISFvCDVkxWEpEIl90z5YHBFQkibeENOLNcJRGKr93pOgMqOXti45tMnHAlcDPNl63+h4KXOvCLj7P/+xBEDQ/wlAnZAYIxAA8BOsAwRiICJCFkBITEAEUEaoDAmIgnuBIcu3r+gRgIHy4603DoXb8U4B2Xyvz49hwU05ZXNzCD03wUpHTnadcggzcZlPX01l7C4DOIcStTIeoWgbOI6c6DUf/7EEQND/CQCdkBgTKAEkE6oCzFJAJEI2IEjETAPwRqwGSMQDMFNgVQqiTTIeWcWMogQVQOtED1liSxxiEMkvKoGBqDCcdaMPWWiUsZQy30KhoC4rL6LnPOH3nAWahwNuQZOekDAKKd//sQRAuP8JgJ2IGCMoAOwUrAIEJQAhQjZASEagBBBCqAkIlACkyHOQFhREHtjKhEBkkYQYxU6QrKwtEJ9Nf9BEAEkQEmMVOiVZWFEgL0W00RgIG1AqLQxmjkTNBvCMxGn9IjAQnUISX/+xBEDA/wjwnYgSYRIBBhOqAkxSUCNBlkBZjAAEODqoDzGAmGihyjYW8KFUyKRWFxpsimclWHGCB8GBorN1fYepaqNUKZwplHI5BPGd76b6ETD5YKj2srQSv7CsOd2gz+VYidLBUm8v/7EEQLj/CGCdiASRggD2FKoCTCJAIkIWQGJEEAQIQrAMCYSO4qT6Coctks5ZAFBYmrH4HtIUmwTwXuhCj7yANDS4guBaJKzeU8N3VUfeoaCphhAoLzIMufxTwSsdd+4iELEGFBcsUt//sQRAyP8IQIWQEiMQAOwQqwJEYiAmwnYgSYpIBFBGrAkxRY/op4Zs/7iMEAKEAqJ08BDzyAzCmjHCtO71iMUCYgCh98hZ5gzCmU4R+71wfA0C4I3g5orPxUM6uSqVZvlhpA07nMv5H/+xBEDI/wkArYgWUwABDBGqAwJlACRCNgBgRKAEIEaoCQmIjjnrFQKuRFtm+kxThPhPNNeYxOsowQhctKELfQydC9CccYiiyG47KXLUELfQogBwwde2rQZICOIribjsuQ2ekaAUgOvf/7EEQLj/CQCtkBhhkgEcFaoDDDJAIgI2IFmEEAOgSqgJMIILVYNQg4SVxNg7LkP6xcUyTAYDQPRc9S4MZTxbO/qB47J4DAcXLnqV4MbslaahWOACYJizGjDZgssK2MMwKRngSckVHE//sQRAuP8IEKWIEhEogOgQqwJMIXAhghYAeYQQhBBCpA9IggaMObCuJOfNFWTpTJGECr45xsK1irdlYzhZk6dJpRhJPi/bCjipnNOLUhGw2VFSsgR4CSC7HlpLb6CEHw2VCy8QQuBRn/+xBEDY/wggbZASkYEBAg2qAlJgICECliBhhBADuEqoDDCBgFxR5a3aKBAI5opKQpr0RoPin4L1feFggTlgVYOZ3EceJnthOpC4/Mz8LEXLMNMzGM241Kvn/KDUfnZmrOL1CRGYxR4v/7EEQPj/CRCNgBhjCgEQEKkDAGMAH4K2QEhEoARAUqgJMYkEk5DcujFIWOqoXwDzSKSwT0E//WRikLB9UhTwUkFUi/Fa8I9dAqzeqCax7oyCoAOCqQhCd/pKs3hJNY90ZIkDd5WKQQ//sQRA+P8IYI2AHmEEARARqQPCYAAlArYASIygBABWqAkwiQQn+kBQXCRUcCU+IEZRYbFZ3XG1f6CEFx46eJr4JZhw2Gao6f+ioUExKY4c2DsHYRmGKm9Ruz1igmMmPJbBcDoIzCCqX/+xBEDw/whwjYgYMREBBBGqAwYiQCLCNiBghqAEaFakDDCJB77PWFxsT3iQp6zF1zQjgxQ4nb+WC42J7wkHvoqwY4AfGhBFO39NU2CoEA1LUmAiRtoY56izm7P0EYKnA6klWFUB9DHP/7EEQOj/CNCNgBJjAAEKEKoCTGAAJkIWAHmMAARoUqQPMYALcHF6v7irPQOgiWgWqAABKzmuB9wRgx/eVZ6B4DFoFzwgUrObnPthyFKRSPY5QCSWGJDBoj4nB4V9aKxCA4WUBEcY4g//sQRA0P8IoKWAGJESAQ4UqQJKZCAewdYgSYQQA8g6qAkYiQaA8VwOubuvWChkDI4cYVkwYJlXhCZmKgUJU0LCyRVQIJlTQIXTFSLJVI9sWUvUAhN2E8eGYo+QLicJzglH6ggXPG48P/+xBEDo/wggnYAeYRKg9hOpAxIgcB7B1iBJjCQEKEqkDDGFAMVIPB1CiKAkpCjoQQ0o8HbepeFq0yKMXg45AgM3wtgvbbVQfEg3kwMG8SsfkIwRoN4pSz9IXiQroeGD00hthGGNBvFP/7EEQQj/CRCdgBiREgEaE6kDECJAHsG2QEpMBoPgQqgJSYBKWfpEJGMB5o6ngpJXIMGVHb/YhFYwMEhacikkeQxjFgl3oFBCTqbTdGCjg2cJNCmlbf6wUBVwy1N0eUSVnOxwJ2IaE5//sQRBEP8IgJ2AEmKFAOYTqQJGYDQhQrYgYESkA/hGqAwwiIU4S2NkqK2dCtVExSj+kajJGsM1l8EWFieMtwpR/TOA8KnOQs0+3pArTNGsE+eu9DYHik5pVY+KBArTEjTwn2XegFxIL/+xBEEw/wjQnYgQkoQBFhOqAkZSQCMClgBaTAID2FKkCzGAR0ZMmpIQLRdHXPU2LVUWBcSD0wsHyijyLo65+Ni9QHTsRIBKEpE+TjppYCPVYi24VoBUnDFCoVOmJlklAR6rCrdZIB9f/7EEQTD/CYCleBhTKQECFKkCUlJQI0KV4GFGpIOoQqQMCYxEZe4ohpyfQTCewxWK/3cKgrjXR85DQtxn4uaWGt1Q0MkI5JyACMGjnQZcd6+K0CYSoEpOUgiEgJiGPO8uMIgXAUxMaO//sQRBMP8IMKWIGBSQgO4TqgMCYhAfQpXgSkwGg9BOoAhJgMKVE6Mz2vo2yycB4VPNjRTDclYbO68RNWqjDKUeAwNmn4ICeEWcthvqD6BWEL52W10AImhKOeE+Y2FLhiPZypVcWvM4z/+xBEFY/wignXgeZICA6hOpAwJiFCICVeBbEBKD8EKkCTJFUhrKOyhTYOtBwbIjVwO5O8dzFjjii9WBOSSHnJwUeZJHWCYcBp0HATiY85PDjyEkdYzsWA+0LDIkFMQBtvBEivBm86sf/7EEQXD/B/CdgBhhBYD2E6kDAmAQIMI2AGJMKoNwQqgLSYDBSoqJRAdIB+3BjtwZvOtcoRIyoZs08DDQRLDeIRco+SSst+gkeRANibLRgiWM8Qi5T10D2BkowOR4gPosIPUs6Q9W87//sQRBoP8JwJ14EpMAAPYTqQGMYRAgQnYAYFICBCA6oA8KSFyS4unFg4UNE0CDwnS3M5uhNYEUrmKV2CkCxkctD1Pv6cHSwZIwk9TTiiw2C5wW49wFvlGyM8iGCM6o0fgMa5Z4AHUXD/+xBEGg/whglYAYExig8A6qAkxhMB9ClcB6Rg4DsFKcDEjBzbliiNtRo9gUrl1RoMgIkBk4omAqLPGzpcQofY8HCwYkGVFWOouxs6XFbAWLSGcWJEyioWTBde75Sc570KKhYpAunBnP/7EEQcj/CMCFgBiTAYDgEKoCUmAwI0K1wEpMSoMINqQGEYBYtx+N9VK4GTw4Hy+cQD4TYzefVxnCuFKAgHEcOBJG2MfG6dwLyQHK5YFkVHlGEIttqNxmul4B4wFVkjgo2IkN4gaopl//sQRB+P8IAI2AGGMgoOgNqgMSYDQkQlXAYlIqgzA6pAkJiFGO6IGCB+AIPtrkG2Yewml1MSd2Bgg2AUPk7BN7L8I3CgyIpCTmKNwGlFRJDSnmxmGRoTFAhEwUOgHwoqOQ0p5sBVB4H/+xBEIo/wiwrXAekQWg9BSoA9JgcCLCNeBhUmIEGEagDDJFTCxpih5QoHLmMoJMdl5yz0A8ChYmYoeUcDlzjUE0x7ZQ7AyOhgB5udhZEYDjZgxBXWYOwpEiAbatwEdAsa8GOR0BeNhf/7EEQjD/CRCteBJhEgECFKgCTDJQIwI14GJMKgPIQqQMSYDMFEQyqdMMmrK+otMReF48Jx4XEFM66I9Mh2otMapYSnFrd2eCgmZLiHlGtI6npXhiqtRAaPFzG3FhakbAUJgqcCpUNF//sQRCOP8IEKV4FpGFgQoVpwMSMnAeglXgekQSA8BGoA8qQUYZLjVtefE3MVgpIKnANEwY5GC5DazlkPVCoMDgaghPSGCfFzm6nXUeyhBCDiAyhVHCE5PEbpc4rdVgZDxKEY6OPk71T/+xBEJg/wiQrXgSwwiA/BWoAkwycCMCdeBaUgIDoEKkDBGERiEFUW+xi8RSwlG5oxo9yZCOOx7sIFZgJiTRRjihYSfWMevn5erQD5AOGaKhzjyJ61Lw338USPJKPzTc7cNRkmShodt//7EEQnj/CHClcBjEBID2FKgDEjJwIkKV4GJMAAOYMqQJMYBZp/NnIRGFw220iiRwkMNIlT+kQGheRThA5xik7E/0tytXXoEDxCIaIJOGy7E/stzNZVDQCjC59qPhwQaF5egsMzQgVA//sQRCmP8I8KVwHsMSgPYNqQMSYDAhgpXgSswAA5BSpAk5gFKFUPFLwADjhaF6CwRnT4Wmo9iolhyA4wJsJW4LBk8PweJTwjGhWmZcAtjdcFgxpShQfLAAgqqybSGhWkNiqwyOBiZe7/+xBEKw/wggnXgYYSGA+BOoAswgtCUCdcBhhE6EEE6gCTCJwVnglFVl1Mo4mULFVhkMWW6YIsSM4aHIrgCaC6EMZ0XBHiG79BdCoySjJcIoJyMxR0j0IkHwDgeBIKoRkgKoC6WPKnAv/7EEQrj/CYCdcBiTBIEKE6gDDGJUKAJ1oHpGMAOAOqQMQYHEJIGwuHxKdkDgtAsculQSEkYG46ema924oJ3mIxCjUdPy16w0BCq1ttDECK0J5FNm7tP5NL7SWieHSIwgpcQtE5kQ1U//sQRCqP8JIJ1wEpMSgPITqQJMMlAlwpWgewwSA5g2oAwKSFJOlKGjDEvImjVxCwzWWzgdWkO1IhFeumJAoPtjM7A8Z3hordBIbxxhwIPHiYvC3wX6oLQDLDgEHKXJ2Fh89/A7xCES7/+xBEKw/wlgnWgek5KBEBOnAxBkMCDClcBiREqD0EagDEmAU0geocCJWKHYMTI6w14VQYHwmkSgstQiI3h8Cbp4q2syEBY+kyIqpEjedIqu9u1u0qC4PWVkmjVRTMFqBOkuLb6FgiFv/7EEQrD/CPCdcBgjMID0E6gDDFJwIoKVwEpGSoPQOqAGSkBTQiGkBEi3AmYWjVrBZgExoER00qMk4Wk6WLb36XBoFY0ChKRoaaA1pIiVmhDsqlYo4fI3Q4H5SpIIuKtwLGxWlBh0Eg//sQRCwP8IUJ1wHlMhoPITqAMMUJAigbXgSkwmg7A2pAZJgE8hQmMssOta7SwqS3PIARAtsg1A0XO5kLDW5Q4aRC84JJumZMULC4xwVuqRKDYNgsLRy2mE4nngu65SDF3wIoLZOGg+P/+xBELg/wkgpWgYwxKg9BSoAwyQUCQClcB6RhYD0DqgDDFJSTwICCyZGHYkBv0jILwhug0ULV4HoB4XgHXlXLOzUVB4F4AEHsGoCBGS7du6MVFTAflQXGZ6hiBZokk8FVHGUf0AsoBf/7EEQuj/CZClaBLDA4EME6cDDDJQJoK1gHsMEgPIRpwPMkFYwLj9SnaTspTJcF47gdifohMLUVxoJ3vARIW0MpfGOUC4f0VUVcuHkWvAmNcEosz+VcppoYGJDjLZ1rMVb2MtwqVMzy//sQRC0P8JcG1wGMMJAQANpwJSwBQmApWgYUakA3BCoAlJQlhWTEVkCpMSHyDW56SaWw6KgVoRQCBJBBRmjr8trvPCcBiA00YoUDwRhCeWvI1SAI1t4Dj8qExQuVO58bWYJVlQqW3gn/+xBELQ/wkAhXAeZJChBBCnA9hhVCOClaBhkiYD2EqcCUmFWTwUPgWJF/4mhyALNDImiMKj5CKy/mXqZaP4JscAxYJCkNB5pJE3icqrXtG8UxTSKV3BgO+x1O4isXuLpy5M5Wh7lQvP/7EEQtD/CJCNaB6UgYDyEacD0mAwJMKVoUwYAgP4RpwpIgBZbf0Pl64vHrKHWW73dowxNLElIpJJJNMACSnM5qQGm4pA2zSNNfZk05Hi4Q3o5Nirkt19ID1BixIkCTAZxdThhwSyzh//sQRC2AAUcQ0wZhgAAioZqEx5gARPA/TBmGAACOBeoTHmAAoHS9TlX7nSpv4yLjgs1QXKr7svTFteSoJJRKSSaQCBuMRgiyj/GdBMktyjPuqbVa1CjwQqEXW4LhtH6FJJbHgu5Ag8D/+xBEBA/wmApWBzBgCA9BCoDkrAECXClYB6TEoDoFKcDEmAyg7Kz8w+YHdB2+HWTZQr4H4hQmbRoP0jpK+kdh+tLMZd5iBgxyoeHJY5aD2rWDhJe8T1Zg1Tmh4esd1WoopCcNJZHFmP/7EEQED/CMCNcB7EAoDkDakCUmE0JgJ1gGJGhgOANqAJMkFADAuUxFamFGKoB5ImGTIhtIwOdpjonH8EsVkEdTONavCpICIydy3KAj66BGNiQknc6PQISp2SFHrhpqkXn4AAkJUxEI//sQRAWP8JgIVoHsSAgPQRqAMSIJQlQnWAYUyiA+hOnAkwkE1lGs5VweuUsNT0TowwTGV0SNajYVs3aHFWRA7PVqBcLi0+XQLm3xZwtUKTZgFzJU8uNIrEgL1eHcmiYHugoQcCI54ML/+xBEBQ/wlQhWgexIGA3hGoAxKANCEClcB6REoDoE6gC0iCQUDDW8qFTNsOCghvSChIY4aJFEOvJaYqrJLKNboaAgmTRgGwuCWygXQNcSloUKCZNGAbHgnqoVguHwMl2kYOCAZFebHv/7EEQHD/CIClYBJhDIDuEqYCTCGQIUJ1wHpESgNITqQMSIJBmfmAuNlQyq2MtAVi82PDj20FWhrteMlWExwRE82wWEdAaBNMXnAygaSRNzbJgsHQ5uB03kKHSAI4LISuUtLqmmVkLw//sQRAoP8I8J1gGGSJgOgQpwJMkTQkAnWAexIGA4hOnAwwiUyfwGXIFKHmU8pY43hMCVqzgPBDHhCKBttaV8plnNAoHN84KBmsSYenRsEyglE6jlsKp9UtrQUHbyqE70p4pB76g7SQL/+xBEC4/wngpVgewxKA/BOmA1hgdCBClYAyTA4DSFKYBkiMxj1VbJUPmBUd9S5yuws1tMAhixAOEugiVfEOXPUA5fgAhZg6hkoKNiINkgZcWw/FeiUKwODzi4B1ywY8qGsxYEHgcsQf/7EEQND/CSCtaB6RkqDSDqkDDGAQIMJ1gGBEogNIUpwGSIJCRLQwTyYp0JR6sypfH44PmHhcIDK6QWgqIpKxkPsEyj4XCOBQA+sisrGvkozZPwmHPBDXLSKAP7Uc0JF5kZwrwm9wxX//sQRBCP8I8KVgGMEEgQAUpgMENRAkwpWAekZKA6hGnAtJgNUj2foA+EdDHJgsWQOClQrbjPxQXSOB4TLjDwExmG45tZqz4kIgatJgVgQVITVkg8GLitAWEFDibsLjiZC9jkPBvXQF7/+xBEEQ/wiwrVgSESiA9BOmAZIyUCIClcBjEgYDsEqgDEiCUikxaHxWqwoTNIWdvH5B9g1k0kQgUNVgoRNMiXsPEqB2pVHBqi44k1hXFgTuVDnqBXRSIGkqBCKJdNkCtBFeocAZqCuP/7EEQSj/CEClWBgTKID4FKUCTDJQJAKVoGJGSgNgOqAJSIJc0QmOCIXICoByHuI5oQA24uLstJLPQKiNBw6h7OZcVLdqQdCoqL0hdCJAbVFVdCVzdqR4Mli+D6CSAy/CYCDgmAGKz4//sQRBSP8IkJ1YHsGSgP4TpQPYMlQhgrWASYSGBABWlAkwichGCMwHjIrYes+BCguBsnHiQYHKFxkVkHriBl5JoWaQur2RoPtYW9aNDGKNCRYGqwur2Sk1rC3rRpQoYdka/7KEMDk0P/+xBEFY/wiApVgewQyA+BKlA9ggtCOClUB7DC4DsFaQDAiUQ51z8+jHPmhS/JNftfBiyaHaZh2nGpOAyHw7E47CaEA8J3OULLO6SoMiwvECNmggKHqVtNopGFUX0zVSymWx8w5olw5//7EEQXD/CGBtaBhkkIDmDqcDEmE0H8KVYHpESgNgUpgMMMXMcNLEkTwkFVRNHFp7vweiUBg8YOiQgNCUW4DEAlo/BXMrg8QgQEBjgoeURAI14i5kC4WCI3gZwsXBIYFKziI4lzIrQC//sQRBqP8I8KVYGCGogPYOpgMMIJAiQZVgWxImA5gumAwySEKdh7YIsTKIQ4qt2iKlnEQCl9gRhg6TDLstBWJfdgaVbRVZu4nPGz5KkaCsa1SsJMXheLRJIlQEJnJCcFV0nAfCQ4MUn/+xBEHA/wjgpVgekQWg+hSlAwIlECCCNWB6REoDoDaYDEsARmTB51p2xT9NUHDIpnaiSQIiElC53SLj0xMFh0dRuIpIBKhULqZpfHvvRRJDQsAcZHjg0PCODvU6fR0DBQYBRCHAgIcP/7EEQdj/CFCtYBhhDID+FKUDEjCQIEHVYHsSBoPIOpQMMIlTwNqMvpBcDAkh0euG9RueF4zESM2IqoFZMMR6dcV0I7iZe5NIiqge6XXmMMKtiERCtUyg3VLgi24LTdM+EYmaFEzUSB//sQRB+P8JAK1QGMESgPgVpQMAJhAkApVAekYyA9A2lAwxhMtqnLoXEcQ2BQHR5TTEQ0YexnVaD+q88A8gCgDxmyyQgYmrOmh47Dedm9aG9fIBhCwVSil1HvcaKBFO0UGB1w4mTkLnD/+xBEIA/wkghVAexIGA7g6lAxJhFCTClUB5hIYEGDqQDxpEyrCd80MIdAcHQqLiXQoPCKR3GwkN4eCwsDJozoEGiBoyHxkAglhQVwsCpsWkuJVxkBs70GqHsmLxoAoueWEkbEorL8d//7EEQgD/B+BtUB6TA6EEDaMD0pE0IYK1YGJESgPgNpQMSYTSos0soPECAwUAh6NI+x4aRlBHBNBgcIg0fI0NUIy4vrMQPHLhXLhBo8KCYuxtrKDfSpEZK4ESEAQ6gNF2NqonomB3J4//sQRCGP8HMHVgHpMAoQoNowPSYHAiQhVgY9IiA5g6lAwSSF9rUWG0Bc84Q200H3GygPZXJh9QD5hMNiFFmBnmweCBSXwDpD5acHXL3O8lDMKggiL4G2EiJAVAtDNlwxVRWBATMjjg7/+xBEJA/wiApVgekZKA/A6kA9JhMCBClWBgRMID0FKQDDDJxASoVULATJF3aAuGAmyaOPYBlVVlwTQXdoI2eTBMGyc+cKHxU2JaVoXoDUjUeDbbahBYNaKkFX6BxCoQwvBJeW9J5qcv/7EEQlj/CEBtYBJkiYD4DaUCUpAQIQJ1YHpEEgOgNpgMSYTFUBSg8ILsUYk4zE0LLk9AMaaCowLwzYomBsBYw3a6EEjZR6H9XeW5ZBQJAVMt9uImeo2JyrDDdKKpKSp86mEjY4EJga//sQRCgP8JkKVQGDEogQYOpQMSYTAiQnVAelICA8BOkA9IgktFXiTmgeKFyWFitri5AjOsPkTLu0qtGE2KEmmKl8YJWOBHs8LKm5BLNBcDpiVXLjiZTilWNC1ToqI2hSiBPotZIiIS7/+xBEKA/whgdVgeYxGBBg+kAxKRMCSClUB7Ci4EOFKQDElJSDAg8I2zFZG0KjG9PWJFiE6xgQPBm2YDkoh+PYQvGlhISZIo1HhT1VhUXHcexb6jDFa5wjR4KqBQeGiSjSMCImNj5d2P/7EEQnj/CNB1WB40gAECDqQDxJAQIsJ1YGGKZgOoTpQJYIJFp+gdh+Pj9DzA0THwmXZy1nH6CNOi2fAQTMSWzRQy72WhOsLlJ+uChM5hbROMu9kkHXNyyFQ9kpEiGUm5IwGmcplSTy//sQRCiP8HwHVYGJSJgQQQowPEkRAgApVgewoWA8hSlAxggsaFQ9koioqST0HG2e4zlJA0ObHAQJDSHjEiUd95xBVq5swGGFm8RJqtx55VYmKjDIrARNEEwD05VLwzGsWPzQChsZF4T/+xBEKw/wgwdVAYkQuhBA6jAxJhNB4CdWB6TA4DkE6UD0mAxTxW4PrJ8vEeuXDg8sZYXNqIGiUqIqDw5iYMkypJo+oYaDIyHKjcLO7QxQ/IAHTNf5XLLVVmLeCi3UkaqhZ6GixhZw2f/7EEQuD/CVCNUB7ChID2DqQCWCCUHQKVYGJEEgQITowPSUJSlrYkyrkDwChYEll08DROKw+7Ntu0mewnEKIVJJzoTNkZ12bXwRKiBtxbUB4yjYWEARoBQ8K8wRtuHkAgnkxOYOKuCZ//sQRC+P8IkHVYGsYAgPwNpAPMkhAjQpVASlICA6hSlAlIwsks3QCpLEYLC0nPE45bJcB5D6P0CEVioHAo9RNCyIsTFJOgUPTqIMMCyZoYGEk8o2TdqioKLYVwQiMLDARRouIMN+/Cz/+xBEMI/wgQZVgewwGA/A2kA8yQECGClWBiRkoDeDqYCTCFynR7AdbIMKAJEHPG0bGKqdVsCFvDFBlUjLjWRqDScLeFTVFiZ58wQ0m1xjZuDtC5FRIHteKCrAGQOUmkZbIj2MJz5rBP/7EEQzD/CLClUBiUAoD6DKQDDGE0HYKVgHmESgPIUpQPSIlLIrbaz9jYt0EDcFW/NONBIEzM1wCsmLoSYp9MMAHiUaELSOYhYyCbidlwKisPKBotqo7eCqQX6/gcEFslbAjWnZgOHh//sQRDWP8HMG1YFsCEoP4NowMWkBAhwrVAewQyA+hWkA9IiUQHqIrDggtnS+BM0mELPI1eIrGw7VSJAcybrB9qECUccs+h2sjTktIkB0KviLo4VZ9pn4qIq06oIRPBkaPqncq2uku9//+xBEOA/wkQhVAexIiA5A2lAlJhNB7CtUBgxIYDkFaQDDCJRNKMNTE8bgJ4GTjSoMpW4LvRlnij0PJvBX0HQyqIxNzjyMWpKNZNisJxToFIli1ce8RW0kBb0IPl6iUKQ8TllVH4PRZv/7EEQ7D/COCFWB7DCoD2EKQD2JFUJIKVIHhSIAPYUowMSMXDKRSvPBPIgrlDkznDah4k6VJArjaEdeYeFxZCXCHA1wazDgK2INo2Gw2LIS6npK+mskYWiIKwoaHCN1vVYy0oRI54sn//sQRDuP8JQJVQHpESgP4OpQPSYDAkQlVAekZKA8AylAwxhMxwDxQ8wjrWlWMsFwqRUD4hBFfDCZCQJriUEmCl8c0HyEKnyMLIkDzzaEgjyaSjLyjfGg8QKAihEBC5URmD4evvgIwxD/+xBEO4/whQpVgYkZKg/BGkAwKQFCHCFWB60gIDoEaUD0iC0SqkBC5XWaKHItFZNTMJm2kNtvtjQbdAK2DILhkswctY6uvlxoN2gwAu9EIDQDiVIPs3BWKGOoJAJ/ExSEC5KkH3Tgnv/7EEQ9j/CHClWBIRqID2E6UCTCFwHsG1YHsSBoOANpQMSkTRSL0SMKoQPAaeByIcmlZu81nAm1Fk+TljJZFyOtdhT7KCMBl1QFsKNqhcGDw2lLEzwl1/WIk0IhxEbVFY4YG0qxM+/m//sQRECP8IEJ1YHsEFgP4TpALSILAgAjVgYFImA/hGkAwSSElSZjFgIgpEPVdEbUHNAlFHwsWy4PgZoVA2LZ/odJyh2feBq0jReAFNuZP9KpAYK4Fe8KKFn0lC1FxZokLclGMG0W94v/+xBEQo/wiQpVgewwGA3hSlA8wyUCSCFUBJkiKEAEKQCUpFRyqjwAOXQIIrkAoZREqB3Sa5yrZk4A/1BEiugCROIoK8bBVkAVReDOOgeZLD7QZLkbqDYYS6iofIQey43goPQSLJ4x3//7EERDj/CXCdUB5ioIEEE6QDDmMQJAKVIHsEEgPANowPMkTSV5BYpJlZ4lLDwFwhMi6GZa+Nm17ERRRphViQJjrRVMxiwtqzfGKIgkA6VCwdyTomC7zlOavED2FJ4cDaBhdnNwsgVe//sQREMP8JIKVQGMSBgOoTpQMMMnAlwrVAekQyBAhGkA9JhFhSzTg4iYfNlhKQSZhTJbrK4inUgeUIQ8imYVTMJHQ17Qkjok5lMlaUQAiyQvMbcaCEOuhwGZsknmIEMibQbmyV6qFB//+xBEQw/wlgnUAYFKig9BOkAkJVECVCtUB7DAoDeDaYDEjEwDIeAoFpJJnFjoFYGWHcoWGw6cAoapSKSx0VqWHcoHgUOBpAw6AeEI1QBoXBjk0jQgKCoh4AyNyg43rVUrgZHRaMz1W//7EERDj/CVClUB7DBKDoE6YCUiCUIsK1YHpEFgNoNpQMQYHajfcQwNoPqDiMCRIhGS1/h2oAZPO9EheYLyRZpXo5lB9bQlOglA1KjZg8mNpgmLI0JRlOglFXpFoB2CZ+vuatnS8Bee//sQREUP8IgJ1gGJEEgPATpgLSIJAhwnWASgRKAxA2mAkxgFcdXRFLV0xnXOmWMs4mEeecdXQDhaCUpnw4twjySDwVK2hbGmyNAoeCp1oQpuCkLEkroeLQuAokMj+PowlPUBWM1hVfD/+xBESA/wgQpWAYIaiA5A6mAlhhNB5CdWBgRqKD8E6QDEjJU73qSQgkYeP/+xNqpfDKBtB6TMGIQDWEw/iw0GyxoPk1daedjyMCRID4iH3Fm1j500ZbIo1AJRNqYnlg7HUiwJnFI/Rv/7EERLD/CHCtWB7ChID8FaUDzFJQJoJ1QGMMDgN4OpQMSYDTBecGRNhOXLEsxK4A0MJuNFKPJGXDQEEhG2jwSTzdULuJaWEkw4uFhISLmm+Mo1Vi/6Dg2B8Lx1aPEpDHx1xhrEYvoH//sQREwP8JkKVQGMMSgOoVpQMKJRAlghVAYxIGA6A2lAlKQFhGQxrLK48SpzRbxLEYsshuMOBM3SACUxMdIfZfPHekagERIOThQRmTHSv6cZ5apGMSyZhCPBpIZECrJ/YhS4SpCMIqX/+xBETI/wjQrVAewwOA/hWkAwQ0UCQCNWB6TCoD4DaQD0pAV4tKizAkgailsmz3QKNkEIgstP8JpZBAsNvA99KdNQ1uEouyKuBlCgRnv094buRI/iwcAgVx9w+iXQmv2TwV6CqA48SP/7EERND/CKCtUBgxKIDsFKQDAiUQIoK1QHpEGoO4RpAMMkFCIZj4F1l1TXSnQwoEhHbLMBbkOx9oOCZ3TWbVnBAfAdjTB7gMJpMg6P1fkHoBkRpcUQqMp9GnOwn6n5oDI55CgSrDJE//sQRE6P8I8K1QGJETgPYUpAJYYDAkwrVAewwOA8hGlAwyRNxb6RpBqIqEoYrLsbxnbVKn5qPI+QohXIpLiswFNKOAV2omu5LXljEMyeD5PKozgfAMHmafukJdtBJJJRKSRAB8iLi5r/+xBETw/wjAhVgexIGA8A6lAwySFCQCNUBLDA4DmDaUCTGAUOVWoasPILxhndzwouLAIdb3viCZqqqgAAAADKVpgICYKG/kGBu5gAAAAAGUuYwpgbTEFNRTMuOTlVVVVVVVVVVVVVVf/7EERQgADcCtMFPGAAFaE6EKeIAQQQO0oZgwAAeQXpUx4wAVVVVVVVVVVVVVVVVVVVVVVVVVVVVVVVVVVVVVVVVVVVVVVVVVVVVVVVVVVVVVVVVVVVVVVVVVVVVVVVVVVVVVVVVVVV//sQRDqP8IMFU3cIAAoNgJqO4QABQAABpAAAACAAADSAAAAEVVVVVVVVVVVVVVVVVVVVVVVVVVVVVVVVVVVVVVVVVVVVVVVVVVVVVVVVVVVVVVVVVVVVVVVVVVVVVVVVVVVVVVVVVVU=",
"B1": "data:audio/mpeg;base64,//uQRAAAAAAAAAAAAAAAAAAAAAAAAAAAAAAAAAAAAAAAAAAAWGluZwAAAA8AAABwAAAvIQAEBgkLDRASFBkbHSAiJCYpLTAyNDY5Oz1CREZJS01QUlRZW11gYmRmaW1wcnR2eXt9goSGiYuNkJKUmZudoKKkpqmtsLK0trm7vcLExsnLzdDS1Nnb3eDi5Obp7fDy9Pb5+/0AAAA8TEFNRTMuOTkgBK8AAAAALHAAADUgJAUATQABzAAALyG3nHadAAAAAAAAAAAAAAAAAAAAAAAAAAAAAAAAAAAAAAAAAAAAAAAAAAAAAAAAAAAAAAAAAAAAAAAAAAAAAAAAAAAAAAAAAAAAAAAAAAAAAAAAAAAAAAAAAAAAAAAAAAAAAAAAAAAAAAAAAAAAAAAAAAAAAAAAAAAAAAAAAAAAAAAAAAAAAAAAAAAAAAAAAAAAAAAAAAAAAAAAAAAAAAAAAAAAAAAAAAAAAAAAAAAAAAAAAAAAAAAAAAAAAAAAAAAAAAAAAAAAAAAAAAAAAAAAAAAAAAAAAAAAAAAAAAAAAAAAAAAA//sQRAAAAAAAVIUAAAgAAAqwoAABAthDXhjxAABOhasDFiAA9MXbzj/ytswuH9bODnhFDH9FWEx2/7tkSmIP5LycAR7XHD+EUG8VayllKlA+SqwOeLxY8znU9RJV9H6oC6lA+SqwOeL/+xBEDI/wlhDZhyRAABBgyvDkiAACKBlqAxjAQDwCrIAjDBHzzmXHBCcJ2Yp2ASiyJAPAmBkpPCoqw1AtYr2AmLImB8NQRGeVpst6X+01OaiIICwMQIGs3qih8Fjoqy07qOaiIICwMP/7EEQMj/CWB9oAwkkAEoD7ABhGIAJQH2YDJQIAQgPsAGSMwEIJZvNFD4bOirLTuoWbBpIIHKAEPPLSCFBdEgftOajzYLIAl0FJuD4EhdEgftOalQsk6LyEAgTqScFi50pDFYt0AcNa//sQRAoP8IkGWYCmSJARIMrwGMkSAkAhZgMYYQBCAywAYJgALyEAgjUk4LFzpSGKxbogdOgEJoogHPUVC0XDJ4X4ndogcbAJGjIDnqcExcMnhfifoRgrkBSNcLEY8UffLSqEhHBiXHv/+xBECY/wmgxZASMTEBHBOvAko1ACECFmBJkggEIErABjCCDOK+ApLcVIx5R6wpqQRjxdtJNYQZA0LkQFzZ1LevFABrVhQ4EyBoXIEAx55Tw5YwBrVhQbG+kSIcUALdEBOsglCjWFSv/7EEQIj/CmCliBLDCgEAErABhJAAI4IWYDJELIRYQrwGSIWYN72aBYuCIL7gTxRne7acdXH7+gDVYoYOUjAOSI28MNIL3UM/2wNViiilIwDmEbeGGkF7qGf7ZgNc5Stk5OOqQyzrJj//sQRAaP8IYM2QEhEwgQoYrgJKkFAsQzYhSRgABFBCvCkjABPSCsrYDUKQsAxWLIIZZ19a7bh0kg4MxKFx1cUiAGZkseplSAJ0wVbFT2sYK9RczNCgEs2c6mQiHWsf5yarqtMJxtgKz/+xBEBAAArwlaBjxgAhOhGyDEjAACHB9oHJCAADsELEOMEAAsnNg1JA+JfOurbHTD9JTJw8QKwJAObKYkp6TWbQOnTDLl0eLJt9GAjS7G9UVEI1yNnWeTw4tPpgCrjeawmDSLtdUDRf/7EEQBD/B4B9oAyRGQC8D7EBjCCQIEJWYDJEEAMwSsQGCJRc6qtgobYjgh4I3NdYwDlzq22ACcTgh4I7YAXUIlsMEgubfnJADKVtqVAC5hKsIEFrXjJEK76gMA/FA0QySFINIBGOjb//sQRAcP8KEJ2IDpMDARYUrgJGJSAnQnYgYUaghJBKuAlJhQECpy2xvHjA3igaQ0kqJnMFRLwABSi160wkWsWyxclCaj+HCSQI1iUIz6RZYEJSHzHFQjP1P4pijAoVYFMrUWTxYl20r/+xBEAw/wjQlYgMwwoBAhKuAZJhQCKClkBKREgEEEq8CRDUCA/VEdvFmscDqR3GCyeLDdWUAe0Ut4uSqB1KuoPkM8FZeDADiQ+exBpg9Cm5kPoZ4K14OC5h7sQ0FH0KbmVcC0SkSoeP/7EEQDD/CFCFkBJkAgD2Eq8CTDCAI0IWQEmSCARYQrgJSYUEYaovylEwfKwSxuBbytKiYWGw/2Wig+VimNKCPCwZKVioS6iyzshMFUxXDBQR4mKmsbRCVkscDoTBVMI5AsGNRhZDZK//sQRAOP8JEKWQEiGoAQgUrwGSMkAmgnYAMwwohFhOuAYySACxlk80IVQUhRZLUKAGng02hDx6LiwhVBSFJLUelItUTICCGjRw/WXrqWSvW/8Rx6UljghhIKVJve/bc9zRd9ZJUDBdP/+xBEAY/wewVZgMVJAA8BSvAkYkICGCFiBJhIAD0EK8CTCJBB3gcYPgs8NIPpiuLnSHkK+dGIH1jwrRhdNmLqgtQyH05xFA/A3BOIQ/hStURFRU6m8BA+EcE4hD+OrUpQL4RxRcyJSf/7EEQED/CICFkBIhoCEMEK4CTBCkK0J2AEsMDAPYSrgGSMyKLKuNSN75f+wlAvgPJLjBo508c9QxvfL/2gPCS6c4VwPBKfOBK6KbEznPKnIsL9YEEWeQW1CE1iRavBYcT1rmAqrSo7//sQRAKP8IQJWIBsEEAQISrgJMggAjAhZASJIABDBCuAkSQApkKd92gYkWaRI1ldRYqIIuDAW9juCkzzSJGsqXEMBQILIAdPYff17E4eRAuLFxDAUCCyARux+9OxOHisri0qNUXJUMH/+xBEAw/wignYgSIagBEBGtAgxgACGCViBIRqAEKEq0CRDUABGJNYeIlUHetlZokMMLCSMIAMZsb0KLCd62VmoBvGwqzI0TDuKqJaAhkpAetQN42FYyNi5mKHFLQEMlJfWg8eGgyii//7EEQDD/CPCdiBIUgIESE60BkmEQIoJWIDJGEARASrQGSMKECRKsfdiddClco5LAQa8DKKVgIJOWrC65Eq5RyWOFYwOE9koDYqgWBLApBK04UoVjA4T2SgtiqBnqWAKErThSpOPOYI//sQRAIP8IsJ2AGBGogPoUrQJGJDQhApYgSkZIA+BKuAYpiAFICmKlSFo7koVzhc7SXB2qBD0Mgc8Mt3ggYXrsU6MaiCimis4Pqmh9buFOtWssRpIEMgcEHmpL84yYb1a0CORTJLbJn/+xBEA4/wjQpYAQZIABEhOsAgyQACUCdgBKRhAEOE60CSmIAXSPb0pW2xqWhXUgJyKZJbcYF0jz+lKzbDx9uwPEsyAQmNEoIkyZcq60wlxE5njhLMgELoYAQosvOfjrMyJzZVKDFKCP/7EEQCD/B9B1iBCRBAEEEq0CEiCAHsKWQEpGSoQYOrgJMkSFpJsBZJNDTLQxUnWUGKKCFqmgFek0NZwcwtSda4z1oo7RAK5MwshUgpb4hXD/IpTcGGcXYZ4MEg0lRXWjpBoiDy0woI//sQRAQP8I4KWAEpESARwUrAJSYUAggbYAScxgBDBOsAlIyQRw42eDPEBXRVqOijREHlrCgfHBF3y74w3URmqI9EYBaUEEMA5JZRgIPkm6MHojAiqCBsWRoh9JBhD5JuiihDpATEshP/+xBEA4/wjQpYASMSkBFhSsAZIjICJBlgBKWCQEQEqwCUjCAFiVQlH2sgSlZTWIBdBAoJoOGiVQyPdQUJSsprLDFLBsksiCZ19ecaIiCFm8kWBylg2YtoAzLaNNeCkIWbyVVc70QX3v/7EEQCj/B2CliBIxIQD2FK0CRiQgIQJ2IDJGYAPoNrgGMkCGQGaSDSZgdcC6ly/RBfeSgNohhpMUDrgXUBjLKAZOBYWH3GE96wW9jM+BoWUFp0dGj83Ml1gzexm9VUTYwKkWht4+wa//sQRAUP8IYGWAEpSJIQoSrAJCJQAnAnXAYkxIBFhOsAhJhAPdGE653/piJsYFSLRXQ+w0OoMwZQpeKpBPtUEo4koKiZdQf6Z4ArSByoMkBmFBLZRAI6yh/rvBVpA5UGVTggx8nKfJr/+xBEA4/wiAbYASwIQBFhOsAkQVICBClgBgRKQEWFKwBmCCAc2cWtZ0Mueh+QOCCkYaM6SgFachHq0Q3PQ/Ien1eWzyA/CWKNWtwB6Frxexery2ogjCWJ5e0joID0LK4uFjYCA9pkwP/7EEQDj/CJBtgAwkgAEUDawBkmBkIsQV4EhEyAPgOrAJKkgIi0WDMYEXtaysmLG2Qhe7FQVFpgNtgi+97f2OqKoCERt8MCwQk5n3Jk72fWCVFUBCI5wAZHJOZ7SJFNeqqAjoRyE0EA//sQRAOP8IcKV4EpESAPgUrAJMIWAiAlXgYYSEBGhKrAwwkIODtkwumOGomsRQG6EdDoIChrjj0oOGovxEUippmQn8JwLM0gP94o0tSdaEVLkshP4WgmW0QH+8UaWpOPpNxJCUQpgmX/+xBEBA/whwnXgMwwoBDhOrAZhhQCIB1cBLBCwEIEqsCTCQB8Sv53o+9jaTNJuJE5yFoJn+JX870fPMbSZLhngjh5hQBsN8VjWCwnRVhYuKeFYGOOgGF4HtNBkJoqxao6Ikg+IUMC4//7EEQED/CTCdeBKSkgEgE6sCSiUAJAKVwGBEgAQwUqgJSIGOE7MBlasMe0k3NJiJIPiFDAbNC9sBlajBnta3NUJeEsJZjHcOzYDE02DMTWjX0QAeguAX6GxseERNMYMxNaNdUCBLPE//sQRAIP8IIG14DJYJgPIOqwJYIlQhQpXAYYSEA9hSrAwwkIo9FCFuadPl1ANzrKjhAuuJTVVoptq4XPkHa/bT3HoiH+CSBU0kYHrKQ9deqz3KREfwxCVyUA9TSHrr1KTiTh6AhZATz/+xBEBA/wmQpWgYYaEBEBKrAZIxQCOClcBIxIQEiFKoCUiCgpG1A47W2ejllFNZ4BYiASFGwRFmDj84LJllK1nRqTYYMLkwMBxRxrcWClFF8qdGpGwwYXFQsHIt5aeLDSihPriF6nwv/7EEQCD/CZClaBLBhQD4DqwBimIAG8HWAEoERoOgOqwGSgTUlnREBBAaNUDaWuGIVmNWA8kgCjAAEDUoNzhMOLu1JMTQALCEAyVHE33Hb7wpCwQAuUgApZs3OrHb7CQl1DARUHB2FR//sQRASP8JMKVwGGGgARQUqwGSYUAkAfXASkwMBHhOqAkQGAvQoW1KqDqFj9ZRKAgMn6EwDN0Kvl48luha9a4VosJDaYeDQdkMH0x4ae1bNK4hosJDaZYDQuqeN6o8S9q2aaTKaKhBL/+xBEAo/whApYASETABDhSsAkYlICRB1cBJkkCEODKsBkJAGjwnF6Rv3VCCpl8UTKaKhBKjIufSRjm5RQVMviipOqBwOOgHAGfT7ExdIzDkn/2QskCg86BcLn09VF0yYck/+1MzQBY//7EEQCD/B6B1gAxzGAEGEKwBkmIgI0KVwEiGpAOIKrQGGYgHQsCeEQ3YIyVQtlTEdAFjdJxvYRDcrBGSWoW1nCyhQF2IkoHmLaEw+cK6YTxYo6DBeUSJQJuPlw2mE9SpiHRUC5tIKk//sQRAQP8JgIVwEpMKIRAMqwGSYSQhQpXgSYSEBEBOrAkw0Io5AEnSDRxOukP/KxOgIRt0KQCMgoexHE66Q/8kyCYibP0KxILWiH2lwmsVy6ZBMRPP0Tjh60Q+1bQlos3P00fIIFml3/+xBEAw/wiwfXgMlIkBAhCsAZJhACKEFcAzBCgEUIKoCRiQgQIOg21NNlzxO6ozI+QQLNOSACoTSctkISsPaDDaCBC6pMCTzsIhFsFa2pvhFFZEgAsiGAEx1TCLYK0mpvhDhaDQNC0v/7EEQDD/CVDNcBIRMAEEDasCUGIgIMHV4DJELAQoOqwGSIWYAofpCerRUFetATa0JFqeDR5iAweyIZLAC9oo3RomxwG3UGlh/WhoahlKgYxfQOw4G3UKkRvWhoLYTvjX/WbPN4Bd0M//sQRAMP8IsNVoGGKhgQIUqgJMJDQhAdXAMkwMBDhCqAkwUIgE82kEvSnoENqDTrkl4AOaZwfF5EXpTo4TrkcsdhKKz8BwEzVSHsPKRcMxRM1hKKz8BYNn2kPZ6LIuAGKcOrHQsagTj/+xBEA4/wiw1XASETABAhSqAZIwtCLCFcBLBigEOEKoCTpEgHvm2txyBreoJ9cCVg+Fj9EYJz5trcPYHd9lOHOGwmm5uOaLEpAxKDaFgXKnDnDYA2E4jdjMKWxQbKLAutpdcuFjCpKv/7EEQDj/CJDVcBIRMAEWFKoAzDCgIgJ1oDJGFAQYTqgGSMKOOUqY6bkEfqDTVA54sBDCwkSMw0ZyzsCGtYtqPGcERWZWAVALcmdrCcBXz+w8ZwRRmUgqYPdE7WE4Cvn9hNqgVB+NBs//sQRAOP8IMNVwEhGqARQQqgJQkQAggnWgSoxiBDBOpAkJmAKGegbEcmvgZNaaKgVAtaJwwZmg3WrUaQoGNeHUgHBU+u0BJxw+mt2F4j0YH0gHEJ+aIAGQs/pUpC9j9tSOWKyQXwSAj/+xBEBA/wgghXASlJABABCqAYyQACICdaBhhIYEKFKkDBDUga17VJXJpi+ooQWAyQ/gYCjWvapS5NMlqgbhOQkjtQwN3GxVpgjzih6iBfCYhJ9mDg310kWmCZEEsysbQSQ4USI0KC0//7EEQFD/CJClaAzBhQEQFKkBkiCgI0KVoEpEMAPQQqgGSYSGo12oQbxXXY2gRAIxwSbF1kzGsq0NXFdaaJYbPDq4KAuaVROtZNxODmULOOFnjy4wAx0klc6prKaJF8TgFMwEgD7Ikx//sQRAWP8IcKVoDJKEAQQUqQJENQAfQbXASZJAA9g2qAlIyIMpoWiJPVEvxOAVmAsAfaJMOrYOIk9SSifAC9h4Js228g8Cn6uF0lE6AC+icE2a44geBT/w9Vgf40FpvqCTzSB57GlYT/+xBEBw/wkgnWgYETAA+hSqAkImACMClaBKRkgEUFKkBmGAh7FMtFkn4OBE/zYrMU01UlYJ8U16S0wAA0qJUQsqSpQp0wURfilhOOAcVGhLBjRsOJ19KZEfiiTLSEwSUgJIHEqSNi1P/7EEQGj/CTB9aBLEiQEkD6kCWJEgHgKVwEpESAPwUqgDSMKHETrV6iCZaQaCToCSIDKSNi1BpE61eoha8REgPcNgp11ho+QG2nXQ6oiQHuThTF1nd/UBlUnXWCi4UEJiegIaQGOBZi//sQRAaP8JMJ1oEpGSARoSqQDSIIAfAhXAMkAwBAhCqAZJhIFe4U1u1oEXAQQnpyBBpQxQKkQG0KZiUpIwAArPBYSH5tvpIgRq6ikjAACs8EgQHtNbFOQEdXUtAMgsITa1iUfgs11+T/+xBEBo/wjgnWAMkYUBFBOoAlIiQCICFaBIwKAD6EKoCRgQgMcPFea0hkFhCbWoyPwWFQ8JDHDy+aTKaAYoaiGhCibJZRhE9C3Y+1NCxw1YaOtOAyjCJ6Fux9odUYGtsgDMIem3bF1f/7EEQGj/B5CleAaUAgD4FKsA0oBAJgKVgEJGMAPIQqwBMIIGzNUOqMCLbKA+yHpt2cXVbM0iWAIAYcgJAHJW1GKXtYOxZY/HEtAACVAwBzZTQcTCZK36lJEocBsWkPicdgbjGMbCPd//sQRAgP8JkI1gEpMRIQwSqgJMkgAkApWgGwwMBHBSpAZJgYnb+zJSUSE56h4nPY7KU1Og6iFtcAfLQJu6fFpRQ5frHUdi1J19LCdEwA42fHjFB1/cdR2LUnX0qhHBgDvsdCzLKBq1f/+xBEBg/wkwpWgGZIABCBSqANJgICFClcAyRkoEQFKoBkoEhplqCVEKlUJaIE3uEgyMxrm71JQlTKlFpyEDg6ghEVyVagtFDqhSqnTkYaPqCEMKwq2M0NLlClVKqFZkAzfDYeas+iC//7EEQFj/CNDVaAKRhAEiGqkAUiCgIgJVoDJMKgRQUqQJCYhOAw7d8LalwrGQBN8NiBqzcMbggYc1cKtSyjoCwBMXZIPQEKZH0TSWWMqSWgTgCYOEDoIKZHnE2WWWMqY2wsJHohESm7//sQRASP8JYJ1oDJELARoUqQJGVCAkAnWgSkZIA8hKqAkwyVVaCwME04LPsZqpVcnCR6xYdN1Sw2BxilFiOpU0FoQDkqy4IyomOg+gcONE7tdoLQgmydoBphx0H0XA71ak28CoLysND/+xBEA4/wggZXASkwoA9BKqAkwiQB+CdcAKTAoEEE6oAUmBRVKxjzguJUw/rt+BURycBArWg8kGpJMP64Uhtc/YgBUYLr1jom3CjaIUhuZ+xABzBddLlomtcKNoqBuAwJcBFoppSL4v/7EEQFj/B6CVeAZhhAEMFKoCTGJAIAKV4BnMIAPoUqwJMIkEBVCmMpbgmcfAQmimtub8CVUtQpjJXBiBKHDkMDZzOyJmpUL42k5ph6qWOQxTQlAEI6VLxtiMBE4esVBq2keXPpJoMK//sQRAeP8I0KVoBJSAARoUqQJSMkAgwlXACkYQBChKqAFIggQUytsYCJQ9ZoNRaXKvggoARSCmVN0ISpmZkNLsourwWCi1hnUboQkJmyUVJsoqlghYSWszqVtOguAvMEhVJBnhscBXf/+xBEBw/wfApXASYRKg+hSqAko1NB9CleAxhkgEAFKsBjCJDQm06C4V6gyik0YeJYaA3fYLFOTAKfAepKJnH6KEnWLa2KcmAU+A4SRJvD1FCXQtWtj0SJH2iRbNwjBwAZEXpezIMPd//7EEQJj/BsClcAaRiIESE6kCTGJAH4KV4ApMBAPwUqwBSYCBqdVrIaBnEDxgu3TUDIIS4SE+RuPWOQMlKhTVVGQQlxoT5G56wsgZKVBTUquSzYIMrLhlREbVJd8IdCOTclmwQZSmGV//sQRAwP8IMKVoEpMSgQYSqQJMdDQjgpWgSkxIBAhSrAMpgACQ9UlvCQE41u0+aMjkxMJcITk4Z2ICbKqJa6Dgw0M4UR5pWczsEG6VUjXaSTUCuWKDyFYyydgINpgLVASZQEcsQTJw3/+xBEDI/wgQlXASEagBBBKqANJgQB7ClcAqTCAECFKoBkmEDW1yjA2mAtSHgQEUcBEIHj1+exIqsbqa8CARRwQpA8evzyiRVKjdSmaUFjVBQVRRDXK7BRznNZi8SwgWNSNCakob0roP/7EEQOj/CJCdaBJjEgEIE6kAjJAAIcKVwDJGKgQATqwGGZDNLXNZi7tQCEDSpEJl6AlX6BCxkrXvdqAQIlJIcfQEq/cKTc9raatNUFgcZmOD00hdWZyygf3ox13EaKR5k1aR9JQYYP//sQRA8P8I0KVoEpMSAOYUqwJCJQAcwnXACkwCA7hKqAFJgE0Y6UwpQxhIc48IljmdC3uTKYUoYwkPR5DGOYsgD6JuonAILnQ23NBHenHGEW69ZOAQHzQHekJ3l5Iwlexu1pYGBdO1b/+xBEEg/wdwpXACZIEA8hOqAExgAB7ClaAyTC4D6FKkBkmFzVXHg/Q1lAKKlNLAIF07TZuY8voaYGAUVKloqRtcMjTMDa9YU4+UV6oLQETS4SNMwZr1hUj5RXqtdUQCofUIw4lIbRQf/7EEQVj/B6ClcAKTAgD4FKoAjGAAI8J1gEjSoAOoTqgGOYxM0kYX+Qa9miAEHaw5KA8cuykwf7KoNJADZMmHE5ClQVHCz15mobBpIFssKDPI5UFRwsP5nWTUoCkFigcx4kRa3cmK2v//sQRBeP8IcKVoApMDAPASqgBSYCAfwpWgCkwQA9hSqAFJgIqJqcTIHBFZQQi1vYWdqF9VXGfQQ/W4eONQO+ixZ4MhWrVUdFwbZYIYrE76LFkwaK1aoQ2ANmQae3oqN2lcULbtuuEvT/+xBEGY/whQpWAYIyABAhSpAkxiQCAClYAQUgAEAFKgAkmAgBxoBB7oBD3Oc0imrbrXuRoDClREbTsdfa9WhOtpe5CQGkqRD6aY6+16sMnWuTSxCTE/Eg+ocA4aHYFDdTNVLEJMb54f/7EEQbD/B8CdaAxkiIEGE6kBkpJQIIJVoApMDAPwSqQBSYGPgUDw0OwBDdTNSGQFYA2odCdHSwZqooSCLq1tUAMF1BOHyyQZqooSCbVK4GAjNCw5pgZHmyx5mVdcrgYCjQGsswMjzZ//sQRB0P8IcKVgEJMSgOwUqQGOYVAfApXAGYwgA+BSqAMxhAKJmZV12EiFTZKqVacjDqbmJUFyrDOjIUFI8JkTCCMXnajUhOhdnNBjgCg+ekAFAcYGB+3utsQtkuwxwBRt0gyYSYOG7/+xBEH4/wigpVgEkwQBEhSnAgyRQCRCdWAJ0gAEEE6gATpADe6zZDt7GVKA8ZaUC4knYBSY1ZfCdrVrlSgPGWlCMcnYBXzVgdjdrVrhsBMyTzPjloBPDFQ+ACqx+uluCZ4nmTC1oBPP/7EEQfD/CMClYBCTCgEUFKgCEmFAIgKVgBJMEARQUqAJGZQICgtQAqt+uk1zoUWsMBFZGSBvd9QJm/VSa50KLWKB1ZGgDe7cMCZv1VDAyFKokErTDI18iEJdI9FQwMghUCI6gNGupo//sQRB6P8IUKVgEpMSAQwUqAJSYkAgAnWASkxIA/hOoAkpiAGIukehU3RCYJZBpVM2JrenaAXYd2m6IRwlkKkaZ8TW5zlQC7G7XkoLDJImIicIhA9j2Y5FdQyhaJwywmIguEQQfy2OT/+xBEH4/wgQnWACkwQBChOoAFJggCGClYAyTCYEMFKgA0mBSRXUMVhkz4AX4GB9REMjmgvkiFYD1QVvDO8kH4EhK2h2JEKxuql7JAZRwTCSrI+DDUCCZI5U7JAZRwTHlWR8rOcKMyTP/7EEQgD/CLClWASTBAD2FKkAkmBgH8J1YEhGogPYTqAJCZRCUDAYRaPiaLQ4GeZcokhfW2QMBhbROJopDAzzNiiSFp1xLIgQ1VUTJOXM3TVlAesHdUUkQY2TSTIuNdknEF4ncqc3gJ//sQRCIP8IEJVgApMEAQwSqAGSYUAhgpVgCkQYA6BOoAFJgMAzIEVn0ArbVYYTxzm8BIGZBlBtAK/apIE8DaoJM4hQUI0DzRi2xfMZUK64JMPEUGBxlmjFti+QtrlNWLwEBCvMTjqyz/+xBEI4/wdQlWAMkwqA+hKoAZJhQB+CVaASTAgDyEqkAkmAVGa2nUkGTgoE+CwFuw47JYjP+nJKFP5AaWECbiOAyiVaK0XAwskqDeppYQbdkglkq8rXgYWSVBvUrILCU0dYiD1uAih//7EEQmj/CJDFWASRBqD2EqgBzJE0IgKVYDJGSAP4UqAGSMkCxEMB3CWkpAksiokEs0h0M7GckTuJWmqIiJeg0EqseJuegt6xFrtOxEStgEblpiYHLB+sRa6rUXChM5cHlVIWeUJwV7//sQRCeP8IQJ1QGHEogQITpwJSYlAgwpVgSYRkA9A6oAkwhY63aiYUJnLgsTMgU8oSwV76ljqEg+pgGD8bHR9QX8SZSwtqjwEDzOAA82GD0xbwlidmzGYFQjobFg+OWh3HW4k8N48T3/+xBEKQ/wewpVgScaCg/hSnAkwzNCKClUASTBAD4E6gAjGAAqkaAtOCYNIaDYe3ErBvHifIPLQ/95GD6jiCsCyi94IhrpLR4T/R8GoORVAsUXSohr2FlgjHyWIPnnCaHXApxeiAlWmv/7EEQrD/CNClSBhiqKEOFKYCTFUUIYMVQGDEiAPwUpwJGJELAJIlVQ09glDripR7GMMGjomXoESZHo8zVs9d+ohOUwqJl6BE4/RyLOj7XqITrtKDIFMQB39mSQ7IKoMV76xFJC6Pzk//sQRCuP8IsMVIGHEogPoTpgJONRAggpVAClICA9BSnAhJhMAdqLMlS6MHc9K8kyldBMOpTDZKRKIReduxWXbVUroJi9TJxKiSZD26nLSsFqYxwcnViOgTNkfP3j+q/XVmMcHJ1YjgH/+xBELQ/whQpUgSwZKhEhOlAJhgkCHCdSBKUkqD+E6YCUmJQzVHz9431X66tDsiSvgaJoMVNjVD0MYTc+J4dkSX4LGgeu0Gj0gwnZ8T2jNCDj1B+FphM6LVbdHZ+coywC0+AaJUE1T//7EEQtj/CACVUAyUiqECEqYBkpFUIcJ1ABMMEgPoTpQCYYHFWjo7didXMB2wlTg8gOUJw1oIcHU9ijVzA5sMtiqcKChrQYwtRgouTtg3WHFACHBCXAgnenuDkL2QuYJsIMAwFAp4Av//sQRC8P8IAJVIBsSDoPQTpgDSkBAjAnUAYwxKg/hOlAwwTcdP4OhexIomQjs0iwGmCJGLzVStdh1sSjCwUbdUBTllw9mlOeg60lIfCKPrPh8DJceOHcotzUXMLEPhFLLPkYPnj1h+X/+xBEMI/wjwnTgYkxmBAhOlAVJgUCOCdQBKUkqD+E6UBkmJUa5aLmNWysVFlk0ANE7BKIjyiRNK7ZWOiyycQaRoBMeznRE8+qtahODCNQDIdXbRhmw3ohtStFDcTjk6BEddnhmyeirf/7EEQwj/CLCdQALDA6EIE6UAWGB0H8KVQEjEpgPoUpgJMJFa8LrogYQwBOTzpxMN0o5sCHqVw66IcZoB01nLM9KVOYubVJSIMBApMDYy+RidlolUAUx8CWJBZSwsA66F2WiV0LydGB//sQRDGP8I0KVIEpMSgOIUpgDSYFAjwnUASwxKg7BOmAJKQMKuyBIEoVBw/hJiSOYoTYUD63U1D11SYfYWySOJiicBWExZq0JIQkx/nsei1ctuZq1o+LNWj0Wng9JklOFEbmUFolIl3/+xBEMw/wiQpUASYSKA4hOmANJgMCBClSAKTA4EEFKUAWGBxCMMFigVCjVnikdqJUE4CDHMFBpKJTJPkWO1VQNMFCRdcHgYV157VGEyimQfaNMFBRywOMJpYbmQWBHKjNQgCCjGAYBP/7EEQ1D/CJCdQAaWAIEAE6UDBGQQIoKVIBsMDgOQSpwDMgFJcgi+3IICohGoUCCjGAgtGhBNd1AGIhFUkRwaaUWGgsRAVPmmcALytSSI4NPUWLAaRCyH5JGCw1WqF4aRq8NDxuUg7F//sQRDaP8IsJ1IBpSAgQQSpgJQYVAfwpUgSYRuA8BKmAlIxUWxh+LwugkjV4mBpuUg7FOUQvF6EhHozpCcDNfZ16zaAoH63EHQWM8hcG6+B1728QoH/1WoHURFapgdQ/acWharYcken/+xBEOA/whQpTgSIyCBChKjAlKBUB1CdUASTA4DyE6YAkmBxrbiCBs0oCInWtdDVOUOSfLGkoIDRegDgWtFBnOK0cSyJ3KwHhObwJwHUUetZLR5rInUlqHgKQTDYORlBHlu615ULUtf/7EEQ6j/B+CVSAbBhYEOFKQBksAUIcJ1ABsMDgQYTpQJSYlBoNKWAyJsxnLkscvKqEYS0MqMiKOjlNPqCyfR5vjMLZoJQiJR1hGHiMDxbpC1EzwFoVgqDBBdB6qS0bbRQiZ4ToViEO//sQRDuP8IYJ1ADJMKgQQTpAMMkzAgwpUgSkwmA5hSmAkxiUIHg7GoMS+iosewIojwYLwMQuJWck7CFnyVF0HUR4MIwsqhLWSPwhOyXikIyc2mNAQm7iLFQBDbwcKQjNn7GgiduHbDD/+xBEPY/wiQpUAKxIKg5hOmAJIwcB/CdSBKTEoDuE6YA0jBwk7faBN4jmTfBQTE0QGe9KA6NtPS2gWKp4BhAtEBvegRtNk6TTLgMcWIqNNlFIMB05MwaZ0RJUKHB6bGnDgt9N1ZoHTv/7EERAD/CJCdOAzEBID8E6QA2IBwH4MVIEjEigOISpgBSYFZbUCQ/kuQZdFbxOhe8TbFgZRRwCgmjUMPJtCdV75aOkCq5lcKAXUnNbcE2xn4LXkgpbUtnAv+TjWpwTHxvBIoVoG5dg//sQREKP8IUJ1AGCMgoPYTpQJEZBAdwnUASEaCA3BOlAJJgMYLIfwYD0+WfpCxskKsAMQpKBkC1pJ08WLshY2RI4mGySf4I4vZjCNkBjADnoo4uGwyT0AcTqk0PUCQxBz0Wl1QyDD5j/+xBERg/wjwnTgYZKGhAhOlAkaUNCADFSAaRBoEKGaQDEiRQWPiWRpirnEci7nVaXVDIMPmG7CZUGZ3UGKdaaNQZAARKgZUFChrKqqMBXtBxqDIILRDJhAo1lVSQsFe0GBtAZiQtQg//7EERGj/CFCdQATDA6EKE6QAkmB0IYJ1AEsGKgQoTpAJCZBJJmGiF73KhG99auSSMMKpEIkpNIfUKQnvntOxcdHNAsCE1FRV4CFIel9NB2LmT2j4kTRR7sCFI+mqOJqABUXOCxp9W3//sQREcP8I4KU4EmSgoQATpAJMg1QhwxUAEkQaBBBilAJIg0awEQy4RaaSTUBGFh4GKbbFasERFwi01PBwEUeCQcRQpBu1hTc+ip4JARR4GBhKFGfbhEO3zWUlA40sRGSdtUETJYoXH/+xBER4/wigpUAGwwOg8BGmAkRVFCHCdSBKRkoDmE6YA0jBzOE4lJQONLEVk7apiqw6RC45wnQ0gKAITRAEDvgCzvRZA+0Rmq1pBoEGogkTzxEp0BkA+iM1W10wWECFcBA2k8kHXjjP/7EERJj/CKCdQBLEGYEGE6UCQoUQHsJ1QEmCioPASpgJMgzTt30jQ6YiEEVyATpPQPvMscDd9I0pYIQEKCwN2wjNfdo8RVWUpSwQgZRkT2wu191IWRVWgmoKA/GhOEyFa6Z8KkPKBo//sQREuP8IgKVAElMooQ4UpACSYNQjwpUAGkwIBDhKlAkJlAf1U9QUDeUGx9C99M+CEQ86ZHw0AhtOzY8w4yxVak2jyJoBDadk7TDJlioTONo72G3YH0p0cxktRTcumdZzeJIhYsfdf/+xBESw/wiwpUgSIyihDBSmANIg1CDClSBJkiID4FKYCTJERqOqC/ZDbuPpTpZjNFOQm5+6zejUeYsPZ4ieiNuo+Rbj9VqfDpYSkE4FyO1CpYkBzcTfCahRgdgnPA+K6j5E2OVUp8Ov/7EERMD/CNClSAKTAwEIFKUCUmJUG8KVQAmSAgOwTpgCMkBFIlILoQZ6joKseLbiTMXsJnCKEZ4HxXUnhLpQgp+DoQ+cLw7RRjCwvnlATaRN2B2kWWcyNQYPDKyGinCaHPCHoP0mw+//sQRE6AAM0NUoU8wAAYoVogp5gAA+gzTBj0gAB8heiDHsAArQUc3NJsl6gbWCY5m5vnMJGZehD+OBhXBiH9FMtagP5W1hSGhuGW1yMy9YkyMbUkah/QTrWsP4KRZVjQbiOBdHgLQ4H/+xBEOAAA7wzShj2AAh4h+iDHrABC/ClKHPMAAFiFKEOeYAUAi9opsZwkXKKKV0eAtnAIHXtDRTDQhFyiihKwA6nJBJbhKHZ2CTdrVQlYE4rLIU7JTNlgISbrVXuRoDSkBGwcHGt4FP/7EEQlD/B8ClSAaTA4EAFKUCUGRQHkKVQBoMIgPAUpgDSgXCGmt7kaA0nAR8HB1O+lETNTXSRCTE9hQmxoJPbCjxHRHa6KBQoe4IFsWQzxhR4SiOXGqCWE2QEguVOIVwvWC8QXS0AT//sQRCgP8HQKVYDGGSgPIUpwGMYRAgQpVACkwIA7BSnAEwg0ANUBhdVJl9bqwnQdlcDFSkj48zYdbTjpiXZ7CwFFBY8zYdfnHHkb1YRkkm56yqF0DhpXM0vQDqFKrhJAI8JkeJkmD0v/+xBEK4/wfwpUAYkxKA8hKlAkySFBsClWAaTCoDcE6cBkmMSpp15LqFQ+sAiJ4+HYUiMvWDyMk+AMICA6ElaypugIl0fGxJOr0KqE3AGEBCyErWtwVABFonJApaGk1Ug0SuCkAEJGkv/7EEQwD/COClQATDBID+FKUAjJBQLYKUwGMMSAToUowBYYIFgpaGg02UpJTEFNRTMuOTlVVVVVVVVVVVVVVVVVVVVVVVVVVVVVVVVVVVVVVVVVVVVVVVVVVVVVVVVVVVVVVVVVVVVV//sQRCwP8G8J0ADGGSoN4MmwGMYTQAABpAAAACAAADSAAAAEVVVVVVVVVVVVVVVVVVVVVVVVVVVVVVVVVVVVVVVVVVVVVVVVVVVVVVVVVVVVVVVVVVVVVVVVVVVVVVVVVVVVVVVVVVU=",
"B2": "data:audio/mpeg;base64,//uQRAAAAAAAAAAAAAAAAAAAAAAAAAAAAAAAAAAAAAAAAAAAWGluZwAAAA8AAABwAAAvIQAEBgkLDRASFBkbHSAiJCYpLTAyNDY5Oz1CREZJS01QUlRZW11gYmRmaW1wcnR2eXt9goSGiYuNkJKUmZudoKKkpqmtsLK0trm7vcLExsnLzdDS1Nnb3eDi5Obp7fDy9Pb5+/0AAAA8TEFNRTMuOTkgBK8AAAAALFUAADUgJAUATQABzAAALyH5khUyAAAAAAAAAAAAAAAAAAAAAAAAAAAAAAAAAAAAAAAAAAAAAAAAAAAAAAAAAAAAAAAAAAAAAAAAAAAAAAAAAAAAAAAAAAAAAAAAAAAAAAAAAAAAAAAAAAAAAAAAAAAAAAAAAAAAAAAAAAAAAAAAAAAAAAAAAAAAAAAAAAAAAAAAAAAAAAAAAAAAAAAAAAAAAAAAAAAAAAAAAAAAAAAAAAAAAAAAAAAAAAAAAAAAAAAAAAAAAAAAAAAAAAAAAAAAAAAAAAAAAAAAAAAAAAAAAAAAAAAAAAAAAAAAAAAAAAAAAAAA//sQZAAAAC0AUSUAAAgAAAmwoAABArxBahhxAABMB+tDDCAAAAAFAH9OEAcFgzk1UvnGnDODMJfiGQS7qCH5H8EDChv6buv+p1eDMV+IZBJrGOXIAgg3Pmo+cLL/D1Tjy1KsOi17rf3/+xBkCo/wqwzaByxgABOhmsDljAACcDNoA7DhAEeGawCynJhZEKg3XNR84WX/eqceWpVh0b3f6oRti4e5J+cUspmQ5WayOW2D3f68lpiYe8A7BUmSHKzWRy2wf/1qoSkYkITYYogNF//7EGQFD/CgDNoBIxGQEAGa0BgiRgJUM2oGCSaAPYZrQLMUWDgls9gUfaN0e+rjTwgSmAGw9HjI96R9o3/qkrODGqM7yFcfJo/XytrHbBv/Xj0wYysHbm6vJDUsjow7jbD4wRjDxirE//sQZAQP8JcI2gEmEZAPARrQGCJCAlQvaAek5IA4hGtAsJjQahmBgRF48ztH/9TgYEeIWIbiINgxRGPM7R/ZIxapKgzT3wjqoYu1ypXYP/680sOkEwiw2g4XGJctHH2DDIqkeEXeH4//+xBkBI/wiwzaAKkoMBKBmrAVJwYCNDNoB5iiwEIGqwC0lFDQYCrddxbrfTBg+RSPDXeH5fQoEu+zjO9b/9XYZSsA1AF1kNjOMA62skd3PpzVUSHXCG9QOTUYB17JHaEJgoUgpIOk7f/7EGQDj/COCNmA7EAwD6EawBUoBgIMJWgFpELAQ4RqwLSIWPTIb6OCRJ4wM++mFHAJD9iq9LIvo4WbGGd9+SzADZV4lvl8fuDCTDCTtKcllQnKvDNyG8fuDAIyYROveoETgySKiNvR//sQZAQP8IcM2YCsQDAP4ZrACYcIAlAzZgYkosBBhmsAkYkQOnrQMJ33OdrVENi5iMtbzt6bIDEvdZfPKkyLoeDFBy3DUGdAoRS11cdxmjoioYD1Dt4HovsCCzurjbRl65gFKccP9yP/+xBkBA/whgjaAek4sA/hmsAsA3ACHCNmBITIQDuEawBkjIjG9UDZt6k6laMpYMVFiH6N6X+XDm4Y6bBnGBoE1zIY7lRlgPCiZ0YjaO4gUD2oSdxV58BgVwxG0crq+5FJPQDaREG/ZP/7EGQFj/CICVmB5kEQE+GasD0oFAI0M2YEoEiAQYaqwJAJwIUlSEPyaO/uVw3gbqIwxvuSCE8dRQ/FR3/Tzw2MDLyCu+j/UYFVZdYyNzqe4ucKvFCWNY3/iQltYi5aEenooqEB8brR//sQZAQP8KEM2QHpMKAQQaqwCYcEAiQjZgOlAQBFhqqAdKggmzv6AgtsptfU9TnUwKobOIyvkQqduUEu3WT1IRBUPCkHND1ag096uDLGjimq6FQ8KRjQ9WkGs5p4be9yTWRQoQPiHiL/+xBkAo/wjQjZgS9IABChGrAZaQACMCNkBaUCgDsEasAknCBwzWooN/pJpEWDkpx7CEgmNMDNPIoN/0dUZHF04/LxDB02eC3eNy3uoIJGwBrXoizoabcKu8buWrAytRTWuuytY8APcP/7EGQDD/CRDNkB6SiwD8GasC0iFgIUI2YGBShARQRqgMQk0Gb12nsgwCreyxfjdGdMRIH8FNvdrsgIB3ssXxuFZIDEuvn2+mIe0h9saURUvDpIDEuvk7bDEP7pBNsaURUukXpIk+na//sQZAMP8JQI2IFvQDAPgSqgJClQAigjZAK9IAA/BGqAtKBYVz2NTvUsCRJSgOje/jZYC8PhG9I4taXE12T7qYAMZDg80L3iHT36yZIhw4p78kJg0HmhdPCHXexIQY4p74MDoIAdAcv/+xBkA4/wlgjZAKlIABAhKqAVKAYCECNkA70AQEIGqkD0lFjBil66cAicvAadz6YaMigPQHLcMQ/ygIpTPvoTCGg1ZHQR9Hqd6DC2LWU4zT2GhErHgL7nxa0Cg+mtYhfRoPAcNl2RR//7EEQDj/CECNiBITqAEYEa4CQnUAIkI2IHmESARARrgPMIkHFbMY4NNrGl+OoDgOB8uZFHwrZjGgNNrGgfjup7DXSewdsBKL2BgRNwwojHZRdhVpPg7YIovYGBE3DCiMcqgQHwsVPl//sQRAMP8IkI2ICpQDARARrgJClQAhAjYgK9IABHhGuAd6QAKxFR3TKFGxhdGrRxID4JFT5Suiw1QlRxsYX6tEAnpDCA0drnbY/ikJTGU7tEHTCMwgNFa07bH6qQ6GlQB3aKw+kQBkX/+xBkAo/wiAzYgWETiA+hmpAdJwkB9CVkB5jigD2GqoDDHFCZKizjkfUUJ8J2sOmEJwCQc4irXNRzigT+6x9OFw3E3BgwK2ioytVDSU2acSJheDKBWWKl9Tw1745fTcoevi1MbQAusP/7EGQEj/CVDNgB5hFAESGagD0iGwJAM2IFmOSAPoaqQJGc0Hkg/gDMZ60h/09XtZNiM8GqPiOLF9Q6SVrSDzIigYFdBL6Roit2Bl9kjiMbp5g6BAH8S2OAst3YGeySnQrp5gF6ITZq//sQZAOP8JAM2IHpKKAQoaqQPSUUAgg1YgSM5oBAhqpAlAjY9OQ1ZRgdW9sbxunsUApSE+Jr0Yj1sFCO9sbdRwPA4E1D4teLVKbIG10rKdPGQ8K1D4tdnqk2zAm+lYLpwfkcPR7WH7z/+xBkBA/wjw1YAekRQBEhqoA9IigCVDNgBgROAESGagBUiDQrTP1NcTW26wfThSXIpJWH04DPZ+xLk191g+nTcaSAQlB5vJLK59iEsUStIL9EDg6HhpwkTcQaf+pKhDO6QSbKhqIhl//7EGQCj/CQDNgB6BIgEAGqkDTHFgHoM2IEhE4gO4ZqQJGJFEz+Z8pHboCJF1pB92iSqxQcMFuolMXPHAymtJXooRA4CIfZQfDvZr4kvT1guRDApD8SDuO4mGgIDnbBVcnu3BNnvHB2//sQZAQP8JcNV4HmUTARIaqAPScWAkQzYAYYYsA/BmoAxBTMUQSHt6h132WV6dXXcIpwPeR05h5tLqCTvssd6ZJA9gakOIbBUlTUGBXLKmC79MmBfD6qNJAoTKiWCxi9liTuSlJoIGj/+xBEAw/whwzYAek4sBAhGuAV6QACDDVgB6CiwEqGqwD2CGitcvjKUUML6R3u0wZhJoIGla6+M10rMEql92nqVqJqBlFRZtnpUYC23SJdHP1cC9GjjrPdsrzm2FPNukF0a8E4hAbRC//7EGQDD/CQDVgBiRDQDiGqkBUnBgJAM2AHpOLAPAaqQLScWCGnnLW+QSN0z3sF6YUWAtEeQ085TQoG/4705U7eKIRnibvR4es6hpLax7v0ZWmEhG4m728dY9Q19Y901YEIYkDT6nfS//sQZAQP8IsM2ACsEEARAZqAJCJQAggjYAelAoA3hKpAsxxY2fswMIj7K4X9HJA+KAd0zbyut0gYB7LC//09RRBUkIu1elHO6ag0mMA3dlzAiRDjn0RtWdg7RPaFgRBQQjB89fawM/L/+xBkBY/weQjYAOkwqg4hmoAkAnEB+CNgB60iAEMGqcD1iGjKm7+Y8Qh46MHz161jryKSfSFwiIwqxdBu+dqd+qH23gLv64sNcXQXqwRc/NQ4cz3sG6XSeJoNgYYg+ELSWcaDW3WI/v/7EGQIj/CMDNeBhiiwEGGacCTCGwIwI14DvMBAQYapwNMcWJsVgeCQMGCC1ENp+5YU/dYDDmsPC+6J9QNgx/BYxjlgbu0ygVhSCwxN1A2KWYVDH1jbocJ5EElFsoO4vS9/YDtJkTuj//sQZAiP8IYJV4HrSIAR4ZpwMQJEAhQhXgU8wEA9hGoAdhgADIuB6J+nExJ6ed0CsfcT3f9cMV0LWvuZ7YrRz+Sgs9DD2mFUwMwNZ7KR1J/hSbIwt3rn4pxfKH0qwPcxeyh5vAPfo5v/+xBECQ/whgjXAek4wBEhGrA9JxgB5CFeBghmAEQEawDBDMCKcRpIXSrC3MXqUPD+Ae/RqseQoIFmcgaXOgwqi09o03HkDBAtDkOgPOgxTXLLd2jqFsCdPh0c2gtjrooYVt1cjxkHLf/7EEQKD/CPDNaB5jkgEQEasB3mAgIAI1oGJMKgPYRqgMKZDIE6mHRzaR0d9hxhKPAvGYPQmCG2LIaeMah9swaYqA2CoNATfKDOeXIJc8DTFQGqjWmCKK3QLHHRYZQXE2HX09M3G2d8//sQZAqP8H8JV4GsGIAQgapgPMIoAdwjXgWkwqA9hmmAtJyMUKZaUS2wUP/pE3042C8ggdez9K6Hb045lQCxsEcehauZ7xmXS6hr2RiV0tMoWDppSfQS0ElBkv1Ybo0lmUEQ6TaT6CX/+xBEDQ/whA1WgeYRIBFBqqA8wiQCVC9YBTDhAEkF6oDBnJiQSUGl+DYbogShoA0HFSLfOqLUlIcrtlUownIchoA0UIxrgSAMwShyu2VNo1rB8KYN8VOI9wv8O2OVLXzSMfg+FMG+Kv/7EEQLj/CLCNaB7DCgEKEasD2FEgIUL1oHmEUAQQRqwPSMUHI9hcNSdBVr5pGP5/pMdUZoQfELhshh7+CSzH8/0mOpoWYvGHTJILJVJ4/R6gTIZB7um7cNQZrNUGt0YcnG9kXyaJN0//sQZAwP8JEM1oHpKTAQ4ZpgPSImAhAlXAewYsA/hGlA9hhAjtw1Bmsmor6Rk43qJSCMim6yYm+fyKiIiSe+jqpSC9FL5DhgfF/ILGcyncrDEXAHqi69OQ2U+VwzJtG6U83T2H+SFy//+xBEDA/whwlWgWkwoBDhiqA9BRgB+BlaBb0gAEIDKoDHpACjXGTTQxL42vSmBY/D0HjSlROUySFmvpe6nBQxg1gONKVhyjJIWOvpe6molg6EgaUPK6cD3xmDu58EhGmZBHATKAZWL//7EGQND/CJC9aBhhFIDuEaUDDFJQIYI1gIJGKARQRpANSMUBNWSG6iiI8sDIPCxytGXDXeimuUA2YyQGAtDQsWS0ZcED6DZrlF2YygsFgclc1Zz0nqbpRBKsYnVhkNA4ldASwPnDCb//sQZA4P8IUI1oEsGEARgRpAMGZCAhgjWgW8YEBFBukA8xSYxxjcAEalSLXwOsw6gUHFILucEkGLpx2TtfB7MOpJg5KE320BfrWPx1WAghhUMn0PedjTkqt/tmR4IYVDJ9Dz43WplBf/+xBkDY/wcgVXAOxIChChGlAxIxQB7CVcBDxgQD+EqUD0lFisoTrUoRqUSjI0iqaGNnMebD7qMs7CPAgF2rexrld4b2Bd1CqDlMC0mBYa+igTSLnn2MdQiBV4mp6WGl6KBNITZsY6hP/7EGQQD/CEBVaA7zAQD6CqUBXmAgIgJVoHmGSAPgRpQPMMiGEUkha0U6HPxcpZyjVEkEnU4Uy6JuinQcthatnKNxpDfZF67DeZ2gakpjQ3gzXrURx+UyuxLE4seTxDrodgnWojj4DB//sQZBGP8IUI1oFvGBAQYRpAPSMWAgQXWgOwwEA/gulAdhgINAYGro91ATCxoRowOnXBYJ4iCa6PdQEwWAgj1rTr6bVgTqJcwjqvEkvHY8conjcrbwPIpVnkon6vJePjlE8bAlC4J2D/+xBkEw/whgjWgeYRIBAhGkA9ghYCLBtYBTEgCDuDKUB0pABdHTlZsVjGsZzGb+dgtB4RsC6OnFbYYNZsCfaqwfE4W41PLM5hlnKInPOpUNThHA5pBTijWbY3LI3xAcTQ6ITieDYh4f/7EGQUD/B4CVaB7BigDmEaUDUjFAIcI1oEsGCAO4RpQJSMJFg1w1ZCu+xGB4WB5guljWPhWCdayFWDgog4oWOVp22NEC+f7of+t9QNoTkhY4lofoiFIL02imhPURgDhTLiJbYqbHhq//sQZBcP8IcGVgDwSAIQwSowPSMUAfg3WAeYpKA1hGlAVgwMyaSx8GLgUlN0LB0Ncrj6iqXm6igiz3uDMs6PZlNnukUTx0IW4eYPzWp6yUBFlLDz6cGAixAiouh7y6yk1GYceAW47pD/+xBkGY/wiQzWAeYREA7gqlAd6QACMCNYB6RigECEaQD0mFBdjyKi6Hny8w+bw28q3HKqHokdAgNAVNTE3sGY9akauMy6DAQH0Vvia0ignWWRq6yuAmQsxTvwYu8gucgUhjJYVBSg5f/7EGQaj/CCCNaB6RiAD4EaUDEjFAIAI1gHsGKAOARpQNSMUBlPUs7yC+VRusJQaAPKyAqhnKi1hqz2mKmxHFQHAbIjxpOdkWqhvtMVJFr8HUn1kY+G9T+CxUpYdfSiBr8VSndDC8NQ//sQZB2P8IsNVgGFGcAO4apAJKM5AjAhWAW8wEA9AqkAd5gI0VYiwJPpwwCsPgP491GTq7qGb3sij8PgvEQH8fTcUurnhnvY0f0YG3EHsnVsI6qyn3GRnB5Vu6B4oqFK7COqsZ9wpHH/+xBkHw/wgA3WAWYpGBBhyjAtJSICHCNYBLzAQD8EaQBXmAjlSe6DkahBOEYHGB2vQWl73FEtcHI1CCcIwOwONdEFpPe4olrwim4J89sAjKinuVQbZaR0dj8HcpgPZ3YBGyKf67jmkf/7EEQgj/CDDNYA7BAQEOGakB2CAgIwN1YHmKSASAbqAPMIoGkaNj6p7meLEIjA2li2KhwGiT4xJDH6UyGFRWUJ4OauHAYjGJIa+ciRCIOixZLV5ZHWHNOOGkd3Ti5F43tC9JD2R1h2//sQZCAP8JMI1YHpGKAP4RpAMCNAAiwjVgek4oA/BGjA8RzA4Akd1emzsC5PWrDhpmWCE3eYOisfc+DpAYl3kuOV6UBF31vH0c5TuGOH2yKnpXS6A+11cdPAEvAbKb51kcF0qgP7rHT/+xBkIA/wkg3VgeEZoA6hylAVggQCCDNYB6SiqD0GaQBWFB3qwVUTHjULhnvXyFfFx6fHB0lvfQ1DGcwcJ67zG+FjscbJb9HMaQaEB5Vo66woDESRacay4yFBho1b1YR0RWpCKo4DAP/7EGQhj/CVCNUB+EgAD2EaQCXmAAIAN1gGDEbgNQRpQJANBKkaHCLD7HfWXAOMHmQEQxnZKDVXoizLPAslodvcZIbtIUVBnxmhLy2iogIv7HwvFEdXNA4H5HhdNtagj+yxpefsYLMR//sQZCOP8JcI1QIsSKAPoRpAPClCAkQzVAeExoA1hmkAkIjVskl4nayw9Z6Vd5fT1LGGuI2TCeJ2ssP6VvL6cFQVZOg1jJ+qjV/ILCrkEj56A4HwSA/SdN0LogYq7nrT1coenQajK0j/+xBkJI/whw5WAek4oA9hykA9JxQCKCNUB7DCaD6EaQCQiQ0B1VRWcqGLPcpJbsp9hGYiHADqO1Y80Me5SP0dZTBJRA8j7rsugZYEZhGZEQNRhoj7p2VowFrUYQrCeSQZYq4uYMRvfP/7EGQlj/CQC9WB5jkQEGGKMDzHFAHQI1gHpOKgOgRpALSUVBAczpXHjqe+Xibg9hSnY9bjAf3so5MnqiwykRgZSxK61PBrmkExTTlct5Nnzg1yaks6cLY0ozfVhMPUYi+6YpJ7LQLE//sQZCeP8I4NVYHsGJAPARpAPSUVQjQlVgek4oA/BGkA8KEIlujXx+uSAJ4GCm6VoI6OQGZU55GOMgALIpuTc+v7v7UYbpMFCo+N7O8Iaudq2Rhc2cGdjn0K0DJAiDlR8CqeprV7RwT/+xBkKA/wiA3VgU8oIA8BGjAwJjUCYDdUCDBjQDmEqQDwnNCxzfq2PvkoPBdU2GqfBs2QUHe92LxjjcKxY+DPftJ24wCfVduqSO3yScMyTxLT9tdUDe8AEt/J7lmYSYsHben4/cXCVf/7EGQpD/CaDVSBL0gID2EqMCQlQ0JYN1QIJQKAOgRpANScUHWDljWHwPGg9Q93p9gTHtdFAIYg4GDwQt8O+tkdJKQSMq0dgqVhSgzry93BiLhsguI4OAFbRD/CxIBMzA5vYo5eXk4O//sQZCkP8I0N1QHpEUgNARpAJClDAjglVATBIAA1BGlA8whUAZXcJ02SKLVAR97CeXoapg31PVWZnCTICNqUUTv7KxFOu6sks6JwQPYw4+mGR7iBL843zVa8cuGZ5ZdDPJeTh8hxmer/+xBkLA/wjAzVAYFRqg/BGjAkKDNCACNWB4TGgDsEqQDwiNBWU2Bmp40nlFokWhg+ILdVEkGgZbXG7m1OXQYORnGjTk4WFXD5KuoEgESiIy/3T7q+qgxl1dXeN3jUUoihfVtkuOhjH//7EGQuD/CFCNUBT1gaDkEaQDAoNQIUL1YHpKKoOARpAMGY1EYVRsD/EThFTr3xVIDExlhJJ3h4Cy2FqddkqQ7xxCrn6xg1nN0naIoiTCgOl7DIMvYX4zo7pSyDTaEYEF3jCpHRmFmW//sQZDEP8I0N1QHpEbgNARpAPMcVAiAjVAelYqgyhGkAkKUMxMxUOkT1oprwvd1FdL6/DwfIDuCpJOqTgk/jG93F26IoSFXgSlt1P4kHyK3o4M2fLHMNph2oZGcdEBlVLcT2miqLrEf/+xBkNI/wiQvVAeEpqg/hGjA8ZjUCVDdSB4VmIDgEaQCQoNUwJRaO006IQb1rq6m0wDwhx4mppiNG0YOj7aCzcDrGtDlPruvMOCVR729QKERZbR2n18vKOEt7wKjR5C8Byag/yPY9I//7EGQ1j/CWC9SDCRDaDoEaMDwmNQJAL1IHoWToNwRowJCs1BMBfrSXk5UbA0WgE+Pe0nWBvUlCwdi5DcpMhGR8UtkxM6ggM0YOxIgvKTIRl8UtkxMc9hSXA2iBaSrg3e12L8jpJcNc//sQZDcP8IMI1QEvSAoOoRowCekBAhgzVAYM5qg3hGjAkaTUnATOwQEq4N3tdi/I6QSuZU3V6EncIG35PyWZBNmgKzXVO76ZUl4P29MIeZuWDGrGufTp0oLHjLtAunl81e0HiH5nnHX/+xBEOg/whQlUgeJZoBAhGmA8SzVB+CNSBL0gIEKEaYCXpAWETeM63iNPL772g8d8iTHqkRxaBIguRJqM5Ny4Jvu0jXUSI4tAkZZEmozk29wzfdpGRg/IAIlgwicjcXNBsCrstQ9YP//7EGQ7D/CMDFSB4WmgDqEqMDALMAI8NVAMJENgPYSogHekBCACJYMKXqQbAXBq7LQHqujyoM9ZkA3dfP/XpQYdJElaelyoM+FVDuNj3MlFnJJElaehrMCXfzIbQaVIalAMs/qZXTGV//sQRDwP8IsNVIFhE4AQQZpwLCJxAhgjUAeNJqhAhGmA8KTVJ4KtG4DMMqWRbUAZMczPuoZBqBIrAsjZFHQQA/S6MrkL6ONB8NJ8TUsJNiYJ97LIJqf6lCYZ0I1XPqnUxSdaWgvlTtr/+xBEPI/wiglTgelgwBCBKlA8TDQCNDNQB41moESEaUEUrFVDNbRsnceGrwk9UumygNgQFCxnFxKEaBFKp47GOpseFIGLHlGB4G5QGIxxQltVHsF2+0eGD4Jm8ErKoJoPupl5CD+3Gv/7EGQ8D/CQDVSBTDgADsGaMCQnNQIMJVIHpaJoO4RogPGs1GPCUbQ468uiyfqLDKbwC6fffWYHgzl1rEJk/UWGU3gbrb768TglxnWsRiwWgGI4eNflkVZUJ76pi+7FgtAMRwAvVLGE//sQZD4P8IwLVAHrENAO4RogMCYzAkQlUAeN5oA1BGjAwKzUwF/ZXJ3Fy4wRNMlwzev52KRJ4en7IOYJwHiETHQvb/41mFwafcUTQRKI3zlg5e32/iQfDEYpad8YA4LlIQKzuhFRJcr/+xBEQA/wiQ1UAekQ2BCBmmA9IhsCDDNQBYRuADqGaYCynJwuldO1aKH01gWq3ylNJoBla96Bp2Kwq4VEzLxNKoBGkphHJ6lWW6bgGvK568gHiv3dYHdRyo2CTQivK7ryjhfHl0LnYv/7EGRBj/CYDNODC2jIDuEaIBnpAQIgI1AEvSAANoRogHCk1OQPDb0Ny2brZzIU3zp2hEdcNozCcFMjvPmnSFd/XMEaUZ2CkvY51ZG6y2C4By2WkrJ+XAMs3ErRuy6CEHy2XlbnSbwK//sQZEMP8I0M04MLaTgOISoQPAsxAkQ1UAekQ0A3BGiAkKRE9hw1paMynSKQYdGCBPZVMTetAnurWnciDDowonAWPcFc3WQWJviPnythS07WA+pl2L4qsTQt750SgNa7YdOp3lCHQkf/+xBkRQ/wjQzUAe0ZuA/BmhA9DRkCIDNQB4zmYD2GaEDBnNQGGduvb8BeHfM27QlS+QQogoNoEZiNkFgD90rHOhjYDVxwN1lT100xSe11zHpyAE7SwnUqNabVMwpntdc66bKgn67inf/7EGRGD/CJCNOB41iIDyEaED0rFQI4M04GPEGgP4ZoAPWIbBiH7MDIkbeBoONA9p6jpA9D7jghET3yiOuDRlZRG8E627a+vglY5nmfTsYVZfQTp90rpsKza6pnkNA1CaqMkYPjXKcD//sQZEcP8I8M04HsGNgQYZoAMCc1AgAzUAeloqBChmfA9bRkOfflYpweA8EovClD41yiAHu9klKn+wg1FJGXfHkebDIFb9llaqdhFAwRkXx5vDZIG7/qdFXrB8DFTGklkdYpINOLn1n/+xBkR4/wegjTgeBBiA/BmgAVhwUCFCNODCXjKD0GaAD0tFRulDYFhBRgtdZKNVMTPrLdDj2BXkwsCtvvMjIDIBLnj4BT1DRyYWBW9vsV1A+GLnj1yiUWI0I2Qte1ExvYEXHNYZO07//7EGRKD/CDDNQBgkmoD2GaACRHNQIQM1AHjUagQAZoAPGs1AfyLmT2Tkvi2BFxzWEAoZopB2zobLeSywgE6b0YrgwDNFIFMZN3i2UKCP0INdHWnAPLK0oVKVojSSFN762L3HLhgeSS//sQREuP8HwI04HiYagO4RpAPOsXAhQjTAelAqBCBGjAfCQEi4avLtjSMhTe+ubSWQeBuQIyLo0l9S4mu5nHCElETtIO1nKIjwlxNc1nFYDI3CuBY4HdZ2e9IpBhzIE66ETgWxSYOdb/+xBETY/wfwjTgelYqhABGkA8azVCGDNMBbzgoDyGaQD2FEx2e6SRBh2O65FZZnc+WEpRaZOemgJXVL69E8TRyXKCJQZYjBpBa6or1o5BRB4MnhPTuhcgUB2PUW6+pIIoF+ZV4G1yFv/7EERPj/CLDNMB42mYEQGaMGEtFwHsI04GDSaoPwRpAPCk1RPeot0eUAmJm3QyRkj4tMUno62NZLYoAaNOkyBkj50wk/AN2cp/Av192r5JmDQGK1p9+1aphG2t2n5GODAHyDWlEHj3//sQZFCP8IoI0wFxWAAPwRnwJasAAhAjTgW9YIBBhGfAwTDQC6amkeItsN9Jowc6PR39JLseTU7UmGcO2hx1aKm+UINAHGiHkeRnKiYCrFrD3TVTpEfh6WG6fUflCgBvUW6gXATK86D/+xBkUY/whAjTggkooA3hGgA8STUCHDNMB4mmoDmEZ8DBLNSUfk0Hgn10lurGwPKYdLru77PhIT36RkrCOHsLmKw4IbfGmfTTEz2LMp1YbBoCZ2gFXUbMuDTi5+ZTqzaTLyhzM7IWTf/7EGRUj/B7CNOB4TGgDwEZ8DwpNQIgI04FPWBANoRoAPCs1PCPyBYEnV+radjh2nfFT0o5I+Q6JLlo6sGYWZ8ClGYw/9cy7Bw4z6oKAeNA6fFKdtUe6Ai6tOLty0mISB0mTZYrlChH//sQZFgP8JMJUwHsOKAPIRnwPSUjAdAzUAeU5OA+hmfA9YkUXSORlPvQ8MjSqpUcOECP1IRV6VKoXEoIyzKszPzpJDO5tItOiUQmBSFkZrCMSPmcHX1F8IcugPZvODTkZuXBpiZp2M//+xBkWg/wkwjTAelYsBBhGeAwTEICICNMDCSkQEEEZ8DxJNB2FcuhLipQg7FlMoWBmulFkFSjCVGw4OY6fZvqHRJYtacpFJjqc2hY4x42CVCFiy6cG4eoXAaulvIut53QEXNWjrwiEv/7EGRaD/B+CNOB7FCwDmEaAB0oBQIYM04MJKJgOQRnwPCY1COgTXS3kXXflkARdWUS6Fn4ESKVZ5nQTLYKE0m0i/X1GpBKil8mQRQUWQKA98v19DTCFjq0q+SeNc0GvaoojXyUHgNx//sQZF0P8JQNUwHrEbAOwRnwMEs1AiwjTgeNJoA7hGfA9hRUPkaSHW4NtUURwFpWRKbFPAhWzV/ZAyVjxqNfRUMHUfDkpJNwWO0BndaNcguRknhZPBtJ9dr6kqELK2imkMNRQFzhfgH/+xBkXg/whgjTAW9ICA/BGfA8STUCICNOB7ECgEGEZ8D2IFTTbNmjCtoQoKMDI4LHKfvd9TUHbFgdNBSoPAsLB6j+931NIS2LLph5QF9SbiJ6y/bbBQXaMKJhsLARIZqM8+n51tJCe//7EGRfD/CJDNOB7CigEAEZ8D2FFAIII04HiOaANgRoAJCc1FxRKvcGGiJZR3EVvh2q2dhKwYtsBrEE2Z91NK7ptFu4JewXhiI2EGSKbCqb5YxXcdWhKAkaoZHuMYZFxSm+WZXgdUtq//sQZGGP8I0I0wGYMBAPwRngPCZCAiglTAW9IGA9hKeAwazURqqpfzdAoH4lldLB1jZQQYweXRqUH1KLQpGlmllapdgZYPLo1YRh6ArSgwqZUutuWUE2jyjNWGRcC9MzCplStJQQD2j/+xBkYo/wewjTgTBICBAhGeAl6QEB+CNOA7zAYECEZ4B2JAxCoNFkGmAwsPW5LsVlJG7FD04Zj4H+imhLSjAtITJD/WnQVfceMCYcFounkaydhK92Mt5P1jCaT7Q0VdXRkjTHr3Yy3f/7EGRkj/CFCNMDD0iID2Ep4B3oBwJII0oGvSBAQQRngKekAIdB7i4D3qE6PR1/yB1S1IQL9EHDZLYPeoTo9HX/EjpJfNSV4tfihNVwYWBFOSlOrUGHVdwmqr4giICmxJTktOnoNa1I//sQZGUP8JII0wHiQZAQoRnwIecEAjAjTAeExgA5hKfA8IjMwjSqM1SJtRyJwvklBNrN56w1C4eSAXDaTt1pECC2s33VAMZBTF84AK76t8ooe3dylMJ6EDzM7ask8rZp0P2vAxDRNC//+xBkZY/whQjTAS9ICA9hGeA8aTUCNCNMBmEgKEQEZ4DwpQ0Aw9KCvAykc7HrBxVOkEawHD0oJcAtDl1THscVIxjB8gqJiwxT5RK0BgDReMT0QuQ3FxYYSPylWg0CVqGJ0hZdAlJ6xf/7EGRmD/CRCVKBr0gQEQEp0CnpA0I8I0oMJQRoPARnwPSgVBnvTz53oGF5q5fqtECkia6XcRwy61MBlg1ZPZol2BpjW+Vtj45cgQDq7PJurUUOsD2xFZ/OXgIHjSxJwUTxjSkwkCKb//sQZGYP8IQI0wHhMZoQIRngMSMVQgwlTgTAwGhABGeA8KUM1sde6sE7Uel1hFLsN7LSnZZ5EjY6CdUCoqizBHAiHJXSs47CmPWjpDSuNIHCo8ZQsaZtFjscogr3IjhFEHHB1hlU1zD/+xBkZ4/wfQjTgYFJqBBBGeAwaTUCCCNMCCRCoD+EZ4D0lFRYEtZpHLHMKAOQscHVD127YkILByyMNhoEjYlkTKrKa3csGMXWMTDwsHtELA0m5Lu+3AI1xibQlLYVYDjoci6eTraOJ//7EGRpj/CICVMB6UEaEIEZ4D2HFQIgI0wHsGKoPQRnwPSMVHszjP07GCzC5kORPbltrAR+NKk8FkVZKjZ2j+Nc6LdgTvdy80CoVghCuwTjC7Rc2DL91O3VsA5AQXBSLgRTku6tw6TR//sQZGqP8I8I0oH4SAoP4RngPClDAfAjTgeFJqA8hGfAwJjURVHT7CKBhdozDqSoaAwLVRhKGwHSpHaH4GbszVEn3aQSdYPgfqkdofIM3ZmqEHRykPcpsQ0sHuECDoddTagMWc2OJdX/+xBkbA/wiwjSgwwomhBBGdBBiBMCGCNKBT1gYD2EZ4B2JATJIRs9tJyTUtlSQRhzeiWik7wfyucEXJseGxgIna7e95RKLEaYnA/5GBgJMCC8elPBgGaGg1ukxgdosKuHT7dfvB6JEv/7EGRtD/CLCNMBkUgKECEZ4D0mFQIUI0wHjQYoQASngLOgjUjW4pCQeawleMn10+5b6DyRToK09PvrKOor7qVmAbAJUZ4zT776yjqTYy3ZwkCFzX3M5uOTpk6IwOsGUeWRUDdK+OUo//sQZG2P8IcI0wEwSAgOgRnwPCNBAhgjTAeNJqg/BGeA8aTU6sFG0YOsxrUBkXwfLGgRt9Uz8w4JTB+ZR09cLJI0CNn6lsgUBeZQaKyzMxesBV7fbvNSE9c3chEPgeBwekGk3zs00h//+xBkb4/wjwlSgwxYqhABKeA8KUNCICNMBjzAqEAEZ4DwmNTH2QDKUmwPDgQw/Xbb1WwiOu2ll6IqFg2REbKzkaS4NPj5GpH8HAI+iG8JTGpQDIQip6YTjQDW8Q3hxup8oDCK709cl//7EGRwD/CECNMB41GqD2EZ4DxrNQIcJUoMMSIoOQRnwFekBNh5Y9uiysX4+rzQWrs1m9srEM9vqlJRpveoCLoxNYBYzwlQPvAu3XbSfgcIb2cg10UkyTB94F2et6L7AReMKEqm+YIK//sQZHKP8IcI0oHjWagQARngMCtDQhgjTAXBICA5BGeA9JRUxxdnR1Nwz7aQTPq73Vja5Jo54Y7q7r25BN+tCsIYegFFERj/wNI9Mi4NfDd2urFwL1SRk/gab00Lia4fRhLFkGmitIj/+xBkdI/wgwlTAW9IGg6BGfAkKUMCPCNIBWGAKDsEZ4DwpNTBWiqbFQYY1709pPgf660dkg12pmlFnUpFquLRZ2LikcOM9rZ45znLVmUL91s7AjMfzXE0WHibpG/DMcs+ZznMqWov2//7EGR2j/B+CNMBgzGoDuEZ4B2GBQIsJUoMMWLoOYRnwPGg1JtWBYhO5DurGVcsURtQVSikULlLy1ZIpfJmQSlwcWE6Ai0xBscGvUh3V+VcsURtQVVdPQfMwmrQLXom4VXZeh5Alqvk//sQZHkP8I0I0oFvSAoQIRngPSYVAiwjSgeZZqg5BGfAl6QEPg27AAsLsAAAAIGAm4irBVYa3QAAwMAAAACAQEK9/OpMQU1FMy45Oaqqqqqqqqqqqqqqqqqqqqqqqqqqqqqqqqqqqqr/+xBkeg/wiglSgeNJqg9hGeA8aTUCGCNKB40moD+Ep0DxsNSqqqqqqqqqqqqqqqqqqqqqqqqqqqqqqqqqqqqqqqqqqqqqqqqqqqqqqqqqqqqqqqqqqqqqqqqqqqqqqqqqqqqqqqqqqv/7EER7AADBDFCFYGACF2GZ4KwMAAQ8M0AZhIAAeQangzBgAaqqqqqqqqqqqqqqqqqqqqqqqqqqqqqqqqqqqqqqqqqqqqqqqqqqqqqqqqqqqqqqqqqqqqqqqqqqqqqqqqqqqqqqqqqq//sQRGUP8IACU/cMQAgNoEqO4YABAAABpAAAACAAADSAAAAEqqqqqqqqqqqqqqqqqqqqqqqqqqqqqqqqqqqqqqqqqqqqqqqqqqqqqqqqqqqqqqqqqqqqqqqqqqqqqqqqqqqqqqqqqqo=",
"B3": "data:audio/mpeg;base64,//uQZAAAAAAAAAAAAAAAAAAAAAAAAAAAAAAAAAAAAAAAAAAAWGluZwAAAA8AAABwAAAvIQAEBgkLDRASFBkbHSAiJCYpLTAyNDY5Oz1CREZJS01QUlRZW11gYmRmaW1wcnR2eXt9goSGiYuNkJKUmZudoKKkpqmtsLK0trm7vcLExsnLzdDS1Nnb3eDi5Obp7fDy9Pb5+/0AAAA8TEFNRTMuOTkgBK8AAAAALGAAADUgJAUATQABzAAALyHGzMKdAAAAAAAAAAAAAAAAAAAAAAAAAAAAAAAAAAAAAAAAAAAAAAAAAAAAAAAAAAAAAAAAAAAAAAAAAAAAAAAAAAAAAAAAAAAAAAAAAAAAAAAAAAAAAAAAAAAAAAAAAAAAAAAAAAAAAAAAAAAAAAAAAAAAAAAAAAAAAAAAAAAAAAAAAAAAAAAAAAAAAAAAAAAAAAAAAAAAAAAAAAAAAAAAAAAAAAAAAAAAAAAAAAAAAAAAAAAAAAAAAAAAAAAAAAAAAAAAAAAAAAAAAAAAAAAAAAAAAAAAAAAAAAAAAAAAAAAAAAAA//sQZAAAADYA0cUAAAwAAAnwoAABA2RDaBjCgAA3AmkDEgAAAAAIAP/4fbfC8ch5L1LmKO0Uzdxc2ewW4c6yxpeYJmdGLTmHyxVL6qbcsEj9pzi6/IQMS0EqkXZiH4dM/KWgUOU8lJ3/+xBkCg8wvQxZhySgAApgWmXhAAECoDlmB6BDAD6GKECSjODlpOxRJQAyiIGkhtNyqcbkKUhAAtwbeGahQDNmGx6bLl296q1II1QlnFXhbVJvsNf9f32CEegrawB1tKWDLUBHLYXIyv/7EGQIj7DFENiBijoQCwCKhQQiAQLgNWIAvWAAJAIqFAGIBL5uUonLlydlAAAmQ6iqpK7b/0ShiWdgM3BvWK71E/X8gT+q7ILeWo1uWyjvEoXtVTb/UrcB4GI6Flk14zn7jq8bCD1G//sQZAiPMLAOWIEtEUAKYSpQAMIFAtA3YgC9YAAlgirgAIgM5K9dncuTHcBPCvBvi+m5Zm8FStYM1lF4hmeql6/kR3C1y5C5T9gIiBElAYy1fZqq3iEN7pC/GzQVD5oMxsMNBHU23Kr/+xBkCg/wrw1YgWcRsA2BekAcAnACaDdiADTBwDSEqUAElBB71ZRUgFNHm1mhiCcRn/3uDOnERk/IpHnC7n8Wrlbdem2/Tr58GcjdB9AWuHryn6agZhRLCzeeeVjrOBN5bEJ9Bmmy9P/7EGQKD/CwDlgBTTkwDMGKYBwlMgLMN14APUCALYYpgHANwFvrqp2E2nQfMD/G702Xreg6JtjE8Rs0OyohsnyUdqO3KkLLtElncJcplC9SVR1v/oqoeAVWgN4/TQGyoYyGKHlXp7l0//sQZAmP8KINWIFBOgANwYpgAGcAAlAvYgC84IAyBelAA5QQephqhNj+UL1FmmUddXdopiGfbls8UvEwfKBnJ4qcS1/+wxUUOy4U9AX4VJWr7fQ9xjXwPvwgdwUBsoE+LM9XcN6bFdP/+xBkCw/wrw3XgecxwA3BymAIoiYCsDleALzggDiGKUADiDBI+G4VhT0F6YYbGlO/SdchkRdkg8bNBQPngk8S8FVoMfrp9apUhl8QahrLhxlOL2aqas3SAjLQ/1EW4uFsrLmUMKPBCf/7EGQJD/CtDleB7RDgDeF6UAinMAKsNV4APWCAMQbpAHANxKLLkU0jEh8LxA0qNNMTyNyu09hS7ZKrOcXoVL7BxWX+QC+of+q31aH440ceIGsDGUfg99WkWC+j4HLRRKZwRJFwvxpi//sQZAgP8LIN1wAvUCAN4cpQAEUGArQ5XAas6kAzBelAcBnAUSUHbdNq5sHhmhQ6MEd8IPj+3VRSEKDYRhFsk2g8c3B24bxuMVGe30eutsex9pQYnB8U4nr+5cx2ADytYAPkm8VEbMT/+xBkBo+wrg3XAes40AyhmmUUAnFCnDdcAD1ggDaHKQAQHECdwxgqsqS/3aQUABo2I5XoGRoenGzGcW+2RxfIC6FQ40RAeX+ivqs9Grpso2xRoHVDG2J2qW7LlCVOTOv8Vhwy5bEYOf/7EGQGD/CzDdaAOFggDWG6QACnBAK8N1oGqOaAMAXpAFAJwKAgayZ5AL8mWr1IfAuXaodKCTvjr0LXqpBpEIuDmeHqxkCUTAXwnwOMoMenv0bj8GwjjQyMB4R5D002ahUPRMeaL7g5//sQZAUP8KEN1wAwWCAPocogACcAAnw3WgaVDEAvBukAcInMpjVeWe9bUO/79Bgw7ER4hDo+BbfEGUL026qxUCooQf8fmmYkIWBMD4FrjHtXRaRxfjzRCMSpDWJY6qyaBbPsIMaEbRP/+xBkBQ8wqA3XAgcxwA7hyiAAZwACsDlaAL2gQCSEKdQAlCSDJgItEjEr7Ls/6YLxIwu0FS0wEWvidql/1xFWJlfANt5In41jpKjPJfJh/La7PQGy8eFwvGH0WrpEpQXkXkI8KOwKh//7EGQFj/CcDlcALzggDmG6EBwLQAKAN1oHrKbAMIbogAGcBE4G4sws1S/+i6kMHmIBWv2Hb79BfVrVipgBKacb/11rB8y1TbgfcdGp/9EE4j5NoKjMTj22U5ZhO4H/GyDox9dhHnqx//sQZAaP8KUN1oAvaBAOYboQHWJgAig3XAe0RSA7hqgAI5ScsyUyK06e10cvUKYVeCofaMKvmag1y84RYZUfAV+XHcXXnCji8K9RrKPgriI8FQbCgLthbRjk1dWM0NBGGjJJmF0tnCX/+xBkBo8wnw5Wge0Q0A0hGkUAJwECLDdaAOGgIDUG6EADjDjwDCD0G+/SCkAKxVjzSozQN3rkbgYgPFPQrcf2cXSPWQsv5U040thDhdqg2PhNtofB71LFRpCH2yGdnJq9C0O4WBMCbv/7EGQIj3CnDdWB6ymgDWF6NQAnAQI4OVoILOJgKgRowAKkJDox7dAagAIeI2RegfKiRvlKbF8Hy7ABaUQXE4Nw7G+J2oXqj8C4VpC/gO3JcTrNhojkrwwt5PW0QvhQ3DmIj8NrtvVQ//sQZAsPMK8OVYHrKaAMARpFAKYJAjw3WAksSkAmBGmUARQsigAFTBs7Sg/KTvXbctAyDzh6uRr2B3cOeB4R6j+kJ1sThcEPhty6KiMaA5YGRAt48L5QF9U2808qrV7LlgoABFw/FDz/+xBkDg/wpw1VgC9YIAyhGiUA6QkCoDlWDDRDQCKEaQACnCw8/ppXqo1ejRFstYF1pJNGgX50gYHnGqN2XKvgmZoU9Q65VFWRVi5XwNfcLsgKB8oLcaYn5b/SgsAF4PjcKwQmmSVTjv/7EGQQDzCXDlYALzggDAEqRQCiCwKcOVYMLEbAJ4RpFACUBE6I1Sz1SH51fB4u1C/geV6Ddt+kFtYE2eFNQHuXSjMgAFk0cEjeRMRx+shZczjzjtupB4AJwPBYEruOvvTlizISuOkC//sQZBMPMJ4NVYAvaAALYRpFAEYJAqQ3VAwZogAvBGjUApgk8aSZ6KiE6YZPzJpw/3oBTfATO0CVy0LlU+iTPxKVvAD3x2u4jiyw6ZMzNqi3s9BiwjxS8TB1AzepxPVqxQgWIuwUzHz/+xBkFQ8wpw5VADhoEAxBGgAAJwACmDlWB7REwDKEKOAAlAR2FwjQRcPg9R+y9VAAwoVhDCDsgZGHylq6m6AtmcyUP+NmcDgZQN4o2eVe65IaAAIOIck2HYfn5WiFGUCfhZBoqIticP/7EGQVjzCfDdUAODggDCF6FQAnAQKMN1QBPaBALoRoAAOMKL06Usn5VnWvXQh+EWJ8qDINpxD0a4bHxT+CyfkjucHJUaYwzmqWuXRZfoj4i5jxOHVGM/KUKGFNFcRgj2PzMZi9UQcz//sQZBeP8KwN1QAYUCAKoXoQAEcBApg3VAG9oAArBKgAApwUzNss7yfepMAsVYhGKEZSHFUDnCkJYkB65Js5FHScTyrMXqPaqf0x2AOJtD7vTc+txH02ghrCQyZCRX7C0DIfYf4zyB7/+xBkGY8wqw3VADhoAAwBGhAAqQgC1DdSB4VIACqEaJQCnBxRdUhZ6UQofA2V4hape5dKcZ/iN9HxK3kkA6QfIXVS8o8wrUX7kW3ACACPhLibBWJJ8o9PoMA0w1ScEaefaLp6sgZ3dv/7EGQaDzC7DdSAWFggDWDaBQBHAAJ8N1QAvaAAJIRo1AKILM/rt7tCZFTDd2hb404qUU0kXoQXAUci1iq84PHKsitWW8neoAQAS2GMrh96ml4cX95DVQDCmjgc3lx4jy2cKeV5ifnX//sQZBsPMKwOVAB4aAANYOoVAOkJAqg1UgDhoAAsBGhUA5QUopUiRDcN5HhYbj5xdFUgt2Gl2sV6cjzRCM1F2Uxx5LVRfAmJZYfulauiBfYdK3pK/4rZwqDZUcxPipqluz0qdgPxW1T/+xBkGw/wlwvVgDg4IAjhGhAApgkClDlSAODggC2EZ4ADmCwbcZOFHkHeS2Q5hrBCM1diaOth0yrONja6ZLOQIPNbpAL6A08+FWXLp3m8A0mx0APi68UxhcbhchrCPWA+MxgbEdiXEf/7EGQfDzCaDdSDDRDgD4F5sAFlDAIQL1YMKKTALoPoVACUBNbFRlAx42RgeNIcBtA3lMdL2egMAAIfhTO0KDcN1xtPo1g+4+YfAOPJtyIOs6S2TcmPI//TR8Q47iAZlTxSG77Ug0RJ//sQZCGPcJAM1QHhOZANwXoFAOUFAoQvUgwZogArhCfAAZwEEYYswdiIWzpQzmKzsvVT+lTMIsceHn+zFpR7dS5OA9JYkDdzJnFwtmBByvDjVHjYCc5oKZQjplLfTdyhrDJBUFOyuwv/+xBkJA/wog3VAe0w4AvhGfAA6QgCTDdSCbRDoCyF54ABHACPOF/Msiyf/0BAABOAWVxA1CdqXI1vGibdHxdvLPBRp4NyuaXt1x8HOzxAWqLtMrQq1IDvAWjOAUWTrCOLJWVZVg417f/7EGQnD3CVC9SB42iADMEaBQCnBQIQM1QA4OCAKQXnwAEcBMEUAFTCbKYEGWcXDdyE+o9QouDtzNpELKJGzuTmz3/71RsCue0TB2HaY46q1dTsCC0makux14WBkTCTibB1dlaiDhtm//sQZCuPMJsN04HtSOgMgOoFAOYJAoA5VADhoAAqhieAARwEvQPpQrn5RxHUwsyFrz3Fw8lMeBkoCeVxDIf/2hFvBMZwzDbLkzJZYZa3gqPt2uHJGIbKZKOyj//QkGAAAvF76jRNrp3/+xBkLg8wpA3UAwcxwAxhedAAKgACYC9SAODggCQEaFQAlAR41lkhkDVwPDO5WHNEfPV8RHcL6//ZbCTG4WGVBKobWgDbgLVnOrr7HHhcOmAi0piotl//pCIAFYB5MLHUFdcY+IIfQP/7EGQxj3CfDdQAOFAgC4D6NgAiAQKwN1AMNWLAJwSnwAOUFCO+qCcNSsLpGlRL53B1ctZbwEzYW1BfTGORgcMb1I8E5/yvsHy3eEr1ORa/VObP+sAgAXgPrheobaXcjMIHaCYMYFJs//sQZDQPsKYN1IA4OCALoYoFACUBAnA3UAe0xWAoBegUAJQE7CqjKydmOiH7q/+gMBgwps8QvKjmmVoVo8UJ+kZIGPOXFU3oiIacqGhLLP/6ggQAAFYPTBvjd/WkdCMGcyShjXmbMKr/+xBkNw8wsg1TgDhYIAtBGgUAJQECiDdOB7TDgC4F55QAnARHlQ9czxjFCcKOtIuG1wY8Q6kSjRO8tQB06LuM46zIb3nMkz047/9cfBbrlRmgb1x5yeUBKUAgL8ArZMsLEU5WG16vIf/7EGQ4D3CqDlOAeGgACuEaJgAiAQLMN0wIPaJAHQPolACIBEv1D+pJK8C06P0VrcnHJ0Rsk7ksX7TIQ7KiEymSjtB3/+qNg530D5UMa4nk4NOwHJpM1Lu6PsC+gJa0+BY7kzEEIBOD//sQZDsPMK0NVAA4aAAKYXngAEcBAsA3Sgw1YwAkBGiUAQwka7L7De/tVYINuQmAxWmDx8EjKh75zBYx02gmABeC5MYPjAfXGUb0wsOlbwCPpNGgdbxlfPktbVpJXw3TKX3HanIVUMn/+xBkPY8wqA5UAwFRkApBedAARwECaDdOAWFgoCYEaKACmCQqDwS3qcHIzwcDsXjDIKg6fUcAQAFYJrhTxpNbkazXgH1IDgebzzqFQhWBJq5YdoOf/1EsJ9sQcO0xPUrEEPoArfVEw//7EGRBj3CmDdMDDUjoC+F6BQAlAQJMN1AMNWTgJQRoVAKYJFKrCobTA193AsdqHRBCBAC8A0wTQQXvTvB2xuU/gCd5mziohSGd8+PRlqP74P8/EBagfCnpgwgSIJgxgTTMXYVCBFYT//sQZEUPsKIN0wB4UCgKoRoVACUBArg5TAw1QwAjBieAAJwEPTCMYlBlJAAVhNcENUVqcm4oTxk2S+/jC4PB9IQpM2oYn47LYH5TEwdHQQ0w42e0oD8EtklGx9eqFwW0BLW73C/TNJL/+xBkSA8woA3Tge1ZqAuhGigAIgECdDdODDVk4CcF54BwFcRADRcK30DIwFg5LVl/iMMjoA4cruPwrSoefqFh7VgBl8IddQ6kJ7EPRd1CUZZIvwINlx2SDVMxFP4LGOme1TAGzHnQ5//7EGRLjzCmDdMB7TjICoEaJQAiAQJcN04A4UCgL4ZnAAOINVwltcQPQsoppIvggpAnOTmcnitKyQ2x3lmWdsAc2FhkaKQzpOV0nAc15cTLaDOwVwSsCTdQxPoOIIABGwNrhY7DuHlZ//sQZE6PMJ8N0wHrScgLoXoFFAJxAnA3TAy1Y6AqhGeUA6QsYrKD1z3FYeSV4PhyLhjvoh+VIXfBdsLaMWDpyqJvg90vwAgVZEwxi1uCd/wFB7UPiAEAAF8G0wvh+h6eVlshjLOgjNP/+xBkUY/woA3Sgw1I6A1hubAdJ1MCeDdMAeGgICeF54BQCcV2iqUZ0ltsRO9H9WwZntBV5UbQp87ea8A/sg6mf3UdeESjRElceH8t5MwMAB2w3m4KjNQQhmXiUPoBzfVGJqTHiqfnB//7EGRUD3ChDdMDD1CYC0EqBQCnCwJgN0wMKMcgIoXoFFAJxI+sDXxraH4BmOYKh8oEsWruqoHbG7SPBTfUvM4qkecHnvmpbOnuXwd5zROHygbhb47UgO0IAYwVjH/CkO6Y1X1wLD3J//sQZFiPMKkN0oMNWTgLYRoYAKcLAlg3Tgw1JWAqhecAcBXFlQIBrlQ+oa0PRQOQFJMmyVX7ND7ixFeVkp8YxQqLJbAnyR7AnE4SbYGHSnlBIA+ZJRIP0lrS5I/0QOhGe6TOnCmUygf/+xBkW4+wpg3Sgw1aGAxhieUcAnECYDdOB7UHIDGG5sBwGcTQMwzpVc8XaHx5PgChaSZ52DXME/vkWv1L9IKQA74XnaMDYwTh2x8yAhwB8X4J9ki7EwNdxff0Q/YOAMQIbK8EPhuulf/7EGRdD7CcDdMAOGgoC4G5wBwFcQJ0N0wHtWLgJARoYAEchOWmki7BtArOPjuNAkZWZeoaDas/6OWwucYYMDsqRWHXqukoDsyzNQbsfFoOBFNDRvBZjpv1I4jWfaKhtRFowxL25WCq//sQZGEP8KIN0oA5aCgM4amQAUcLAnA3SgeBLiAmhedAcAnFLBr5dxS3kZ7hoG6VErqyTLJ1vSIAYoAXidcFghOpyM8FFw1TPoMrfeT4Hs5dIa755Fb+VgU3g2R4U1AfLuQqxrKohDL/+xBkY48wqQ3Sgy1ZMAyhueUUAnECZDdKB7TDoCaEaKABFJyXQQrR+aGhUqE2mRGct6AUAB2wzjzRAWlRdB1RsgE8yDqo+6iaKg0FCdHho1DQbZE2w3XBDVEaHprEEPoDG+qKRWSLsP/7EGRmD/CoDdMDBmiACuGJsCgCcQKMN0oMKScgNQbmQNAlxKhAoDa1LGnK+/Q/ApmvEwMmBmFPTlecsbOkeCG/rGh4YhESol9eDhuyxADBvF6aDQQvVTWsgUYihWAAy5aHgcngl8FV//sQZGcPMKsN0oB4aCALoRo4ACIBAqA3Sgw9YyAohGfUAJQEy/o14OM9qgyoah2WFyEp5Jslb+xpTcfhWlZhtl0tziF2wHxuNDI0kHQq8MHYDBgSi6Z7BPqxafSa0MNL+9FIAEeEGOP/+xBkaI+wng3TAw05MAyhieUcAnECjDNKAOGg6CMEaBQCiBSwnDrAx1D0ZYuEN7WqDJpHczmYrThj8fj2YQQg7webBuEOqiq0gUMAaf8YX6LSEsEqBb+RlqBACAAA3irK4hLTgT5Dlf/7EGRrjzCiDFMB7UnAC2F5sBwFcQKUN0gMtMcgKIRooACIBJYEP4FWAmOSp9xDijOkt8Z2oBRWHdnhbVFuSoNJQHllmaYXYuWD+LWYjZ8un1AAABgQ2mD3Ga6e1VFgz8u4rDyBjRVI//sQZG4PsJIN0wHqOMAJoYnAHAJxAmAzSgDhoKgpBeegUAnE04Su+THAHMQTnaDfBPfVq3EywkaR8Sa7GK8IkozIZfxp14aAA74NiLwsfQHguVkPQVB7gPGsqS2Q0rnSF8zPfoEEISv/+xBkcw8wmgxSgeBLgA3hGcUAJwECTDNKDD2iaCcDaKAAiAQMxDGj6g3IKrmbABNFYnC731dNsbLn5WT2xCogpngBWPmao8GIy7kQoIUIDPCqDYqGvEeR6iDvqOAAYAjXUew3Xd2Gvv/7EGR2DzCODNKB4VIIDQEp6AAnAQJgL0gMIaIgJASn1ACUBDYZ77Bbf1kAtcGEU5UPf4w8AUhAAvA+R8NjBPmTE4EUNYdh6DSIzKFoXzwS3xU76AQABjGoG4+pxtOKR0QmmR3yoLs6//sQZHqPMJUMUgBYaCgJ4RokAEYnAjgxSgwJpmAjhGigAQycNIa5WYaOmeABIQAKwHztGD41NWJQSACTAlGlnHlekQvwZnYn/SGMYlQmV4IfDuSVYSwITPWogfusoi24Ba+R7OlXo5b/+xBkgI8wmQxRgy1JyAsheeUUAnECaDNIDD2iwCqEp+AAlATUGGsaHcVBulRdhdCIdwU4vwSbNj0fBI0iHpZx6ABjICW7Qp9D/eqrTIyg9CK5IAfgVzYhBXnSWzXMnSCAGQAFYDrgtf/7EGSEDzCXDFGDLzjYDIEaGAAiAQIgMUoHtGVgIQRoYAEYnBWrldHQFtZLhBr8eR8Gg3mE0ni7mekQK2BsjwrKhjkKuVR0AH/FrKFvIxkIaBujgS5uVpAFIQAL4S4k0KagLyWsF9h8//sQZImPMJ4MUINNScgLwSnoACUBAnAvSAgs5oAfBGeUAoieimwNbx3soVClKHzy3pEi+DYfBDUF68ZogWdCRnIEY0ip9g4SqYyvO+o+cQYTAAthmV4IbH6c7atgfjCL4cH2hZbgaCD/+xBkjg8wnAxRAylpmAuhGfgAJQECSC9IB6zmgCeEqCABHGRKx6ZlVb6QFVhvKZQYiTVV7MkrDCeVVS4nOPVg0kB6IHXe9ckAWQAACN22xgJ3yOKF4In/Gm4fhaSo7l6ugAMjLwPjX//7EGSSDzCWCNGAeXgIDGF5YDQFcQI8L0gB4aAgJYRn4AKknAyMbklikEdCbFmBU1lgn0ZxHdwTvNdUgIeJAAHwEwEdlDMN14Wmuj+kJpghVSHM4/BqlY9syqkAAHKxf52aWrxlyulQ//sQZJaPcKUL0QMraZoKIRoIACIBAogjRgw9gkAmBKegApwsRbGpdUW3BXVOC2aGMjXIgAQEiUFg8G5GqntlgQm3CrCNvJq7k8VqglzorbwjwMvQK5Z4Grsj3KswQpOYo3wu96yJYWb/+xBkmg+wnAvRAw05qAxhKdgA5QUCNCNIDDTDICIEZ6ACiBQrSoZeA5HxwAHAgAA2FWC2sPs0yMoPYRsIBFp381yrNXpia829STAPEC2A4dnC9RaYlYwMdQb8U4YVbwiLQ0zVwvqz9//7EGSfDzCkC9CDEFk6CwEqCACiBQKgK0IMraZAIoPnVACcBLNLAAtCAArCtcSMFQ5Au8WsoW8kx1iqUaAvNMs7JAHgBeEuKHid8tXOkRnB7UXwB+lLzRFUZYLOFwr4wB5gAAPimq8C//sQZKIPMKEK0IMGeZgH4RooAAIDAjArRADloKApBCdgAJQEPqzRAc5AjOQIxpZrEVN7gvebeg+SsYyuVL4e5bWgHywi0Xr7yw2Gkb5WS2XcqZQBRAABbB8j1Hgw1yZJUGErFBAga7f/+xBkqA9wnQrQgk9ZOAxBGdgAJQECdCtCDMGkoCQD55AAmA16lSg+iJK0vtblVeBMZqPqGaqDO+PrQvBE/UjZwqh2UELkOL+XAAtCAF4Hh2ePQTugKjxxBZgQNF2I0TWUh34FhR6jhP/7EGSrjzCRCtGDCzmoCiDaJAACAwJQKUQMtSagLIRnIAOYJCVsBMugbgvXxtOqRgHtpgnvLF0RNaYNXmvlC/OAeQgAWwnjLlL7jtcLJGABMomxkGak7D4GuVj0zLIjphDDAThW+Uvl//sQZLCPMKIN0IMNEbgKQRnkAKYnAqAvQgy9YyAmBGegARQcjMqVW4P7e6wXN5MbiwFewI1o+utysAQIAAS+FcrnH+h3UwUQnNoC/AF7OWEILaVHcyyK2eEEMA+BaYLBB+UyIIPogXL/+xBktA8wsApQAyF6CAhguiQAQSMCcC9EAeGgoCYEZyAAnAQBRamziVD1cE70fKV+QAAxAA7YDKcP15UI4McAcOU4E5OYugIoVpZItmWIXytAAIAGAADfTBhlvykZCAacDWQeT0wxFP/7EGS4D/CbDdCDMBFICWEaKABGJ4KAL0IMQWToGIRngACcBEKIwrR8gmcLgAGAAHfExjVDN1EdwWNF8AW3uyhUIEmDx0tz2fEAIDU2GwQ0EJ1KRFDhz4KHeiROSuwfhaScMvO41o1n//sQZL6PsJ8MUIMhaggKgRn4AKIFgpQzQgw9YygfBGdUAJQEwABADkAAAAAX6sPANVQNVkF9BftGl2Lg5piCvjyldYABgdsHx1QbXa0yQqNZY1VLgckkzD8K0rJTRwRfdQAAAoA74jb/+xBkww8wmA3RAHlQKAphGfQAIgECeDdADEBDYCMEZxQCjCyNAmjGHi+ULpC8+o/s7hqoCJaljUhngAQBAB+OwZW7MFSIWUUYILPOeI8RaShT1vWG7KAAMAOQAAAAAHzUE9HhJS4Oif/7EGTIDzChDNADUFk6C8EZ2ACmCQKEL0AC4aCoJARnoAKYJAELk641iQpC+9LIrpABDArG6athqihZUMFgzF1I7sJ1QPjHMTb2+Ur8oAAgDyAAAAAF8M1jSoJZUNtwqwjzyYu4qkGY//sQZMuPMKUN0AMtWagMARm4AOkJAlw3QgLhoCAiBGegAIgEjY1LJh/PgAGATIAC/EPGKpEEKTaKV6Lxd3HLBEmsmDxavGpCs+CAQ4CF420wVeUE6rtMghB+kC0wQLhPnkwaTeVCe93/+xBkz48wpAzQAzBZOglhGegIBzMCzDdADMDFYCUEajgACAzrmWq4AAgB5AAD86/rD9Xs2MHHYTDlOHJW6JG+hBUvysGr28i9uqwAAwCbAAAAABfD5/rg1taUipR8hutZIkbO4xa2rP/7EGTSjzCpDdADMVk4CSEZ+AgFMwJoN0IMwaQgJ4RnYFAIzK5+pK/HiE37PAACwRQACy0z/TEi5UQ5gs6L4EQeUVmg6CcwNW8QvsoAAgCJAAAAAH9Q2gLgogKdgS3JAzkf2jSK8qM9//sQZNaPMKoN0ADYaCgLARquACYnAnwxQgDlYKAiBGegUBTM8ajJAcCAEgAC5HeI6p2uFgh4gLQKMBG7eDp+RNAYWcI715aRpUmDAcA1gwAAAFb1k7g19XYiO6OsYamTELHmxiq4Dtr/+xBk2g8wqQ3QAw0xyAkBGgQIBTMChDdAA2WgoBwEatAQGNYvsWbVDMloOgAEgHYAAMsnD5y3xnY38g3gDfjq+baQI/1QGvCEvlwADAFoAAAAAH8nUGOKCUggIowwJiBdgcCKUFnfGP/7EGTfDzCkDc+DEDDoC6EargAjJwJUL0IB5aAoHoRoIACUBBfOAEA+ANWqIZyeVhI/C4Y0Sle1JhGnBIDWquh57rqD8aStDVQC0agug4AAAFqLpgtuIe+qVQaQVGdDAEfEKWen+orB//sQZOOPMKMM0IDYWCoMoRqOACglAoQ3QgHloKAkhGs4ABwMUEc74+zbM0LameAAJwTAQE3wWXwZH6pxKtwnm91hATxxruEQlOjw2xrRzwABACSAAAAAH8lcZduEJTaCn4it8QOwaDT/+xBk5g8wqw3QANhoOAuhGeQA5gsC2Dc+DLVmoCmEajgApJSgNu+TT+Q4AAL5LBOMw8Fh55hDNZUcC4bYVYvlUTUNiAB/wIBqUX0AgEkngAAAABWHJSUPAXSSsUOPQl+KcISv6fezgP/7EGTmjzDADc8DL1moDiEqrgApJQL4NzwMgS4gKwRqeACklDEKF4Sv+BczUXACeeADzUlcErW5KRkQBlxayCijIafjWFVLJhtihscAAEA5AAAAAG140DM7SCoYDygfAoP7ooSjUEaw//sQZOQPMKAN0AMqMcgMIRquACUhAmQvQANhoKgkAGq4AIgEvN41o1nwACUFoAB5dYcqmYKFIz2YcnIOssbSzrMIEddeTuL1CaN5VAABACoAAAAAXzUCBbNsvIC3LQKMHF7dCpvZJhb/+xBk548wyQ3OA0lpmA4BGs4AJwsC+Dc6DD1G4CiEafgApJzeEa+/CAZqW9AABqCWAA881YE6oFJYGVMqqloMY4DZEWYZZWS22Mys8ACAqAAfNSwrt5xx/KF2C/+pD8tYVhHRIT8w2f/7EGTlDzCmDc+DLzjYC+EargAnJwJoM0ADSUCoHIBqEACIBAAAwBZAAH8+iNwUVJyVyDeAgzliZxZgd5E8oDWueRed1KBYEGBS6gJjWYL1wTU5uTLZcoKL4GOy4ZI90dLucEmgeVBv//sQZOmPMOENzYNPabAPoRquAE8LAzg3NgyBLiAxBGo4ATCce7kPpfwvqoBASOBdsPs8G9IT66agMkQYByiuh9uLBJg0o0yFtmB+kAAjBKAAAAACyzex76qaQb2gogDLTbPNOESU5WX/+xBk4o+woQ3PgFloKAuBGp4AJicCbDNADAmmaBeEargAjJzPkSTABAXAGvW8SbD4CNec9I1+yb6W9Ju27wS4gegIFa2RYlp19YABrKYDSAAACzc3YMXVUUUSEBE6whtaY2F5tpE9mv/7EGToDzDbDc2DWDkwDgEajgApCwMENzoMtWogJASrEACgnn6uPxAK93UDyMl6ACiSUsHqQcnuBH9yFcJsYIPQV+KcIKvxPj0Qoa7i+/jL7gAgHQAL94asAjJh1jv1ZGjeZN3ZxpDX//sQZOSPMKgNz4MwEUgMQRpeAEYnAqg3PAyxpiAihGq4AJycKzL5gfoAAEAOAANHeJmH4wIRJ3QTb2CM/dwmj1MqI+aEDdA8RQABgCWAWAAAP5Ood6ZS+wpOdzjk5BFljInVKkwBhlT/+xBk5o8wyA3Ngy9RuAwBGm4AJicDHDc4DTzmwCaEargAoJw5d8kiyR9AAAkBSAAssnBCVcJ9TAPGoCMAVxsJ+LYfA10iH8nuSAAKOcgAAAADzUnYecGSWQFbEqpaTHTon2FgK86S3//7EGTkjzCtDc8A2GgoCCEahAAmJ4JwMz4MrEboIwRquACMnCa9IALD4AWeXRSag5PMjHla4cMFE8Lqhk9fSkUK+ZeThAOv7waze10HAAAAuQ8nLKgw6uIxAlhBrEf4IiMOu9RcVkc7//sQZOmPMMQNzYMvWagO4RmkAK8LA2Q3Ng09ZoAxBGeQASQs6kC8ECAAErJgOANqp6AMuqqZnlhRMYgXwHXeDPzsey15Gf+GGAAIwOAAAAADXaqI/lZBA3LjE2AzX0qHcw2I3UNbY+z/+xBk5A8wnAzPgNhoKAwBGo4AKScCeC88DL2i4B6AadAAvAQYJmVCWR4wdUG5CpJSiEIA27QpwCBbFyiiThRRO1sn8Kv+kAojg8BgAAAJByUlD4o12H0Eac55xl944oyyYHO4BEGxQP/7EGTojzDZDcyDWIiwDsEangArJwNMMzYNYOTAMARp+ACYZGC1s0PgAE0rgAAsakrBxsYkIh5yhDq0wKryHJLXBiERKjPfKn/QDAbOdgAAAAFYcL1BA9TYiHHIEupLxI1bqUE9AxBk//sQZOIPMKgMToMtScgHIRq0ACUngqQzOgNloOAiAGn4AIgEuL72zJgAEcEwIAWXWH6qpn1FThwyrjUpWUsaEj1h+BqlZJb5Pd9IAAqyYAAAAALamoGAqaMBUefkQv+WBt7+lZc8nqT/+xBk5w8wuQxNg1hROAyhGq4AJycDHDM0DL2mQCaEabgAiJzY60IVreU2oAA1B8AAeea2OWRogqdmRnIMZzKcjVsR3ke/zzIAAoBwAAAAAaLFuENi2l4GuWgTwCXaiBHnJ4Rpwb9s5f/7EGTljzClC86DT2i4DAEabgAmJwKYLzoE4aDgHgRpkACMnCAAQAkgAP58Hb7wkNxixvFHTGOxwTOLMVYWPb0duPLOJ+kAATosBgAAAAZhR6cPn1V+j86p8pvKMw4CRv5La0zh9hY2//sQZOkPMNAMTINgM4APQRqeACkLAqwxNgyA7iAvhGm4AKyUKRJWZerSwQCYDwKC8es8qJM0KqWJFWoNdH/IBckWOWFUWtAg5+ugAAjApAAAAACyz2G4FJeh7RoMuFBOutupw70r5Gf/+xBk5Y8wngxOg08Q2AuAGo4AKwECdDE6DDzk4CqEpqAClFSdU9ByABr1xHV6lyGBgcl6l6pzBUciKNJxoUO8CXs2+9xRKo9Nu6xa8FgAAAKq0zLMU63l8KZ8iknW7NqNhsNgKBQAAP/7EGTojzC8C82DTzmwDqEaXgApGQLoMTINYgLgKoSp+AConAANIZ5hA6ifEKK2OXmx5J5YiNsqq5ZFCjc54EGH9mVyhQFpuDoKu+kiNd+lg1wUgRgazoAAAAAAAAACkJTNFSGowrG+//sQZOaPMLcLzYNYaJANIRqOACILArgxNg09pmAnBGq4AJycStWZaZiHgI4AAAAKoIgdLOWbEECJaZMT10YDR1WC3ERMQU1FMy45Oaqqqqqqqqqqqqqqqqqqqqqqqqqqqqqqqqqqqqr/+xBk5o8wvQvNA0lpkAyhGm4AJicDCDEyDWFk4CWEargApJyqqqqqqqqqqqqqqqqqqqqqqqqqqqqqqqqqqqqqqqqqqqqqqqqqqqqqqqqqqqqqqqqqqqqqqqqqqqqqqqqqqqqqqqqqqv/7EGTljzCXCk4BOHgoDAAabgAiAQKQLzYNYaJgIYRqeACMnKqqqqqqqqqqqqqqqqqqqqqqqqqqqqqqqqqqqqqqqqqqqqqqqqqqqqqqqqqqqqqqqqqqqqqqqqqqqqqqqqqqqqqqqqqq//sQZOmDMMgKzIMvEbAOoRpOACwnAzQxNK09ZqAvhKm4AKQsqqqqqqqqqqqqqqqqqqqqqqqqqqqqqqqqqqqqqqqqqqqqqqqqqqqqqqqqqqqqqqqqqqqqqqqqqqqqqqqqqqqqqqqqqqr/+xBk5I+wngrOAwtpmAuhGm4AJicCkCM2A2ngoBYAafgAiASqqqqqqqqqqqqqqqqqqqqqqqqqqqqqqqqqqqqqqqqqqqqqqqqqqqqqqqqqqqqqqqqqqqqqqqqqqqqqqqqqqqqqqqqqqv/7EGTpgADdCsyFZGAAEwEqfqaAAQc0V1O48QAAYAPqOwoggaqqqqqqqqqqqqqqqqqqqqqqqqqqqqqqqqqqqqqqqqqqqqqqqqqqqqqqqqqqqqqqqqqqqqqqqqqqqqqqqqqqqqqqqqqq//sQZMsP8O8HTX8wAAgAAA/w4AABAAABpAAAACAAADSAAAAEqqqqqqqqqqqqqqqqqqqqqqqqqqqqqqqqqqqqqqqqqqqqqqqqqqqqqqqqqqqqqqqqqqqqqqqqqqqqqqqqqqqqqqqqqqo=",
"B4": "data:audio/mpeg;base64,//uQRAAAAAAAAAAAAAAAAAAAAAAAAAAAAAAAAAAAAAAAAAAAWGluZwAAAA8AAABwAAAvIQAEBgkLDRASFBkbHSAiJCYpLTAyNDY5Oz1CREZJS01QUlRZW11gYmRmaW1wcnR2eXt9goSGiYuNkJKUmZudoKKkpqmtsLK0trm7vcLExsnLzdDS1Nnb3eDi5Obp7fDy9Pb5+/0AAAA8TEFNRTMuOTkgBK8AAAAALE8AADUgJAUATQABzAAALyGIkVtxAAAAAAAAAAAAAAAAAAAAAAAAAAAAAAAAAAAAAAAAAAAAAAAAAAAAAAAAAAAAAAAAAAAAAAAAAAAAAAAAAAAAAAAAAAAAAAAAAAAAAAAAAAAAAAAAAAAAAAAAAAAAAAAAAAAAAAAAAAAAAAAAAAAAAAAAAAAAAAAAAAAAAAAAAAAAAAAAAAAAAAAAAAAAAAAAAAAAAAAAAAAAAAAAAAAAAAAAAAAAAAAAAAAAAAAAAAAAAAAAAAAAAAAAAAAAAAAAAAAAAAAAAAAAAAAAAAAAAAAAAAAAAAAAAAAAAAAAAAAA//sQZAAAACIAzy0AAAgAAAqQoAABAuBXahjRAABShGrDGiAADAAHhimsmsgbxhFBCI7rLV+n4JHTxleMv/0aKCic6ZpHusNaWyixlfFxuOcO/+nSxusTK4Ab0q9+/M5W/2cEfyh/xHP/+xBkCg/wqxFZBzzgABViKnDnnAACWENkAJmiAEeIagAXnEhyWdWj4XYBYgn3153Gv+jQg+VM+Ih2RKTsUAGDvzhbtj584W/JF+f0fpOao2gaem5UY+F/qMfFTs5p/RWKZqB4DPwbcf/7EGQED/CcENgBGDkAEQIqYCMHIAJIQ2AAvOJAQIbpwBacgDB/wP+gz6BR9bP+qbVbB0FIzO2E4x8DPxj4XbFbBxKAOM80KB+2Bn1D/jZ23T+ijyAK/nBcY3wv9BjKv2aP0gadQD/e//sQZAKP8JEU14BwOCAQoipgDecgAgRDYAgE5kA4BqoAF5yAXBQZ+Cvyou+IW+S/9Mf4FEUxawKjG2Bnygx8UPiGa9YQDJ0Chf4HfKv8g/d/0xZxyxn3ELfE/yjs1//dQXkDEkeXnw//+xBkBA/wmBTWgFhpAA4CKlBAB5ACSENaAOFEAEUIaQEQqMjd8TX5W/ySb5v/6KHOgLxq2w3fx9fLEKvoiyCKs3ywIi22E74vb4zdnNP6KPUAZ2GrDEv8Jvxc/xUf9H6VjLggRfXPhv/7EGQDj/CbFNWAWGkAECIaUAXnIAJQQ1YBYUQAQQhpAAecSCGzfCt+VlnzV/nf/TfgO0fVhCX2wJfKF/jbs/6J+FMsLfLA8HNsB75Uc+Mue0fpzwHGhu4KjPwh+UGfle7T+hWjcgM0//sQZAIP8IcQ1oAwOQAPwbowBicSAjRTVgDhRAA8BukACBxIOeIAZvgJ+pb4+7d/0RFnQD83YKh/wJfQZynf/01ozirfJBkCW2Er8t81/k/T+isBlbnlQ/4i/UvlnZzR+lWU5npfOmb/+xBkAw/wjxTVADhpABCCGhAHByACPFNWAOFEAEIIaIAZHIBitp4lv1t8q/MOn9Mz2C1ZbmMDdMIvlSXxD2/9B9GAxX2zBLDmmDd9W+f+Q9H6SLhAZW+egf8Fv1b5B+e0/lU1OAJre//7EGQCj/CWFNUAOFEADmIaMAcFIAJIU1QBgmAAOgpowBgUgJ4Zhz4NP1LfNf1H3R+iXGNOv9CBvwC+v4lzv/TR6QKyP9Qux51Y7vz3zn5V6f0VkYMvUYG/Av1f4n+P/9IwcIvy91iq//sQZAOP8JQU1IA4aQAQopoQDkcEAkRTUAoAsABCCmgALByAUdeMn898z+sp9P6YHtgrbvoJi/wm+r/Z/luj9E15kANHfpCKr1Y9Y745/UCf+mK3UPBlzRA/xj6v8eb0J/+ii+UDg5z/+xBkAo/wihTVAFhRAA8CGiAGBSACYFNQAeFEAD2KaEAYFIDQdL/Gn0LfIvx/0fogkZAN78wV+L/V/jec0/prfQx1X3kwOhb+Lf0LfI29Rd/6CPmAONyhTfDn1f7P6Df/TYZoNNkMef/7EGQDD/CTFNQAuFEAEAIaAEQlMgJgU04C4aQAPQpoABiIqChiHfip9G+a/yHp/TP3nAN2thTfCfxrfCXPaP0IfhA07y5SH0V/URfnG+RPyW/9NcYAk88cPfKX1b4dvif/QlFuFgTW//sQZAKP8JIU04C4aQAPAUoABBEAAjhTUAFhRAA+iGeAHBSA+eQFfasd3zjfL7fNeglOAG1XPpHvkzr4by3f+9W4IZnrlxcHfhc/KN8Yv8v/6CLIwtDnHR3wC+Nb4V3aP01lTCY7hmj/+xBkAw/wmhRSALlpAA4iGeBMBTACYENOAWFEAD0IZ4AwTABlgfAzaGFq+VfUND/NLazgIY49R3wL8a3xN30IPqEC1ecuCITtcGn5R/kzqn/9NE0waw88db5JfOt8uv//QpPgcy5rfP/7EGQDD/CXEVIAeWkAEIIZwAsHIAIgQ0wBYaQAP4hnQCwcgKANBS1YWT+VH/WNK9N+CC273LlW1wZ8qMfCnOf9MboaI3ufDQhrxIfOH/mj//0R+DBLu8sV6YJ/UY+Xdt/6anE6Bz3a//sQZAKP8JQRUgBYaQAPYhnQBwcgAlBTSADhpAA7iGeBABYA3zQIIbNWFP84R/j82VvkYE4cuVfXAp+MfFPPf9F9H5th83D8KGvCU/I/ye3zb/026wApPss/8g+GfEH53/oq+zhCv83/+xBkAo/whhRSADlpAA0iieBA4jgCPFFGAOWkADsKJ0EQHMAGoNWrB3/WR/l1/nreAWtz5fXBx9Bvhm+PBwgtG8+mbA1aOBQPnS35U/ze/gH55hQZ0wH/KFvitvkKUTzEfr/UNYatKv/7EGQFD/CUFFIAWGkAESKJsAsKIAJoUUQBZaQAQopnABwogIFf+dP/Sb1lyK8Hhvc8Rh3NwFPi4t8ev6E4N+FD1LPMQewZdGsByfKz/yv8nkuxq3egjF98Cf4u/F35B/6KUfoGf73D//sQZAMP8IIUUoBYaQAP4omgBm0gAmBTSAHJoIA2CKdAGCiAGLXSwqfzv7P6zIlwgyjdYuPo4bHyo/929RjR+dAHhuiCHIO2Ek+dPfKvzX/0VyBffoHjb4T/lC/yvLUKbgjivLnwjm//+xBkBI/wohTRAFiBABBCiaAHDSAClFNEAuGkAEEKZsAoqIC+GP/Olr5898t/+gg8w7GPYRxQ2w+fOFv0H+UUBNBpmZvmoByIvbA+fWWfIr/NP/TF8wDb84GBRvg79B34u/L9CjiPOP/7EGQBj/COFFGCQBQADmKJwDQCgAHoRUoBgaAAOoimwCaogAJlXPhkome9Qf3G+AP8DWl1gGB7EQjbYm2P87fEUesAuP2EKGvbEC+pvk5tUboAi/cSg5vgO/Uv8YvrLJzWYA09DnxQ//sQZASP8KYUUIJAPIAO4imgCeogAohRQgPiJAA+iiaAYDQAoUdqdQXR+chGW9B0EvUC5+xECW2Ad8q/yB9SBzY+F1Z88eBlahWGIvqP/Iaf+Tzh6gGf7pitp4XX51vmTfNaOF/oAGL/+xBkAo/wkxRRAgA8AA8CKbAMDQACYFFEA4WgQDwKJoDQKMDc+LQF5tTw1bjPwo/yINKwbnsTxe1YjX1nvk9tMNPGAEp+gCgAraGBRvrLfmx75bLOoHvcMwSz8Bn8c+Sv8tUGIsBIt//7EGQCj/CLFFGAQGgADiIpoAwNAgJkUUICyEWAPwimQDA0AHAjAhteE5+dP/Iv5oCcNHsIcXtWHO+o98q5dQXmC0p+oJQJNqw6Z/LJrcAH+BwVYMLdw0jbrwuPzhr83bKKWW9YMjBG//sQZAMP8I8U0QGgiZAPYhmQDA0CAlxRQgMCQAA0iKaAMDQIElrxGvyyafI5vmHRBAdvYIko6sTr5Un8mv26cHUg6d+oI0RDViHfLJIKbk23zrCRY/DSvXjb84f+YPqqCCOohT0AnhP/+xBkBA/wmRTQgFE5UA/iGZAMDQICpFE+BEmhQDoIpkDQHgANeJp8qDE8RX+PdIdxYfCJKerFt84R1+ZOzugDjecDrq6QQ4FEeqoF/7CsrqGhL5iVv1if/DSOuvHTBq+K21Vg5hUvYP/7EGQCj/CDEVEALVEwDuIpgAQNAgJcRUADROHAOYimQDAoAGICprgo+UD5PJmywWF0+GERerG/50dV+avlRIbnAuBbw/wVj1YsfxACKPxDysHqA38MQT1xM+LxO+LupaD5mBJn7E0D//sQZAQPMKMUz4ByUFAOgcnFBAcDAnRRPgSCQAA0CKaAMCgIMeuAh8GBNvyQv8bdMBwAkAz4nBvxf8TkuHsqoHaALie6xawrL1YyfxuJ35HN81owBf3IQT+OfEdrch6lgLpgjs/4bsL/+xBkBA/wnhRPgHJQUA8CiYAEDQICfFE+A+IEAD0IpgAgNAii9ag0fBgT1fkbfHZgejdkA1/LfkUoKbmD/NVDPYI5e1IhPCrqx3/JQb635Rf5pHAbb9x8DX8o/Kx0U3Mm0gnxAfif7v/7EGQDD/CXFE+AMlEwDkKJkAQNAgJIUT4BSUTAO4cmACeogBOQ0n4hPi4E18YP6E7IDI9hmEj82+dHRXnfzwMVygdQe5qEbFF0xT+HV8ib5AgnoDP33BECfxZ/D5MN5eoEM2cA39Ln//sQZAOP8JoUT4BSOFAOAimQNAdgAlhRPgMCYAA4ByYAODQQwjZO64Z+VBJfFf0H6fWA+ewjh1xK+UDvlOUEPMQAKI81CSST1ZBvlkkvov8yDt1BL9xUI/x6/KijzWtDahQVhy5bCVj/+xBkBI/woRRPALmRAA/iKXAGJyYCXDU+A04AgDiGpgA4NBCB9eMz8lTa3LH1GIVzBDvPCVFvTAd8QEb8rxYWM1HQnxHnggQ8bUMZr5Z4ey3eCfqAd+4qJa8YX5U/DOs0brOAI6rlMP/7EGQEDzCaFE+A02ggD4HJxQwNAQKMQz4D4aJANocmgCgcmGECvrwvPys98r/NbTgAw9YBLexEb45vnD/ZqYN+qEy8z5oIKAw6FYVb5098wfv0RHQLCfcfj2uDn5Qv26IgG9zBqQ2O//sQZAOP8J4RTwC5gJAMAbmwBecgAjRFPgLhpAA5hyYALCiAVy6DHTqDlfrLXyk2Uh5g3t9hAMaYTfQvrMCcTPNLfNB8AraGDu/PfM2y7C+gKjznh4KNcCH8vzmih3hA8m5xPK4lgUn/+xBkBY8woBFOgLmBAA1hyYALCiACdEU6BGWkADkIZpQotISmdQXt/PfLr5SK6hFu8wRg+0wIvy/Dihu5yz9On9ZcA+Ags5gJL9vj4+ul8boCMt1lRG14efrf52oMinyQc4HOPUZheP/7EGQFj/CmEU4BGokAEKFJhRgTAQJsRTgE6iQANQimATO03AdrLODz+3zY9lqVgAIemDxP1HCE1YqWt+G9aAdz42PpqNqzgRAwssYM7//JXlXP9gVA3VAZrit9f5zpKRB7TwA6QlnX//sQZASPMKERTgKAFBAQYUmYCw0hAoxROAPqJAA3iKYAYEgAMQz4rZZwWGNiB8tCiCgAAwDuEvv9KRtWFPr5odAtyR0SMi1l4MmQylgj7/f5HN88w2wBeN0VkJrxRP2+d6YojgJ/MTr/+xBkAw/wlxFOgFmBAAxhSYAHDSACYEU6AWYEADuIpcAcNID1E6JcWsxwLDff5fbTHxGsPekdHTVhZ92GQ5dgx7zzzVk8L4lsywJf7/KL5RC4TYrnNSsdNeG5+3zJtNU4P/QKe3U7qP/7EGQED/ChEU4A2YEADOIZgAcKIAKIRTgB6gJAMoUmABkoEIiPxCZjgKn1v8jHy6XIxr7y4vFGmAn+3yNQC+48aeLa5JFIlsyqAO/rf5ePZRnzoBGNywjijXAY/DZUI5dA6Zy1VVjy//sQZAUP0KoRTYE6gQAPQhmVSAKDAnhFNgFqAkA0BSZELCiEWC1l2sAY+v6x9trp4ACj/OARvz4/ktpYnfglD+4MMHfrbDfOHsvVA2b+tvnj+qFODIFb5YGRzNwCn4cqEnah/AreOqv/+xBkBA/wpRFNgNQ4cA/iGaUEEQECVEU6A+mkADYFJgBgSASN4ocu1g2AfUt6AdytPQAI5wEurnx/PaWLn/f51QQooUMJBwXYhkTpYF3+e+X2y0D50BPL5aF22jitO/DNYPLqPmfkU//7EGQDj/ChEU4AemiQDMIZgAQSAAJgRToE5aQAMQVmAFwcgKFxsFg2jgNj6j3x9fQinAANQ5uN1/jL/v85AO77KHNvYTyGLh7SwT/6m+TH0wznMqO8sCpf4COTy6oYC9Ss/9p9DHgI//sQZAUPMJ8RTgBZaJAQIVmoBgcFAphFOATppAAyiGYALByA4gaOCefON8km0RAooADDzAAZbkwVGfhH25VAO/zIDkK5x6iXEcNmlhM/nH+P7aTj84C93mCEP+EH1/KVUXsBnDKT7VH/+xBkBA/wkxFOgFpRAA+hSZUHByECWEM4A2mkADGIZkAwSATgMBzbAx9C/yV9FNwAg4AivOeIQb8I9bsOaQdL/UDqCZA9RfGoUN8Q7eot+REGuBen6BiN/5Mft86qC4kzceG9pOyCyf/7EGQFDxCtEU0BOmkADwHJlQ5KBQJcRTgBaaQAN4VnoBgchIZAibYhH9ZH+bnspTUAAj9gfLdWDvxn+W5nSJA9xISonXqMSeGr4/t50/8mvrzTj+BF2F3v0KB/xzkNVSQJfxIjvkZE//sQZAQP8KERTYE6aQAO4UmVCwchAnBFNgLpokAtBWZAHByE1ZeEOEb5M+df5cfKUnAA43KHU5zRMH/J6nYeGAT1KTpIp16RKhBhl+b/Ot8nNrMfEEP7zhAM/LdmVVCX+xo6b2XaI8j/+xBkBQ8QqxFNATppAA/hWbgKByUCfEU2BOWkAEGHJdQonJwFsUdePF/Olnx/bVGlFUAR9AoA43RBQZ+M8jqLhP3QyeXVnjxAskHVjBfWWfNXytPwEEcMB3vzYXRtrhn6F+HFQrXVjf/7EGQCDzCREM2BOmkADeG5uEACgQJEOTgD5aQAI4VmQBgclBoYOWxCAV168Ob9RG+VIpIkAFHrAQeeJT8rY+skGdBCYm2+QQPpD1YX75ws5rQnyAi+4gb4t5MwH7kgjh1F2I4H0U9d//sQZAaPsJoQzYBaaJANwVmVBgclAoBFNgPlpAAxBWZVABzEQLH5Ue+TaVgAgcwaHnhAW0xdyeoiE2ghBv1OrIwQIQ+hWCq+VfmD6NOe5wIHLiAO1wz25dUUjn9lDM5sPYhiFBFzuCb/+xBkB48wnhFNgTlpABBhWagEDQECUEU2AWWiQDqG5mAYnIR+cP/MmjCuqABDnQJV54qHTVi25LWwX1Nm3hbasoE0EXOYJr6i35m0KKrMXIBFbuUDtcGfUtqVCYG8cOSmw9RTHwEXO//7EGQGjxCWEU2A+WkAEWG5uQmnIQJcQzYDZaQAN4bnIBAoDIIH8j/MXzDpOAAAEjc4JN5ZQ7TD/xjLCCX+HnW5PtWaB8BFzmCL86R/nIAWqgYQAPuo5rhY+hbWBwa/bBxjsmfK4Z4G//sQZAYPMKQOTIFagJAN4VnUFA0DAjBDNgFlpAAohWcUEDQOnZ3BcbyyVuHIAQQm2FuCvP2We1Y38gMP3PEKjaswAjBSzmBA/lb/OwPcJz862vGRyGoLjTc0N1on0wjD1mOFpHyy7DP/+xBkCQ8Qjw1NAPmBAA7BWbkEDQMCgEU0A+YkADoG5mAQNAwARMQAABQWT9ittWPPs0iKHNjw/fRtWcCMQzLCzfyyWvmXSgCS0CYJlusrbXjAfUf11QgHwoLgvdEJw2MxwsU+dJb5m//7EGQJDxCYEU0AWYEAEOG5qQWqJwJURTYC5aQANQbmoDA0DGiJAqoAAAy5AVn8rfTAv+hfKBIDcSOEO10gI4UMywJP8s+YvpgAJKCjBSfK3145Pz+pHgKcqcB1nmoH4EBmNYBQfUWf//sQZAkPMKMRTQD5aQAPAbmoDA0DAmw5NAPhpAA0hWeQIDQMMH1QIE1ACiwRv50/qxz/Wf1kgl5Q81y5sHYBceZVAIv5w9w5rgCEMbjDhueyz+vHJyYyDcvR06ex5VIcDJ5jWFhHzjf/+xBkCQ8woxFMgTiBAA8hWZgJpyUCqEUwBOYkADGFJ1CgCMzLPVEETUAOI6BI/dRnOwH8nqQgV/Zwz6cuVh1gzPL1QNp/LD/PPlWIgBDAcS9QAGPlwDXVAoI2NBmt8ohjAq6OBBPqP//7EGQIDxCTEU0AuGkADUFZlQQKAYKIRTAKQEcANwVm5DAoBPOdNLwAEOgAf3Qd3wW+S1jqL/LAEVKHLYQoUc2qBun9B/h20ZohHAAWVAGeyF/iA6NCpSADQ9zoQwT5RA/ijo4ST8/8//sQZAkDsKERTakzaCgPgVmpDA0BAnRFMAPmRAAsBWbgMDQExfTmiEcAAAo1QSf3OH/jv6NQjgU1KBSXDlcJ2KLm1QX7/f5g+gM0F1h09jj/GJ0a6gqBXlQTjPngjzXasOp+HMuxEED/+xBkCY9QgQpMgPiJAAyBWdQMDQEB8EUyCYBQQC6FZqQQNAQxIPUKvucf4/9BqV+gBiqhzcIlJPfDu8H1ZpwAwVh29ip/jR+q5eAAHDCfVM8O8tBLFTz2GDtTszrgZEQgGAAAHtAHff/7EGQPixCiCkypeIEID6FZvAwKAQJQRTUFyaCgNYVnMDAcDMRvwZ/SShEGPQA0lubgfQz5/Bu/V+VdUAAgDAgCjgK9ijfEH64Ng/fU807zQM5Cu1DDIT6n4e1xJJAACKgEvuUb4xXC//sQZA+PEJMKS4D4gQALIUnoBAoBgixFMgSGQEAyBWbkMCgETwAfK3Nxehee+KR+p/mPLZoBhACDVAW+Ub4y/VVEALgcwP0CiF57YpL8/wzEAEAAMLoA36N8UkAEtqADqe6ZGAzaniv/+xBkE48weQ5MgMGYAArBScgMBwGCNDkwBM4AgDAFZxAwNAxfz/DmmAIACBuKCdfUe+TuheXgAXBm9gH6fmAlgXG0MQt86f+ZtowgDPAAABiAM36j3yb0ariVFUBcLdMMkDTvjK634f/7EGQZizCsEUwpgZgYDoFZqQgNAwIMKTSkgmAgLIUnUCAcDL00AAAWAUJAt+3xVqVoJFMARi1xg+n5wMkEy+QL6/znRQEABYMAABBw8/t8m9mus4A2K+oFIjPrCIKl8c3512ay+AYA//sQZBuBMJ0RTcEhkBgOIVncDA0DAlQ1MKTSAKAthSdQMDQMGoEIDX9bfJ2ppOACgW54fvvMgLBC+SX1t871UACARvAAAQKh49Z098r5HUqEEsBAxtgC8HuXQwyvsZ1uwzrwCAAwoVz/+xBkHYEwkRFMqPhpCBBBWZwgDQMCXCkzA00hoC4FZ1AwNAws/rb5M6VEFJQAAcET3OUW/rLwTgePURn1t8y6oAgCIHgAAB2B2fOt8z6dawUKBO+1ORL3NQ1wwPkX/b5m1FQgFAmnSP/7EGQfBTCyEUxBWZEIDyFZzAwNAwJARTUEYgQgLIUnUNAJhCd+53hFp6AAtJH6R/rf1ksAtAya8cn7fMX0wQhAUDAAABWoAj2K/iv+rkpqMa9E6W5yiH4Vvjn/b5h0QNBsQBh6gVv3//sQZB+DMKkRTCl4aQgPYVm8DAoBAjRFMqXhpCAxBScQMDQEIr/LiqegADAP9xRqx5chB+Ata8OZ3Yc05xBgAAlJ0LAey/yL8/gBW+ippZWePI+gYaWJT+pvlnogjDIgE91AZfudfAL/+xBkIAMwoQpMKNlpCAwBSdgMEAGChEUupOYEIC4FJ1DQCYRYFUQAQgxnssCe5ctSCNrxGO7M4UBkUBEJ50Onnjp/4w/JgLWFinseRisNWliN/t85A0CRAGFdAx+6v8AqQj++0hyvXP/7EGQiBzCZCk1BOGkIDcFJpCQNAQIAQzSi4aQgLYUnUCaIlHRHBLXAofh6iISCgMIrCi9jpb8e4WA2gWAdN8UB6CWdgL/T8rmHmEAIb0CT7lR3AP1VVDlclBqf4chi6JDRwmn1fmD6//sQZCWPEHYKTIE5UQAMoUnUDA0BAgBDMALlRAA0BWckoAmEMKhYKBAesJt7LLfkmgX1NnH1b5AF0XtLCb/V+ZNpgaEggEuQFz7qH/ERJjv3EHRXYfKYzkbbDY//M+iCMSCAMNWAin7/+xBkKw8wkhFLgXlpAAxhSeQYDQECLEUuAWWiQC8FJxAWnJTS35PcJP6LnnFbbJQZyNvhX/hvTBEIxAI+QNn3Qf8IKgIBeIHgnY4/Ecc2wMf/lOjNPMIAAA4rqA9P0Cgf8L/rr4MB+P/7EGQvDzCIEUwA2WkADEFJ1AgNAQIMKTAE5aQALgUnkBaUlJnaFbbLhFLN8P/5qAIShAUDl9Zwt+cqqKZAAIEuYQP7eehGI5bbBj9cAIkEAwAAJil6jh/5X+rvhAI10eT/UbVnBdI2//sQZDQDMIARTIC5UQAQAVmpCaclAfApNKLlpCArBSeQEDQM+GH8M64EoQo4QjdZw/85Ig3/rgG0kz1GIulm2Hb/8y6sw8wgAAAguDnfpEQ/8m/rFYTckcsbRtUfAyW3wM/v8jgBDgj/+xBkOIMwjQrOQHhRCA5hWewEDQMCOCkypGWkICiFJ6AwNA4EEgpDdiIf+TkBQTh04hqiegsgjbbCV34bgZEYYAYXSAk36REf5j30yJc+ER5w32x5Cq++ID+/zmacYQA4rlBUa5Qr8P/7EGQ8jzCMEUuBOmkAD4FZqQQNAQIQQzAD6UQAMQUnEDA0DJfr5+ABIE/chCemVnSGSESQ9sLdrfhyioWjAOImQEz82GZvki5HyBx0+2uNwaRv3w5P1v8r6IIRWIBXqAMxgTfDKqbQ//sQZD+DEIAKTAC6UQANYUm0CA0BAjhDMqTlpCA3hWakJ5SEAcDNAqaW2O4WQdDvwutfDMEIkFAwPOAJvz5ELPkiBg77gwxtWtsFoGQT+Fz9W+U6M0MwgAIp0BqexUWc99cKktAuIpH/+xBkQw8wpgpMKTlpCA2hSdQMDQECNEUwBGWkICyFJ5CgCMRcy4fCSCfx99S3D1EQtEEON1BE+soNr766gNFmoUCnOCdh1MQ1/R/PfMehiEQgBwAJ86Di8ZBv06ns4AEF8oE5k6WzMP/7EGRFARCRCkyo+VEIDcFJpBgNAQJMRS4C6UJANoPmpBA0BLBACf2+hb5A8EQhEAMuQSXXHjaboBefmUNa2w9iGNAr/NvnHYcYgEggFVAG9lGNCq7gAJgThM4ZJ9qx4B8Ff5K/OP87//sQZEcDEIkOTAD6UQAMoOnkNAYxAmBFMqPlpCA4A+cwFohMElEAAAHyBOW7lhtIiC8h0Nzj5OCIP/jbkdEAIkEAJgEvYXlvlkiWSAAUL5zqC+2SAiHdcTfy+qAISCBhQO1umVnvn+j/+xBkSYswmxFMqRlRCAsg6cQF4iECODUypOWkICiDp1AQHASvqgW7HcDeeovg0JasTr8/w9AhEVAqvlbfPdHv4ABwMaxwe1faswBoKGvET9Z/5jAEARA3HBMt538t6IhRhrog6IefWP/7EGROAzCfEMyouWkIC8Dp2AWmJYHIKzIC5UQALIUnUBAoDJUPGrGF86+qgIBCgMQJ/X8cpeAAXBL3WBcdrWZB+ERrw1fOuw5RAABIAg1Q0+r/HdSQKrAaaBQWTnNCsCWmEf1La6Aw//sQZFODMJINzkBYUQgMwVnUBA0DAiw5MqFlpCAmBWdgEDQOKNQCBH8qX+NNSlQVWAAZXz2se02ubD8EbXhSfWWcNwRCUUQtYTj0Ssj/IfTEEyUCQXmIHDc1cYmrGn+e1UBgUUUaAL//+xBkWIcwoxDMqPlpCAuhWcQIDQMCGDc1AwKAICUFJ9AQKAypf5DpSBFYAAAA9zRlblzYniQ14WH1FmmQlgiQkJAAAD16gM9ozg/SFAug0AS3yUMwS0wI+Q14ZjYYBX6AP90GcCWn4P/7EGRdgzChDUwo+WiYC8FJxAgKAQIkNzcBYUQgLYUoEBAoDAKL90AXrrloQYo68HZ847DNFYpColzB0eyP8XrhCAx06EEL5aErHnVid/nH1UBCIIAkI8c/OKfgAwpwgKXw5TAWyDo4//sQZGEBMKcOTME4aQgNQVnEBA0BAhg3OQSCACAshWhQEBwMFE+cP8/pAaEDbeAABMFB544+rHPyWoUfMwF+T5aDhm+lh8/1H8rAEJBAzgr7iZ/jTornoAFIhXzAACLcrheI29HDImP/+xBkZAMwoA3NQFhomA/hWn4cBWEB0CsyAuFEAC0FKFBwFYT8F08BjUYVRgO9hN+D/o+FSnTA1p+eA+inpYJP9Z/hyAIMhBiMJPuUb5B0Vc03voAAFIxoAdtzcXoxdHEBPrf53r4EH//7EGRnBzCVDUyoWGiYC6FJxAWiJQIUNzcDAkAgJAHoEBAkDI4DjgK9hAW+I9LoCQumByD80GqJrpYfvr4Z1UBgUUAgAK/Fw58VFadwA46wBatzcjQuvo4rn1t8y6+BR4OBBgAvZC3x//sQZG0PMKAOTCi4aQgQQVmMAC0RAfw3MgMCQCAthWeQEBwMH+AoYAzn6BgHn3xPfJZfAQBjAGMAT9C3xAKINmqAAAVD71gXrdMaAa9sOn1t8xfKwAKDCDgAAAAJSCde1vj/4HcCim//+xBkbwswpRFMKmAUCAvhWgQMBwMCIDkwpMmgoC6FZxAQKAzAgT9QfAj74f+C6eBQEOAaAh/b4kXAJkJAAAHUgZG6xEBUtsX34c0cAgEYAEoa+rfEMPYBnBffqDuDC3xaf3+d6cMAwv/7EGRyATCsEU3JgIAIC6FKFAgHAwI4KTCjAkAgLYUnUBAoDA4HFvOnvlX6lcA3uoAAEgV4IxuiHCJLbE9a35nKcAgMUAsYH/KlvifNN6x5KkBbfpCVJb4xv1v85wGBRAEEMfKtqaAj//sQZHSJMJYRTCjAkAgLAUoUDAcDAcArMqMCIGArhSdQECgMokAAFRIuAIDdENBpthbtfD2rAMBigMPA/8Xt8YxBM1hAFpA2L9IO8NjfHJ1uzuvgUBDAMQCH1/IljDi+QAAYbusAoPP/+xBkewMwsRFMyXFoKA7BSf4YDQMCBEU3BoBQYCaFKBAQKAxQYhQwFfUt8cfVAAwAYQAAAAEMBt/O/kjEEkWBpVIAAO/NgxBG+Jb+e4c10BAIUBmDj5V/jyqlJEoAHRZZgczc1GsHm//7EGR9gRCTCkzJIIgYCgFJ1AwHAwH0RTKjAgBgLQVmIBA0DORb8987wIMhwHHAf7q/x2IJKgID6AEr82KQeb5AfoNw3gBAU4UACUAJjX56gZEQjdAAAFnVgLDcqpiLfIF9TfOdNA6h//sQZIODMKEKTMnggBgK4UnUGAcDAhRDNwMCACAkg6hQEBwMBg4BgAAAAIWgE+Pft+vMNPOAOjtQAV/nx/Fb5d1c1o0AkMoLAAg4Dnso7qqBkQiMUAAChH0QKXjUPQ58i+n5XpkAgIb/+xBkiQEwngpMyWFoCArhScQYCgMCTCkzAwIAICYFJ9AQKAwIAAAACAEL7y3rvDj8wPPnAavlofxR+Z6n4ZwKoJcMANDVhg0JylWBgNBhwAAAoAxOhM8tCVjZ+XP3+ckGYHMIAAAAB//7EGSNgTCnEU1JoDsIDkFJ/hQNAwJgOTEDAaAgKAUnUBAcDAOoFDpI5fMNM0ge6ywCD+QxVIPx5/v8zbACQtgsAccC2MfnFfw0igAAIifbo6A/eRhVPfHh34b4sHg4EHIJr44If4Gw//sQZI8DMJcQzEEhiBgKYUoECAcDAiw5MQFARWAsgen4MCQMwIXAFk9ywAh8kxd9WLj4LgEaDAACA3sMf4oqzPuCAAAJAhKYAMtlQS0r68cH4cwMkLkMAAAABugAPuj/J5p3mAB+EA7/+xBklAEwqxFN4MCACBCgeg8MCgECMCk1JIGgIDADqjggKAw25ODI7pgV/3+V4FGw4BkAK9hc/x5VqLaKADgS30XOpupUQgOh/m4AjvzNgEAFBQAAAAUYEH4ufLskRCOgAqLcbiEP0//7EGSUAzCkEU3hEFAoDYDqDgQQAwIQKTUEwaCgLoIqOGA0BAd9OrgQDjgCGBF8Xfjx/PuOAAAgS17w63WxoIQbm4Anfh6QAwCQoAAAALE/BfgeRTIQCgPyDZePnlQ/OwH/rwDAowBg//sQZJaDMKQQzWEggAgOwIn+DA0BAkBFMwZFoKAsAeo4YDAMDvyjfHiBhttAQAAEBXcKm7VKFQbm4CPynAgHHAiQfPkQ98k8g2gSJDsBNDcxWS++KT4ZsAwIOAmBH8o3xUqIFkIANDv/+xBkmAMwmgpMyTFpCAvhSdQFoiECDEM0iABQYCqFJ5AQFAzSAPW/SWW9scjg6AxKEAMQDw3YqPfM0ghwbynIHORUZ3wJ/huAICBgNAE/lC3ylew+ggAAGMrsZAfu/J46N/bFo4IAAf/7EGScgzCcCkzJIIgIDmFKrgQHAQIkQzcBRUQgLIUoEBAoDAeAgAAAAAA9goM+E/QIJ0CgZNyqoN3wv+aAAYHkIAAF/dBvgowqggAAJJ6ykBjb8rLJfbG5wfHo/HAiOoKZ7IGfC8wq//sQZJ8LMKUKS8E4UQgOAOqODAoDAdQrNQNI4KAqBSgQECgMohFoFTBrHibDu+DuvhmJKIIaAP+8t8oq/D/iAAAYEK9x4L31xuOCR2w7fX+ZNx4PxwI/UKDzyhnwvoJoIIAzV0VJLb7/+xBkowEwoApNSXg5CAyhSn4EAgMCBCszAuDkICiFJ9AQKAwoKCnfCb+XorFooF0B33UtqqimSgAiG3qIBF/S4NEwftgS7sN4ajcYCN1BCeeE4d8dpqAST1Qgm2fFggD/hD0asMRYMP/7EGSngzCbCs3g0jgoCyFJ5AgNAwH4RTMJgFBgKQUnkBAoDALQBdJLVcMc/mFyGrrO4vXt35JP9//gN0aYIHKIB9/mKwtDKzDrtecuwSXmVyk6qASNGF0uDJ+2M4FpgsUgdkhoKu3l//sQZK0HMIIQzMJgFBgMAUmkBA0DAbgpMwLg5CAphScQECgMiJ31gIj+NMs/jbP+v//7fgAAADVcpCzEKzJebs0LXv41VQAO7/AAAAAA4NKBoA/v7wAAAAAPKyGAiwhqTEFNRTMuOTn/+xBktIswmBDMykAUGA4BSg4ApSUBqCk3AUDkoCsFKXgFCJSqqqqqqqqqqqqqqqqqqqqqqqqqqqqqqqqqqqqqqqqqqqqqqqqqqqqqqqqqqqqqqqqqqqqqqqqqqqqqqqqqqqqqqqqqqv/7EGS6AzCREM1KQBQYC+FKBAmlJQIAKTED4UQgJIUnIBAoBqqqqqqqqqqqqqqqqqqqqqqqqqqqqqqqqqqqqqqqqqqqqqqqqqqqqqqqqqqqqqqqqqqqqqqqqqqqqqqqqqqqqqqqqqqq//sQZMABMK0RTMl4aJgL4Un0CaUlAjArMwThRCAnA6fQECgEqqqqqqqqqqqqqqqqqqqqqqqqqqqqqqqqqqqqqqqqqqqqqqqqqqqqqqqqqqqqqqqqqqqqqqqqqqqqqqqqqqqqqqqqqqr/+xBkw4EwmwpMQPg5CAyhSdQKByUB6CsyoWDiYCWCKBAQFASqqqqqqqqqqqqqqqqqqqqqqqqqqqqqqqqqqqqqqqqqqqqqqqqqqqqqqqqqqqqqqqqqqqqqqqqqqqqqqqqqqqqqqqqqqv/7EGTJAACcCswFYKAADaDpxKSIAQUsLTYZgQAAUwSpUx4gAKqqqqqqqqqqqqqqqqqqqqqqqqqqqqqqqqqqqqqqqqqqqqqqqqqqqqqqqqqqqqqqqqqqqqqqqqqqqqqqqqqqqqqqqqqq//sQRLsP8FwA1XcAAAgOIKqe4QABQAABpAAAACAAADSAAAAEqqqqqqqqqqqqqqqqqqqqqqqqqqqqqqqqqqqqqqqqqqqqqqqqqqqqqqqqqqqqqqqqqqqqqqqqqqqqqqqqqqqqqqqqqqo=",
"B5": "data:audio/mpeg;base64,//uQRAAAAAAAAAAAAAAAAAAAAAAAAAAAAAAAAAAAAAAAAAAAWGluZwAAAA8AAABwAAAvIQAEBgkLDRASFBkbHSAiJCYpLTAyNDY5Oz1CREZJS01QUlRZW11gYmRmaW1wcnR2eXt9goSGiYuNkJKUmZudoKKkpqmtsLK0trm7vcLExsnLzdDS1Nnb3eDi5Obp7fDy9Pb5+/0AAAA8TEFNRTMuOTkgBK8AAAAALH8AADUgJAUATQABzAAALyGVIHC3AAAAAAAAAAAAAAAAAAAAAAAAAAAAAAAAAAAAAAAAAAAAAAAAAAAAAAAAAAAAAAAAAAAAAAAAAAAAAAAAAAAAAAAAAAAAAAAAAAAAAAAAAAAAAAAAAAAAAAAAAAAAAAAAAAAAAAAAAAAAAAAAAAAAAAAAAAAAAAAAAAAAAAAAAAAAAAAAAAAAAAAAAAAAAAAAAAAAAAAAAAAAAAAAAAAAAAAAAAAAAAAAAAAAAAAAAAAAAAAAAAAAAAAAAAAAAAAAAAAAAAAAAAAAAAAAAAAAAAAAAAAAAAAAAAAAAAAAAAAA//sQRAAAAAAAT4UAAAgAAAowoAABAnQjYhjxAABQBG1DHiAA9PvULw8nzVxZ9s2Q8Amrv9dfo3+nn1C8PJ81cWfbNkPAJju/11+jernzOV7tnG1vN6iVwsl/ea0pvqD//UU/K3NzOV7/+xBEDg/wvxTVB2CgABmCmuDsFAAClGtSA0TqAFeNawBsHQjtnG1vNsRLASa/vNaU31B//qKflf0swG+RW8aAQQEOB8R2/lQav/yP/5Q5gN8il8bGYYFXE2LKW/lQSX/5H/8pulhDWv/7EEQCD/B5DdWAcDKwDuG7AAXlUAHsN1IIgOxAQQbrQBkdQMxiQAwS/86Hb9/1nAZJGYhMoAR1v/Ghv7/rOspkWZTbhbYK1+VD2/f9BoghQSDYghAHq//lQ9vz30IjA5bWOGcZEUo1//sQRAUP8IsN0wBYUoARgbqwDwdQAiw3SgKaYsBChuqBMB2I/4vDZvrd8shA6uRqYaIciuHf/E4Nb63fLBWc/JKUuxIaMFe+n+dG+3/6yxrOsjumsN0FYPxODW+s79c4KeCeSzr4Klr/+xBkBI/wmw5TgNlSgBChukAMMyICQFNOAeVKAEIG6IA6HUARw92/i8E1+T/DNEwwh20cLwrIVt/84SzPV+uinMnzNhRSojJy2/qHV/9S35aCUEMRkusF6Do3/ygcz1P+hQbIEHTj4P/7EGQDD/CIFNOAeDqADwG6EA6GVgIkU0wB4OoANgOogBDgINVtlPe//Bq//LfrBK4e1t+sXApK/+cGs/+WUYkBNTg25IMjzl/8PX/5P8oJiYyYRzAzwnd9Tvo/auiBSlGvUFUOpJ05//sQZAWP8JUU0oDYOoARQPnwDNkyAoBrRgNM6gBAA6fAEOAgf+gev/qX/LYFWSnn24MOAEZV5bn5D6nfKezinffmUChL4Lt7O30Bq/+VT/8qgEZkIyQGQgKdIJK1O+Q/Pwpow6FqUDn/+xBEA4/wig3QgHgqgBBByjAbBVACBDdAAeBKAEAHKIBplJgkXNwaX+ga37vlBKaktzOjOaVIlJde/1DV+SCzHFIRJqMSpe3bWv9B//yxFtHbjWudCFoPTZW/qGr8kgREzDUeFVAwmv/7EGQEj/CVDdAAw6EgEONZ4A8FUAJMN0IE5OoARg1ngFHIkJCiW1v6iFb931B2M7B7dwRIQjdz/4Yn///41ISLZeO8ZQTKspETv2+gNb6v1qDz52E4sIWB9N/6y0r/7f/mFVE13coL//sQRAKP8H0Nz4BzMkARIboQDmdQAgg3PAHg6gA8BuiALB1AM4dBKKf/4f6n/KBRNfdIfAYQbBhP/lAa31P+UARQadKnKADiXPw/+Ht+/5cSOZKt1kkU8df+UBrfv+mfUiXHanU4SSD/+xBEBI/whBtOggA7IBIjWgAPClACBGs8AcDqAEaNaEBgzFjJg1f/p/+RejzhlD5ljZMDfv8XB1f/V//x7TdFItJhgnlVH/4ev/2//HgO7oKUtg1yGk//LBCr/+3/5kpTDiZv2Axgg//7EEQED/CNGs6AcDqAESNaEAcHUAIgbTgBxOoASQ2nwCydQDf/6B6/+hb/8ThY0zzhRYyxXX/iYGr/6N/+VEDy6y94CdJd//KB6/+n/8ccAO+WrtktLUe/+IAav/of/+NHOvUja05B//sQRAMP8IYazgJAFQARo1nwCydQAdw3OgkArEBABugBQB2IrJXdv+cJdfx//xwY8zWtJIb5b1v+IAav/xn/8uRqD/ZSjoT0Q/xgb9Z75Uhqn7dR0JKRR1cTB7fWe+VqGhnq/jY7uWL/+xBEBA/wkQ3NgNg6gBGCmfAXJ1ACEFM2A+DqAEQKZ4CsnUDoxc9viYPb63fLAoIr121JLSYPn/iYGr/6lvyw0Bip9MkqTD1t/KB6/+hb9ZAHFT2pJMSJ/X/iYGr/6Fv11VlpbK78J//7EEQDD/BkDk2CYDsQEUJ54B8nUAIQUTIC5OhAP4pngCydQHB01dA/8VE4ZVm/cktJt9U/ygNX/yjfqBWMjK3rZFWco7w/9A0v/oXEza7UOVJycvn/oHr/6F/1qgkOlubm7okcVIw8//sQRAWP8IgUzQEZEoAPwonQHydQAdgfMgGHIMBPCeZAbRVAP/j//j/qAwXKle8qOSkd+Fv9A1/+XCK0/HhTDBJPPhfyf1v+sx2G/d3vgMIGZH7sOSf+Df/GnvpqBFXHDu2/5xcQA5T/+xBkBY8wphTMgZsSgBEimaVQApMCcFM0A+jqAEIKZgAsiUCDTjq/9Sf/UR+jlQAE0zKX9NAOKBip9v68f9QOQLmNU7sXTkK9t52/1GP/lA79QEI2Ta5YHK/Mmf/Bj//Uf9cUBjkZq//7EGQCj/CTE82AujqADCG5kAQUFAIwUzYC6OoAKgcmwBBMGMwwWKW15/+ocn/lDv1tXMQtuFML/+s/9f6gFee/x4wyI1V63+ocn/lBf+oSUsIShWr/+s/+hQYEi76cZoRYhuVSojf1//sQZAcPEJ8UzID6UhARYcmoDBMjAkRRNAVo6EBCiibVMAqEDif+o2/SsEAqAAbzm6whmD8pf+dLf4hCQHGNu/3NDmAfDYuv/Bif+VIcrAUy3St8xCcwp2yv86W/x6gQFABAkXe/rMj/+xBEBQPwihROwmATGBHiiaAvR1AByDkyAuSoQEwKJoBdHQglYN69Rv/xmCW393+0qIMg1exf/lAYn/oMAKtHfTuoVflfbT/wz8QgCJs19O5gq6BZNVQ//EwMT/yhqoxgAGB+pZwIV//7EEQEg/B/Dk0pIKAoEQKJoCtHQgGIOTQEgoDARocmgK0dCA0E//UWvyIFQN/0TdAS5nGz/8KByP/0LgoPVBCoDMJt/zh79IDgbXu/zqDt4eAZmP/goHX+WkghFAAIP3WgEOAczX/l//sQRAcH8HsNzcBAmRgQ4omgH0pQAdQ5NKMGYSBHBuaAkFBIg8OBrv6kB2gPMM2Vv4Ihy//ls0B6+eAGtAqh2/4/Hr/QgH8utzAE3wLUD7f8XR5Pqd9VYBEUAID7tAGoAZB2f/JQ8kf/+xBECIPwgg3NwMCYqBGhuaAfLVAByDc1AoJioEAG5kB8tUABrv9lMGaCly+z/4qHk+p/1qBECGBq7CkgZh2/5KHki0Nrp8wVUKfL7f8IgsT/9SrFIAAK/xdYnsH9dv+Pxav9AFTaav/7EEQKB/CDDkypIJioE0KZgDAUFAG4NzKkAmCoRAbmgHy1QOYhjYHkT7P/h5CWU//nv0xgRRmSRBqUHtf/x+LUoBpiv9nNR3I1bTf8VCwj6v11hCADA5RCGQeL/+ShaI/eVBsI/6IJ//sQRAqH8HcNzSkgkDgPobmgUA1iAaQ3NQSCQKhDhuZArLVAjQdBfioWEfv+pAZwcrUiE/DM//JQtSjgQm7c1DSGEexy/8VCMR/+tcQgAXCRv+pYS+I1VxAHEfuxCABADNapYRyGgq//+xBEDgMwgg3MKmA7GBEhubUkExUBoDc5BIIg6EWG5uCQTBT8fiWI/dgGY4IXWEqT9f/LBLSoDCCAS7IJhK5FVLV/koSxH7lgAQAJiB9MIEb//nCwVwk0v3phB0PuhxAMS4BgUJZSYf/7EEQQAzBmDc+hIGg4DSG5kEwHY0FoNz0BgaDgPobmlJDIDYRT/+cPcrEpM9eozBpYONB/+ShalfAzLAACLppiCgg2f/nCxikhUAFPkudxhxIVbOr/LB79CFhmFzwFtv/UeYCIYBkk//sQRBeLMHQNzkDgaKgR4cm4MDEJASw3PQSBoOA7huagoEhUbPkEBls//LBaSsVgABgOZs2BIQVcau3+Sha/JwAAIBwmHDMPv/lXEAHLfTGsOeI3WX/4UO+vwNDzpbf+iGMdPBvVqCD/+xBkHQMwjw5MqSCYqAshueQYCgkB2DcwBWCoQC2G5yDQCYwYgAAOFpW/rMglg8XgnfR2MABMDDt+m6xJhPLH/xAW/RgGBYBVSBDFL/5xkCQRPVIpBGxEm/8sHmABAAoQAABnZwBWQ//7EEQjA3CJDU1KIBMYEUHJpR8HQwFcNz0DAaDgMwbm4JBMFP+cd9LAQCgAFNqcs4EUAtn/yUPfpwDAsNC1Ahhs/+cbMIcGjfnbrFWQiEz/8KDP0qABSA4GD1AGIRH/zjajQAXAQje3//sQRCgDMH8NTuEgaDgQ4cmoMBQVAWA3PQMBoOBAhyZUrJUMMAh8C4E+IBj8lgGBYQNqCCBk/+cYIEigd+TgNWA9D0/8sFr9FYAgGAAAbYQwID/5w9SkAADCfp9h0wnstt/xMHJQAKT/+xBELAOQZQ3QISBoOBEByZVMB2MBZDc7AwGg4D6HJpCQTFQHQAXYyBq/IUBEKgIATfYZYGedn/ywe/SqcAEECgYG2oj+DVd5BgERQADINtRD2wZ52/5w9AAIAGxIqiIcGr/5xsAzLf/7EEQxgxBjDc7AwGg8D8HJdSsnUQFYH0CBAaDgQQcmoHBMVBHTEN2FRdv+cPX8MywAAa5UHiCENg+Xb/lg9IAASYBEgAAAC24KA38necAwGXaI+ZBCcwc3/5xsAwPBLaQMAZv/nXWA//sQRDeDMGQHzyCgaKgPIbmoHBMVAYw3PIEBoOAyhudgYEgcAQAOAVqWB/Fr/840AFoAUAzFFSITomP/zjSAAFIARQBiQfW/kIzwHIp7dalhOItvghn/MCwAII1GzdR0I7L6uFDk0Ej/+xBkPwMwhQ3OQYGQSA5A+m4YBwcB1Dc5BgZhICwG5uCQNBwEoAPIAAAH96hUf8nYAIICwBVu1HQlYw6/+cPSAAEoANIrahUd8mqAAAggBYAAAARyVBGKf/lCzAAhAcALUE4bH/yyf//7EEREgzBlDc8g4Gg4DgG59CwRBQFsH1XBAWDgMwbnYTAJjIA3IEwBUrnQgRT/+cPSAAEoAPIFoDA5+TqSAQAJjELV6P3DRQptwodIAAAgA0AAAA7RcOP5PgAdATgTrOLENf/zh6AA//sQZE0DMIENzkJgKxgOANp+CA0jAeg3PIWCQqAsA2n4YDQcAANhrAxBG/+Vn7QKBQ8HB1d8fQLd/+VFiaAAAEAGkAAAF2RqFb8ngAKaHQZF3Sgzv/zh5OAAqAcFDVjMCJ+TwAAAUAr/+xBkUoMwgw3U8SBQOAxhubQUEAcBtDdIhAGgoCyD6jggKBywAAAYQLgT/+UaACUUKAglVzAGN/+caQAAowBwAIaguDv1SAAEmAPQVHKFAT/+UaqUAUAMBSRc9aQqAL3/zlgAABgFgP/7EGRZgzB5Dc8iACsYDWD6fhgLCQGYN0yEgaDgLwbmkJA0JAAAAkHVBn/ysgAgNkdG/1BAAL3gpAAADAHAAR9ULfXV2oHAFAPhBVv6JwNAQ3hWAAACgEgAAABmbL5afXIAAQQAzhkd//sQZGEDMHgN0CFAaJgN4PpeJA0JAag3QISCAOArg+eQIDQcqFQUv/nGwAAYFDCkyWn1qqAACVAIAAAADmqFQj/VaAKAHQYWstQRAZv/nGkAAAQAeA44VL/yEgABJADSMFqAwKf/oWr/+xBEaIMwdg3VcWBQSAzBueQgEAUBdB1PwwFA4DSG6niQKBywAABQCsAAAAYwGH/+ULb8DkC8Sg8p7/UDQN3hQYlAABKAESMuggd8hIAAQQA0BBugMF//lC2QAABQB5AAAAgeDA5+Qv/7EGRwBzBxDU8hgGioDkGqfiQHCQF8NTqGgExgK4OpOJAsJAAFADYYCc4EQr/5w9IAASoBMoB6CAY/IMACMBOoNBQ/+cPKgAAKUAmQAAASPQTB35CQAUAOEqNz/5gH4dPQMkAAAUAm//sQZHgDMHUNT6GgKxgNwOpuMA8JAbQ3ScSBoOAkg6oQMDwmhDpQO/+hYFS6c8wMgS/+g5W6AApwCaAAAAMmldjwS/ITAAFIARAAAAFiSjf0kCcL3oNdgAAwBVAEDDRWDPyEyABKAEz/+xBEgAMwbwdT8OBoOA2hueQcDRUBXB9NxIFhIDSG6fiwKByGHZ7Hh35BiQAJMAiQAAABAwn9DRCHeg1gABSgASAAAAufnIH/pjADIDYtO/+iE8PC//qPOABQpLiAP/SqgADIDYMhOv/7EESIAzB1DdRxIFBID0HKBDQFYwFYG1HDAODgNQbpuJAoHCGko/kNgNiBcMkW9vtRDGQfQaAAQgSuHqw0n/kJQBQBKw3X/UsNKPoN4AAYG4ADQNJD/IbgDkDcRgpX/UsVTfwQ2AAq//sQRI8DcG4H0/DAUEgMobnkJA0HAXAfU8MA4OAqBueQkDQcAtFgpUFRn8haAKgJQGEt+6gjFPoM/AHIG4sPaeig6G//yhbAAABQC7AAAB6QgGPyfAAoAuIahakxCiv/84WSAAAMABD/+xBEmIPwcAfUcEA4OA3BueQ0BWMBeDdRxIDhICeG50CwKFQ6CAGfpsAAGBaPE1x9DX+QoAFIGwlGdYsQa//nCzgAYgbASDVzQT/IAC0hHrqCf/0LVcAAClAJoAAAAi8zmAr/kJAACv/7EEShgzB7B9RxYFCoEcG6bjQCYwGQH1HDgOLgMIPqeJAcVEAJoAAACusmYCv/9R7AAVAWhCWLiYG/kOOBwBuCkQnf54kAn6DK0AALYAuwAAAKRjcGA7+Q+AHAH4XkUW/rcRwr+FBk//sQZKaDsIcN0/DgExgN4PpuJAcHAcw3NIYCAqAgA+o4MBwcAAABgAAEKBQPoAAAQAmgwZFQ5/kKwAFQFo/K0BQZ/IQACkCUMYrAUJ/5CgAAlACJElUBEX/ISFAFIAPIFG71kHstf5D/+xBErYMwXAfPIWBoPA3BufQ0AmMBSBs4hIGg4DGG55DQCYz83c4tCuAAADUODyANiBQVQcBE9P+Lg+l8AANcA2wAAAAJZI6DSUf/lb7oZvlwToH0+4EHZCY7QYBUaZGKH8qHSVADdP/7EES3gzBVB8+hIGhIDcG6FDQCYwFYH0yHgODwMwbqEKAJjgEOoVBX/8Tl6u0ADXAM0AAADQxqyZwEMLT/5UWXSTChUGJRQLc7wvkoE8CGVf8sEJLwWAY2BeBHIt/oBoF63/Kj2XgB//sQZMGDMHAN0KGAUKgNYPqOGAcJAcA3PIeBoOApg+n4MBwkp6E6AI7V+YAUGJi/5QOlsAALOwjAAAAKIlIAYD6Z/ygfS4AAFKAVQAAAGz9QRin/5UvYUAUFgvq9bC4JDxMDJVALsL3/+xBEyYOwWAfTIeBoTA1BueQsDQcBXB88hIFA4CQG6BCQKBwFQ//5UvX+0O9eCvAAABdDlQELNpjkFkEayf+RBWUf8AANgA/gAAARt7TD6Ef/4jy1H7m7jaFeRcW4QCZgHMAzwMlB///7EETVAzB4B9LxgGg4EAG6fiQNBwFgH0yGAODwNYboEKAJjMfhApw/4AAcEzaljSK//xnPofgBwBOFiRl/3MUgjeFBicAAGBaPPJoa//nXwAoIEw4ZryeBa/+cPJoAAAcAoLUO/Wr8//sQRNsDMHgH1HGAUDgOobnkNAVjASwdS8MA4SAuA+p4kCwkDQxsC9AAAAlkdvRYgjXBlb/j8Wk+AAAQAcAAAABtCDX/8i/wd3vwZwEI0NX7xJAojwLVH/kQ8nwAOCgDQGG0UsjAZ///+xBE44MwVQfToeA4PArg+oQkCAeBdB9NxYFA4DeD6fhwPIzO1f0AAGANwAAAAHg33gyCX/xGbv8A5gDeAAAADhN21iiozit/8iMnwAAxwDcC4S9QRgl/8XN4cHc4B3ACoIvo9GdFUP/7EGTuA7DCDdNzAVAqEWG6biwNBwL0N0vHhaKoLAbp+JAcHGrwUZL+AA9wDtAAAAVIwknQKwiQy//GZvAADJANAAAACJAqFQEX/538zMpACsANCuqpTmKovf/KjyZAO4WoGAT/+Vfw//sQROmDMJsN0/HgaKgUwbl0PHMHQgg3T8eBoCBGhup4wJwl0AyQDbAAAAMQ/2+sCyNvhTfmaGqAZoAAALUg8UgDekVhEiJ/+MxGl/AALcA3QEiOt/6xVPeICyfgBvoAbwFyKu/0Tg//+xBk5oewlw3T8YBQOhBBul4kCgcBvDdNxoDsaCWG6fhgHCTjdLXgoDJa8AANgA7wAAAeLuoI3/+LhzwAL1QCtAAABMqrq0B/BpIP/yoSEvgABdAHcOF5WArjf/8iEb9wA5QC+AWUIv/7EGTrA3DIDtRzAWg4EmG6fjwNBwLwO03MBiEgM4bqeJA0HDr1EUVW/+VCtLXwAA2ADdAAAAMI1GWH0b//lRYrtzQ1wDPAAAAHUVBOi4DBhKf/yoIQ4/gABkAGYBZB0XB0E//lBz9A//sQZOUDMHgNzyGgKxgLAbpUJA0JgbA3PISBoKAjg6q4ECgkA2ADdL4k0N8U4EaIv/5EF5SwAABgCZAAAAIDgnBv5C7AApgCrAAAAaA4m4Gh//0GACGVBv6JAAAFAIkERE4f+Qr8Cw3/+xBk7oMwqw3TcwGASA5Bqn4sDQkClDdTzAmhIDeGqjjwQBRsDOAAAAN1NdG65R0BXv/zgiZfAADaAM0AAAAkWKA1Ct/9Z/+0A+eDvANQmxu/RLwggM12/zg6KoAAAIABgOAPoxHDv//7EETtAzCMDdNyIFC4FEG6rjwNIwHMN0/HgUDgRwbqeNAdjH/////////6KvAADZAMoAAABZEOrYaBrf5D+Dg+QDuAAAAchzlNomFFBgFL/5wsV4AAdABmFI8a4HjP+QyACpWQmhwA//sQZOwDsKAN1PIgaKgQAap+MA0HAjg3S8eFoSAlBuq4YCgkDgR5XkIIgFgUr/84Rv018AAMoAywAAAcJSVAKxt+Q/QAPgA/gAAAW0PHudH4GApf/IhYpwC7ASENARFvyFzITQgEyOD/+xBE7oMwjQ3T8aArGBchul5gLQVB/DlNxoDsYEuG6fkQHY0AZINUyiyZ4wBE3/xcOJ9CuQALQAmhwAAAAPMnVMXyIAtCI/+VEYj93gAB2AGYAAABNZSw1o9/k/sAClwL0Fql+/zqCP/7EETqgzCCDdTx4FA4FOG6TmANBUHkN0/HgaDgSIbpuPC0DSERQf/Kh0lsAuxjIwBZDP+T4AANkA3AAAAONUBgOfkJAABzAGgAAAI5yoB+FD/6izAACgUDjj2G19VgABSgFWHByYIw//sQROkDMJYOU3HgaDgWYdp+PC0JAeQ3S8eBQOBKhyn5gDRUc/+hav0ADJAL0AAADJFBXdROBE/+o9MAAQMBVDgAAADxFBXbmEQJW/4jB8n0SAXQtBSmYFr8h4aAZABvAXgE7qV9kwH/+xBE5Y8wcgfS8SA4SBEBuo4oBxUAqB9KBIDhICwD6jhgHCSDygdV8AAOoAzgAAAKFLoizBE/+o94AAcoBmAAAADoL02Lo/hq/+cIyoAMwdCrtEXhb+QuQAKGQiRwAAgD/ts4QIVwSv/7EGTvgyCsDdLzAmhKEMG6bjANBwKQOVHHhaBgUgOnPPAcJM/+UHE+lfDO75AN4AAALwNbo2SMiGhNC4v/zha8AANoA3AAABcOVB8Ff8n+aAY2huhFU8noT0CgfxRoq/yIWYAXgVEU//sQROmDEIYH03IAeDgV4cqeQE0JAZwfUceBYOBXhyf9ALQkIKCjN8mq7Q7vYA7wAAALlavZUkTRVLP/lRYnwAA2QDNAAAAZKahUI/5P90A9QDdBlDiZVvMjMVk94gLWAboTZBoIX5P/+xBE5osQfgfT8eBoOBTByo48DRUBNB9PxgFA4FoHJ7zwqBzwAAxgDLAAABiOkUEb//KN+WAYehmgAAAMRAJ16FQZ1T/EYcTIAAMQA6gcAIVtYRJD/+cd////////T+v+wA5QDfAyTf/7EGTmA7DDDc/6IGioD6D6njAQBwJoN0fMgaKoJwPpuPA0JHO6/4VB9f4gBkv8AAtMDNAAADQlf/eKTDSOtNX+Mw6S+AAH2AdgAAAInVA0DZ/86/hoBy8G+C1Na3mDMGQ/n/8Rg5L4//sQROWDMHQH1XEgUDgQwbn+PA0HATQdUoSB4TA2hun4kCgcAAdgB3hSqgFoUP/nT6r9AN58DeAAAAmTWxapAzCBCHv/xmHSXwAA6gDuAAABwaoVBIf/On/3ADnwN8KpQZq2Nw+g13//+xBE7Aswkw3TceBoqBbBye88ChUBMB9Nx4GhIEIG6fjQHYz4zCQlwA/w8hiCN/86fvAAAKAN4AAAJrUfQa//nD3gABrgG+AAAArZaYzhH/+Mw6S+AAGMAXgZDu8E//lC36GhzAGeIP/7EETsCxCJDdRxgGg4E+HKTjwNBwFIH1HHgWDgWQcnvPAoVAm09cgsxFf/5UOktfAAAKAPwAAAGz5EBr/+RG8AAMQA3QAAAVCPZ0Dv/w8HJZAPwIGYzBr/+RGcA7iGJsqCP/8ZjyXw//sQZOsDsLIN1HHhgDgO4PqOJA0HAng3S8wJoSApA+m4wEgkAAxwDdAAADAV5kTghAGH/4zHk+AAHWAYAAAAIs3mGKz66YABhAHUAcHBc9vjKFQCt/8Znf/////////qTsSA2L4rPrX/+xBk6wOwpg3U8eFoOA8A+o4wDQcCNDdPyQDsYCKD6riQNCTwAACQDuAAAAdsGA7/8o3gAf0AH+AAABy4pQPAT/+LmT4AAdQB4BaqAiD//5SFAAQAB14AAVSWXqFQNf/xmd////209P/7EETuAjB/DdNx4FA4FEG6XjwqAwL8NTfmAaDgR4bqOLAdjaXwAMBgDLAAAAE1NVYqCR/+VN4AABgBoAAAAZzZI76/AADaAP8IsqBDCl/8iHsAO9wfC38m/AAMkA3AAAAKpOX/qCMK//sQZOkDMLEN0nMAaKoQAbquJA0HAmA3UceBQCg4Buq4YDQcl4gLeAAAaAbwAAAO4NIZfyfhoB0gG8BUF7v6KgFYheJg5OAAKBYAOA6wiiY/W//////////12syGiuAAEBIAABwAMET/+xBk5wOwtA3T8eBomhBBup4YDQcCaDdPyAGkaCcG6vhgNCQPFvyH/////8r28h4AAYoBugAAALw1VQGH/+IwoTwAADADOA5UIIdP/qPfoAGuAdwKR7ndARN/8XB8lZAACGAGcAADgP/7EETnAzB/DdTx4GhIEoG6jjwNB0GgN0vHgUDgSAbqOPE0JQAit0AYgyf/Ue//////7d1iPwADXAM0AAAASDHxpzAPxZ/84OivAADcAM4NA7UIYNX/1HvwAC3AKwGwCDfQMhR/9Bzw//sQROgLsHwN1PGAaEgRgbpuPAoHQUg3UcWBoSAuBuo48DQkAADQDbAAAAchdTBbb+Q8AANkArQAABIkoMkgH4I3/1EZUgAWKBHPDn7oAL0CgSYZAl/9BxXwAA2QDMAAAAQBEqRH8NX/+xBk7oLwnw3S8wBoOA5g6p4kDwcDnDUz7AGioBWDqkCQPCT/1HvAAAPAA4AAAAx1KK39/gABmAAaJQPFYQ0K1//nrAAAL8AlwudgiWh3pfwADIAM0AAAAFUJW36lh/G30G8AAA0AAP/7EETuAyB3DdTxoFBIEYG6vjwKBQGUNVXFgUDgXwamPQA0VAAAAKHBQEvQBgBLwAAMwh3/cxD+UfQb////0fMAYxGEskxBTUWqqvAAAJAAwAAAA4gg+/6JAAByAFcAAAcAVw21LFVf//sQZO2DsIsN0vHgaCgNIOq+CA8JAcg3VcWBoOAcg+s4ECwk/1Hv/////////RQAGgQsWbn+7wAAyAC9A1I1YqlP/6j1TEFNRTMuOTlVVVVV8AAOkA3QAAALhZUZg0iL/+cPeAAAaAf/+xBk9YMgkQ3TcgA7GA3A+r4IDQkCJDlPxoDsYF4DpnRgQCRwAAABuGgbPyf6ABkgF6Bii87f1hAhn9BtAA0UOVSA/epMQU1FMy45OaqqqqqqqqqqqvAADZAL0AAAG1FuIUNf/1HvAP/7EETzAzCrB8zpgFBIEeHKXjwKBwGkN1PGAaEgQAcp+PAoVAANAA0AAAFsZxafvsArBIjQw1EKnb/1HuAA0LQFDBQf6UxBTUUzLjk5qqqqqqqqqqrwAACwDMAAABIHUAa/yH8AB1AG//sQRPKDMNIOTfmAaDgUQcpePA0VAcg3UcWBoOA9Bum40ChUaAAACcBrW39JEC36DSABglHJQF/3SAZolCVMmBH/+o9VTEFNRTMuOTlVVVVVVVVVVVVVVf4ADpAM4AAADyNy3/RcWAT/+xBE7ouwegfUcWB4SBMhyl5gDQcBBB1Nx4FhICsG6bjwKCR/QbwAACwAPAAAGkxb97gF6EZUAOAn/9C0AAaDJnRb96pMQU1FMy45OaqqqqrgAACPDLAAABYgA8OdfkPAAAJAMwAAAP/7EGT1gzCODdNx4Gg4DaDqrggPCQHcN03HgiDgMgPoeIA8JBgYBACl+Q8AANsA3QgQKgYBu/IeAAGSAXYjBq1AfBFfkExBTUUzLjk5qqqqqqqqqvDwDqAP0AAADKWdL6gQxC8E3gAA//sQZPoC8JQN03GgExgMQOqOGAsJArQ3L6aATGARA6oAIDwkGAG6AAADlhEkb8n4AAY4BlhBYdQRCv/nG4A4AKEUq/XVTEFNRTMuOTlVVVVVVVVVVfAADJAN4AAAKx3UBYKH/zh7wAD/+xBE/IswbAbT8YBYSBnhyb88DQcBBB1RxgHhIDiG6fjwNBwDQDwAAAGhVf6/DAC2ALwBgYL/UKhG/+cPWAbwHB9f+TVMQU1FMy45OVVVVVVV8AAAkAzAAAAPFAqHH8h4AAW4BnAAAP/7EGT5g7CRDdPx4Gg4DcD6rggNCQH0N0/GgExgH4OquCA8JA/DUqFQdP/nCMqgC8GKIHgt/IeAAGuAf4RI1AUDv/iAYUxBTUVVVXAABhAGgAAcAArHVAQwav/lQ6Ef////3+AAAcAf//sQZPcLsIQN1HHgaDgNQOquDA8JAYg3S8wCYSAkA+o4YEAk4AAA2D4X/k/AADoAN8JiG6A1Bq/+VDbLoBmj2D6DX+TVTEFNRTMuOTlVVVVVVVVVVVVVVfAAAJAN4AAAF7QfgRP/lRb/+xBE94uwcQfT8WBoSBHBuo40AmMBCB1PxYFhICwG6jiwNBwnwAADQDuAAABR9Ff8n4AAaFi1FMI3/zh7ADdFOTQ1/k1MQU1FVVVVgAAGEAVgAABwClcKysNX/zh7///////4okd+sv/7EGT2C7CSDdRxoBMYC+Dq3gQJCQFQN03HgUEgHgOp+GAkJKnwAADADQAAABOK/1+AAAUAdg8Fgawav/nGwA4BbqFf60xBTUUzLjk5VVVVVVVVsAAAbwgAAAAKEQrCyl9XgAAEgG4A//sQRPmDMHYH0vGAWEgOwPqOLA0JAZwfUcYBoOA2g+n48DQcAACaH0IcET/5xvAAAKAMAYjoHwt9VgHaJg0BBgLv/zjKTEFNRTMuOTmqqqqqqqqqqqqqqqqqqqrwAACwDQAAAAYwrHH/+xBk+AOwiw3VcaATGA3A+p4YDQkBtDdNx4Gg4B2DqrggQCT1eAAAWAcAAAAEDoQYNX/zmgGgMLDvNX6qAN8YWDIc/IVMQU1FMy45OVVVVVVVVVVVVVVVVVXwAADADtAAAA0gI0OB///7EGT3g7CGDdRx4Gg4C8Dq3gQNCQH0N0vHgaAgHYPquCAsJOcbgAADwAAAAADh3Cq8AANoA7AYqsNI2//ON4AAA42CuUxBTUUzLjk5VVVVVVVVVfAADpAPwAAACz6gyW/+UbgAADgD//sQRPkLMHEH1HGAWEgR4cpuPA0HARQfUcYBYSA4hup4sBwc/AAAHFQdfyfgABlgF8VjnWBZNf/qPeAAAeAB7QdyW/eqTEFNRTMuOTmqqqqqqqqqqqqqqvAAANAAwAAABk+Nlb/d4AD/+xBk/IOwvw3M+eBoOAzg+u4ECwkCBDdPx4Gg6CGD6nhgNCQZIBfgAAAHSjWKv/6iMrAALAy8VKD/dABeBIUcCMv/9C1MQU1FMy45OVVVVVVVVVVVVVVV8AAA0ADQAAAAqC0O/u8AAP/7EGT2B7CGDdPx4GhIDOD6zgQNCQFkN1PGgaDgIAPqeCA0JAoAzgAAAArAfRv/+osVoAGDFQuS1/dYBugyMAdCP/6FlUxBTUUzLjk5VVVVVVVVVVVVVVVVVVXwAADQAMAAAA4OqWv7//sQZPwDsOgOTPngaDgLoOquBA0JAaw3U8eBoSAcA6q4IDQkvAADcAA4AAAG0SH+0WIa43gAcBFUgNb91AAUGinalr+58AAPzACwAAAFwW/+gFsCSAQMl3+jwAA/gAAAAAHb/qeGGuL/+xBE+IOwdQdP8YBYSBBhum48DQkBbB1Nx4FhICwG6jjwNCQuG2qBnl4AHH4HAwAAAAremZedm98r0yHcyGrQOdSDeAANEXFFAUcvPAISH+CoC0ucHQVd9IdGu/sX1r1L+MAKAKAAB//7EET0C7BpB1Vw4FhID0GqniwNCQEEHVPFgeEgIIPq+LAoJAAAAAAAA49zvb+B4WOMWgK+PCjVPyv/5JVMQU1FMy45OUxBTUUzLjk5VVVVVVVVVVVVVVVVVVVVVVVVVVVVVVVVVVVV//sQZPUDcH4N1HFgiEgLgOq+BA8JAaw3U8WBoOAYg6s4EDwkVVVVVVVVVVVVVVVVVVVVVVVVVVVVVVVVVVVVVVVVVVVVVVVVVVVVVVVVVVVVVVVVVVVVVVVVVVVVVVVVVVVVVVVVVVX/+xBk+AMweg3VcWBQOAyg+s4EDQkBwDdRx4Gg4CkDqzgQPCRVVVVVVVVVVVVVVVVVVVVVVVVVVVVVVVVVVVVVVVVVVVVVVVVVVVVVVVVVVVVVVVVVVVVVVVVVVVVVVVVVVVVVVVVVVf/7EET2C7BvB1RxIHhIEGHKfjANBwEMHU3GAeEgKQbpePAoJFVVVVVVVVVVVVVVVVVVVVVVVVVVVVVVVVVVVVVVVVVVVVVVVVVVVVVVVVVVVVVVVVVVVVVVVVVVVVVVVVVVVVVVVVVV//sQRPYLsGwHVPEAWEgQYcp+MA0JAQgdUcYB4SAohuo4sCgkVVVVVVVVVVVVVVVVVVVVVVVVVVVVVVVVVVVVVVVVVVVVVVVVVVVVVVVVVVVVVVVVVVVVVVVVVVVVVVVVVVVVVVVVVVX/+xBE9IuwagdUcOB4SA/huo40AmUBCB1VxAHhICGDqXjwPCRVVVVVVVVVVVVVVVVVVVVVVVVVVVVVVVVVVVVVVVVVVVVVVVVVVVVVVVVVVVVVVVVVVVVVVVVVVVVVVVVVVVVVVVVVVf/7EGT/gACmB9N1NAAIDQD63qOAAQdkQ0X5koJAiYTqPx4AUFVVVVVVVVVVVVVVVVVVVVVVVVVVVVVVVVVVVVVVVVVVVVVVVVVVVVVVVVVVVVVVVVVVVVVVVVVVVVVVVVVVVVVVVVVV//sQRN2P8AAAf4cAAAgAAA/w4AABAAABpAAAACAAADSAAAAEVVVVVVVVVVVVVVVVVVVVVVVVVVVVVVVVVVVVVVVVVVVVVVVVVVVVVVVVVVVVVVVVVVVVVVVVVVVVVVVVVVVVVVVVVVU=",
"B6": "data:audio/mpeg;base64,//uQZAAAAAAAAAAAAAAAAAAAAAAAAAAAAAAAAAAAAAAAAAAAWGluZwAAAA8AAABwAAAvIQAEBgkLDRASFBkbHSAiJCYpLTAyNDY5Oz1CREZJS01QUlRZW11gYmRmaW1wcnR2eXt9goSGiYuNkJKUmZudoKKkpqmtsLK0trm7vcLExsnLzdDS1Nnb3eDi5Obp7fDy9Pb5+/0AAAA8TEFNRTMuOTkgBK8AAAAALPwAADUgJAUATQABzAAALyF55JIDAAAAAAAAAAAAAAAAAAAAAAAAAAAAAAAAAAAAAAAAAAAAAAAAAAAAAAAAAAAAAAAAAAAAAAAAAAAAAAAAAAAAAAAAAAAAAAAAAAAAAAAAAAAAAAAAAAAAAAAAAAAAAAAAAAAAAAAAAAAAAAAAAAAAAAAAAAAAAAAAAAAAAAAAAAAAAAAAAAAAAAAAAAAAAAAAAAAAAAAAAAAAAAAAAAAAAAAAAAAAAAAAAAAAAAAAAAAAAAAAAAAAAAAAAAAAAAAAAAAAAAAAAAAAAAAAAAAAAAAAAAAAAAAAAAAAAAAAAAAA//sQRAAAABsAzwUAAAgFwApAoAAAAghBZBgkgABUCC4DBJAA//UD//1nxGfKdeqqsO5Ct2vDPDcGD+itLT16qqqBuIK3a8MqDWA4L6K0ky38/UrlraqrHMG0TzOapkiCVDcKB7apv///+xBECo/wsxrVBwmgABdDWxDhNAACCDdUAI3h6E6HbAAjPRjmvK5bVVY5g10TzOapkiCVDcKB7apv//ms90ufGcKOXsGFQ8ZiCnjMEVnELelWaHn845JttmIFGG5Sb/6qfvSzEiuVhv/7EEQDj/CGDtQAA2jgEmHa4ABwHAIMN04AheHAQgdrQBC8OFMuAshCGR6z/lQ+p0scSK5WGCmTXCWGklI9/8rKhBsEyhKMDL9Lh8g1QZ/+mVCDZQlWYhi/S4MkEdCm/+onUrJusN8C//sQRAOP8HoOUoAjecIQoeqQDhiBAhA3SgCNpQBEBypAIb0Yp9+MCmmLGUqjknILVsGg3JUPumEGNJrXudvonqwtLEevc6Gk1ILcT/0otxWS+sMjQSz31uGMkStnIXWDUkhdCCqsIKX/+xBEBI/whw7SACN5UBJhunANTXICFDlEAI2nCDsG6cARpZD59SMqiLWYJ4Q6RKkQ6CHVZadDQMisFVW/5I3AXd7QYaQVRfZaBHhLrvA6bgU75tSFDvdwEbA6rf9qnIysbRZ7qWW6vf/7EEQFD/CKDdIAIFoAEWHaYA1PgAI0N0YBhe4AQgbpQCG1UMD4NBp9v+Sqwxc829T4zDLE4MEXBup3/Jc43TsbECDqHces5KFHErm/5WGYwZ70eJTcndntosAZw2qmjRPdNGAoDhS///sQRASP8IkN0IAjYqARYdpQBG84AlBrQAGUUABHBujAMLyo9ajyLiTHf8pGp7kpGJK9ZyfWqmwNaDtX/o7wpNUpBSdYEoo10CAoq/b//4ntQRlSOlJEGw49CqFUTU9D/6KWr2dBAQn/+xBEAw/weQ5QgCF4chAh2iAEb1RCIDdAAI3owEOHKIA1vgEEPTGyMKt6fVlJkd5YK7VIS8SvI0Y8G721rkcaWoBFaaOZtT0GkVxnf/pjGh3IkpATXxsdpTcUiPu+fdWpvJU4l5mjlf/7EEQED/CFDc+AAmhwEiHaEARvOgHYNz4ABWHAQ4coABG8OStAOyjkMDv8pka1EwYPoJiJ1yyAwdcuBt/+UtecxiUjbIN7BcEWRdH+iDcakevXacgpousUIGDylMHqnQ+3CsLMCSwh//sQRASP8JQOzwAiSjARYcoQBC8OAgw3OgANAcA+h2gAF8IAdamNHjUkGnf5AzkdZzMyImaPTww7xEn7if/V1M1/qChMjSlBmgD5PKR/xWeLPnUkyH4voKMH509R/yOVhu7U1Ww4N+X/+xBEBI/wgA7OACNSMBDh2fAIMSpB5Dk4AIFoCEqIZ4ASxOAB0LA7uT/oICnGvc4UeEDtOBNg/FM91y5FU1TKYpXfbvdpi0hrdJwtGfRVC8vHsd7hLgqiiWnnqf9Kvockr4tXLncVRP/7EEQFD/B+EM4AAmjgD8IJ4ASxOAJINzQAjejAR4dngBHBGFotQPf+VqX5FLqcoPet4QcGEsnnUePpR0CHeHDQSI/GeMk4gVU7/ljDvHUd0PMAG+bBLCuUSq4Z/01DnZzdebtlP/hw//sQRAUP8IENzYAgWZARwenQBHFUQfQ5NgEp8ABIB2dAKL4APjMkp//Kpxinhw5bmlHkZagnweiiWmk6mTsucGM9ylyNcEZXv3f+ol41VrUKWjy1stQS4WTe6f/5FUBUF/SYnUU6VqD/+xBEBQMwgA7NAEpkABMB2bAWT4AByDk9AJUQIEKHZ9QWvgT4RP9s/xUYFUF2u3SZCKDI9bMEbC3fuJ6YqCVEwpl9mQHYa1wsGXp4qYUxF+U+eS2g0kfLMNu/0gYXbCyO1jlYEXLa2P/7EGQGD/CZDs2AQ3lQC+HZoAYLgAIwOzYBNXAANIdmgBaaACFIdeKV/8qQpd+QfNz1hrhixeoK+02md3TKPRNoKEJInXhH/qJb/geKLNngxBmXHf9FQVlNtraIPJ6lsZYQIzlbct/5//sQZAkPMJQQTQBtW5ARQdmVCaKBQnRDMAG0UAA9B6agFo4F27oAHE6VzZh7zBb12B6PHe1sIPuneFYCPg2YuU/cOoEBtjKn/QyDKxhpfc8x0pMtAVEg5zos85TsOSoXR7AocfQb/yD/+xBkB48wdxDNACMTIA+BubUEBxUCJD8wAaBOQD2H5qAxDHyPwA5UVKrPfVYHBgisd/0g16Wv3KPOo5/NtYYHHwTf+QqoqcExR6aZxu5NGaGqNQeUVVQACpjLXgpz6snfVCgBQURRe//7EEQKAfCDDkxAIzI4ESG5kAhrYgHYNzUAgUBgP4dmABG9HHDD4tJMHugWEIPGP/6IIqVIqdVOPzvXjAOHv/oS3JWdFGTAicsHr1GgrY21KqvgAC69ZlnrbBQYN3JEGZSVSMrOaMLX//sQRAuH8GoNzChBOHgOAdmAHC0PAaQ7MKCc0CAxB2ZAFo4EA+GyZ+8HPdFTV12woEFav/0ATh3RGmhmktHBDIw9qKqkADTv1VbqnwYCCd+gAHEG35ZZRY71fjYIYKLHYwCzILsjeVf/+xBEEwMwaA3MwCpLmBHB2ZUNooFBUDc3AICg6C0HZgAwtDzhAFlCs7/RKdLtgLA3sfXDz8wAANad31vpxAarzToAEPXX5h8t9NwiBnK6sgAj79+p1OIByf4Qm7Z55Ns2YpcGgUln1P/7EEQah3BsDc1AIDgaDsHZpQmrgQFANzUBAOSoOodmVGC0PM8MzAAJ3pT6P8QEBPKKKRAAKZ00W3NpIXfDQF5XVhn+ZpOl33rrwoFSqBGURg8nyG2bI++GgJqrqsA8zCAAArJ35jfE//sQRCIDMGYNzMBAOZoQ4dmoFauBAXw3NwCAoGA9B2agFq4EDBn/6EUmQAASrHlkUE1At8PwkZ+/P3CtM9Vjzx/goXV6ouCAGdN6rqak7/BgOk76ogAEhok+atCa8KHLsREVDAAkPg7/+xBEJ4MQeA3NSEA4OA/BuagYLQ9BkDczAYTh6D0G5uBgqDRLrkl8PATJ3yAACVUBT268QCXlCqiEDanqb+WfEcK89cwMGAAAG2/y+MDaAILIUIDCetam/i4OrgABRpgSW82nCg915v/7EEQsAzBnDc2gQCk6DwG5uAgqDwFgNzaAgOMoMgbmIDC0PUsBRBZiESxg8X4jBEbSolAAEwz708QC+duQSSIxqKI9kpEyn04UDVkAAAqQigeuv+MB5IIAVwg4Fw5kDPlAatXjjAAW//sQRDQDEFQNz0BAKxwNIcnkJAoFAVA3PIGAoSA/ByagYKg8gq7N24mBJdbbaBUFU5hQlCSa/7XDq2AAAAAZKvRA2SCACNITN+jdOVDqqsAAAAAAsAAAAHw+iUS2tCBrKa5hXMRy4nD/+xBEPQNwUg3NoEA5yg9BycQEp1cBWDdPwQChIDOHJxBwnDz+AAP+MEm9l/h64W0AWNQ2utl/E4et4AAAHwknyoaotAFqYXEfoj3mflQ/AAAAADcAegnDSySAAKz2sbhYMqrAsACwDP/7EERGAzBYDk4goDo4DuHJ1CQqCwEUN1HAgKHgLocnEBApFMAAAAA+/+9sqHzNAAUErIAAAEfN2v7NTjQ1ABl2ACN5vxobIQEBASkAgRtdZPm/GhqKzAAAAAvgAAAkvE4JCqoJCQqn//sQRFCDMFYN1HBAOPgOwbnUJCcPATQ5PICA4SAuByfQIB0UsAAAYYa9N/0N/EI9FywAJsBvBj/4fuJPVVr5CZptOFog6tAAAADK0AAAAW2nBkmlgkFpghwF0peaWXE4SIwAAACwrRP/+xBEWwNwQg3PIMA4eAyBueQcBzUBRDlRwQDh4CUHJ5BQFOTX+NBJKJQBaoAq602U7XicGSWwAACwC9AAAFT/8Thha7sAC7x4AAAEJm2Z1j7TeVDkwAAAGwh+NDKAKAKCnYEWdvIX0//7EERoizB1DdPwQDsYEMG6fgwFJQEQN0/BAKUgOobpeGCUHCcaGNAAAAAN0AAARcTgxOLgAPIoSy3Oe1OVBJMAAABsFflQ7jbgD+AeD/ZLqYb71BnQwAAADcAAAABbbxOHJ9+AN/AE//sQRG8LMGgN1HAgOOoSwdpuDOkfALw3UcGAQeA3h2dgYJQGlnm1S1GqfwYmhYAAAGYBD6+VBlhVAABVOAgvnRK99A7QsAAAurAAAAIBM0z9Q5MDLugu5kAAACgkxRby065HpygcQAD/+xBEdwMwag3UcKAQag5BucQcJw8BWDdPwQChaDWG51BQHNUNDky7sAC8qBIEZW2zl/EwcirQAAAADLAAAAl+gcmsFF2cBT1M8+XKDPi4EpaAAAAAKkPoNVAFAAU8Benlr+MBUuAAAP/7EER/AzBsDdPwIDhKEYHKfgQHJQD4N1SBAKHwOIbpuGAUDADt8AAACXT8XBCnAugC8tpAAAAqnmi+8lJfEwckAS9Bsy8sNDItEzeR8BX14mDMtdAAAAAKwAAACN4IagCQCgprAAAA//sQRIaDMGAOVPAgOHgMwcnUFAo3APg3UIGA4fA1hufQcB0URbt6H9krwoVOPYADdRcKaiUASiyK/n2neML8KOQeyuAAABuCk+FDl9DAAAu3wAAAB8b/plqp8KDXHvwAAAABYBnOFYD/+xBEkYMwbQ5UcKA5WA4ByeQcBzUBUDdPwoDlYDOG6fhQHNwWAAGRYCSPqyUXiAPF1YBgAABlAAAABYf7x14VhqABlQEF8XRLvXiYPTYAAAABACE/+qgkAAAloABG9vwQ6tAAAAAM4P/7EESaCzB2DlLwoDlIE8HKfiRKDwCAOVXAAOPgOocp+FAc1AAAS4U6ftNvsuBDFOr1NE2Z7y5UEPP2AAAAATQnwT7gAAAG1gCdrfi4OlXq8AAAAO7wAAAAb+8Sg3T+6H7//mAAABUx//sQRKEDMF8OU/DAOHgO4bm0GCoPQPw3T8CAQeAwhyo4UBUUJCcKrRQpIRRaVuw/CvOABviW+UDq/u92hndQAqWzMDGJP5BDAtBkHVrAAAAPjW6hXMX3QzADd3AAAANnytWg9LnRXMb/+xBEq4swbg3U8MBQaBIBum4kJw8AcDdOgABB8DyG6jgQHYWAAAAMDh9AMC8C7kEBd26I6dfZBODa8AAAAADwAAAaV4dXw7+DQ/tAAAGRrVQMdj7/CDwdojwhjqvhwAAAGeAIf2bqHf/7EES0CzBcDdRwwBB4EsHqXhgFAwCoN1XAgKHgO4emEGAU1PDcwAz60jJp7EWv9opjk5WEdTvwAAAADeAAAAMu5UGroZuBgbOAAAACs5xo/fpy5UOzaFgAAAZoIffxoboaAAAZeABP//sQRLyDMEgN1CDAKH4SYep+LAUnARA1T8SAoeA5Bun4cBzd9OE/EINFKvAAAAAO8AAACEOVBq+HBu93XwAAACAeeGX7S3OyODLvGcUkzzgAf4huIQaK/c4NDs3hAQjUg6/CXvFUSJj/+xBExQMwbw1NcQApSA2BubQUBzcBHAVPwYBAIC6HKbggCKS18AAAAA7gAAAC+FhqOzdANzK8AAAANqZxeY855ciikosTAA/wHxCSR+6G929PFC4QA5sJsXYxvhYUoqjwAAAADgAAAP/7EETPAzBaDdVwICh4ESHZpBgtKwEIN0/BAEHgModqeCAobBr8L8O3QDengAAACKXGacX7JF/P5iMEFqgAAAAAdhwAGriF3/////7t1H+H8Hf+eJseQLz5NClw9CA4tfAAAAAP8AAA//sQRNgLMHEN1HCgUGgYAbqePE0PQOA5U8SBQeBNhyn4wKg8CN4hLfuaG8G1oAAABwouou4xLs5ciisgqAB3hiuFhgzw7gDw7eUBZmN+z838aRWMmfAAAAAO4AAACb4Mb9zdAO69AAD/+xBE2YMwSg7LIMBoeBGByp4EDUMAwDdOgIDD8D8G6biQHAwAdM5JGp/IyIc+VitJgAAB4BmBnNP/EIcivgHaAB3aEp6ey/9dLw9BIorw0AAAD+AAAAKE961Cox/fwBwf+gAAAYb83//7EETjAzBeDlRwwFB4FyHKjiRND0FkN1HCgUVgS4bp+PE0PQv68xpS8PQSQADvCEOVDk8NDuAP/gBAk06uxp+6S8fQjGCKTEFNRaqqqvAAAAAP8AAAENyod+5oaAduAAAAIQRrPX8H//sQROSDMGcOU/EgOHgSQbqOJCoPQUg3T8KApWA3Buo4YByl6hxAAM8C+oMSHBwB3eGHAATqXLz7v3UsCzP//////7UVTEFNRTMuOTlVVVVVVVVVVVXwAAAAAPAAAALwYn9obwb34AD/+xBE6oswZQ5U8MA4eBgB6n4wbQ8A7DdTwQDh6EaHajhgtDwAByogXsz84MrdYeBjgAHeNfoGeG8AAAZwBI7vZ+RBRSpMQU1FMy45OaqqqqqqquAAAAAM8AAAG9AxP8AAOD88AAAE0//7EETtizBiDdTwoCh4FMHqfhgtDwDUN1XBAOHgTQep+PCUNHX6tXi4ISj+AAAAAf4zdwQ3hugHAF+AQM7U+vxGCFy7VUxBTUUzLjk5VVVVVVVVVaAAAA8KgAAAGlf8E38HgAB+eAAA//sQRPICMFYNVXDAKHgVwep+MCsNAjQ1NeMA4eBGB2q4IKg8DAqaorU4gFonwAAAADcCb4JvDdAADK4JI/2ZWb8KHOuqTEFNRTMuOTmqqqqqqqqqqqqqqqqqqqrwAAAADtAAAAmeCbz/+xBE8gswXw3VcMA4eBTByn4wLQ9A7DdRwwCh6EMHanhgtDwDAAA2cAAAA+EcPui7V4VVGbwTeHcAAAb4SE92vwULnLVMQU1FMy45OVVVVVVVVVVVVVXwAAAADuAAABmcE3hoAAB18P/7EET3gzBcDdVwwBB4FGG6fjAtD0GQOUXEgOEoQAcqeMAoDAAAAMFmZNpwofPwAAAAB4DeFdm6AAG34AEa2q/iAE0LqkxBTUUzLjk5qqqqqqqqqqqqqqqq8AAAAA4AAAAF8FoAAAAb//sQRPsLMHMN0/DgOVgUIcqeJConAOA5U8MA4eBMByo4cDVMfgAAAmmvEYNyMuyAB/CfBPwAHB39nCFj9vQcaC/i4I1XTEFNRTMuOTmqqqqqqqqq8AAAAAzgAAAF9B/DQAADt0AAAAb/+xBE+wsgXQ3VcEA4eBDhyo4YKg8AyDlTwoDh4F6G5vxgrDyO70/FwdUADfG9B3AAAACIccACamjWvH4VzH/////9H9VMQU1FMy45OVVVVVVVVVVVVVVVVVVVVfAAAAAN4AAABPQfw//7EET3CzBZDlTwoDj4FEHKjjAsDwC4N1XDAKHgNQbqOHA05HgDQ7eAAAAIP6k/r0U+oV16AAAAAB43DuAB3hjOsUjqVUxBTUUzLjk5VVVVVVVVVVVVVVVVVVXwAAAAANAAABt+Pwdo//sQRPiDMFoOVPBAKHgRIdquDAoXASg3VcMAQeA+B6o4cCmMAAd/AAAACn2ay+yDMEwAA4bPj+AcAAAdwAok++0XgnMqTEFNRTMuOTmqqqqqqqqqqqqqqqqqqqqqqqqq8AAAAADgAAD/+xBE+AMwYQ3Q8GAQWBChuq4IBzdBGDdRwwBB4DqHKfigFN0M4/hwAAB3+AAABIT3br4/iuiqCNj8GgAAQdkmfh6CY6pMQU1FMy45Oaqqqqqqqqqqqqqqqqqqqqqqqqqqqqqqqqqq8P/7EET0DzBaDdTwwBB4EMG6XkAFN0BkN1IDAEHgNgcqeHAc5QAAAADwAAAbj+AAAAAd4AAAEGcPQTKsABvBnqONbiOHUUxBTUUzLjk5VVVVVVVVVVVVVVWAAAAFgADgAAvqP////7V1//sQRPaDMFkN1PDAEHgQAbqOHAUpQPg1U8EAoeA5B2n4IBzcrcwz4AAAAdngAAAVcf+Jwmm8AAAAA7QzwbgAb4S/ELoVTEFNRTMuOTlVVVVVVVVVVVVVVVVVVVVVVVVV8AAAAA8AAAD/+xBE9YswUw1U8KAQeA/B2n4ICg1AqDdXwQBB4EKHKjiQqD0bwfgAAAB/+AAACamnBVkAAcAZ4PwDgAADPCQv6PxOGFFMQU1FMy45OVVVVVVVVVVVVVVVVVVVVVVVVVVVVVVV8AAAAP/7EET4CyBWDdTwoBB4D0HKjhwKKQCgN1fBAEHgV4dmvDA0NA8AAAAbwfgAAABvcAAABik/BUOkAA/xPg2AA3wXeJwYhUxBTUUzLjk5VVVVVVVVVVVVVVVVVVWQAAAACHA4AAACq8G3//sQRPQDsFYN1PCgEHgRocqOJC0PAQA5UcEAw+Afhyp4YDQ8/4zwAAAADfAAAARQ8XhySgAADwCXDt//g2AA3gIPxODFTEFNRTMuOTlVVVVVVVVVVVVVVVVVVVVVVVXwAAAADsAAABn/+xBE9IswVQ3UcMAQeBAhuo4UCjcApDdTwwBB4DUG6jhwKOWcG3BoAAAHeAAAAQdt4vDggADeG//JaAAAAAb4icqCUipMQU1FMy45OaqqqqqqqqqqqqqqqqqqqqqqqqqqqvAAAAAM4P/7EETyD3BRDdTwoBD4EMHKjhwNKUBQN1ICgEPgK4bqOFAopQAADPUbQAAAPDMAAAAXb/KgxAAO4F9RvAAAAAO4Aq7BxExBTUUzLjk5qqqqqqrwAAAAAOAAAAzjeAAAAAZ4AAAEK9A5//sQRO6L8E8N1nBAEPgOAdqOGAoPAKg3U8KAQeATBupAYCg8QAAB4AFDf/bGcAAAAAeABwNfkQVjj//////////0f3pqTEFNRTMuOTmqqqqqqqqqqqqqqqqqqqqqqqqqqqqqqqrwAAD/+xBE9gOwlw5J6KAQeA5huo4kBw1BDDdTwoBB4BqG6rhgHDwAD/AAABvQbwAAAADvAAABx/EwMXAA7xvQbQAAAacQBmVMQU1FMy45OaqqqqqqqqqqqqqqqqqqqqqqqqrgAAAADfAAAP/7EETyCzBRDVXwQBB4DUG6vgwHDQCcNVPCgEHgMgbqOHAc5RPoN4AAAAB3gAAAF8QDC/gAAAAGYNO//IAAbwGUPEAwmkxBTUUzLjk5qqqqqqqqqqqqqqqqqqqqqqqqqqqq8AAAAAzA//sQRPALsFENVnBAEHgN4bqOGAcNQKg3V8EAQeAdBup4YBw8AAAN/+Q8AAAAA7QAAAZvCmAA7BmcE3hoAAAH8BG28FGTTEFNRTMuOTlVVVVVVVVVVVVVVVVVVVVVVVVVVfAAAAAP4AD/+xBE9IOweA3OeQAQeA2Buo4kCg9BQDc9w4BBIBwG6fiAHDwAG8E3gAAAAG8AAABEcKZIAHaGeCbQAAD/DNGsnX/EDzpMQU1FMy45OaqqqqqqqqqqqqqqqqqqqqqqqqrwAAAADwAAAP/7EETyizBZDdTwwBB4DmG6jhQKK0C0A1nBAAAgKAbp+DAoPRvBeAAAAAd4AAAEq4gF6gAdoZ4J9AAAPAM0S3p/4mDc9UxBTUUzLjk5VVVVVVVVVVVVVVVVVVVVVVVVVfAAAAAP0AAA//sQRPELMFYN1PCgEHgNQcpeFAcLAKg3U8KAQeAnByo4YCg8G8E/AAAAAH+AAACbxMHrwAAAABvjeg/gAAAAHeOP5QGqTEFNRTMuOTmqqqqqqqqqqqqqqqqqqqqqqqqqqvAAAAAN8AD/+xBE+QMgUQ3U8KAQ+AvBup4gCg8BJDdDwQBMoF0HZjxgNDwAG9B+AAAAAN8AAAGnQGrwAAANwOAJ9B//0E/AAAALw+pMQU1FMy45Oaqqqqqqqqqqqqqqqqqqqqqqqqqqqqqqqqqqqv/7EETvi3BUDdZwQBB4DQG6niQHD0CgN1fBAEHgHgbqODAcPaqqqqqq8AAAAADgAAAbPj+AAAAAB4AAAEz4eoZxwR8O9UxBTUUzLjk5VVVVVVVVVVVVVVVVVVVVVVVVVVVVVVVVVVVV//sQRPIDsFUN1XBAEHgMgbqeFAcPQTADU8MAACAfhun4kBw8VVVV8AAAAADgAAAE4/gAAAAG+AAADM6h4AAeNxxjdQ1VTEFNRTMuOTlVVVVVVVVVVVVVVVVVVVVVVVVVVVVV8AAAAAD/+xBE8QswWgDU8MAACAtBuq4YBQ8AtDdTwwBB4CsG6nhQHKzgAAAM4/gAAAAGeAAABm6h4AH+N6j8AAAeAZolc//40GVMQU1FMy45OVVVVVVVVVVVVVVVVVVVVVVVVVVVVVVVVfAAAP/7EETxizBVDdXwQBB4DAG6jhgFDwCsN1PCgEHgLobpeGAcJQAM4AAADPUfwAAAADcAAAAIrwbgAfo3g34AAAAA/RvC3UxBTUUzLjk5VVVVVVVVVVVVVVVVVVVVVVVVVVVVVVVVVVVV//sQRPILMFENVfBAEHgMwcqOGAcPAKw3U8KAQeAwhuk4kBwlVVVVVfAAAAAO0AAADPBv4AAAAB4AAAA5vCwAPAbwY3g1TEFNRTMuOTlVVVVVVVVVVVVVVVVVVVVVVVVVVVVVVVVVVVX/+xBE8gMwVQ3V8EAQeAxByp4MBw8BADdXwQBB4CYG6niQHDxVVVVVVVVVVVVVVfAAAAAPAAAABfCwAP0IV4hYAAP//SpMQU1FMy45Oaqqqqqqqqqqqqqqqqqqqqqqqqqq8AAAAA7gAP/7EETxgXBUDdXwQBB4C6HKngwHDwF0OTehAEHgFgbqeFAcfAAM8GwAAAAAAeAAAf/pAA7QTwbAAYDgf/p////////5KkxBTUUzLjk5qqqqqqqqqqqqqqqqqqqqqqqqqqqqqqqqqqqq//sQROuP8FUN1PDAEHgLgcqeGAcPAEQ3UgKAQ+AMhyqAUBh8qqqqqqqq8AAAAA/AAAAEPELAAAAeAAAAAB+oAD/DPBjVTEFNRTMuOTlVVVVVVVVVVVVVVVVVVVVVVVVVVVVVVVVVVVX/+xBE7IvwUQ3U8KAQ+AtBup4YBw8AjDdZwQBD4A8HKoBgFDxVVVVVVVVVVVVVVVVVVVXwAAAADOAAAAjnUMQADuBfUZVMQU1FMy45OVVVVVVVVVVVVVVVVVVVVVVVVVVVVVVVVVVVVf/7EETwizBRDdTwoBD4C0G6nhgHDwCgN1nBAEHgLocpeJAUJFVVVVVVVVVVVcAAAAAAwADgAAGcOZ///+nwAAAAANDnxkxBTUUzLjk5VVVVVVVVVVVVVVVVVVVVVVVVVVVVVVVVVVVV//sQRO+LMFYN1PCgEHgLobp+IAIPAKQ3V8EAQeAhBup4IBQ8VVVVVVVV8AAAAAzgAAAGE6BiWAAAB4RYZq6/0DA8AD+TTEFNRTMuOTlVVVVVVVVVVVVVVVVVVVVVVVVVVVVVVVVVVVX/+xBE7AvwVw3U8KAQeArhqp4kBQ8AlDVXwQBB4AiGqwAgCDxVVVVVVVVVVVVwAAAAB4A4AAAGzxgZ/+P8AAAAA/wzwQxMQU1FMy45Oaqqqqqqqqqqqqqqqqqqqqqqqqqqqqqqqqqqqv/7EGToi7BUDVVwoCh4AAAP8AAAAQDIN1PEAOHgEoBreAAABOAAAB+BwAAACeCG//IJAAAA8AAAAAD8n4AAAABvBjwQ1UxBTUUzLjk5VVVVVVVVVVVVVVVVVVVVVVVVVVVVVVVVVVVV//sQZPGLoFcN1fCgEHgKIBreAAABAKw3V8KAQeA0gGb0AAAEVVVVVVVVVbAAAAAKgADgAAO8E3///9GAAAAeGAEcp/iBTEFNRTMuOTlVVVVVVVVVVVVVVVVVVVVVVVVVVVVVVVVVVVX/+xBk6wvwWw3UcOA4eAlgCe4AAAEAtDdXwoBB4AAAP8AAAARVVVVVVVVVVfAAAAAOAAAABfBYAAAAAVIAHBngn////pVMQU1FMy45OVVVVVVVVVVVVVVVVVVVVVVVVVVVVVVVVVVVVf/7EGTmi/BgDlRxICh4AAAP8AAAAQCoN1fCgEHgAAA/wAAABFVVVVVVVVXAAAAACrAA4AABj8EP////T4AAAABugwnBDkxBTUUzLjk5qqqqqqqqqqqqqqqqqqqqqqqqqqqqqqqqqqqq//sQZOmD8IAN0XjgOPgAAA/wAAABAQA3U8OAQ+AAAD/AAAAEqqqqqqqqqpAAAAAHgDgAAAI1xgb/+gT+AAAAAZ4VXoGrTEFNRTMuOTlVVVVVVVVVVVVVVVVVVVVVVVVVVVVVVVVVVVX/+xBk6wOwYQ5UcQAoeAAAD/AAAAEBVDdDw4ChYBEAZ/gAAARVVVVVVVVwAAAABYA4AAADPQN//HQAAAAANAY9A1f/tQpMQU1FMy45Oaqqqqqqqqqqqqqqqqqqqqqqqqqqqqqqqqqqqv/7EGTpg/B6Dc34wCh4AAAP8AAAAQEUN1fCgEHgAAA/wAAABKqqqqqqqqrwAAAADeAAAByugatgAAAAASABw7j////0VUxBTUUzLjk5VVVVVVVVVVVVVVVVVVVVVVVVVVVVVVVVVVVV//sQZO4D8HAOTeigEHgJoBmuAAABARg3UcOAQeAAAD/AAAAEVVVVVVVVVVVVVVVVVVVVVfAAAAAN8AAACOdQ0ABvAvqOTEFNRTMuOTmqqqqqqqqqqqqqqqqqqqqqqqqqqqqqqqqqqqr/+xBk6oPwfw3ReOAQeAAAD/AAAAEBPDVFxIDhYAAAP8AAAASqqqqqqqrAAAAACqAA4AABngx////6QAKsGPwY////9NVMQU1FMy45OVVVVVVVVVVVVVVVVVVVVVVVVVVVVVVVVVVVVf/7EGTqAfBTDVXwoBB4AAAP8AAAAQHEN0XjgEHgAAA/wAAABFVVVVVVVVVVkAAAAAZQOAAAAYTg3//cKgAS4RriF//rHExBTUUzLjk5qqqqqqqqqqqqqqqqqqqqqqqqqqqqqqqqqqqq//sQZOqD8IUN0XjgEHgAAA/wAAABASg3UcQAQeAAAD/AAAAEqqqqqqqqqqAAAA8JkAAACqpT+DfwAAAADwDvCwAA//9NTEFNRTMuOTlVVVVVVVVVVVVVVVVVVVVVVVVVVVVVVVVVVXD/+xBk6oPwgw5N+SAoeAAAD/AAAAEBMDlTxACh4AAAP8AAAAQAAAAIkDgAAAE8Qsj/1LAAAAAADwAAD/9PgAAAAGgCHg1MQU1FMy45OVVVVVVVVVVVVVVVVVVVVVVVVVVVVVVVVVVVVf/7EGTrA/B1Dc34oCh4AAAP8AAAAQF4OTnDgKHgAAA/wAAABFWgAAAACZAA4AADPBt////RIAAAABDgcUI5wY3/7n//QkxBTUUzLjk5qqqqqqqqqqqqqqqqqqqqqqqqqqqqqqqqqqqq//sQZOqB8F8OVHEgKHgAAA/wAAABAag3ReOAQ+AAAD/AAAAEqqqqqqqqqqqqqqqqqqqqqvAAAAAN4AAADPUYADOBnqGJTEFNRTMuOTlVVVVVVVVVVVVVVbAAAAAAkADgAAOfG////pD/+xBk5gvwXQ3UcSA4eAAAD/AAAAEAqDdXwoBB4AAAP8AAAAQAHAA//////+V1t1SAAAAABAHABjYcn/0FP///////yCpMQU1FMy45OaqqqqqqqqqqqqqqqqqqqqqqqqqqqqqqkAAAAP/7EGTrC/CCDdD44BB4AAAP8AAAAQE8N0XDgEHgAAA/wAAABACAOAAAARTw7/5RYAAAHgAAAAAfm4AAAAAHgKr0DP/x9UxBTUUzLjk5VVVVVVVVVVVVVVVVVVVVVVVVVVVVVVVVVVVV//sQZOoL8H8NTfkAEHgAAA/wAAABASA3OcSA4eAAAD/AAAAEVVVVVVVVVVVVVVVVVVVVVfAAAAAN8AAADvQMAA3gT0GVTEFNRTMuOTlVVVVVVVVVVVVVVVVVVVVVVVVVVVVVVVVVVVX/+xBk6oOwaA3QcQAQWAAAD/AAAAEBADVVw4Ch4BKAa3gAAARVVVVVVVVVVVWQAAAABZA4AAABD0Dmf/GeAAAAAf4Z4IZMQU1FMy45OVVVVVVVVVVVVVVVVVVVVVVVVVVVVVVVVVVVVf/7EGTug/B8Dc34oDh4CiAa3gAAAQEENVHDgEHgAAA/wAAABFVVVVVVVaAAAAAIcDgAAAI5wTv/pAAmQAOGfBN////IKkxBTUUzLjk5qqqqqqqqqqqqqqqqqqqqqqqqqqqqqqqqqqqq//sQZO2B8H8N0PigEHgAAA/wAAABAfg3OeSAQeAAAD/AAAAEqqqqqvAAAAANAAAABHwQAAA4H//////////oAA3Q5+CeTEFNRTMuOTmqqqqqqqqqqqqqqqqqqqqqqqqqqqqqqqqqqqr/+xBk5gvwVg3V8KAQeAAAD/AAAAEAxDlRw4Ch4AAAP8AAAASqqqqqkAAA8AZgOIAAAYxK/+Cf/67//p8AAAAA7wF+CHpMQU1FMy45Oaqqqqqqqqqqqqqqqqqqqqqqqqqqqqqqqqqqqv/7EGT2AfB8DdD44BD4DCAJEwAAAQG0OTfjgOPgG4AlQAAABKqqqqqqqqqqqqqqqqqqqqqqqqqqqqqqqqqqqqqqqqqqqkxBTUUzLjk5qqqqqqqqqqqqqqqqqqqqqqqqqqqqqqqqqqqq//sQZPAD8HsNzfkAOHgJoBnuAAABAWw3OcQAoeAAAD/AAAAEqqqqqqqqqqqqqqqqqqqqqqqqqqqqqqqqqqqqqqqqqqqqqqqqqqqqqqqqqqqqqqqqqqqqqqqqqqqqqqqqqqqqqqqqqqr/+xBk5gvwWA3VcOAoeAAAD/AAAAEAqDdXwoBB4AAAP8AAAASqqqqqqqqqqqqqqqqqqqqqqqqqqqqqqqqqqqqqqqqqqqqqqqqqqqqqqqqqqqqqqqqqqqqqqqqqqqqqqqqqqqqqqqqqqv/7EGTpg/B7Dc544Dh4AAAP8AAAAQEUN1fCgEHgAAA/wAAABKqqqqqqqqqqqqqqqqqqqqqqqqqqqqqqqqqqqqqqqqqqqqqqqqqqqqqqqqqqqqqqqqqqqqqqqqqqqqqqqqqqqqqqqqqq//sQZOsJ8HYNT3kgEHgAAA/wAAABAWw3QeOAQeAAAD/AAAAEqqqqqqqqqqqqqqqqqqqqqqqqqqqqqqqqqqqqqqqqqqqqqqqqqqqqqqqqqqqqqqqqqqqqqqqqqqqqqqqqqqqqqqqqqqr/+xBk7AvwVQ1UcOAQeAxgGgMAAAEAuDdTw4BB4AAAP8AAAASqqqqqqqqqqqqqqqqqqqqqqqqqqqqqqqqqqqqqqqqqqqqqqqqqqqqqqqqqqqqqqqqqqqqqqqqqqqqqqqqqqqqqqqqqqv/7EGTsA/CcDc344BBIAAAP8AAAAQEgN1XBAEHgAAA/wAAABKqqqqqqqqqqqqqqqqqqqqqqqqqqqqqqqqqqqqqqqqqqqqqqqqqqqqqqqqqqqqqqqqqqqqqqqqqqqqqqqqqqqqqqqqqq//sQZN2P8AAAf4AAAAgAAA/wAAABAAABpAAAACAAADSAAAAEqqqqqqqqqqqqqqqqqqqqqqqqqqqqqqqqqqqqqqqqqqqqqqqqqqqqqqqqqqqqqqqqqqqqqqqqqqqqqqqqqqqqqqqqqqo=",
"B7": "data:audio/mpeg;base64,//uQZAAAAAAAAAAAAAAAAAAAAAAAAAAAAAAAAAAAAAAAAAAAWGluZwAAAA8AAABwAAAvIQAEBgkLDRASFBkbHSAiJCYpLTAyNDY5Oz1CREZJS01QUlRZW11gYmRmaW1wcnR2eXt9goSGiYuNkJKUmZudoKKkpqmtsLK0trm7vcLExsnLzdDS1Nnb3eDi5Obp7fDy9Pb5+/0AAAA8TEFNRTMuOTkgBK8AAAAALSIAADUgJAUATQABzAAALyETHF5LAAAAAAAAAAAAAAAAAAAAAAAAAAAAAAAAAAAAAAAAAAAAAAAAAAAAAAAAAAAAAAAAAAAAAAAAAAAAAAAAAAAAAAAAAAAAAAAAAAAAAAAAAAAAAAAAAAAAAAAAAAAAAAAAAAAAAAAAAAAAAAAAAAAAAAAAAAAAAAAAAAAAAAAAAAAAAAAAAAAAAAAAAAAAAAAAAAAAAAAAAAAAAAAAAAAAAAAAAAAAAAAAAAAAAAAAAAAAAAAAAAAAAAAAAAAAAAAAAAAAAAAAAAAAAAAAAAAAAAAAAAAAAAAAAAAAAAAAAAAA//sQRAAAAC8AUA0AAAAEgApwoIAAAkx3XhgSgABXDy2DAlAAED////gh////wx/n+X+g9i0Wp/bp1FxTYCH0Dxv8/yr8guwjQtT+3R9RcE2AgndACFqF/Vgz23+itqblFr+utBIy/6P/+xBECI/woRtThwmgABQDavDhNAACSG1IAIzuiEkNqwARndFYMJr+rBntv9FbU3LGv660EjL/o1gwmveRFre78Z6oTP+9Tf/2OAABob3kRa3u/GeqCz/vU3/9jgBAaGrIHstZf9gIUP/7EEQED/CMG9EAJWpyEaN6gARNlEHcbUYAgOhAQI3pgCAWwDt0yaVr/4bRtXyB7LMg3LwpAfp6Imv28HUUss/Nh2dPrDDXu9zK//0HaqouDcG10fZ0f1QA/2/wICJV7yYVVPzkFzvm//sQRASP8IcbUQAgOhITg3pACCceAhhtQgAEoYg6jakAELU4ejp7+2oCDYO4pSEkeQctaEQ/6H9D70/5oTAikPhW9z61M4jK9Fy1r+/uDOvw5ofe/+zQcueX/6YqmqX4Z9QKvVvzDRz/+xBkBI/wnBxRgGA6kA9DagAEJU5COGtEAImwyDcNqEAQnTnWmmYi/9LAtG5U/pYxL+/mySryK5//GgcWyzf3rlFfKYGlqNZbKan+kkHRvh8Hl0vyf1Mlf/8IRePV4cpvmq+pUpv9bv/7EGQFD/CQG1EAIDsAC6N6EAQHoAHkb0QBAajAQA2ngBAdEY//uYAMQBDp4vL/fPsP2//YIhctE8wTupOvt9TffozoPZqqf4tbtqOPez2o6/t84FganZvkm+fs7mRmT7xpBf/3DUT2//sQZAiP8IobUAAhUnIQw2ngBC1OQmBvPgEBtgA2DaeAEDWR5ecnr893GLksxMv/zAJMUACRCvsWnX7lywS2o9Wq6CaAGoypjMvJ+mb/VX/21gU5QyW/f5IpiQnWGV9unvANGnq2GAH/+xBECQMwehvPAAFR8BPDahUEB0dCDG8+oIDsYFENp0AgnlBxYRgtdirO9NdX2/e7AFgUAtJzvL7loYXX9+x3/0BQMp1Qt8FZvTr1oCRvJziaEv37giHCvIKAltr5fO4xFMqBMrKv+//7EGQHAxCPHE8AJw4ADkNqKwQCZQJAb0CggUxoOYJoLBAIREIgYUUYEDACQCO/H9l//v/8K207T5n5cxzVZs3766L9Qnjh6zYbEALxTVAWr0inVHp+upFEVACJdugPufPPRm/XIrX///sQZAiBMKMcT8BBOngOQcn4CAJzAhxtQQEA6KA5DWbUIB2Jwkcqvn/hYBMJ9TV77j+yh/x9FASqgqcoL1z7me3S3/8PLqynB1+3Sk2b6eelP/wuXmDn6Jf07fZ2fy61+ywboyy+HGD/+xBkCYNQhRtOAEBtgg8jaekIAmQB2G0+oIG0KC4AKDAhFABQAAEJ6Ht6k/7//8ATZ8Ndl/dfOQu3/7KBKH8ZBIAMLLoZ/n//w4mG+qtav+ulfb/zAHB1FooFAjhX2UfSn/9aYA9EvP/7EGQOjxBrG06AQD2CC0A6NAgIAAIkbzQAhanAOAAnZCCInPvyMId+eYf/pHQozy/PAOgRB+sJ/yxyqv/IotFgAQGOTrp/ZG/W6J/2WeASG4twoAotoIY/Z7dC//1UqKgAjFnw6JVb//sQZBSFMJcbTihAOaoMgDokDEABAfBtOQGBSMAyjaZUEAqEf9f/wyORksxj+D/L5b/T/7uMmthgBAZ12dXqjsdPrrrb6/UJZajwwD4AAChRmQ/U8Obv+H7sHJ5ry9/T6fMj/+14COP/+xBkGIsQmBtNKKBSOg7AKdkMIgAB8G02oQSj6DSNplQQFOQ0GAwDPlpb/uv/+HQ1dWBHT9/WlyjFOTV/dW//Beb5QBVAKA6Cmu+2n+///C1RRUQILcW3Jf3u30X6f/gA/xGYQgogYf/7EGQbARCBG0wAwTjwDsNZuBQHRwIQbTcBAFYgPY2mpCAKDJ+f7d/0//+GGVCoC8//9Ov+lAiIGWgAAAAMAAhlP//BrQgiOBQ3mj9fZ/o3t+n/1ODkoIAIIIGM/2f///+Aos6ggqgA//sQZB2DEF8bzABAPRALw2n8CAJPAixvMwSE46A3jeZkIBUkYJEXzt96N9G3ev/1Cez4YABAQZzen+FN4Eo0Toyn1/3/9P/8Ci9cgAAAciCBiH6P9v//6iXqkAAAABMAAwIU/tX/8LL/+xBkJAUQkRrNQKBVignDaagIBU8B2G01AwCiqDqN5vAwCHRJVQEUAKFB4zar/3/l9P/wUo8IANg5H9Ix//T/+GGN8QYoTDh36f4BBlHwAAwgABgZ7////wmf/AP4IABhCD+dW32kv//7EEQpA1B3G03gQDn6EKNZuBQHsUGsbzMBAEkgLA2m4FAVPe//+oKqmQMAACMCMnSn///1CI9ZA2CKFCxNESX///+MOowAAA4EAAIR9ZP///4QfwDAoQABQ4Xy//2/0//6BJ/DADiB//sQRC8DUGYbTUhAKPgSw2mpHAc3AcBvNoEAp2A0jacsUAkkiuN639P//8KeaiCmGAEcNPsD+/3Dvt+sGZG22GHEAAIAGIDDVg6Vbu7dZ+sc4wwAAAgABQpxbdP8JN8AQVSQLE3nb/z/+xBEM4EQdBtOYCAQ6BBDaakYBRcBoG01IQCpIEEBJeBjCATf27//sw6/QIJCP1/w7fPMDCAADAIjx+zmNt//P/84JkgAAAACAAIDKT/+DCAAdOpLf///sC4WJ54JwjU3///htfDACP/7EGQ3gVCfBUzhJhAIDYNpnAgFTwIIbTEjAEToHQ2mVCAJPiAAENvyp////CYq4AIwBCAKA4ODf01/+//qF2kAASD//g5AAIAAEBoSjUd/1b/AW/AAADAAGBKn/8EFv/AAICRRsZ/k//sQZD0PcJEazMjgVRgLo1m8FAJPAXxvNAEA6SAjgCYgEIjk/+EHsAAAgAwGT/+gDSBsAAMICgGAia3Z////0AhktAAAAAYAAUIlX/+Fu4AwAACAKEQ6J+v+IfAAgGIb//EDyAAAQAL/+xBERYcQbxtMyCAqSBCjabsUB6MAyGs8gIBJ4DkNZvBwCa2ChAy//7/+IHWquAAAAAEAAADBxAr/+FJG2xAACAMAWLBc1FTs538QeABgYT///+akYbOAgAote7pb//HGsAAAAAEAAP/7EEROBRBaG0xIQCp4C8NpqBgFTwE8azOhAKngRI3msFAJJABASf/4ReWSAAAEAOCAUM+pv+IaAEGyhsAQAMDBHANGmyK/+//ioauwAAAAAQAAACAp7///8h8BhQABYAAABECEebzW//sQRFcFEGUbTWCgKngMY1mrFAdPAQRtLyEASeA4DabwIAoc60//wo7wAACAoSM+GYAGBgWCQW+e3v/AYUT4AAAAAUAAADBSZ///9esllAAFYAAAWDFRS/hn3NT/f+F2/AAQFZHIChz/+xBEYQVQcRtOaEAqeBADWascB2sBBAEzIoDp4DMNprAgCWwDHTZ/8SOq2AoAAAFAAACgITq///6v7cAAABAAAAaioJidXXU/6AY+AC0FAAoACHp1/4LhYlW0AAAAAQAAAIx///+uUP/7EERphxBqG01oQCp4DUNZqxwHTwBcAzkAiEA4Rg3mcHAWHCigABgABRQFGeXsq/wu3gAQIKu///+u0SAiA4VhLpX/AUeq2AAAAAGAAAAqEXb/+FPvrgAAAIAAAGRk2Yz/IZ/Cj4AB//sQRHQHEHMBTOhAEAgSg2nNHAdpANAJOcMkACA6jeYkcBWsg7///+a1AFAoAcARTf1/QFwsSvgAAAABQAAAOCT//4NtwMAAABAAAAwRC4n6f4TbYAAMmN////DdgEAYCgHHH93/gI//+xBEewdwcQHO6EEQCBPjaa0sB2kAgAE8gIgAKCiNplBQCTz4AAAAAUAAACAAOe///+regAAAAUAAAEAAAwCb/8KPAARP////V93gAYBwGD52pWTX/AIURYgAAAAAADAAAASDEt//D//7EESEh1B0Ac3owhAIEiNpvTQHTwA8AzsAgEAgLo3m9CAdPA7AAAAAAFAAABKGJKWf/8Lt4AECQ////67AIAIAwIDJ9v4Cj/gAAAABgAAACBRP/8IPqLQAAAKAAACAgM9TP8CBfwAI//sQRI8FcGYAzeggEAgPo2m8FAdrAQwDNSCMQCAtjaaQcBU8BKuv/8NYAAGBQmPX/+GZiAAACgAAMAAABIQMK+j//8PXCwAAACAAAAoCAEBtET/CNrAAAIAkf///rjAYDASLED+v+Ar/+xBEmIVQcRtM6KAqeBDDac0kB08A7AEzIQBHIDUN5rRQHXQ9hwAAAAAAOAAAAwJi//+EHmHBwBwAB+AAACVCZjLLrd2+2v/+BgvEAAACsjf/wzS7QwBKDIb5Nf/oA8NDFYwAAAAEAP/7EESgh1BsG05ooBJ4D0Np7RwFTwEcCTKDCEAgLQ2msFAJPABqf///+S/AAAAAGAAAAKBgcOf/qBMYsAADBC3///67gAAIAQCojA9//gK6hwAAAAAAOAAAAQYRv/4R4hmZgAAAfgAA//sQRKoFEHgBzehCEAgP42ndFAdPANgDMwCAQDA7jeWkUBWsBDCiQxwx7atvdULel+oJgUlvAAADTv//DN/BAEglhcHzc3X1oByQ0DCHAAAAAAA4AAADAsn/+HaIBmAAYAA4AAAHgDz/+xBEsYVQdxrOeEASeBEDad8oB08A/Ac7IIhAMC0NprRQFTyOhf1oO/+/r9EK8gq2AAEMf/91CLcwDKDgAABQBQC2V5y9zFr7JhMSmur0AAAAAYAAABh6f/wj2AMQAACAAAAcB0EPf//7EES6BVBvG0zooCp4D6NpvRwHTwD0azchAEnwJo2m8FAJPLfwgL2gAAQAYFXf///LaugAUAiDkakW0/4RGYYAAAAAADgAAAMGHb/7KH2o+AAAHAAABEFBWRfjac9XdYbZRV+AAHON//sQRMSFUIsCTvhCEAgQo2mtFAdPARgDOaCAQCAsDaYwIBU8E/TSyhEfEODgPpHBwbO/Zf54GRue+AAAAAHAAAAKNX/74APDsoAAAAAcAAABegZGJdtf9AJBSoYSf/twk0QAODgAAEr/+xBEy4dwfhtNeKAqeBZjac80CncBEG05woBJ4DaN5vhgKTwPBEB/5r9E/QDRIlWnAAAAAAA4AA4CInEnv///QXd////////qrmABQcAAAOAAAB0CRheRhvX6H+BOOJ8AAGFO//JuFv/7EETPBVBkAU5gwBAMEINpvRQHTwEQAzmAhEAgMI2mtHAVPJdgZlgAAA4WiOX0kGXT+sK0ppqHAAAAAAA4AAABBhF/62UI8uAKAAAABwAAAJgCgHYSPvp7gOCcswAAAccb//gm+AwB//sQRNgHcHobTfigEngaI3mfPA1bAQBtN8EASeA+jeXQcEE8AMKt6avQDsaIVYcAAAAAADgAAAYWKf///eHtgMMAABwAAABAsICHmfdv5oE4WTPgAAwQZf9uoRX8CjgACwBgLAg/vq7/+xBE2YcweBtN+KASeBhDeZ80DYcBFGsygQCp6FGN5nigNax/6woTdaplAACQAAA4AAADBN3/7rSu6wAHX8egAAAcAAACwLjYlsq/4CBlYYAAAwqf/4IjwoAAtLAuEZv/oBokMoYAAP/7EETZBVBpG01ooBJ4EINpfRQHawFQAzGhAEAgMw2mtHAdPAAAADgAAAMY3///8lLA6gAAAAcAAADaDgOo6SFv1AmHNMAAAGGT//B6gYApkL5NXph1N134AAAAAcAAABkixn9Jpoge//sQROCHcHwazXigEngU43mNHA1dAVBrMIOAqeg8Dea4sCk8YAAALAAA4AAACUWkRI/+lf4AOswAAAKEnb/+CmFBQcAABkg6h5Eq3V3q/QDRiocAAAAAADgAAAaWQ///96gvDgCgAAD/+xBE448wcRtM6KASeBQDeZ8oCk8AwG0yAoCp4EgN5rhwKawAcAAABkDx431/qAY7UAAMKv/ksoCxCgAAgiA4k//1CaT1TEFNRTMuOTlVVVX0AAAAAcAAABgx/9qPQQLmQdwAAAAOAP/7EEToBzDOAc35IgAIFaN5nzQKawEkazKCgEnoSI3mOHA1rAABQE4QxN1X/AB1/AADB5V/6odAqj8DgMDRET9m/QMjFUxBTUUzLjk5VVVVVYYAAAAAADgAAANj////zUSAAEAAYBwA//sQROSHcIMbTXigEngVA3mPNApPARRtOcOASeAwjeZQUDU8AAYMAWQPN/9d////AxsAABBv/1sEUy4AwBID5W9P6ga6lwAAAAAAOAAABZcJ///++CbOAAEgAABwAAAGBYCiP/d6/AD/+xBE6QcwhAFN+MAACBRDeX0UCmsBKG0ygoCp4ESN5hCgNawNX0AAMKb/WV6BAkOAAAGAAHAIA5Cb/X0Bgz///////3+jWqlMQZAAANAAADgAAAcU+Lv//+o1LgDgAAAAcAAABIFJ3v/7EETrB3CcG8v4oBtYEcN5nRwHTwEMbTfCgEngNI3meHApPL/ixk+AADBNz//wi34AAGAA4AtCMNiX/9FBX//////6aExBTUUzLjk5qqqqqqqqkAAADAAAOAAABZj+S//65mFYAAMA//sQRO+HcHsBTfjAAAgUQ3mfNAdPAPhrO8KASeAtDeYQUDU8AA4AAADIsu//tN/iB1hwAADDN//QEn+GAKLCpm5v6BkZTEFNRTMuOTlVVVVVVVV2AACgAAA4AAADHnve3//w4oHYYAD/+xBE9gcwfhtMaOASeBNjec8cAnkBFGs5woBJ4EaNpnjQKawAAAADgAAAMgTON/9bB8ETAAASX/9khP4AAFEWL/+oMqpMQU1FMy45OaqqqqqqqvgAAAABwAAAHDxxn/8lYSLe6AAAAP/7EET5B3CHAU14wAAIEeNprxwFTwEUazCCgKngMA2muFApPAAA4AAAHVhSf///mYYAAAyK0/5a0BJNAAALAuIg3//hVUxBTUUzLjk5VYAAAAAAADgAAAMV///+ZMQ4AAAAAAHAAAAY//sQRPmHcHobTGigEngSw3m/KAJPAUhrMoKAqegsDaaQUCk8FBh//8WMkOAAHAADA8cn+pdAs3///FYYAAAQSp/+oGnqTEFNRTMuOTmqqqqqqqqqqqqqhQAAAAAAOAAABZd3///sl4f/+xBE+YdweQFN+MAACBWjab8kAhcBBGsygQCp4CsNpvhwHTwAAAAAADgAAAECxX//GH+AABCv/6oyBRoYAAAkIuv/8FJMQU1FMy45OaqqqqqqqqqqqqqqhwAAAAAAOAAAAQJECH/8UP/7EET/h0CHAU35IAAIE6N5jxQFawE0bTKCgKngY42mPHApPMEAABYAAAcAAAQf9X//8zCgAAHAuWb/fRQzXgAAhf/8FUxBTUUzLjk5VVVVVVVVVVVVVVVVhwAAAAAAOAAAAyKC5v/6//sQRP0HQIcBTnkgAAgQo3m/HAJPARRtMoKAqeBTjaY0cB08DC14AAAAAHAAAC////5p4AAAOHg5/+ugWQJAABP///61TEFNRTMuOTlVVVVVVVVVVVVVVVVVVVVVVYcAAAAAADgCgAH/+xBE+IdwggFN+SAACBJDea8cAnkBFG05woBJ4CsNplBQKTwROp3/8CGZ///9VIAAAAeAAAAAfzAZIMf//CbAcD///+pMQU1FMy45OVVVVVVVVVVV+AAAAAHAAAA1Yf///PJKg/MgAP/7EET4h3CUAUz4wAAIEkN5nxwFTwDwazKBAKngJI2mUFApPAAAGAcAAABhwC3/7v/huXAAAMjp//+CeXAAAGDp6f/oFExBTUUzLjk5qqqqqqqqqqqqqqqqqqqqqqqqqqqqqqr0AAAA//sQRPiHcIYbzGjgGngQQEoPJGABAURtNcOASeApDWd4cBU8AYDgABgUGL/00FDf//p1QwAAAcAGCM//e2BNQOB////VTEFNRTMuOTlVVVVVVVVVVVVVVVVVVVVVVVVVVVVVVVX4AAD/+xBE+wZwfQHN+MAACBDDea8cAk8CDG0z44Cp4CaNprhQHTwAAcAAABgfMT/taAi4cAAAQCA0v/+gUGhIAAAcC7///61MQU1FMy45OVVVVVVVVVVVVVVVVVVVVVVVVfQKAAABwAAACP/7EET2h3CAAU15IAAID4NpvxQCTwEobTKCgKngJA1muHAdPBN39KUo7gYUQAAAAAAPAAAP/71cAAMjqJ/uuoHv//+/LkxBTUUzLjk5qqqqqqqqqqqqqqqqqqqqqqqqqqqqqqr4AAAA//sQZPYHcIMbTXjgEngPAAm/AAABAWRtMcUBSeAYjWaQEAk8AcAAAAwRCbf1o9wosAAADwAAAAAPpVDAAADB4xf/fAwvTEFNRTMuOTlVVVVVVVVVVVVVVVVVVVVVVVVVVVVVVVVVVVX/+xBk9YdwihvNeOASeAyACc0AAAEBUG01w4Dp4B0AZ/gAAARVVfAAAAABwAAACI7b/vs+WBlMCImO/rsmB+AHA////qVMQU1FMy45OVVVVVVVVVVVVVVVVVVVVVVVVVVVVVVVVVVVVf/7EGTzD9CpG0144BJ4CcAaDgAAAQDQbTgDgKngFoBnTAAABFVVVVVVVfgAAAABwAAAGR8xf9SagLegAAYNP/rp28DjoUxBTUUzLjk5VVVVVVVVVVVVVVVVVVVVVVVVVVVVVVVVVVVV//sQRPeHcIMBzOjBAAgRIEnfGEABASBtN8OASeAljWb4cBU8VVVVVVVV+AAAAAHAAAAcUOT/0VQGBPAAAYSX//aooHqqTEFNRTMuOTmqqqqqqqqqqqqqqqqqqqqqqqqqqqqqqqqqqqr/+xBk8AXQmRvMaOASeAAAD/AAAAEBhG0z44Dp4BaAZ0wAAASqqqqq8AAAAAHAAAAMGrt/VrVAUd6AACAjM38by24SH1VMQU1FMy45OVVVVVVVVVVVVVVVVVVVVVVVVVVVVVVVVVVVVf/7EGTvh1B8G0zo4BJ4AAAP8AAAAQFkazPDgOnoJIBnvAAABFV3AAALAAA4HAADh8dX/6X7EqBgRn//2ZYOHTl/XdqhNUxBTUUzLjk5VVVVVVVVVVVVVVVVVVVVVVVVVVVVVVVVVZYA//sQZPKO8IwbzGjgKngK4Bn+AAABAbBtMGOA6eAAAD/AAAAEAAAAADgAAADg8X/59QhbiAAABg3Lkv9ktCA8vgAB8uTVTEFNRTMuOTlVVVVVVVVVVVVVVVVVVVVVVVVVVVVVVVVVVfj/+xBk8AfwhBtMaOASeAngGk4AAAEBUG0zw4Dp4AAAP8AAAAQAAAABwAAADBaav9norAMOeGAAANRkan67tKhcr4AAfpVMQU1FMy45OVVVVVVVVVVVVVVVVVVVVVVVVVVVVVVVVVVVVf/7EGTtD9CHG8xo4DJ4AAAP8AAAAQEAazADgOnoFoBnTAAABFVVVYUAAAAAAD0AAAGDdP/Z6hW+fAAAiKTV/8trZ2AhtUxBTUUzLjk5VVVVVVVVVVVVVVVVVVVVVVVVVVVVVVVVVVVV//sQZOsH8H8azOjgEnoAAA/wAAABAVxvMIKBCeAAAD/AAAAEVVX0AAAAAcAAAAiOHf6MqowREGA+AIiOz/nvQihMNiHSTEFNRTMuOTmqqqqqqqqqqqqqqqqqqqqqqqqqqqqqqqqqqtT/+xBk6wfwgBtMaOAqeAAAD/AAAAEBTGswg4EJ6AAAP8AAAAQAAAAB8AAAGEv/pzgKF69AADBRP/d6hAT4AH//////6+lMQU1FMy45OaqqqqqqqqqqqqqqqqqqqqqquAAAAAHAAAAYcf/7EGTsB/CDGsxo4Cp6AAAP8AAAAQGAbzCDgQngAAA/wAAABFJ/06p4GCIgAAAHgAAAAAfp2AABCm/9CuoTFUAAD//ytUxBTUUzLjk5VVVVVVVVVVVVVVVVVVVVVVVVVVVVVVX8AAAA//sQZO2P8MAbTHjgK8gAAA/wAAABAPBrNAOAqeAAAD/AAAAEAcAAABgeIEf97MeEKQAAAA8A0AAA/s/WDBT/t8nzgIvFTEFNRTMuOTlVVVVVVVVVVVVVVVVVVVVVVVVVVVVVVVVVVVX/+xBk7wewiBrM+UA6egAAD/AAAAEBjG8zw4Cp4BOAZ/gAAARVVVVV/AAAAAHAAAAcYSP/5eEg5DAAAB6AYJjf/M1Qs3hMQU1FMy45Oaqqqqqqqqqqqqqqqqqqqqqqqqqqqqqqqqqqqv/7EGTuh7CMG8xo4Cp4AAAP8AAAAQGEbTHFAOngD4BoOAAABKrgAAAAAcAAAAif/9T1gRLu7gAAGAABksRT/6VzpSAg+kxBTUUzLjk5qqqqqqqqqqqqqqqqqqqqqqqqqqqqqqqqqocA//sQZOyH8IkazXjgEnoAAA/wAAABAYxtLoOBKeAAAD/AAAAEAAAAAD8AAAERspv/S0KEX36AACIpdv1qjTBMUAAH//66TEFNRTMuOTmqqqqqqqqqqqqqqqqqqqqqqqqqqqqqqqqqqqr/+xBk7Q3wjBvMaOA6eAAAD/AAAAEBrGswY4Cp4AAAP8AAAASqqqqHAAAAAAA+AAABAw1/+r1AU0MQwAAAwVO//M9AAXVMQU1FMy45OVVVVVVVVVVVVVVVVVVVVVVVVVVVVVVVVVVVVf/7EGTuh+B8GszooCp6AAAP8AAAAQE4bTKDgOngIwBlDAAABFVVVdQAAAABwAAAGHb/1Y9AsZDAAAB8A0FQ87/ZeHFW0kxBTUUzLjk5qqqqqqqqqqqqqqqqqqqqqqqqqqqqqqqqqqqq//sQZPMHsI0by+igQngJYBoOAAABAVBvMoKAqeATgGh4AAAEqqqqqqr4AAAAAcAAAAgXPf/V1ZghXCgAAwa3/7fR6AB6TEFNRTMuOTmqqqqqqqqqqqqqqqqqqqqqqqqqqqqqqqqqqqr/+xBk8A/wiBrM6OA6eArgGd4AAAEBFG8wA4DJ4AAAP8AAAASqqqqqqqr8AAAAAfgAABxhJP+ugQJBn4AAMFDP/tQDEtVMQU1FMy45OVVVVVVVVVVVVVVVVVVVVVV1AACgAAA4AAADiv/7EGTsBfB9G0zo4Cp4AAAP8AAAAQGoazXjgKnoAAA/wAAABLr/15iToVXLAAAEIgDn/TqjgA8Acf///////////6ndSkxBTUUzLjk5qqqqqqqqqqqqqqqqqqqqqqqqqqqqqqqqqqqq//sQZO2D8H8bzGjgOngAAA/wAAABAfRtM8OAryAAAD/AAAAEqqr0AAAAAcAAAAieY/+h+UA4ciAAAA+AME5M3/o1A4mQTEFNRTMuOTmqqqqqqqqqqqqqqqqqqqqqqqqqqqqqqqqqqqr/+xBk7wewkxrNeOAqegAAD/AAAAEBaGswg4Cp6BOAaHgAAASqqqr4AAAAAcDgAAiyN/unmIFa7f//8gCJI9P9CJnYQLdMQU1FMy45OaqqqqqqqqqqqqqqqqqqqqqqqqqqqqqqqtgAAP/7EGTsh/CTG0z44Cp4AAAP8AAAAQFgbTPDgEngAAA/wAAABAABwAAAHDpxv+5jqUBQo8MAAAICoxv7xCyAxiAAD//11UxBTUUzLjk5VVVVVVVVVVVVVVVVVVVVVVVVVVVVVVVVVVVV//sQZOyF8HsbTOigOngAAA/wAAABAchrM+UASegAAD/AAAAEVfgAAAABwAAAHHq//y78AadDAAAHDq///+8QBcPAA/0KTEFNRTMuOTmqqqqqqqqqqqqqqqqqqqqqqqqqqqqqqqqqhgD/+xBk64vwhhrMaOA6egAAD/AAAAEBWG01woBPIAAAP8AAAAQAAAAAOAAAAKED//dGQDjvQAAYTp/x7sgsTA8A/+Xd1ppMQU1FMy45Oaqqqqqqqqqqqqqqqqqqqqqqqqqqqqqqqqqqqv/7EGTrB/CEG01o4Cp4AAAP8AAAAQE8bzKDgEngAAA/wAAABKqqqqqHAAAAAAA4AAABg1Nb9OtxCt+AAGKG7///kniAfUxBTUUzLjk5VVVVVVVVVVVVVVVVVVVVVVVVVVVVVXgAAAAA//sQZPOH4JEazPjgO1gAAA/wAAABAXxrM8UASeg1gGYMAAAEAD4AAAOcaHf8/QLJNAAAAeAAAAAB+qXAAAEROr/+2OMiTEFNRTMuOTmqqqqqqqqqqqqqqqqqqqqqqqqqqqqqqqqqqqr/+xBk7QXwhhtMaOA6eAAAD/AAAAEByG0144BJ4AAAP8AAAASqqvgAAAABwAAAGTEP/q51XEKocAAAPgEUYLf//+PUAxdMQU1FMy45Oaqqqqqqqqqqqqqqqqqqqqqqqqqqqqqqqqqqqv/7EGTsj/CjG0vo4Fp4AAAP8AAAAQE0bzADgGngAAA/wAAABKqqqqqqqtgAAAABwAAAGMd/1q+wWeIAAAMCYcN/7NQWNUxBTUUzLjk5VVVVVVVVVVVVVVVVVVVVVVVVVVVVVVVVVVVV//sQZO+HsJEbzGjgOngAAA/wAAABAYxvM8OAaeASgGf4AAAEVVVVVVVV2AAAAAHAAAAc5v+qHLgTeHAAAcTFP///S4NqTEFNRTMuOTmqqqqqqqqqqqqqqqqqqqqqqqqqqqrUAAAAAcD/+xBk7YewgRtMaOBCeAAAD/AAAAEBZAc1xIQAIBCAKDgAAAQAABgoy/zpveBx3wAHAABAVu/+b6ytHBq//68zT4AAfStMQU1FMy45Oaqqqqqqqqqqqqqqqqqqqqqqqqqqqqqqqqqqqv/7EGTvB7CMG0z44Dp4AAAP8AAAAQFQbzCDgGngGgBneAAABKqqqqr8AAAAAcAAABzDx3+j8LnywAAAfAODDf///M0zVUxBTUUzLjk5VVVVVVVVVVVVVVVVVVVVVVVVVVVVVVVVVVWY//sQZOwH8IsazXjgOnoAAA/wAAABAWgHNIMEACAAAD/AAAAEAAAAAAA4AAABhyf/4U8MAAAgADUlNM/uQtYEN///+l6lTEFNRTMuOTlVVVVVVVVVVVVVVVVVVVVVVVVVVVVVVVVVVVX/+xBk8IfwjxtNeOA6eAlgGg4AAAEBTG83w4BJ4AAAP8AAAARVVVXYAAAAAfAAABkedv49aegPHNN0/gADqZD///qMrBZMQU1FMy45OVVVVVVVVVVVVVVVVVVVVVVVVVVVVVVVVVVVVf/7EGTtBfCEGszo4Dp4AAAP8AAAAQHQBTXkgAAgAAA/wAAABFVVVVVVVZcAAAAAADgAAAEDVT/vwk/oAAMFR3+ilaoeBExBTUUzLjk5VVVVVVVVVVVVVVVVVVVVVVVVVVVVdgAAAACw//sQZOsH8HobTOigOngAAA/wAAABAWxtNcOASeAAAD/AAAAEOAAABZ8bpMf//6WNC4uHAAAD4AgQJp/qjVCvG1B4AH9KTEFNRTMuOTmqqqqqqqqqqqqqqqqqqqqqqqqqqqqqqqqqqqr/+xBk6wfwfBtMaOA6eAAAD/AAAAEBXAU3xIAAIAAAP8AAAASqgAAAAAAAOAAAAQG3+vR3EC3wAAcVNX/UrVFCPAAD9dVMQU1FMy45OVVVVVVVVVVVVVVVVVVVVVVVVVVVVVVVVVVVVf/7EGTxBrCDG0xo4EJ4AAAP8AAAAQJIby+jgMngEYBn+AAABFVVVVVVVVVVVfwAAAAB8AAAHGkv/NqE1kgwOf/V0UBR7kxBTUUzLjk5qqqqqqqqqqqqqqqqqqqqqqqqqqqqqqqqqqqq//sQZOwF8HsbTOjgOngAAA/wAAABAaAFN+SAACAAAD/AAAAE9AAAAAHAAAAMH3P/z6mwoXaAAAAD8AwSP/ulgIaGTbKqTEFNRTMuOTmqqqqqqqqqqqqqqqqqqqqqqqqqqqqqqqqqqqr/+xBk7obwdxtOeOAqeAAAD/AAAAECVG0z5QBJ4AAAP8AAAAT8AAAAAcAAAAicWO/SamVA8qzAABQAABw+cv/q/0+gIq1MQU1FMy45OVVVVVVVVVVVVVVVVVVVVVVVVVVVVVVVVVVVVf/7EGTsh/CZGsxo4EJ4AAAP8AAAAQFcBTSEgAAgAAA/wAAABFVVVVWAAAAAAAA4AAABEd/9PCB4YAAA1IjjP/9eYkGQhUxBTUUzLjk5VVVVVVVVVVVVVVVVVVVVVVVVVVVVVVVVVVVV//sQZOsH8H8bTfjgKngAAA/wAAABAWRtMIOAqeAAAD/AAAAEhQAAAAAAPwAAAYF0/pRSVCc46b9egAAgJjP75l77AKVqTEFNRTMuOTmqqqqqqqqqqqqqqqqqqqqqqqqqqqqqqqqqqqr/+xBk8QWwoBrM+SA4+gAAD/AAAAEB1G0z44BJ4BAAaDgAAASqhwAAAAAAOAAAAQHnT/RNQgeFAAAD4BIt3//+qSWHDhJMQU1FMy45Oaqqqqqqqqqqqqqqqqqqqqqqqqqqqqqqqqqqqv/7EGTth7CHGs144Dp6AAAP8AAAAQFMbTKDgEngD4BoOAAABKqqqqqqqqqqqqqqqqqqqqqqqqqqqqqAAADwAAAAACf8lUxBTUUzLjk5VVVVVVVVVVVVVVVVVVVVVVVVVVVVVVVVVVVV//sQZOmP8H4bTWjgKngAAA/wAAABAQRvMgOAqeAAAD/AAAAEVVVVVVVVVVVVVVVVVVVVVVVVVVVVVVVVVVVVVVVVVVVVVVVVVVVVVVVVVVVVVVVVVVVVVVVVVVVVVVVVVVVVVVVVVVX/+xBk7gXwiBvMaOA6eAAAD/AAAAEB8G8z44BJ4AAAP8AAAARVVVVVVVVVVVVVVVVVVVVVVVVVVVVVVVVVVVVVVVVVVVVVVVVVVVVVVVVVVVVVVVVVVVVVVVVVVVVVVVVVVVVVVVVVVf/7EGTuA/CLG0xo4Dp4AAAP8AAAAQHobzHDgG1gAAA/wAAABFVVVVVVVVVVVVVVVVVVVVVVVVVVVVVVVVVVVVVVVVVVVVVVVVVVVVVVVVVVVVVVVVVVVVVVVVVVVVVVVVVVVVVVVVVV//sQZOwH8HwbTXjgOngAAA/wAAABAaBvMcUAyeAAAD/AAAAEVVVVVVVVVVVVVVVVVVVVVVVVVVVVVVVVVVVVVVVVVVVVVVVVVVVVVVVVVVVVVVVVVVVVVVVVVVVVVVVVVVVVVVVVVVX/+xBk7gfwoxrM+OAqegAAD/AAAAEBgG8ug4DJ4AAAP8AAAARVVVVVVVVVVVVVVVVVVVVVVVVVVVVVVVVVVVVVVVVVVVVVVVVVVVVVVVVVVVVVVVVVVVVVVVVVVVVVVVVVVVVVVVVVVf/7EGTthfCIG0144Cp4AAAP8AAAAQHgBTXjAAAgAAA/wAAABFVVVVVVVVVVVVVVVVVVVVVVVVVVVVVVVVVVVVVVVVVVVVVVVVVVVVVVVVVVVVVVVVVVVVVVVVVVVVVVVVVVVVVVVVVV//sQZOMP8FUAznAgAAgAAA/wAAABAAABpAAAACAAADSAAAAEVVVVVVVVVVVVVVVVVVVVVVVVVVVVVVVVVVVVVVVVVVVVVVVVVVVVVVVVVVVVVVVVVVVVVVVVVVVVVVVVVVVVVVVVVVU=",
"Bb0": "data:audio/mpeg;base64,//uQRAAAAAAAAAAAAAAAAAAAAAAAAAAAAAAAAAAAAAAAAAAAWGluZwAAAA8AAABwAAAvIQAEBgkLDRASFBkbHSAiJCYpLTAyNDY5Oz1CREZJS01QUlRZW11gYmRmaW1wcnR2eXt9goSGiYuNkJKUmZudoKKkpqmtsLK0trm7vcLExsnLzdDS1Nnb3eDi5Obp7fDy9Pb5+/0AAAA8TEFNRTMuOTkgBK8AAAAALHwAADUgJAUATQABzAAALyHQa5M1AAAAAAAAAAAAAAAAAAAAAAAAAAAAAAAAAAAAAAAAAAAAAAAAAAAAAAAAAAAAAAAAAAAAAAAAAAAAAAAAAAAAAAAAAAAAAAAAAAAAAAAAAAAAAAAAAAAAAAAAAAAAAAAAAAAAAAAAAAAAAAAAAAAAAAAAAAAAAAAAAAAAAAAAAAAAAAAAAAAAAAAAAAAAAAAAAAAAAAAAAAAAAAAAAAAAAAAAAAAAAAAAAAAAAAAAAAAAAAAAAAAAAAAAAAAAAAAAAAAAAAAAAAAAAAAAAAAAAAAAAAAAAAAAAAAAAAAAAAAA//sQRAAAAAAATYUEAAgFYBkFoAABAphBZBiUAABMiCrDDFAAACAH/8MTnci5PrZQRIhas/W/vCJ/ZFBoh/S9vp4X7MBiQZs/O+dCJ4gwYIP6VeMgmYAcnr6o4nluz8GNo4xtAp8lVyr/+xBECw/wpQ9ZBySgABEB+sDkiAECCBVqAwTEAD8Cq4BgmIArcF0dfVHI5bs/CbRwTcE4g5E5aY1AoAuSl58QiWW0VCKROWmNQKALkpefKiWW0VIFA8ERNmKQggUNQeWF0Qhu6g8fCP/7EEQKD/CIB1oA5hhADgDK4CRjAAJAH2YEpMBAPgPrQJMYQKqpBGEjgeW9FW7qRDQG2xw09QcFJTxb1MaAlSXsWOBt4wc9RSVZxexoCVJeyiGL1TqWRjB51gV4J2Fj630VEMX5OpY2//sQRAuP8IkJWYGGEFAQITrAMMUIAkw/ZgSATAA9A+tAYKSAMHl4ReM6xHJ05EhGAQmjX2mlgk5+nW21OfYerIgoEANJnsnrDzn9Oi6bp9MoPl0AMOrWzgvW8vJJVKWVvpEDxaAMOq3/+xBEDA/wjAfaASZIkA+g+tAZIjICOD9mBhhIQD+D60CxpBDnBenh7UqlOvSuDa1+a/UYnBbw5utkT+GGldKQcYyDdeNN3VqvJuYvDlelGxGFKAhcxXDEkogeSQGzjmbqRsuAkCJ4rP/7EEQMj/CSBtmBKAkgD4DK0CSpAAIcP2QEjEUAQofqwJGI2M5arjN5iirRvcJRlCiRnTRYiB34Kr1fg39LJkZQrI9TWKCRAb8N/4M26lUWBcetZmOGYidmgb32jkvb6QMBoWnZmOGZ//sQRAyP8IgH2YFmMAAPIPrQHMIIAkgnZASYRIBFh+rAkwiQE5oN/eXt9IqDIDGADS6kHG3g3SILyxCzdSKiUFkABv4GONt4N8RX0JgvpRrHYjrLkoYBoWtwMkjd4NtlTqRWWiO0m5T/+xBEDI/wlgzZgYYQUBHA+sAwxgYCGB9kBKUiQD+D6sCWIEgY1C1uBsQ9K22VOpCp46sBgzq0E0pbQy5b3kP6QqwdWChFdNBZBTYSxd7/9KoQAsFl4VQnTKAwSd9FjPRpGBEIpoTw3f/7EEQLj/CADNmBIyjAD4Ea0CRiGAJAI2YGCMAASYTqwMEkAClAYiTiqtu+k6AyA9KYoOBmF5zxvJgRxfJekrAxAaNbyFzsDucuZ+PHHV5L0xsaEtgJGasDRmlDIjnyqP0iNYlsNGY6//sQRAuP8IMI2gEmKKAQgRrQJSMUAhAjZgSYoQA/BGsAkwgY2miFqNkZ9Bq30kIDgIlJrOPLcxpAyFNTJH0kIjBiVmsWm8I1hpprlZH0qhQO00AYJI2ERHnDIlYZpeKekFAabYDCnTz/+xBEDI/wjAjZAYkoEBFhGsAlIhQCGClkBhhEgDmCqwCUmABULw40SsMrTFPSdDSPqNk8KviT3HnaQaRt3UEQhDLzRjWo0Xe0o5Pu6wfHAcq7dxkB70EyMMVW+TJmnAFKa92OVOnzpP/7EEQNj/B8CNkBhhAwEGDaoDzJAAIQJ2YEjESARYTrAJGIkGGFKt8mCoHic6PMxSBAZ5Wh1qtp8mCoyJyoScxDQWeDaHPCS20+TgUCg1jQ1sgy7aFGhIw9wrT5MQFAliw2lKZdtCuC//sQRA6P8IwI2YEmEEAPAPrQJMIIAlgnYgeYwEA4hOuAgwgIV9n5Mom0gQCDoAnFBV59QYRaxsc/5MDjTICKgoIUrVJBdT/ydRWAQC1gVc8cGJHZlhmPOavDnkxWQCdYQuuD1mklGGX/+xBED4/wlgjYgSkwEBABGsAkJVACZCdgB6ThAEGE6sC0lCD28h5MzR1niHCuJCekSWWDonS8KMlfJi0NyVWKHKH+1WUMjSXrZ+TVQDQYLj6SdJwVNsYN4I6XSfk0AqDBcJrNj4KffP/7EEQOD/CMCNkBKTAQEAEawCQmIAJEJ2QEiEgAPIRrAJCJCA3gjZ2+kDh8jPKoHWTnIzzDQSFHi67fSNI0Z5NBibaRJ2NEStdvpSWEbogfpZ0DUKghod8oUs9J2MW7HEMLhCU7BsOd//sQRA6P8IUJ2QFmEEAPYTqwMKMgAjgfYgYExEA4BCsAlIwM9VnpE0zEApDzsbQS+YIOAqpakWekDzoUOCGfSQTSwSFXW6kUCU6rAxKQg4JvOVLFHtrVuoACjzcIU4w5F1rAR3ckWSD/+xBEEI/wjAlYgSYwoA1hOrAYI1ECHBliB6RiaD+DKsDAmICUbOG2nJjMAoSkhn/bkvQ0QTM7LcaQaiMOQk/ZIr9aRiKKjEitiggDGpZzsc1jUCpvsrPngeQqv6TCbMlIahTnb9YXhf/7EEQSj/CcCVgBhjCgD2EqsCQjUAI0JWIGGMBAPASrALMIUFJzAsiDbYPblIcxQs1CPrF4/SoURcCe470EQimt/roUsjYwFWmQgMFeEaGcXuMKf1kqQfDwVako9crgGhqbHKf1g4Dw//sQRBKP8I0JWIEjERAQgSqwJCJCAjQlZASYQoA/BKsAkwhQiPsKmgsSa8E0OcS5b1esHCw0+CT0PEmvBDQ7E11euj4DKJkzTsUkCnLwkEgVjI6j2rha6yZwhzSt/OOgrGVUe0HwOBH/+xBEEo/wjwfYgYYpIA9g+rAwBiACBCFiBJiiwDqEqsCTCFgPqCzyx70jhVUE+v1g/QVD+BdlrepwTQUv1+t0JzI6syhYo2CtCD4+Wtbf1mQuIiKjGFlGwVoQ3Hy22/rCwdnjAApS+v/7EEQUj/CHCliBhiigEGFKoCTFFAIcIWIGGELAP4SqgMMIWIk6aCcXeQ6tlYWEZ4wAK5PVl00FUHIbletEB4ZJjh8OQOuMw6kpsf9ZISFSZIfhxhwWaRKJTv+sVlRcy3W8LrS+rwT4//sQRBWP8H0IWQEmELAPIKqwGSYCAdghZAYIKihChOpA8yQU7lqyBrgBGgObcdRI2d6V0tkUi1UFRsOjYIkzIQmt5GZMWuAU6HQPBEmKDQmt4KSe6gFAQCUNJaYaBJ1IrcbkawUHgSX/+xBEGA/wdAZZASkwCA7A+qAkwhcB2BlkBJjAIEWEKkDEiJXHjLRhMs21hOJqe8p9KgWRBDAx6DcUUboKxH6ctODyAYJBpuFJnFG4I8A3kFmLfQFwQCYeCyNNgtRSbQzrFyUnUIyAXP/7EEQbD/B7CFgBZhBKEgD6kDDCFgIoKWIEmESgPgUqwJMIlDwiR6wXjJtDPj0S1VUuh+6zrXMAQgQHFPTeoWs9AKgWSqrokQ6IOzlPTeonZ5IQDQEEYKVMecQVnhNVsUr+4gJgwRgk//sQRBuP8IMF2QGCEYAQoPqwJCYgAhAhYgSExAA5A2sAkwRYYWukFJT2fb5JGjZOJdRoiwaxjnweQatabfJDS5sl1Hhda2LeCHhCum3yQ5hCveY4daomHmPCDh9/5IcxaDnIRpqsRZ7/+xBEHY/wiwnYgSYZIBABGrAkQ1AB/CNiBgxkAD6EaoDDCCBh6HD1fyQLSWDQgCU5OrHlKINhdlSHM8kFqcSCASnPIykQ2g6xbmPrCglu8JUTCScnvIPC2VM+sBGB7yOqxK3FffTxK//7EEQfD/CRCNgBgCqAD+EKoDDCJAHwJWIEmEEAQ4QqQJMkEMgQFv11C42J75UdrRxmF5THkHo2/WRp2h7OfkWSgxpaTVHoP5n6ycMg8IZAKxQKxRsMe39Z76n/WTngOGXCaECXtAbH//sQRB+P8IMKWIGBEoAQ4UqQPMIkAkwlYASZIgA+hCqAkwhYLPfR+tUe5ClHAQh0mF0mJuKhwUpIsWWaFQcYK5yZ9JtMOs4Upesl42QDwkijwVIc8GPAMJRplED4wDQkih4KkOeo8Az/+xBEH4/wiwpXgeYQSA+hCpA8wgkB9CNgBJhEoECEakCTCJRaVQMA4UOwuTCSNIPK8E5LNQsKhgTSJmApGiG/FqcliqnY/RxwgPIpm3okzXHg89yP6FYMXHSp1FjrONfHh+639CoHxv/7EEQhD/B5CVkA5hBID6EKoC0mAQIoI14HpEEAPIRqQMMIkAERGQiSxYMtk95+uadX1g/QhGyESWLO1k3neFX/0KAnJHFNBEsxYxoU8EFPX/QYC4NRng1EzRjSioRL/9EqFUiMAWhu//sQRCMP8IcJWIEpMBgPATqwJMIkAggfYAYYQQA7BOpAkwgg4DWsiOnGF3V/oCxBXHgE1mRh3RQvBu5S/0GgfCpFISx4BOPWWDw9VX9BohEJEqJdwhKsOrl7y4V/0CjRAUpAq1IEDyH/+xBEJY/whgnYAekYQA/g2qAxBhICACdiBJhCwEEE6oCUGIiDPGSeWqz0FW1ATAEdBIRwkmim1n7gqIwkRgigYKClA054K619hVGDQjAKo4YIVNc7wq619wcBoYqdBbJFUwedK86afv/7EEQnD/CJCdgB5hBADmDKoDxDAAH0JWIEhEhoPwSqQJCVRUd0HCQFTPIeRP3BdrpsuKishWCykwhAm/A5FF9Y1nEjMLJWORoYaFb+sHkt4U0KEsWrHMQBkVNOGiAEnCgUpL4RbpOk//sQRCmP8IYIWAGGOKoQoQqQMSELAhAlXAYExCA8hKpAwwiMVnBaKmpLUJ3LD0lXhFcjScgzdrW7j3vuRtDhEQdv1CECwmceLHWgtoeIg7eypQ4KweKgOlv05OM0TCnWcLC76wUJhI//+xBEKw/wjgnXgYkZKA/hOpAwQVMB6CFiBggqIDqEKoCTCCQETfOopuSGleDDojlsRX1NTEZVYCOVGcaLTB0nFwR5iyFD2Ajq0ZFlOhzi0q9Rk7VRK/cDjdF2OMTeOoFY+na8nvU4bf/7EEQtD/CQCVeBjChYDUEqsCUiCQIUJ1oGJGZoPATpwMSIJYWvlzBPqB0lg0MFw7LV4UnZ2mexkaOoTClOSDgoIlcSrrrPxcO9egUHVtqIzqKASmAddlctV8xf1AooHHcTsDUbCX2h//sQRC+P8JQJ1oHmSSgOQTqgMMMnAkQjXAYwQWg6g2qAxCRNRj+gLj4npiKf2IEpk+R1abIgOs6gu8zaH0/sQRRWDpBkgHkBgEaL0DUSOPTOzJQYF2UpC54YLlA1A1FpknAkrcv7Kkn/+xBEMI/wjwpXAYkwEA3hOoAwwgkCOCFgBhkkIDmD6oDDCJVzlw28j4LTGBmpXLXFK6wtHajZP2WSNTGBl2jQJrrVHGgXJRCEdhYFTAoLmD0Jlsf4MCCQ2yFieECJBgvWWiJWoVCwaP/7EEQyj/CACFgAyTAIDwDKkCUmAUIYKV4HpMBgPgSqQMMUlDUxZJMdRJP5LlRPF3A8YDAa1LWxd9Ek/M8CprU/AyWDAPIIE5s9ASP9OyEVfIfi0gCAxCjrTWEj7jVgalwQT9YTWQlR//sQRDSP8JYIVwEsMKoOwQqgGSgDAgQlXgWkwCA7hKoAtJgciheyeizqOrqB+gFJ0h7kKpyi7wZajO1KJgF1zZ+lY98ucfzxEUaY6wQAOiXC6tWycwVpiEZjR1jYVTEiQSSr2wpsuEH/+xBENg/wiwhXgYxIqg1A2qAwyQECNCdeBiTCoDyE6kC0iCTQSd1bAzZZO0RCAZVuwJqY40w3bpOVWyrCUpaVqGNDBYYmjCy7rvrNyqKSl5lGGgj4G8hnder6xppBmUgGHKlIOEiY9P/7EEQ4D/CAC9cBgwKoD6F6cCRAVQJIIVwHsSKoPgRqQPSIJUoEy0f0lWxLjgPHInDLFj0cCeXt9RJJYuMpDbIiES4YYm5ylTFDFClsTIqOyDEi5QFzDSF1RQE4BEUplE8IA8YOesYp//sQRDkP8IoKVoHsODgQAUpwMEYhAjwbXAexImA+g2pA9iQNT2yFAOEgkmJM64JHxgd+1BkBhw8HsGxMcYD7zASfSgwpBqLkQ4SDYJEiITdg+8MLcmsViQPxYlOgY8LQI4xWDK90UFb/+xBEOY/wjwhXAYkwqA6BGpAkwiUCQCdcB6TAIDWE6kDDCGSwnHlDwcOTQNUQW1FSTotZZSAcWupxeZoARdoMoZaTMQrMUgEXxY8mQAKp0Bd4oOhYPSY6iEJC7UTrS0HJaRQfD4Vqmv/7EEQ7j/CTB9cBLEg4DqDKoCQpIQIYJ14GGEMgN4MqQMGYTNCTY5IbhcHtFRs+IaBlaFqcERcpkfTVzALFxMIXCoPI5IhFyhrRUZUD4UmZLAMYjgyVNkpaiDb/mB8smZXHaiMGVXks//sQRD2P8JAHVoHsSDgOoNqAMSYRAgwnXgYkQyA2hSpAwwyU+GAiDkzEQmrSTIKoeJz4vSXo5e71Q5OxIPWSTKIxBNIOzYxUzY7DxVFYSGD5IHkRmmXop4UvUTBkZlMCEmhgSORln6v/+xBEQA/wggfXASYwmg/hGnAkwhkCFBleBiEiaDeDakDApIVHaiifGWegyCCo0RI5FYWldldazB6gliclMNTLm/OVJYPQAcUgcG4DRQhawHjmFQFr+gOeEBPhuQSWkD45kEXvqgdAM//7EERCj/CSCVcBhkkKD+E6gDDGJQIwH1oHsMEgPYPpwPSkTInI6G3g3K2ASmOeGPYoCobIBsJLzoJLYWGgsMexQwPh7FJ6RJCJdpRANGYg7m3SYUJgfBVCOVQ/YIDTYcfqB4HDgWQJ//sQREMP8I4J1wHpANoOITqQMCJRAgAfXASMwmg7g+oAlJgEWdAtZRG2R4Vq1mBqSHBKMKROieSiN4I+GqyWBksDgQbIA+aCPAfxrGGxaklh6cDgMvgdVKUDZMYvVSpYAlH6wk3eLZj/+xBERY/whwlXAYYSGA+hKoAtIgkCPCdcBiRkoDmEqkCTCJUoLAqwfBuMoIDkuqO6hmuqSOEg7trpXAAgAXeLo7+1oQLfO42knExHCAOdimP/20YuwHj1TiTNqiNRmIzWVe0QpIE1xv/7EERHD/CGCdeBIRKIDwD6gDEiJQIwJV4GJMQgOYSqQMSUVZh4I9I0o5KC0xL3rTxiE7Ghh4I9JPGscTDlrBwDFlTAiQeGVwoTlQdQICXDgYxMwIo8NK0s105MCRV8defMcz5UPDrb//sQREkP8I4I1oHsGEgQITpgPSYlAggnWgYwxKA8BKnAwpkFGynoyIFJLfE46T4SV4XxaXY6juBoFlRxzJYJ+j9seAntC2WUERgWaOZBYnse0HgO1CoqC4K1Oq+E4fxxOo/972PcwFj/+xBESg/wfwjXAekRKBCBGnA9ggkCFCdcBiREqDqEqgCUiCQkEkklugTe5k/5b1NuoPiwoDsWCZkaXOmaO7rjHb+gmCBoHZ4fZWJzqnavBq8HxIAoIqkLy4A1ThNMh6DDBDMkDVh1Jf/7EERMD/CACVeB4RKKEOEqcD2GFUIwJ1gGBEooOwTpgMSIXXGXh8E01B6aD0GIJSDN1o5+xuLDSEab6DWrUgbITghvQPNMoFU3T8KnVygfBAFxOEZ6x+gUAUJPWwzZQOQsC4yHarkN//sQRE0P8IUJ1wHhYQoPITqAMAkhAiAhXAYkwqg5A2oAliQEQSr2tjtnx+fIZ227oULVaZHHgM9QuTHQ0dM9i0WKVZWbHh361SBmSKwuCAXWD6iTaBKHAzZRqEVhcUCOiwgpMx2WK4D/+xBET4/wkwlWgYkYSBAhSmA9IxcB0CdeBiRkoD+E6cDEmBSisMBVEGswAiJGVf03+D6wqjJArANYEAKJiR6jwT1qKBKpAJkooIG203n/b7YPfWTBUExESkEBikz1h+6xNJkyagrDgf/7EERRD/CFCNaB7DA6DsEacD2GA0IIJ1wGBGogOoSpwJYIXBh3InjAo86gdvDYLLBHFAlE+W0dZxrj1Ea6DsxKRHXt2wCZWGA6uJdImyoO4iobn7+yAtEwXGg3xKhSA48hEBxGIF8Y//sQRFOP8H8G1wHpCEoOQMqAPSYDQgwnXASZImA7hOoAkwhcRkgUKImxSBowTiAoswLyCaQlNevVAQmIYmojJhsQ3FiRF5MoNqHA+IY0uKqIZm44kUbmPkBYFEhUxaojUICijQ6xP1j/+xBEVo/wgwjXAeZICA9BCnA9JgUCABtaB7DAaDuE6cDDCJQsgQCoMqE6kEEVjR4b49UOwpJhMD4qxAcMQD8a8vaDsKTASAqMZwGIE7xLwvaB1gJSc8dPyCBzY0NqSMVrpAU6PJk+uf/7EERZD/CIClaBhhIYDsE6cDEiJQH4H1wGJGSgOoNpwMMElZgQzrnrsuUMAzaZAQKMCNR8EeFwYtDgr+yOBUcbMPgho1wysqtq5FiUrNQAhOnMbVS7ZRXG4XmSHTgIE9tuWeJX1BDF//sQRFuP8IQG1wEsCEgPAUqAMCJTQeQfXASkQSA6g+nAkqBEYpLB5DgoKZLEiUefPlF7kAmVA8wMuQxZGmm7l9C9EZRSqgbjoOTGkz8nic5VXqKlXPUCQYfK218aDiK+WEuZR7Rnzrj/+xBEXo/wegXXAYwwGg8A2nAwJiFCICdaBhioIDEDagDApIT7nmV2FWuLh2SHwtA2C5X7mAff4yUNri4dkg0BoSkpBfEGodascRQaUFkhitZQcfICyPXcM67VPiQcJwMgTFsLnlk3g//7EERij/B0B9cBaSg4DgEKcDChQwHcHVwHpELoPgNpwPWkBGgmtmwgOCsMiXFxW6lR4PBUheYE4dUBx4Ph5ADUvypjj+gNXDImhBWjdIFpPKuCvcpQDrZWcsaICQwUgKKacTBkM6Tw//sQRGcP8I8J1gGMMDgOQOpwJMkRQgwnWgewwGA1A+oA9IgkKzm4foVWWIoLKa4OXUlROYiIjKueBThxFXLUaO6yoc0okDYpqwQYaQtBjUMfRhqaRdcLuCzSEJccVjlyI+VBLSxdtGT/+xBEag/wignWAeIaiBDBOlAwI1EB3CVcBiRhIDcDKcD0GE2EWshyoLaojZyk9UFJIecJBabWcRDotWRtWqOcyVJRgQOszONHqhSjDAKkkGRgHXhUtCtCsvQGWxIDokc4YEpFwWFaFf/7EERsj/B/CVcBKRBKDkEqgCUiCQIcJVoGJMKgOYNpwMMkRJegoE08jA+ZsKlrSG2+JgnpIAoD5WB8zouQ2oW3xMFTCYwA2WDYst8C6Ee+PcaGFW1BMTArJiCivghtLfHnGhh1guyM//sQRG+P8I4J1gHmESgO4TpwMCNRAfwhWgewwqA5hGnA9IhdA00oWCholZanRqFYH6GBaXUSQCdl0kgxoNE/SFKhSE1UUjiMWYN5gYI030kh8YJA9LWWFhkE3YYO2ChOFY5uHNC+PVH/+xBEcg/wgwnWASEyiA5hKmAkI1ECFCVaB7BBIDcEacDzCJVl1o8UGVUgoTiGPahbC4qELzurnGdKIhRBsEy5MMSLBI1aHbjADCzicAZdGSh5UEjKND+MEzLihChQpFMWBxOmaaCEwv/7EER1D/CBCdaBIxIYD6E6YCTCMwHoJVoHsEEgO4SpgPYIJLXrB8mmB6WjrNJGwWUhMK5NAWIChZuCoXJTdMZhEi91AcpxNHJG5FGOH6duIhHuoBQc0ZgNiXEpWFu7rpWPKxQmDHHY//sQRHgP8IsKVgGMESgPwTpQMYIJAdQnWAYkYSA4BOmAxIiUDVT8oDAu0R7NMPxVHcwp5VxOKyAHJTDw8IkU5cmT1PM5hJsYEJd42iUKxJI2NEoSFxhgTClwrY6y4QoQDbjWIo5nFDL/+xBEew/wigbWAeZJCg5gynAxhgNCGCVYBgTKID0EqYDDmIQKxHarkY47BRkp5VnuXJHXdE3k7JViww1IConNMmU03QD2uq20MMqACBYAQKEYywFBUJUZvBNDqPAIFgGBQnTggHyVG//7EER9D/B1CdaBJhEqD4E6UCTCQUI8J1gHsESgOoSpwMCJRPRodyUoiwKlQFgYSYTNiR6xSCMKpRIQqVAXh608+OasyREKoJgYEoGmQGZGwmQlxopLaxDFhZJygywbCykpRxEoY4WB//sQRH+P8HsI1gEpEEgPYTpQMSIlAggpWgYESmA9BSmA8wiVE6koJRU0kfnazYP0lC/EQVGUoCkakk2/C2HvL4U7Qb4VEN1cCyIip9wbv98EJArPQ7AcQUMQLLJPsQt3rRpJ8IR0O8T/+xBEgg/wgghVgewYqg7hKlA9IxUCHCdWB6Ri4D4EqQDWHBUSuSRCGDO9TFMtFiNMaNVAXSzxoCKReI47X1AHQiYiAwFDQmQpHSSbCVLtAOSgaGgMBRww0cx6SJsJlRBTBTZRGJ/AUv/7EESED/CCClWB7BkoD0FKUD0iJQIgJ1YEiCpgPQSpQJSIJAlddUMhkxHFBTV9LmESo6GAr4sIUOCTUJMFgfkWVExCgZPOuXt9WbEkh0bIkywYSZIZQtE8YtUQRUOzTL0stIQVcKX1//sQRIYP8IMJ1YHpGSgPATpQPSIlAfQXVgSlgmA0AulAxKSEBLBxtrhBEMZi3kmSj1BGySv6CW8aJgIDMRalapUMjE5aWnHtkR+HQXiKvOsKDxKQon4XB2aeKhlptkNIEKIASFBI2Uj/+xBEig/wgQpVgekoWA7hOlA9IwkCOB1WB7EiaEADqQDApIRFEd1xA3JYQ4EJICYBDUVJMQtRJFkCREBQqjzChiE+gR3lMFr1qksSMKAKhWy4JTYJ3hmFL10gB1BcC1FiIUioL4OgSf/7EESLj/CQCFUB7Eg4D6DKUDzGE0IMJ1gEmGRgQATpQJMMlBDFKiAKJTqNVHAoiI8NQVENSjYbOGwmINRERGsyVS4JxiKGwerR7G5cixBM5SijSF1iIGhoeAq62sTmKNM+NMsGzWQN//sQRIyP8IoKVQHsELgPYNpAPSEXAfwdVgSZIig7A2lAkxhMWkwFTS4PCQ51uFVvxcMjIfBZQPowRKo2kqGwZ3UBkbJY1FQvvmJNP3k2bBrHyNUgCvHwEEJhI4FULzHHwiAP1WbgVQX/+xBEjo/wjglVAekRKBAhCjA9IyUCBClWBLBBIESE6QDEjJUcAKKxkUUeQAYQlgKLER5IJCA5YqR5h9igmMRoCjBTgwBQWWtUO1IXdmOgFAs2ZFJlAj0e74ODvYi4BQbNssJuXePy4P/7EESOj/CFBtUB6TCYEEDqQD0mEwIoH1YGMQDgQgPpAPSIXNCQqo4yBrCJNlAsZBxsIjzPZ6bqiZyrUJsoKRPGsFSlFSYHsFgoopoDCIgmjdksJdzcJgihoUHIaKg0gmuNNgmrDIGB//sQRI8P8IgG1QHpMDgPANpAPMkTAgwlVgYkYSA9A2kAwRiEwKCERaVDQWscporlwHQsQBAJJW50NEVmhuTDy9YFwaGIFjI7UHJaLSgF0eFE0SYLjoYgWBj1CQElJCeY8TdAKBZYFRX/+xBEkQ/wgwlVgewQSA7gylA9hgEB/CVWBKRBIEQE6MCWCCSI2kRtZJtxPBAqDcpDiTyuknoMVbzHguoFCiWAnChTDpUiUND55x+70AoW1ALmCFBkSUDlqPh+PsFRXJpF5M0PJz6xE//7EESSj/BwBtYB6QBKDqDKUD0mEwIcKVYEmESgOINpAMSYBJPCvxcFi+Yj6YBMCgFcDHo8LxcFyyPCJCTslhSSoFZI2EfcMBdSWistX9AYusLUo8JqICk1UVAFFWjg6ec8bNDPfWUL//sQRJaP8HsJ1QHpGEgOYTpAPSMJAjQbVAekxGg4AylA8xhMGzGwGldOErseNvDPTQCGDI22kmQkiaEwNR4MzQCDg9K5+xakDSIQNR4MkysjTw2CYBBqjhYZZZvD1GSQJWTnOcjEwED/+xBEmY/wiAnVAekoWg8BKkA9IgkB9CdWBaTA4EEE6QDEjJTAso3h6jJVJ46BECJ6lORUVoWS0PvDFhUNiQTAFZVNFAKZHPR4IseVJ5Ok8gJoSSHloLoOHlSlllPIidNCh5pi1PD9y//7EESbj/CPClUBgxIYD4EKQDDBGUHIJVYEhEogPYTowMMIlFAaSVJAYycXD4SFendBUKdyiYOyADgNEEzomRwr0eFeoskOPhOZZAREapofrHgh+gezMaDqNZA2vbQ/WPCPSiWDFk6F//sQRJ4P8IcKVYGJELoPoNpQMEYhAfAlVgYESiA8BKkAwwhcC6p07JpQbHhnVEsKVpfEBPIGC0swag8M6rIPojgWiklWA8Fcki5M5qLNhaDNFJLIZANpIqvJVQwB6MaYIG0mR1o08o//+xBEoI/whglVgYkYSA5BOlAwQFMCDCdWB6RC4DkEqUD0iFygxUi4EDYnGjxA9YSnmj61HsMyUrGgzo9DBehLEgQJGkD54OWRg0I6POQJqMFB0keQPniFlyotBywIzYzZUgWslHW8O//7EESjj/B5CVWBKRBKD+E6MDDCJQHkJ1YHpGEgPITpAPMMlNyjQNBlAAInGTRBUxK+93rvuoGWc2hkUEMigxVk7dfCjx4y09tWpx7QEKhwtuvhR48STYPwXA6SHxoMikzRK5CqCImJ//sQRKaP8IgJ1QGMESgPITpQJMIlAbgbVgeYwmg8g2kA8xhM4PiKcTGA0cTr5cCpAC6KEjCR5eYawy6teCe5RQJBAYMKU44KwMNvBPcqQ42kIeD/XbacXqoi7vbXDNk4bFgwA2nunKL/+xBEqg/wignVAekRKA9BOlAxIhUB+CdUB6RBIDmEqMD0iCSqR41RWNSUZyL53DiMiAchh1uPcQynrF3UC+TJbevwcRgMuPUQZT11UI41AqQDDRcRqIBw/dj9E1YmgTMBRAU06dSQGP/7EESsj/B2CdWBiRBKECE6QDDCJUHUGVgFpMJgNoNpQPSYTH3b51FgOKiYZh6ucIyVNRt6z++LFA5mBLCl5w2S2o2/ie9KEIOxxD1gZkpAMmZyOP0WVzgTCeJ4UmhzqQ6JWW5KP0Xi//sQRLCP8IUKVQEpGSgQ4UowJSIlAhwbVgexImA/A2kA9aREQNZW3Zc5eUAgygEqW8nCUeO9xF2gHw+kHx1wsuD+VYkFSWIgUEw0SJghPNU5tFDyaAVMysKC0VmvOG0xoLFGJoJgeCH/+xBEsQ/wgwnVAYkQuBAhOjAkKSEB7CdUB6RhIDyE6QDzDJRepMqBQjEg0ubvKmavwciGETzuoCECywYTF8FcvyowmBndk1T9kQO0sasPBxu0HjBerBid0ME3TPNaXOawHEgGgFUq9P/7EESzj/B/ClUBgRqYDsDKQCWJA0H4J1QHpEFgOYTpAPMIJNHrTD89+m7AuOghByMi+PC6TD8+1tTVO0mzp2dbVIuBaNGTDxeBCBUJGqMD6FRcG0aMmeuwQBKHUkBUPxEgLDDiMc2D//sQRLcP8IUIVQHsSRoPgUpAMMJBAhQpVAeYYuBChSiA8wiU3YEhOAkKAUPIYo4PQrF4chUVjItWBseAwgkLxy8GqqwWcRCZ52jpGwiLtB4NVVh2A3lhWQ36LDSSBle+5l1RvktzAKz/+xBEuA/wiApUgekYWg+hCjAwyQEB8BtYBjEgYDoDqUD2JAyVsbHYoiIbc6ElKHJeUW4BmROGaAEfc85c4ogLeOorLBKyp4o8wEzrDH6AIB4dIB1JQGCBJPaVzr8kEidU8Jf1gHRZA//7EES6j/CHCdSBiRi4EAE6IDEjJUIQG1YHpCSgPoMpAPSwBCsLh1rVGU7QapJcf5gWYFTQdjUVGE6Q/OR0QVHcUQSeg65hbycHUQEmycAAdIQvbaCJbA2hRAQerMIJSED1wUwe5fmj//sQRLwP8IgIVYGJMBgPgOpAMCJBAiAlVAekwOg/A6jA8wglwDCRAChONKlwiDpeuos0OkZAYJKFwOKksjNnbv8NUEPz9ErgRpKQtXnHA0JHBMBYrHDcUTSkBq744GhNGgPgsnq9P0L/+xBEvQ/wfgfVgeYRmA7AylAxiQMB2CFWBJjCqDuEKMDDGFQB3xIQqjVWY8YRg3AySja+mDtdEmLQrWhMYjGI6F0BykOEHhoOKURsK6TcYjocgORRur3EBFAaYYV0qgvJB2XHjJx8nv/7EETAj/B+CdWB6RkoDgDaQC2JAwIUH1QGGMRgOQNpAMSEJYuQbNoN3FSreCsYPk0FyM9gvq0PcVVA46vCEUlRYIDIIiHfFYMqFgD9VgDKREYkKqODc2DOqiMOQHDIsjiiEkgUxQ7y//sQRMQP8H4J1YGGEMgO4TpALSIJAgAlVgY8wmA8BOkA9IyUjwKLVFROCBMOimLKBVJwqpYJyxcBxsCaWVQAQqwqjUbDo2oeOisMxRPUAxFQ+lRodmojayq0+XpDER+BckVNqnEqZWP/+xBExw/wggnVAekwiBABKjA9gglB9CVWBJkgoDmE6QDBBUwt0o0+TZOSkEE5Iq+44lTIgiWJhM07rgwG9EohYiR4qJJ+JhgrS9QkJ9HRsRBPEUJpLY5IsyQL/CV6mzes3sH2p1Iuh//7EETJj/CMCFUB5gk4DYDaUDWGAwHgJVgEmEFgM4SpQJMIJUZwcmqLhRxn6mzeutWHfJwUsBnAKxcjlZBG0Qc5fDSYrqGArY7KOhFzVNfXZYjoaEwF8iNd9JFf+xaTSbbbbbAhmHYG//sQRM4P8IoGVYHsSBgQAMpQPYYTQeAlVgYIxCA9hKkAkRiEyczyDAdpPtq2jN3WYKjLyxHwmpZJJKBGAgJjqhWeCuChXAAKsAwAAAAA6zvBqkxBTUUzLjk5qqqqqqqqqqqqqqqqqqr/+xBE0A/wiQnUgewwOBCBOjA9KwMCBCdWBhhkoEGE6QDGDByqqqqqqqqqqqqqqqqqqqqqqqqqqqqqqqqqqqqqqqqqqqqqqqqqqqqqqqqqqqqqqqqqqqqqqqqqqqqqqqqqqqqqqqqqqv/7EETQj/B+CdWBgRKKDsE6QD0iCUIUIVQHpMYoPIOpAMSUlaqqqqqqqqqqqqqqqqqqqqqqqqqqqqqqqqqqqqqqqqqqqqqqqqqqqqqqqqqqqqqqqqqqqqqqqqqqqqqqqqqqqqqqqqqq//sQRNMP8I8J1QHsMBoPISpQPSIJAgAnVASwZKA5BKkAlIglqqqqqqqqqqqqqqqqqqqqqqqqqqqqqqqqqqqqqqqqqqqqqqqqqqqqqqqqqqqqqqqqqqqqqqqqqqqqqqqqqqqqqqqqqqr/+xBE1Q/wiwnVgeYJSBBBOkA8wSkCACNUBiRC4DkE6QDEiJSqqqqqqqqqqqqqqqqqqqqqqqqqqqqqqqqqqqqqqqqqqqqqqqqqqqqqqqqqqqqqqqqqqqqqqqqqqqqqqqqqqqqqqqqqqv/7EETXAACfClSFPMAKEiE6MKeIAUU8O04Y8wAAcwTq0xgQAKqqqqqqqqqqqqqqqqqqqqqqqqqqqqqqqqqqqqqqqqqqqqqqqqqqqqqqqqqqqqqqqqqqqqqqqqqqqqqqqqqqqqqqqqqq//sQRMKP8HgFTacNIAoLgAqO4AQBAAABpAAAACAAADSAAAAEqqqqqqqqqqqqqqqqqqqqqqqqqqqqqqqqqqqqqqqqqqqqqqqqqqqqqqqqqqqqqqqqqqqqqqqqqqqqqqqqqqqqqqqqqqo=",
[truncated: 1,047,895 more chars]
