# Supplementary material for: An auditory display tool for DNA sequence analysis
Source: BMC Bioinformatics. 2017 Apr 24;18:221. doi: 10.1186/s12859-017-1632-x (PMC5404335; doi:10.1186/s12859-017-1632-x)
Supplement: Supplementary file 17 — Code for website; including html, php and associated files. (ZIP 49453 kb) [file 12859_2017_1632_MOESM17_ESM.zip › sonification/JZZ-modules-master/html/soundfont/acoustic_grand_piano-ogg.js]

if (typeof(MIDI) === "undefined") var MIDI = {};
if (typeof(MIDI.Soundfont) === "undefined") MIDI.Soundfont = {};
MIDI.Soundfont.acoustic_grand_piano = {
"A0": "data:audio/ogg;base64,T2dnUwACAAAAAAAAAABKoxd0AAAAAMotGGgBHgF2b3JiaXMAAAAAAkSsAAAA+gAAf7sAAAB9AADJAU9nZ1MAAAAAAAAAAAAASqMXdAEAAACj3OE3Dz3/////////////////fQN2b3JiaXMtAAAAWGlwaC5PcmcgbGliVm9yYmlzIEkgMjAxMDExMDEgKFNjaGF1ZmVudWdnZXQpAAAAAAEFdm9yYmlzIUJDVgEAAAEAFGNWKWaZUpJbihlzmDFnGWPUWoolhBRCKKVzVlurKbWaWsq5xZxzzpViUilFmVJQW4oZY1IpBhlTEltpIYQUQgehcxJbaa2l2FpqObacc62VUk4ppBhTiEromFJMKaQYU4pK6Jxz0DnmnFOMSgg1lVpTyTGFlFtLKXROQgephM5SS7F0kEoHJXRQOms5lRJTKZ1jVkJquaUcU8qtpphzjIHQkFUAAAEAwEAQGrIKAFAAABCGoSiKAoSGrAIAMgAABOAojuIokiI5kmM5FhAasgoAAAIAEAAAwHAUSZEUy9EcTdIszdI8U5ZlWZZlWZZlWZZd13VdIDRkFQAAAQBAKAcZxRgQhJSyEggNWQUAIAAAAIIowxADQkNWAQAAAQAIUR4h5qGj3nvvEXIeIeYdg9577yG0XjnqoaTee++99x5777n33nvvkWFeIeehk9577xFiHBnFmXLee+8hpJwx6J2D3nvvvfeec+451957752j3kHpqdTee++Vk14x6Z2jXnvvJdUeQuqlpN5777333nvvvffee++9955777333nvvrefeau+9995777333nvvvffee++9995777333nvvgdCQVQAAEAAAYRg2iHHHpPfae2GYJ4Zp56T3nnvlqGcMegqx9557773X3nvvvffeeyA0ZBUAAAgAACGEEFJIIYUUUkghhhhiyCGHHIIIKqmkoooqqqiiiiqqLKOMMsook4wyyiyjjjrqqMPOQgoppNJKC620VFtvLdUehBBCCCGEEEIIIYQQvvceCA1ZBQCAAAAwxhhjjEEIIYQQQkgppZRiiimmmAJCQ1YBAIAAAAIAAAAsSZM0R3M8x3M8x1M8R3RER3RER5RESbRETfREUTRFVbRF3dRN3dRNXdVN27VVW7ZlXdddXddlXdZlXdd1Xdd1Xdd1Xdd1XbeB0JBVAAAIAABhkEEGGYQQQkghhZRSijHGGHPOOSA0ZBUAAAgAIAAAAEBxFEdxHMmRJMmyLM3yLM8SNVMzNVNzNVdzRVd1Tdd0Vdd1Tdd0TVd0Vdd1XVd1Vdd1Xdd1Xdc0Xdd1XdN1Xdd1Xdd1Xdd1XRcIDVkFAEgAAOg4juM4juM4juM4jiQBoSGrAAAZAAABACiK4jiO4ziSJEmWpVma5VmiJmqiqIqu6QKhIasAAEAAAAEAAAAAACiWoimapGmaplmapmmapmmapmmapmmapmmapmmapmmapmmapmmapmmapmmapmmapmmapmmapmmapmkaEBqyCgCQAABQcRzHcRzHkRzJkRxHAkJDVgEAMgAAAgBQDEdxHEeSLMmSNMuyNE3zRFF0TdU0XdMEQkNWAQCAAAACAAAAAABQLEmTNE3TNEmTNEmTNE3TNEfTNE3TNE3TNE3TNE3TNE3TNE3TNE3TNE3TNE3TNE3TNE3TLMuyLMuyLCA0ZCUAEAUAACmrrfZgHIEok1ZzaBBlEnPRFUPKUewpUggpiLlFTCEFrbaKOcWgxdo5hpCT1kPolGIQAqEhKwSA0AwAgyMBkqYBkqYBAAAAAAAAgOR5gCeKgOaJAAAAAAAAACB5HqCJHuCJIgAAAAAAAAAAAAAAAAAAAAAAAAAAAAAAAAAAAAAAAAAAAAAAAAAAAAAAAAAAAAAAAAAAAAAAAAAAAAAAAAAAAAAAAAAAkucBnikCnigCAAAAAAAAgGaKgCiagGiaAAAAAAAAAKCJIuCZIiCaJgAAAAAAAAAAAAAAAAAAAAAAAAAAAAAAAAAAAAAAAAAAAAAAAAAAAAAAAAAAAAAAAAAAAAAAAAAAAAAAAAAAAAAAAAAAkucBnigCnmgCAAAAAAAAgCaKgGiagCeaAAAAAAAAAKCJJiCaJiCaIgAAAAAAAAAAAAAAAAAAAAAAAAAAAAAAAAAAAAAAAAAAAAAAAAAAAAAAAAAAAAAAAAAAAAAAAAAAAAAAAAAAAAAAAAAAAAAAAAAAAAAAAAAAAAAAAAAAAAAAAAAAAAAAAAAAAAAAAAAAAAAAAAAAAAAAAAAAAAAAAAAAAAAAAAAAAAAAAAAAAAAAAAAAAAAAAAAAAAAAAAAAAAAAAAAAAAAAAAAAAAAAAAAAAAAAAAAAAAAAAAAAAAAAAAAAAAAAAAAAAAAAAAAAAAAAAAAAAAAAAAAAAAAAAAAAAAAAAAAAAAAAAAAAAAAAAAAAAAAAAAAAAAAAAAAAAAAAAAAAAAAAAAAAAAAAAAAAAAAAAAAAAAAAAAAAAAAAAAAAAAAAAAAAAAAAAAAAAAAAAAAAAAAAAAAAAAAAAAAAAAAAAAAAAAAAAAAAAAAAAAAAAAAAAAAAAAAAAAAAAAAAAAAAAAAAAAAAAAAAAAAAAAAAAAAAAAAAAAAAAAAAAAAAAAAAAAAAAAAAAAAAAAAAAAAAAAAAAAAAAAAAAAAAAAAAAAAAAAAAAAAAAAAAAAAAAAAAAAAAAAAAAAAAAAAAAAAAAAAAAAAAAAAAAAAAAAAAAAAAAAAAAAAAAAAAAAAAAAAAAAAAAAAAAAAAAAAAAAAAAAAAAAAAAAAAAAAAAAAAAAAAAAAAAAAAAAAAAAAAAAAAAAAAAAAAAAAAAAAAAAAAAAAAAAAAAAAAAAAAAAAAAAAAAAAAAAAAAAAAAAAAAAAAAAAAAAAAAAAAAAAAAAAAAAAAAAAAAAAAAAAAAAAAAAAAAAAAAAAAgAAAgAAHAIAAC6HQkBUBQJwAgMFxLAsAABxJ0jQAAHAkSdMAAMDSNFEEAABN00QRAAAAAAAAAAAAAAAAAAAAAAAAAAAAAAAAAAAAAAAAAAAAAAAAAAAAAAAAAAAAAAAAAAAAAAAAAAAAAAAAAAAAAEAAAMCAAwBAgAlloNCQlQBAFACAQXE0DTiOpgFH0jRgaZ4H8DyAKAJMEaCqAEAAAECBAwBAgA2aEosDFBqyEgCIAgAwOIplaZookiRN8zRRJEma5nmiSNM8z/NME57neaYJURRF04QoiqJpwjRNU1WBaaqqAACAAgcAgAAbNCUWByg0ZCUAEBIAYHAcy/I8UfQ8UTRNVWVZmuZ5oiiKpqmqrsuSNM3zRFEUTVNVXZemaZrniaIomqaqui40zfNE0TRVVVVdF54niqZpmqrquq4LzxNF0zRNVXVd14UoiqJpmqaquq4sA1E0TdNUVdeVZSCKpqmqrivLsgxE0TRV1XVdWZaBaaqqqrquLNs2QFVV1XVl2bYBquq6sizLtg1QVdeVZVm2bYDrurIs27ZtA3BdWbZt2xYAAHDgAAAQYASdZFRZhI0mXHgACg1ZEQBEAQAAxjClmFKGKQkhhdAoJiGkEDIpJaWUSgUhlZJKqSCkklIpGaWUUkspg5BKaaVkEFIpqZQCAMAOHADADiyEQkNWAgB5AACEMQgxxphzEiGlGHPOOYmQUow555xkjDHnnHNOSskYY845J6V0zjnnnJNSOuecc85JKZ1zzjkIpZRSOucchFJKKSGE0EEppZQOOgedAACgAgcAgAAbRTYnGAkqNGQlAJAKAGBwHMvSNE0TRdPUJEnTPM/zTFE1NUnSNM/zPNFUVZ7neaIoiqapqjzP80RRFE1TVbmuKIqmaaqq65JlURRF01RV14Vpmqaquq4rwzRNU1Vd13Vh26qqqq4sy7Bt1VRV15Vl4LquK8uyDWTXdWVZtgUAgCc4AAAV2LA6wknRWGChISsBgAwAAMIYgxRCCCmEEFIIIaSUQkgAAMCAAwBAgAlloNCQlQBAFAAAYIylGGttGKNYa62JI1prrbWWVmuttdYaaae11tpqrLXWWmuspdZaa6211lprrbXWWmstAEB3wgFA98EGTYnFAQoNWQkApAIAAMYo5RyEklKqEGLMOSklpVQhxJhzUlJrrWaMOQgppZZa0JhjEFJqrbWaUuekpNZiajWlzklJrcXYaq6llJJaay3V2EspoaXWYq251lhKSi3FVFuONZVWWosxxppzaym1FFuttQbXUokpxgIAMBscACASbFgd4aRoLLDQkJUAQEgAAGKMUow55xyEEEIolVKKMecchBBCCKVSSjHmnHMQQgihZIwx55yDEEIIIZRSMsaccxBCCCGEUkrnnHMOQgghhFBK6ZxzzkEIIYQQUkmdc845CCGEEEIpJaXOOQchhBBCSCWlFEIIIYQQQggllZRCCCGEEEIIJaWSUgghhBBCCCGkklJKKYQQQgghhJJSSimFUkoIIYSQSkoppRBCCCGEEFJKKaVUSgghhBBCSSmllFIKIYQQQigAAODAAQAgwAg6yaiyCBtNuPAAFBqyEgCIAgBAiHPOSauJUIw5aT1TDDpptXfKGcQgxUw5pBik2jnJmHISQ2ohZE5aiTmlEkqMPdhcYw0CAAAQBAAEmAACAwQFoxAECGMAAIIQmSESCqtggUEZNDjMA4AHiAiJACAxQdHqwgXoYgAX6MJdDghBEARBEBYNQAES4MAJbvCEN3iCGziBjqKkDgQAAAAAwAIAPgAAEAogIqKZq7C4wMjQ2ODo8PgAEQAAAAAAUgD4AABAQoCIiGauwuICI0Njg6PD4wMkAAAQQAAAAAAABBCAgIAAAAAAAEAAAACAgE9nZ1MAAIDcAAAAAAAASqMXdAIAAAANGVB1HTjUrKOZmZ+UkZKVmpKOiIuNhpSJh5KMho6LjIuIzNjnG94X+1TJYvSTfgoVgGeevnhYbrc7ulays7tUGiGtVkJVVVWhqtrNZrNdZbn///uX5Pt/LgJa2y3jf80mgj9AU1Q6Iba77L+ehoofwTlUhM6aByPPFGVktYiyjCJ/s7lwvfT9Xt9LUKCYyy7aBgAAAABIT66+2i+/aSsV6TQOl9s63B625ZGdW8QoKldYOq5ZWsViFdWjiCpVpFAoyjSNHFTaaJokjSSTBpRUKkoKy5FIVY0cSdo2CdKUdqpaEqrZRppGSeSMqDQwbUBSpWJ5RWSkSRVUEY9Gs0kFLdDrIkJCEzW7qh0kngUATjk2IKEM6qQgJ0POdBnceQMS4yeBWkEgcgZVxUUgA368Hab/nC2GXCk0WJ0gyn60m9pffXTGw8VzYYmh4HvpJ31X7kosUFXZNAAAAAAAACArYllZtZ/oluqMrI2syJ7R8ogVlLWLsqasGjFWWUiRSrriqg0RUE0PqRSlqR+XSK8nUCDQFE+F961tUuRAow2IwwZAcy/SAjkz2/SSAIBcBq5QH681DSyi2gUqwBhbRiAVKWZs3pBcnC4q29az/AS5mdO4FJe8BMgDLgz++rXxz2Nhxgvcg+AFCEq7Of8xpizkg/hdBmiFQeB77c/0Xb6LS6iqbAMAAAAAAACA43ILoxWVkUVFRbmwXFLp8ay6TH+MlpSZVbP/TlDJOBqCnKKAXis0IKKyMpR9MpAASGkVaFJaUlZIk2glMrMHoWQlUSAYW5+DgID0qiRYrQpAnmLwQkCqgqyIEADUlTOW0knDgkdmKWSl1iDobLDgumQAPgwexn97q4Ip9b1oC45Rktrt/ffcqpBu+nORPCXA99KvlG1bsSWWczYAAAAAAAAAQPYpLdReVlTk4rKiyjlUCWW3jthX1aVFLB9Z7GYszQwuRPbbpOGZkPhPqSaSdn91gzSy2RYAEFYU4robTSVquUK6AGRdAS//UgAAaTYPVwLAkwSLpkgWWzTIq9WEmx5w0WNQUDHAioAFvvsd8l+jObML81iU6So1r91p+LVLVTy6+TlIlTuE+V76Wwa0a8i3YssEytEGAAAAAAAAAIiCnwAAALiE5dGzYjHOXCEqxlDpcI76o9wuW7xQqJorBMY9gtBY5sivq1DaD0gLmrL6DWjlBgSPgwwikxKgjigJ1fZIsOrWUwDAVSbAUAA8FS4s70AB/7gjQVXBvSex0EAnhgtk3vtt9Z+PpRO/EO5BSwlo7db1H6uswn6C+l6GoMor+DEEn/5s35W9BKQq0wAAAAAAAAAAAL9LrOaJtsQxL5clGVVyyWjZoTh01SW9x7F8XGVBRKcyUpbGEX1yHBGJeDThCRrpxwtFdFaIBAA0pEVkiNdDBTIFcLKBwBWXNIBKuZtXAgC8lLLAbQUS64HkHQBhIiTIJhILD7hwQaYngysDPgtO/c9qy0K9UL8DM6E0G6HdUn7V1IUcmJ6DvLBYwnwv/aXrco07miRZBAAAAAAAAAAAKi9RxOKh+6TxYv+jQ5Oyapajui+XK1rNQ1tYXhyulFFl0blIXLriS7quPFVpVqFVoCpJyL6dFAAglu2TQAAFPJoiqBYIfBjgGwGklMQzACBrksq+oRPdnxAkWDRGRgMDFx4Mnttfa6giL2Vqi7biJi7Da3fuv85QhR2Yn4u0lmaaje+lv9IVjS0tpg2aBgAAAAAAAABAryW5LKvLsoxcwUIkowqPO2ixrHU2zlFRNVZIoQqiDc3n7CUEqLSKVAMqmXlS3SMCAKSJZ4pxYzKUGkWqwk+pmu5pdScLlUILeABAXTUBAwnhGVCAvlkuEGQDSAb++x36n6+2Mj9E3YO28CBEaO0O/fduU/gs4nsZklJRCPhu+5Ui17jLggKkTQAAAAAAAAAAAFXHFqJiRVmoOJZLCqGsOhovruzPOFAjpxU5s11RruWFCKMs+8YoM0OwjiK6JCSyMRkaOa8AAHLrkQDpkYwnc+1hPzjfogLaVCoKAGJcDYxKIPIsIMBbRyAjYwCNC77rHfq/MayMh6vfRVtZLQtWu+Pwa7VV8BDTd1EOc/12/EDyOle7rrEVg2SOBgAAAAAAAAAAwAOrRo041XrEkkIoKmLJ2KHmeXVnIass6q+Qo14RmVZiZSRpWAj0skasnyq0CgA8NRoZAQDkJCpFdW9TgQxocReAZ0MFBoS0qPIUCIBwBY0A8JDqj5cMCe5ARaNSsTQA/uud6n87TeEfpf8vWmlgNFdWu1P9/ZQp5KFN30UoHZ0d36df6brGVmxBkiQNAAAAAAAAAABU7Vhqeb9D0a1ttESq7MnHRouHLJ6kd9lrVF1Z9F5M2a0IishRoW5FypSkEWiLh0op6aiIHEsAgExIiKB55YCaEVrAE+kDhZCGtAIkKDxVHgCgl5wBGgA8kOABAGxuU1FEBSqXBt7rndvfZ1iJzJjbICSVCKndof26yi5sRv8u4sajryzfp79K19gSFKBhAAAAAAAAAAAAqKhUOa6tYrS4LCrPlqHXyjIX+u6L/sxcrspieYlCZu/C2KJUVOwfj0fRSV3lWdB4loeGzCJzRYVIAQJcVbKGoHAilLS8eTsmCcLjQTOIBqQg9SwA8JEkILrw15GgwhgA/utd6z926EI+UX8uxkpiLRPT2l3qn5N24Y+gvxdlK/ls8732l75b444gQdsEAAAAAAAAAAAWq0dFWbU6yhjXElWE3j0uEQcvqPtwxaisznHdo6AmkkSvYsVlkVyEQhNKLmttJ8dAXZCAgojKhUCBAk8ysIpqiMuZPXeVCFo8PSMAELksQTQhfmRkNKhQAZ7r7e3v2U5hD6Hfi5I2wpx2h/J9hlvlFfR7kGrkqSl83/5q170lSNKmAQAAAAAAAACAUW0L1MUS5SXkEqFKJxbLfX2K3fJxdVRncVYpLe0KY7GYapQjQgfrBixZo3IRB3oQQACVTSCW2JVqBTIBF+hdUKJVVMEg11YCgOwF1u0h1cSlYmCABQP+6k3pX8bJ7Cfq/4vwloTQWhjt1u37CKewVzc9F+5ZmprC99q/dMVyggRpEgAAAAAAAAAAcGm5pFjoV2a5pLtYLpGqdovD4zhEXqhSXhzVaUVJjCuFpNE0+5ys0y5EIC0h8qwK/XlnKNVCAAmCAyCux0EBpVohQF7YeLJTULJFSuA7xVJRLxkSDQkV3utd2h87VCGH3kyL8oYFan5Wu3P9c8ItbK76vUhveUS1hO+1v9LzlgAB2wAAAAAAAAAAALor5Liori9VjGvpOYwqnTx0VBykjm6FstritkJEp1JmmkRyeTFHPl21aCy064AFXcVWFhkVfQEAKpYLDbFczSwKLUhD1fabe9zlpUmzGw8FAKQrAqyMiwYa/upt7o+Ku/BLqd+Ne7gUprPbwk+HX/ml9T2I9+yFls336a9SvKVB0rYBAAAAAAAAAIBey3JRlaVZlOUKsfwMfWUsVNmqfcpaUR36z0j1pdRJCxykGMvUFZ6UlHqgB5lqCgAg5FafBe7yjd10/Z4/DWxuOcIjxipXAFhNwWOQ6goVGQMEiwbe693779VWYS+tvxdjafWESe1u/WMPp8hDm85Fecci1RK+136l7L4TBEnbNgAAAAAAAAAA0HtpsVgWdWZVFd2yagh9Mi8R+xd7bllWeXGnOkYHFoXqTNLVriaZL+llNXJbKoWQ11WhxNW1HAEAkCW/cMHidcqILqxIu1CFKxdB50dN1r4IBGRfAMBTVUZ/ZCATUC8Inutd8++VurBHNH0X6VDgaASp3bV/rvYIu6JpL9KbFqgm+V76pet5S4OATQAAAAAAAAAAAFVGoswVGY2y/1gqUlWjC4ud2nGsWdJTLuuUF9cnVTpCpG2Sz2l9JR/yUg2grR7IJBGyKQDAivBEAECBBwtR1YAWbPnD48VLruu7AMCVPNyEMKiQ0AC+613THzuewqYgnIvmcQFWu3v5uOIvZK7CWCRRkqbN9+lXuuI7ggRAAgAAAAAAAAAAWB6xRNXeRVb21HSWd6UqGaPF7LdLVGT/qhRZPQo5qhcUKiMPjnJBdKKjUlVISzWU7myKpjJQAGRTQtFu/k7uAc0IDzSnC/JrIav2CCScqsFNDdESiwq+293zL201KOyhxHvQigxrSrtL/tAmkbBL62UZkNB+NnwvTc1SNOSBAmXSAAAAAAAAAADAsp5ytFAzilyo0lNeXIm+C55E1YOjDpUXOn161Z/1JncVkHW9S0lcdRlQ9aCgHuIL4JlGEwB82Kh4pY3O/nJdt/cm5C/kamUgop4lSLl+8OOuire+wFAvyPOMC4EGF77r3fOvPf3CD9Rz0RLCjtPuWj60GVjYodRcWHEaTcP30q/S5VuCLNsAAAAAAAAAAAAuVJFFZa2oklkrxpVCn3IxDtd0F2ouLPSMl1RYEZmVhSSJXuTQVUsW5AFSqkHN4VHJmQAAQla2EG3lQqvVaHe7MAkoHpICJSJ0EQBwWQbcqCjNQjZwMemSkRkA3uot4a8cPmEPRd8Lk6Ngs9vDl+Ymwg8t5CJPj9I0fJ/mZkryLQ2CpAEAAAAAAAAAACzUVpV+WcyeqsW4MmTv+lw+OuQSq8v0n0uqLK4uEapGkmUsjIv9WVyI7GZSTyDqofKAQCIHAoD3lnqwJU/kjY3SdsPjPHISKBOAcMkECKScCBi4NACe213ib20SEjIr4V6UifbtyOwO+kOLwsJmpfqiLjB8S76XcjWWbwNJ0gYAAAAAAAAAAJC1IscV1WVFsaQns6rUq2osH+/rV+dw725GUUX/KVWmEIkcXuii1yK38tSwWxTd2RZhuSAAAWIR8SIEayJqpdBEPIp6CBRAvvMPBEUDUFYLGuYH+k3DoskBDQ0Dnts95Z+9/EIeUT0XLYY1p9293Gs9keAKag5K4d+G76Z56eltadKkaQAAAAAAAAAAwIpiVC6TyqwVnaVSZZXRaDH6w/JOpF3nWK+8Ii5ZlN1cGG37igtW0oECUQ9VX5BEK0MAAOGFBaAA4KmGNmfEyZMg5BGEzDdyGqUElKLNAvONyIjtK6EBGRkDF77bXdofu/2CSwv3on0YhNPu3L+0NYhQhxZyET4P0zJ8N/3W0a1BgKBtAAAAAAAAAAAAnf4t06um7F1ULi06S4X63p5gyaFkrVGsdp0jvZ5b8ZCNquiMuwuVt0YuydFqQBMo9SBzeKCRZAEAkv0kSIsyAuCqxIMQAAgeaMKjmnNNCQDNRwPWTQ0GqgUMnts9hZ9rOAUz6nORUg9Ku3t8a2tAQmZtykVeVPk2fK+5kuqOBmHTAAAAAAAAAAAAKi82GkVtSyypHFcskj19xgsLda/UU5khqmTdEdSPpbSux3Idcb3LvIWqBwgV4QGAArJrASBgdd3cvDW218t02EKur7/rVcLanPtoFEJ+CwABeVHCukgGZAQkEn7b3dIvrSZSdmjsQXEolpR21/yh9SDCDyX6Ik2WseT7lMuTdYKkTRMAAAAAAAAAAKiyUI6LsiaWplqqjKVOzfjihdsbV56qqEzLimOlUAUKlqY+6bB9MtWLjXl3thJWAABYpvWkaHIImqVotKg8IQDWlruQjHSEElRpPzmCtfoh78aFhEBDowFPZ2dTAACAlAEAAAAAAEqjF3QDAAAAIL3itBeLjcHBvrHCxr64xpHFzaLWn8bBwJvGxp7b3dN3bU1QcCjh3JQmYs1pdy/32p5YMCvRF6ZKWPO9JPXUKNYgSJs2AAAAAAAAAACAqqe42PJuREXvC0WVsdTtExfnQf1Y0lNEVxW1JRUdIZW4Sp7qej59LhvpZcsviOazhECTjEWIYK/0IM+Tp3SjegRVANmehFaJ1wmhUM3vBqxUUd+gkQk0FgBe293i99M+oQ6t30vTVAhNx2n31N7abqT0I6g+NBRr1mwEMj/9Ss9bgqRJAwAAAAAAAAAA24mKiGdOu9vHA8ixkKY5M0nm+rWVWS+rF1eXiBzVR6gXVcr6yq6LYrXUEQ8UUY88nnN4QeUCgAorPZfytlqSUKQJz5A5izhxkpYpHgGgmQBpICZhacCyaAAeiz3U91F+IUHEe1FmotgQij2Fey2LKpm0KINUrBjzfdftzMy9IAQpODO2bcMAQAC0AQCwvFexUGa1xVDLkhD0sSzzUNWP2kpllVjWpW0LqScs4+AhHx8Omp0muy/gpN5CltUCmEMRyRIAgynLPjGkJsTZAh3s6uo5QmsAtWiq5OuoRqJLAWAe9I4gFN0iUKSIPGEAAKCNkOIJPSwAwFPRAgC0AHSgA3QAoAMAdAAAoB8AOABAB+oCsovMggbqQAMXfopd9C+NEyl5KGEPOEe4xK72XnOJUnPUGaiQI8T3ndfZHI27gUAYQUHTpgkaIAACAABY1u9cYlQrl0Xl4mhJYZorjB85W97vhe7FC+148aKzqhfkrLpgqshyYUnPjRgO3a2yGt02KiHkx3zLy01qAiByrTb7FggANVaslGEStkJxuDpAFWBCarM6OXezBEXQ9TbYWMWisGxLEEAQYshZkwAA6dABXTw0EOIC0AEAdECnAwDQccCVsbDAQLKQScCQAR6LPez3U34hFfVehMJP0/CJPdK91gMLdSjRhwGYCaUp+b7rm83RtwQERx+aNGAAgAHAAADAYn9kxcKSirZcuqTv4uEKKeoeX1iocy8Wq2QVlb3KpfWTviY9RfZU7FXpzEt0b+7V7uk6Dpru/RbhylUAOAT0gQEQ0Le+3V8IggouyEUpeoQCQiRZ1f1KEp0TcKByqUWdcBQVCE2oZ5AAAkN2Z+CiUAcAcFiAgK47jAOABQcAAMCxQBsIIFdcEAA+i93t71UfJYdW70H5mijMJ3a391pVUTZFNQfpBxCWfN+52o/GHQFCYzR0mgQAACRBAAAAQ39mZVGRZVY0tXJUMSPy4OES85BLOsu6WamyYlYP0mIKUVoesX+ODs/bDl3NaDqoSL2FbGQLUEz1aCNnFhtwIDMbKxxiSEFiB5kU5j7i4yOmk7AMWmT2iAy2TEXGVU0KQKKZdQjcoQGABRgAAAcAANAPAGDhQqXRIIPLZQEeih34Lw0NCq4o3oM8mc6UTeya7rVMItSrirkIX4tZ8mPAd136mdkFTWJmSNoAAAAEDQMAAPyGDownDutshyUKRd2jeeFAHVFzKrpl3yUVD6oS494hu/VRdXHlNsfLO3332g47gMQJmbAKwGBBvpFDANiw0GVGACAkLmoQnKROw5KmWVd6AA5X99R7o5DShTraCRX1mOt3YAAAANGTfL/OAAD6SbGiIoMOAJQDABxwBwAH9A4AdAccAItGhUtD5UKQAR6L3d0vrQIrZk3vQVlwKks+sUd8a5VFqSuKvkgHAEZT8n3nNjPyO0ELCs5gSJsAABCkYRIAoGdFxeLirG25haplLhlYrBqP5aY/Zq/Dc4mlIytqUnQqpaZypGqnag4Xdba9m2idcyF06URc0hIoINdIIpOTKpAg29sNOdGBTsqzDoomwHRS5B4VtpGsVgFYZYhHCwoUpVjtKy8kgsiypgAAdQ4SHQDAAUAHOgBgsOgH6OiA6wAAOAAADi7BAGIBl4wKQcIlAB6LPfT3HT4lQavPYUwKPRs+sYd7a5NZcAQ9lwFZaDhLvm99+oz8ThCgeGZ0EwYAAAAAAAAAfQ5tYXGxqoqF6G92F6SKPuOLRhWH4li1eyFWKBZXlwS9SqmtiGXluHecPx4HjSNb9zynHq3eU8+GKwAQopv9dEgJBIh43Z1OQKCgyzMJFI1C/QyNataWJgBUqMeVAACYag8VAmBxWQEAHDSkBgwsCh3AAR3oA9A7B0DvcAB0AAAAHToADBioBACeil3591UfxaHVe+CNi7RmFHtLL+1mVepRdQZp8XHB9+2vc3SNO2oQgoKCQ5IEAAAwYRAAACucRxVVVeTymgtF1SUpqvYzXjxc9y09S+tH3awZdfrvCvtBT1sdPUOMquRBHV26LpXucULmTDAo9SskCRSxs2PxrUU5gOJsqxzVFcCZZKizrO5GK1kJQFFH0dwgWl6GZhPqCUDSUqsbEADYIIPqcIADAACAAwA6gM4BAVQX3AUZlwUNHos9ux+tAwubNL0XbbEpYBR7iy9tBVM2BZFBOQhS8H3n0s9sjyBGAzPWTdsAAAAgQAAA9L9ZHC30VCgXFmrGy0cKy3p5Uoc4lbU2FtRY6LtIW1EYiYrxaMmuTzO+uLvplZodl55J/mqeiGU9TgCh9CQrs8oBoGlmPD0bIbrAGaIqpkF3NDeE/NWFNmusKoBQ5R6koDjYRQF5E6troLTEWf99BQMAoAMiAADjwAAAgDt0AAAAutMBANQBgAYOACQZMrgBF1QCXrs9xy9tBRYcYC1KKUAElG4v+antaIKXFlmEwxpGwPftl1jR5VsCNGkaAAAAAAAAAABY3jEusn/9i/7m0iGo6b0wvnCb2g5ezHHUKC+uFxn1wbgyly6MVubZI3lglKEVBBmikk4SSWUIAJBZeAoqJtUAoR0BQb6ynjiCEo9QBYM2mEPQgMsyYI2cwZDBpZJBAz6LvbofbTIJNQdhDUqlNQGf2Gt4aCuY0g+tMnCEOAR837nNjMYRa4hHUEMDGjYMACBtmAAAAKr0zeWiwvKy6rio2kp9eg3Lxp1+Z1MRXVXNukdmduulUWEFxbg9vxA1rRARBy7ZbW31ctUVQESsXVsSB8Ckn8hth0YAeiLKE6ABdBfXgPoMjWYaVkoBCmVCCmFBACma0LgDEFT2pYABALiggwMCIMyCMGaWAQAG9A4AABwAYAHdHdAB4ECBnGGALFNhINAAnopd7HfNSZVMUGuQqmUJ2MRu4a1VbCWzIgxSaSAkeYSRvv2bMxrP0ZiZgSBtEgQAAAZgAIB2KCqe6XqWN+tm7oSL+1VkWShHC0VNE5ZnxYOlYVYdzTmUi8XFS6Nve3a4c+odbXtx2VTy0BGuTJMQpb4NMQHTpM+QiwFBQe/lyj06hALYWA0qG0iV0gYgFIYGAOhgIQ1HUSCFjJDLWrAAACyElQHY/ZIlgFVlgAVQrWABABYOAR0GA1gA4VAAzgEAFgCAgA4NFxpZRgOGCt6aPfSXVkEFk1C5SDVeCOjMntxTm1CCSygWoYQvJPle+03X1OVbsSPpTNsAAAAAAAAA4KxOsViUEYud/o27QnVncbxQ9UDUNJmxtIwVSSplSPKRvNxlfHzEC6najUBk1xHrriORqBUhFACxr9Q3BQEAT89EZ0mUajRIXhjVBAhcEGy0WJufXQOQaoifhbtAAS2UySj1Q2eBDBaZBQPBAAYDMr6KPelPLTMrjkrGMGSuyZhM7CU8tIom1CsKDG21nonyfec2Z/QzM8szY5O2AQCAYQAAALMullGppqi6LsYl+ulpLqWfoekzGrpqeiovL5NR2WNQ2Ub/2R01ZwvtQY1WtxIesjNCVDFAXUNUssgapwBoO/XRc0ACg4DLk+BUwG0lEkHuIarUqiYYMhyJ5gYAgLU0hp4IEohQMS/2ygIdAIBFiIQOpCGpKhZUCEANAMAAzYCyAAB03o84hg1YGTh0gAMAABgAYIEDdACgHwDrgssigwRZAgmemt3Ul5YVCTuUMBahmpb2pjN7Ck+tQ4QdWmQR6nAJ8333t3QNja3YgkIkbZMAAAAAAAAAAN0V5WiUaZlR7RyXQd2d0eKFg5fV75aiMuOSXRF6gvrIZYVexuMc1QuRGRB9FCOpEOaEaJpLGwBQFvV9RdCWpZUoPBooDZxcIFXEowCaEVWPKlBC0KuAqxDAA5WkDQB4hwKoqKBRERhIIAD+iZ3Fl8ZCgjmIY5AbmuYkE3uOD62GCK4qsAgZAo/IEb5zE5/R2MUjOIL6gLQNwAAMgAAAQGnT4B1bZ4uRYV04oOLSchYZsbhY9J+isnLh4KXtjPpKi6oaW1b0yrPReF+FINaHSp9F2IQDNClCjtITYIK24xClnBBApwIcNDLCSdc1S7hGAYDQ9WYBoANUpIlrNAWEQLhkEhZYbuiAU0UBdAjgAOoJ/WABgEX9pkg6gE5P7zjo4OCQoQMA6B0ABggaRAMLFRa+it3sd62qCCZNj0VKK42kE3tOL22HCH0pkUHonwu+7zzCDf3ocrlYQ3BmNECTJAADsGEAACAAVPSebkIOUHWFWB6KbKtUXa1XCodoxk8yGvWHZSmVZXd5IfSak/rM5UVnnOdjBw9wLhfIPDTzjqoAbHI1pX4mrREgi+ooHmrJsfWSQZyi1NAEsEfIk1aBauPpGAHp+cTAAs4RCDgBV3AYALDAPZDeCwA4HADgwF2HDnQAOgCKDixYaLgsYEhIqKgAfopd1XctMhQWEfcgNDzbhGLP+a3tHCWTFhmUtykQvu9o5+hzp2sIjuBoaNC0bRggDcAGAED14bbMCFUqozZj9DOM5+EqB2XVMcY5rh6hIoQyYoWcfR2HztIeXXtbw/I9Vl+hWQowJVS1GvAAwEJ06/cbkgLodP0JsAEYZBNIBP0SAmA6SJNAyIhqC+qJBQAgQYoVJcAAwIYAUIsHAAaAAvaJzgFAPwBw6KBz7hwADhwAOADIqCwuyDBcLgYIGBoVnprd3JeWCQm66GOR3qJMOzqzp/LUpqjgUCKLdC+U8F1n6bribaYgQNs0AAAAAAAAAEDtUxGLkVkT9cu6McYhxnmpOMS2crUCTTO/rQxNXoiQm11f5Vy+GJcm32Sh68LISl6RlAK0VZBHEwKAbLp48QUnKECBM2oFmkE9HtTjj2bLdzQpulapAAQsrnLBwGSQGx4gBUBgYVmgQQD+ij2FH21HEcxGj0WZit+STewRX9qKEcxKZUW+4xLwfec2c+ZO0CM4GgPaJgAAIGCCAADov80lGWUeuuLiXgsxNlbnaOHChUMsb0eVQZZDnXPKrJezXBgtWeyOYhT2T2FHumHnSjY8DkBGH2VlIAIgm6xf4nUbo1Z0BYHTcSjbAg6aQW8vvRMEQAlbVsijQLGAORupebhiAABMIhBzGUAR+pNqbgBAR4kBQH/cUXUHADoAB0DHAdABDkAH4MCAhoXAhYyBRgP+ir2GrxN+pSZR1zAm0z00N53Ya3poq6hQEyaGAdhyPwHf7dzmnNlHg2s0NDRI2jQAgLBtAABgeS9LIitjvFydJOoeD0sW6/szl3dOOJerH9fUysTRKfXX0MfUrbLadJwma0ifR/KKqpaAmLoiZAIBIEVbE6/26E4BR24hwJECQBbiTHTBFIBASWNmN44OOgEoGU2FDgBgo5BcpSwAAA4AvaQDgE4FDArgg0MAAEAHsD0AAA7QdQAcAEDFgAEjEHCRkUBC4wJPZ2dTAATA8AEAAAAAAEqjF3QEAAAAzyAY/gy/nM3Eu6e3v8O5u6aeij3El7YiEgrEMbRN5dJ0bGIv7qHtoEqC0hmE6VwCHpEjvUXAEXnObO/oERQcDQ3aBg3YMAwSAAArCow6OJJ6Dq5CQ9VwEAUyqADLDi5zoUxLl1W5aGZ6LZN56rb4uiLmXOd72UIy+tIrrkkAxfHXQMrFPp1iTzMIBBKoowM5ADtbyPQoTaodABT9eaqWACToiIqwj1WxARKsEISbUAQAlgIOcGcJAFgAAIDlAAAAOEAHgAEDgwvEBRYa8gASLr66XeOX1tGEHJrKRVpwCY3kc3suD21HF+oKYBmQtaWC77YvfXS5LmjS0TQAAAAAAAAAAHChlsUoi+g/K6sUkUKtygv52PJDXei9NOgi8+J1IptaU1nmkvoyyQOhqxqwWFt9RX+2oOrZQACUHKkVAQClwLPlikgV6gdFQgtAKDwjCiSdKcpFRQV5/gkDIKAjNYtZ9DuSgLqQQUCVAf6JXfGnxhghPcAG0aMDbGIv8aZ1cMUcaAZpKVGE+b65zZk5Z2ZGQxAkacMAAAOAAQAw6k9VMyuaqtnWkFLfepcYDrnXjCsyyKzpELMHQ33WxDwgs+nbTU16ox+mrXHQEIApHZEDNgDp4E6urAdDUALidA88BIDiLLd9+hWq4FCnH9XIpACgiQ4l4FHPOAB09BBltS7rW25qkxyADiiKjw0HvZ6Pc1cFdKADCoAAZQ7XOxYAOACPGTcPAIAFWAAAAFgAFlDBgJsgGMBYsAB+il3td61jBF0JNggLCGHOJvaUntpOJXRXAouwhhCifN/5RlPRuBPUmNHQ0BjaNgEAsAEYAABoVixiMaqMlyyrslCO0lS9fPTEC3UeLp5QKqVxnwWivpSyd6xQVnYjhs56X9vRSC8g17VXVI8CFBiG5SUkwKTP0O32geQKCqFTQBsAzcI8n1Y8KthUPJCpYohnAkBqc9YkUKxRD6qqmCE4GADgYPbADGAP2EKnAGABAKADLHQOcDoA4ACAK0PiwhXAwMIAXopd7I+WWQWTptsiLSaMNZvYc35oK7pQc6BZhPmw4MeC79LOKNszGuIR1IAGbYMAAIAwCAAAgN2XVuPwkY62x6hI9F22cNGFA3XE8hkyFU+oRJU0RcVoLt1XESluU0anjYuALqxuyHLAtMN2qUYDCgBl2R5cMCUGh+MCIB3QqSYuT/1JOimA3t6iQ5ICgEx7HAQlpFe5YAAAsEDAAQkBsARIcgAABhjIExYAB4A7DgAAFoCBy8VChmwAAb6aPdkvrbILZi0wSA0GPrPXdNN2juCoAoO0xvBFeYQRvn0jLPRp38UWFAMmTRIAAAAAAACAiCJ4Z+iq0FfvlgIgMEiooFDRfy6JijKrjrImOzKjnzEqQshuLBnbrwh9mkjWcYEYVre8CUqikSypAqogqHpWtB5K0oSfL0pVeAagfj1EboEA4oogUGioOBlc0EBB5CF5YqPyAABYeUicAKhoEi5ccBkAford1adWRRQBsQwDMQPOmk3sKT213UqoqkWWAfmKCI9AuF3faB6Ne0ELDjQA0jQAgAAA2AAA2wI0I7MpS441mLph+cUUUTX7V2XolVT2/zlEk1yhKNpaUb/NRd3RSj3O5UpVt9WtrAJQDqmmITNBgDnUH/y6RqAfOvDoXadOAuh4FKqZNV2jgB1cWNWmECnoSFAhVEW6pECQmuVlGgDAUcVNKgADAEBN7+wVAPQOABqXCxaCgFABvord449WgQWTUteiPFSaNpfYIz61LFFMQWeQ3kYyBHzf+WZz9C3NmdEAaRIAABsgCAAA1H1WLo6yJpaW4/5jgalihXzSqHWbygv1kVlyacMg24qByszDS+qr5oLxrUW3bXYkUSJqdbf5SgAkd4RaQeYECVFkp/O6ygkFNQX9ATrVBtgoxlVxrhJqqeuNrVYv9BVKVJRRUZDZQgIA0ut5WBdRARYs5KAfAAcAoAOg4wBAB3QADgAuAZfLBcJgAAPeir2mD20KK46glkErtKzZxF7STdslQh9RZRmS6XACvtt102c0dkENwZmBBkmTAAAQAAAAANSeo+VZtZIl5Qqx0EiV1WePLtaxLi85WHU1M19z0pWJY0lTLh6e/ViqObjNjsNhs7a6JVwBglHBjmxWHQCojGZ/Vwzod1Ah9FYzIpr0fI1rXtIiAcBhmtILdVB6A6NcKPRNTgdK+FgRDAAgXRQAmY7qCwAWAOgGAQCw4BzAARwA0A86gA4A0FAtuASwEgDeij2HL22FKCZgg+QcYRN7iTftlCjdFcWAS4TvO7c5M1tBDcGBBkCbJAAABkADAADVe3Kx6qi+StXq3eKSmBH1/YwOL/brUu3y8xzHYraXiqS3SdlaYejZdZZoFnuaVTGawFl4v0ubegKh9I6eDAAQqiNvaWQCOCVAp1AAxGrZTfI2paMAkKZLU7MBB1CAHMF56gAALqxpw8WnkxMA556KAjqeiA4AgAWM6314AhYGAEhYDBBUNFgZLB6KndWXpiaCroW2tE2W0DRUYo/40GKIUrNSGQZkJpWA71u3ObrGvaAFByMImgQAAAAAwAAApuV9iopxWSUqY/ZvYWTIbvU8dKzsz3IuRE8uz8r9h0NUdoX6cdSUe706FzoVt/R02qxtoCT9saVhFRDE2AeRSdUBkPTNtuloAgJE8ATIAOI4GTjp2oykwgYg6NFougy0CVDFlUY/SATMFYILEHAFLgEwYAAAD6oAOAcOANABAHBgICBQMwAemn23i9ZNWIZDZzEmlYhSmf0Zlqd9rMwXxSJNPJHme42sPes0DQAAAAAAAAAAAABEFouHy6Ks792nn1r99KksyoqqdddU6Fv3gfXZ+dDE4rInfcKj15f3tm22nWyObESaXEJzV65Y5pFKkXpUqEez8UwFoM58hqhY5i5z02iU45nkWCQaml+MfVnN5qafP/fBmaIzvD8HINVoRj2qBNzPpffnVQRv",
"A1": "data:audio/ogg;base64,T2dnUwACAAAAAAAAAAC6vRt0AAAAAPFlGAMBHgF2b3JiaXMAAAAAAkSsAAAA+gAAf7sAAAB9AADJAU9nZ1MAAAAAAAAAAAAAur0bdAEAAABkFfZADz3/////////////////fQN2b3JiaXMtAAAAWGlwaC5PcmcgbGliVm9yYmlzIEkgMjAxMDExMDEgKFNjaGF1ZmVudWdnZXQpAAAAAAEFdm9yYmlzIUJDVgEAAAEAFGNWKWaZUpJbihlzmDFnGWPUWoolhBRCKKVzVlurKbWaWsq5xZxzzpViUilFmVJQW4oZY1IpBhlTEltpIYQUQgehcxJbaa2l2FpqObacc62VUk4ppBhTiEromFJMKaQYU4pK6Jxz0DnmnFOMSgg1lVpTyTGFlFtLKXROQgephM5SS7F0kEoHJXRQOms5lRJTKZ1jVkJquaUcU8qtpphzjIHQkFUAAAEAwEAQGrIKAFAAABCGoSiKAoSGrAIAMgAABOAojuIokiI5kmM5FhAasgoAAAIAEAAAwHAUSZEUy9EcTdIszdI8U5ZlWZZlWZZlWZZd13VdIDRkFQAAAQBAKAcZxRgQhJSyEggNWQUAIAAAAIIowxADQkNWAQAAAQAIUR4h5qGj3nvvEXIeIeYdg9577yG0XjnqoaTee++99x5777n33nvvkWFeIeehk9577xFiHBnFmXLee+8hpJwx6J2D3nvvvfeec+451957752j3kHpqdTee++Vk14x6Z2jXnvvJdUeQuqlpN5777333nvvvffee++9955777333nvvrefeau+9995777333nvvvffee++9995777333nvvgdCQVQAAEAAAYRg2iHHHpPfae2GYJ4Zp56T3nnvlqGcMegqx9557773X3nvvvffeeyA0ZBUAAAgAACGEEFJIIYUUUkghhhhiyCGHHIIIKqmkoooqqqiiiiqqLKOMMsook4wyyiyjjjrqqMPOQgoppNJKC620VFtvLdUehBBCCCGEEEIIIYQQvvceCA1ZBQCAAAAwxhhjjEEIIYQQQkgppZRiiimmmAJCQ1YBAIAAAAIAAAAsSZM0R3M8x3M8x1M8R3RER3RER5RESbRETfREUTRFVbRF3dRN3dRNXdVN27VVW7ZlXdddXddlXdZlXdd1Xdd1Xdd1Xdd1XbeB0JBVAAAIAABhkEEGGYQQQkghhZRSijHGGHPOOSA0ZBUAAAgAIAAAAEBxFEdxHMmRJMmyLM3yLM8SNVMzNVNzNVdzRVd1Tdd0Vdd1Tdd0TVd0Vdd1XVd1Vdd1Xdd1Xdc0Xdd1XdN1Xdd1Xdd1Xdd1XRcIDVkFAEgAAOg4juM4juM4juM4jiQBoSGrAAAZAAABACiK4jiO4ziSJEmWpVma5VmiJmqiqIqu6QKhIasAAEAAAAEAAAAAACiWoimapGmaplmapmmapmmapmmapmmapmmapmmapmmapmmapmmapmmapmmapmmapmmapmmapmmapmkaEBqyCgCQAABQcRzHcRzHkRzJkRxHAkJDVgEAMgAAAgBQDEdxHEeSLMmSNMuyNE3zRFF0TdU0XdMEQkNWAQCAAAACAAAAAABQLEmTNE3TNEmTNEmTNE3TNEfTNE3TNE3TNE3TNE3TNE3TNE3TNE3TNE3TNE3TNE3TNE3TLMuyLMuyLCA0ZCUAEAUAACmrrfZgHIEok1ZzaBBlEnPRFUPKUewpUggpiLlFTCEFrbaKOcWgxdo5hpCT1kPolGIQAqEhKwSA0AwAgyMBkqYBkqYBAAAAAAAAgOR5gCeKgOaJAAAAAAAAACB5HqCJHuCJIgAAAAAAAAAAAAAAAAAAAAAAAAAAAAAAAAAAAAAAAAAAAAAAAAAAAAAAAAAAAAAAAAAAAAAAAAAAAAAAAAAAAAAAAAAAkucBnikCnigCAAAAAAAAgGaKgCiagGiaAAAAAAAAAKCJIuCZIiCaJgAAAAAAAAAAAAAAAAAAAAAAAAAAAAAAAAAAAAAAAAAAAAAAAAAAAAAAAAAAAAAAAAAAAAAAAAAAAAAAAAAAAAAAAAAAkucBnigCnmgCAAAAAAAAgCaKgGiagCeaAAAAAAAAAKCJJiCaJiCaIgAAAAAAAAAAAAAAAAAAAAAAAAAAAAAAAAAAAAAAAAAAAAAAAAAAAAAAAAAAAAAAAAAAAAAAAAAAAAAAAAAAAAAAAAAAAAAAAAAAAAAAAAAAAAAAAAAAAAAAAAAAAAAAAAAAAAAAAAAAAAAAAAAAAAAAAAAAAAAAAAAAAAAAAAAAAAAAAAAAAAAAAAAAAAAAAAAAAAAAAAAAAAAAAAAAAAAAAAAAAAAAAAAAAAAAAAAAAAAAAAAAAAAAAAAAAAAAAAAAAAAAAAAAAAAAAAAAAAAAAAAAAAAAAAAAAAAAAAAAAAAAAAAAAAAAAAAAAAAAAAAAAAAAAAAAAAAAAAAAAAAAAAAAAAAAAAAAAAAAAAAAAAAAAAAAAAAAAAAAAAAAAAAAAAAAAAAAAAAAAAAAAAAAAAAAAAAAAAAAAAAAAAAAAAAAAAAAAAAAAAAAAAAAAAAAAAAAAAAAAAAAAAAAAAAAAAAAAAAAAAAAAAAAAAAAAAAAAAAAAAAAAAAAAAAAAAAAAAAAAAAAAAAAAAAAAAAAAAAAAAAAAAAAAAAAAAAAAAAAAAAAAAAAAAAAAAAAAAAAAAAAAAAAAAAAAAAAAAAAAAAAAAAAAAAAAAAAAAAAAAAAAAAAAAAAAAAAAAAAAAAAAAAAAAAAAAAAAAAAAAAAAAAAAAAAAAAAAAAAAAAAAAAAAAAAAAAAAAAAAAAAAAAAAAAAAAAAAAAAAAAAAAAAAAAAAAAAAAAAAAAAAAAAAAAAAAAAAAAAAAAAAAAAAAAAAAAAAAAAAAAAAAAAAAAAAAAAAAAAAAAAAAAAAAAAAAAAAAAAgAAAgAAHAIAAC6HQkBUBQJwAgMFxLAsAABxJ0jQAAHAkSdMAAMDSNFEEAABN00QRAAAAAAAAAAAAAAAAAAAAAAAAAAAAAAAAAAAAAAAAAAAAAAAAAAAAAAAAAAAAAAAAAAAAAAAAAAAAAAAAAAAAAEAAAMCAAwBAgAlloNCQlQBAFACAQXE0DTiOpgFH0jRgaZ4H8DyAKAJMEaCqAEAAAECBAwBAgA2aEosDFBqyEgCIAgAwOIplaZookiRN8zRRJEma5nmiSNM8z/NME57neaYJURRF04QoiqJpwjRNU1WBaaqqAACAAgcAgAAbNCUWByg0ZCUAEBIAYHAcy/I8UfQ8UTRNVWVZmuZ5oiiKpqmqrsuSNM3zRFEUTVNVXZemaZrniaIomqaqui40zfNE0TRVVVVdF54niqZpmqrquq4LzxNF0zRNVXVd14UoiqJpmqaquq4sA1E0TdNUVdeVZSCKpqmqrivLsgxE0TRV1XVdWZaBaaqqqrquLNs2QFVV1XVl2bYBquq6sizLtg1QVdeVZVm2bYDrurIs27ZtA3BdWbZt2xYAAHDgAAAQYASdZFRZhI0mXHgACg1ZEQBEAQAAxjClmFKGKQkhhdAoJiGkEDIpJaWUSgUhlZJKqSCkklIpGaWUUkspg5BKaaVkEFIpqZQCAMAOHADADiyEQkNWAgB5AACEMQgxxphzEiGlGHPOOYmQUow555xkjDHnnHNOSskYY845J6V0zjnnnJNSOuecc85JKZ1zzjkIpZRSOucchFJKKSGE0EEppZQOOgedAACgAgcAgAAbRTYnGAkqNGQlAJAKAGBwHMvSNE0TRdPUJEnTPM/zTFE1NUnSNM/zPNFUVZ7neaIoiqapqjzP80RRFE1TVbmuKIqmaaqq65JlURRF01RV14Vpmqaquq4rwzRNU1Vd13Vh26qqqq4sy7Bt1VRV15Vl4LquK8uyDWTXdWVZtgUAgCc4AAAV2LA6wknRWGChISsBgAwAAMIYgxRCCCmEEFIIIaSUQkgAAMCAAwBAgAlloNCQlQBAFAAAYIylGGttGKNYa62JI1prrbWWVmuttdYaaae11tpqrLXWWmuspdZaa6211lprrbXWWmstAEB3wgFA98EGTYnFAQoNWQkApAIAAMYo5RyEklKqEGLMOSklpVQhxJhzUlJrrWaMOQgppZZa0JhjEFJqrbWaUuekpNZiajWlzklJrcXYaq6llJJaay3V2EspoaXWYq251lhKSi3FVFuONZVWWosxxppzaym1FFuttQbXUokpxgIAMBscACASbFgd4aRoLLDQkJUAQEgAAGKMUow55xyEEEIolVKKMecchBBCCKVSSjHmnHMQQgihZIwx55yDEEIIIZRSMsaccxBCCCGEUkrnnHMOQgghhFBK6ZxzzkEIIYQQUkmdc845CCGEEEIpJaXOOQchhBBCSCWlFEIIIYQQQggllZRCCCGEEEIIJaWSUgghhBBCCCGkklJKKYQQQgghhJJSSimFUkoIIYSQSkoppRBCCCGEEFJKKaVUSgghhBBCSSmllFIKIYQQQigAAODAAQAgwAg6yaiyCBtNuPAAFBqyEgCIAgBAiHPOSauJUIw5aT1TDDpptXfKGcQgxUw5pBik2jnJmHISQ2ohZE5aiTmlEkqMPdhcYw0CAAAQBAAEmAACAwQFoxAECGMAAIIQmSESCqtggUEZNDjMA4AHiAiJACAxQdHqwgXoYgAX6MJdDghBEARBEBYNQAES4MAJbvCEN3iCGziBjqKkDgQAAAAAwAIAPgAAEAogIqKZq7C4wMjQ2ODo8PgAEQAAAAAAUgD4AABAQoCIiGauwuICI0Njg6PD4wMkAAAQQAAAAAAABBCAgIAAAAAAAEAAAACAgE9nZ1MAAIDOAAAAAAAAur0bdAIAAAAenvGBHSo5M7ijoaGcnJ6gnpybmJqXlJSXjpWTnJSXlJOX5NjS6Wdscf3V9vsAIwEAqLNzOsl0qcvSym6h9///Zq5ueSRJVFVVFRkB9NY3X+5tfaf3Nn0DAUWQ3eXR2GyHp4dLQFKO3CSJoBXQ7P08p0Y0m4aKCo05fhEaY0ycv/n47ZsBFNf3Lt4e+2C25q1UKhWZIUIQVQV5ZxURVao5oeeggJZCaE5AtCMAEcWu9C9JgytUQs0Auvll2H8ZUTkBbONWlgKhXS3+vjIKI5CyDET7Av+CJIuUqgpEklVk+lkQ54FLto1ZQJGc6VyOhgEAAAAAgCIYTs0cIFbF1L6oWhWjtjpEERBrPSmyuo6MVJvIXhlyZnMIGUSaVdVGWqhmUAFlEWQ/ePh6inesjCZVgBZdJ0gjwxsCCpqFJKKRs0HEhaj7VG7Xit4N+DxnQgB8pwQsAysRf5UOQYIsU17I4CL2G33gh6YhYyUVKmguMj4KRuDPkoHI3rSxGCtZJExmF4BvKAKzrMU4lzFb2i8CfoD9dl0mtJUpKlORXFkyo2EAAAAAAABMSxA8FfWoZWZk0ud8OfoV6NsDROaTYfnySGUZZEKmiEAkVEKCPNEW2rpni9kSiEiRrgCgIFMiiuwCMtyYPULuGhQKgBU9XwC0cvoLuBObhAWk7ox8GBJFtKYfBSqW68INj6DAcRIEmgpZwAJ++sX0z4IosyOlLxMxX0HDZ5fj/1SIIilaW6ZqvqGOH2C+fcmEdqmRY5fcluVMAAAAAAAAAFg1qPUUFSMZlET0xzgU3apE79oAPpTQfyTjikAXsSwEmtLuqhJ4oB5QiCJT1E5LwCLgGgABViKuimwaVGLhRuEypyljrKhoFwAAQNqkb4HVggABjaPUPJZZCLQqsgAUw9IDRtTLiqsIBi4WFR76BczfgaIwirRlJGYeNXR2Of7PSF0kReYyYbM/dfwA+R1dLLRrSpl6csrpnA0AAAAAAACAFiieaYG8ow9dIRb7W4Ws6ZUi6gQYVaNqlSCWJRFJZSCPdS4EAW1I4Ik04HhTzK5Q0Cg8GgUBAc0NmgayS8jJBeqBagQqFSxFSMKXJGM6vQGrXRBQBY0leXldTQBdnBKOlt6ocP1CZxk0LJcLvvll5L+bRWE0JYchK0uCzi7H31CVypKmtWUqzl0AP8Dx7Zoyoa1maVDJbWnKQQIAAAAAAACgLYA7F9FVWUwqsFh7iVAriD41AAtV0Ok3CokCkbmggS5pSxDkgYeiEmopd3mIQmG1CwCFWKomgas0CBeoB6oZaDBlEHBjdp9Af62CagCwSluCwFtqV/oIFq2SKQDBcjSgWW4JZMgAPvql6O+gWchUZC5jZikTorMr+H8yrsx7422ZkgO9xIIfCPONpiRtNdvlqG3ONAkAAAAAAAAAtBRwdglijjNEpOysqCS6S1GrhESVKigOkUQlCDShgkcDgaoQT3igCmmiSf9UH9etHF2qwOGdIinSLFwD1UCeUM/wiSCBGFgtAMW02QJ5XlEMnq62nVROACBgQncgXc0srLi3AK4KPvrl4O+YujCGzGVCdGgqdHYF/89oOzOG0pYJmT1mlR8I/e/sknhfKRpUkmeactMAAAAAAAAAsA5A0kA4rU5RmSzptVx2l/cS6giA6oqkn94dyqWBEo1VFNIUKShoQwPrQLNoral1GZS2NAvAA9JEpEWzQSMsoBqg8FCkuVCQUQXvsARyUtAOgHwLDktUBrYu+wIkyPrAMGDBDGDICAAe6hXoz1PKwlhKacasAdiis2vxX12mMJqylqmYK/TlvAMOGOLbRyZtV/qWCuWZ0QYAAAAAAAAAkDuBbJcKy8apaCOIzkSEDiFrLYFEdSTV5ZjFIghJZC4oJHnGEip4wlPwhEJVkAtLCxmoIDeQ4R16FbCEq4BqQAr1gCQLAYLoCZQHoijBtBkQAbjctVPC1dRv9AxQhKLCMuciA9niWAYNHurl4O8oXdi0tLKMyUIjLZems2v5X11WkdPWxjIl8yEs1+QfEAhw+ikjE2/V0+VUkmeahgEAAAAAAAAAdQigSDo5khVB1etqit7LyYpaEELdkspaESyBQGmZG0tJM3hANUAhiBa6zywKVym6RtcAUKBddDWgQaRF4U0GLhkAEnoCPCAoQW4UFlbaAq4G4f2o54CAqjtde0MX0jUUZVwe6tXor2BZQJG5jIVrXJSjs+v4H91W4QytLVNWPFvE8D1a4OgyaauSdIWKZG5zBgEAAAAAAABQg9LKG1AEUBVVqmaq6yWqEEXKrGuk7tJeZNaCRN2ZLrGKFpk8ChS0oQkVpIX8G1ErAo0MrNGvgeZp65cKEOuicMPhBzI2fIF6BgIFGV2ACovnwk244BHpLFSaBUBhGZoevEDSKioe6lXo7yBVWH1KGyZk4SWtWtPZdfivkVbmvJU1TNkQaRqVH0jHt2vKZLuSopGSnHI6AwAAAAAAAACAZAOSDXT0lqYok4pHqwp1QS6vAlClxJLqZFSZ6EJuoViWHgVNyBNRdHiJYyIkgYgsIlABALJYXxVNgq6yYAvBUBwC3qofWOS0QAJIjyxu+LdFGlj8TlAAKrOE1lCBcJObAB7qVeTvEKqApdkyZg2lZrNr6R9VVmEsayzGfCglP5Dm28+S3SlCbVMkc0tnAAAAAAAAAABQJ2A9BJElQSURdYzDqPdSaYURAnpVSv3okEuDkLgqFJmgLVWLrhEfUIEnAloIAAorEwRMAFBoDuTFgVxAZqCQoRB7AgS4qptc5AbIDYAFLlHAUlkLfnn5A5XIFAAMZHC5RbcAnumFzH+aTCa8NVsGZCiHks6uE3+McqrkaYzBGLpKyQ/Q/46mqPp2F0heMienkwMAAAAAAAAAgGkBnmlR/MMqKSNEZf+96FnaBytKJFRURXXtTItGKFBrRJEtBEAbquCJamN5kzoRSahOROIBAECsxCUCzQEFAtJiGVG+OuCUK9WMjCcQFyx/sTQaCGQAjpBQeQe0iwZuEEQBAJ7ZxczfzSYTluKLEKWms2v5X51uYQyrLVPWQEq+RwPss2R3u2BbK5lbOgMAAAAAAAAAaIOgnYCKAIsllhcRLq2uS5MKLNZeEFYMcXBvBBTLsS6iyCBfBZrQQDuBQqONFDwBAAHXCxd0AgCuMnAYmctAgkAkRXIl7wECPA15ExmQGwALzovER97KfuENNWs2ALQsVCAIxzIe2lXk74xTKJ5KLiM1n0pNZ9fyfyOcTHjbe5mwoVjgHwjIgNlv1xSr3yuCmUpOTtMAAAAAAAAAANBFwZogbCGk7FyqJPouJcraSIiq6Dlk0FlIdCGFgCymlGjCEx5oSpsmnhDUo4GCLwAArmURkiwvCVjQYfCobwICPJEXK+dVMljkjHRlhvTy8EYQqPwSal7MAksR/tkV+O8QVuFsrSxapI7OrrN/zelkcFp7MeYCwQ+E/rdraoreV1vrmXKaBgAAAAAAAAAAJwKSBgbTPklVLNl/MYsXqoliOQKy3+iPXiULPWOimzQCAbkYS5InEiQFJhYtqAAsX8IcAEBNPSwiq14SMLDCisIRIjMdGnQpyIASA0ieAWiG8vGmmvaaSi+8EkYsDOA2AP7Z5fDPk3QBt702rQE0dHa1+NdpF8Lpfi5T0YTg+/QZ7d2mYBpQcnI6AwAAAAAAAAAswJIqGfrb78qUGSIvLSLUkcRt9iEhl0s1SwIXQyTJEwmaGBQ0ClVoVaGg3UQFJXgAUKCBPKBVEAAAWJZIQS5fBkAEgGaZcwAk8ChXvWiARwDcgrCQ3WQ/9ZMt6GVvpJ8fMnAJNwF+2UXMfxqdQthGW8QmVNPZteqvWR4B2zoXo5nADzDffiTROxWTu+SU2zQAAAAAAAAAALSNgAeKaKeQFcHS3UWMVliK/hMBZVXU15mpzEDAFUQgwexVkkCAJRRooYL6o/l6Vr4AQF9QQM0SCDxh+ZAKEiOyVCUankCCB6WlrZqvzYkHO2WhxwUPmQar5GYA3tml8D+FPgG30hYt0lfS2bX6Ly0SFHBb52LNBrLF92gA1aYku9OsxAnILbcpBwAAAAAAAACQRIUmWwAVYKESvapm6nedvVIUKa14pHJcRajuAFT2jp0QSktTsgqFNsBMh4nF4NFzdQEAKwIRiZoFJNAINOCZUBIgZdH2yUI1ojFYAkCBR9pAgK/GBJA4Cf9QqbAqUQB+2YXkPw12AcsYi4CXobPr7B8z3QKW81yMRgjfTVdfQvea7U7JVEwaAAAAAAAAAGC8BNGfqMuhViXKpOK8qoi6dOmKFRBYuUTfgzvEkkQXSROCFnrrFp4QNgBLAFpICkAR+RSyAAQsU8QYli/AmAE8gqrAk4IEyYqKDAACte6jebOAgsQQhH3yRFZ5QCRB4sJKVAB+2aXg3ySPgiXLIDTkpTV0doP9Q4sGBZzaXqyItviBNN9+ZOJ7NYJKldymbQAAAAAAAAAAEDdgMwXRbiHLEFHHOHLU76Wkakj07QZ1ZMlCjhGJ69BA0e4qWScoyIVAo4UWdA4Ucq5xuUIGoKDVQI4DNSNEpAtP+KVTeAYCFFQ9oIonBBlWdQxU6ShReeVWBoTjA1OArDtFQQZiJABe2eXgrynsCrVYjgSvAfp6dHaj/T3aL5Ahx+KYICv8AP1PUyUqeLcpVirJ3NI2AAAAAAAAAADQCWSlBbynFSkjWHxCBYvj/snKZRBYLuhbd6A3dFCNoIK06IBSF+jV+gsVAvqHxQwAoN1ERqBmhCwCAiKKXqNgCQAq4EkXsJhwA5k3I1zzClQIfDWHoCKrAMrFAosMftm16PcgUUEjbZBaqvPR2S32+0hTQFPuwWmM8AhLPFpg1GXS3RHrtiLJadoGAAAAAAAAACfgABqPFiKNBemhJI0ACJDLpb5FUEdfqXYBib5B0kSBNgKCSguFq1MFTXMRxZgigsiZIl0HFWheQ5yltALkOCABa3AdngBACBDIE/V8AFCYcDHgFrA0KOGVQs8AsjmMhQokFX7ZDejXYFNA0rlI09svzWa3qa8aboUlG4OVoPADzLcvmeC9IrBXdFubBgAAAAAAAACAPBuwHoI0JUJIWVyqzByt+AVpRSBQtQgW6sgwLgIJV4GChGGV1AMJFBRyC5AbikYGXQUAVPNBLCaxPBGLacETOkSKAcuTyAaAgAkNBo0rlr9XvdE4Pvgjk1CJTAEIVAZwLwD+2U30d7AuYKAtmvNs2Ox2+9XTrmCRPRgzm+EHQv/blMnE+y7bnUJTbtMAAAAAAAAAAGCdgGQAmZNUJJVY6LWUyqxF1K6ERO8K9NNTYAFAEijIIi2l3g8tsgDaP0KJyCIS5AsAtBro9SC6QMTFBVYDTQNWpYUFAGQK2cIa4A6/kAbkwb50u5HlB44qlXfAJZHhIgB+2dX4j2argKTWIjTUms5ud1+j3ApznIPVUOERhvie6jJp14UUeSo6OU0DAAAAAAAAgBsUQXRtX0S8dkLFAqr0yVCXA0RlbWSgsorQ/2LJSCIQSiToAwVQafENlRBR5OYhUFoIWCZYK50LYJ4u60CADAtoBGkW2k9xAQoyOCWhuVN8IbC4+MTgiyS/DIdkglr5B4SLBoIKT2dnUwAAgJYBAAAAAAC6vRt0AwAAAOD9lLIZkImRk5WPj46KwsO+pL27t8C+vLC+suCT4t7ZtfRfkJVBwb0oGqGzW+z32W6BFf5cDAjxDhhAfg8sSbYrQrqpZyo0DQAAAAAAAAAAzgbwQJF2SwQcQMcwG83NMjFaAZHoVkFPNZQQUAYyoS+gZxQ8QSADTSEw8ZFkpksVAJAbkIFcaMOFJzypSGkBFKzmIU8AILssLmg+g1LcVHG1g5o3VGYJb1QNPRAkAF7ZpfjvKZwMEueCBojsavErhF9AsntBC7wDFpb5HtCUyXZFQEGK5OQ0DQAAAAAAAAAA2QCODoWsPKWIKMpUFKd6iqhVFRnIZVBbynEALEAmVAOUFDwAZHg0eRaFBmQxoCAg2yAUmYAsC57QvMXb0nThSQsUEwREQdVSw7XiiWYKLrV6g68MAkEGHtq1+l+WR8Eg96AVC9DZTfGXlg0JWORcrGIF3kEKQPwM8IAkybaaAopLZtomAAAAAAAAAACgQwTEATRpN4hTIfuoCzFruUWwCogCuKDok2QRSMR4DAl1SrCPeuTLgX4HIx3fqQwAyF2FFDIJIgqNAPAkKVmg8LBgZUMvcFm+k1bqwqVVzYYWzsLshH70l8ggAN7ZVfrfUD4BSfaitQDY7Mb0S+OCBJb8XKzOA/AOGBjyrQEeEMtkW5Vgti45OQ0DAAAAAAAAAEDLAjZLwEYR1Aoi7kY0l2VFrQEUQDwg5yKQQEtmAYmoQwAz3qRZaAcp1CcEmg1cFyQACmkWFcjkQoInJCcVVCgA6mHFBFb21lxACdSTlaZcMMtdTSWhZr8LF0vGAH7Z5erfUB5BLdgrgSJAZzflX1psUMDg92I1IngHLAzzemBksq0mc8mcQhMAAAAAAAAAANB2AO5EUHcxihoB51k2dAxmoqzVX2EEoyrCtUsJJaIoQCL7DTAH1AMKeRRaoIl8EiAHpKtBBQAaK2AN1zKogEagDRqUXCy9EXmxuizNAleTVxoSADmEKK5MRuWVEC4uqEgA/tkV8T8x/YLqbCxGZ6Cczm4of2gxIUFMeS5OI4JHWOItAe7VZbKtpoBiJzk5TQMAAAAAAACAG8Sh6MKxpGIePAVLRbAALRdQVJVqKiKs2I40AynkoUxEIg4BN+NLkoGCIvdQyKawCg1AQCwRitUckIJHAFSTggrwDd8A6LJwkVkqa8E/BkcIzPIEJJkBEgHe2eXxP6l8ooZk50qjnmDQ2Q3tD00LUqiU58ih3mTwDsIA8vXApkx2pxLMJTnbMAAAAAAAAAAAqAuwXQLLNRdEFXzPNCrnWboHH4rQgYqKJHKiDdogFQgY1wDMAFZRyAKbTAGNDCJBHgAKzYVEFn0QkiegpikLIODJBZoVLBZLXXVpNNr+Eg0SBv0oGWRIAF7ZhfY/U/sY82Z7kJYfC3R2Q/9D84IEfSjn4lRdg3eWsIB5a4EHVDLpTg1zSaacBgAAAAAAAAAAgE5APEEzvDYKTqDlsQpd3V6j2nQCVoFso8hAHlKIREBRDZY5/AlfWEq7EIh8FutAbeDwiUxkVMMCntA0NNpQgbai3uSiEVywdMkrcGE8LBKDLxgYGgBe2QXuP619YpqbvFeCpYqAzq4b/9DiINWnptwji7qDCfjeWuBeUyZtJSZ3maYNAAAAAAAAAEARBXIBXL5CLBOq9MlQl1hKCpH9h+j0tzfNItYloighoOwLN1N4NKCBX+KG/AXoygRR1AGaKQJtDlRY0fnjzYwmrAQanoCFnyQGY6lxNZhlDpWswgU+iaXuv7Q0oAhTI2NF6kq0IGUSa8tfGg6kwrT4HmnUSAS8AwaQb22C19LK7tQ5SiO2WIOmbRswQAM2AADAegIeVZFVNQIOoD2SjUrTVpXiQmks4EJZzSDSgxyYEYhAr0NoAAEZUGgWWlNEbgqIRQIZ8RwAk1DHRIzRvwFUYMWEAVnWgqXo8GVWRBayE3orKh4FQEAHaMBTQMKbN7dQ8kApUA9QoB4XRa/qRBVPkAC9c4AHAB5gVBhwVWhUBCQMNLCoAF6Jpe6/tNSgIDZ+jwTqC6YpmMTq8pcGhRWxKfdIo30NoUl4Byws85YEz0tU/e4moEYu1hRvBTVIkgAAwKQNAAAAWtmAw61gvRRFiqJhzah07XoNDjcoYgDvCjnToNlBKiGiRASW9gVQSLMNxepAXA7npQ2oXNQuIJuaLozxAAApZAck9FRjFGPIByIgvQbjPshRB6Cw6QkZGgD0wLuAAQCgFx7yRCX4hkUGhatOBL0CAKB3ApQDHVUMkJAhI2csGKCyAD6J5e4/rfwqzIvfI0LNNQsmsSH/oWljwbT4OWjrSaJhPAKOtybB81qyu5tgGqnEagR1nbRtAIBhAgAAuIEMwLvnRrxlXUhlRZRqgWwFqlY2NHVFXQ5zraU2ckIlCFTpAxCdajcQRbphicoDQgaqVAE4gV5bgUI/2BBR5CoEeldjVgER6AbXBxxrYJZggAYoI6pwe4BGq4DUWPLiPUi+CAICaVB1xU4AAKAD4IAOsK5Ahg4ARsYikJBdaDSgBQA+mcXuP1oaUOjrye8VbT4sTUJl1rXfGgwWzE95rgybD0aT8AhDvjUJXrKlZisqkE5dUG7TtAEAAAAAAADkgqoguFVU3AsVwQVgAEcDLBkli30jLa+DZY6gCRILFAGBmr4BEJBBft8kBWhuAi1SAACXlWjgCxAQWEFAzmtoEytqS8xqMIJGYd0oXfQAjRZAgBHk2QCKmxrgKRT0DJAoaHnBRWaBAH6JVeFvzQYSHAvPTeoqo/FMYkP5Q8PGgnnhHBnYPUZz8A5YQOutAZ5HK767BGbnLrAV1KBJ2wAA2iYNAABwVwHPRCB6GRR1CDgPHYSunUkwuBIgWMDbgpwQsAKhRMKyXgAlpNoISFeRZoJWs4ngWooNGgtgmDD0gREm4KCeBxAS/VTAchAbgGsbOydEofkXNlFAYRYE0AMQuYUgIF/oagszkMAPjGwBAAgdukoA9HBRacgWNAwkAyQMqBkLAX6J1fFvzRZW4TrpMlJoLsyyMZPYVH5pvJji2EIbGVK802w8wnK8NcBziSr3L0GxoutCcmiQJA0AAACABACkC2KUWL1LFG+dXIIOMgE1gKMDWNYmfatEo+7+SVaUgDTyqAwk1O4dAIVqB4F5QgOimJAp6k6GAUOzHEPgAXinKSWtQ45QDJUWEAOiTZTLAyMHdIMHaAbxdGXAQFeBURBL1UEAkN6F1AQK0iCoWC0b9gHqCYDCoqLC5WIADQG+idX5PxpsosKx2RrVAFqJxlOJjfVvTS8q6rHlWiqsBWkWHgH5euASle4uwVFG5xYaGqZpAwQAwDAAwAGSVjBHFi3/M1jaCco6Gla0P5W1VkyIREWNWjbYhZXIhUBCdX1CUxBgFUm+NBMQsETpMyArD20Q0Ak8/JgG9AbLAJCB1ShmFgIIqAe0nohCHQgAbAWigJQJFDgAJHCPjno0CtKRaMcIMgWAKAD36NDBgsqwuBC4CKi4FgB+iXXxn2aDBUdSbaRYC3sFkdhUfmk4opiS2EijniYmvIOwMLTeEuB5RFXbJZQi1pdccEvaJgwAtGkQAACQnQZMhgq5qYo6hVDcVaRrOEkoFhCsAMYTci/FBckiJVQimS5VDjhUjlQbETgp8ldle5BCmihMkUTUWoqALwAZPgYJRjqRPRkYaGrg+dgYq1DAhGxAHAuqHt4HUhVNoKACm1la2gXBSg0ALBRcAfQcAAFw3gGoLWCwQJJwkYBMYoGFxABeiRXhP5otojiWskYStCPNRiTWtT80XkpwbGmDNrtIwCPgeGsD8nlEQoJ0d4QkwdnFGtQgaQOgCdIgAQBIBPUF0vMUkum1V6KJdx/BVEAyAVC8nAIiAFT2Evr06lJRF5rgwFgxmZUBE3V3WoCCdrADO+AKnvAM2k3YxQTwZQaghRoARhZ6CdpNyACF7AbHAotvwCCAKpaCDigMINDckYdOVupiScryUBiodgMAZKoOwHUCLCoCAclFwAJ5wSADPom17i9NNhIci5WRIM1sUZlIbGq/NT1McCxmLY2alQkPBgJKqHtjA/KBpRYBsu0RWoJiRUCOLW2TJEyQIEkAgIOgEa2pqCt9qmrMAiwALhAQXdMB5ALAQlXUXZZTnSc00YNmK6gImKjdDYhUIHgWmu0wFBnQgUIpOGQAEUXOOLhATGQiC2DPC1bTJxoPAChcgThQoIMCAFcDBICeF5iCBmiyM9IyhQcUgA8ABA0LJIgKhgEBBpcFBgvGBQJ+iXXpnyYLFMzJzpEGbUaYSWzqvzReIpgby5EBbQYeAa23FuRziQrdPSAkKaNGbF2DpgkAAAzSBACgUUQVHAsn0uXFWgIKYADUBYyrhYrayZI6iQGB5gxiLsJErSYBGkgvCB7QbgQB2SIFA8ksLtVvFBKgAZmJOQOBQX8NAM2QyEMzB1q4AmgJ4AtRQhAwBQGABdKrBARogwBQzwD+AEAHqB73BKCDJYFGMmBAQkIyAH6JTfEPDRYkwlVkGWlmyJyYSGwpXxoPUVxNaSPDXJsQ7yxpYDjeWpDPo13bI9aUi5VlbGmbBmAAJEEAAACKB0rNUYLXCGRAkDENJXPhFSq+G1AF2i6qgQ3JsuTiCAEragMdJfRm0EA3rKKDRoMIDJsGgJgoN/0hFGViAQAHdGPl2VhDBlIZODBywHk5aBwUQKgm8iyoghQ8ggB+iadEGuACAcGEsGIbMAUA7KsDOFKtAgCBnBmQsGgIsCSQJQBeiQ3hD402JMKxlD1SpBEJEYlt7VPTg0WYhzZWDYBGCI+AfD2wRIXuRpqTLggNDZ00SQCAAcAAAKQqCQJ2nkJjlw/6x/LakWqvkKJvbUSgar8DhYPIFFUgoLoBS0EFKaRVgFispA2kFwSiTw0shUIcyI0SkahuMFcIAE0NXLPQ7JAAi/RNp0QLqgIAUNoFYAmABUBu0uUIogmOFY2BPAoAAQaqHgAAOgASkBpQZVS4LDIAPmmN4bcmA4k4D9ZWikR0YhqtLX1qvJBgWnysNGqAmsAjLK3XU6udu3vZbPVZGnNGQ9C0TZokSZsA4AS8IeqmRMl464TuClLttqC/VRud9lC1JJbXBLGhSDPBqKxEQJ0twKWT3kTzsA80ngVIBxERsKRXAFJo3X4FshIGAFAgyHcTSkId9SjKEkBUQmeZwg8r6UGkReSvoBFMoQMAPBWILCDFKnC43CCaDagOBAzsggUFwdHVsAF9wKIDABjQAfABADbAAADAAgw6gI4FALoBBKgsVC4DBsi4KlwJFgkDuBp+mU3plyYLFDwc50qrDkEmRGZ7+9DwIMHlaCsjWgG8AwZwvB5YMt7tsuQpAqZt2wAAAIABAAAAjAtwuwSaKoKIQmrVCR7PlaioEwrU7h00UGg2yHIEUA0MpjxBQRMFyZICXSisKK4aVLrLDKGOXoj+EwQosldRFyQFUciUqDDQJRLIly5YNwbhDw1k/akkElQYqAMeaU3hl5YWKOIxcK4k06RFiLRO/V6DA4l4NbSVIS5FhEdAvl5rzUNM4Mh0uT4z+mjMaJg0bZqkaQKAKGIrSGaDapNCjSDaHxJwOhzA4lJkHahcUTZNdVVESv3ZE0ghEDlrcGgQqN0CKGQGmnCHKrhsXF8lAFQVHEQUy41sJrCgAPQC0Ao4AXPiWgu9gWs1AQkQ4BpUBaoDTPEuCQcWCitphdIs9GmAZ6AXKAC2oFCNeqo6iALAATAAA64HVHouYLnAAgAOAAUHgA4AA3AAwAAAOgBULFi4BAm4F7gVBlhIGVzIT2dnUwAEwPABAAAAAAC6vRt0BAAAAFNb/TgMkb3gk9+ctMe2tL3Svrkt6Xssn1BXknNljAa43I71veYDCa5G2s6J5QYU8AhD6/nAkgncjYBiJmTaBAAAAAAAAADACWoF0l0OxDm6gIoFLPQrQ3/bCP1RIgP9FqQBQavRJsoSAssCRPafZ6GgwKW4Vgr0ISAK1yDhmyKSXFY3smpABQnUA/KEZkDAE75IMCU1LEu6GgUZgCOoyiQJBD6JjfG3FgYUHI5zJFkT0iRMYof6Q8ONBEchY2VQExLiHTCwZt8aWC+ZumzDEFhCY7EuaMGxaRsACJCmCQAA6GiATqPgbHJBjUDbO1vpemqACGCUSMoI2ArRY4hgrIW0AM2BLBeQA2p3AQRONpi9NyKKlYgCzwVFrweSawdvOFD0khsWUEEJqgeaCwkgIMBqwLMgAAAiy0pNAwLABRopJNVdDfCsEGgAPXTgqgBEATgABqEig6zhwoDMAM1FAz5pDekPLSwk6jzIWknVCEx4tOb6uwaLiDhtOVaGNCIB74CFJR94Le26WzKV3iwN8ZkZDZO2SZI0bQAAcBWFzLaCzUURo+CvJGgyqXeGflWghH5XCbNEWYTqiaTRrw6AQiZQBQ9oQA5YkdAREGonUBgS+ttgSSQCdQDABpkUMwfyojqEqEioQBMezYOdhXTCIggAVjOcErD0w4GACYEfP36H7QXZBqgOCXAAABBXZQ+ggw5DQLd1APbqGSbQDQBYAOAABoADAAALAA4AgAWABRwwLlQk0FBxAxlkLFSCAVwLvrl17S8NExL6KHy3DOlIYkTmtow/WmwqOIYyVo50JhPwCEPr9YCmqOxOXSCUgGmbBgAAAAAAAAAniCo4JjoQO74KS6FYUdLfwxFZdy2hgL5VguYBZBGLiYSaLjj6iyfqibRQFv42+ELA8hLFONEABCwHBBR1IyPYgDfIhXUAmixWspDtwRXcNOCVy4BKd2pGBokAHmlV8Z9WGgt642slWaOARKsr3zUZKoiFj5Um3cngEYZ9S0C81pI916gZsS4ewaOhMYK0aRI2TZoAYAScIMmkvuCxUanWWMAq4PYEqmSS/UhV+xUii4AkTSnbJcg0WLFiAgTOMqCQIBbZgDySgEKeAGx0NQfiOuoAaGHFhECO+kPIMqADAJ6BA80N1xEnBQwA6LBpQLvBQ2MAoBECmmCAgg74QXQQSEc9UtAopMFAKM/L6QWADgbAAkAFsPqxAcyNtQA6wDJw4AYAADAAOAAMACyChgWkCywsKjILBjIDCX6ZtfkvjRYk9HHzc6VQQ4PIbOzfNVxEMG85VgY1DHgHLKB7S4AHllZ2twRziUE5aRMAAAAwAAAAgNMAHW5BdVIURcA54kLTzZhiMxIEI4D1ALlQRG5RJCT66QJMUHhCmohsiigiilB5BABEsxy5CA0gCtkGkUj9QpQJz0AAkAEJUFCBOisMdBEsFsuQV8JCIjwBVL4JC5WGTMLFBX6JteUvDRqLeDV+7jSIJswjNpTvGhcTem587AxpEAIeYYnXA5dMdrcEUxKPhuDQtgGAAGnYBAA4CzhAQyuqNLIEFZVSzdChv/1Hm3WtxjiR/aNZtGgSWASJOooJq79EkRycLGI1RSGB/ALoygxa5AFgDblrSGS3bsQCeAYlyAMWV9jJBaSgAnVEXHThX4DBZcFhyngAAcAB0BNF5+pwAQCgA5ArAAKwABhkEFhcSBdoaDIqCD6JtfEvTTYkqJvtkUKpIswjNrZfGo8I4sl9pEHtNXgEOfvWAq+lld0twVHEMxYcmjYNEIBJAACAbMGIQud6J7Frb4ZVTwHEAHgAi0sGelcHl14rZBJcBItlnhwVaFJaURdAwDIQeAZVh5c2oNGiRjwDYCCGfo0xhu4NoALL9ACyp3+UEfAcaEKzCbmrkAVSUIE61DPgQAFAHvANCOIItQMLCtJSKAUaBwF0CAgUdR70BH8AOjrgB4AqADqAIMPQsEBARaJa0AAeiVXxL80WFvM82LkIHck0GY/YWH5pOEwwDdkGozOIGO8gLAzdWws8l6iacwnou1gRlEODtAkAAECTBgAAIHcDuJFaKgppCGwQ4sg5OzHK5QSABeiE6wJrRLZEjBGJOjoJKNhGEGg00W6E9CQYiPwSpS4MUJPIEb4AwBOmARtW5oDroAMALgMRkFFks5jrAHxZ5FlQIGiAbAAEGigwoJhPeRMDi3JUx04BBYABlUZFIoOGhExGAD6JtfEPzYqIcA12rzQq1syIxJbyo2kxxdyYjyyaDwIeAfHWJthgIGmuubsERy5WxHIMbZMwYAAADABAWlAVcE69Ed1tSTTdPRQMIC6gDSCg+IkA42qhou4MfVaMTFpijXy+8NU/AvWABr6QJaEXAA7mtVwIpF0AgENSuGaQcHAVFEroQEG6CisycAqAJuhgCqogACg98A0YoECBFkWwbgwBB5oE7AQAAAcA6KCy0CAENBYDAV6JDfG3Bk0E883OlQLV2yyIxJbyo8XmgunJbWTAXCx4hDX7ViR4YC3x3RISH7GeHBo0TcAAAAAAAAAu1BogtFZE3BNri/HMLgYRC4hDEVEV1VG2Q5292jSDcGhGsxwFQrbdg7LbQvZUweV5ZIqYBeRl8xRSwFFKJGcZhDIFhwr01kIE/VRBViRUMAWeYcfyklBxoOAqAmWlqQBgewCRjQCQBUAAYQElqEYbpLixzcDaSP0DHODQ4SIbQNVAAL6IvcwnbS0s6JuxciiGDIXY275q5wIF/WmxKA1CmEcQk69r1pyZGQAAAAAAAAAAAAAAWsEaLU0uq8ttZzMvGKazCwsqly1tqyyvY8UX6pcvNO2MqKzIskp2J9nkdH3ZkUakeWkyu05Dmkl7LRtJNpmNhhMNJ2quooIrecozpKIaJXVcZaVC2pEmbW4qSSPSiEadDYCzKSnTURNpIs0sTrIMjUWoRlEpDCrlCkxl2o/ebtS2yrhODwBcUVEpKanTQ8oVPVynH9fpB9DTe7qr0w8dAA==",
"A2": "data:audio/ogg;base64,T2dnUwACAAAAAAAAAAAUYiF0AAAAAHnjQdwBHgF2b3JiaXMAAAAAAkSsAAAA+gAAf7sAAAB9AADJAU9nZ1MAAAAAAAAAAAAAFGIhdAEAAABbJlISDz3/////////////////fQN2b3JiaXMtAAAAWGlwaC5PcmcgbGliVm9yYmlzIEkgMjAxMDExMDEgKFNjaGF1ZmVudWdnZXQpAAAAAAEFdm9yYmlzIUJDVgEAAAEAFGNWKWaZUpJbihlzmDFnGWPUWoolhBRCKKVzVlurKbWaWsq5xZxzzpViUilFmVJQW4oZY1IpBhlTEltpIYQUQgehcxJbaa2l2FpqObacc62VUk4ppBhTiEromFJMKaQYU4pK6Jxz0DnmnFOMSgg1lVpTyTGFlFtLKXROQgephM5SS7F0kEoHJXRQOms5lRJTKZ1jVkJquaUcU8qtpphzjIHQkFUAAAEAwEAQGrIKAFAAABCGoSiKAoSGrAIAMgAABOAojuIokiI5kmM5FhAasgoAAAIAEAAAwHAUSZEUy9EcTdIszdI8U5ZlWZZlWZZlWZZd13VdIDRkFQAAAQBAKAcZxRgQhJSyEggNWQUAIAAAAIIowxADQkNWAQAAAQAIUR4h5qGj3nvvEXIeIeYdg9577yG0XjnqoaTee++99x5777n33nvvkWFeIeehk9577xFiHBnFmXLee+8hpJwx6J2D3nvvvfeec+451957752j3kHpqdTee++Vk14x6Z2jXnvvJdUeQuqlpN5777333nvvvffee++9955777333nvvrefeau+9995777333nvvvffee++9995777333nvvgdCQVQAAEAAAYRg2iHHHpPfae2GYJ4Zp56T3nnvlqGcMegqx9557773X3nvvvffeeyA0ZBUAAAgAACGEEFJIIYUUUkghhhhiyCGHHIIIKqmkoooqqqiiiiqqLKOMMsook4wyyiyjjjrqqMPOQgoppNJKC620VFtvLdUehBBCCCGEEEIIIYQQvvceCA1ZBQCAAAAwxhhjjEEIIYQQQkgppZRiiimmmAJCQ1YBAIAAAAIAAAAsSZM0R3M8x3M8x1M8R3RER3RER5RESbRETfREUTRFVbRF3dRN3dRNXdVN27VVW7ZlXdddXddlXdZlXdd1Xdd1Xdd1Xdd1XbeB0JBVAAAIAABhkEEGGYQQQkghhZRSijHGGHPOOSA0ZBUAAAgAIAAAAEBxFEdxHMmRJMmyLM3yLM8SNVMzNVNzNVdzRVd1Tdd0Vdd1Tdd0TVd0Vdd1XVd1Vdd1Xdd1Xdc0Xdd1XdN1Xdd1Xdd1Xdd1XRcIDVkFAEgAAOg4juM4juM4juM4jiQBoSGrAAAZAAABACiK4jiO4ziSJEmWpVma5VmiJmqiqIqu6QKhIasAAEAAAAEAAAAAACiWoimapGmaplmapmmapmmapmmapmmapmmapmmapmmapmmapmmapmmapmmapmmapmmapmmapmmapmkaEBqyCgCQAABQcRzHcRzHkRzJkRxHAkJDVgEAMgAAAgBQDEdxHEeSLMmSNMuyNE3zRFF0TdU0XdMEQkNWAQCAAAACAAAAAABQLEmTNE3TNEmTNEmTNE3TNEfTNE3TNE3TNE3TNE3TNE3TNE3TNE3TNE3TNE3TNE3TNE3TLMuyLMuyLCA0ZCUAEAUAACmrrfZgHIEok1ZzaBBlEnPRFUPKUewpUggpiLlFTCEFrbaKOcWgxdo5hpCT1kPolGIQAqEhKwSA0AwAgyMBkqYBkqYBAAAAAAAAgOR5gCeKgOaJAAAAAAAAACB5HqCJHuCJIgAAAAAAAAAAAAAAAAAAAAAAAAAAAAAAAAAAAAAAAAAAAAAAAAAAAAAAAAAAAAAAAAAAAAAAAAAAAAAAAAAAAAAAAAAAkucBnikCnigCAAAAAAAAgGaKgCiagGiaAAAAAAAAAKCJIuCZIiCaJgAAAAAAAAAAAAAAAAAAAAAAAAAAAAAAAAAAAAAAAAAAAAAAAAAAAAAAAAAAAAAAAAAAAAAAAAAAAAAAAAAAAAAAAAAAkucBnigCnmgCAAAAAAAAgCaKgGiagCeaAAAAAAAAAKCJJiCaJiCaIgAAAAAAAAAAAAAAAAAAAAAAAAAAAAAAAAAAAAAAAAAAAAAAAAAAAAAAAAAAAAAAAAAAAAAAAAAAAAAAAAAAAAAAAAAAAAAAAAAAAAAAAAAAAAAAAAAAAAAAAAAAAAAAAAAAAAAAAAAAAAAAAAAAAAAAAAAAAAAAAAAAAAAAAAAAAAAAAAAAAAAAAAAAAAAAAAAAAAAAAAAAAAAAAAAAAAAAAAAAAAAAAAAAAAAAAAAAAAAAAAAAAAAAAAAAAAAAAAAAAAAAAAAAAAAAAAAAAAAAAAAAAAAAAAAAAAAAAAAAAAAAAAAAAAAAAAAAAAAAAAAAAAAAAAAAAAAAAAAAAAAAAAAAAAAAAAAAAAAAAAAAAAAAAAAAAAAAAAAAAAAAAAAAAAAAAAAAAAAAAAAAAAAAAAAAAAAAAAAAAAAAAAAAAAAAAAAAAAAAAAAAAAAAAAAAAAAAAAAAAAAAAAAAAAAAAAAAAAAAAAAAAAAAAAAAAAAAAAAAAAAAAAAAAAAAAAAAAAAAAAAAAAAAAAAAAAAAAAAAAAAAAAAAAAAAAAAAAAAAAAAAAAAAAAAAAAAAAAAAAAAAAAAAAAAAAAAAAAAAAAAAAAAAAAAAAAAAAAAAAAAAAAAAAAAAAAAAAAAAAAAAAAAAAAAAAAAAAAAAAAAAAAAAAAAAAAAAAAAAAAAAAAAAAAAAAAAAAAAAAAAAAAAAAAAAAAAAAAAAAAAAAAAAAAAAAAAAAAAAAAAAAAAAAAAAAAAAAAAAAAAAAAAAAAAAAAAAAAAAAAAAAAAAAAAAAAAAAAAAAAAAAAAAAAAAAAAAAAAAgAAAgAAHAIAAC6HQkBUBQJwAgMFxLAsAABxJ0jQAAHAkSdMAAMDSNFEEAABN00QRAAAAAAAAAAAAAAAAAAAAAAAAAAAAAAAAAAAAAAAAAAAAAAAAAAAAAAAAAAAAAAAAAAAAAAAAAAAAAAAAAAAAAEAAAMCAAwBAgAlloNCQlQBAFACAQXE0DTiOpgFH0jRgaZ4H8DyAKAJMEaCqAEAAAECBAwBAgA2aEosDFBqyEgCIAgAwOIplaZookiRN8zRRJEma5nmiSNM8z/NME57neaYJURRF04QoiqJpwjRNU1WBaaqqAACAAgcAgAAbNCUWByg0ZCUAEBIAYHAcy/I8UfQ8UTRNVWVZmuZ5oiiKpqmqrsuSNM3zRFEUTVNVXZemaZrniaIomqaqui40zfNE0TRVVVVdF54niqZpmqrquq4LzxNF0zRNVXVd14UoiqJpmqaquq4sA1E0TdNUVdeVZSCKpqmqrivLsgxE0TRV1XVdWZaBaaqqqrquLNs2QFVV1XVl2bYBquq6sizLtg1QVdeVZVm2bYDrurIs27ZtA3BdWbZt2xYAAHDgAAAQYASdZFRZhI0mXHgACg1ZEQBEAQAAxjClmFKGKQkhhdAoJiGkEDIpJaWUSgUhlZJKqSCkklIpGaWUUkspg5BKaaVkEFIpqZQCAMAOHADADiyEQkNWAgB5AACEMQgxxphzEiGlGHPOOYmQUow555xkjDHnnHNOSskYY845J6V0zjnnnJNSOuecc85JKZ1zzjkIpZRSOucchFJKKSGE0EEppZQOOgedAACgAgcAgAAbRTYnGAkqNGQlAJAKAGBwHMvSNE0TRdPUJEnTPM/zTFE1NUnSNM/zPNFUVZ7neaIoiqapqjzP80RRFE1TVbmuKIqmaaqq65JlURRF01RV14Vpmqaquq4rwzRNU1Vd13Vh26qqqq4sy7Bt1VRV15Vl4LquK8uyDWTXdWVZtgUAgCc4AAAV2LA6wknRWGChISsBgAwAAMIYgxRCCCmEEFIIIaSUQkgAAMCAAwBAgAlloNCQlQBAFAAAYIylGGttGKNYa62JI1prrbWWVmuttdYaaae11tpqrLXWWmuspdZaa6211lprrbXWWmstAEB3wgFA98EGTYnFAQoNWQkApAIAAMYo5RyEklKqEGLMOSklpVQhxJhzUlJrrWaMOQgppZZa0JhjEFJqrbWaUuekpNZiajWlzklJrcXYaq6llJJaay3V2EspoaXWYq251lhKSi3FVFuONZVWWosxxppzaym1FFuttQbXUokpxgIAMBscACASbFgd4aRoLLDQkJUAQEgAAGKMUow55xyEEEIolVKKMecchBBCCKVSSjHmnHMQQgihZIwx55yDEEIIIZRSMsaccxBCCCGEUkrnnHMOQgghhFBK6ZxzzkEIIYQQUkmdc845CCGEEEIpJaXOOQchhBBCSCWlFEIIIYQQQggllZRCCCGEEEIIJaWSUgghhBBCCCGkklJKKYQQQgghhJJSSimFUkoIIYSQSkoppRBCCCGEEFJKKaVUSgghhBBCSSmllFIKIYQQQigAAODAAQAgwAg6yaiyCBtNuPAAFBqyEgCIAgBAiHPOSauJUIw5aT1TDDpptXfKGcQgxUw5pBik2jnJmHISQ2ohZE5aiTmlEkqMPdhcYw0CAAAQBAAEmAACAwQFoxAECGMAAIIQmSESCqtggUEZNDjMA4AHiAiJACAxQdHqwgXoYgAX6MJdDghBEARBEBYNQAES4MAJbvCEN3iCGziBjqKkDgQAAAAAwAIAPgAAEAogIqKZq7C4wMjQ2ODo8PgAEQAAAAAAUgD4AABAQoCIiGauwuICI0Njg6PD4wMkAAAQQAAAAAAABBCAgIAAAAAAAEAAAACAgE9nZ1MAAIDVAAAAAAAAFGIhdAIAAAAW3U3PHTYzvaCam5edmJyUlZaTmpCTh4+NjpKSjYiGk4yOvNb7am+LfUCwuxagKYKfa2Zr25IbY4wRiKJQWVNT2c3MTCIgkkwmCYCm2Ww2LTSJ1Y0WQKYBNNc7rb/j+kDQ32770wJWgTMz5YXTM6ZdghgRpbJ2RshMMYpYnoCWz3f6l+2TqmGqyqECegmWwPdG2Vkvan+qjrV2Q/qxK4FfA+SwWtR6qzcrrYHkH7CJiKIiRIbISvGDwAObL0mRCXC3XhJhBWUi0xkEAAAAII2s+UyTq0oXgilOnFNpfo4FxaPp6hKAxdGK6owElnYqEiiLarLIyF+JZ54gaU4NiF/iD0EUGRkZqd/NgEhlEjDhGFDCx4CkC05zCIBCAUvOugCuCgjYowB4lmTQqFzmUBkcA5QkyPgEpiAxkHknsAL0kBAUcCGocFEBfhrm+E+SqWh1gB1lq1Mgs4vRvyauWh10XOyNbYF32ASwP0hsntvsWgEBxapSBexgAQYBgAAAAACAaWdLAURdbk8AoJOKAqjWbAGA6iIBagC6MgFsQgk0GwDPBkCqABYBkLPuApASwAOAADwFIJ8FkOcPEACtWgAyYA5fOuEL+wECBuALlOhilncyri4AXxAlSgSInAFAhYseC8FCo4sEGT4apvSvZK6YT7DYtsoHmV2K/yjGinkjNzuUSMAjCfmDwAObIgVAJhYVC8qtkspwoCIHAgAAAAAAVL3MFQC1k3ooAKJTBQAvEQBQJwAA6rqkAqgzAlCMSoDlCdjETgHXAuDAg4bqAuhqgGwFwBOojrUAFAm4GgCeIE0KeFRB/0Aj4BugREMJaoIiaImiBcktMIfrEBTgiDeAjADeGYbkrwKqrCfF5ttpNbjsUvBXIhY2OdgCfLXCOwgsiB8kNjdvskTFQlsrUhJhxVRMAAAAAAAAAACypsYAQKd0AoBpspcEAJViAYDqqgnIPgGISxawJb4VSGQBPkICTQHkuLQMECJAwQUQGYBf2Kbg2F8AJcB6tAFUgRSADABXAXAEfINBRgmaRuVyBN+gAIE5yCyEN0zBG5UVAN4ZxuhfEhbMBSy2v5cQ2YXsvyYockqwBPh5Cv8BmAUE7A8Cm+clKaJCAor1KAtWbJMwCAAAAAAAALStBoBoQAAgc88HANEmEwCorBWAbmUAIpMCNrEF0JwB8CgABRASoF+rKSATKUgkngPgS49k1AJQgCwACiXcgAIXXADgGQwyU+jiyAWg2QCJTiiyU1AGEsktkVBBJgD+Cebwr2SR2dSoafEdh4Zrc9ml4O8kmfk0yLT4jkESvMMEgO57YPMlE4tKQrr1KAtWUBEAAQAAAAAAAM/YFgBwZbsBQJ2TZiTIWPE6AWLFJVD0JEB1ACQUQDNrgCk0kJEAl7a8AI0UCAqQXBXQCsADKLnVADIBdwKSLgDkrwBEG7hgAQDPBgaZKQwaAJAFEiUIdgJKIDO4mYGKhAwJngnGzL8kVeipYFqC2z62prLL0b9EWdg0qN74bKeX8w4DEuLb1Pxkyk0slItScGYmDAAAAAAAAABVOgBAW61GARAdzQPIKnURQFGHAGIZQNcZgMRzgEejCTCDBCISYFm/M4EcBShaAOQEBDzJE2gA9OrQAIwAyxOAgrQArBZFN8HV6DFLFwNmGQBfXGRIVokMZHuUuBgIkAHeCeboX4IusjpYfL62obLL0b9AmXkvYPDZDgmPJKb/g8XmS2SpS1BIbE0pSQF3OwMGAAAAAACw2Q4FgK7RSVEATFNQAAD9UdeeBDU1AVhUALoyA5B4LkiXAnAVAAq8A11XCahPUC34TpGsMAUK4OoagCg8A0BBFoAKVHgCAI0EgGeBb6KLLaGR2TPYg1/CFhBooFkAVCBIJPYYIAOe+cXkX5EobBqcwWf7WIjsYvKvUWY+D85Sz2wfC+8gIaD7weABzZu4i0JZU6pgowgAAAAAAAAAAFJtbQDAmZUCAHXf71QA0EQRAPpbJCCWA6gBkFACzUcDoIAGCIDsikcCuRTIBKD5CCj5hQEEgKsMgDQgrGQZABSKLhgEAM8C30QXUYIl02gMhFUiQXULuGioDAQAnumlzL8kKqQuhSHA9rEw2eXkr0AsvC6Fxg3lAPgDJBAAar7N65MphwKKVZKl7C0YCQAAAAAAAABARzq3ACDFAYCpvgCiT10lULsIQLGQgEizAIktgchxAVgCKIAUALUvHgEyClB2AbgGGPClAgVw1QDwAGGlbwFAgQuaTvgmfBONWgJMXS5QsBIlGsjQDAAMZN4IBAB+6eXsX0FAZC+KXgL8ve6Y7AryVwJm2V1TS20ch5SGR2D63+brKWsXEtKtlBSsGAEAAAAAAACAYyINALpsDgCseJ1LEhIy6+wvQJWaBIwrAhC5KUDi20AsT4BVAAqgBHCpPACPxhOEC2C9WhDeSQ9EALgKw6UAVkFzAQAgzwIuOJLwTWZpTMEggz3YAokMlZ6BEpAFewB+2cXs3wlQEJemhnp1fG21iexy5o9ILLxuRRb76oCZ5B0WJHTfA9cnqTRkAlmRkghm0wAAAAAAAAAAoNfyBgD0IQcAnQj9BBH9UQNQ1iGArBoA/QNIbAGkzQBkAUQARCbACnUHIJYCReBZ+MOTUADtAkjhWgNYDSgAt+iCNwlfzNJ4EmDQwAj4FvSwWEGBi3AZqAC+2aXgP4FUWN1clur6vVy26exa/lcVF1lP6UvOceo/yR+wATICoOYdEhbYfOAm1nUBwa0VKZXBHA0AAAAAAAAAADKrEQBoXgcAw0cAUMQBAKAGBQBHYgGaZAASCkB1AhTQgBbgoy4CyFEHlACQJ4BGA8AjZNAAkFbSzKADLQAKgAyAI+AbzNLFA2CQEeALvgUSl1UGS4WgcTEAHtkF0t+FmFEb86WeHef5Ux67lPyVyJn1RtpSHcdXf3gHAaD/g8C+KSopuxBtpaRsOQgDAAAAAAAAAABdIgcA8UgAQDu9mgQABC8VAKhSRwZgGUDTDGBYJRBXKcAcFv2tSxOAYgyyBUr4DDdkkAJwLbmyBWCNRsEq4w34BoMuMpfKYLBPOAW3wBwGSGwJLAYAPtkV0h+JWJgetCy1dXWJanjsKulXhCicJchSGcf5m453EAC6HyTuN29i/V6ihpUsSXAmAAAAAAAAAAAAOr2wAgAmwwKAep6vAKDkCQCwwtIAVI4LgH4AhpVAswnABABNAOQ4dAJyEagAeFYApQWgyQABwDKOcF+woYtOQD0DcAR8gymNDHoWC3SBEh5Ayc10AdkFXqnl5K8kbKxvSqF6jp87M08rsivA7yxV0E9BLeVzfO/peBASwDk/CKgeeKbcSwJyKFkgONAAAAAAAAAAoNUAwOhZABC1LgAAUJdelRDqkIComvArIaEELAuAOTQgAqCORwGaGqAAFZ8gkgESgEPTYP3gS4MvKAB8gymNzKIBXbBQoUiJCgsBXqnlzF8B1VgYtEblHOdpM7c12VXod8YuLC5BLTnHd69JHgH9b/O8xPq9kIChZAHCkTAAAAAAAAAA650DgHbatQD0R02ZSJCxotoAtZcEoFiSgEiygE5sCSSyAK0AKIAUALWWBURSkFwA9QDQbAB4MAsCgOowXAWACzR4pVUB3yDTIzNoArogoFplKovGJQMe2cXSX1FVWBi0WqrjmLkx8/DYFeRX1i4sDkEtlXNUd0zhHSTAdt/m/U3aHxASlEPJkmGbAAAAAAAAAAAAcB2oAoC4EgBQj/umAuSyOgCqrCgTKOsDIEcBnfg2kDUBUAZIA+BaTQJiEQhAAWQAiFBBBoD+C6hkAkALAaCdgBLAN8j0yCDDBVkgYZYiqBr+2AXsvwBRUU/Khuo6/kxq89il6I/KXUi94UvpHL+T2vwBEkgAtXyHhQHO5i3lkoSCPEtGmQAAAAAAAAAAAFAVBQAJCgCWriQAIDZHAUAnRQAANwBdTQBSANUCaCYP8IIGFMD7ikuAAEXowhyWBhRAjlUAClh/kEQByOIWLAj4hh4ZZI2WoEBCprEwuDIu/tiF7F8Ro1DclC+VY5v92kR2OfxjxCngSflSXMf0UscjoP8OAwtsboqOcompQJ5VoUwAAAAAAAAAgHYIAKgrY6oAoNogAGBFFAAcWACsUNciAbQZQCcUQOSmAF9YzHEvXQIqAHgCCICHAj7A0gUEgGvXAAjAfTYApDClP3qGBQHfQqWLxSDBAxQIytDJQGIKGQse2QXsv9GrUGGTXCrn+JnScdlV+I/TVyXhJGXIOSZTGt5hAWz37Q/cVPolJLhDyVIoEwAAAAAAAAAAAHniAAAaVw4A6vEkgOhVJ0B1rQRkFQDZAEytEqQVADwAiHwBsisEQCbwAOgSqDYAyR+gAM3kABCF1QIIoA2gAkC2wEo02IJKpXEDGAFPIJiASuMWyUC4AD7Zhcy/GrtAL2ZLnm3UTsdkV+A/Vt8FesGX/H5edjwIAeA0v83rksQiCwgqVqJEUA4CAAAAAAAAAIwMAJZCAKQVv2QRCCBragHUWdkBlIsdgGwBnXgukEYGwBJAAEgA5LwKQNMAZWBLZAuAJ6DhvQzAGMyhA20ACuyDlWCRsAWzVHpcAS54giIGdgI0AD7Zpcxfo2eh5GS2ZNmud5LJroK/d+0CbulLju333o8/QAAJENXyUz3wkhTRBHbHJIIGAAAAAAAAAAAA4D4UAQCTDgC55pcgol9VAerIBBS9E06JTnQJxLIEeMMCIgBWEACrAcKFb8MPOpyl7FgLQADcTGwJDeBagZXgGvSYVWkJEpcLnqCisQL+2CXS3z12IdyaL+Vh+72TTHY5/OPMuzBurQ0ZtutteAcBsPOp9peki1JwN6OAwQAAAAAAAAAAAADkQQUAEk8BAFwvWwJSfy4A1FQHIJYkPCU6oQTyVylACZBZACzPDUAoSC5sAVQLgNAjjFoAMqFEaLcBKACRs8BKsDCoYKkkdIHEZVUqAP7YZZj/VN+F9tMqS/HZItvL8NjF8I/dH6Ht1MaSY6tur84fMAEyAJzmOwQssJ+bJGkTVFypAgMAAAAAAAAAAADgObQCAE0NAJpFTwAQGgUAcBVVAGiLAZApYOom0Owa4BkAAKQBcNUnACoDlEgoUHJBARSAevYPIAOwuKENQIB9sBJcqAwqGAEZAR7QBTcTWEhUAB7ZBfDvWSereslzKZ1j+hFEdqn4Y9dTVL2Ve8k7Zj4z5ZGA/jskDKA8cBN3ExA4rgo0AAAAAAAAAACQDgUAbbVXFADFJAAA6kAAQNwAYMW2lYAnMHWBXBYAMwC4KkCrASwEyBaARwoU3eQJRAFcLQMQoAR8A94BsJoC8AQACyqDAW5AmSMjrKBEERcJHtlF5O8xn0Jy87bkHOFLDZFdjv+45luQJ19L1lU4xJxHYOfRAufSSvolILRbXgphAwAAAAAAAACAbKcTAGhdLIFTRAHA5AqAOlZUJgRErlgFADQyACmAagEk+SuALAAAUk2AVv8AESWoFvQcaAEgmQIB4CoDAJgALAJArwDIAiS4gC+DxptKYME3LCpkF09nZ1MAAICNAQAAAAAAFGIhdAMAAAAOQ2bSF5CMhZTUsKrUodqusLDVr6nSqcuxx7GoPtkF6O+1PirY4GPIOsZXSiq7iv5xz5/SvtkaMo7KZ/AOEhKOb/N1yWZTJqBDiapAAwAAAAAAAAAAAHB4qQoAmg0ASGolM4CoqQpQq1YGkEUAmq4COqEAaQUAGQAARKQAmWsFNBugYAGQBdAGIAA8ASiAbAENlisAhS2gSEA1HoAE8A0aUxoUMcAv4UkEGQ0BHtmF4N/sjwjWqLJkHeU7JZNdIf66x49pGjWWjKO8P/wBEqQARD0fJbCrX2JllwnJoZRk2AAAAAAAAAAAAAAaRAGg0AHA9XQredoAAFhIIJfUAgA5AzC1gu8LrgoAgNUCXIsCuhogEYBnBSigwzYQALKhwb1aAyiQAOgq8AXwDXpM6YFG5c0+4cGqqAT+2AXk31xvoazQbck4bPfVPHY5/X2Nt1A2qL2k/dpcwiOBnUcBbD6wKVaphGiosirQAAAAAAAAAAAQ2ggAZG8fCom1AIAAAC5VZ5EQILLfABA5U0AnHkBUJ8AEAJIAuHbRP5RcAM9HgBIEFAC+CSXXACg0yhQBX/ANZHqgMcAbPJDIaKgAfrgl0r/ZT1HboveoOvCvbVggciv4H29/RGxbeI5i4NfmK3iHBeD47jcvmSKWcfeVk1wgAAAAAAAAAAAAchwAgEerAwDEseQdQGYtgLrWpQggA6BQA5haCUQ2BfgMAJEAZLIFWBkguwBcA0xg+QjvJoBHACt7AdCiEQCrBQQsAOAKANkEyPRA9uYXjlz4ggEyA4kGDV5oJex/qq+i5sa9CqPf2i8cTqAVMX91P0UoJ56rCPmtvSvwICSAaj5a4HXd5mi1gruv6YyGrjEmTdo0TZIAACpOAUBbvsCjQxUAsACgzksrBiQQFbUBEKO6VAJEAWQB0pwJQLIKoABpmgFYr2gmkBcVAJ4AegE8GgWwTAEUQJ4FIABpLQeIuQgAgGezDGDIMWQAeABUzgICLgKAbABwPQEgA4AHAC5kKjQAiOsLgAKgdwBcCgAAjAPQ64AG6g4AnQ4AGAAQBAuoCSQDBoEEgQqGDOECfohF6O8OXUU2/R6FyO+/e7gyhViM/5hhVVE2/R2F2e/du4R5BwGw8yBqAPDAA7dRLpngbnXJkgaZSRuATQAEAAAAALeXIgDg9DQAwNL4PkTFAEBEMQA1/QMgsj+KADqxJRhyWQD8ASBnAHTFJTDqLAIkAKYAGs8CPoBkgBYgcuQEOIsEsFZTAHEBAPQC0FgFBCzAtwBwFUBGAZrhTUvYEsANgHARVFS4XFS4UDVkUAFeiAXMv8xd1VziPWYA/cZ+w1kJxEL0x8i7qr7E9yiMfmPuIco7CAg4Nlrggesm019C3K0uWdO2bcK2TQAAAAAAAJRUEADo6GoBgDimHtDVIQoAVQoByJEFgMWhFqDhO4DVkQVIMgAAuF6AnCsEYFYdQLIOgOsAqgngEiAAIvqbE8BqIecAsC5QAkQmBQRcwLcAcBVAZgsgQAUAjwQlKlymJLhkCLhoGYSKBn5oheRf5VUE2eq5GtXvP3s4O4VWDn93PYVm6c+1JlS//8whzB8wAQRAnOVGLeD1eqmRvwXM4r3P0mc0NEaDNEnbNkkSAAAA6MpVAEC2AkD/wwjWWAEAVQFABQAQaQrImQAgs64VAAHgKh9AzhUfAJoFACAqF4GprlcJIL2WAAeeAXg2AzzwZAFcAQDgKrMGkEAmA6lmAgL2BAAuGQCeA0ArAGaaCwAFwICKSQEgAFyjAFAsQLUBcAwAAKoD2B4AAOgAYAAuFRoSgoQG5AokCzQCCxcS3pjl+K9RVqHUEnebBlDO7d/BJGY1/z7bLoIa4r1mAB1/6hfwCOxs1AceuF5i/QEZtx6xpWzbBgAAAAAAAAAPpxsAOBz9VWKmAQBQAFCXWmVAALkFQMaKVwIatgDSTAIQqwAARJQAK8pdAyKfgmwFoPkIQNoAEgYwBoS6JEzAcgUgAXQCml8F+AEA9QDgCehC8wEAlXBkBTyBYAIMKgGWQAB+aOX0j5xO0W2ra80QKOeZlzJoFfTXao+odgrnaibHP/3DOwxIODZATQLgLSSuxwCseQOYJXCaNaNraGjQpm3SpEkSAAAAYdBkAICyFgqAjLq6ha8FAJCmAICLSQCAKAIAdBUAAFIAgEAA7QcgAEQGIMlxBdAsAAAqxgArgALQDgDXADQDUD0A1QGAqSYAAL2uEoC5zqPBFzDiWgrgAIDGgAKgdADPAaAVgJUNAOwoAAeAA0AKgOoBsI0GAHoBigDQFwB0A/As0OEiQCBRodIgY0BcDCCjoqrQAN6I1fSPKrsIYahjzCIo56mRkoi16vton9BhqWvNEijnzXECf8AkSAGIeoq4Dni9NgZAU38DGCFuGwlqxKRtEgYAGAYAAACA4M6tAoCPAoD24CtppxEAQEAQANCWAQBQCwAITeILEFGXxQAEgEwUyFhRAsgAACAHgAMTAE3oGdAA4EnzALANyAAgwWACEDkPwKABAJ4FQB+giy/QgC8ArgEysAAgqdwiqMiEBCwWA16I5eh3sl2hm7rGJIByJgscYgP97OEUSg/1XpMIypkq8A4SAjsbHcAD18YAjPKShOQ+NXo0CRIGCNA2AAAAALOsCkDATQCA7O48kCSJAoBqYFIVABCxAALYGQBE1lEBaHjmQHbnAJATQAA0CYAcUADmWQCtKqCETRqIAIQ6MgDyF8CawxYoABmwD7gAwNUCgD5AFxVhMAUFQCsFwAaApAMSDQwuLUA2QCW4NKBJNFwAnoi18FcOqwrS1DFcQTlPFiflEBv4Vw+30DRxjaLw+A0iwjtIAMeGyAoAvF4/wCz9Ewts22a5Gg2btAEaBgzDAAAAQJcVBQBX7gYAcZx6g5gIAIhTAMAAQKEJgJwAUJl1AAgAWUBErQSQAQAOXQ6AygBIAWQWAOMKQCsAkjyBTEDkivUPoAzArQeACiT8A2C1AIsBAMg2dFG5DBq8oQToAHAAEJJVIXPhquC6oGIJZACeaI3gJ6dVRDVMY7kAO3ayk1NodfSnhlsEtcVzuYBy20DGvMMmJOSjBd5i4fUWMGrOJyBUR83MjHgEaRKkbdo2AQAAgEm8HQqASqoCgJqMVbCeKACIiQCgahwKAABqcwAQ8gQylwEEwOJqALNYXgLsLADwnAXM1QE0PAVQzwPoFYA1gDwBBIBc1j+AAszgG7QAkmxZZQIuDQCQUwAYgCdAxQFILUABYAFwCoCqAEjjCSyqAoDGAQDAAAA6UAEAHdQBAAAsDgBkkCEYkC9oBAwaWBIElwzeiM3oa5SphNTLKMLscOMKO4fYBD9nOZVQ1DaKAtvfsMLgHRbAzqMW8LoeE6Dm3ASFNHwGK9g0DRggSMAAAAAApOUAANxOFwAw3TwFz1wFABoRfKsAIFUBBIhiOQBEvysBBEBWANJsBqAZAAFgEcClsfAMQAFgFeAIQG8CKIBm+gtgnPAsAE3QAohMAap5AAsAyAJgANBqAVAHgAAABgAyBUEZMgW4qBYSBpBQXdAAfoiN7FeUKYI1PZcrsP2NK3AOsRl8jHYqLUMswwWI/nMFzDtsQEDcXq/HBHRExYKKt7oXYJsEAYK0aQIAAICKh9dGAEA9BQDETLPcVQEABCCArrwGUNfaxQRUAhSxAoAAuKxuIFwagLgCUADjBLhIwQg9sL4CkAJ4Cig5rpgBEB3A7Q8AVVAANC+wE9yACwBkAWkBqKABAHQAXDsgE7AguxAyuARUXBoyZF5otez3SquItsSyiiI7vPGcFFoD+prhE9o2navKkB2esMbKfwBqAJCPAnhdG6oDAGZTdAnrPorGEo/G6KRt26RtGwAAAECuGAA4HGkAUONeFbwUCwAYlEs6AGAKkMBQXQmAiP5YDIAAkANg9SoL0AwAACEFeBGeALQD0B8ArhKALbEFin4rZgAoAQAwqwXYLWQAiOUSkMYTuOGyKIApJwAOYBQwywUwAQQA9ywAmQMC0AHoAADAAACqAwYHAAMAAGCA6rLApcHQcFGR0YAbSCChAX6I1eyvDKdwltCGDDt16hIrhVgHvmb6laglrCHNTm2U4B0mAHYeJfB84DEB0rkJccdW1zUJZ5IwANsmDAAAAKBrYAUAxFMBgOnmacT3NgAADpgaBQC1AAhIdY4AIKsLAAFoPAqQNQXADxpQJEC/lVxQAJkCCADXAKAAzfYPoA24KgBFoz/AdcANNADICdACMABgABkKAHkkPEmGIKhQIQzQNFSoZKgQDAC+aI3o+wi7iL6Ftqp8tMPbl+AEWh36HOkRwU96LDm2v1WEd5gAcDw6gNcDbwGrOp8kuIkzaYo1xOIxbJAwTZIEAAAogpdZzgAAtsMAgKSWMiEdVAHAWh8ATAAAhQChLgCgVAugAbDaApGXLAA+wvKRATQS4AGJ5wA5A8A6AA8FIAByhf4BRALuCzpJywDqEYDGKmALaAKAnLEB1AKgBWBSANBikGAAUI2ALpFA1WGBDgCGDOgAVHQAAGABoAMgcCHBrRhgQROQSRgIAH6IVcyvDqeIdmINOXbYeTCFWAe+VvhEkBNjyLFjnTqYdxgA8tEAD1w/wM7mS1BwE7s4GeFI0IBpGyQBAAAAeL3qBADUQwBAjXsVnEUEAMSpAKgIAFTyBKnOEgBmTQEQ6BJYzV8HWE0BgD4FIGIMUE8AAZBnAeQCOA0oAQmYLnUNQLrh8QTwAAkATwBx7QJQAAKAbGCWhlYBoBIGAX4BQGQhIJHAwtVguQhkLGAxqHCRAL5oteiPEW9hdrMylJUdm+3iBFo1+ZnxE9iNtmTZse6YP2ASAFD22XcIWOD1egyATM1TSPABn5I1+giSJGmapEkAAABUwa1WAcDMAQDXTwiA6MwFAKCKAoC4lEYEAHACAETtBGgAuAKkOgeAbB5AACgD4BIKFgBZwBy+AKp5AAIwXXoDwANcDQDrgJYCmABk1CRAAcuPCACuAoBnAY3MLyBzuQCILFxk6ADAAAAAFjDAdgAAOsDiAGAwcEFGk6AyYIAhEUhAbQBeiOXS79lPEduttCHDdrOX4BRiHfra9REht9KGLNtlrin4D8AZAByPBjjXxgBI+xvAigUvJ24ZtkkYNmzaAAAAAICwcQCAZwUAcSxlgkdUAYC2GCoCANEYAABVAEAxAURNDQDEJSdANQDaBZCuZgAyBTABXAE4khX4ToEkFyCaHALAswA3ByCB1hNAFYDGNQBWAcAeeszSEADQTlBBANALQHIFAtnFACqJSoVGhQTSAhmeiBXoj9k/EeRpjCHL9vt5ZQqxGnzXqiOleRptyLJdriz+gE0AQNTz23zdNNXfADaBTYvdMhgNEwANwyYAAACAlVmuAOCqAYDrdgOIAABKnkBWqQOgrjUFQA1AJFeALfAFmlHdiwBZAABEmgKsuLQcgChKgDwBCOwE/tAFsAoKwAVUglBCJCBWU0AXgB9UAM0ONBIEKABGAYgsqFwEGVhUGRZYFhgDgQtPZ2dTAATA8AEAAAAAABRiIXQEAAAAB4T+Vg3SpLfOrsrPi9Wtrdyefmil6K8x/0LbbYwl65hc2mAl0Crgdy07EtqfxlqyjsgFXcA7bEJg5x0WAjivl7r+lITuxZpisebMaAxt26ZpmjYAAABKGXcAQKENAJC9vYQAII1BAYReTQMAKWMB5ChANQCeAcziyUuADAABEFEJ0K9rBTQn4IEFIAMgLQANnkACpBVvApgClTkIulSAVYC0vAFWwB6wACgAmgu+0FAdgNFIBqgWAIgB0ABdAqgDYAoAALAAgAPAAMABwIEFFgAAOgADSBK4Bhq4SAsyDRcLZAkZnohV5PeaPxFl8T3k2KYfFGI1/NGmkwiccix5x+WCNuUdFoDjO5tP1WxKgsdqkiJp0gAAGCQJAAAAAKXTUQDAZZwAII7TVACZdQho1bVWARhXBMC1AKgGQG8ApMtVgDksoCIB+t8C1KMB/GHhOUC1ASQA1wQQAHbOEhLcNwiaTQDPZwCaSQDkAMAg4QuAAXrMcgzwBT+O4SaZDBcJBg0qKg0XCwaeiBXoDy1mKIJvtoayOKZboBCrwXetZqRUbjaGsjhqtpnyB2wACaCejxY4z5emmksmtAvuYl1TTJsgYMAACBoAAAACHpOIAICoAoBr8wIPUQUA7RASiIraANBkBUA1AKYBiLa/DUDjAQCAJQHQ/8oC1rlXAAmAnnjm8MAGoJoH0ACI7BWACMC6VgAC0jkAkqsChCywuMABoABcQaNCGwAqAB1QgASA/gz4JhLoAEBQSQgWCBIEggAeaIXsH1qsLHTbKEvKYb13YvqsgnzXcmWhy4k2pB023xnzDgJgW48GeF432ZGJrvE1uhqN0RDUsA2TJknbBAAAAGInBgCcTgMAIXvnEKwDAQATFQPIfvoHgHHlMoBqADQeAJmTBUizAAB0NQNwrfYENDVAsgogJwBLABcAzwRU7yyAUcCoSQACwB6ApQGwcxyAajYM4AoACVoAshuAyAWgDYBpA0AB6AMkXPAFYJoFQDeAAwAAYACWA+AADAwAdC5UXCQqVARVQgYJBgIDFX6IFei3FisU0Ra1R5Wio853MIjV4EermZW2k1pDSfzWvTTlHSYg4Hi0wPN1E6uPTHDvSiwW0zZBAAAAGgAAAADCarUCALZLAEC88wG0Z6IAUA0EaPSrKgCoHQD1AGjoQM4VBoBYBVCApqsAu04J5KgAJQvAsxngAQWwCkAALk0AzwPcZBVAA9oBUAIgU0CyGAwUAFkARAaYZQoasAAs2hOAZ4EAOgBoZDIMGYEMLB5oxcxvzSMU1TfVVjH075ywM/Nn1ehHyxGJkCe9VpWif2MrNDF/wAARAOoetYDndRMrl0y8zyUW77qGhsckaZOkSRoAAADBejsBANccAGTZHdJYAYBoIUHqzwIAonYlwAYgTYB0NRegWQAAZAMgXRFAVJQgWwPQbAT4QScfgQLIFMAqwFpnAVw2DFQA5AnA9QPcBAAZAA6AAiALgHENmIWyAKAB0wGgAMhwE2AUIAMGABbowAIAYDoAYIDsAg1XxUACQ+MiAwMXNQAeaKXk96ifiG3Tz1UE/dbeENBnFeD76r8IZdP3KIp+a/fSUB6BbT3qA6/Xt9QcWWrmEs/MjFiQpmHbsE0YAIBsTycASOfIJIp6OBQA8gIA6rK8nDBAqAsAWLAiAAEgCzDqMwYYGQAALE+AqssDSCu0AJ4ABIBrgI/QAPIEAIAcA6BZgHs9D+ACGo2M/QBUAdABqAVABzABcN0GOK4BA1UA0AEcAAwAIwCUgA4AcAuAcgAYgO0AAI4FAAAD6BJgDwAcALgYAqhkCBYsZFQZVC6euFX4+463qLao5yoEfqe7BCRunfi84yeibepcFQx+Z+ahkTyScDwK4HmdlCMExaqcaQMAAAAAAAAAAHUBAOJaKyWoWgBABQD0WfFMBBC1EwCiVgkgAPUEiJwFcAUAQDQFyFkBPB8NUHDDR8ygGUAAyNEAcIFMAGiB/uGCBvgGKDCYRcLlBkGCTIYAPmgV5NfsjwhyCu9VRepVnHsIKLQG+PXURyCneK+MepV1X7U6f4AEKQBm5EYd8LpeavZPzF3jGg19ZjQEaZs2TZK2AYACAKTcqgAgdABw7XqKuI0AAA0UaI4EAEOuWMUAEABXJwBX6TUAOQAAGGIR4FK5a0BkroCEL4DGswCWAWAEIBMQba1qgKEpAavZBNALjQqYOQO4AKAOCACukg3grALQCwBNC4AC0AETdOB6cgPQCyzQgQHQAYAFABgAQAdgzgEAcABUCQMZGkgWVAwNNFQZNFhYfoi14PvKp9C5xOeoAvRbu4cwh9jIP6/4CZ1bvHcW/NbspVV5BwmBbW10AA+8bjLlk3HXGAn62LQJGgBB0AYAAADgdKIAFDooAMjSyD64oyoAiCo2kE0BoLKtA7CB7wSEOgBEFgCAWL0AXK8VAMuBklsA1wEFbAACQC7rH0A5AtyzCiAKZEAza+ACgHQAAM8GAP0BDJSgUQA4LoADQG6xAIuKBSGDVeHCgEq4yAA+iLX4p9unJrXVPWYRvIpnmoBBbBIfWjWoqt6mNZaC4FW23YR5h00Ah4hGVgDgLRaujQEY/SZExWok6IK2TcOECcOwAQAAALiMUQDodDgBQBxepkBMBAAQAEA1NwoAFgEAzQ1A4AMUgFWAJM0CNAMAgBwADgiAKYBnOwDtAvBkgAZAV/sHUExYLYAokNE/XHAEbAGgP4BBlwACgOOCDgA0i0AFhgEGLgJDBpllAH5ozeqzp090NUznKih/51kKGLR2/dJigqKrZS5rGuTvPEt4hwUg1Vrgtaldc5MJPsXi0cXiEbSGbZMmaZo2ACAFoDJNsgVAxJGFiIgIrSY4HL7bAAAqQgKmNkkaDQi96uyJiAgUQKwW0JyrAD8A1CP0qqpq9bdHJkRRAigArQIsVwNQE4BUAZQDIvIpaJu1YglQAqzs2ABJYQDoFQFYXgCoAwBvwC1ApgegZwFGG4BGsxcAFQcAZC5LB4jiXEDh0AEcADrAAMcAEAAdgECCMCCjYSEgacCtIFQQuADeuL3FTUcBiSBiZmk5rMkEJG5fZf6FTzipswilNkeS71MUlbgTNQACAAAAAAAAAAAAgIzxKHPh4osWR+NIZKSib7/6s9a4p+4Vli2OxpFRFhmyqFp33yLK+jIyMhL9nu4suH1nxthPM8bM/YweI3+zZ7q/GGml1/OVAnk+SiqP4ci7j8Yi3yhiuSIb7UalUlQqcOYr1gw+I/WoqFSQAQ==",
"A3": "data:audio/ogg;base64,T2dnUwACAAAAAAAAAABi5SF0AAAAAF6zS6gBHgF2b3JiaXMAAAAAAkSsAAAA+gAAf7sAAAB9AADJAU9nZ1MAAAAAAAAAAAAAYuUhdAEAAADe3neKDz3/////////////////fQN2b3JiaXMtAAAAWGlwaC5PcmcgbGliVm9yYmlzIEkgMjAxMDExMDEgKFNjaGF1ZmVudWdnZXQpAAAAAAEFdm9yYmlzIUJDVgEAAAEAFGNWKWaZUpJbihlzmDFnGWPUWoolhBRCKKVzVlurKbWaWsq5xZxzzpViUilFmVJQW4oZY1IpBhlTEltpIYQUQgehcxJbaa2l2FpqObacc62VUk4ppBhTiEromFJMKaQYU4pK6Jxz0DnmnFOMSgg1lVpTyTGFlFtLKXROQgephM5SS7F0kEoHJXRQOms5lRJTKZ1jVkJquaUcU8qtpphzjIHQkFUAAAEAwEAQGrIKAFAAABCGoSiKAoSGrAIAMgAABOAojuIokiI5kmM5FhAasgoAAAIAEAAAwHAUSZEUy9EcTdIszdI8U5ZlWZZlWZZlWZZd13VdIDRkFQAAAQBAKAcZxRgQhJSyEggNWQUAIAAAAIIowxADQkNWAQAAAQAIUR4h5qGj3nvvEXIeIeYdg9577yG0XjnqoaTee++99x5777n33nvvkWFeIeehk9577xFiHBnFmXLee+8hpJwx6J2D3nvvvfeec+451957752j3kHpqdTee++Vk14x6Z2jXnvvJdUeQuqlpN5777333nvvvffee++9955777333nvvrefeau+9995777333nvvvffee++9995777333nvvgdCQVQAAEAAAYRg2iHHHpPfae2GYJ4Zp56T3nnvlqGcMegqx9557773X3nvvvffeeyA0ZBUAAAgAACGEEFJIIYUUUkghhhhiyCGHHIIIKqmkoooqqqiiiiqqLKOMMsook4wyyiyjjjrqqMPOQgoppNJKC620VFtvLdUehBBCCCGEEEIIIYQQvvceCA1ZBQCAAAAwxhhjjEEIIYQQQkgppZRiiimmmAJCQ1YBAIAAAAIAAAAsSZM0R3M8x3M8x1M8R3RER3RER5RESbRETfREUTRFVbRF3dRN3dRNXdVN27VVW7ZlXdddXddlXdZlXdd1Xdd1Xdd1Xdd1XbeB0JBVAAAIAABhkEEGGYQQQkghhZRSijHGGHPOOSA0ZBUAAAgAIAAAAEBxFEdxHMmRJMmyLM3yLM8SNVMzNVNzNVdzRVd1Tdd0Vdd1Tdd0TVd0Vdd1XVd1Vdd1Xdd1Xdc0Xdd1XdN1Xdd1Xdd1Xdd1XRcIDVkFAEgAAOg4juM4juM4juM4jiQBoSGrAAAZAAABACiK4jiO4ziSJEmWpVma5VmiJmqiqIqu6QKhIasAAEAAAAEAAAAAACiWoimapGmaplmapmmapmmapmmapmmapmmapmmapmmapmmapmmapmmapmmapmmapmmapmmapmmapmkaEBqyCgCQAABQcRzHcRzHkRzJkRxHAkJDVgEAMgAAAgBQDEdxHEeSLMmSNMuyNE3zRFF0TdU0XdMEQkNWAQCAAAACAAAAAABQLEmTNE3TNEmTNEmTNE3TNEfTNE3TNE3TNE3TNE3TNE3TNE3TNE3TNE3TNE3TNE3TNE3TLMuyLMuyLCA0ZCUAEAUAACmrrfZgHIEok1ZzaBBlEnPRFUPKUewpUggpiLlFTCEFrbaKOcWgxdo5hpCT1kPolGIQAqEhKwSA0AwAgyMBkqYBkqYBAAAAAAAAgOR5gCeKgOaJAAAAAAAAACB5HqCJHuCJIgAAAAAAAAAAAAAAAAAAAAAAAAAAAAAAAAAAAAAAAAAAAAAAAAAAAAAAAAAAAAAAAAAAAAAAAAAAAAAAAAAAAAAAAAAAkucBnikCnigCAAAAAAAAgGaKgCiagGiaAAAAAAAAAKCJIuCZIiCaJgAAAAAAAAAAAAAAAAAAAAAAAAAAAAAAAAAAAAAAAAAAAAAAAAAAAAAAAAAAAAAAAAAAAAAAAAAAAAAAAAAAAAAAAAAAkucBnigCnmgCAAAAAAAAgCaKgGiagCeaAAAAAAAAAKCJJiCaJiCaIgAAAAAAAAAAAAAAAAAAAAAAAAAAAAAAAAAAAAAAAAAAAAAAAAAAAAAAAAAAAAAAAAAAAAAAAAAAAAAAAAAAAAAAAAAAAAAAAAAAAAAAAAAAAAAAAAAAAAAAAAAAAAAAAAAAAAAAAAAAAAAAAAAAAAAAAAAAAAAAAAAAAAAAAAAAAAAAAAAAAAAAAAAAAAAAAAAAAAAAAAAAAAAAAAAAAAAAAAAAAAAAAAAAAAAAAAAAAAAAAAAAAAAAAAAAAAAAAAAAAAAAAAAAAAAAAAAAAAAAAAAAAAAAAAAAAAAAAAAAAAAAAAAAAAAAAAAAAAAAAAAAAAAAAAAAAAAAAAAAAAAAAAAAAAAAAAAAAAAAAAAAAAAAAAAAAAAAAAAAAAAAAAAAAAAAAAAAAAAAAAAAAAAAAAAAAAAAAAAAAAAAAAAAAAAAAAAAAAAAAAAAAAAAAAAAAAAAAAAAAAAAAAAAAAAAAAAAAAAAAAAAAAAAAAAAAAAAAAAAAAAAAAAAAAAAAAAAAAAAAAAAAAAAAAAAAAAAAAAAAAAAAAAAAAAAAAAAAAAAAAAAAAAAAAAAAAAAAAAAAAAAAAAAAAAAAAAAAAAAAAAAAAAAAAAAAAAAAAAAAAAAAAAAAAAAAAAAAAAAAAAAAAAAAAAAAAAAAAAAAAAAAAAAAAAAAAAAAAAAAAAAAAAAAAAAAAAAAAAAAAAAAAAAAAAAAAAAAAAAAAAAAAAAAAAAAAAAAAAAAAAAAAAAAAAAAAAAAAAAAAAAAAAAAAAAAAAAAAAAAAAAAAAAAAAAAAAAAAAAAAAAAAAAAAAAAAAAAAAAgAAAgAAHAIAAC6HQkBUBQJwAgMFxLAsAABxJ0jQAAHAkSdMAAMDSNFEEAABN00QRAAAAAAAAAAAAAAAAAAAAAAAAAAAAAAAAAAAAAAAAAAAAAAAAAAAAAAAAAAAAAAAAAAAAAAAAAAAAAAAAAAAAAEAAAMCAAwBAgAlloNCQlQBAFACAQXE0DTiOpgFH0jRgaZ4H8DyAKAJMEaCqAEAAAECBAwBAgA2aEosDFBqyEgCIAgAwOIplaZookiRN8zRRJEma5nmiSNM8z/NME57neaYJURRF04QoiqJpwjRNU1WBaaqqAACAAgcAgAAbNCUWByg0ZCUAEBIAYHAcy/I8UfQ8UTRNVWVZmuZ5oiiKpqmqrsuSNM3zRFEUTVNVXZemaZrniaIomqaqui40zfNE0TRVVVVdF54niqZpmqrquq4LzxNF0zRNVXVd14UoiqJpmqaquq4sA1E0TdNUVdeVZSCKpqmqrivLsgxE0TRV1XVdWZaBaaqqqrquLNs2QFVV1XVl2bYBquq6sizLtg1QVdeVZVm2bYDrurIs27ZtA3BdWbZt2xYAAHDgAAAQYASdZFRZhI0mXHgACg1ZEQBEAQAAxjClmFKGKQkhhdAoJiGkEDIpJaWUSgUhlZJKqSCkklIpGaWUUkspg5BKaaVkEFIpqZQCAMAOHADADiyEQkNWAgB5AACEMQgxxphzEiGlGHPOOYmQUow555xkjDHnnHNOSskYY845J6V0zjnnnJNSOuecc85JKZ1zzjkIpZRSOucchFJKKSGE0EEppZQOOgedAACgAgcAgAAbRTYnGAkqNGQlAJAKAGBwHMvSNE0TRdPUJEnTPM/zTFE1NUnSNM/zPNFUVZ7neaIoiqapqjzP80RRFE1TVbmuKIqmaaqq65JlURRF01RV14Vpmqaquq4rwzRNU1Vd13Vh26qqqq4sy7Bt1VRV15Vl4LquK8uyDWTXdWVZtgUAgCc4AAAV2LA6wknRWGChISsBgAwAAMIYgxRCCCmEEFIIIaSUQkgAAMCAAwBAgAlloNCQlQBAFAAAYIylGGttGKNYa62JI1prrbWWVmuttdYaaae11tpqrLXWWmuspdZaa6211lprrbXWWmstAEB3wgFA98EGTYnFAQoNWQkApAIAAMYo5RyEklKqEGLMOSklpVQhxJhzUlJrrWaMOQgppZZa0JhjEFJqrbWaUuekpNZiajWlzklJrcXYaq6llJJaay3V2EspoaXWYq251lhKSi3FVFuONZVWWosxxppzaym1FFuttQbXUokpxgIAMBscACASbFgd4aRoLLDQkJUAQEgAAGKMUow55xyEEEIolVKKMecchBBCCKVSSjHmnHMQQgihZIwx55yDEEIIIZRSMsaccxBCCCGEUkrnnHMOQgghhFBK6ZxzzkEIIYQQUkmdc845CCGEEEIpJaXOOQchhBBCSCWlFEIIIYQQQggllZRCCCGEEEIIJaWSUgghhBBCCCGkklJKKYQQQgghhJJSSimFUkoIIYSQSkoppRBCCCGEEFJKKaVUSgghhBBCSSmllFIKIYQQQigAAODAAQAgwAg6yaiyCBtNuPAAFBqyEgCIAgBAiHPOSauJUIw5aT1TDDpptXfKGcQgxUw5pBik2jnJmHISQ2ohZE5aiTmlEkqMPdhcYw0CAAAQBAAEmAACAwQFoxAECGMAAIIQmSESCqtggUEZNDjMA4AHiAiJACAxQdHqwgXoYgAX6MJdDghBEARBEBYNQAES4MAJbvCEN3iCGziBjqKkDgQAAAAAwAIAPgAAEAogIqKZq7C4wMjQ2ODo8PgAEQAAAAAAUgD4AABAQoCIiGauwuICI0Njg6PD4wMkAAAQQAAAAAAABBCAgIAAAAAAAEAAAACAgE9nZ1MAAIDdAAAAAAAAYuUhdAIAAADWzLsvHjMwu6KZmJONj42SioWFf4yAfId+hoOEfHh/f8fDv/TY+w6+u/W+gnPZ0k9QEWRGk+X7HlYc3g4jJJ/nao29Owv83/9St3//+c3d3W0dOBACGUTbO4Xvyd5xvgdFTaZAAKvAQhSnGGJOHKgmJZ4lVZT+ycoxut5FWjGF8WqoJVq0Bboatvn1KVgealPxnbE6LeQ6wdi+zwDloQYV3klrPB8k8weQmUU2kg0jA/DDDtQKYMNI+Da3ltQFnOUMctoqgwXTAAAAAFBtsp3G7VKXhwOn3RWtzqE4QFEHHjnW6XI7nA6nTqoCAAAAqB+sqgCQkZGRkZFRW39IOwUgFW4RQEZGVlTXLjMAQHENAPgHAEDkWGWwLwHtCwCQTfEdgFUlOIIu/Q5QwceKwH5KKrhUTADgKUJDJgPHjOtWARKeKab2nRaJoxZK37WwL+jCg2Quw1i/YyN31Ab9rMUewqlIWkQHAHiHBbCEN2/X/b7LBKJNe0tbCTRhGwAAAFACAAVR8PASBVABAEB9qwlIQ5rbIIClcCAFAABAVtYBAMBymQMAvAAA5KgtAQBEFgAA2QAAQNUVApAFABkAihwJSgCQ5LP4AkiwHAJd+qGCqUUByNFAAoNM/wBWAkoyKhWoqEjeKdbua19MfYJR+iyJ3K6JNmSGVficL2Z+pkbUHS49I9iGDWBGTgHwgw7CG4yA77pPjagQBeTB2NJWJAAAAAAAAKCatgMAAAAAP0EAAIRJEQAAUI2k8gQA6r60Gtm7FgAA8wAAqK4NAID0GgAAkRMAAGotSbgZMsD0AQCQAcAhEq4AACzMAMji9oHAFEA0G7gZNBo9TcDKAEreKdbhaxyoXtFEdnjsujfBZtiGn3UB9YpGs0uG5io+ABEdAOAdDgAd4XO7Hth3SdA5biEnIA8AAAAAAAAwDgAAQKwHKgAAACAroSUgn2kBgFzgs2AHAACAvtUAAGQuOQEAaDULAIAcNQAAWL0CAEC2AACoaxYAyAEAMgBAzoAMmBY8CwAQAp5AT3dQlAEAsip84CbsHAS4AL4p1u6nN1aPScSw+Rd0AS7B1n72AeIxKUFvdb6oi7AhnB5OAHiHBLCEX7fNe/0Ik/QOU6GtGDAAAAAAAIg0LwoAAACgmjgAAAAA0Iy2QwHNBKBmGQCAzLqOAACQAQDAteUAAMgmAMC3BACoS08CWikAyACAuGoDAADQNzALXFMwC7IKgIpZrAvzQHMzGDR2AnArBL4Zdvb7PlC8oghxqNlFbTbiEuz0zzpAvCJiWOp6GVthA2Q0BMA7BIAgfN2ue/kREDQdbDltBwAAAAAAADAG5wAAAAAhBwAAAADqhCdApZ5RyNpVAABYXssFAKBLAADkqAEAwLUCABCuAwBgRVUCugQAQKw+AQBgVuIJAEgM0F9/EJg1GDBLN8Ci0SMBJZ4Jtvb73kC8KiJLHLuoinD5dfr73kA8tBJZ4tpVdAS1tgN/QAIATCH6wPe6k+9CglGu0FZomAAAAAAAAEDVehkVAAAAULFuAAAAAOTfJFDtChXgqrMCAIBRv0oAMEkAgGUrAABgOQAAIp8FAED/y+0UAABdDQAgA/IEACRYBsCDN0BRBj2NGXyETID3CpABfglW+tdcVDyqCD7E1YuaFKj0Wv17LMCuChji4R41YUNE2SAA+EELoq/bdaccQQHSCg0FtpwAAAAAAAAAZwMGAAAAiKobAQCR1QAAoK6XqoarrgUAAPWX6AEAYBkBAECOGgAAZAIAALkpAABqlvlWQAMAdNkCAADQTvAkgKGC7vwAyjrBbAk/GDComAJUfvm1+vuaVDyCEtUqqXaPmm0mvU7/zIXFo2tRL3HkgjZOIqKhUikBeIc+gCXSAl6X+t12FxIkrdCMcAAAAAAAAADYMk8AAAAA9R1eoAAAAIB69NuKFwAAAMBTLnDBuJ8FAADyWQAA5MgJAOAzAJCjAACoUgO5AAAA4ioBAFnwKACAq4J+vABCBbO42R6zVKgusABe+bX6+95cfKKIdYltOzpcNpFdrb6fQ9krIsQl5vNM6L4R0VDUE4B3GABD9PW67nRFkOQ2GiZsAAAAAAAAAHHF7w4AAADAunwEAAAAEO88LbQXcNU1AQAoD10AACAHAACqcwIA0MgAAOBaAACgchnyKACoAK8EAFoKGVh6AIAs+oFsFhwqGRShEgA+6bXq59pcfDRiXCIkVoHhdkR2nfq5FhefoIQ+1H/rrHg5RDSU9QDgBwvR63XdtctAAZtyKIQBAAAAAAAAgAuWHAAAAIDBogDwBQDU9ZZquOpaCQDAekUKAECXAACozgkAQMR1AACsJgAAqKhZZagAgK4GZACQASwUgDnmIANskfCDRkAFXumN9us+QPxEERhie97huSuT3aS/7oPERytaDbG9TUp2T0SyLfAOHYAl/Hqp38kVQYLyLeXYEgAAAAAAAACAmrZ3IwAAAAC2s4UAAAAAmnuiugqidlUAADqX6AIAkIkCAFCdBQDwEQA0MgAAqKymBIB/AIB2tVChC6CWIFMAMoBCAMiABD7ZdfrXvSH5aKMYYr51cBAmshvU9/sA9lFCMcR8m6AgQMSIaJAA/OCA8PW67qzISG4NQw4AAAAAAAAAALh0YQAAAICIFRRAVwUA/XHJvhHLawMAcFkmAAAsIwAAqJUFAMCKAgDQxSoAAIqaWwTwS1ABQBZmgesPACBT+oEu8Ace2bXq+7Ww+CjBGCW2vE4MqwVEdoP6ug8QL4S3VcLlZUN0Z0QyffAOHYCOCBJ4PXBtvYsFEpAHQ04AAAAAAAAAAKIek3mhAAAAgKq6EQAAAEA6vWiJOAcoAACgDSCXBQAAyRUAAPovAZATAACyAQCANMctAABEboIpACRtbAmQYNElAO9QAoGugA9JBR7ZdfbX2ZB9gqAMsa13cYjsOvv7Oly8tEmKmLtsiCCikdloAPAOAWCJIIHr/trKlQQSkAfDBAAAAAAAAACA2ZUdAAAAIGQ7AQAAANB0NSr4KAAAwBYJsM5NAQBoBgAAtRIgkwcAQBYAANbXKQDgHZBh6RIgwWKnAIxCEWS05EcCXtlN7us+WHwQjCWO9CqcE9kN9vu6MLuUKGsIpTRAxDCjTwHwg4TwdX9t5bsFEpBHQw4AAAAAAAAAAEocOwAAAICSoQDgpQQAVmzvEqKoqwQAiOsFAKBLAADUSkBcsgAAuEoBAJBe0zMAAFgGVJ4EXHD5NgBbqKCqoKtCAV7ZTe773phdpNxDXO7TUIzJbtGfZ2F2Ycq5xOHbpCqGiEZoRAB4hwAwhOchYK6thpJQAvIopwEAAAAAAAAAANcnDgAAABAVDwAAAACkaSEAAAAIM745EFVWBADAs90AAODRArTXAACILgEAkFzHowoAwCxBhUUGACCgsQUA31AA2QRAF1glPx7Zjfb7XpA9tCnnEFtuizJEdpP9uhYUL0x7NjF1lxBhA5iKSQB+0Ifw5v21lW8TSkAeDQMAAAAAAAAAgEiRUQAAAAAVMSgAqCcFAEC/V6giatUAANBrAQBKAECoIwDJFQAAkb8CAEAzlAAAkJFhhEwAAAIWCgC+IYFkCrqSPR7ZjfbnLCheypVvE1v6NofIbnYfZ2N1Kdf+hzhykxxBRCOj0QTgHVoAlqiaB66tXBcSNOXRlBMAAAAAAAAAAHa15gAAAACsZ0AAAAAA7TRtxbSBpY6qAICeAQCtAgAQ+lUAIBsAAMgUAAD5KzsFAEC7AgBYCR4NAGChC+BLAYQi6MIFZZAAHtkN7udalL20Kc8l5tY2gchuCl/XpuyhTHkvMd9mMIFItgPvsACGSAPYX5dcvhULRHmUIwAAAAAAAAAAUG28bhQAAADAJGkUAAAAEIeXaSGxAAAAmJZhgbgqAEcAgFqrAAC4BgAAGQDw0bcCACCuVABoVRNZACS4MsAvFUFWAUx4owEe2U32ZyzIZopyDmG4SIjsZvd5LZFdpHYusfU0RamIqAAA/GAg0gBUr0tD0YUEDXmUwwAAAAAAAAAAIGcAAACsMyAApAAAAMA0APYtPZlnBwAAAADUXlkFFjsF8AUAyFrXAABwVQAArCYAAGg8KQADAJBWAgCugXoAABIgShVUGaCLsAAe2U3u65qcPUhtLzGfX0spTHZL+LqXyC5VtD3Etn7FpSCSOcA7HACWqOpTl+s7BaKclMMAAAAAAAAAAEAeHS4BAAAAxHdGFAAAAFAa1FOCZcUKAMBOADwAAFl3NQDAvgBAYxUApsijAGAAALoa4BjfAFywZIBXImSAZ5YMHtlN4edskV2ksoeYbztYpBLZzeHzXiq7SGUv9d+uMclCJNMHP+ggqnxnmyIkYMpJOQwAAAAAAAAAAFg74aEAAACAanUiADIAUOvwclhZRy8AQM+ACwDIZdUAAIgrAACq3QAAQKarDBngHwBAFr4AggHwQFYBnssbHtkN8etduvjopt1L9LAtKrqAyG6KX5/W2Us17R6ip21x0JURMWQ9AHiHADCE9ZvmVk9QkLQphwEAAAAAAAAAAOceHQAAABAcngAAAACIU42QZHU1AAB5FgB7AECv1QIAQPMBAHwDAOAq4AkAMrwTAHjUE54FAHAN0F1GBegyLN64jeFrbV3Mqsn3KLHlTVuRReM2xY9zTDGrIb+rhI+3KUUWam0L/AeoA4AlrNyubVshgg62nAAAAAAAAAAAkBqcAgAAAChbAAAAANCs4lBQjwSQVVZMAICdAgMA0EwdAgBAbgEAkAUAgEwqQQYAWAXANRiwDfrpBHWwaZHwZwF+aA3x+1hW0dXWzlHGAG/CM72MQ2uMX3PbRVWn8VzlA4Cb8ES/sCEiGiQA/wEaBAAcKYIANjcG4LoXa0qCYmrMzCiCY5OwYdq2CQDQ+Z4BAAAApqUoAAAAQKx+ttpWCwEAAAQBAAAAXK5dBAAWqwkAmAEAXDKQLQAAcZUCAKCmInABYAYAsGheAVABHwvyBAAkAMBGDwDQHJCmDgAAAwCgAwoGgAHyAAAOALAAAHrCCzQMDgCAAToAMIBFJpPRILggk8G4QOMCfmiN4ae3U1S15Rola2FVNlTEFFpj+OzjFDFuZa9xLMqytKmYEXHTB/8C1EsAAJxDBAFsingA1O/Ed0tQnw5HUGMEbZMmbdK0AYCi2X5VAAAAQC0gCgAAAFiKsVmbjQAAADkCAAAA3wYQOQoA3gCmfAAAca4DABgsq3oBwAAAtNJyiAUAQK8HNDoAAPQF4BeAAYDpAJhzAbHaDQAAG/QHAOQ6wAIAsOgJwPN5CwBYAB0ACwBUAgkBjQQZLgkXgkSDBYkLfmiN4Wtut6i+5Vol4/U2panAFFpj+JzbI6KdylplFHwbulSkiBiZjUYCeIcWgH6ItAFsingArjtrqgSk0gVnRmNIEqZp2yYNACy9bAAAAIDYcZcKAAAAgBcrzmq9fQQAAHAgAAAAtAYuSLIpAPgCmCNOFgCAnWQBAFC1+gYAGBqtEsADwKf0BOAC+CWYBdMFeCYAUKE3WAAASHUGAAA6AABgFMAjADgAwBwAAAM4AEhAUpHQWMiQETAgKrgkEAxPZ2dTAACAjQEAAAAAAGLlIXQDAAAAvKLKJham0MmQxcq/mcXKwZjGur+8w8eawMXBnogN8Wctt+hqyXuMkaDbkKaLkohN6Wtvj+h6yb3GSMBdaNOviBjqUQHgX4CyCgBAVJPoEfEArK18lwkKinU1NOU0AQAgSRIEAKDBjz4AAACAmjgUAAAAUE5RRQAAAHAI3KzrigkAgEvOAADgAoA/ejUAAJApAACSnBQAAGiOgH4AENcKjwcAAACmlQBqAgAAWizwBQAw0B1kpIQSFRcuBkSggYaGAV5oTeFzTqfoYbBzjdWkJxagoym0pvi5l0d0vfi5xmjy/h7pcERUAAD+BWTUAACIShJpA3huDMBtK99cQrpMF8+MxmiYNEmSNEkCABQAAABMAwYAAACIPBGNngAAACgCAACAbgGQcVs1CQAAAHBBeegCAIBaAACaE3ILAID+GwAA9JouAAAD6bIAQJoLAIA0N9DIAACAAeAYADIAoAO04kJ/AAMCwAJgpQMAGASw6AB0AMAAQF/AozoAQAcWABY6ACpkLiwXmQEJZCoBrgtGhgB+aA35Zy+f6Ork9yqp7b5vtCmH1pQ/r+UTVQ1+rpLY3AUvHYyIoRZVAP4DQkMA6EKkBdw/BuDa7k+ZkCQWj6DGzAiSNEibJGkAAII3RgAAAACcNRwAAACAl2MdgQ4DAACAlwgAAABmwQUL1YsANABg5gqwEgAAMgkAAFxHZhYAMgA0xPLqAID+ANCrwJkZAGAB+AZAGh0AXagFAGxjAOAAAH0rALAs/QgAMHCLAwDA8xFYAACABQCAzgIADIGBigQVgYWGKgOLIQPemM3l815+cfRG1rJjgM4ZmpTGbM/32lmgmGPBGFY+6LkmgoiR0RAAf0AHAFBHpAXcfZd81xQLUUDDNOUEAAAAAAAAAID16RwAAACg1qMTAQAAALQkzagCAACgggs6y0sAACBr+gsAgNUAAKCRAYAHkbMAkAEAj0YJ0B0A0i5oBgCg8VwAAB6U0QNdGgFf0ABeaE35cy2PmMJge4zxMHuviVFozeVjbb+YwmJjldhmfx1iiGQ78A4HgFaKtAmcH2Cv7u9HKGlG15jtaJg2TNM0SQIA6ER2twIAAAAivSwUAAAAKHZtl8isEwAAAAAAAFSNF3DBVc5rAAD0gjoAAHCVAgDQXgMYAdqemgCADABELguA5gEAYBoF6SoABhKsBLoEAKh2CwYAIM3qAADAogPAqOgACDAAHUMHQCfAXgUA0AFgAMDQAVmiYQGZJWBRgVRRQVWhAl5ojf1TywsSR918rTEWu3eKtkKhNfVPrS8i5rp4WaMtZm0gbRURI7KRCADv0AHoiLQJPH+AvdTsSxIa8VYuOKMxY5M2CZo0CQDgyuAcAAAAoKggAAAAgGR7dIpJGRQAAAAAAECJJsCFIfsbAwCA9I4+AADMZAUAAJYJAPw6AADZJAGALgAsms1VAIA5gHdodhUAAPYAAMAmwNArAAAwsxsvAKoDgAUAwAEAdAALAA6gnhYHAAAMAAAwgA6AuKAhcVFRoUJDRkagEhB+aC39Q+sbFEdPtlZJrS4bsrbg0Nrqe20eSBw9SVsl9rRyoBZDxFApqgD8AQcAIM+CCBLY3DBgX9vz1JTVVkMfQQ1BDZIwTdK0bQBApNUiAAAAgOCFAwUAAAA0Bu0OpxMFAAAAAABQigpYzWcBwJsAwnIAAFzfAABoBnIAAMAEAIAZyxcAAFoAgH/AlQ0AQMAvoAGAuVfWoio6wAAABgBgwgGA4YAFdIBGFgCHgQ4Ao0LFAsOlAgMjoWGggbCAC36Izf1e8wOqWTW2RklkbwqyJuEQ2/tbiwcSs07mY4yEXSdkTYKIRkajCcAjcKQIEnhgw4C9trrmCNXWNG0TAADAAAwAAJi24gAAAAAAmDRzKRpHHwUAAAAAAFByviUAHLJuAFgOAHxJQBc5AACQnQAA2Fm0GgUADQDwSAmAWgAASBtkJwCwAm6CJwAgFllKyKAJGKFigJphAV5orfurXx4xB2drldTidqVrCIXWqT/H6yfmKCxHSSy/cxyahY22Aw8CgMYj0iSw+cB1pz91IUl2NEasMaNhmqRJ0iZtAETN8FIUAAAAAMC+i+Y7AwoAAABXAAAOqp0JWCC9ZwDACwAw1S4BkMkCABBXKQAALMOjWQDQACBRtwEAIO0FoEqRXQBgssoArwQgCwAAIrJYAA4oHQAALB0cAGgA/QAdYEABeBQ6ABYALAA6AIABkEggqxiooEJq4GqwwOUiscgAXmidy60up5iCsL1KxvLfR3ANodC6ttt47GIOwtooiaevh6GF2QCRDQKAR6AfIk0CD7yuu119BNWIz8yMhqAGSZu2TdIkAEBWxQAAAAAAiA/OKuoBAAAA3aUAAByoIwKwgOoJAOYAAFGTBQDA9TUAAE4WAADtcrgCAD0gTFcBAKC1AKAD1UZ6EwACJTAAVAKg2UwHAMDOpLAAwEl1AADAATo4WAAAgEUKBwAMADp0APQbgMoNYDoAAA7QYLAYcNFQuaAyYNGQJSBxAV5o3fIljym6TrJHydh8NTHTjELrkS/jNsUUQBsl9fDvEzSoNQd4EABiOok0gOv2uhM/ZQKS5lYRnBlBDdMmbdumbQAAkSURAAAAAIBMaUrLAgAAAL0RBQBEnxXPBCyQXK4AAFg9BwBA5KwBAECfCQDAHlcAAIjqWwTADgCgxVwhHQDQCQwQucUrAbcI8D3AAPhOAABO7sQDUGFzADgAEjgAAA4AwAB0gBQADgBgcKADAFQs1AVkC5YMkgsWAQ0SAQOeiD3l07hMNQfHGuLK1729tRGJ2Gve562LOYC2xNGvB+TWBkQ0FA0TgEegRaQBHJHPVkMlE0gm1xA0bdIAANgACAAAOF+cAwAAAACQrEk8BckBAADgiQAga1YsArDAybkBAGg+APCrAQDAygIAoBcAAJoT1QIAWJ9KgAoAVgQegFuAlgBkAAAPqA4AcADQEMmSgaFBoCJQAX5o3fNlHlNMUtheJfXw9YBsLeDQupfLOnYxUfhaJfXw9QBPKYhoKOsFAO9wAOhCpAlgU/Rst/diQU1dQzwzM4I0aJKmbdMGAE6bcwAAAADizFUBAAAAcQ1WRUMWAAAAPAVggXQ1AQA/0OoEAEAmAQBAswMAIDKQCwAAhIjqBAUAaD4b6I8AAICGAYAHAAs+4mCBRggAYLvOAAB0BbDoM8vABRwAADoADAABoOgACwAAa0EHAA4AcDXQAlwuNA0XyCQWCBIDAX5oXfJtH7eYVcq1yrCEfearAIfWtd3O8YhZu1ZWGUwYAfsUhEi2Bd6hA7BEN7Vnq28KCUzKCM5oaOg0aJq2bdMAAMbhewoAAACgOmJFAAAAAM1yulQDK+tSFwEAECsuAOABAMjj0k0AgPi4DgCA5hMAAL1C4woAGgBmSTMFAADZIgsAkFYBAANKwB+Ad3EBFcABwDoMHAAGAHIHdAAAwAJwwDFAAAsdQAcAVFwWLIgFLiSCoEEGCY0BA15onfJjHaeYrSlrlRGOu7IpQaF1ybd93GKyorRVhjnuk21ZbABFLQF4hwPAkSII4Nwujf0pCSR4huKZGRIgSBq2TQIAyzkaAAAAIOKRrRUAAADQtlcutR4BAQAAQD0IAOKqAAD0JgAAkaNOAADqGgAA0SwAAK6ByAKABoAGWZMOAKiASelfAFYZLpg6AABoV8ECADwBAHCmBxk0gBtgAQAHALAO0AEABwAY4ACABQA4AEBWoZJAxkW4QJbQMDAAXmgd83Men5hYWltlhHBdHqqYKLTO5baPR0ySRltlWPK2JSsYtaYP/gWoBwAAUUEEASjfpbFvCgnt7fqM4AiCtE2SNmkaAEC99HKqAAAAgCpOAAAAAESbE4sLAQAA0BUA7EdgDwAMUas2AACRLAEACFkAAGij1wMAegAokqsSAIDMHrgKAABwBUBLkAHAnNm8BZgrAKgDAAAdADiANByAAQDHQgdgFzoAABY6oJEJaAwscElguAi4WCwqkABeaK3La22f6JbKWGVE6j5R0i8UWqfyOMctJkltrDKs0T9xWWwAWQ8A/gM0AAAZIghg/46GmiMoJBbcaszMCAqSJAmaNkkCADh50QEAAACGnxQAAAAAyXQG6xYEAAAA1XAA4NoA4AcARNSxHAAA2TUAANNoAgCgHd8KANQAAEwiRx0AAECzWpAtAHCLAAAPkOodAAAje0AfANYBANABYAF4pEAHLLA6AMAADMAJWAAAFkCHAwAq1AYMVCQJlgDSQEWGjAVeaB3Say6/6LpoY42xiLsCqGgKrWN+arVBUVXRclnjsW8DBSGSbYF/AeoJAIA6Im0A+g8wL41dX4Izo8+MxgiaAEjTNE0CACpdsQgAAADQ6VkUAAAA0OhVlzgSBAAAAAAAQAQ1wQUPTQCaGgAAoX8AALh2AADQaEMuAKgAMDQTAAsAAFYeTLMAAKByAMCCEgDggKYFAEDaTegMABAOgAzAAQAMAHRIARjoAAfALAeAjoNawAIAADpgdAAQKgKkgAGSwQWZBG4Dnogd4/MMv+ik0laJJdcnJs8hdozPM/yik0oZJWwcIRDybBAAgHdoAWilSAvYNxgw11bfCgomqGFo2CYJAAAAAgAAQAEAABDbaREAAACAZNmjRJMJAAAAAAAAgoXoPQAgyPRAqQQAAAC4QE4AHJUAjOwCAACZAADA9QTJAkAFAMgC0Hg0wRMAEHBB1QEAgEdRBgAMWCwWFwIEBn5oHdJLq4ZEjWblEkduhoiqlUPrlJ9aNxK1iuWrxBq2jUyx2RBOswrAO/QBdERagP4GMGc7mkLUR0M8GoIagho2DdM2TZsAgBDSDQAAAKAO6ykKAAAASKfJFmwKAAAAAAAAhApcAcAFzWsA8FYdAEDXGQAA9tEAAECOJbIAALAFABg0WiUAgF7bmAJw0wHsC6ADoHIAHcDoDcwBOsDCAQDAKAAA5AA6FgCo4cACDgDAkUBaoNFwQarASCAT4AZkAH5ondJTOw2KuZria/8DWhUxFZhD65Ju2hOgmKsruY5zoJpk+h0RFQCA/4CMGgD0ibSA/Q1grq34SAKja8xojMbABmEDJE3SAGAOAAAIJh4CAAAAaOaqQ+lQAAAAAAAAELykAoK91yAAAAAAXCAHAJbrAAAirgMA0JkBAEDOFSsBwAIADJojBwCogHnhAQDSAQDANg4MAI2FFyiHo7EwAGAYmAMACwKAAwxzAAwAOIAxgOsAACwAQCejWqBBcKGhatCgZmAAXmit80vrQURVTbNVYs9HCIeqmULrkF7aGkxUVQxZIx9gCaQUE5HsgP+AUAeAI0VagP4GMGerscsERzziGQ2NEaRhkzZJ2gAAlInVAAAAAIADOgAAAIDuuqLgBgAAAAAAAEFNM1zQ6E0ArkYHAGCZAACg+QAAQCaLKwAAYJIuAyYAQBY8AgAAVwAWAFWhAiwAcEAFgGGhDGBB0AEDWEAHAMABmAUHYMeBxXE6AMACAA6ADgCJZQCXDMsFTaJBBlGBBE9nZ1MABMDwAQAAAAAAYuUhdAQAAAA8hFzwDb/Kg8PRw5zJ0J3XisZeaO3lrc1gYupNsTXaA+yNIU+hdSxPbS0ieiyarOMDeBeQ5BERIhsEAP8CMmsAAKghev8WMNdWY1cJSjMzI6ihIUiatgmbNAkA4ErtBgAAAGCaMAAAAEC+KwkAAADB4kZdVwQAwFw+ANBkAACQOQAAyG4AAKQZeAIAAEFcT+ABoCj1NAAACeDXAZ0BUJ0FgIU+BQ4AQHEAOgAdAHuAAQAA4BaADhwwAABnQAcMQGcBkEEYYNCgYWCwQKsYoMEiA15oHfJL60XFpIYia7Sl3CYWBVFondpDW4eKrpomq/6X26KgYNSaA/wHqNQBoB9qNwH9LWCurY9MYGZmNARHQ8O2Sdo2TRoAQMykXgoAAAAglgcyAAAAUM0knup7CwoAAAAAACC1ARwAAGBB89EAYLgGAIBsAQCQLQAAInsTAEwkK+oAAJ0AGDKwBQAdBgAAM606GHYBqAxggAHAGsBwdMYAAAAGMABgOwAA1BxYAHQAKwAAdAAsOtgOQIWLxgJugEUClSpwgZCwCAC+mJ3aQ9ubiDkMxqo/tbOGCIvZtV21fbCYQ3LWnoOuCoYIIkIWMyUA79ABOIggge1LU66hjECCBk0TAAAAAAAAAADWHw4AAABQjV4gAAAAgHaFDjVWUAAAAMgBAADQfwYAAI0WAPAtATxoJwAA3gHQBgCAtha+BUDAEXgAwDDgQuPCBV5oHcpL2xcTPSzOOn4CT8OQRaF1bjdtX1TE0Bir9CcuBoMEam0H/gWolQAARC2JIIHtd2nsZwnOzGgIjkcnCZImaYI0AFDjtVsBAAAAk6AoAAAAINFPZowTBQAAQDgASNIlAAAYZn+XAQAQ5woAgDhLAAB4QgYAVAAYdGU6AADJAgDA0mSbDQAAMHAAAJ7HggXAQx2AAeAWYOgA1IDhYAGADsCCAzBgAAAHABY6ADAAAADQMTAYoJFkYGggEwIWWANoZH5onYeHti8qpjgYq/R3bqKXCIfWtb5p92Kih8FYxzXqNviIoJYA/wEaBgBkqJ0E7r41+1HJZmZmRmM0TJuEbZgmAACMZ7eHDwAAADiuhgAAAADEAyd5R0EBAACgAwAAHMi+AQAAZHU1AAC2AQCA/BUAAC4LAEBujgUAVACYTnK9DQDgHQCihOv6GgAAKAZnATpX3Y5bGK5jpFm7AIAdsu8C0Bc66R1wsxxgYMECAAAOAKBjMQAA4ACwAACdBQCwoAMAWIAAUgMSmQSNSgZJxUIFfmhdhpvWh4r52pxVwgfruCHGoXUZbtpsEf1YklUGQT0zxBDJHOBfgBoAAKKOSJPAflP3ftbSR9eY0RgNDZswbZu2DQCA3C45BAAAABCtXQEAAADcKF3FegAAACCDBdJrCQAXANBMLQAAPwBg9QJwxOoyBYBZAGDEtecBANArHQAAqxOA5YBsAACAGgxYCzDFWFhNBocBMBqDCjQcMN0AAOAAAAB0A8AAB8AAYAA4gLEAcADADRYGA1QaXANYZAsaZMgsvojdp6v2DBHXVDij9FJXoV2IRewxXbVnUXH0Ihmll7kJyQJEMH3wDgmgRaQB7KLqGmcXC4lHQ0MDNE3DAGjAMAAAYD2dnQoAAACoJIkAAAAAiNtrT0EsAAAAWCBWXABYcOwDAGAKAGQAAODakAUAgC0AAPRawBwAqAlcBwyYXBYAw2EOMBYwAADotAJ6AYAFAAssARoLQsIlgYYLXmidx5sWW8TUm8YqqdVNTBah0LqPFy03EX1qkjXaQ+65CiLZDrxDAOhCpAE8ILq51TfVhWZmZgTFGkPAJmmaNAkAYE2XswEAAACCJkYBAAAAZBJ/VbTbAAAAIIMFOsu7AOAPfnUDACBTAOAJAAC5aD4DAAMAyiVbAHgSALAMxFUBDJsDPeCAg5u+vQ7og463G/QB3WIPKA0HgGWE9A4cWMABwAGAMwAwwMEwcIABAJ0LHBg4AwAAA0AHAA0uJAlIAg2EjEWgAVkDXmg9hrPmg0SvS7JK4umJ5ytKofUyHlpckOg9OavEnr8fLURRa1vgQQDIsyB6bmerPMVrZmZGYzQETRimbZIkAQDE5XIbAAAAAIAesnPgEQCApj+7AbCyLtUAAFyWCQAAj3QAAM1WAwAgCwCA/mgAAEDWTgADAMKM5bUAgH4wDqQNoOOAccluMEzAwgMAXUffo7oFAFj33L44wHD03mz0W8wCwPQBgLMcAAAOCzqGAwCYAw6ABXALOMABWADQwQBwFoAAWQZVcIElsYDBgEGFDJ6IvdaH1jcojtAUVglX/yYgBSRiH8OuzQ2KOZjCKOHqe21dGBFDUUsAHoFI4XOdraKe4IyGBjRomgQAgCZNEADAtDoDAAAAAKAOPdAAqLtJkP2vmAAAmJkBAMATAACyGQAArAYAAH0bAAAYGQrAFGByBQBQgptumgAAkCwAFiCPGgB0LKoJAACreTDgGFgAAI2LjAphgORCE+CqSABeaH32db38Yg4CVok9fuNkilJove/zev3EHI2wxHx/0TQFqDV98CAAZA0RBKBf11Z8P2tmZmZmBG2apmmTJAEAEi8zcgUAAAAAkOaKpFPeCAAAAOp0AECdQwCQPAF4AwDkXAUAwMtXAABYrAIAoDlXBcAsAKCB6gyYFguAO0g1ATB0bmL1AoCtz3BShcEHYLlKYC2jdwea83AYY5bFOk27AFY/bCfwAToAmAEAgMXQF4AOAGBxZwAAHACADgAOAAMALOAAoFsAaAIkMoIKBgSBi4tkgQFVAL6Y/WjTepxiqs5Z5SbEt8a2EIvZnz7sl13M3Qmr9IvfSjuFUEsHXqKbr7PLVZJgNEjSIAAAAAAAAAARrJeeYkREBACVJHkkCZmZsu6yTERERAByXs8h+PX01EUAAMRVAIA3AIDamQgAgEamAABSDwAAGpkEXQJAWQAkwJM8AAASXD0wEiS4BlAtAP5X/TfltWQRD+dsP26XR2r4q/615r11UY8E25ebf9KwsbMHvNZcszRGkBoDAAAAAAAAAAAAAB4dXcXVajwcVcU6MlwQXTdKk2yOqhWV0ZT1Pc0ws6LqsqVJRZqbzWSvXe0kZ47soyOVSqWiMjkzbZJN0uhgN0XNPRvNLJVKpbKuUgEgGmmSRixXZPNmNBodE6rRbGw1mqkBrlLpx/Xr1wGk2Whm0kwaRTQajSntRvumUgAAnZ4K1wEAqHSpdEcANQAMAAAdAA==",
"A4": "data:audio/ogg;base64,T2dnUwACAAAAAAAAAADodSR0AAAAAB2p0WsBHgF2b3JiaXMAAAAAAkSsAAAA+gAAf7sAAAB9AADJAU9nZ1MAAAAAAAAAAAAA6HUkdAEAAADZH+2WDz3/////////////////fQN2b3JiaXMtAAAAWGlwaC5PcmcgbGliVm9yYmlzIEkgMjAxMDExMDEgKFNjaGF1ZmVudWdnZXQpAAAAAAEFdm9yYmlzIUJDVgEAAAEAFGNWKWaZUpJbihlzmDFnGWPUWoolhBRCKKVzVlurKbWaWsq5xZxzzpViUilFmVJQW4oZY1IpBhlTEltpIYQUQgehcxJbaa2l2FpqObacc62VUk4ppBhTiEromFJMKaQYU4pK6Jxz0DnmnFOMSgg1lVpTyTGFlFtLKXROQgephM5SS7F0kEoHJXRQOms5lRJTKZ1jVkJquaUcU8qtpphzjIHQkFUAAAEAwEAQGrIKAFAAABCGoSiKAoSGrAIAMgAABOAojuIokiI5kmM5FhAasgoAAAIAEAAAwHAUSZEUy9EcTdIszdI8U5ZlWZZlWZZlWZZd13VdIDRkFQAAAQBAKAcZxRgQhJSyEggNWQUAIAAAAIIowxADQkNWAQAAAQAIUR4h5qGj3nvvEXIeIeYdg9577yG0XjnqoaTee++99x5777n33nvvkWFeIeehk9577xFiHBnFmXLee+8hpJwx6J2D3nvvvfeec+451957752j3kHpqdTee++Vk14x6Z2jXnvvJdUeQuqlpN5777333nvvvffee++9955777333nvvrefeau+9995777333nvvvffee++9995777333nvvgdCQVQAAEAAAYRg2iHHHpPfae2GYJ4Zp56T3nnvlqGcMegqx9557773X3nvvvffeeyA0ZBUAAAgAACGEEFJIIYUUUkghhhhiyCGHHIIIKqmkoooqqqiiiiqqLKOMMsook4wyyiyjjjrqqMPOQgoppNJKC620VFtvLdUehBBCCCGEEEIIIYQQvvceCA1ZBQCAAAAwxhhjjEEIIYQQQkgppZRiiimmmAJCQ1YBAIAAAAIAAAAsSZM0R3M8x3M8x1M8R3RER3RER5RESbRETfREUTRFVbRF3dRN3dRNXdVN27VVW7ZlXdddXddlXdZlXdd1Xdd1Xdd1Xdd1XbeB0JBVAAAIAABhkEEGGYQQQkghhZRSijHGGHPOOSA0ZBUAAAgAIAAAAEBxFEdxHMmRJMmyLM3yLM8SNVMzNVNzNVdzRVd1Tdd0Vdd1Tdd0TVd0Vdd1XVd1Vdd1Xdd1Xdc0Xdd1XdN1Xdd1Xdd1Xdd1XRcIDVkFAEgAAOg4juM4juM4juM4jiQBoSGrAAAZAAABACiK4jiO4ziSJEmWpVma5VmiJmqiqIqu6QKhIasAAEAAAAEAAAAAACiWoimapGmaplmapmmapmmapmmapmmapmmapmmapmmapmmapmmapmmapmmapmmapmmapmmapmmapmkaEBqyCgCQAABQcRzHcRzHkRzJkRxHAkJDVgEAMgAAAgBQDEdxHEeSLMmSNMuyNE3zRFF0TdU0XdMEQkNWAQCAAAACAAAAAABQLEmTNE3TNEmTNEmTNE3TNEfTNE3TNE3TNE3TNE3TNE3TNE3TNE3TNE3TNE3TNE3TNE3TLMuyLMuyLCA0ZCUAEAUAACmrrfZgHIEok1ZzaBBlEnPRFUPKUewpUggpiLlFTCEFrbaKOcWgxdo5hpCT1kPolGIQAqEhKwSA0AwAgyMBkqYBkqYBAAAAAAAAgOR5gCeKgOaJAAAAAAAAACB5HqCJHuCJIgAAAAAAAAAAAAAAAAAAAAAAAAAAAAAAAAAAAAAAAAAAAAAAAAAAAAAAAAAAAAAAAAAAAAAAAAAAAAAAAAAAAAAAAAAAkucBnikCnigCAAAAAAAAgGaKgCiagGiaAAAAAAAAAKCJIuCZIiCaJgAAAAAAAAAAAAAAAAAAAAAAAAAAAAAAAAAAAAAAAAAAAAAAAAAAAAAAAAAAAAAAAAAAAAAAAAAAAAAAAAAAAAAAAAAAkucBnigCnmgCAAAAAAAAgCaKgGiagCeaAAAAAAAAAKCJJiCaJiCaIgAAAAAAAAAAAAAAAAAAAAAAAAAAAAAAAAAAAAAAAAAAAAAAAAAAAAAAAAAAAAAAAAAAAAAAAAAAAAAAAAAAAAAAAAAAAAAAAAAAAAAAAAAAAAAAAAAAAAAAAAAAAAAAAAAAAAAAAAAAAAAAAAAAAAAAAAAAAAAAAAAAAAAAAAAAAAAAAAAAAAAAAAAAAAAAAAAAAAAAAAAAAAAAAAAAAAAAAAAAAAAAAAAAAAAAAAAAAAAAAAAAAAAAAAAAAAAAAAAAAAAAAAAAAAAAAAAAAAAAAAAAAAAAAAAAAAAAAAAAAAAAAAAAAAAAAAAAAAAAAAAAAAAAAAAAAAAAAAAAAAAAAAAAAAAAAAAAAAAAAAAAAAAAAAAAAAAAAAAAAAAAAAAAAAAAAAAAAAAAAAAAAAAAAAAAAAAAAAAAAAAAAAAAAAAAAAAAAAAAAAAAAAAAAAAAAAAAAAAAAAAAAAAAAAAAAAAAAAAAAAAAAAAAAAAAAAAAAAAAAAAAAAAAAAAAAAAAAAAAAAAAAAAAAAAAAAAAAAAAAAAAAAAAAAAAAAAAAAAAAAAAAAAAAAAAAAAAAAAAAAAAAAAAAAAAAAAAAAAAAAAAAAAAAAAAAAAAAAAAAAAAAAAAAAAAAAAAAAAAAAAAAAAAAAAAAAAAAAAAAAAAAAAAAAAAAAAAAAAAAAAAAAAAAAAAAAAAAAAAAAAAAAAAAAAAAAAAAAAAAAAAAAAAAAAAAAAAAAAAAAAAAAAAAAAAAAAAAAAAAAAAAAAAAAAAAAAAAAAAAAAAAAAAAAAAAAAAAAAAAAAAAAAAAAAAAAAAAAAAgAAAgAAHAIAAC6HQkBUBQJwAgMFxLAsAABxJ0jQAAHAkSdMAAMDSNFEEAABN00QRAAAAAAAAAAAAAAAAAAAAAAAAAAAAAAAAAAAAAAAAAAAAAAAAAAAAAAAAAAAAAAAAAAAAAAAAAAAAAAAAAAAAAEAAAMCAAwBAgAlloNCQlQBAFACAQXE0DTiOpgFH0jRgaZ4H8DyAKAJMEaCqAEAAAECBAwBAgA2aEosDFBqyEgCIAgAwOIplaZookiRN8zRRJEma5nmiSNM8z/NME57neaYJURRF04QoiqJpwjRNU1WBaaqqAACAAgcAgAAbNCUWByg0ZCUAEBIAYHAcy/I8UfQ8UTRNVWVZmuZ5oiiKpqmqrsuSNM3zRFEUTVNVXZemaZrniaIomqaqui40zfNE0TRVVVVdF54niqZpmqrquq4LzxNF0zRNVXVd14UoiqJpmqaquq4sA1E0TdNUVdeVZSCKpqmqrivLsgxE0TRV1XVdWZaBaaqqqrquLNs2QFVV1XVl2bYBquq6sizLtg1QVdeVZVm2bYDrurIs27ZtA3BdWbZt2xYAAHDgAAAQYASdZFRZhI0mXHgACg1ZEQBEAQAAxjClmFKGKQkhhdAoJiGkEDIpJaWUSgUhlZJKqSCkklIpGaWUUkspg5BKaaVkEFIpqZQCAMAOHADADiyEQkNWAgB5AACEMQgxxphzEiGlGHPOOYmQUow555xkjDHnnHNOSskYY845J6V0zjnnnJNSOuecc85JKZ1zzjkIpZRSOucchFJKKSGE0EEppZQOOgedAACgAgcAgAAbRTYnGAkqNGQlAJAKAGBwHMvSNE0TRdPUJEnTPM/zTFE1NUnSNM/zPNFUVZ7neaIoiqapqjzP80RRFE1TVbmuKIqmaaqq65JlURRF01RV14Vpmqaquq4rwzRNU1Vd13Vh26qqqq4sy7Bt1VRV15Vl4LquK8uyDWTXdWVZtgUAgCc4AAAV2LA6wknRWGChISsBgAwAAMIYgxRCCCmEEFIIIaSUQkgAAMCAAwBAgAlloNCQlQBAFAAAYIylGGttGKNYa62JI1prrbWWVmuttdYaaae11tpqrLXWWmuspdZaa6211lprrbXWWmstAEB3wgFA98EGTYnFAQoNWQkApAIAAMYo5RyEklKqEGLMOSklpVQhxJhzUlJrrWaMOQgppZZa0JhjEFJqrbWaUuekpNZiajWlzklJrcXYaq6llJJaay3V2EspoaXWYq251lhKSi3FVFuONZVWWosxxppzaym1FFuttQbXUokpxgIAMBscACASbFgd4aRoLLDQkJUAQEgAAGKMUow55xyEEEIolVKKMecchBBCCKVSSjHmnHMQQgihZIwx55yDEEIIIZRSMsaccxBCCCGEUkrnnHMOQgghhFBK6ZxzzkEIIYQQUkmdc845CCGEEEIpJaXOOQchhBBCSCWlFEIIIYQQQggllZRCCCGEEEIIJaWSUgghhBBCCCGkklJKKYQQQgghhJJSSimFUkoIIYSQSkoppRBCCCGEEFJKKaVUSgghhBBCSSmllFIKIYQQQigAAODAAQAgwAg6yaiyCBtNuPAAFBqyEgCIAgBAiHPOSauJUIw5aT1TDDpptXfKGcQgxUw5pBik2jnJmHISQ2ohZE5aiTmlEkqMPdhcYw0CAAAQBAAEmAACAwQFoxAECGMAAIIQmSESCqtggUEZNDjMA4AHiAiJACAxQdHqwgXoYgAX6MJdDghBEARBEBYNQAES4MAJbvCEN3iCGziBjqKkDgQAAAAAwAIAPgAAEAogIqKZq7C4wMjQ2ODo8PgAEQAAAAAAUgD4AABAQoCIiGauwuICI0Njg6PD4wMkAAAQQAAAAAAABBCAgIAAAAAAAEAAAACAgE9nZ1MAAIDdAAAAAAAA6HUkdAIAAAAlCcgeHjk4q4uDe358dXBxb21taWloZmSMsMG2vrm8ubHDt/zW+4rP4Hqf+FxcrVZAFXh2usWZ3Zl7irUKVJU0Go8kgQMHDsS/ubu7yftuc/fdfmX/UhcKuwsrAyTX+zRuyd6ncfuZZZQNIiXAGQ4LNMykKOaLId3F81mHoeemha3RtVfNptAIOkel7hUQoBn6HkUCWjpOzMPkFzdWFXkGpn1GAaflzNyM9BJjdZ07CIwwMPj+BogpGSDiAhDFQxJsMDCEsN0KwTG5gE0HE4YJEgAAEopI9NVcBhWHqgAAAICqKCoAAACAJII1biCqhlSWVav7Fv1U61clVcrsV9WIKNFIk6hGNs4sMlnUIIMsKutSKzE7AKhsFqDZAAAAkDMARAZQMegOHAMcShD7BfxPgFvEVcENLPgDqgo3BlABXlqupbchvMTz1CoroNw1NSg91/LrT2/x3pPADiz9CsP3pwAaAkRFAAnuNgwMYWzlQrDEIuQ0YQIwAAAAoAA4NgIAAAA6dQoAAAAIkABk9LtPhqTT7aWMzGU9RScLTmFln34BAPQd9wEgAWT0rQqwWJEHAGCWAM0GkDHIAsAN8IY5AgTwCYZG4AYGEn5Jzp57nQgk2o50aUG532LYNCfPhwneYuwZ2YJztQOvvwBqAGFhPCTAnTC2ckFYCDQhpwkTAAAAAAAUwJyIAgBiVQAAABCRZ73r6HajSWKRRJolgsgq/ZEAABC5YhUAAFl3ZYKMfqoGIMldAgDwToBWC1BpNgEA/IFTlEG/E8MiY8AenikezKdF3qKdXS/DPt0KSzM6yd2410XAbN2HuFpwaUUwXH8B1BMQFsbdnTDuLAgIkSYNEwYAAAAAAADgxIuiAIAmq6ssX2rbrHXaZQVkxaEIAACIOpcGUKW6NwAAoLoEMla0GIBYDgBQAZ4FyAYAwI+zLAnTALprlHEBHipepKeJhhh7MtkKDn7DX5JT8s4+zOEtznNS2womfUeWnL8AagUgLIy7rTA0NARhAYEUUk4TAAAAAAAAAGDqKwIAQM42FoE8EwBZ1EUAACDUpVcCVWrGCQAAmslZkFGnADyrAQAA8EgBaAEU+CUAKBJo0OnrAuUAMAt0aWQAvinezYs5LKKs2cOHfcqVl3ySN/NqTofY69LLCGa6YdgfQh8iCEAYD0mgC2OrIQg5BRhpmgAAAAAAAAAANR2NKIDmAQEAAACKNAAAABGaZNbWnnYCkFFnZQAAPKqZAFJ/FgFoDgAAAM0HAO0HwBz0B2DKZZkQIAdQRtZIAD4pnnxXcygid9dl2Q/I6bgkr34nU9rE2Ic6VvDTFTbMQ2hBBAEI424rDLlcEBYQoEKbAAAAAAAAAABAbHEhAIkGBAAAAIqWZlUVD6IFABDqUiRQk0UCAACRrgCprssCeH4A8APQagMKPAEACo4gPClAGRdTZB4ZXnxnkzRR1mzyZZ+uMjouyYvvYqZDjDXTawU/VZv7IP0FiKwDwiKABHcawthqCMICpAkTAAAAAAAAAABo7w8FAABQelYAq5CXB7KyLgIAWHpJAACAqidItZcBRBYAAEC1AHgGUMkCwI83ojsCE8heGV69Fws10cZMcgU/vYe4DJnjxXOxSBNrdTJWcLNmkFOz/wVINUBYBBBguwvDWwFYgJkwAQAAAAAAAAAATRwCAAAgTCYKABqRvUTJR7KmDgCArgIAAKQ5IgFkVH0C4CwAoDkLZpD4FwBaAgP6IaGIDH4ZXj1XKzTRVtXGCn6qNK9N5Xj0XU1QRBvduZZ9tsrw2ux/AUQVEBUBJJBvhSHfCkAuRMoJAAAAAAAAAAAAYNWhAAAAipcIAAjNrhYJuFZUDQCYBACARSYP0t5jCWwBAECSW1CCAsgGAMBiG/CDEh4JnrxXEzfRxuS5ln2mb6EBNZXjyfcwQWNrTM49gps+g+TZH0IHURFAgO2dEKBBWIAyEwYAAAAAAAAAAFDb6kQAAAAERQEAroEq4KprBQBAkhEAAEBZnaDx/HwBAKD5CAqU+SWAFQAgAzCBjAr+CB59DxM35mO2z2E/5DNMnkrx7LuYaYg9Jnuv4NoN7V+jPIQDIi1ABJBgeycMbAVhkiYBAAAAAAAAAAAgJm+jAJwnAAAAAAAoPgLg3TdIARfXegUAAGS3T4CMbg0AAOI6AGkDCvQHLn8gowYAHgmevVczL6K0yR7LvrnXgP0ZKsWz92KWIdbo9lrBtTvadUMPoYNICxDG3S4MbAVgAQiANgAAAAAAAAAAgKqnFwgAQQEAAHD38g24AKEuEog6MwEAgOYQAKK7IgAARG7BFCoPAExB4CIA/vidvRczL6K0ao1ln+k7eOsdk+HZdzHjxvao1l7BtPfCLdds/wKoJSAsAkhwtxWG5QIwIQDaAAAAAAAAAAAASbJDAQAAVHIEABpcgeh3JQBAubxIAACgOQCyNqABKANmUKQLsBOQcZEAHvldvVcLLypb0MawH9oMxi03TIYX78WCh2gj2ueyz/RauHHD/hdAPQBhYWzvhGENAZgUAAwAAAAAAAAAAABHdAIAEFhNoF7i4IMBAEBkf0ggZ5IAAADKPoDIvoABAGg1gRKCBizoGbj+6J09V4sOURr2WvaZ3k23XDMZnr0PC25sDeU+R3DtMViXYf8LoAYQFsbdVgjeCsCkgAEAAAAAAAAAAAAYnigAQNXVFbhE70MFAACiH4CsJQAAgDQHIJoTcBYA4BpQQJkecKHnoAK+6B19N5MX4aW417Af0r1/wyN48t1MvLBR3HmO4LduXYbtXwD1BESQgBC2WyHIt4IwQQAAAAAAAAAAAABwciEA+OqjAAAAYI1MAEBzC0hypAEAADQHgCxgCwAAugSgXYACs+As/nedfFeTN1Va8jbsW67TwpY7BrOz39Xii1jN5BjB79Vo3LKT519AZCM1QAQJCOPuThjbrSDkAhSyoC4mAQAAQBgAAADINnQVADF9UQAAgERGGJYrUVAKCwB21QHU0VMVAABQWQeAvgCRmQAAANfGBaBaDYA/OCWACzCaY28gAwAddAAkIMABgDGgMQDeV118V2sfqjRF7WHf3KvtlkkCr7PvZslN7SbsHMHNVUnYcs7zL0A02iggggREAAsekuAhIIShcScE+QjKPOIR1KBN2jRNAwAAwOH74gCCtxeiAAAAAADMUAVQhzYKAAAAAADOKkAK+VgZRAGwAPRbCzSqDQAA0LMsGsC45wR4AeAA5NEEAADASACQRBbQBQMAgA7AKugAwAKqAAeAAYAOWNCBLEEloLmQqJAhMchABp43Xf0u5rqI1oKwln3TtIUte+irrv4Xa1/UblpYI/i9TEujZvP8OwAAIkhABDDgIQk2GBDC2N4JQWPpwp4ZauikbZIkTQMAiAqA3UGuAAAAAACanYkAaFZ0WAAAAAAASGOAyhyG/i9EQ6WXJAUBAOAIEUs9YgkAFABA9tsErAwAAIDZd2gBugKAZwEAABiZuQGADgBwBDAsjxboBAYAAIgDWCA4DgAcsAnAwgEG2A4AWAAZAwZoFS4EMiQkGSQqXAmeN119V0tPqpQqnsM+NSNJi9NXnXwP60xqlYjnCC6naWhq5u8AAAiLCABZBdxtGBDCkG+FoCE0IxccDQrSpE3aJm0DgFAJAAAg5aAAAABAnFqoalX15xVRRLVasAAAmCPaHg/BAFA+vi8AACu+rH8AAkCU/QZ8XwAArOYvALHOCaAnADSTbAAYAAAAnEZ1sAAANKcBWP5xANgCgIMAAAsdwILBAQZUUJHgarBULBhgZJAFNGQSAH43HX03cydVmqLasG9YJaUt0+RVJ7+rJRa1WqTWCH670qVLzt8BABBpASKAAQ8JsGFACGO7FYLG0oU0RjwjaNu2bdqmDQAyK4BENAAAAAAAoJ0uBECqBwIAAAAAACYKEJlwbTSYFKoCAAAQR+g8PsgAAG4AiKwBsKIDAACQrgZArzIAkicAoAPQcQ0AOAAARwBWDwBgp1lwWAAAiA4LQAcA6FvhAACgwwIAYAGgD1BpyLDICAZIVGgaCBeVAAKeN118F8sU1Von72GfWjcGbSCPOvlfLTOps3T2O4LrdWEw5vwdAACRFiACWHB3Lwz5nRDkQjMz4xEkbds2TdoAAKIEYrsDAAAAAADEMwMFIJckL4qMKgkKAABXUFBGMaQAgIs6lvQzAACAXFJHBoDIGsDzBwBg9o0WMDILgCnoJQMAADoAAEYqAOAATGPargM6yDQxAoADAKADZwMAYMA6AASAAQAAhw4DGNBoIJCQUV0EkC9kuEgkAJ433f3OltrUGJ08R/B9s5KF2KOu/ldrLeocE3uO4HozHDU55+8AAIi0CYgABjwkwUNACGOrIYStNEJHUEOsoaHbNGmSNEkCoCwA0i4UAAAAAMBmeyMA6lCNAAAAAADg0SSIGKOi6VVRZVIVBAAASOULmAQAwAVkP4AjZwAAADR6E8DKAUBuAVD5BoADAABgC4Cs4gBA7gEHYAAWrsABYFAtBwAATAfjAAALADILZBcXNIwAoWIggQqZQUIDnledfFdzD6q1aP0O+8xtQ9DC7FUn/6ulF7Fb1f5X8OemIZhz/g4AgEibgAhgwd2dMDTuhLAVz4zgjOBo0LRJm6YBAKBIQEJBAQAAAADEOlFARdLFIqvBpCjNAQAAIJG0SpkBABdV66wCAACorgKgTi1QFwAAAMuaASATACwBoKENABwAABgABcB1AGg3gwGAyuAGAACOERwAMLAAAIABANCBAXQAcAAwQAdQABFAw2LBRTYwqFjAIAGeV118F3NNarRgvUfwfTuctW32qrPf1ZKb2C1q3xHc3AxHLcf5OwAAImwCIoABd3fC2G4FsBXPGtIjqJM0SdKkCQCgMgDjrSgAAAAAgMWFAEI0R5xkR9lWkihYAAAgy1PKiQAAlXUUAQAA2uolCWhWXAJWDwAAwFUa4DMYJxMAaGQLAGABoAMAAaADAF0RAxwAO6AvAEgBBABgAYAOwLFABwAJLhWGCzQ0FpYBZBoGJASeN129F4sn1UbUviP4fiQZNB171Mn7sHpRawTrfwTXpU7Svjl/BwBABAmIABY8JMCdCJCAt0LQmFkzGjMaOk2TJk3bBgCqAIzNQgEAAAAAjCMLBRCHFzYAAAAA+AYFAK1YSaygtFNlazEAAEAOOw0RBAAA9L8k/wAAVuRcADQyANJ8AgAE4JKCBQAADiwAdQAADJAkSwAwKB0A6AAOAICxADiwgwEs4ACAA4AFLGABoMMBgAQsCYGGioWLAVcGBgZXAwueNz28Z4sO1UZVnsM+05ZU2+RNZ9/NokOsEY3nCP4UdVOzPP8OAICIRFQBgAhgwN2dCJCA74Rgsb5mxGLBsUnaNkmaBAAqE8j1oAAAAAAAmrWNAAAgOQqAQJT1baGvIDZDu3YBAACy3jgliAEAtSqrJgAAhEtbcAQADP2aAQhZ4GY0NBYAAEBnMQCAA0DOCRwABQA6YAEAHQBwAbCAAECHAyygAwBgAIAUSCBDCBoaBAsMFRhUKgZPZ2dTAACAlQEAAAAAAOh1JHQDAAAAfYPYHRe8ubW6vrPAyba0s8SzyrimyLbCr7e9uZ43PbxnizfVRtXeI/i5/V01HXvTzXex6FB7VPkcwe+j6WjH8+8AAIg0CYgAFjwkwZ0w5FshaIgFNGdGQ2N00zRNmyRpAFQEYJo0CgAAAACIZPZRAC2gAACQKMpu1lR3oEGJggUAABlpaoghAAAWAAZ1FACxIoACAIDrK2MC2hUAJgWARm8EAAQwWwAdwPcBAFh0WAAAOgYAOAAAHYChAwDFwABwADrAAgAwAAioMAZIXFQESLgDEgkqGQMD3jc9PGdTLmqPaN8jlGLujrPapG+6ey8mbeoc2rpHKGG9fe5qkeffAQAQaRIQAQy4uxOG74SgMRQWz2iMhoZJkyZtmyQAyhIQERQAAAAAiGQNNQBQtcxOHWWiRGiVBQAASK3qypAIAFioqakAAAD0NxLQWWEAngAAfcYlwEiWALbZAQBzAErDAABHgEEfAw0yABbAANABAAAsFDgAOAAGYAAABwBYwAEdKCxoZNBksCwEZGgILkgMBjKeN928Z0sPYgzl+V7BT//CVdzkTVe/qyU2dQ7l/o7gtt9K/cfr7wAAiDQJCOPuThjbrRDkAoJrRkNDUJA0aZM2bZoAiALA21sVAACAFE1lU7usD+1YAgMFAABC2AgOCwCABSCLg5sEy2sVAQAAoS4SsH+5CcgCAABojrEBsnmACfgH4AAwAQaAYwK5XQLAYo0XB9ABDh0YAIADA4ADA2A5ANCxABVuBRoBLeBCo3LBxSKxEEgAnjfdPWfLGtQqGPcIvptMXYa86ep3tcwgzqasewTXZl2Xzfk7AAAiDUAIDwlwJwz5nRBmCQrNaIzg6KRJ2rZpAwDISkC9PVEAAAAKXqoAAGCCqBxJK9ICDcsAAOByBGEWSQEAC8DIkVsAgFoA6vsm8B0AAIz7RgKsmABdewEAAAMAYPcVADAAoA8bxpEzDgDoLAAsABzoACwAGBwAgA4GAAB0YIABAIAOcACgccESsKi4aLCgIiG4SBoAfjc9zMPUTYzU2nPZZ3ZN1mvIm27es6UHtYvm7xH87q6gNjl/BwBApAEI4+5OGNutEGb0NRojniFt2rRpkiYAVAA6mRMAAACwG2TTBaoV1CQAAIBg23chAwBYALLONoDq6koAAED/mYDiEgC9FgAAAJlRANkC0FIAAKADnT5AN80CsEDHgAE/BqCDAbjkJhsA0OvAYNDRfcAAA8CCDgAHAoAOADgADAADAACg02XgBiyQFi6QuSQ0LhZIMgYYAL5X3c2zuaPaJWj3CKqdoS6bveriuVoqqbNo7T2C2s5Y22b+DgCAkDDutsKQb4UwMzOjMSNIk7RNmjQIAEQJAM2ktjHQJrYsCgAAKEwuGFIAWHzzMgAACHWZCSxZoUwAAODaKSCWA3oGAEC6GgByA4DnOQAMAADgLEkBwAHrAAAcMgBgDIBptM/0XQDUOmABwKEDBgBnoGMAANCBAQAHAAAAxgAOwFggBDICaKhUCAlUF2QJXjddfSdTd7GHknsF36cw6ZXcTTe/k7mTultQniOYduY6Dv3vAAAIiwASPCTBnTC2WyFBjSU4MzMjqJO2bZMkaQOgLAAAACXkAkDVXBQAAFDaeGLnvGUAAKQK8wIkAGBxhXYCAAD0qQSI2gCxsgAAAGflnoDIFgDoAMgAOsABkJkAbAPjYLgqC+gMoEMKAG65TOlgQQcAWHDAYcHAAABwHABwAAwAgIUOAADbAdABAFZFBi6aSyBhQINLhoqGpWIAnjc9zJM5Z7GakmsF3z0Ya1Pypqv3YskqzoZxr+C2M9Ro5u8AAIggARFAgO1WGNut4GismZkRa4xOkqZtm7QJgPESkHQeFQAAAAAQolUASGrbD2FbgyqLBQCAoKDP4VgEAOQcOQAAAJmcBSJqABYrkwkAAMg8pICrRgMAgA4AFmCqAMABNzgZAIAXBwAHFjJ1gw46+jCghl30WwNaYHTQB+CzAA4DAHAAAAAWFQCwBh0AADjAAsABADSCDIFFgkpgYYBBggx5gYEAnlfdPCdT7mo3ZawVXDpBHUxedfFeTNnVaMq4h32mE7ZG8+8AAIggAWHcbYWx3QppaMzMjKDgCOq0ado0aRIAKAMwCAoAAAAxZYKN/BIAAJCK1s1EAACQ+nPUALO/AgAASLIAsRxgkQkAAMDotQCIXgFwAIDeADDAAEdPAMA4OBgA9AU402E5AFTOACxYg26xAACggxkAAByWvgAA6AAMAADAgAMLgMUAGe7AQuCiAZWrQoZAhgC+V92Ns9mzWg1rjWBcijV71dVzsbir0bDuEVwqFI1E/zsAACJIQAQQYLsVgsZWYNTMzGjMaIxN26ZJ2gYAUAEw2QUFAAAAAIREAbAQrVShIwEAQAbjWDIAAJkkuwEAgMgCInICJo06AADAJRvFvgHAAgDA8QM6LABwMKAEoHMMAAd9AR0AQAdYiAHdcmAHgAEdAzoAwAALAAcAHAsAgFsAAKADwAJcJAQuZFSMhgEDQYDhIgC+Vz2bu9lZ7aGtPYJJr+E27FU3z9kSWY2mrHMEPz0baz7m7wAAiDAJiAAS3G2FId8KCM7MjKDgCGrQpmmSJm0DAJUAcfsoAAAAAKAEBMCQZkWzYAp0AAAAspQ2PAEAEDUJAACI64AolgN6DgBAcrWA/gQ6AKA0WwAAWGCBgb5sHQAAcOAANywKAwBHBxQAwBUAHCw6wAAYoAPQASwAQMcAdABYLATIBIQEBpJFwsACAwPiAp43PZmHuZs4W3C+VzC9LahqDnnT3XOyVFG7aeM7gpu1g7Ru9r8DACDSJCACCLDdCmv4TkBwZmZGUHA0TNsmbdo0CYCKAERdKAAAAAAgrKMAiMg0ms9j3ccMAEBQoIfDBABYyObMBQAAWAmIYjkAoAPOAgCiWsAUAJ0BS6MAdHA60IFbus5S4OVOB7hbWACcIzCHGY4zHGgCrA7QOQCAYwFgoNPBjKHrACwAOgAwHR0AAB90QKChoskkqCy4SGANoBEECS7eVz0bh2WK2iXYzxFM7hKjmqWvevKcLF3UKsF6juByHzlq3czfAQAQaQAigAR3WyF4KwSNmRkNjdEYnTRtmqRJAABlAoIbAAAAAADFKxUA0FRtCgVaAAAASCWR2CQRALBQLhsBAABkAZKcgAYAyC4CQC4A8wQHgA6wV7VwgAMWYAF9oQN0BwCoxGKgowM6AADwDgxwCwAAAwBwAIA+AAcAAwBYAFAtLJDJILNIqBAMLgwyBH43PZubqYLaLVr3CCZ3JVVN4W56eA9zT2o1bXxHcGk21TrY/w4AgEgDEAEEuNsKQ+NOaGZmZmZG0KRp0qRp2gAoCoBxjQAAAAAAQl8UACFhRRKBBQAAdvmCVrYDABY6dScAAKA5AUNRA3BVAAAAxcU5geN6ARwAAAPAXE/AAKBjLPsaCuuceBpgsWMBWIZ+OG6IA64PYDvMNPZwYIABLJYOwB1YAxzgOAAwAACwADgAsAB0AFgAdAADmWCBQGBBXLBIUKnQuAxcqADeVz3Lh6WDWi04zxFM7yNEtRR91ZN5snRTowTnewTX/gGrMdj+HQAAkQYgjO1WSMN3AoIzMzOjMRokTZskbRsAQJYAPQMAAAAwFiOWORUAAFguEoOkAIAFoOl3BnCtKQAAoCsBkpwA6AA4CwAYqgVMAIAOoHDAAAD90BXdLe5RAH0BdLoBABZbTmcBAGzaBQBwBgADALAAQIcCgA6wAADQDQBYAOgAHBgAqkrChUWCoEGjQoCLfNEA3mc9jMPUXeymnGsE5z6NdTn6rJvnZJ4sRlHuewXfzbK24/wdAACRBiCEu60ANLaCGjMjONQY0qRpkjRNAABQAKouAAAAQLTRk2lgAQAAAFR5GxoEAMAC0BUAQw0AAECz8JSwjQAAAFwtA+CaTQAAcHSVATroAADQ6dAbA8wHAA4wANDdwUJV6ACAATgGoKEDsDoAAAMAXFgJAgxCANGAqOAyYCC4AJ43vcibuau6m9l7BNVmU68hb3oYJ3NldRd3niOYaVp13Zy/AwAg0gQgiLut0Mi3QoIzgms0RmNGgyRNkrZpAAAqAZukVQAAACBSkpwByioRAAAAFAUFkSwAYAHIdyNA75oCAABwlRNgRVo4AEAHYAA9AwDg2sflABoZAADwgVZhAL0DHzhuWddhWS3WQAc6YPdj71gG6LaJSTMBOgA6rLUAHDgWzgEscIAOGHAAGAAA0GEA6AAGAKCDgABiAY0EF82gomEBFVkDvlc9y7u5urqLcq4VVHoM1uvYq+7G2VxZ7SLOcwSTRlkdov8dAABhIWy3Qhq+ExKcmREcwRlBDdsmadKkAQBkAQCUaixcAABghU3KQQIAWatWAgAAJyfgerIGAACkWYDM9QJgHcAfAEAuawbAjiwAOgwwVA4AAND3ug4d9NXDsICFAYDr7KHTAQDGgZEUoC8GAMAeHQwAABwDAAzAANBZAAA4AGBABwwgYHHBxSVhQSMjBAIMAw1eNz0Zm1FVtUuw9wgm3aAKQ91085xMGdQu2PcIJt2gOoL+dwAAhIVxtwtrbLdCMzOjMaMxY9u2SdImDQAUJQCGSqMXagMAALvc+Iu7UgDIKvvHAABARb+AYdZFAAAAV1cSAAsrAOgALE7OAAAAaDYATlcBAGABQAcjTzAYAA7WmAEfB+1hO6v3QwcczFqgA7lxOADg7DUB6GDm4IAFAB+wAAwAgIMFOjAAFqADAAA6gAEAVFhYXAMsSEg0JIgBFSyMBb5XvUqbeao6MxpjBNFOWNuxVz2Zh3lndbo29giqNatJNP4CMhttAAgKY7sV1pBvhWZmZgRnRpCkTdumTQIAADPniQEA1ZIC8r8AAIDKfmtB5loKAADIXgWgWAEAdBj4fgAAIHMrgFgCMAAAdABsBXCwAABQi6OnChgc9gAMwC0AAOwCDlYAByAADKCzAwDQAQYMAIABAIADAAsAAAfoMCBBJuCyUKFSIcNqQLPQYACeV70YmylndQ+tlBFUO2NdkrzqZpxN3dUq2t4jmJahZSP+OwAAwsK42woLbreCMzP6jOCMoE2TNEmSBABQJODubUAVAAAAiWAqhxkAolieAABAlVqAYnmZAADA9QIUNQAHANg5OgAAAM2MDejNBgCAAwAGMFIDDgBmGAdY4MRzO2C6DgBcABZmxzEsAM0A6BgMLB2AbgAABwDoAwAHAABgGQAAAAcGwAHJAJelgktjwcJgAWsggwWeV73Im1GN6tmC0kYQ06uwOXnVwziMqqu7BGONYKZnY42hvwMAICyMu63QzFZQY2ZmZmZGg7ZJ2zZpAAAlQMsqGQAAqabcBgEAokpNAgAAffvRgqwpEgAAuC4ASU4ADAA6AKA3qgkAAMAAwLmsjAncNAroAAawngUADgAAsBwpAHvgLACAQXezAN5jYQEsAA42dAAAgIUOuAEAsADQAQCA4QAAdAAADAAAOoAFAIcAWCAqLhYGkFCpcFUqBBmeV73Im6lHdbZotBFUKjdL8qonczdVV7sFY4xg0ruh1mb+DgCAsDC2W6HZjpDgzMxozGho6DRt2jRNAgCoAABhFgwQKAAAIMO2gxgAEHXUAAAAqusGZDOrAACA6xGA5DoAADgADJgnZ0wAAKA3nm0GAAAqCwCAObieAACARQfAHSPFwKKjA4AFcAeMAQAHKAAAdgEdAJhOBwDgADAAsABwAAADOAAwOuAAgEGGwYKwoIHUwIV2gaWCBE9nZ1MABMDwAQAAAAAA6HUkdAQAAABDPGYRDLm9ucG8rsG9srPJwN5XfUirJas6W7XGCCJ9FmoMfdWLvFu6qt2itUcw6dNY89DfAQAQaQDCuNsKjcZWSFBjZmY0ZkaDJk2btm0AAGUCYp0AAABYx5QBAIBUSCdDDABYAKJvvwHRfwYAAJBNAJKcAAA6YACAdgIAABg7xwFsuQFgAR0w1QQduqWDAWGAjgO7gE53MADQAQMLAACABQcDAAOgAwA4FgAAWADQAQADAKADDgAAMOAAEDJYGA0XVDSoKlg0WAgLvle9Spu5s7pbtNYIoteNQPOwVz0bu7mjOlu1zxFM+yzSvJm/AwAg0gCEsd0KCW63ghozM6MxM0OStGnbtAEAFAFQFAAAAEBbxQ4LAAAAQCKNRIYJALAAZJ9+ATKLLAAAIJtsQG5OADDQgdwCgAPA1VwDXLsJdAAATANAt6ADAAsG7sABAFh0LOh0BFgsYHGuDw5YAHQAGOAwAACwDgDQAQMAgAUAHQDAACwAAAeowM3A0MASYFBJELiwcC8Anle9yaspozpLNdYIqteLUdORVz2bu1EGdbZqnSO49DmoZukvQDRsFBBpAMK4kwtraGwFZmZmZkZDQ6dNkzRJEwAAOF1NHAC5AQAAwF7MLrAARNX+BKgtAQDfAlDRF8AC0NlUAQAARM4W+wIA4AADwEotBxw6ALCWOwxm7NnesXTAOAs6DAAAcN2BNbdnAfAyQAcABgAAOugAHADAAgAsdAMAABxY6AALOgAIaCwkUGkSkAUqBBYBFwm+V72ym7m7ulu0xwgi1ZqWY696kg/zZLVLde4RTFohoGkj/jsAACINQBjbrbCGxlZoZmZmBGcENUiaNknaBgAQBYAXLgAAAPxuFQAcAAAI8kkqmwAAC0BW9IcA2UtyAACAdBWgogYAwLHoFQAAwFjn6AaELIAOAAMAgApwYI1loOOchTv6ln7YDnDoHQMADgDTgYOBpRYHLJzDAQCwBwAMAICCAQADAAAHgA4ABtDBAgA6QCwGFhBYJAYLqCwGZBoLvld9Soupg3qWbqwRRO4LR02bvepV3kyZ1NmidY5gctcc1RCNvwMAINIEIIy7rZDGbIUEZ2ZGQ0NDcHSSpEmatAEAZAlo4kYAAABAaMcAAADL2bKEFACwAETZb0BWBwAAIM0ArOYEAAMHIwCAAwAAkL0HQJsLdGAAIICjW6ADgOHTgeoseC1O74fXAMBgHQAWAGwZB0AHeHEwAEMHcAvoABxgAANwQAcAABaAAYDVQCODgUqGUdFwcSFDgwr+Z32xszmiuFuwxgoq18NRy+bPepNXs6PYLVjnCi5XS1HT5vwdAAARJgBhbLdCo7EVmJkZwRHUMG0TtkmaBgAABaAZCQIAAACE3AkWAAAAAMrdSGACAAAZfQBJjgIAAJoBSK4A4AAAA4BsAQAA5K8XfAJ0AAAYwJkqAADQObDAwGzpmOVwAAA66AwGAA6wGC0H0MEAAAcAYAEAfABGBwwYBjJkXJA1GLhIuDBYWACeV72yq5Gzupu41whqei7U5cirnuXdyEXtJu57BNeeg9VUqPk7AAAiCEAI263QyO8EZmZmZmY0dNu2aZM0AQBECViXjwAAABg9TwDKFQAAIKvwCUgBAAArA7iWpgAAgOYAyFwAABjgAMCWAAAMfQRMAdABBgBAnwx0GLjpvF4W9NNhmOw5oHPQOwDsAExgQAcAiNLXAgAAoOMDAEAHAAsAAKADdADAAmAAAIADcAAY6ACACpeAJtGAy5CBgYwrYzEAvle9MatJXd2jOMcIrD2Laxv2qhdpNzmru6V7j2Dao7japL8DACCCAARxtxWa2QrNzIzgzIwgadK0SZsEAJAFoAxUAAAAd0sZAACIoUWZwQ4AAJIpIFYEAADQawCZtAAWABwAoCkALOgAAIDrywRAZgIAAwCcA/QxBQ44HMvhAObYei9MP4DFgUG30AEw2A6AdXQ8BwDoBgAWAAAOOAD6AgAAwAAAdIADACzAQAdgoMJAJcDQYJFoCGhgIVcAvld9MKspurobVhuBtQvWdeirPqTVElmdTYw1gkhnruXwX0BEIw0BEQQghLutkMZ2KzQzIzijIagxNk2bNm0SAABkpw4HoMlkKgAAAD8ALFcDWFweAACA5gDIZCeADgZgxR4AAJjIveoByBawAADAAdAnGDodYFw/vWPAgZNzTnWOAQAchzOwFlgqAwwOAKADAAAHDAAAHAv0AWABwNEBAAYAoAqQqaiQGGgw0LiQNbgGAJ5XfbCLqUf1LFrLEVjOQNAlyavejNUos3o3bYwRRLtiHRv/HQAAYWFsdyFq3AlpzMyMxmiMIEmapGnSBgBQBuBuAwBAKnZ4RACg7ZMAAGCoWJ7A9UwCAACQIwKATE5AhkbaAB0A0C4T2JAbE4ABOqAXAA7LGcsuB3A+1o2BjmGAA4De3QCwMB3oAEHXAeDAYQEWdB0ALFgA0AEOwAIdAABYABY6yAQwLrC4aLAyEBYVyAEWvld9M7OpZ3Vm4D6CuKcxaEn2qk92MfeoVgYlRxCPE9aRrD8DNCgzQUgYd1shwe0IzcyMoMaMoKBO2qRp2wQAVQCjRsQ5VYBdBZEkuZlMEppmc17PpgVIBsT7SE8BAMjsW0cTSFmXsQkAAN05CiIyOR3AAkB2PjsAAACezYc5AAA2sWwIAAsAANxBFwYLHcN1QAdguC0AAGANCwBnugUYgAVM4QAYOMB2AIAFOAAAAHAAwEKHBQA6A0AHQEUigIaWQUVAJiAtoOICXjf9hcv/6WItwDobDFA3/YPk/5PFOANY51A4Q1hvoetYWv2MeDSGo6EBAAAAAAAAAAAAOJwOt8ttjKt46XaWoAAwlYrSZJnJZrJJRZpPc7O5y2QRZj5N0qTZqNhUq91oNpqP3tXr19LQaDQaE1OpLJhFk51uEz37e0eU9c1WDVepVIrjmeJNsplUks2kMRFNpQbs7OwA2FRK2qkBZmfBTWWp1AAAgFkAIJWlAGBAT41KDToAnL4BYAEADgAsAAAW",
"A5": "data:audio/ogg;base64,T2dnUwACAAAAAAAAAACK64NzAAAAAByOn+cBHgF2b3JiaXMAAAAAAkSsAAAA+gAAf7sAAAB9AADJAU9nZ1MAAAAAAAAAAAAAiuuDcwEAAAClEUEFDz3/////////////////fQN2b3JiaXMtAAAAWGlwaC5PcmcgbGliVm9yYmlzIEkgMjAxMDExMDEgKFNjaGF1ZmVudWdnZXQpAAAAAAEFdm9yYmlzIUJDVgEAAAEAFGNWKWaZUpJbihlzmDFnGWPUWoolhBRCKKVzVlurKbWaWsq5xZxzzpViUilFmVJQW4oZY1IpBhlTEltpIYQUQgehcxJbaa2l2FpqObacc62VUk4ppBhTiEromFJMKaQYU4pK6Jxz0DnmnFOMSgg1lVpTyTGFlFtLKXROQgephM5SS7F0kEoHJXRQOms5lRJTKZ1jVkJquaUcU8qtpphzjIHQkFUAAAEAwEAQGrIKAFAAABCGoSiKAoSGrAIAMgAABOAojuIokiI5kmM5FhAasgoAAAIAEAAAwHAUSZEUy9EcTdIszdI8U5ZlWZZlWZZlWZZd13VdIDRkFQAAAQBAKAcZxRgQhJSyEggNWQUAIAAAAIIowxADQkNWAQAAAQAIUR4h5qGj3nvvEXIeIeYdg9577yG0XjnqoaTee++99x5777n33nvvkWFeIeehk9577xFiHBnFmXLee+8hpJwx6J2D3nvvvfeec+451957752j3kHpqdTee++Vk14x6Z2jXnvvJdUeQuqlpN5777333nvvvffee++9955777333nvvrefeau+9995777333nvvvffee++9995777333nvvgdCQVQAAEAAAYRg2iHHHpPfae2GYJ4Zp56T3nnvlqGcMegqx9557773X3nvvvffeeyA0ZBUAAAgAACGEEFJIIYUUUkghhhhiyCGHHIIIKqmkoooqqqiiiiqqLKOMMsook4wyyiyjjjrqqMPOQgoppNJKC620VFtvLdUehBBCCCGEEEIIIYQQvvceCA1ZBQCAAAAwxhhjjEEIIYQQQkgppZRiiimmmAJCQ1YBAIAAAAIAAAAsSZM0R3M8x3M8x1M8R3RER3RER5RESbRETfREUTRFVbRF3dRN3dRNXdVN27VVW7ZlXdddXddlXdZlXdd1Xdd1Xdd1Xdd1XbeB0JBVAAAIAABhkEEGGYQQQkghhZRSijHGGHPOOSA0ZBUAAAgAIAAAAEBxFEdxHMmRJMmyLM3yLM8SNVMzNVNzNVdzRVd1Tdd0Vdd1Tdd0TVd0Vdd1XVd1Vdd1Xdd1Xdc0Xdd1XdN1Xdd1Xdd1Xdd1XRcIDVkFAEgAAOg4juM4juM4juM4jiQBoSGrAAAZAAABACiK4jiO4ziSJEmWpVma5VmiJmqiqIqu6QKhIasAAEAAAAEAAAAAACiWoimapGmaplmapmmapmmapmmapmmapmmapmmapmmapmmapmmapmmapmmapmmapmmapmmapmmapmkaEBqyCgCQAABQcRzHcRzHkRzJkRxHAkJDVgEAMgAAAgBQDEdxHEeSLMmSNMuyNE3zRFF0TdU0XdMEQkNWAQCAAAACAAAAAABQLEmTNE3TNEmTNEmTNE3TNEfTNE3TNE3TNE3TNE3TNE3TNE3TNE3TNE3TNE3TNE3TNE3TLMuyLMuyLCA0ZCUAEAUAACmrrfZgHIEok1ZzaBBlEnPRFUPKUewpUggpiLlFTCEFrbaKOcWgxdo5hpCT1kPolGIQAqEhKwSA0AwAgyMBkqYBkqYBAAAAAAAAgOR5gCeKgOaJAAAAAAAAACB5HqCJHuCJIgAAAAAAAAAAAAAAAAAAAAAAAAAAAAAAAAAAAAAAAAAAAAAAAAAAAAAAAAAAAAAAAAAAAAAAAAAAAAAAAAAAAAAAAAAAkucBnikCnigCAAAAAAAAgGaKgCiagGiaAAAAAAAAAKCJIuCZIiCaJgAAAAAAAAAAAAAAAAAAAAAAAAAAAAAAAAAAAAAAAAAAAAAAAAAAAAAAAAAAAAAAAAAAAAAAAAAAAAAAAAAAAAAAAAAAkucBnigCnmgCAAAAAAAAgCaKgGiagCeaAAAAAAAAAKCJJiCaJiCaIgAAAAAAAAAAAAAAAAAAAAAAAAAAAAAAAAAAAAAAAAAAAAAAAAAAAAAAAAAAAAAAAAAAAAAAAAAAAAAAAAAAAAAAAAAAAAAAAAAAAAAAAAAAAAAAAAAAAAAAAAAAAAAAAAAAAAAAAAAAAAAAAAAAAAAAAAAAAAAAAAAAAAAAAAAAAAAAAAAAAAAAAAAAAAAAAAAAAAAAAAAAAAAAAAAAAAAAAAAAAAAAAAAAAAAAAAAAAAAAAAAAAAAAAAAAAAAAAAAAAAAAAAAAAAAAAAAAAAAAAAAAAAAAAAAAAAAAAAAAAAAAAAAAAAAAAAAAAAAAAAAAAAAAAAAAAAAAAAAAAAAAAAAAAAAAAAAAAAAAAAAAAAAAAAAAAAAAAAAAAAAAAAAAAAAAAAAAAAAAAAAAAAAAAAAAAAAAAAAAAAAAAAAAAAAAAAAAAAAAAAAAAAAAAAAAAAAAAAAAAAAAAAAAAAAAAAAAAAAAAAAAAAAAAAAAAAAAAAAAAAAAAAAAAAAAAAAAAAAAAAAAAAAAAAAAAAAAAAAAAAAAAAAAAAAAAAAAAAAAAAAAAAAAAAAAAAAAAAAAAAAAAAAAAAAAAAAAAAAAAAAAAAAAAAAAAAAAAAAAAAAAAAAAAAAAAAAAAAAAAAAAAAAAAAAAAAAAAAAAAAAAAAAAAAAAAAAAAAAAAAAAAAAAAAAAAAAAAAAAAAAAAAAAAAAAAAAAAAAAAAAAAAAAAAAAAAAAAAAAAAAAAAAAAAAAAAAAAAAAAAAAAAAAAAAAAAAAAAAAAAAAAAAAAAAAAAAAAAAAAAAAAAAAAAAAAAAAAAAAgAAAgAAHAIAAC6HQkBUBQJwAgMFxLAsAABxJ0jQAAHAkSdMAAMDSNFEEAABN00QRAAAAAAAAAAAAAAAAAAAAAAAAAAAAAAAAAAAAAAAAAAAAAAAAAAAAAAAAAAAAAAAAAAAAAAAAAAAAAAAAAAAAAEAAAMCAAwBAgAlloNCQlQBAFACAQXE0DTiOpgFH0jRgaZ4H8DyAKAJMEaCqAEAAAECBAwBAgA2aEosDFBqyEgCIAgAwOIplaZookiRN8zRRJEma5nmiSNM8z/NME57neaYJURRF04QoiqJpwjRNU1WBaaqqAACAAgcAgAAbNCUWByg0ZCUAEBIAYHAcy/I8UfQ8UTRNVWVZmuZ5oiiKpqmqrsuSNM3zRFEUTVNVXZemaZrniaIomqaqui40zfNE0TRVVVVdF54niqZpmqrquq4LzxNF0zRNVXVd14UoiqJpmqaquq4sA1E0TdNUVdeVZSCKpqmqrivLsgxE0TRV1XVdWZaBaaqqqrquLNs2QFVV1XVl2bYBquq6sizLtg1QVdeVZVm2bYDrurIs27ZtA3BdWbZt2xYAAHDgAAAQYASdZFRZhI0mXHgACg1ZEQBEAQAAxjClmFKGKQkhhdAoJiGkEDIpJaWUSgUhlZJKqSCkklIpGaWUUkspg5BKaaVkEFIpqZQCAMAOHADADiyEQkNWAgB5AACEMQgxxphzEiGlGHPOOYmQUow555xkjDHnnHNOSskYY845J6V0zjnnnJNSOuecc85JKZ1zzjkIpZRSOucchFJKKSGE0EEppZQOOgedAACgAgcAgAAbRTYnGAkqNGQlAJAKAGBwHMvSNE0TRdPUJEnTPM/zTFE1NUnSNM/zPNFUVZ7neaIoiqapqjzP80RRFE1TVbmuKIqmaaqq65JlURRF01RV14Vpmqaquq4rwzRNU1Vd13Vh26qqqq4sy7Bt1VRV15Vl4LquK8uyDWTXdWVZtgUAgCc4AAAV2LA6wknRWGChISsBgAwAAMIYgxRCCCmEEFIIIaSUQkgAAMCAAwBAgAlloNCQlQBAFAAAYIylGGttGKNYa62JI1prrbWWVmuttdYaaae11tpqrLXWWmuspdZaa6211lprrbXWWmstAEB3wgFA98EGTYnFAQoNWQkApAIAAMYo5RyEklKqEGLMOSklpVQhxJhzUlJrrWaMOQgppZZa0JhjEFJqrbWaUuekpNZiajWlzklJrcXYaq6llJJaay3V2EspoaXWYq251lhKSi3FVFuONZVWWosxxppzaym1FFuttQbXUokpxgIAMBscACASbFgd4aRoLLDQkJUAQEgAAGKMUow55xyEEEIolVKKMecchBBCCKVSSjHmnHMQQgihZIwx55yDEEIIIZRSMsaccxBCCCGEUkrnnHMOQgghhFBK6ZxzzkEIIYQQUkmdc845CCGEEEIpJaXOOQchhBBCSCWlFEIIIYQQQggllZRCCCGEEEIIJaWSUgghhBBCCCGkklJKKYQQQgghhJJSSimFUkoIIYSQSkoppRBCCCGEEFJKKaVUSgghhBBCSSmllFIKIYQQQigAAODAAQAgwAg6yaiyCBtNuPAAFBqyEgCIAgBAiHPOSauJUIw5aT1TDDpptXfKGcQgxUw5pBik2jnJmHISQ2ohZE5aiTmlEkqMPdhcYw0CAAAQBAAEmAACAwQFoxAECGMAAIIQmSESCqtggUEZNDjMA4AHiAiJACAxQdHqwgXoYgAX6MJdDghBEARBEBYNQAES4MAJbvCEN3iCGziBjqKkDgQAAAAAwAIAPgAAEAogIqKZq7C4wMjQ2ODo8PgAEQAAAAAAUgD4AABAQoCIiGauwuICI0Njg6PD4wMkAAAQQAAAAAAABBCAgIAAAAAAAEAAAACAgE9nZ1MAAIDdAAAAAAAAiuuDcwIAAABml1usHjs/poiBhH96dG1iZFhTT1BQa8arucbBqMWtz76k0dTW15c2p76uetZ+3/b7KCNIpVIebqc725Tcw922+v//v3WgUO4mdndbB27Srf7+nz/fa+//ub///pcB/Nar6rthe1V9tyfLsozIolotSwThBQLNIQSCl8JJCdHH/qVdATRaTaAe+CZ7IDIF0ExUowFJ8z4fP3931ONJujluYZY31mgs+5iEwekiIVp6bmmWJ/YoNHud5EwGp5OI6EaI6TxK4GY/JEAiQQC4A+UQMAgIAATobAAAAGSRJMZmZY1kWc88S9OKn9aUcYqoYE0HICFTEQAAwPrq9EoFACDRZiOb45L0OWQne3cOOrinLDsV3W4nIo2ruAqArLNOAJAtiiBLrJWOACmjL5C9E0Cc10iw+Zr8WIJTkHGDHqdn0jtUAB5KHuarggOSIY35E4PtszLCarqervLBl8w6jfsdbXB7aRu+S+0CgDsIA1vAEAAEACGAAEkAAAAASCIAAAAAxfIypFgolb2q6o7ylXydzsG36Re5K9vVa3F1CXEVl2tEIpJFnlinTQEA1bUqAwBkmZc4lN4BAHCJXH4B9OugbwHItAFgBG7gZgA+CW7DTX74TZEi1YnBqaGj+TzH/S3vwaLwovmOdp2T2pqNQO5LpAUAdxAFtoAhAAgAAgABAgAAAAB8za2xakWb1lRkXIIKAAAAQJuuJupw/biIA1Uq6LihS3555Uk0iOhb5pJ19C0TQIMgKi+qOJAAALzmXLslwCgCnyr0xwB7uACe2O31RX4DMYgmyBlpoBTNziU57G/5DWIFxRgb4Xu8CN9TpAUAdxAJA8AdIIcAQEAAIEAAAAAAgJShAAAAADSaqvuiAgAUUVQ+KPt2jqPjKI2XhMqF0eJu4bGQvcbp8Tz1M9pfOxXx/VsoAC65UGckABoAjtldxs4ToPf8+FDG7AIduACe2J3qQ/74gwET9hnBYu4qnktw2R7yHohqmWn7jBS+a40qt5dICwDuIAIGgC0gBwEBQAAgAAAAAACA+EMBAAAAEPg6sQAA0Ky1D8oiR6U42EK+uvpo/W3rd1JuD+6Mur3GIfv4+0tNUBC4ZNUVAgAApP9PE/sG2CKzT4CPmfAGHtkdjre8cRJbfVm2iAN/olcT2R2Wh6yDDvXWzsumDlpLr+T2EgUeWgCiwBaQQwAQAAQAAgAAAAAAAOviDQAAAHIuoJGRIs4j8tE/f6iFuzjPbtTEXvZBmSr3owDAjbpeBwBcFWRc/bcrngkA4FqenQAgJ9hfgEmDlQCe2B1OD3njNMG8SVkQQfXWcyq7y+UhzwGbWLWgLIhgSp7bUxh4SAAIAxqAIQAIAAQIAAAAAAAAZHjlCwAAwFpYqpDoxijj9Mqttxl3e+qLUca+eruaoneOgkbj6wmAom9VAAAi+11bAgA8Gk0uwHcGU9AdA37YnY6rPLGaYr6naUAEcUohsdvOT3niFsXU+HNABCV51k0YuIMwcAcYEkBAAAAAAAAAAACQdisVbaJ41likma41t+tg+fhYL2o0Ohc/2O4AqB8diAQAUfRHZQAARov9GQkAEH1xBBaIkn3C6wB+2B1PN7njmODYZA+USSqpJHbb+SV3fCS4NhkLZRJKCmeEgTsIA1tADgGAAAEAAAAAAAAA+fxiSQMhQVrSUK2H0JRQFVWeKQCijh0AQHXvEgCgol81IwAAi6sEBQD9BH+wAZ7Y3Y+TPPGT4HDxuTBAmxQeu8vlKr/BpIgurIWBZ2hJjlikAQB3EAEDwBYwBAACBAAAAAAAAEBfFQAAAACxw04BAEBzM5EPQVECrXap8JiSVgEAFpb0u5MAAJDmBlOgvYOP6ACe2L1tqzwHFMFlrveCha+W4bG7XK7yGaKCXvR7IewmwiUWBu4gDGwBgwQBAgAAAAAAAABCugwAitA+cY+JegIAh1KZAICK5QAAUakOAADkKJsBL4ULXYkGvti93yd5D0qCAz/3wkDLdkx298dVPkOqoKdpLwwSS4ijCwN3EAbkgCEAEAAAAAAAAAAAgGTlogAA2gAKWnhD3TUJAIiLRwAA3eWHAIDnawpgxgJ+2L3sq9zxu2B201gYeIeWYbF7HCd5D3LB4aa9MHA3LcMOYeAOwsAWMAkQAAAAAAAAAACg5JexALKVK5IAgFr1AQCIS+8DAIBs0BIajKoBntg9zoe8cVfFlYYPiKBLlySxO55u8h6wCq6mjIWBMrQcOoSBOwgDW8AmQAAAAAAAAAAAANFqA5RFXSUAUH+IDABgdHbrSwkAoE9rpmChsQCe2N3Ph7zx/YK5ENkY+IaAxO50usp7wK54FHcbsEDrOuwWBu4gDGwBmwABAAAAAAAAAADoCwAKXMb9KQGAPtEDAIi9f3oOAEC8X3EEFiupAB6IvZx2eQ94FFOCgUG/EiEQu17O8h5yK2pqOSIO9iNdk11DBAkAD0kAEfAVgDtAAwRJEgAIGLBtAABur1AAAAC0028UAAAASqbbAACg2nyuCdQBQAsAGPrdTGRCXwArUbksNLjIaFCRBAYAnld97rM871TMwhko05RIkFfdTmfRPodARXU3I6LF+eQ5utpNAHhIAoiAr0WMxt3MzMzMaIyGhk2aJEkTAEL3rSgAAACaeOmtAAAAsLMytpsWAEBHXnPDNAEgLQDEtJYNAAAWOgAs0DEA2ANagHb2fXeUQDes03UAoAN2QEdf0Ic7M9ungwUAHXQYh2UcgA4ALOgdGADoHQAwQOccAMBiYAEdBwB4AbAA6GABADoMcAAAgAE4FgAcAEWGRAJpYcECY4BEAgsJ/md9HIt8Bj6CySwWxgY3KfRZ5/NFtM/BIoipqRVxsLmEOKN2EwDuIDyznZkRnJkZ27Rp2rRJAJDUGqIAAABAlxgAwBYAGGthAQAAWKzQawkAYLhc9y8TAGABAHQYAAAAdMDEkXNFMoADAwA4xx1AdzAsgJnDwSwGFgAAjoUDCxgAKDocABgAAAAWAAcAAAsA4AA4ABgAADB0AIAKguqCBCGBRIbqopGhgqABvle93yd5366YhKuBMrVEKn3V9XIV7WcIKULRGBEHp44ER0OkTQB4SACIgAHBuZuZmREcDc7oJEmTpmkDENMXBQAAgKYiAAAAFLN49ScAAFjkX1xODGCAADBsAdcC4OgAAAALAKRo6uiCrnAA2NvugBsAdABrHcjOYuydO1gY8AKwuoEBHIwFDgA42MMBgDlgPgBYBwCgAw4WYAGAPgAcAAAwoAMABgDAAMDFwEBWwaJigMswIKMigwq+V/04BnkPPBUThIFx0hMh9qrb+Sza9xCkCM5ZGNw6YpwRaRMAHhIAwjN3MzMzgjOCM7pp2jZJ2wTEX0MUAAAAsu9vFwAAwBQzdzkLAGgXANDGjAEAXGCF2zv0BAAOwACAAwcAFoDeMmEgbncMnBfu9jgw22/RzZ7VwQw7Dnbpx5kwDvQzugMYdJ0BcNALAMABx0C3C0YHAHQAAGcAAMCAA6B3AAAwADAcAADoMAAAgAEAHQAcABUJA7gSZLgWLAMYggGVCiS+V/04BvkMOBUznIHBbhOwV93OZ9G+h5BCp82IODhZpHLEIm0CwB2EZ87MzIyg4GiMhoZJm6Zt0gDEX0MUAAAAg+YKAIAJiKEAABeHXr4UAFD287xuDQAA3AAAnA5YAACOg8M07i+sGAPmAE5u6YDD9dHpDKyC4xT0A66bF6PTrQM4Q2e9gM5g4YzB9OMwa3EY4JxhsUNncRgALKAPAMBgOADgAAALFgAOwAAA4AC2AwAHACyDCokBlQpERcMFg4EB/mf92Wv5XBd0UViRRDAFf9btchbtZwgJYnGzMJhKUnhqiLQJAA9JAO3Mc2ZmRlBjYNiwSdM2AQCSCqIAAACgUxQAACC5pdEAWLAFYKEFXIADgMry/BYDAIDjWABw+jgAwAEH0IDOuC86QAf0PgC9WxhYcHDoAwADLwDACIAwB2BZ9gAADtBBPzgwADgAiwMAAG4AdIABAFgAcGAMoEpcoFJhBTQGsCwAnld976M8B5yKyWxGpDEpQYK86nHeRft8SKHcyYDFmRKcEWkTAO4gNPOcmZkZwdGYAU2SNE3aAMREUQAAAMxpOXLnAABMALBamEptMABcXGrpEgBwRtbrPwzgrnAADmf1MTA4FgwA544OIGfWrLaAbgD0YT84151sZwCOBfgAbtdg7+jDXocZA4MXOrIYwADQYQHMAoBO1wdgADgABx0AOBYAYDoA4ACABYAOAAYAWOgAAAAsOgDAhYGhQoaGLBCQkTRI4ALeZ/3ca3nj3wXVJCvKyQkg+LM+j0U+7xFMYrFg0Q/GajcB4A5CMzMzozGjoaFhmiRtmjQBA8G7JwoAAADZVGsBWLBAAgAsqq7YQgDA8XxZfbJNAM4BwywABh0cDB3ocMCxtLMDBvQF9AOHFw7FmOvA3epAnTl0cBzLWNgDYAc6OjCsTgccgNnjrG5A5wAHLAB0AAAWAA4WHMAAoC8ANAmDDASGRUYFkoqGTAMXBp5X/dxqeeJfFV04I8rJTRJh8qrPfZL3fBQTkoEybYmAo4u0CQAPCSAoPHNmZmZmZkZQw6Ztm7ZJAzh6ogAAAOBjBQAAMGq8mAcAMABY1pCAC3QAmHp6Du8HADoQDgCHboFjzKCjwzAObLbF6gtgYjocCsMMrNtOLbtOX8otbjpQjj2dgYvozOA6eDvGAX0xZ9ABsACArsPndIOOBWAOgG5BBwALAHBgHADAAgcAWDgAGAMAAHBgdQBgAQAMAA4WAEgyVDQXSC4ILhYMFdSLBd5X/X50eQ+Yii6MEWEwnwjYqx6XQ7SfwUih02ZgcLLA0RBpEwDuBIVnzszMjC7IGUHSpG2aNAlAwmSiAAAAgOcFAIAFALSAi+rucgAAwGFAz3ihbgAcgK6jg+lgj3Xk+kEHAIMDjvWKsvSO03XH4sCBWV580I3j4BRuz+COMaZjOGDvur3d1QHnAACGBXT6OVgOgAUL53QAAlgdoAOAuwB9gAwWAAA4AIADwABgwAECFlwkFxdCQAVNUDGASwDeZ/21NXnjr4KuGCuaCG5An/VjG+Q9eBd0RVgRTzYhYDS0wBNCM2dGQ3BGQ1BQg6YN2qZpwgCAFq02AIABADIsAGCjPw81EgCIOpsEAAAHsBy5KyYAABhw4BagH3QdAAbLBoYZSwBgTgdYdzcLADMOuEUH+gsDAGC7boE+GB3AAAA6fIC+AAB9AeAALCyADixABwwAdBaGBIsGpAEsQUUDagIGCZ5X/b1keeOrighhRBvsJcirfmy1PG9XTIARYbD7RNE1RNoEgOdoZ2ZmZkZjZgQFddu2bZMkAYhZFwUAAMCuagFIABgLLiovPRIAADgA6ADoAIBxBmDqWe+vezYAADBAf7mjox8cdG4CfQDsdIFqtphhgOE6czNn9Tt07nX9HLcsnU5Hf4Ejd3ww9OnMDPD2gX4wOHYwdBYAx4EOnI/OADgMAKAvx1DMLYBudQAMAOAAADhgQAeAAxgAAMBwAOMA6CwAmUDFQIagQUKGgUXmggsBT2dnUwAAgJUBAAAAAACK64NzAwAAABtmpK4XoMyxwbDJrcezxqzGrbDQpcyozrXHqbPeZ/29FnnjVUFVYEWz2Al/1p+tls+gKegarEiD7QVjUeBOUHg0zsyMoKCGoKCGDZAmCdIkAACYFgCAARKuFe8nWgCgdmUBAMChA5Sxf387AAAOgHMDYOmODusAx5A7NsCy7hg6/Qy7GOAOdI4OC2d2oXu3GwDAccPpgJcDYHWAcQBr5BgWANMBsKADYHEwANAZAHQaMgg0KiQVsgQMMmQDnlf9vWR54lZFVJwRbXA2QF71a+3y3KmYlWRgcDbAjEibAHAnuGZmZmZmRkNwRjdt0yZtGwAmUyIAAACgWgYAsACAxQAAcBmqrlgFAABwOIADNkbz8wVMHBwAgN3t2x36WYRhb3UO2HOdW+c8HgXXrw9vBsxw3XRYsMtNR3cwZxZudKzlnBnIMSh03S4A0MHBYQe6BQADvAB4YXU3GKADAIAdQLcAQAfYAQDoAA4wALwAAKADYAHAAuAA4AAA8gIVlQoy0gKXCoFKZQALHmj9t2X54MuCCMWKJoITwvRZf/Yuz5uCWVEsnGxAiTIQaQHA3QjPzMzMzGiMBk0SNGmTJADgZwkAAACAtgUAGOAi6sgAAAAYCwCAzNudAOAw+nGAQwcOrE4HZoCDc2O4RlVfYPA6it7tLQb26LD0hQXOzh3Q70Je1gEdgA7MzhoAmFvAdQAM4M4uOgDoLBYD4G4AADAAoIMDMAAwAADAgQUACdkCjQUXSQVZQkJDgKABvlf9Y83ywa6KqChGjMFuEmWv+rXV8sG/KmYFRqTB7hJmINICgCeEZ87MzMyM4AhqmDZt0iRNAJAlEQAAAGy0AQAscFErKgEAAAfoxm37mQCAAwwA3NAPC6xbu4yFW9xuAu3KQTen29EPH4ehd14G3cKY0U1HX/a2j4ECFj6dcQBYdBw+a93oAL0Dc/ri1U1fxwcAsB04MAxgAAAAHBYA1gEOwAEWABgHAAfAAgC8AADoDFCRMmhQFxgusHADCAuMBt5n/b0WeeNUQVQ0K9pgJwjTZ/2+N3kO7IJZUSyUqWEwGiItALjTEJ45MzMzI6ihYdsgSdK2AQB4MSYAAACA0QIAYAAAA1wsWdE4AQAAHWhXDrerBQAcAMACLF4AADrubGA6I3dvzgIcM5w7o7NGh65jYTqGG305Th+HwxoLAKOYfnSwAAAOsBzoDB0AQHeADgBGZ4EOAMACADpYgA6AgQNgYWRw4VpUSNBQVWBcaFQAvlf9tyb54ERFVBQjhghuQV71+9bk2V1xaIoRqUxTBqOLtADgbrQzZ2ZmZgRHYzRImrRpmjYAkrQAAAAAbGYAABYAsFjApS3rjATQAQAA3MEAAEBn/7K+JoADpwMci7lb0M91nbEA9uDcjQGMbxeTDvcyFr1D1+l8ltF7Z+y5wVpudHYCx2HozsGwpu8AMAgGwHwOcMVggIVjHOADgHEWgGWgAwAWAHRwsAAcAA4AwADosAAADMAB8AGABhYMKqyAQQJJgowKApcA3mf9tTZ5Y3dBgLNiWGyHP+vPXstnQBfMSrIiDDoJRkOkBQB3EJo5MzMzgiMoSNI2adq2DQB4kQgAAADAtgIAYACAXeCipr4KABj3fP6FxQQwABYwe6B33AEYx+lYgwVwjo4nAGetDgLdGR3AAbDQ1+LWcZ0O7nAAOJ2Cbp0OhtcBgLCAfrCgA1gswPaDDnAAQAdYADDoAADoBgDwAUBOkAgELC6wAmgSXEgSCDSeV/2+NnljdUVEYUSzOB/sVb9vTT74umLWCiOKCM6EEYu0AOAhAbBmzszMzAhqeMY2SZK2aQJgZCgAAAAAKgIAALDa7dYCAOzAhQEAXMBAB+x83J4BHBzX+ywz9rq+6Kfrrw9AX9z2rrs+wwaU8cJyTAPoNwCnW/p0LLjBAt1MulsOnAUY+jh0wwB6n9kODLiODgDuRqfALaAPAzgAwHF0BjoADjAAFgAdBgDA8SIB0AGABQAG4AAAQkUDogEtgKCiWahgYKgA3mf9tTZ5Y3dBMMmKYTEf9Fk/9kHe+E/BhMGKYNELGhoiLQC4ExSamZmZ0RDUENSgCZumbdsGAPpRAAAAACwAAANc9KlVGQAADgBn5M+zDQM6PhZwOmBxi7740GeNBfQ9HSxd5XsMh/fOzWcxjA/9eOtzXeegmylj3kOWDjBOt2SABdgdZw59MABgYC360BnQwS6gg4UDdNzAAbdAXwBwAFgAOgAJQeAigWQRuHDBHWggSwCeV/29FHliZ0WAM6JZ7IW86udeyxP/qugojEgiOAEaEGkBwJ3gmpmZmZnREBzB0SBN2zZJGwBJEQAAAIC0DeAy+6+zagIADgA4YBiQz4zlAd4OHQD0wuprWYdZu17Ouc6BrsM6qDY3V1BSOsN0uO2Wm8PrM6L3PazjAzd0DsNi5Q2jw+cC0Adgex9AB9O7btCNftgDBwBYHRYAgw7oA4s9AAtAB4COBWDhOAAAAAOYAwBgAQAOAAtAVJARJKgCjQUyKgOVCy7eZ/1jyfLGroIIY0UTwQ0ItP7am3zwTUEPhBWlTKcIrCHSAoA7LI2ZmZmZERwN2jZt0zZJAMCLXAAAABgAYIELdS0SgA4AgHxiJUDvBugYgGMY6FkOC/QO+jZH5zP6HbOWHHrHy43zcescWKBzAxgHt8MA7HGjOjPQDQDAy+rcAB2AAQAc6AAAPrjDAhyADgDAAA4GAB3AAgBwAKwEAxoZGS5ULCSVAAOVhAYZnlf9a0nyxs6KABgxLM6GvOqvtckbf1ZUxRhRLHaDhoZICwDuIDxzZmZmNGZGcEibtEmTBgCGLQEAAAAbWgAAFnDRT9MLAAzqm/YAwKHD0LfnBhYs1/vyAaxxjqXrLhwmmE82687127vjer8F+rrVVxZYhm7s3rhj1PKurtMddNDHQJ/ulfWhi/4C22EcWODArg7ADsd1gGHA0ZneAQALoAMADBYAB3QAYAEACwAA0K8DwAAAHVgAwNCoWKDCuCBBpZK4kCAB3mf9a83yxsmC2sCIZDEd+qy/tiZvfF3QNWNFstgJoyHSAoA7CM3MzMzMzNA0aZO2SQIA6LUEAAAAYA0AAAsADHBxcX+HAADyY640ATCAbkDn0AFwoNNhdWsG7AAp9DsAOBh2ubmzdBzr2GPcddPhlBeAPQww+MAx5xbgBeBgAPrCcQOAMXRw0AGwOjiAwQIAsDoAACygAwALANA7AJYFgYZmgMrgwgVB1jDAtQD+Z/23ZvngZEEYjBXNohP6rH+tWd74o6BqihVFBDdAQ0PtAoCHBNAQmpmZmZmZ0SBJ0iRJ2wAAeg4BAAAA6oEUAAAAGAAAAwDAAgBnQ15fBAAzHADddvoHFAY6HEC3nekA5Zq6DwwAqFXQ6d3qDoDFrQ7g1cHq4IwDWBwAAADsB2w/7AAdewAW0IEDgGMBAIAX6AAAwAIAAIcFAABAB4Clk0HCrdDgorpARsIiucBwAb5X/XtL8sRVRRxgRLDYDXvVv9Ysb3xVURUYMSzOBkPtAoDnrJmZmZmZGY3RoGnTJG3TBui5BAAAgAoAsFi2YksDAIDpAKDDoTM6FtDR4QwgP3MXwOl3q4Ol26GfAcL0HJ/lOHrnOLDbGQTlmNN1um6GPezYNeOY8Z4+45wP2EWWNQ66NXvWfOBQoHA7Bm5xGM7QYRmOvgCdznZgbQe3AKtjAOiDbjEAB7sLDmAAAAA6HTAAQAcAC0AHYAEOAAAWHBqJClQNFlwXMlQNrAqBhgYeaP17TfLDiYKwwYpm0Q1/1t9bkze+LogQVrTBdBDGULsA4A5LY2ZmZjRGwxomScImSRIEwLpLAAAAqAAAiyorVAIADg5gi/nCegPHcmAxDJ1uzMwLeIF+Fku3GRh0GK7sgJ05xmKBre0zx7LL9TMWwI3pQOnAAbM6DnAMOwSugwEH0AGMBQcdCzBgAAAHgIUDwMAAHAhgMVxULLhgkVBdaKi4VADeV/17TfLDzoq4wIhmMR/sVf9as7zxZUUUMKKJ4BZoQO0CgIckGO3MmZmZ0ZiZGdo2bZK0CYCBhwAAAADkKAAAALIAALAA6BQA6ABrAUdLtE2fATA6cADdoGO5G+i9r957B+MORncGpuFE7t3GYiDoeG/N9H6m633p+p2lo4Or7W44o3sNHRj6i7O6mZcDN4aDs53tAuDOAsBiDQDHAAAOOFjoLACwAOAAAAAWAOgAwAEABgDgAGAAwAEAALAYMiwaEFQZMgMYLlQ0WAH+Z/23ZvlgZUEYYEWzmAp91t9LkTduFURFM2IMtoMAQxi4mzVzZmZGUGNGw6RNwyRJGwDI3H51NADA8ktUAMABAADwAgDoYDS7AkBnwHAAYNEB6MZn6XSnAGDgPHMKczrwYde5AIAOjIEFOD774uC12AFmAR3X6Swsg4MO0DkWFgAAC3R06MACvKB3CwAsHQAAoANY4AAMAGgssCpQ0XAxsJAaEgwYDAC+V/1rzfLBqQp9ghHNoh3yqn8tSZ74oiIqMKJZ7AcDLfAc7czMzMyM4GiMBmmapEmbAADAAACwAADWofYrAgBY2t8lAQDAAWAAAAM6sAfoHQYDewdWAXiHWfQOyznoZznAHEB30x161ztgttW6xedD1/s6p7vu9M8w+nSYF+uj01k3TD87huPmDN05hMF24QC6sWUMdOu664DDdgN0mAFgnMMBDHQYwAALBw4DAKyFDgAGABwAdAAMCwB0AABggcMygKahkoGGdIGr4tLgAv5n/XtJ8sGOgrAIK4ZFL/xZ/61ZPnhREAArhghOgSEMPCTArJmZmZmZ0RjToGmaJkkAgGLWVgEAgMYh+xUBgIWDDhzoOLAAAzBYPAObAweLzoIDLH2PD4fD8o51sG7Qx1QT42NZgD7n+tCh9w86e+gLuN7XwLijO3q/BYwB9KPDdQs4gHFwGOgdHFgLHIADLOAA4AAA0DEAug6ABQAHAHAMAMAA6ABIuEhoGiwZDRkJCK4GhAG+V/17ifLBygq9wYhmsR/kVX+tRd64WRFEYUSzOBM0IAw8Z2ZmZkZwRnAEBYe2bdK0SQMA1rYH6Hd/RAAAdWlrAACAA3Qc4DA4ADhmHRg+aqcDIx2GOXcW1sDO6mVwHXwGAwNmZDndabcWZvTTr6ODm4LXx91yea110HXdjPm4DkA3sn2mQ7/OjL46yi2KC2AcOHTwDgBmV+90AA6ADwAA0A0GgAN71gEADEAHAABugT4AoAMAAAbIMOBmXEhQZahkIDASFqgA/mf9e0nywY4CvQkrmgimoM/6ey3yxquCCGdFE8EpAISBhySYmZmZGQ1BweHQJg2apG0CAGDyRgEA0E9/NAEA6AAAgAOADgC1MR12LVjzMZzpHAaLXQs6a46+6wA+o+u8le6A2aEDDMPi0A+stQAW53PQcTvW+OiAAQa2D5zhgDM4y4CFPt2CA+i6AWZxGAAAGAAOACQAAwAHwACBaoBgoELFRUMjkUGtAP5n/XtJ8sFEQRiEFc1iPuiz/l6LvPGqIMJZ0SzmAw0IA29IIDgzMzMjOBozGiRsk7Rp0wAAOHOHAgAAMBbo2x9NAAAAjoPXAACwANBuZwCrG71355bVscCOPng5oBsc0IGOWTVDH93iGABDN4wz6EgHBr37cLCM3nfscgwGHfRzGLtgGcuAA/2Mga3tzGEAYwFAXwAAgG4AADrAAHAAAGAAYACoaLhgkSFBYmjgCggGGjAAT2dnUwAEwPABAAAAAACK64NzBAAAAKp5Iv8Mz6TJyKLGptK9oc6ivlf9tyb54GSF3mDEsPCEveofa5YPXlVE4YxoFr0ADRE2AOA5MzMzMzOjMTOCNEnTpk0TgGZ6FQQAAACAAbFCrWUAAB0cA9zp0IEBBv0Awxg6qtlsvKNjQT+AYbjrDmvtwllgDXSU67xeN07S6dbt7afrMO5uDtYAAz7Xx+qGPgvDHAXHgeuH7d3bwe5Znw8MoO+B22XgnMMB3QFgwZ7rMI7Bgc5BAAPQAQD6Qh8AAIABwAEAFhwAADoAAADbsQBoIGHB1UjgMtDAwmVp4CIA/mf9e0nywYoCtcGKZpENfdZ/a5I3XhQEwIomokkAQwQBAHczMzMzozGjMRomDYK0bRoAQFaCAAAAZNDfDACANQAA4ABgDrC7rQOAhRtwAFhgFToWBsCgWyBPN3BcZzFnTr22fIY9dN1yx9jr2BvoAJZOhz10AJzRFxYAxgEABiwGdABgDBYAHQB0BgCwMHQwADgAAAxYAMCgIaCSEVxINNBYMAS+V/1rzfLBqgpuMKJYpMNe9d+a5IObFVrAiGZxJgAiCAB4zpqZmZmZ0dAQnDFp0iZN0gDIiggAAIDqJQkAgAEAMGAAsDrA2wHHMdsnGIMDGIeilt1hF7dgMYO5+azhWGc5e6fv5sNQ/YaB01l9Xrc7R7dmPoxhZoYz9oDReXXbvTaj6wA3WMWMMNBn6T7ADHSrd4fOOjg36B1mAIDpMHRAXwyABdY5AACrAx3ogAEAw4EDAGAAAAOAAwAayULFggaNBRpWIEEGywLeV/23ZflhVYU9wYhgkQp71X9rlg9uVmgBI4bFdtCACAIAnhprZmZmZmZmNARpmzRNkjYAMiICAAAAWAD9KwEAOgwAB4ADQBccs/NpAzur08EBJu/sdsDQuZM7vLiAuaMW/eMqjrnRD7tndaMbDmPHHQYsqBmfu2OhOjfzcd0y2xc6dIBPB3QsvQN0ADO6Zen2Bmy3dAvodAdgAFgdwGGAY6dD59ABMAAAHWAAAKADFgAABwBwBlg6AA2kgAxVgEBTgYsc0MB1Af5n/WvL8gFXASdYkSxS4c/615rlg10FSsCKYTEdABEEANxhZmZmBGc0ZgRNg6Zt06YBgLE+AgAAoFhRAgAAWFDawaFbCww6HXTAAt0yADigx8safdPP0Fni0GFYAIbFAZ8OS+dVcJ+1uBtcP9ZZAN1YQIdxhuvAAE4fHMcyAGAOAGCA0w0AOgAAABZgAABwANYBuFiQoF2gVqCxNKCyZKCRAN5X/bdl+YGrQk4wolikQl/17zXJDycrlIERw6ITABEEANxpzMzMzMyMxmhojAZpmyRN0gR0bB0BAACYlf2uSAADC8BxdHSLw+202wB6h376sDAdGAaU3scw2DAw6Di9ZvTbTnesNYexmL01duDsQbZbfZd9fTronXpHv511jjPdh+BYbsGydDDbrY8BwMEaBr0D+qwOMA4ABgMAADr9wAFYDDCg0w0AANABWIAOAAsdAwBAB0AHADSQZC6wGggBl4oGDVxULh5o/WvP8gFXgTzBimDhDH/Wf2uWD04WYGDFsIocNCCCAICnoODMzMzMaMxo0LZJ0jRJA0BMzkUAAAAAA6CmKAAAwAJYAABpOwCwdOMFxmEBgOWWYwAdWFgK0A14wdKBPQCsA2xnZ7vPAPbgdBwgXQcY1sJhdIvBwnILAHSnLwA6BhwAMAAGFqBbABY6MAAAYAEdAADA6KgQYJEgXQjIsDIYFhqoWBB+N/1jyfIBVYU9wYhm0Ql307/WLG/srFAGRjSLvaABEQQA3I3wzMzMzMyM4IyGbdO0SZskNW4jAAAAAANQ1iUCABYAwNUAthlg3qZtYZrAHNthD4ABwBZz+u52i6UPHerlJd73jBevXeDj1gf9vcXMotuueHevbzdrjX5ubtdi9Q4n53S719Gxr7HoamENu8XAgg8M3OqoDlgsAOAsGDA+6IABgDM+AJwBALBgAAbAogMAoA9gAQAdAACAYwAADgCiggZDg4wMQwIpoQGLpcIAtQK+V/1rzfIBV4XcYESxSIe96l9rljemKrSAEcPidABEEADwHKGZmZmZGQ1BjRkN0iRp2jQAaOwhAAAA6muVAAAsAEAHLACw4YwXJjYWAdABXtgFiwHQV989jk4HwHdVx9E/fXfxKrO4AWvxOgMQ/TBHP9v7OnvnzpW7Mphh6QD6AgyAQYcO7EL3LqcM5zoLAzgLAACwYAHM4gYdOmABB2CgYwB0AAADADgAAN0AAMChAJYMzcIFC+qFgcCASgMeaP1rz593FcgJVgSLrRBo/bdm+WFlAQJWNIt2AEQQAPDEzMzMzMyMoIZN2zZpmiYARM5FAAAAVPStBAAAWDqwHQAmAYADCyygwwDYdYNl+nYGDkjHzuA62O5YMNthACxbA4DX0jEA6AGuAwYd0AcYYB3AAKwF0AGMYwEAFmAAAxwAh8MAAL0DAMACACwcADjGBUZGAxUygYSsgsyFIMGQAb5X/bemzzsruMGIYpEP9qr/1iQfTFboAkYMEZwAjVErAOApODMzMzMzGqMxQ5MkTdq0DdjYUwEAAAAsAAAD2N0FZiYDYKtKhP4sRDRNA/ruWjBjwIAFFgAMqwBAHXRgwQA6FgbALXREB1SwNzXbzX06uL5Y9nCz4SxbOHOG7aNz+tsPs4yxuC12wJk17OKg01kOOA4DgA5jro45HQDLdAcAAOYAAOhYjA4A6AAMsADoAMACDgAMQAcAAAwAADiEANWAxgKLhgbyQgOCxMUAfif9t+UfVYE72BAa7qT/tvwbVVAa2BCfAxC8jeABBDUgqCEIDQAAAAAAAAAAAADMzmaH0fwiv8g30CRbXVM/VFapWlEWGchUanZgdnYWAAAAmMXTMixyn/OTOebYWWAHMAAALAAAt8AC4AADOmAAAAAAAAAAAAAAAAAAAAAAAAAAAAAAAAAAAAAAAAAAAAAAAAAAAAAAAAAAAAAAAAAAAAAA",
"A6": "data:audio/ogg;base64,T2dnUwACAAAAAAAAAAAn2IpzAAAAAM6qlQ8BHgF2b3JiaXMAAAAAAkSsAAAA+gAAf7sAAAB9AADJAU9nZ1MAAAAAAAAAAAAAJ9iKcwEAAACumGJBDz3/////////////////fQN2b3JiaXMtAAAAWGlwaC5PcmcgbGliVm9yYmlzIEkgMjAxMDExMDEgKFNjaGF1ZmVudWdnZXQpAAAAAAEFdm9yYmlzIUJDVgEAAAEAFGNWKWaZUpJbihlzmDFnGWPUWoolhBRCKKVzVlurKbWaWsq5xZxzzpViUilFmVJQW4oZY1IpBhlTEltpIYQUQgehcxJbaa2l2FpqObacc62VUk4ppBhTiEromFJMKaQYU4pK6Jxz0DnmnFOMSgg1lVpTyTGFlFtLKXROQgephM5SS7F0kEoHJXRQOms5lRJTKZ1jVkJquaUcU8qtpphzjIHQkFUAAAEAwEAQGrIKAFAAABCGoSiKAoSGrAIAMgAABOAojuIokiI5kmM5FhAasgoAAAIAEAAAwHAUSZEUy9EcTdIszdI8U5ZlWZZlWZZlWZZd13VdIDRkFQAAAQBAKAcZxRgQhJSyEggNWQUAIAAAAIIowxADQkNWAQAAAQAIUR4h5qGj3nvvEXIeIeYdg9577yG0XjnqoaTee++99x5777n33nvvkWFeIeehk9577xFiHBnFmXLee+8hpJwx6J2D3nvvvfeec+451957752j3kHpqdTee++Vk14x6Z2jXnvvJdUeQuqlpN5777333nvvvffee++9955777333nvvrefeau+9995777333nvvvffee++9995777333nvvgdCQVQAAEAAAYRg2iHHHpPfae2GYJ4Zp56T3nnvlqGcMegqx9557773X3nvvvffeeyA0ZBUAAAgAACGEEFJIIYUUUkghhhhiyCGHHIIIKqmkoooqqqiiiiqqLKOMMsook4wyyiyjjjrqqMPOQgoppNJKC620VFtvLdUehBBCCCGEEEIIIYQQvvceCA1ZBQCAAAAwxhhjjEEIIYQQQkgppZRiiimmmAJCQ1YBAIAAAAIAAAAsSZM0R3M8x3M8x1M8R3RER3RER5RESbRETfREUTRFVbRF3dRN3dRNXdVN27VVW7ZlXdddXddlXdZlXdd1Xdd1Xdd1Xdd1XbeB0JBVAAAIAABhkEEGGYQQQkghhZRSijHGGHPOOSA0ZBUAAAgAIAAAAEBxFEdxHMmRJMmyLM3yLM8SNVMzNVNzNVdzRVd1Tdd0Vdd1Tdd0TVd0Vdd1XVd1Vdd1Xdd1Xdc0Xdd1XdN1Xdd1Xdd1Xdd1XRcIDVkFAEgAAOg4juM4juM4juM4jiQBoSGrAAAZAAABACiK4jiO4ziSJEmWpVma5VmiJmqiqIqu6QKhIasAAEAAAAEAAAAAACiWoimapGmaplmapmmapmmapmmapmmapmmapmmapmmapmmapmmapmmapmmapmmapmmapmmapmmapmkaEBqyCgCQAABQcRzHcRzHkRzJkRxHAkJDVgEAMgAAAgBQDEdxHEeSLMmSNMuyNE3zRFF0TdU0XdMEQkNWAQCAAAACAAAAAABQLEmTNE3TNEmTNEmTNE3TNEfTNE3TNE3TNE3TNE3TNE3TNE3TNE3TNE3TNE3TNE3TNE3TLMuyLMuyLCA0ZCUAEAUAACmrrfZgHIEok1ZzaBBlEnPRFUPKUewpUggpiLlFTCEFrbaKOcWgxdo5hpCT1kPolGIQAqEhKwSA0AwAgyMBkqYBkqYBAAAAAAAAgOR5gCeKgOaJAAAAAAAAACB5HqCJHuCJIgAAAAAAAAAAAAAAAAAAAAAAAAAAAAAAAAAAAAAAAAAAAAAAAAAAAAAAAAAAAAAAAAAAAAAAAAAAAAAAAAAAAAAAAAAAkucBnikCnigCAAAAAAAAgGaKgCiagGiaAAAAAAAAAKCJIuCZIiCaJgAAAAAAAAAAAAAAAAAAAAAAAAAAAAAAAAAAAAAAAAAAAAAAAAAAAAAAAAAAAAAAAAAAAAAAAAAAAAAAAAAAAAAAAAAAkucBnigCnmgCAAAAAAAAgCaKgGiagCeaAAAAAAAAAKCJJiCaJiCaIgAAAAAAAAAAAAAAAAAAAAAAAAAAAAAAAAAAAAAAAAAAAAAAAAAAAAAAAAAAAAAAAAAAAAAAAAAAAAAAAAAAAAAAAAAAAAAAAAAAAAAAAAAAAAAAAAAAAAAAAAAAAAAAAAAAAAAAAAAAAAAAAAAAAAAAAAAAAAAAAAAAAAAAAAAAAAAAAAAAAAAAAAAAAAAAAAAAAAAAAAAAAAAAAAAAAAAAAAAAAAAAAAAAAAAAAAAAAAAAAAAAAAAAAAAAAAAAAAAAAAAAAAAAAAAAAAAAAAAAAAAAAAAAAAAAAAAAAAAAAAAAAAAAAAAAAAAAAAAAAAAAAAAAAAAAAAAAAAAAAAAAAAAAAAAAAAAAAAAAAAAAAAAAAAAAAAAAAAAAAAAAAAAAAAAAAAAAAAAAAAAAAAAAAAAAAAAAAAAAAAAAAAAAAAAAAAAAAAAAAAAAAAAAAAAAAAAAAAAAAAAAAAAAAAAAAAAAAAAAAAAAAAAAAAAAAAAAAAAAAAAAAAAAAAAAAAAAAAAAAAAAAAAAAAAAAAAAAAAAAAAAAAAAAAAAAAAAAAAAAAAAAAAAAAAAAAAAAAAAAAAAAAAAAAAAAAAAAAAAAAAAAAAAAAAAAAAAAAAAAAAAAAAAAAAAAAAAAAAAAAAAAAAAAAAAAAAAAAAAAAAAAAAAAAAAAAAAAAAAAAAAAAAAAAAAAAAAAAAAAAAAAAAAAAAAAAAAAAAAAAAAAAAAAAAAAAAAAAAAAAAAAAAAAAAAAAAAAAAAAAAAAAAAAAAAAAAAAAAAAAAAAAAAAAAAAAAAAAAAAAAAAAAAAAAAAAAAAAAAgAAAgAAHAIAAC6HQkBUBQJwAgMFxLAsAABxJ0jQAAHAkSdMAAMDSNFEEAABN00QRAAAAAAAAAAAAAAAAAAAAAAAAAAAAAAAAAAAAAAAAAAAAAAAAAAAAAAAAAAAAAAAAAAAAAAAAAAAAAAAAAAAAAEAAAMCAAwBAgAlloNCQlQBAFACAQXE0DTiOpgFH0jRgaZ4H8DyAKAJMEaCqAEAAAECBAwBAgA2aEosDFBqyEgCIAgAwOIplaZookiRN8zRRJEma5nmiSNM8z/NME57neaYJURRF04QoiqJpwjRNU1WBaaqqAACAAgcAgAAbNCUWByg0ZCUAEBIAYHAcy/I8UfQ8UTRNVWVZmuZ5oiiKpqmqrsuSNM3zRFEUTVNVXZemaZrniaIomqaqui40zfNE0TRVVVVdF54niqZpmqrquq4LzxNF0zRNVXVd14UoiqJpmqaquq4sA1E0TdNUVdeVZSCKpqmqrivLsgxE0TRV1XVdWZaBaaqqqrquLNs2QFVV1XVl2bYBquq6sizLtg1QVdeVZVm2bYDrurIs27ZtA3BdWbZt2xYAAHDgAAAQYASdZFRZhI0mXHgACg1ZEQBEAQAAxjClmFKGKQkhhdAoJiGkEDIpJaWUSgUhlZJKqSCkklIpGaWUUkspg5BKaaVkEFIpqZQCAMAOHADADiyEQkNWAgB5AACEMQgxxphzEiGlGHPOOYmQUow555xkjDHnnHNOSskYY845J6V0zjnnnJNSOuecc85JKZ1zzjkIpZRSOucchFJKKSGE0EEppZQOOgedAACgAgcAgAAbRTYnGAkqNGQlAJAKAGBwHMvSNE0TRdPUJEnTPM/zTFE1NUnSNM/zPNFUVZ7neaIoiqapqjzP80RRFE1TVbmuKIqmaaqq65JlURRF01RV14Vpmqaquq4rwzRNU1Vd13Vh26qqqq4sy7Bt1VRV15Vl4LquK8uyDWTXdWVZtgUAgCc4AAAV2LA6wknRWGChISsBgAwAAMIYgxRCCCmEEFIIIaSUQkgAAMCAAwBAgAlloNCQlQBAFAAAYIylGGttGKNYa62JI1prrbWWVmuttdYaaae11tpqrLXWWmuspdZaa6211lprrbXWWmstAEB3wgFA98EGTYnFAQoNWQkApAIAAMYo5RyEklKqEGLMOSklpVQhxJhzUlJrrWaMOQgppZZa0JhjEFJqrbWaUuekpNZiajWlzklJrcXYaq6llJJaay3V2EspoaXWYq251lhKSi3FVFuONZVWWosxxppzaym1FFuttQbXUokpxgIAMBscACASbFgd4aRoLLDQkJUAQEgAAGKMUow55xyEEEIolVKKMecchBBCCKVSSjHmnHMQQgihZIwx55yDEEIIIZRSMsaccxBCCCGEUkrnnHMOQgghhFBK6ZxzzkEIIYQQUkmdc845CCGEEEIpJaXOOQchhBBCSCWlFEIIIYQQQggllZRCCCGEEEIIJaWSUgghhBBCCCGkklJKKYQQQgghhJJSSimFUkoIIYSQSkoppRBCCCGEEFJKKaVUSgghhBBCSSmllFIKIYQQQigAAODAAQAgwAg6yaiyCBtNuPAAFBqyEgCIAgBAiHPOSauJUIw5aT1TDDpptXfKGcQgxUw5pBik2jnJmHISQ2ohZE5aiTmlEkqMPdhcYw0CAAAQBAAEmAACAwQFoxAECGMAAIIQmSESCqtggUEZNDjMA4AHiAiJACAxQdHqwgXoYgAX6MJdDghBEARBEBYNQAES4MAJbvCEN3iCGziBjqKkDgQAAAAAwAIAPgAAEAogIqKZq7C4wMjQ2ODo8PgAEQAAAAAAUgD4AABAQoCIiGauwuICI0Njg6PD4wMkAAAQQAAAAAAABBCAgIAAAAAAAEAAAACAgE9nZ1MAAIDdAAAAAAAAJ9iKcwIAAABNRbDBHjkuoYaXlY6JeHZsa2NdVllKR5DG1IrAv8S/vry0tqzY1x85X+zrPfzbQasVhIsgQUhUxjcmnzzJcoggK6vW1FStWlkmdKP9/s+1DnRD0zSbpm1hsDtcC9TW1x35/eLXGfkvRkoEoIiqahXqKOpSWRllIKKOIoksgHL2uWyJTE/AOR8aWAHa6CX1539ohNCc7Ybdc8AuHYpG9evfYglx2OWNwE8FSW4kYye8bpf+kAQxbAGQBgABAAAAAAAAAIDTQ504HMY6rUFFxYu0UVFAAaBJc6aRyEJk1CpTWdmtKapkJVdhtUk2BzK9iLQZSaO5V62qZe/qKFKGhCbpaoGuG5dVLteTJtlIcmaDSltUUErScdDDDW6J6y0AokkbywCV43cP0LnfAL7Y5cPP/8gK3CobdnNLKp1iPHz/l6qwofgJEcQO3F5L03cA2wKIAAAhAAAAAAAAAKBCGhkNRNUqRX2nzpdO/apHTZ/eReiM6FNaVkQb8fz0+hr/hXVoklTaqZIKaplchACgJUg7RTq3C3odEL2r948hYcGUDICvK/RTQZgKvvsEjWymSVoAvthN28d7E8FVvWWhLGjIOWR2y/5x30gxB/e0YTeH3MzttcZ3OvMWAIUAAEIAAAAAAAAAgBIrllEQarqx0JO/+QeWVB0dzyp6euJZp4iqq7k8ev7Nxx+6ri4ipAslgPavRz2Rd4mABvyCIqiUqpRHU55hz0D3+1dXESmA50NB4YMuaxgY91hkAGCxKoGiBECQbUBEM2kUAJ7YTdv9e8uCrmwWyjoNWY/Jbto/nikqpuBUGwH3kHnYCIbXJda400tjC4ACBmAJAAAAAAAAAGBupS2aouk+kSkIxHIZrXMHQlwJ1zee/3L17N1vayGiV9UmpYC+Y/1i/L8iULDyjVTjV/0WBVoABYj+uCbJSFAtQPBRoHJHibeN0mYCPwEAEM8hF3pKYLwiwEJGzysAvtitj8fnUIEyd9nRRATOwXQSu277fF9Ugbh9wG4PWRvtc8S+Sxy2ABIAAAoAAAAAAAAAAEiV7xbo5M7qQbtHXytHZehwulwpH8brX710/K2qyq9HQ/kmlTwraYsqnsmPNkpArQuPwk+1C7KGfOc3dUa2gH3PqgJ7KDwK4I3OlQD8XES2oCgUQc9PBp1/AJ7YHY/bu0RBEM9zIORtKzaJXXv+eqYqAGdbCHzv8uT2WvkhJRCD3gKQBAyABAAAAAAAAAByPKmCAgAA0S+5gI5tdq62uy91PB+lSC5cR0f9tmbcHb29xSXNP/PaRmTe2qRAfbXbLOMhHr4BASvS5LeiYJEB/ALcQAMQb7HoRx4uGl+gzosKAyMAntjt1+ezdUUQ33PA3psqSg67+vL1bKcCZewBuy0V0deR/JAEBrEFkIABgAAAAAAAAAAA/9y7KAAADaInc7eN7Rdn6hqF7OkTEVlRJePl9nsmJeIhjfAmQvOBiFgKjyqpFBTWppn8njAYUFkAiL9STwWhmUKMmQQDntjNj/dz/ALMuy3YbRWGxK59fD3LL0ApYyHgtEZ7jdgPGWCAO8hoACAAAAAAAAAAIK3nAQAAANUGCLG70d31WUloSxcL3z62EYhIn31tPKqFyOO7paDRrHa0A4DTSBe0IWC4ZGgAZGL9PWigktGUVGWezmRoAH7YLbeXtgcoQPnmQkCtV3PYjbd7bW9QAFpbsDtt0J4R4w4gtoCjAYAAAAAAAAAAQEDaABld8Uo3uii6DBEvLlZG8B1F6ytFhe+oRCWhHtWoyqMJYBOpaAnlAbhNvwMAGUDz4QWoZChj6QwYAJ7Yna5X7QQSoLxZsNsKcNgtl5e2iwkSTxbs7ZaFeEbsu1AasE0DAAAAAAAAAACwAHz7jqCKaolWS0UqUtH+pijlW4VI4NFohycoZbszUNUKld8fICGWV8kAEAQsVsKlAoh/N6MgBzIkbkcAntjdzmftZBaAmwW7WxaJ3eH60E4TAebLQrAuj3hWvotZAyRJAAAAAAAAAAAALgjh6wsASrtFUBUlgRZoF1SSH8+f4pWGIlCrXr8BCf7o9QKgYmEEP0RLvgD4/++qhAEuGYwBnti9ntY3/grMk4EgW9Ecdtv5qe3oglTeLIQ8lhQ6Msl3Jq0BmgQBAAAAAAAAAACLNQVUaXhaoCjflDC6913JdRoAIb3kfdYekJDvHgIACQKSBUD9b+enDQ0uKsYAvth9HOsHHwHpZMHuhMNuuzy1HV0A/lk4Q6dUOGIddyCwBU0aAAAAAAAAAACACaBASRuKCKi2vthO1dd3K1VAgWcqVYF/pSNEfT8AEIDSi68BIQELOQG+2H0c6y/fAsyThaBPSOyOl6t2xgiI3mycuV2ERlPsOwBtAZsgAAAAAAAAAACQoQNA5KvSJoWqAm2gQPu3xK+T0P4E8lQFBSxw2yoAyAkVQLw33hbIBDAsAN7YfZzWX/4FKDcLdickdufLRTtdBURfNsq2A8RiMe4AWA6SNAAAAAAAAAAAAHoAXwC1oh1pK4DigodGBQHo1xgACxg7JWDQQMUFvti9Hesn/wLEkwG7GxK76/msnS4ClDcLZ28FJBbjDoAN2iYAAAAAAAAAAIB20XnVJ761aAcCMRpogQIy+p0AEHhjIGDINAAeiH0e88c/AeZkwe4Jf9jtdNLOSAK0JwuBTpizlsYdMDMzGhqAbRMAAAIgAAAAGLAAWKwF0zSHMXkaa8C0sbMzM2vHjG2Px/M0ZhcwTIhJKdPBiauTz4shDrCgCiDrUgUgOQAYsADo4NrAdeh0fcF1ONVO/QDADp0D6ODoAAA4AADcAugAdOgA4DKgZqAiuQDeZ33t0zvfAsxmoewG2LNup5O2ZxagvFkIdEsw18y8oQ+MmTMzM4IaGhoaJG2TtG2aAADkmfsAAAJYY40FDMsu5jDHnHM8eFj4xpiQ9xVzMMtiCNRpK6xZQEna/cpg70qrUvWZhQyoWmABAIAFBDu6dYcODAiAs7A4OAzFACZjpR0n0AHQ4QhMBxwDfVhOB+CmoC9wdhws4wAADttxAAAGADfgGKN3gA4WfQEdDAAA6APogMEC6CAhaFwQyAK4GRdcWAPINAbeZ31v0zveAtxmwe6EPet+OrTdkQDxZSHwDbNmaTxkgIbgzJmZGY2Z0aAJmzRNkwYAwA4mRQAABQNmAMB+gVkGdqTdZkzGHNNgPgNrfJVpr+82FWuN1mKzamsXhsZcOYphAjAKwAIAADhE58an7+DQ4e7gQ58pXXedZaDvWosdh9jP+2ECOA5OarsD4M6BGW7BDEHH2q73j+5j7gZAR8d7DnrvdOjgYA45AM5hGQBAB44B9A4ADA4AQAcAMAAAB8ACAACAkUClgcbFMkBoSJBBxgrgAj6I/drrT9wFiMGC3YY/7HHatTOTAuXNQKANgjNL/JAFgpiZGQ0NgDQNgAAMECAAAAgliAJALQDDAAMWfA2zw2yLYVlrLDvttbtTs6AAlDGzdFQsMQLIGABgAADAOXQAFgBjphRYBtQMwMCu3tGBBQDdsMAAWADOAhadDsAAAAB04MpI4GogyLAuAN5n/Vrrd1wFiMGC3Ql71tOxaWdEAsSThcBPmDOjsWEGiAVnZmZGY0bDGqYJkjRpkgQAaGIRABAAyy4AGAYwJzyO8YQBY7ErWIwpdqfdYtoDsDBaMVhGtNo79gIsaABkAh0AcHCWg+k6GDjYwLAdwLC7d2vW0BlwQJ+pHcDoOxhwo6MPAHQMrgAMYFHXoS8sow8OtrMdhg50HAAzAIADWABY6AcAgA4AMABYdAAaFh3AggYygUbiAg0JWaYBlSCBAf5n/bW1j08BorBgd0Kf9Xpan/EXEDxZCHTDzCw/5AAaM3NmZkZQUFBDgyZg2rZtGwAAyZpSAaAqYAwGAHZhLNhZtBd21n4NtgBjd0zG2GkzgzWwGxZqTRG5kD8byxOwAAAcAAD42M59sIQxdOdYayCjQ2fpsAQBMHP33jAd+LBr12JhYWbqsAcvM2Y+FABABzPgDGMAdwc66MAACxYAYBkAcADAgJcOwIJFBwBwMDgALBoMJAKZC4JLJSBRgdUA3mf9Wuu3rwLcYMHuhj7r5di0M0MB7s1C0DdozIz4OYIzMzMzMzND06YNmjZNAGDBAMCAmR2W2W+Yb4bFMmN9fZeZBcaAohJAtZujuwG6sACAnP3ZfwRgAOAAdAA4AABgANgr4AMDa8BAxwwG3MLMLMCyb+xehwEDGMZgwd0BFvrqcLMxZujADBa3oFscQB/gHAtgCGAtcAAY4FiADguABQCAAQAAHQAGAIADgAEAwLEAAAcAVBgLqFRkAwMVWIEABgLBBd5n/Vn7M04BprFg94Q+6/W0PuMvQDxZCPwEwZmlsWECaMzMzMzMaAjOmKZJ0CZtAgAIfTcAgAAAFsCwaC8LZtYYA2BNa822zVgYGMYCFjMsx5xmDADYACoYAAA4AAtY0NEXYJkJdi1jPoNd2wcAxGJw7l5fdAvOsizLAI7ls8tnuD36ByxMBzhAwBoGHAYOAMACLADr6ADADgAMgBcAwAIAHGMAQwcALACgA8ABYACANoCQwRWguWgYVGRosMgA3mf9vZS3VwHGWbB7w571ti3P+AkQNwuB3zAzax6SQENwZmZmRmMER8MkYNOmaRoAQBEAABQAZgGAASzLsKYN7I5lMYuBAcywAGDTKgCDsVR0gwA1AwwAwN0CwAEMy8DYYVjWp+sGgOH0W8aaAbPGYO2Ytrm5Y4aFPWYGnBtkllnYwS7QCQ5zC5BdvNcBFnQGHQAsNQAW3QAOOADDYABwYACDDiwAAADHAgADAOAAC3RoAaQEBgykARdULIMFKv5n/WMtH68ChLNgd0Of9bnP7/wJECcLgd8gOLM03hBALDgzMzMaIygoOKZh0KZJ0gAAookLAAABYAdYAMwAZga0AcxixoQRYKw124sxmDQ35mAOMAuUAgDTgQQAcAAMgKE4082CjoU1mN2lW2CBXXezcPT6mpUDXF9wA+gfsANMATCd1Q8MjMHoADrLMdtvAAt0DtDB4EYHHcBYADgMGGDhAAM4BgDAARYwAAAOIFBRgYxKxSVAXAwkZAgA/mf9vbafdwEuWbC7oc/62Jd3/gSIm4XAT8DMmic0ZmZmZjQER1CQBgzDpGkbAACw7MIOawwLYAxjBgbsAluGWUC+uTFNAQCqFlgAAHXWRAIBQEAHcAAMXQcYwRrzgtJnb7cfAHaN7uDG7o7ec3e7a7p1ps/h+HCAY1kAOujsLUMH7OhMB6bDwBo6NwOAbgx0oAMAOgcAphsscAB0AIsBAHAAADDoLDoALAQWBC4ulgzNQEYF/mf9a80frQKEs2C3oc/62qd3vgWYk4Uz3wCYGY078czMzMzMjIaGDdqAaZo2AADWYpcFBjAAsOy0LQuGxcxk7TIsprXLDrBAAZqs1V8DkARABwDAAgBgWN10wGLpnb4dAJjeF3iBYfmspfo3Hduh0xdsH3a2D4DOKh3QsQzHAgY4APYMjI8DAADHB8AyOsDoQDkAOgCWDgDAYQEAGOAAoAMwADDAAQCw6AYBFrQENKoMNAQDYgFPZ2dTAACAlQEAAAAAACfYinMDAAAAqnZafRfBs7G6sK+u0KbVsqvGvrewv7LGq763u/5n/WvNH60ChLNgN2HP+tqme74FmM1CgDcIzozGcwRnZmZmZmaGpGmbJm0TAACwwAIMMxgAFsAa7DIMgIHFGhi23f4edjAwQA0gyrpqAQFgoYMFAHQAAIBZszABgJdxFmB1y+KA0deubjnv5zNWp1MLsKdzuhnAbLfw9hfQD7sHsLAwjIMOWBawBhRYMIBjDcAAyzqADIA1gI4OYAEYFoAFBwBYAA4AAMABwAAAB2AJgMYCISBpuJBBECoqGpAuJAD+Z/1jLR/PAkyyYHdCn/W1T+/8CHAnC2feAJgZjQ0zAJiZmZkZQcHRIEHbtknaBgBAtR8AAAEAsAADZgFgGTuzBhYGYGYB0/quZQYGIAWoGDPsfoYDFjtn7Bp2MroDNYuOoVvzq6PM7ePAvgwdZibzYuj6jHXLWjCA2XUOGCwAjA4snZkFAAALBsfYRbbDAAwACwwAAHgBHRYLABwWQAcAMAAMOFxcBNBwUWXIsJAyAgjCBR5o/WvLP60ChLNgN6HPer+N73wLMIuFAG/AzGg8ZIGG4MzMzMxoCI5uwjRo2jQNAICkfBQAFAAMMwAGAMBYdmYZAGAZC4udtK0FLBALMAAAGMANy2KxAxiDZZdFH9BZY8BwO13GMGf7LXpX1sAC3U5fLBazxiwGwx4DWAywFiwMABg6gJndBbcAsIC+ODAdAGAAAIAOwIEB6wDAAIADAABA74QMCQYqrAwyQoUGTQJNBf5n/WvNH60ChLNg16HP+rEN73wKMIuFAG/AzGjcj8bMzMzMaMxo2DBpk7ZNEwAA2AEwAAAWsAYAYOwALFo7ZgoGIAHMrN1fA2AgAwsAwAIAAIvRYbFmrIXFq7MD1S26YVjQ8VXdMma929llQMfB7PRlBwyAjqUPsN3Mms8wLH2BIWC6DgPoWHDggO12gA5sl7vOgTVQAPiABQBg6AA4AAAACwALAAAHdAAyaGQEVAMqC4sKmQYMtDoYAP5n/XtJH40CICzYTeiz/qz96VOAayzYvQEzo/GQABozMzMzY43R0DBt2jRtmwYAkGAzqAAQFACwAAYsACwsAAwAA8zSbgFgFhgDuBoAjAEAA501AKAWDlg4fBgAw1gWq3ec4+eMQ+/RAX0wWHR0A8zBLoZ+5oMD1ggMtwDgDGBwZsCAAToDYI/lAOd+9Tv07gBUHMACAAOABXQwAACgQ8OFwYVLYACBZZ49LARoVJUA/mf9t+aPRgEQFuw6/Fm/tvrjuwA3WLB7AgRn4Q0JNDAzM6MxGiM4Q5u0SZo0DQAQ8R0AAAqABQCAxQAAsGftAHOO54EJADoABgBjMRh0u7MDY+CwWKDPsBj9+mL3PtwMfftTBzqY0QHoWH2vHwyHWQAYO1juYDBgnAHDYsHCwN6BA7p+d2oAZ8EBywLAwAIA0w3AAQAOMAAAAKAzAACrAZXFqiRwMSosJuCCwUKWAf5n/bfmj2YBMBbsCvqsX2v9jqsAM1iwewI0BEfjDQE0MDMzMzMao6HbJm2StmkDAAj9CgAgAADDDgYAYBdg0GYpYBdUFgAs6J3TAbDwug4AWAYwBn0s6L0vTEe/7vfO7rhed+c4C9wBnUOMAHswWEA/CwD9jAMWDAsAgD2A6zgdMIa9jjUAHXQADkAHAIYDCwBYAA4AgNEBAEDnKKiowLIYkgGXiwYrqTBIQCLLAN5X/XtNP44KhDBgF7BX/bW1t3YFrjBg9wHBmZkNk2AEZ2Zm5szMzIwGaZq0aRsAQMXPAAAKEYABAIAFsABgscACANhZgGUy7W92BxigBrAAgAEW9EMHOBwAgB3d2g+G4dAXLAkY6/ou6ADnnOt0LFN6B+4cMMC6bkAOCx0A3n7QGRjAwlhYBly3bhx0hAOg0+m6BXsA+3+WY84BHXAdANZBd8ABAAYAADoAYAEAMBwAAAAOGHQcAOAADAAdAAAAxgcAwHWLBhoGXEgQNGQWAxn+Z/17SR+NAgALdgF91u9re/sU4AoLdk8ABJfGc2ZmZmZmZkY3QBoATdoAABYAALAAcz4BAwAWoMm6D5GABMACGAAYDgAAQAeABX0XCwCGBd2xwPUFg0UHcL0wVL9jdDAABkdn6IcB3ACA4wDLACzjLACAfhaw4ACAjr3e9UH323XoODqwAAAHcADAYQEAAMCCAwDAAqADAABc0SWBi6BCctEwgFwBvjf9t+afZgWAAd1wN/2+trdPBS4ZsHsDBAVnnhozMzMzZ2ZmZmAaJEmTJgCABcwaC8AMjAHL4qs1wzeAhQUMAECsqK5aIAAYAGMBAAaADixgvMDsLqxZyzrUdYvZGbsDFlh1zm7+GZbeb767c8YaO4voLFh7dTrLjDNYy+p2d7vhdg/LDXQdC50BZlmAmduxC4CDwT5sHG8//+dmQGcBAAYA6PdZOgAMGMAYABgYAB0AXgCw6AAA3fXu4HgPADjAAgAYAAB0gAyrrEJDQwZZAkMDtwIL3lf9t+UfVwUgDOiEvOqvtTy1KjDJgN0GaGDmDQNGcGZmZs5oaGiMoKAGCAKkYRsAgMScgwAAEQBYYHYAjDGDAVhgFxgAAGAAWAAAGAADABYGsGAXS4eZAQCGPkFf3PSbLsu7dz06mI7DftyYWRbAjsGYDrAAOGMXA2AAiwE7ywEwGACgOwzAiNf/3ewHdDh0gAFYBgCA5QAGAAADAAAdGDocAGAwAAADAOiEIGigEtAqAN5X/bflD0cFEAZ0w17119be2hW4woDdCZhZGm9YoKExc2ZmzmhoaIwGABoAbZAGAMBPDaICQAQAMACABQCMAQAAWGDgKwNgAAMA2AEwAwAMgAVgLAaw9hgMCyxrABi348zzC8Yc5tmsNQBjxw6GBRhugcXCAAyzsB26WQBjgAE6AMCupQOAeRjg9f9vHQAA4GABwGIAAAMAABYAAOgODA4AFgBJA6EBgZFRAb43/bflD0cFMAb0Qt70j7X8vCowzoDdE4AZjTcMGI2ZMzPzHI2ZERSEaZO0TRoAAM2YDAEAAQDsYAEMwAxgMcM3dsdiDMwAQLcAWADg9gAAAAPDWjsMOxa8But2hsViWDgHNXp/2/s2jOnw62q6XTAwdmDtGHQDdll2YXcXdMsYAAyMhTXoADMwDJa1HCwA7QCQ77xnDc4ALAsGBgzgHMBiAAALsMDqWAwOzAAAANADrOkdAGABAAOQrECGTIJMrAGDBQmLDL43/XtLH44KAAN2AXnTP9by8SrAOAt2N0ADo/GcmZkZwTkaMzOCGiBpkiZJAwAAsMBaAJbZgQULDEAThzhULaAFmLVwsAALFgB0ADBmFwAwsIAdGJQxC2MZ9MFawLz99p/8PO8dRtXd5673L4Bb6GDNHBYMWLZbsGYABrC9A9gBjIGlwwEAw405MH/+/P0M6ABYy8ECDHQGFiwAACyAzgJ0AAwAANiOcx3QOQAALCwAIFuVhAUaqkUFAyoDIgO+N/17Sx+OCiBxwC7gbvrXkj+aFQhjwO4JgODgDQlGY+bMzDxHQ1BwNDRAGjBtkjYA0NrzBgCIgQEAAIAZa75gAYABYAFYhgAAAIYFYGAowI3ZZWHNIpw1xu7afsfVrXMaI6xP6Tc3MSzL1B3YxQKd3Z1h1wzAYBSAswMAAGbAHmABu1AARgvalmYOfzwN0FkDBgtgYRlwACwAGIAFAACwbgDrswAAGAAs0GCVDWDY04AkwSKRA1y+N/17Sx/OCkAdsAvIm/615p9WBcYZsLsBEBy8IcAIzpyZmbsRFBQcQQ2ApknTpA0AhEQVAAgwAADAGsDsAgBgLBwAAHQAAACLxbBjMRyWHWDZZeiMwe7Y0vW5z+WsYcyOy/tP7wEY6wz0wQ10xg4sYO3OAAAsnR1YgAEYznQLCxboCwAwNbBx9x2AZY0BAAcAGAAWAAALAPACeOcAABgWAEARApdExeKiQqaB8B0sAL43/XtLH44KAAN2AXnTf2v+aFYgYMDuBAAzb0gwM3NmZp4zGjOjAdImaZq0AYCyBgAAMQIsAOwYFgAswAIAgJ2Bw1gWgGMAAFgAwDCwsAAMgOOwWIBjAAPc5/npwHGPXnp/B4A9OmawYDAdA3bBYBjsWODdDyyMgYVlDAMA1kB1AEODoQXtnX/2Ljuuw7IMvAYAFgDoACxYsGDQATAAAOgAADg+AB+AFwAwAAAAMFApqHBBRVWTUQYNTYOhXiwA3lf9t+UPVwUgDug2oq/695p+HBUIYcBuAoDReEOAmZmZmXmOxgiOhgZIE6Rt2gAAEhMHAAABLABgsQAWrAEAC1gWANgFABYAAGAABj7AAjOwgF3ALQvWcP30+9eLPmv+ldd1jMWylg4ABszAgQUdsGDAsoC1LAww+GBhADgDMBqtFtqmnfOfMYsFBgALYABsh7UAwAAAAAsAFgAAB+AYMAAAAwAy7ENFBoabVKAiB0gqCb43/XtLH44KAAP6Qd7035p/GhUIY8BuAgQFZ54zM8+ZmSM4IziCGiBtm7ZJAwAAYC0AADswgDEDYAxgAQYAIPrdnxJoAFhgMQBgeWHAwAJYYIDFYC1rDLAdCzCDXWDZ2QFzn9dV+/F+o4F18zXn83qtgYFZN2CgM2YwugUMsPAC7BiABRjolrG9W8AwYA6AAXMP4L+f/zvD8d6yAFhwAA6AAcAAMAAdACwAgBkQCcAUCwAYhgEACNYsA4sBNDdpJFwMroFKAt5X/bflD0cFMAZ0w171rzV/OCqAMaAXAIzGGwYIzsxzZuaMhoaGLiioYZogDZgGAAiaOYwBACJgAGAZiwUAFgAA1jAAwAIAWAAAC+wCrBe7rAUDu4w1Bh8Y1p/aYQPtsP55P27AGBbAALPGAvQBCwB2uhcAAAsAcExfAGCMBQDAYNrn/wAOYICFvgAMOCwAAMAAYAHAgukoAYAFLAAYAEDjFgUsWFzGooGQAb43/bflD0cFMAb0wt70ry3/tSoQzoB+AEBw3rBgZuY5M/OcmRkNQZAGTBumAQCCb30UAAAYAAAsYAEADAAWYIDFywwAYAEYDIBhjNUBy7J0zLLAC3PwYmfpfdM8G9y3a2ibr+u38wGzFljcwr6GZQcGFrixay0AHcACGICx5gwDdnHwAmt2l0ZCao0/eFbLIGOtGQDAAEANOACwAwCABYADAAADsAAULIixNYDUGgELGAADAJIWBjQIFRpYFhl+J/17zR/OCmBxQD+4k/7byo+zAUCDTgAgqPGGAYIzc2ZmnjOCM0NQwABokzYAADbDKwQAArALCwDMAgDsADoAAGBgAAAGTF8ADjr0sxbWct10gOt636OX38chpnM+plwH4HRVYWcZaycWHa4QsDNgkA6sY2AsAMAuvQM6YACzAywEtERZq54BFlgMdrAMC4JdBwBgARZYAAMwAAsAHIBdVA1gbQAAWAMAdJDR0AUG1NAgEKBmZBJ+J/23lQ9XBfA6oBfupP+28uOsQMCAfgBAUOMNC2YE5xrBmedoCAqOoAYttsFswgYAKMEjRABAI2ssAAADADDWOAAA3MEADDAAsDhgu+MG1hwwUwaANbcL+7y9vw6mEePnx6/7PnvOYhqgMGosGGWYWccCucFxFnYGsGyH3XH6WgAAswaGVtMm0DStfizQZw0AGAyABVEAswB7AAtgAADAtiwgtWMBABYALDAYMACqDUgQaHAJN+NCgjQAT2dnUwAEwPABAAAAAAAn2IpzBAAAAGAFWp0MtLq6urq6urq6urq6fif9e80fjgpgDNgF3En/s6YfuwLAgH4AALij4MyZGf05GsOZATNAmiANAGQean8IoHEBAAwYHACAzTnoZAEYcwdUCe06bYAuX5uVhIWBwbF0U/rhDAAWCAy6AKeLBQALwEIHjkW3gCYaICtrqntA5QAABwAWFGDhAA4AGABwAVhYVw5UKWABANABMAAAHACQ0dyiBlSqkUBT4aoEAAAAAAAAAAAAAAAAAAAAAAAAAAAAAAAAfif9e80fzgpgdcAu4E7695p/nBXA6oB+AAB4SICZmTP6zJOCEJwRBGmANGkaAEDEKzcAAARgYGBBBzALAHQAAJwDALA2FszdwvW1CITUWiNnjImjK05SjT4KVm6M6tAtyOwYHZxZoOAsFsABCzAOAgsAOFjYAQD6G2f2EAAqABZgcQAAxV4B7AEAYAAAB4CDAcsvNCBbVMgMNGiUAQAAAAAAAAAAAAAAAAAAAAAAAAAAAAAAAAAAAAAAfif9z5o+7AoEDNgV3En/s6YPuwIBA3YFAATxhgSDmTMz8xwNaswIwgI2TJugAQCqCAAAAB0AACwAABwjAACQBToMHBwGwOJgoKQ00ngXbLw8s5FyADo1cAwOKIABDACrQKA6AAADDmUBAHTOAmAY0JL1Te3Coi9gAAsAAM5BxwIBdFgAAHgCUL0sAGAAAA4AGAjYCRpIZKyqSVzQVCoAAAAAAAAAAAAAAAAAAAAAAAAAAAAAAAAAAAAAfif9z5o+rAoAA3YBd9K/1/xhVwBnwC4AAPCGAKMxc2Y05imowRFraIBiE6YN0gAAggoAgAAYwB10gA4ZAFgAADAGrABYC4wDwACQQ8hxAnacJKvNKADhAOjoMAPAAmsBDudgLToMdAAAegEWGCSg7Km1FqoAAAcLFsDBAAMABwCgAiQdAOgAAAyQ0QCeBVwQVJh0hIsKw0cAAAAAAAAAAAAAAAAAAAAAAAAAAAAAAAAAAAAAAAAAAAAAfif9e80fzgpgdUA/uJP+veYfZwWwOmAXAAB4SAJ9Zs6MoP4cDY0ZwdEgbZAmQAMAqBQ3AABAB9AJ6AAAADoHFv3QWQBTmAAKAPoC1YxI5sq0GyrnbEQ1AwsAdLEiUDjIFgAAXYHSdQCjM30AAFwANKGOTEAHnQEAAIAODgMAoAPAAMABAMCBAIjlAMCCBQAAgHMAAAx3RoaFgKQCbSAHAAAAAAAAAAAAAAAAAAAAAAAAAAAAAAAAAAAAfif9e80fjgpgDOgHd9K/1/zhqAAwoBcAAHcjKJ4zwzm6hiB1DQ2YBkgbpgGApltHXQSQDgAA0QFwAIBmdQcKOqAGVNCdw7AVo+mJsXH2Xs2rHtU7KLoVHLGwYAB6AABsWCydmOUAsHAABnDAmDmu59SBABZABxgHABZY4EAAMJ0cygAHLABYENxsAOEmCwYIrEwAAAAAAAAAAAAAAAAAAAAAAAAAAAAAAAAAAAAAAAAAAAAAAAAAAAAAfif9e80fdgVwBuwC7qR/r/nDrgDOgF0AAEE8ZMHM6M+ZmedoCI54AGbANGgaAAA6DAoABXAADAA4UAAcDgBgYACApRvm6OCAAxYD1qRoc5mEpmkXo1EGAJ3CgrVwBwAWAICBrjCAAwA4i+0AwFoOYIAEdPXUAVB0AGABAOgAYOgAiw6gAwAAC/wBVlJABwAAgIWMpgUZCbIHYAyQ/AAAAAAAAAAAAAAAAAAAAAAAAAAAAAAAAAAAAAAAfif9e80/rgpAH9AP7qR/r/nHWQGsDtgFAAAeMoBifc7MzJMaghpp2BA0YBoEDQCAmooAAEhUAA5gQEcH3LYUAAsAqwrpbFYcdteZ0whCB5ZjAJw1ECAOEBwUrlAAwAHhANABAFgAgABE1Cp1oACoAHQANwCAwwLEIAHgQEYCIM8CKtAIFagG1QIAAAAAAAAAAAAAAAAAAAAAAAAAAAAAAAAAAAAAAAAAAAAAAAAAAAAAAAAAAAAAAAAAfif9zxo/HBUABvSDO+m/rfw4KoAzoBsAAA9ZMBCcI56Z52gIzlgDFDRAmiANAIBxBBQAlAMA4DoAWBaUvVtgC7bOoACVdiBN6kA+O6uumQIsyoKl7AC39AUA4AYDAMABYEQGAMApgDiYIKZiRZV7oO8B9oAAAIBuAXTQASwAYIAOAACI1AAoZYHBAABUQLUBDYIlVBggIdcGAAAAAAAAAAAAAAAAAAAAAAAAAAAAAAAAAAAAAAAAAAAAfif9e80fdgVwBvSDO+nfa/6wKxDOgH4AQBB3Cc6cmRF86hrUGAvCNGDaNg0AYAFAW2ddIoBBQAIwAAD0wAS6UQAC2IXOgumV1WiOtQ26mnS1poACugUAMAVgcAOODsAcgA7QYQEUogMAwQCRvaszQLoFAwBgAFg6WLoBAACgNwIQWBIAzoABLWuQoaAHQgMSIQAAAAAAAAAAAAAAAAAAAAAAAAAAAAAAAAAAAAAAAAAAAAAAAAAAAAAAfif9e80fzgpgccAu4E7695o/nBXA4oBdAADgjjNzZmae1MCIASMDoGHQAEBEHXVmtoALCwAAwNABgAHAUTiAgQRAIUvEal0O0khXRd/RQQc3MADTLQ4AFgB6EVygAwAsAOgAABYAwASIPlW3QABQD4AFwAIAcAANKBUDGchWyQXhCBaLCwAAAAAAAAAAAAAAAAAAAAAAAAAAAAAAAAAAAAAAAAAAAAAAAAAAAAAAAAAAAAAAAAAAAAAAfif9t5c3VAGABcCd9L+2+AYQAFgAAAC2AAQ1IAgEAAAAAAAAAACAYeaXuYthjgkAcADpAACADscEAAAAAAAAAAAAAAAAAAAAAAAAAAAAAAAAAAAAAAAAAAAAAAAAAAAAAAAAAAAAAAAAAAAAAAAAAAAAAAAAAAAAAAAAAAAAAAAAAAAAAAAAAAAAAAAAAAAAAAAAAAAAAAAAAAAAAAAAAAAAAAAAAAAAAAAAAAAAAAAAAAAAAAAAAAAA",
"A7": "data:audio/ogg;base64,T2dnUwACAAAAAAAAAAD7641zAAAAAJ/A07UBHgF2b3JiaXMAAAAAAkSsAAAA+gAAf7sAAAB9AADJAU9nZ1MAAAAAAAAAAAAA++uNcwEAAACpwwukDz3/////////////////fQN2b3JiaXMtAAAAWGlwaC5PcmcgbGliVm9yYmlzIEkgMjAxMDExMDEgKFNjaGF1ZmVudWdnZXQpAAAAAAEFdm9yYmlzIUJDVgEAAAEAFGNWKWaZUpJbihlzmDFnGWPUWoolhBRCKKVzVlurKbWaWsq5xZxzzpViUilFmVJQW4oZY1IpBhlTEltpIYQUQgehcxJbaa2l2FpqObacc62VUk4ppBhTiEromFJMKaQYU4pK6Jxz0DnmnFOMSgg1lVpTyTGFlFtLKXROQgephM5SS7F0kEoHJXRQOms5lRJTKZ1jVkJquaUcU8qtpphzjIHQkFUAAAEAwEAQGrIKAFAAABCGoSiKAoSGrAIAMgAABOAojuIokiI5kmM5FhAasgoAAAIAEAAAwHAUSZEUy9EcTdIszdI8U5ZlWZZlWZZlWZZd13VdIDRkFQAAAQBAKAcZxRgQhJSyEggNWQUAIAAAAIIowxADQkNWAQAAAQAIUR4h5qGj3nvvEXIeIeYdg9577yG0XjnqoaTee++99x5777n33nvvkWFeIeehk9577xFiHBnFmXLee+8hpJwx6J2D3nvvvfeec+451957752j3kHpqdTee++Vk14x6Z2jXnvvJdUeQuqlpN5777333nvvvffee++9955777333nvvrefeau+9995777333nvvvffee++9995777333nvvgdCQVQAAEAAAYRg2iHHHpPfae2GYJ4Zp56T3nnvlqGcMegqx9557773X3nvvvffeeyA0ZBUAAAgAACGEEFJIIYUUUkghhhhiyCGHHIIIKqmkoooqqqiiiiqqLKOMMsook4wyyiyjjjrqqMPOQgoppNJKC620VFtvLdUehBBCCCGEEEIIIYQQvvceCA1ZBQCAAAAwxhhjjEEIIYQQQkgppZRiiimmmAJCQ1YBAIAAAAIAAAAsSZM0R3M8x3M8x1M8R3RER3RER5RESbRETfREUTRFVbRF3dRN3dRNXdVN27VVW7ZlXdddXddlXdZlXdd1Xdd1Xdd1Xdd1XbeB0JBVAAAIAABhkEEGGYQQQkghhZRSijHGGHPOOSA0ZBUAAAgAIAAAAEBxFEdxHMmRJMmyLM3yLM8SNVMzNVNzNVdzRVd1Tdd0Vdd1Tdd0TVd0Vdd1XVd1Vdd1Xdd1Xdc0Xdd1XdN1Xdd1Xdd1Xdd1XRcIDVkFAEgAAOg4juM4juM4juM4jiQBoSGrAAAZAAABACiK4jiO4ziSJEmWpVma5VmiJmqiqIqu6QKhIasAAEAAAAEAAAAAACiWoimapGmaplmapmmapmmapmmapmmapmmapmmapmmapmmapmmapmmapmmapmmapmmapmmapmmapmkaEBqyCgCQAABQcRzHcRzHkRzJkRxHAkJDVgEAMgAAAgBQDEdxHEeSLMmSNMuyNE3zRFF0TdU0XdMEQkNWAQCAAAACAAAAAABQLEmTNE3TNEmTNEmTNE3TNEfTNE3TNE3TNE3TNE3TNE3TNE3TNE3TNE3TNE3TNE3TNE3TLMuyLMuyLCA0ZCUAEAUAACmrrfZgHIEok1ZzaBBlEnPRFUPKUewpUggpiLlFTCEFrbaKOcWgxdo5hpCT1kPolGIQAqEhKwSA0AwAgyMBkqYBkqYBAAAAAAAAgOR5gCeKgOaJAAAAAAAAACB5HqCJHuCJIgAAAAAAAAAAAAAAAAAAAAAAAAAAAAAAAAAAAAAAAAAAAAAAAAAAAAAAAAAAAAAAAAAAAAAAAAAAAAAAAAAAAAAAAAAAkucBnikCnigCAAAAAAAAgGaKgCiagGiaAAAAAAAAAKCJIuCZIiCaJgAAAAAAAAAAAAAAAAAAAAAAAAAAAAAAAAAAAAAAAAAAAAAAAAAAAAAAAAAAAAAAAAAAAAAAAAAAAAAAAAAAAAAAAAAAkucBnigCnmgCAAAAAAAAgCaKgGiagCeaAAAAAAAAAKCJJiCaJiCaIgAAAAAAAAAAAAAAAAAAAAAAAAAAAAAAAAAAAAAAAAAAAAAAAAAAAAAAAAAAAAAAAAAAAAAAAAAAAAAAAAAAAAAAAAAAAAAAAAAAAAAAAAAAAAAAAAAAAAAAAAAAAAAAAAAAAAAAAAAAAAAAAAAAAAAAAAAAAAAAAAAAAAAAAAAAAAAAAAAAAAAAAAAAAAAAAAAAAAAAAAAAAAAAAAAAAAAAAAAAAAAAAAAAAAAAAAAAAAAAAAAAAAAAAAAAAAAAAAAAAAAAAAAAAAAAAAAAAAAAAAAAAAAAAAAAAAAAAAAAAAAAAAAAAAAAAAAAAAAAAAAAAAAAAAAAAAAAAAAAAAAAAAAAAAAAAAAAAAAAAAAAAAAAAAAAAAAAAAAAAAAAAAAAAAAAAAAAAAAAAAAAAAAAAAAAAAAAAAAAAAAAAAAAAAAAAAAAAAAAAAAAAAAAAAAAAAAAAAAAAAAAAAAAAAAAAAAAAAAAAAAAAAAAAAAAAAAAAAAAAAAAAAAAAAAAAAAAAAAAAAAAAAAAAAAAAAAAAAAAAAAAAAAAAAAAAAAAAAAAAAAAAAAAAAAAAAAAAAAAAAAAAAAAAAAAAAAAAAAAAAAAAAAAAAAAAAAAAAAAAAAAAAAAAAAAAAAAAAAAAAAAAAAAAAAAAAAAAAAAAAAAAAAAAAAAAAAAAAAAAAAAAAAAAAAAAAAAAAAAAAAAAAAAAAAAAAAAAAAAAAAAAAAAAAAAAAAAAAAAAAAAAAAAAAAAAAAAAAAAAAAAAAAAAAAAAAAAAAAAAAAAAAAAAAAAAAAAAAAAAAAAAAAAAAAAAAAAAAAAgAAAgAAHAIAAC6HQkBUBQJwAgMFxLAsAABxJ0jQAAHAkSdMAAMDSNFEEAABN00QRAAAAAAAAAAAAAAAAAAAAAAAAAAAAAAAAAAAAAAAAAAAAAAAAAAAAAAAAAAAAAAAAAAAAAAAAAAAAAAAAAAAAAEAAAMCAAwBAgAlloNCQlQBAFACAQXE0DTiOpgFH0jRgaZ4H8DyAKAJMEaCqAEAAAECBAwBAgA2aEosDFBqyEgCIAgAwOIplaZookiRN8zRRJEma5nmiSNM8z/NME57neaYJURRF04QoiqJpwjRNU1WBaaqqAACAAgcAgAAbNCUWByg0ZCUAEBIAYHAcy/I8UfQ8UTRNVWVZmuZ5oiiKpqmqrsuSNM3zRFEUTVNVXZemaZrniaIomqaqui40zfNE0TRVVVVdF54niqZpmqrquq4LzxNF0zRNVXVd14UoiqJpmqaquq4sA1E0TdNUVdeVZSCKpqmqrivLsgxE0TRV1XVdWZaBaaqqqrquLNs2QFVV1XVl2bYBquq6sizLtg1QVdeVZVm2bYDrurIs27ZtA3BdWbZt2xYAAHDgAAAQYASdZFRZhI0mXHgACg1ZEQBEAQAAxjClmFKGKQkhhdAoJiGkEDIpJaWUSgUhlZJKqSCkklIpGaWUUkspg5BKaaVkEFIpqZQCAMAOHADADiyEQkNWAgB5AACEMQgxxphzEiGlGHPOOYmQUow555xkjDHnnHNOSskYY845J6V0zjnnnJNSOuecc85JKZ1zzjkIpZRSOucchFJKKSGE0EEppZQOOgedAACgAgcAgAAbRTYnGAkqNGQlAJAKAGBwHMvSNE0TRdPUJEnTPM/zTFE1NUnSNM/zPNFUVZ7neaIoiqapqjzP80RRFE1TVbmuKIqmaaqq65JlURRF01RV14Vpmqaquq4rwzRNU1Vd13Vh26qqqq4sy7Bt1VRV15Vl4LquK8uyDWTXdWVZtgUAgCc4AAAV2LA6wknRWGChISsBgAwAAMIYgxRCCCmEEFIIIaSUQkgAAMCAAwBAgAlloNCQlQBAFAAAYIylGGttGKNYa62JI1prrbWWVmuttdYaaae11tpqrLXWWmuspdZaa6211lprrbXWWmstAEB3wgFA98EGTYnFAQoNWQkApAIAAMYo5RyEklKqEGLMOSklpVQhxJhzUlJrrWaMOQgppZZa0JhjEFJqrbWaUuekpNZiajWlzklJrcXYaq6llJJaay3V2EspoaXWYq251lhKSi3FVFuONZVWWosxxppzaym1FFuttQbXUokpxgIAMBscACASbFgd4aRoLLDQkJUAQEgAAGKMUow55xyEEEIolVKKMecchBBCCKVSSjHmnHMQQgihZIwx55yDEEIIIZRSMsaccxBCCCGEUkrnnHMOQgghhFBK6ZxzzkEIIYQQUkmdc845CCGEEEIpJaXOOQchhBBCSCWlFEIIIYQQQggllZRCCCGEEEIIJaWSUgghhBBCCCGkklJKKYQQQgghhJJSSimFUkoIIYSQSkoppRBCCCGEEFJKKaVUSgghhBBCSSmllFIKIYQQQigAAODAAQAgwAg6yaiyCBtNuPAAFBqyEgCIAgBAiHPOSauJUIw5aT1TDDpptXfKGcQgxUw5pBik2jnJmHISQ2ohZE5aiTmlEkqMPdhcYw0CAAAQBAAEmAACAwQFoxAECGMAAIIQmSESCqtggUEZNDjMA4AHiAiJACAxQdHqwgXoYgAX6MJdDghBEARBEBYNQAES4MAJbvCEN3iCGziBjqKkDgQAAAAAwAIAPgAAEAogIqKZq7C4wMjQ2ODo8PgAEQAAAAAAUgD4AABAQoCIiGauwuICI0Njg6PD4wMkAAAQQAAAAAAABBCAgIAAAAAAAEAAAACAgE9nZ1MAAIDdAAAAAAAA++uNcwIAAAAh+FnKHkA5tp6WlIuMgXxxbmViU1JFQzyw07Snx6XAyL66vLTYb8xmbP3ZZjcLJrDAbW/dd+uBA727IiKiGOnVVdq2aZq2BYgks2JFJs+d33uTxf4/z9P/JHPvvTf160PsvQDE0p9skFz7MVnnCgM4HAEAIhBcKqCZB9V3+1O/yopISzKJuJ5pCNqaVnmMz9MmzVkUkCGAQqSZPgC62E3lov2Izw0U2Tec7HwlRCu/OjadCWsy9OebMGVTAZtHNuC7lrLrY9wDAGBCwAAAgKABAABk15+wm2uoGqdxqCgAN63sdm4VGYIi+92naqfI+uzdK+tTfxyqIhNJ20wraJJNUtA0iTRN0kxDeaby5JHmQ1UavVbBJUnFe9jZrHNi88NDSPPSFdkGLqzHEiCVSjuFjQSPkpJnUFCpRrOlwAAQWZF96zPyXaIig2c63tPMwEDnFL7YbcPrx4taBPLbtGgfx9Q0dod01n7DVQr4XbQ42vk3dMxGDvCNOKUxNACDzBawQQAwBAwAAEDC2MY5miHQIQAAnqNRIKNXjSgRGWnlxdsfXDjL0WKMC5pRoR7NVEo8irRVuKuYSnmmUkqrygtJ0jlyR7k1fZU4j/ZWnsh3UkpJGqXkqw1MAag8m3//K40MEhYa5AF6ZqsBgQoa4DcBvtgdlof2BJBa0ZQ24GKHrUFit9VP7RGMWGCUBaia0d6m0RvjDiAA0wIGSIAEDQAAAEAS+U66vX/8lZD6ALC45Pg7R0SI6OmkW34tlibpKFICeRbAA5J2XFGPyQ4FfkMIRFTqO/DXN/5QPKn3LXJ73vNjeTYUUaUNUl8/SaWAKQDGFz5cShUsQUNW3PjPTrgYoCGhYWYCvthd5qv2CCBWijIWAnbVZBK7Y79pjwBip8956XDxhmSP9qaZOH2ALUCTpgUMAAAAGgAAAICW8BW5zXjtwXtdSQLEMl7Mr64WWYyyujLzxmIkouoXIVpALSqvf+tYc5QfezMArSeK5nInoUJVPdIObaVC8pUi5VcBz4eqpqQA4C3/90XI0GiwYDFsGkb3HaNO8IY2AL7Ync/Xt7wE2Ma6MOHRuFknid1tOr9lUwOZxWiWZdHjphyWVrOU1I0tYMZoAQAAAIAAAAAAkHwnKegKT+UBAPJX/alqxvuPPMzVffcWxgmotFB+UoFfX0ynn9+bp+H1M1m5dAvoTmjvT1B+kBH7S4SKj1BgAOCPf78kDVgMlx5JYR8QDA0anDKfCxfe2H2cNu0xMANm60JZ5bgZTGL3vO7akzCCkvO9FbOseNysYN1G3DSABkCwaAIAAAAAAAAAgK8qX99R2i/VAkBYjfU1ISPdV1dmnp1AEmkBLb9VIFEJLekh4plqV4CqqnZXgbjSqFTrFwVVjwDAeEmGizShWqWUqCCVXwBA/etRkXGxLg0Iaai4aOdsZt7YfZ5W7SGQALUxB8pKx30MHHZP+67tAUcA2/sL+ql+L47o1CQ2NACAlQUAAAAAAAAAAIBnRFHfIQKs+dVjb5QHlUV3TwiBPAryKAJ8I9JW6SrNlu7htW24i+RBHo1CiOQJAB46Bg+t6+ngQlKoyiPAAkAaT6DCJeNyYcFFFWP9AN7YfZ7Wjy4CtPa7EFmxSezejlU7CSzAV+qCbtUhZvRJ19UYWwAgnQkAAAAAAAAAALSC7yIqXwAAVS2pChFV+SMpUlQVviW4j2eVJ76VQEp4UJJKpV8x5zWWKkUbqjhNgKjSBnzciGs3CuoByTeAAcDVwxsqCFyoFQYmD0q+2P3Yx3d8K1BLGmjpik1i971P2gmAAOa0EFWx0WfE7QVoAABMmwAAAAAAAAAAIC0kv+8bgC8hWlWV+q7vAEIqVfhGVIlHS0kLXhFEecAjKN3RVq6Fvn4Vi4jIF7UNa5iQT45WtY0CANX4fiJAc2FgFr7Y/bV17VaQAtP+B8pCFT8kdr/WWjsZLEA2eKA9VbzosilFP8AWAEDaBAAAAAAAAAAA6ju074L5nxAexNeIAIoWCICAqrS1d578d48pdKJDjJ2HxIWq0ooChq/QgHiH4pFHVAAANBc0EhZUHFcA3tj92YdPvAjA+i5AdSeJ3a+11k4HBLBFC9EVL7pYXHu6sQUAkwQBAAAAAAAAAIA2lbxnBtqFKl+AyuWxlJSKQguuc4jJcYf1joC4QjSijrCWbFN+PREVRfS2sg2A6BW4aDBgMQC+2P1jK9oNgAKs7wBUnyGx+2ttT34rQPsOQPGiJxaLlY6hAQAADAIAAAAAAAAAAHyrasDqrB3UmwISkq9AiC8AkK8KRFsRXjrKqGaxjsm7rtoQBWKJSp7PqAqgASCtRwFZBr7Y/Wsrb7gKwHouQPUZEru/l6KdChaA8bsQUfEhcVUDyAEAJAAAAAAAAAAAYD9/PHkRoOIbQF56dCL/EJCvu5WeS4ygXgCpdiEpj+IZBdBzLAYA3tj9t5c3JAFoawGK3yx2/9qKdgNIAdbvABQ/JCatpxMaAAASBgAAAAAAAADQNbsuuBFVvgnoWDedRQVtCqRwwehFK1EKPJQvNvYIAGg8gQtRAd7Y/beXNyQBaG0Bqnto7P7byxveCjDeA1B9korVDmgAAAgAAAAAAAAAAMCPBam9LFTQ15CAOlwJaAgBCMvA5iYAtB8BGt7Y/beXNwQBaGUBqm4Wu39t5Q0vAVjvhYiqnyRxgNsNOQCAAAAAAAAAAAAAjHEvWFB8AYQl1qqGypUBEHjCFSzADyS+2P1rK08wASi5ANVpFrt/beUNVwFoz4WIqrdxpmGd2AIAAAAAAAAAAAAAwEKMhxq4BgIMgIJWIAgAkAH+Z/1ry28QASi+ANWb9Fn/WPMTrwLQngsRVT/NrJmZOYOtoIZnRkNwQNqwQdqkAQAAtjXm2+74nm8YAFiDXZPxxbMJpmENhrFjsUP2S60FFmbMfg3LYgwAC0DtmLEL1s5ia7AsBowFlgljChbAmQzHjIenpCZ2Rg3MAWoAoJYFOoC45FQAAB0A6C4AwAI6AAAMAMABDAAAOuCABcAAHcACAKADGgQsGWgIggWXBNUAKt5X/beXN5ACFB+A6nbyqn+s5QlXBWjPgciq38PMzMyMjq3gzMyM4MyMbtq2bZo0AAAz+2WWiZllDADKYrRHe037Ww1YrF0MtbN258vM2PYwMwvGMON7MAOrDcsAMBiYxZI2LC12AIAdA2R2MtEes7MAmO5raTXave8Ns+0OAG44eqeYANjXMpcADgAA7AEAB2A6AIAOQAcWDHQAHIABDgYAAAsHACwDoANgAAA4DADgAywAgA4AgAHAAQAAFsAA0AEAAwAyKgsJGQksBI0LFUsCKhX+Z/1ry29gASi2AMWhz/rHmp9wCMC4FyKqfoZZMzNzRnArKJ4RHA1BjTEJgiRJ2yQAALO7ljHssACww2AM8nM+AcaOHYtZa1ks1rZ2YWGMYX0DAxaABbOsYcbMgrGWYSzAwgBgB3aMXQuDzWAQTx0DS1EAfAAAUsNwdIADAHD9KgA6ADRw6AAAQAcAFjAAAIAOsDjoAAAAFnQLADoAGAADDmAAAAeAJWOAZCCgMlgwCCAEBBf+Z/1ry29gASi2AMWhz/rHmt9wCEC7FyKq7mFmZjTmDO4EZ0ZQYzQEh4RJ2yZNAwAA7DKzrBkLADAsjFlfWuxghpkBg11rGHanZQBgBjsAYAAAwO4wMIsvYBcAdgwLOAAG5sCyrMHsAgADDqhuAQAGy9oEdAAAsACgAwCAxQEArAMAALAcGAAcWAAAWBwAsADoAB2wAA4AA4CAjIHgwmWBiqqCLINEBd5X/beXN6ACpAxAscmr/rGWJ2wKMPZAZNXvZmZmZs7M3cyMoIaGhsZoaOigTdK0TQMAYL7YmbXDMAuAWQvfy/ie7xkLwMCyduEAWYAB1syChR0LYMHA2tHtsOyMNWAHMENZZ1dhzOiW/m0sgD2M6TEs58TOxCwA+rAAuGHgdGAAgAMAgOVFNBMAcDg4AAB9AOgAAA7AAgDjGCyAAQAMmAMwQAcAhg6ggwGOAQADAOg6AAcMAB0GAB0ArAwqXBc0GUTAgoZsgQQeaP1rzx9gASi2AMWhz/rHmp+wCEA7FyKoPs3MzMzMYCuoMYIzGiM4tmGYNGkCAADAMLPMsgsAsADG8A0wg4VZWGPtWNMGLADYBYAFMAAYgMXaAQMYwIIBbBkGA4BhYHfb7VnMLrMsgDUHgCsLDgAy2QPoAEAHWIADADAAFgcACwCADgwAAwAdBgAOWAAwAOAAwMEAgAPAAQQWWDI0BgyQVViwkAHeV/23lzewAhQZgOJCXvWPtTxhKECuAag+zczMzMxo3AnOzMxojIaGBk3btE2aAACAHQbLAADsgJ1Zs8M3CxaMMQM7mAFaYGCBWYM1gAEAdmBgzWLM7iwGYAGABZhlFgNYZsbuV3ba7QFjZwZwC8PBgMI4C2AAALTDuG6gGzgAAAPQAXAA7MIADCywgM4CDAAA7BodAHAsADAYsACAcQCAAwPAAADoAIB1uEPv6CzgGABYyFBBJsm4QFBpoCHhIgHeV/23lzeoAhQGoNjkVf9YyxOGArQ1ANXPMDMzM2c07kZQY2ZmZmY0SJqkaZoAAGB216w1azEAYAyww7cvA+ywAxbMAMa0FwCYwRcAzAAAwGBgBmZ2GAuAtYAFZhZghgFMO0zM+fwwTWsHAQA1OGCFDAAAcGCAdgUJAB1ABx3AGQCDAAAAMIBZoI8BawA4AADgFjALAIAOwC4AAAN4wQBABwugA6wOHcgBjg7d6AcOAB3AAHQAACwADihkUDUSJNA0NFwyuDQuAN5X/beXN6gCFBag2ORV/1jLE5oCtDEA1WeYmZmZM4LP0ZiZGUGN0RDUTZp0NmkDALBrGYyxAAALZtmZMcMCgAEDdgZ2AcAACwAsAAAAdjA2AxYGAGCBsd3uGljoiwGmqU/DwLB9MAcc0wG6swYA0AEAKKozAAcA6AAcAOAwAAAAx8IAgGPBDguAWQDQYQDA4mAAwMIAFgDoAABw7AEAOhYc4AAW6NxZuAMABxgDDgAGC4GBMBBAqhAYsEjQIAjeV/23lzeoAhQGoJjkVf9YyxOKApQxANXbzMzMzIzg0ZiZ0RjBmRGkTZOmbdsAAJgZdoEBACwwg1nzjQGshYUxAIsFsAAMWGABAAaLARgLLAAACwDDshgWhumms6yW4KgpcCwc6AA7y0EHOADgYGXOAABw7gAOgIMXHAB0cIAD7ABgAAAsQAcAOGABALA4wAEAA8ByAGAAYADocHDooPcbAKCjOgAAOOjAggPIJBqQSBIECKQEVDJUBgveV/23lzeoAhQGoJjsVf/ayhuSAmQbgOoeZkZwNGZG8DkzM6MxMxqjYZKmTZIGAAAGhl0sAMAAw7K+FzAYYDGAYQ0YADAAAGAABmsBCwCGNSywALqdZVprCGvRu+PoAHp3+oQOADoAgFAdOQAA9A4OONABgO70jg/QAQBDBwBYOMCxAACwAEAHDAALABjgAMByANABgAUAALAHAKDDugP9AABcB6eDBYADABYwcACQUDFkLFxQMypQFyQwAE9nZ1MAAICVAQAAAAAA++uNcwMAAADkJbgVF7a0qsnJm8DRtajCtrW3uLq6urq6u7m63lf9t5c3qAIUBqBo8qp/rOUJSQFKG4DqHmZmRmNm5jkzozGjMRozNGDTNkkAAAAWCxgAAMBijFkDADAADFgLDADsAsAAAABgAQOABQDGYNYMAN3OzLYCYLeg6x3QDRYAHS8wAIAOADBINVGgowPgrrvjDgBYHHQAHV44ALAL6GABDMAeANgBAIZjAXAALAAAAAtABwAGoAMA6wAA0MH9sq53YAA6AAAAFgAcSBgILshIFQRULhLeV/23lzeoAhQGoGj2qn9t5Q1BAUoZgOptZkZwNDRmBJ8zIzgzgjOjQZqmadoEAACwLIy1AAAWALu+AGAXFrAANrAAYAEAAMDCGMAAsAD0xZDtELjFFXB9xwCHmtPpABzQYQCDZZXtHAYAQKcvDgCAA6PTAQAdAHCAXRwAwLHAAsCCAwCwsACgAwCABQ4A0AEWwMIBANABB/0XAAfL9Q7OAQMAABYdqDQQBhhQWVwsXHCx0ADeV/23lze4AhQWoFjZq/61lSeYApQcgOrTaIygIGZmBO9mZjRmZmY0QBumbcMAAABYFgAwAAMAgBkYAGAAAADAAsAsFswCzFqzZlvfy4K5BabjujE6QOiABQ4AME1l9dBwfXVc5wAAHAegG8ChQ8dhAQAdAAALrBsAAHRmAQADOgAwAAAdAMCADgAAwwEAYAEAoHccAGx318EBABgAewBYJGBcNCCyhiSADJ43/WvLb1AFaDIAxSRv+teW3yAKUHIAqruZmdHQmJl5juDMzMzMaOgmado0TQAGYGYYDAsAYACwYwHAAGABIACAgQWAAQBgFxgYgJkFWGAMXAcz2oFb3AEEqT57B0dftwcfwAAAjgMAGKLOTA4H4Dp33DkHdIOug851LMxhnTEYoAPAwIKFAcOAA8DBgDEADBYAAJgOwLCwBwaABRYOAAYAC1g+4Ba9Dw6udwA6oP8AgAMscFhwAEAHgLpgYCCQwGWpSECjIiwkAL43/WvPH3AFaDIAxULe9K8tf0AUoOQAVLuZERTU0JiZec7MjODMzGjohk0y0yRJAzBYGCwAAGDBWoABBhYsABgAAFgAAFgw0BnoABiaamqNM9C5/tLPzLmFw9jj2ANw6AA6DEwYDDp1ZAAAen/PuRcdgAW4M10/h1u4AGCBWTg6boEO08ctBhYsA1gAgB04YAEYHACwgBsAAACsDgAAoAOdAQDdgblfAEB3/uuHfgAWwABgHAA6ANwLCZoGLosKGY0AC6EiQQKLBd5X/beXN6gCFAagmPRV/+3lDaQAxQegOskIAtCYGcG70RgNQY2Z0ZihAZO2TQMAALAAGAAwBgAGAGCBBSyAwXVg2gvQpx/WsIZAPwCBpYMDA8BA6qlppuno3aHfwEEHsHTgxeGAG3CwAADLsDoGC3QAcNYAANABoAMABgDAAQAADABwP93wAwAMAAewAABwgMRCBi4aV4YAtyIDvjf9a88fcAVoMgDFQt70ry2/ARWg2AAUF2YoKKgxM/OcGY7GjMaMBkmbjrZtkwZgsbAAAAAYWAYAlQEAwADAAAwAGLAGLAAdi7Z82KG2W0N9utBB57XmtrvQ5xaAjg7QLR1MmEJ1RQ4mdHSgo0NHB2Y7B2McezCgO70DdNABVqd3M8BCA+hYALAAAI4BLAAdwMFABwCADhwMnAUO3E8HdDpY9wNwAIBFBwboQCJBloHFEEDNi3IGtYJsAMEgQLAAXif9aytvUAUoDEAxqZP+tZU3oAKkDUCx0ZgRxMzMPGdGYwRHY85MJE1WpmmbAJgFALCw1o4FAFgsMGD1YQEArAGDBQAAQDd0WBg4u2d266s9pnPY3q29PejddXMWFkGsWWAt4HAdADDJ2e9ZsO4AgLt+p9NZc3TUnDnodMP6dJYDYDiwcM6YAXAs+gAAwFoL6ACAwYEFAAZ0BgBwAIMBwMJ2OHQ4xXF+bqADUP3p4A7AwAEAC+AAACoZyA0MJBlY8krVUHNVFyoVaAzIGhIILCS+N/1rzx9wBWgyAMUkb/rXlj/AClBsAIqNhiAAjZmZ58yMoMbMzAxJkpFFwwYAGCwwFgAsAADAAAZ00PsNi7A2y4E+q7N0cNCPcoN+BoCO4+AMgMkwaNTqyTmAQwfX6Yd17jowFgf0AwwOdFjcQac7AP2gs4ABAOgAsDgABgAO6MCAAwADHAAAnMGxIACrA6ADeHyAdYJFl0MHgA4AOgBgAABcDa4G1IsEA0uYIJNZKi5UCBU0njf9a8tvcAUoMgDFJm/615bfoApQZACKFQhCEMDMPGcEZwRnZkYjkyRdNGnAAAvAAgAcGC0LdNt1uj184rrt4KgOxg0AcMA5AExgVu0TDQCAfh1Hp78A6Pjgut4B2A4dB+g6DAAGgA5gwQF0wAIAADgsAAwAOgAAOhaABXTAYTAsQMepwpgHFgAk19PXAjoAwAIdYDUYNCQGUCuouJFlGQsBDRYBLgkBXif9aytvUAUoDEAxqJP+tZU3qAIUBqBYgKAgoDEz85yZGfHMzAxtkyybtAHAMAAA4IAZAACwHICF4KoHSDxwwk91ACfBbU0/GF3/OB+gY4EODqAD0lRRZ6aBrnOgp3d3d7foBgfQ9Q8bYOkohnPoFLrg0KEDLABgYQFsBywA0AEAFgyAcTiAAQAwwAAAMBxQwCz6DHY720EBqHmwgiiUkWeBtdYc6zAAC2AAgA5jQeCCpnExEmFBrndpi04gk3ENWAB+J/23lzeoARQaoJjcSf/t5Q2qAIUBKBYgSAAzM8+ZmRnBEY8uqNsmWSRJAwYMADIAHQCADu4WnEVxkUNCrvfecY45gGLuHICOQwcdBgZgaJu6ZBjQO4D65bLo53TYAWfQ5a50Bgh0nQEMEMvoBejoAAAdcywAAAewAAAAHQDAwOqwAAAWLAY64DIAw9bQo2B6AzHWQbEVw0QdBiQBsGDhAMhgoAUYUHGR8tVKmppgaRAgZBpoAH4n/beXN6gBFBqgmNxJ/+3lDaoAhQEoFiAoCEBwRvA5MzMzM2eGpkmWTRIAwFoAAOAAAAfOwaOnMIsEDmzvOVOCDtPZjgV3wAAY5CxX3OQAAD16OVWuoLuhoKM7B/Rus7oDwOoBpw/Q6bDAQrcAADoG4LAAADoHAJiBAwAdAAwAdABguwUAGAAMjN7NLGoAcLVhcT3YYdMEw1IwgaFgwQGAAQBJgIXAZYErLmzkgZZIoHKRoAF+J/23lzeoAhQGoBjcSf/t5Q2qAIUBKCYQBICZmefMaMzMzOy6TtNmtkkYAGABAIwOB9AHIMctaoeasRxqI8UUq/fitqecbvQeABx0FPoBCDAHdVe3MSccDlx16nbLmYDZA8hSfZRZ3ercEDgAHX3AkeFGBwALB0AHAMAAsOAAwIE1AIADAMABGDpQQMFCEFgABqboW8+gUBQWuWrRAYBgWeiAZQEANAJUEgMMFtRxRTIMcKlILABeJ/1rK09QBSgMQDGok/61lSeoAhQGoJgAgoDGzPA5MzMjODNjnabNskkDIABwgGXhAA4AwGGwZoCrOn1hn4GuWNNlBQCL41YuYYBsMmsvFiQA0LvUTVGUrqPo4iwQzLmFi1UAfXCdEcA5wAAAOAADAAALONABcLAAxwDYDgAAS+cAABYHABgCO9SiFqRZAEANeVyBDCYILAIq4ACQQCaQMUigsarB7GiyIJNBhSWBAQAAAAAAAAAAXif9aytvUAUoDEAxqJP+tZU3qAIUBqCYQFBQEBqCM/OcEc+MhoZ+dA2dNM2yaRsAWAMAADoMAAAcABhwndV7AFuBHEoHm+o2XlxQitgscgCIYwwcoANtDNTRpiFxhQPZqlKqblUFOoRwCNyy1mGMdVDuLgkdB3AAgAUADgAsBwAAgA4sAGA6AHTo7AALEIiwqShYFkER7CC1RjoskHSAsbAAAAmVBpYEhoCLK99LZiCg0ZAhAwAAAAAAfif9t5c3qAIUBqCY1En/2sobVAEKA1BMAEFAcMQzz5kZCs7MGQ3dpMkiTQAgAOgAgAMAZ4AOAjDZoesWpxeq0a/TsTo5GUbkACwdiBwAgdC0K/QJ2kIHUF1tvyByAGq6sr3riIANBdBZFkAWZw4ADDAAnQOgo2FwADgAwAELAMABAAv6HAwBC4BR2GoMc7oiAGCoZuqMrcF2DAAwjA4A6ABokBEYDIIFWoHQaUiVigSsDFwAAAAAAAAAfif9t5c3qAIUBqAY1En/2soTVAEKC1BMIEgAMyP4nNEtqCEoODNDmyTLtEEAgAXAAMABAMtx+gNQCs51CqR0CLKFTgeWoOsT6ABEJlVqj9NQAByUXCglyMrAQnSFm+P62jpkAcAe6H0wgMwNABgd0IFiAOi3AIAAA2YtDgoKB1pXWGwUBGnAHrcG5rAQABgGADpAJbAgaCSoGoumXDUGmRhoqCAAAAAAAAAAAAAAAAAAAAAAAAAAAAAAfif9t5cPqAIUFqCY3En/7eUNqgCFASgmgCCAmZnn6KOh4RnxaIxuk2SRtAkYAA4AOAAAHSgOHgmFcYtetnIUIlx1p59YRABkcCjoAEBiXJeMJiAAp7qk7IQyLE4n2M5uP8CiVIAB1MHp3WABwAAdGAewgA4Ai8MAAEBnAIDJLgCWK2z6suPRpIAbCA32dAEDdFAAAAsLOgAXgYSKysACEk1/V1S4BgSoCQEGAAAAAAAAAAAAAAAAAAAAXif9aytPUAUoDECxUCf9aytPUAUoLECxAEFBQHBmBO9mZmY4gkfXSdNm2aQBADAAAOAAAAMAnA7Oorvg+nTW6IeldwI6OlU9qwIOBjo2GB0ASIPMukpRUZuUpA7UooB1B3A6qS76WgACFHRwMMCCAwCgAwAwAHQAOgAAAOvCAYBbAEBhAWUKwsDJQCBYRvdsBWPmVq1GAg4AkgQVEtmABZZ0odQ1BpIUNBAsGgAAAAAAAAAAAAAAAAAAfif9t5c3qAIUBqCY3En/7eUNqgCFASgmgKAgNGZmnjOjMTMzZ0Y3abJsEwAAAA4WAICBAgBAB4ADosBMCn0GOSTdBjp650jRT6HPAVAwsPQDOgmBXrXEjOEKQLZTYVKu1i7oE2SRoNB3IQR0HCh0q4M6nA4AWByADgAMAGAA4AAA0wFABwBAh3E4QIclAB0HgCHGRhliFQO2FIRq5Aalu4EBwAEWAAAcDACAAZmLMHCBhbBGqhqJhgxkXF4n/Wsrb3AFKCxAMaiT/rWVN6gBFBqgGAAAoM/Mc2ZmRnBmxjRps0jaBg0ALARdAYK+nHV7nGAvPdsP6BbVFwEAwqwTAEhA1l5eICiA1SulVyQCHEoc6BQF1ojVxS1sH66DBVaHYwDdAusAAA4ABgcAAAAMAOhw0AEDdOgAYAHb0QEULDAsSoapNFAcQEQ9g1WDCcCgD1RkMpBIMCxUUKkmRkaMCoMGMlRBggAAAAAAAAAAAAAAAAAAXif9aytvcAUoDEAxqJP+tZU3uAIUFqAYQFAQ0JgZ/TkzMzMzM0PTNLNJkwAACwAA+gEADgDQAUBHd1t0hDhOuIMQ8cgMGdM5OsuYLICUot+GRCbqGCU5bgEUVaW2sFLKQU+n60oxwC7gijooKMwC9APosACApQMAYAB0AAAdAAALAAcAgAHoWAAAmAIAgrNYUBBlFVQrMCyBkCYWDNuZAwMdAAOAA4DswgVZAlUBLkPNv6WSkGgqMNAAT2dnUwAEwPABAAAAAAD7641zBAAAAPlznTYMurq6urq8uri7ubq6fif9t5c3uAIUBqCY3En/7eUNqgCFASgmAASBmRE/Z0ZDcEZw5mhkm2TRJgmYBQAA0DE4ANB1QPXdXqBAras+hT6wxumUQQyN4gSAmWhQuz5ICICtXttjpFR1MJRuFe4oDmqomAlzADjg2DXgAAA6QwccFgCgAwAM6ACgA8AIdAAsMAJFB4CFyljTGxjmANGtCozowQQAFrgBgMaARgUqAxmuJJP0s0RQgYVUgUvFAgAAAAAAAAAAAAAAfif9t5c3qAEUGqAY3En/7eUNqgCFASgmEBQEMDPznJkZDUFBwTmjYdpkNmkYABgBAAAdALDQMVg4fXRATYEr5RwiVs0xBQfQlRtw0OkMShwsmAxBVteMU1uABd2z52aLhGE6g8J0BLXOWbtxADjYAf2AdADgBizQAQBgAQAAxwCIDg4AYwFwWNARzCwYq5rBgCsYVhYDBmMzwKAAAAsAHQAOARcsJAMLqstieJgdLHIDrkEAAAAAAAAAfif9t5c3qAIUBqCY3En/7eUNqgCFBSgmgCCAmZnnzGhoaIzgzIxO0mTRtgEYAHTAgOuwAOigo9M9jRRG7xCjyCIHHa7rYftcAOj0xS69A5DQTpV1CBYFINslRZQoM+wphq3D6A7dQnG1DABwHSCDA+AYAMA4AAbAAToAHGAAAThYBRYdBQCyrKkbs/0ZAkcwMdWEKQqAAwgAOAMAFgwcAC4SGiSDBdxLYqRsSAELFtJCAgsAAAAAAAAAXif9aytvUAUoDEAxqZP+tZU3qAIUBqCYQFAQ0BDP8A1YZmY8M3N0Dd2kyUzTBAAA0FAUgyKABQAAOgA4oGKxDgN2gd7rKDoKzp0ZVdleAWXhHLJ5UOgAqKjLytXQoVBmDacDw3UUxAF9BiwFOAdgcDpwAAAYCADAQQeMAdABAANw0AEMAIABAO4YKAQiDENcHSxnwIxcYwt6Z+1yAQYcwAEgQzNAMhAg48LtHCRUIHEhAQAAAAAAAAAAfif9t5c3qAIUBqCY3En/7eUNqgCFASgmgCCgMTPznBnBGcGZM0OSNsumDQAA4AALAKADAOAABSiHbtbdQt0oNoZeEIcunAkAAYOy/QAECIo6hEAB6FFUJEWFAUhHQcHC4hQF6EDR0Qco0AGABQ4AWAA4AAp0MACAAwxwAAAHUAydwyhYDADYYDCvDh3mSmHYqKLHYGAcgA4AFnQAAIuMhQtxIYGojVK9VBAJAwNYAAAAAAAAAAAAAAAAXif9aytvUAUoLEAxqJP+tZU3qAEUGqCYAIKC0JiZec7MjODMzGiQJMkyaYI0ADgYAAAHAACwgIO5DAZAl64XRxh6d0Z/dLqOcXdWBgIAdCgOAAJCqFmhICAHOtsrpbq9Yjs4GMGZCAPTjUDoIEs/UDADgAMwgD0A0AE4AGAAwHQAsABAhwMAwMEACOhzAIAiECNr+yZY1WQGgKGqUtzYjhmAhQW6PQACCQSVBtkFKjn3N7jBoEJAhkuVwAVeJ/1rK29QBSgMQDGok/61lTeoAhQGoBhAUBDQmJl5zozgzAjOzOg2SZZp0wBgGAAAcIADAAALAKwO5xcgdXDiTmeKYoSd0B2kW4wAUGCVIh1AoMlW1lqSyAFAT1VZIpeKrBukQ0eGCAdKKYADBTg6CgBrAcABAxycAQAAdMACADoA4LAABUAHBtjBLbjDwAQdZJ8AJQhTjcDCgNGhAwDYAQAHAB0AlQSWC+qFbHGTJtJoNDK1gSXjIgB+J/23lze4AhQWoJjcSf/t5Q2qAIUBKCaAIAQxM/OcmRkKCs7MZJJkkSQBEAAcgAUAQAcAOMABHnNSCw4Sk6MwYA43rq+OALAECgF0okGa6oxIBtUBdzrSZ6skxyK6AkcH6FNDDwqgDzgUy1F9cacDB2CADgAAGIAOAFQOzAACcEBA5wYAwFjSxbJpojA6RJ/HU6EoLCyAAAYAOgBggIvGgMsycCFkNfQ0MhUJC6hYWAAAAAAAAAAAfif9t5c3uAIUBqAY3En/7eUNrgCFASgmEBQUhMbMzHNmZmY05oxOkyazSZIAwFoAAOBwAAAsAADQAQA49OOQG7aj1LlulRpVPUY70KFjOgHggLDiAEAOEVmrd5kSOoB+VaE2o+hQBSWYUwhczAr6OQYOdSD6OHAAOABwAMAuWB0AcCDoQAdgDACAAwAAhg4FMACAhXXYQWCCsXoAusIg1RjAEICDAAAWqAgXNCRIAQyE1vIwPGKADBW3An4n/beXN7gCFAagmNxJ/+3lDaoAhQEoJoAggJmZ58wIzszM7GLdpMmiaQMAAOgAh8EBGOhAOC4KW0bvoKzrQKAHW3cKNQ6AcBhL7wAEQlpeS0iUA8h1UaioHtvhqmAHV653dGtxqseBg7uOPtDpNws4AMwBwAEAYAEAC0NH1wEMAOgAAOhgAAeAmQBOR4cBYHUj5qRRCEIw6KuxB4FjAokGwFkYAACWBYag4kIGqQ6KkOHCVaFJAAAAfif9t5c3uAIUBqCY1En/2soTXAEKA1BMAAAa4hnB5+ijMYKCMzMaukmbZRIAADAADonB6DBYQkeuo+DKcPRuZWquBAwoHLGQDoCBoBML/amlIwBLRWUqKgg9ljIL+nVnIdAZmI7FOOgAFkwBAAAM6AAAoBsAHQALgM4ZAAAdABwUKAYCXbsRKIAJVA/j1gBAsHALAIAOgICLgYHKRQKJkfrVzEKgQQIAAAAAAAAAAAAAAAAAAAAAAAAAfif9e0tvyAIAG4A76d9bekMUANgAAAAAQPBoAAAAEAAAAAAAAADALQBnQ6SZbKLRVGqAAXsAABkAAAAAAAAAAAAAAAAAAAAAAAAAAAAAAAAAAAAAAAAAAAAAAAAAAAAAAAAAAAAAAAAAAAAAAAAAAAAAAAAAAAAAAAAAAAAAAAAAAAAAAAAAAAAAAAAAAAAAAAAAAAAAAAAAAAAAAAAAAAAAAAAAAAAAAAAAAAAAAAAAAAAAAAAAAAAA",
"Ab1": "data:audio/ogg;base64,T2dnUwACAAAAAAAAAAAHDZNzAAAAANgwE7kBHgF2b3JiaXMAAAAAAkSsAAAA+gAAf7sAAAB9AADJAU9nZ1MAAAAAAAAAAAAABw2TcwEAAABjG4NoDz3/////////////////fQN2b3JiaXMtAAAAWGlwaC5PcmcgbGliVm9yYmlzIEkgMjAxMDExMDEgKFNjaGF1ZmVudWdnZXQpAAAAAAEFdm9yYmlzIUJDVgEAAAEAFGNWKWaZUpJbihlzmDFnGWPUWoolhBRCKKVzVlurKbWaWsq5xZxzzpViUilFmVJQW4oZY1IpBhlTEltpIYQUQgehcxJbaa2l2FpqObacc62VUk4ppBhTiEromFJMKaQYU4pK6Jxz0DnmnFOMSgg1lVpTyTGFlFtLKXROQgephM5SS7F0kEoHJXRQOms5lRJTKZ1jVkJquaUcU8qtpphzjIHQkFUAAAEAwEAQGrIKAFAAABCGoSiKAoSGrAIAMgAABOAojuIokiI5kmM5FhAasgoAAAIAEAAAwHAUSZEUy9EcTdIszdI8U5ZlWZZlWZZlWZZd13VdIDRkFQAAAQBAKAcZxRgQhJSyEggNWQUAIAAAAIIowxADQkNWAQAAAQAIUR4h5qGj3nvvEXIeIeYdg9577yG0XjnqoaTee++99x5777n33nvvkWFeIeehk9577xFiHBnFmXLee+8hpJwx6J2D3nvvvfeec+451957752j3kHpqdTee++Vk14x6Z2jXnvvJdUeQuqlpN5777333nvvvffee++9955777333nvvrefeau+9995777333nvvvffee++9995777333nvvgdCQVQAAEAAAYRg2iHHHpPfae2GYJ4Zp56T3nnvlqGcMegqx9557773X3nvvvffeeyA0ZBUAAAgAACGEEFJIIYUUUkghhhhiyCGHHIIIKqmkoooqqqiiiiqqLKOMMsook4wyyiyjjjrqqMPOQgoppNJKC620VFtvLdUehBBCCCGEEEIIIYQQvvceCA1ZBQCAAAAwxhhjjEEIIYQQQkgppZRiiimmmAJCQ1YBAIAAAAIAAAAsSZM0R3M8x3M8x1M8R3RER3RER5RESbRETfREUTRFVbRF3dRN3dRNXdVN27VVW7ZlXdddXddlXdZlXdd1Xdd1Xdd1Xdd1XbeB0JBVAAAIAABhkEEGGYQQQkghhZRSijHGGHPOOSA0ZBUAAAgAIAAAAEBxFEdxHMmRJMmyLM3yLM8SNVMzNVNzNVdzRVd1Tdd0Vdd1Tdd0TVd0Vdd1XVd1Vdd1Xdd1Xdc0Xdd1XdN1Xdd1Xdd1Xdd1XRcIDVkFAEgAAOg4juM4juM4juM4jiQBoSGrAAAZAAABACiK4jiO4ziSJEmWpVma5VmiJmqiqIqu6QKhIasAAEAAAAEAAAAAACiWoimapGmaplmapmmapmmapmmapmmapmmapmmapmmapmmapmmapmmapmmapmmapmmapmmapmmapmkaEBqyCgCQAABQcRzHcRzHkRzJkRxHAkJDVgEAMgAAAgBQDEdxHEeSLMmSNMuyNE3zRFF0TdU0XdMEQkNWAQCAAAACAAAAAABQLEmTNE3TNEmTNEmTNE3TNEfTNE3TNE3TNE3TNE3TNE3TNE3TNE3TNE3TNE3TNE3TNE3TLMuyLMuyLCA0ZCUAEAUAACmrrfZgHIEok1ZzaBBlEnPRFUPKUewpUggpiLlFTCEFrbaKOcWgxdo5hpCT1kPolGIQAqEhKwSA0AwAgyMBkqYBkqYBAAAAAAAAgOR5gCeKgOaJAAAAAAAAACB5HqCJHuCJIgAAAAAAAAAAAAAAAAAAAAAAAAAAAAAAAAAAAAAAAAAAAAAAAAAAAAAAAAAAAAAAAAAAAAAAAAAAAAAAAAAAAAAAAAAAkucBnikCnigCAAAAAAAAgGaKgCiagGiaAAAAAAAAAKCJIuCZIiCaJgAAAAAAAAAAAAAAAAAAAAAAAAAAAAAAAAAAAAAAAAAAAAAAAAAAAAAAAAAAAAAAAAAAAAAAAAAAAAAAAAAAAAAAAAAAkucBnigCnmgCAAAAAAAAgCaKgGiagCeaAAAAAAAAAKCJJiCaJiCaIgAAAAAAAAAAAAAAAAAAAAAAAAAAAAAAAAAAAAAAAAAAAAAAAAAAAAAAAAAAAAAAAAAAAAAAAAAAAAAAAAAAAAAAAAAAAAAAAAAAAAAAAAAAAAAAAAAAAAAAAAAAAAAAAAAAAAAAAAAAAAAAAAAAAAAAAAAAAAAAAAAAAAAAAAAAAAAAAAAAAAAAAAAAAAAAAAAAAAAAAAAAAAAAAAAAAAAAAAAAAAAAAAAAAAAAAAAAAAAAAAAAAAAAAAAAAAAAAAAAAAAAAAAAAAAAAAAAAAAAAAAAAAAAAAAAAAAAAAAAAAAAAAAAAAAAAAAAAAAAAAAAAAAAAAAAAAAAAAAAAAAAAAAAAAAAAAAAAAAAAAAAAAAAAAAAAAAAAAAAAAAAAAAAAAAAAAAAAAAAAAAAAAAAAAAAAAAAAAAAAAAAAAAAAAAAAAAAAAAAAAAAAAAAAAAAAAAAAAAAAAAAAAAAAAAAAAAAAAAAAAAAAAAAAAAAAAAAAAAAAAAAAAAAAAAAAAAAAAAAAAAAAAAAAAAAAAAAAAAAAAAAAAAAAAAAAAAAAAAAAAAAAAAAAAAAAAAAAAAAAAAAAAAAAAAAAAAAAAAAAAAAAAAAAAAAAAAAAAAAAAAAAAAAAAAAAAAAAAAAAAAAAAAAAAAAAAAAAAAAAAAAAAAAAAAAAAAAAAAAAAAAAAAAAAAAAAAAAAAAAAAAAAAAAAAAAAAAAAAAAAAAAAAAAAAAAAAAAAAAAAAAAAAAAAAAAAAAAAAAAAAAAAAAAAAAAAAAAAAAAAAAAAAAAAAAAAAAAAAAAAAAAAAAAAAAAAAAAAAAgAAAgAAHAIAAC6HQkBUBQJwAgMFxLAsAABxJ0jQAAHAkSdMAAMDSNFEEAABN00QRAAAAAAAAAAAAAAAAAAAAAAAAAAAAAAAAAAAAAAAAAAAAAAAAAAAAAAAAAAAAAAAAAAAAAAAAAAAAAAAAAAAAAEAAAMCAAwBAgAlloNCQlQBAFACAQXE0DTiOpgFH0jRgaZ4H8DyAKAJMEaCqAEAAAECBAwBAgA2aEosDFBqyEgCIAgAwOIplaZookiRN8zRRJEma5nmiSNM8z/NME57neaYJURRF04QoiqJpwjRNU1WBaaqqAACAAgcAgAAbNCUWByg0ZCUAEBIAYHAcy/I8UfQ8UTRNVWVZmuZ5oiiKpqmqrsuSNM3zRFEUTVNVXZemaZrniaIomqaqui40zfNE0TRVVVVdF54niqZpmqrquq4LzxNF0zRNVXVd14UoiqJpmqaquq4sA1E0TdNUVdeVZSCKpqmqrivLsgxE0TRV1XVdWZaBaaqqqrquLNs2QFVV1XVl2bYBquq6sizLtg1QVdeVZVm2bYDrurIs27ZtA3BdWbZt2xYAAHDgAAAQYASdZFRZhI0mXHgACg1ZEQBEAQAAxjClmFKGKQkhhdAoJiGkEDIpJaWUSgUhlZJKqSCkklIpGaWUUkspg5BKaaVkEFIpqZQCAMAOHADADiyEQkNWAgB5AACEMQgxxphzEiGlGHPOOYmQUow555xkjDHnnHNOSskYY845J6V0zjnnnJNSOuecc85JKZ1zzjkIpZRSOucchFJKKSGE0EEppZQOOgedAACgAgcAgAAbRTYnGAkqNGQlAJAKAGBwHMvSNE0TRdPUJEnTPM/zTFE1NUnSNM/zPNFUVZ7neaIoiqapqjzP80RRFE1TVbmuKIqmaaqq65JlURRF01RV14Vpmqaquq4rwzRNU1Vd13Vh26qqqq4sy7Bt1VRV15Vl4LquK8uyDWTXdWVZtgUAgCc4AAAV2LA6wknRWGChISsBgAwAAMIYgxRCCCmEEFIIIaSUQkgAAMCAAwBAgAlloNCQlQBAFAAAYIylGGttGKNYa62JI1prrbWWVmuttdYaaae11tpqrLXWWmuspdZaa6211lprrbXWWmstAEB3wgFA98EGTYnFAQoNWQkApAIAAMYo5RyEklKqEGLMOSklpVQhxJhzUlJrrWaMOQgppZZa0JhjEFJqrbWaUuekpNZiajWlzklJrcXYaq6llJJaay3V2EspoaXWYq251lhKSi3FVFuONZVWWosxxppzaym1FFuttQbXUokpxgIAMBscACASbFgd4aRoLLDQkJUAQEgAAGKMUow55xyEEEIolVKKMecchBBCCKVSSjHmnHMQQgihZIwx55yDEEIIIZRSMsaccxBCCCGEUkrnnHMOQgghhFBK6ZxzzkEIIYQQUkmdc845CCGEEEIpJaXOOQchhBBCSCWlFEIIIYQQQggllZRCCCGEEEIIJaWSUgghhBBCCCGkklJKKYQQQgghhJJSSimFUkoIIYSQSkoppRBCCCGEEFJKKaVUSgghhBBCSSmllFIKIYQQQigAAODAAQAgwAg6yaiyCBtNuPAAFBqyEgCIAgBAiHPOSauJUIw5aT1TDDpptXfKGcQgxUw5pBik2jnJmHISQ2ohZE5aiTmlEkqMPdhcYw0CAAAQBAAEmAACAwQFoxAECGMAAIIQmSESCqtggUEZNDjMA4AHiAiJACAxQdHqwgXoYgAX6MJdDghBEARBEBYNQAES4MAJbvCEN3iCGziBjqKkDgQAAAAAwAIAPgAAEAogIqKZq7C4wMjQ2ODo8PgAEQAAAAAAUgD4AABAQoCIiGauwuICI0Njg6PD4wMkAAAQQAAAAAAABBCAgIAAAAAAAEAAAACAgE9nZ1MAAIDOAAAAAAAABw2TcwIAAAAEqPzLHSk2M72qnp+koaKXm5iYnJublpmWkZmOkJqSkJOL1NgS+TO2pN9Sv98HggAAbZ/uf/nl/kobEW13tOf33mvv3N//RL9qDRjk1vtc3my9755dxiYoVFCVrtyIy+FyoO4s5zw3K7ciAJqm2enJze24+7oS+empq87aOSequgD81vuNMHPr/VbcvdqpIkIqE6Kr4A/6mtNqV3OuN3LnmoWiVoLI1KEjzY3/2kMVGlmTEhfa6TXAn1eMQkjJMG1nj4LTror/9SRgEh0MAxZSbvAOnTmspe8n0TKb16Weng6dziznHAkAAAAAAIBYNY60Q9SVjTgdxmXpcDqc6tFp8LDGiCqqaU9Ph41RSnWVKpdkLLhU66qk2aRhIXLilFuKTEmzCU0QgTQVaXZFk1QBESWaxTpzKTRoJCsmpEsIRBc0+HnwLJQgqCBqSwBSqUeUyAAoDwgI5z7JyGhZGve6KhDUYG8eLhaVgoUGAzYtBAMe+pWYPw8SWeO0yzIGM08gs8uAbyhLZoXh3ssYnJ0C74DEEr59ycTtmjp3AXkKk5xpggAAAAAAADS+arsxNB7WqeAAjAh4ulRUqQSUdUTkQu8uRQW6QeYytMiFYl0ltBMUAtXGUikrnyVdDYDAlTQbD0ogNGhStIglKBUEkkK1eUMAIGlR0XkNABBXaBqCY2WhtDegolVb4ZtwLahocqZLRD8HQeAKDQaLC176lcDfiaoo3M6yaOfHqOnsMvg/VaZITs+1WOcN6/gB8tOVJWtXZNglp7CcDYIAAAAAAAC0VFU9QTPwTt1Ev5cENX2JWglYrFqB2lJlBt1AXAxF2k0oY0R8KQS3OGdAoFAtNGcAwBVkAheI0uB4U7SQC4Ie0En5C1gRkA0AAGTXaAaOhN6eb0cJFY2ewSZwVXBbk8i/4xEkSTDAsGgA/umVyZ8nmcK4jVyk85rlZHYZ+A1VW5nxNNpindNClB+w8VIpSyqxgl2Sc6crmwAAAAAAAABooxh3G7KtR+hkUtPfiKxSt7AskGRRZ6bKS0LmUhroNZ37UcNX89KF5LHO/hBUwAPJRwpQ3FR8CpFKPbi3UEeUGsZKU9IuAID2NQsEQgaUloqmA/v0CW+YrCALCpFwHRGQhBUgkLgWy4AFHupl0X+CTObcRlmM85JiLrss/E+UqZLbuYYpOWeIc/IOCAjrtusyNZKiGfa2KTm5DQAEAAAAAADATCHPdiIOlxVoAc4ZIh3e0BwrAJlMlrTuoLsECsRSrGEFRGhtIz2FVgoFjwVrPRYHsaIIADZ9aTThAa3QA5rCpi+pAZAnNPCCxebVHwBxVTRdLkOsNwXNAuRFrXYCTaNyNRWNuNoqAnBBugC+6ZWl/xTrLLnttgxAWTNXcNll0DeUw86Sp3MvE1A2wgqPEMan62L1dk0ZNCmvLNk2AAAAAAAAAGoFmBTRVhpBGIvor9AffetMy4DIWhGK6iSrQgflAoI02ygsKU08qvBA3damUnlQP0EgQHqQDRoBpQe/VfWCyIVABkDBA2UIGazHwioAAGihJrZhMQkf0mJpYpXIUJGGMsgs2lMCriU1AD7qBeA/0SZzbmssxuwvmiubXci/oRpWZtzOvXhnD9Na+Q8CEaiCsL5dpVIjKTKJ4uQpOdMAAAAAAAAAAHpGXHeoZlGMKsxnKtK40FxcgkTl0gr67EoW9icKVCwigjYXZfwe4kVpYUY0ssNO/KOvBelPVVDBMzTgUIpSGdYUrkZkoQiwvktlwABPqg0KAG9yp2UaUKGoS5CAvFASZMRdZeByAd7ZZdj/hDCFczrPQWkjmiubXYi/oTGtzLk9n4vXTrQ/37erUSNOEUuW2uac3AYAAAAAAAAAC125WFOR6hp1kAvCsjoyUn+gpgCMaidRO1OlQAeLIwjkFsoVGVuqBHlASAVaF3gWmlCgoAJPCBocZelHG4l2IY9CC6WwOksnAEkcPaBdBo/fUSALkKHeDOpFEVTSMgWQIAD+2cXkz1PIwjmda1FawaIMl12O/66pMtiez8XSo/n5B0DClG/XR81sJRXElNM50wAAAAAAAAAAnKJ0RfiELHHJKini0qVLANQv6aGnpkPFYhIdVCQEskXQ1pIm2kJB5mt+QoEnGoo8ikpICqQSqYhCu6AFAABP5AEKuRD4Cd7RqQPId/oCslYBoJBeluCVFnmFhXRRqY3g3gwLBP7ZpeDPc8kCtr02pYGs25DZFfTfXLqA0/lerEam/fkBs5+iH5muy8SQBOSOzjQAAAAAAAAAAJODo90FmjIUMqxYJ2W3DmJ5iSTG/R2xvH6B7jJEB0vZ2JdmSRqoBxSyImcIBES2eEADAoIWqxCgBQDsV5knqgLo4ewK9AoCKDZAPRHAGFPQSNSZZRpQrbIVkJhiUFcsLgIWHtrl6M9TqCI5jbUZzWS9DJtdhf+uYbLktJ+Lv5XpXPwAedv1TVlJYouF5CxnGgAAAAAAAAAAbRAPi0paUxZCf89TrOxPGel1QHo9oXUIWRURWIAicgth3JtK0IAHslGcZgg0kF4P/+hLoKhXaARaGgxp+hYNTWRFSiN5SZBWQUBDeD8AoAAAspX8QHWLBBALCVSr7CYXFxL+2YXgP1GqgNu5B222zGYkjV3C/CfIzuDpvhdmymmv/GBs990rlyxFjSbFAuaWzDQAAAAAAAAAgMYguhDwvdNkJfpfnpm9a4mIpQiMVhiz5KIyLNQnEVhMlNAXxrT3Y+Gnw5LqACBFNhIiLc0GCkpSgSuIoMGbZFBqwPKgHgApAFAlD14sDYz1LADAwr6W/qgIGQA6gEzBLboJLEhe2WXJf6bUBdz2WoSpFe7OZZeKv3PbGdzOc3HalObgB4hPpeYlkxRFzCQnpyUDAAAAAAAAAACWFKxkI07vVBhF0mtFKfrUJqosIlGxrDJUH1yZqkZQQDGyuR9sCk3h0QRtCBRAQASyfyFWS7pOUFDUHIgWSgOa0p+gNQh4F1fqzj1C89EAMMBQwIKF/tR0R0bN+jPERQIJM9gCAP7ZxfA/SbpynvYalJlh7kpkF4G/g90Cnu57oVVY8AMmHhOgqHmJCsgVyWIhp9jJAQAAAAAAAAAAbUW1K0eyhp45imNZwQA0TcgROpcuc4X+hUMnYNz/CGR/0jnGfOlGl4Zto6AKQCIDxUVJ10HkKICquCgxSuQIrJ36pmQJzS0a/XkH39AgyLdVAAAEgCx6qKjVvqEzEBlUEgUAHtrF9D8hnQq+zjEY06tqMrtU/V3LJ+Dr3IvVbuAHS367coQEFQ0JMsnc6QwDAAAAAAAAAPBzVDot6upnJIvIOnGIqlgWCJTLi1SztIKsFjqJGEGxEgJ3pUNprVK9UEixml7QDI1nE4qMC43AagHAM+GUDi2DggSaD9wHfgkMy0AL4M0lkjNhFrOZkCmACCwkyJmwSkAA/tlF+D/RPgWnswxG+9Ow2aXqP1o0KOB2r8Vrv+AHbH6ayiUkIN+lZJm7TcMAAAAAAAAAAKENDtxoZvRIo05yYUWR+nOJyIoKJIqacVpad8G4atBJ5BgpqtGCECKVHpvaRu41gAi4DhfIGQisVxaFtKApKDUFAgRcQe7iZZ4uARmVelehACyGiXt+qoDZisgWoA3IlCDdlYAA/tmF+D/BfgFPuy1am2q47GLxt8aCBNzuvTjtF/xgiI0BUInFwpQrMqvJ3GnbBgAAAAAAAADQGEQ8FfGMrkYFR7eCKCAmZATLqwb9sUjlACQ5UkLrr4XHtnJv3AcUBFA8SxTNtPBArgCJ7BS4bClDEvDNpl7uA0QGAE0FPM82AIobqa2JzRPb0R3TjEYCIBu4yKBCqkACftmVwH8GewQs771IZVk1mV2q/67hE3B634vTfsA7ILCk16akLsStKquhnDtNAwAAAAAAAAAAlkDUwyDe4hRoo3Qmovg5ZOUSBMrqIlS/Z1n5GkSKpghYBoqUoRDNLQRhYSmQQAYVZBuEYr3AHr2CFCKQlDaVDJk8hU6QAf9HABBWlO9G+NOcVohCIZsgUSFbLH7ZZdA31OxmcDv3IrQyYTK7VP/d7Vfw9L4Hp1XAI5bwqZFGiPvISpIn0RkAAAAAAAAAAGIUskWERFFYTMpcQr/q7McKIyTK5QVL+j2mfimUUOgw0Ql4IilyWwqpaYAELcUzD6LwxFUmsIZsYFwRV5CAggrQRFqFPEERwQ1wFYgAxKBJtZV66gIh2rQxSajIWdm7BCxkNAgrAZ7ZZcA3NMAvYLjXoLRvFkR2Ef5bA4QChve90L5pBO+wJJA+TekSoqKqhLaUbBoAAAAAAAAAAJDnwIqgdssoioBntsAAUJOAUdUx3UuPZBmUiEUkRBtBqNlzNV+FhQVoQLbICSmiRQ5UIDfwFk8pGZAhPbxIDpfAoFGl7WMRAIKQIQqaCUB2s30JMEBSJgGe2WXgf4rcApr7XJSyEeuWZHa5+1ftE9Dcz8VfNkJ78AghfJptSkK6FAUEtlZMGgAAAAAAAAAA0kZxL4sQuwERi7KoqaTfVeqO5ZUIFNUlNVnB+ECgiywgaIPAm5KpFXk0AEV6FYpyUyfimVn+AAliFTyhIEB1NWVA8q8ZbxcFAazVfwWaBbAIeBJk0BTcIgC+2UXwPwE+gS37XDgBlNXiZHa5/acpQAHL+Vz87URn5R0QENIn6Tdxck1xCcgtp7MBAAAAAAAAAKDxwaSciHSqIC3AzgAzBpHLISl7FSz2K0LFNskuivI+FHrSP74NaEPwiDQLIAJXmTUuiQwIkDSqiEK1GPBbJaUmAZqBdvjBNrNHqAcIyCxI1AyX3jdMEiw9h2chgUp1M1QAftkF4BsKsjMY1r1gl1oLjV2A/wX4BCz7vXBGivbCO4xZCOGTlJdMku9SCckZTQMAAAAAAAAAAJYU4Qih0RZYBGRSDF5mIqOFSyDRXV5Q9DfpGQWZKONGVJzcApvWgwaQAXUg+7yKBAopRFZZw2oZQNWlV+kSKDQgyz5FY+BLI9Mg1Zsb0AJkCN5AvkXHwBoEJALe2aXiPymsClnWc1AuBIRNcy67yv6R5VQwrPdglSVJ8w5ICH0vlXKT2k5MklOhbQAAAAAAAAAAQFvBZjtQcaJIA7TcihhviP5WIlBULamWJZ8ThdVa5qTw0oElPHJtAFJkVlM6l0oikgDSDqLnBgxFmSIAUAA023g2AqBQmbgGDfvABRc9t3xBrXoGAgsJNBb+2bXi7wwng4ZzMZyGVTa7yf4a4RMwcC5+p2WFR0xo+Q1A7yUWyzWjWHJbmwYAAAAAAAAAAA6EVU8VbZwIMwAUpNMKObJYoKy6hBWv7G+dmaICCYuBQlULYRzny7WtlTQQiMBC3zHJCynSIkCoBM9QGgwAeULw0AAAPPkCVBINOLYhQLBAYt9DARkyIlsAVCpwMwD+2bXi72Ang4ZzsZyOGZnd5L7ndAtoOBfP8cE7LIGh7zvSJ6DpoiRgKjYNAAAAAAAAAABE2ijZIFZEaFSgy6FItg/Z3wokyl4FPbU7qdwLEopEYQUEgCY8UWh3lRAAZMAKkbrLguwJUhB+6aANAPDoI18wbamiEqBJtRU6GUCbVWkx2BcIi0GCREgAT2dnUwAAgI4BAAAAAAAHDZNzAwAAAKs1naIYlpCLlZSOmZeWvcWgxMecvLrEt8S2ura6/tl16q9opwAn52Logs1ucT9dHgXJ9hI4PRAeMbQ8d80Rq5FfJZZsxaYBAAAAAAAAAIJpFDpQ1LOHwHlBUbmUWrVqcqF/IZA1nVT1q0GjCkETWmK5BLTHXADygFLrUAG00RSq/aAaQeEmNJFHAZQagGoiz+IJSACF3MIqNABqKIOKS13PJihQXEAaJaVLpWewAZlKFgQAvtnl4u8SfgE3zkFxaZDZdeG3pgkKeMq9eNMN4B2QGNZ3STdJkp+S6LY0DQAAAAAAAAAAWAKMq406vEgrtBC62qri7qPjsn9Iip6Sca2gW0CgAKWLDApgFQLVuKXFAog10RyIi5OoT4BUt/SwBlApPSEJAIUM1DMACsLEhYxFa48dPETdlWVkZFQWgFSQgbUAntnl4l8rn4CBe5H0wGNXqF8aJChQA88VTR+8w5CQxneviCVFQy9VpmLSAAAAAAAAAACAtgJdgmYNMhW1Ah6dirYGkCtahjFiWVIsS1RCoARJ1J2AX8QDx6bIjfSRRqtJqhBI+Vvd0JSAcckDCgqAFDzinUDIINBIeL4sa0Hk75K6tJztgG+CChpWAv7Zpek/GjUoYm3avbKofRGQ2dXlD40bC3rDvfKL/vAOCEiPtwvYVESWpXGVOKeiaQAAAAAAAAAAoH4L2nk24rYOIVeFlDfq6x8JQQBfwOloQedzyjq3RCABJXKmAL6Q8FjFsWApcVGgBJAqGSgEBrwFDwgkAALqHd5BAVqwIGHQbjtQgYQL8bgfCrDIVRQQJSAjIJMAntkF6j+aJSigKM9FK1shymZXp780TSxgKPcSWLZClHdAQBq/BezKkkkaek5ySrYBAAAAAAAAAICIE1VPgzgSp0ALYI7q0AeZOgFR0C4BWY4xBCxCIJUDsE/pwN9GHRdA0K5wtVylEQhIBcm1QpFiAA+JB6ogBQGg/fCLPGghXQia0ltqgKP+9hIqWtYXXgkqGQlkuJ7ZxeE/WhhQMBU8VwoZOzMyu7b/oelgUY+Ge+WFiYNHSD+/TeAB5SbLBUlmym0aAAAAAAAAAKCoBZp9VBwfaPLTfZQ24Eg7IQ3nBVE7OehQ+y7v0CnRgSIQiLpLAO/AQ6o2ct0GAM0EsTzRgcBKSUaKgPyaAZfWJPSugBDQVmkbFgAEZKNLhWQHPBW4EhU+2WXEf7TSoGIqxnMl1AkjiJLZVe0vTYuIfqR9rrw6QQbwDkhI4/WAfsnSODGZ22kaAAAAAAAAAACwBBjNQNMbRslRWF4R1Y6vkFE8ORmB/pOeh0AGSZEWAbW7AP4hVAXwBJEMAEU+B9YrLgQQLCXrbAERCwbshQqqBS0AgCtoNQAI9iEtAzSufAEAmomhgIwKMgAqcHEhSAB+2SXuP5o1JJhO67kSbM2NBFx2ef1P06Giz7fzXDm2pkECHrH88XYSuFcuWfJNMZOcTRoAAAAAAAAAANoCjlcFObqF/N5DkFyh7TtAoTKJWiX9rq57BboIkhRJIFAWfQDv5OTyI6LXAxDIISV9KY9CQSYLhRQDhviGLxcAuCplAFaANgANNJaKRWJ8txUXFTWvsks2gJsAntkl4T9aaiS40nqutDohFuJkdkX9T+Ohol/NvlfedPkmyjsgsHTefmDZVF6aaWhWQmY2DQAAAAAAAAAA1G8h6uEjMrkKWJQVFdX5m+S83gAWoBMgQb4lv8SlgFixBPDAAw+yIwCIvklXBopoAYA23wETA95oQlKUBwAtqCc/gEX/t4ofaC09CQC0stFUzLpFl+wiQSYAHokl8X+0sCFxzUW7B6nbhCSNWNj/o9Fi4jqasVcWdbkQ5ns7gDeQmKcaSeOoaWTmrhFNkgZI0AQJAGDmgCgCjqQDDICgeBEjAIi7pVRaRn9kbUaRLB8i4hA1vKIJ8iuRJEBdAO0KgmoCTBMCBaBFuTxo/LYpwWOhedFsBIdskynwgIJK8HhCgAzEBXkUvUBAP+AEBHJj0QBcIAlMoAkMABHCNVLFAKsFCAkAVwUqkHADARoCKoYF2oIKagABnomF+X80W0TEYxt7pUiXMgdoxOL2t0aHquM4jTUYnUI0g3dYEui8nnOpi7dHJh6xhuAW0aRBGIZhEgAAILZToB45ygiK5gW6loS61kmR8ZNcmogiUasNo42TYlzH5YIZdPv0AQg0YZAqBI0rwKOBwAZA4Ho+YV47SCA2NH/kgMC85JkC8ITABWQhCxFgFeKgcgAUK0EzgYI6VNIBAEAO9CZUExrFpUEpVeqR/lRRiA4AKA64AmCd4cKigYaGqEBKkCBjoAFeuUXhG9LCwkIdzX6uFOv0ScDlVox/ab5FzMd27s1qJwIeIRzeCmDXn+ppSBLFKVQcCQAAAAAAAAAA2kDHieTyfaza6PlAW8FiIIfHyFih5JBl3S3rKL2O9RpFkpsT0BINBJ4JlA0AiKwbtSEpVKCZEAmAVUxhv2gWGq1CI0xXafjSMlmJf8Cg0pYGCFSLxaU035veQQXTRIUnIFGxICEBHomF7r+0skEVj6fxHpGWkkhDaMTy8k+ThUV8vO17ZMhCkmgQ74CAkF4PqHmpK9tZjXgrqA9J0wAAEDQIAABQOhow4kQSRBCpkHQASbZQ1vXSDKlADYbrZbFxWYlLiiRnnQFID9zo9AMaBcUUCFKi4qKScYXIFgVNSdKDg7288CRgrBSLKyzzQUgBNAqu0LgiKQgA5AmIbAEUB2gAMlCtJ1IFaTIYAFqCoopeBwAcAfIogC4AAHfgcAAkCmBUYKAONJDRAJ6JFeW/SvtFfG3jO9Jktog4jVhe/tJokAqv0/kcGTLZTJxHCOHtAu7PU125G3WLxduZIW0TBGAYBgEAABUBOjCMLlQ5agEOBVMsWGRnQUR/M1RXV70eRIqrlYgEiay7Hmi/SOtFkUIGkGpAkToAQS70HXNvUc0AaGbEFUBvCQ/AW4qhEtEXxiPYQpqQQjMHgSvCjhLIZwFUEnnfPBDQ4soAVPSqh7OjWE0KABwAAHXgCoB6AAAdHB0AQNCRKGNARsBAxsUgkwB+ucXxP5psUKjjNn43bSnNxKnc6vZbw42FOm77XgI7hInyBwyJhEAVbxewa26qaatGZkkmtxlNAAAAAAAAAABk6gTb1UIdxio0oDUUJ6Ly6ASsgmYL2AgkSJdoCiWRE2hvNKCNKuCLToBCr4e2E6DDGwXg0SbDkkgRK4oE2FLDE1JQkCAyACDoOhZc1gIAiAyRPgYLsluhgYrlggx+iRXpvzTZkIjHrbxHCnWI0FlZxIryW4NN1Pw4lXOwWpR24x2QQPgemOtStkcmFgvcYQRpGwRAADRIEACAuJyCtHURM3oORUyFlqsK+74yetIVmTmDsiyYfZBdLO2BBZja7KcCkF4p1DNUhYYCaKAjAOwyrp4Szt5EbgGAQGTBQUD28ABcdmSRbSAtBFylEOCggnLcBOleRQ8kAADj6no3FyUwAHrOBA4A8ADAAQAAQIesgstl4YIEA61hAD6JpfE/mi0k4mMr7xWhU4V2oRGr8h8aDBXxsbQ90qCNaRcegfRWAs/1PPLtkekJbSEW1CBpAABgADAAAKBFINu7akgyhLxOAQOIW8HAklZaUUx9665YLRHIuUBcwRRtHQFQqIQJGu2imfBsHALZAkIACDS12vBEq1kAQCBWQBXdUV8PHkBcu0KSLQSixVUDCQik4Eg3QbNRgCwUgIYbXSv/JACIWkVAkilQdg8AoIMDOACokMBo4KLhAr6JFe2/NLqwitfbuEcWdJjSXWjEivaXBoeJ+Hhaa2RRhwmdwTsggJa3k8DmuY6aO11NI6QBDQ2Stg3ToA0QAACgOBuq6XIifkyE0AayTZWYZ6nkXfuoqILJttBalhRyPnK6io1IVwLCFyRoAllEkF4IUQAOcuwrwuFkAwAIpFlss1BwxQMAgGc5/SdUgSGhGdQjVKPhpzhI+03Q6AWBPMQACjwC1QuVgAJACZkCNB8B8AyAJ4ADkCUGkC5YUBvQCAJchgVeiRX5PxosJKbHNu5BW8gj7ZVGrC6/NV9ETY9l7cFawCOdwSPQ93YAZ57n2u4qsVhoi4Fp2wAAGAQIAABIioIrqEoYFZi1ARVoXAZAdpaIiio1jUMp+15HFDknkisEujIHQDrphSbqGdKABjJoN2BIAjDAaMXHxaEeAQANZJLSfOqAGuQCAADoFZoJNA00ALiGNtEusF9QQs0SADCurtUOFhAAAlwBsBKABwDVAQC4DIIEmQUCrgB+ibX5nwYLi/mx2TkoUwc0B41YXX5ruKmIj6e1VxasaJhO4R2GBFreDuCp+QaQ16bGGbFYvGWj0zYBEDYMgAAAQKZOBCdFi5coDQLeFdFzXotCIoABbJepWAABVAD31JyggZwbV6tAOJQJUNBAOVJF0imI/WqtKGh0AFC4LrjKbwQMyAQAAN+mEaQWLVCIDDSwAQAI0A6gWgVAFgwAuPKvBQJ6cQEgqEcDAUluAdmqJPQFoKMDgHMAgASWBFxcDBU0LBcZXokV+T8aLCTioznvkQQnZIFOoRGr2x+aLxHHY3jmoNmjEPAI9L2e87ypb0dJEsupgzRNwCBAggAAAKQNrDSq8uYkBbjQ0fRU9+H2q/bJD7WMkBRVSzIXipxrXEthoLO8EtD7UYJAAyk8CikqLYAAMHGJlUtIA+kFAErI0ZLLBgTAEwAAugqrAbkwobTQaBQcdAAW+BYExaY8cOX3nCA0ACjkmpqPARk8AbgELNwFCQaJBWSyBA0+iRXpb00OUtOxjHORykboFBqxuvyl6RY2HbczB6190yy8AwJoeW3OBgPiUnN3RhfLttAATZsGAYK0CQAAQHYB63YhTq+MUAzgsKCeQwQIAAhIlZKj/pGI/stBJBBYuYrra8BisQIQvoSqIU0I0mQXwCSmoQSgcJUguTZxAJ4AAHApLFtAlgEgitwWNjZQoACg3QBMAuAKAGFd7UZeGgDUsAAwwFUAyALwCIDHggvBYIEKY4HgwpARQAVeiVX5b40Kq+nlxh6UC2aZMI1Y235rXEzMn2KXRbtAWgjzDksA6/XUfF2q/aiSyTQENUCbJAAANEATAACU9AIlh+CddgaaKGDaqHT5aJaHNoigrLJAtHRiuWq7Vkwah0jAKZIiVTyq6E0oKAUcAFDl0JWbnDDhACiss8goCsUTAFBqkkF+TgAqKSRXADwhA4AtMA9Q1XvdK/9yUwCUCwCIcw1AWgUAoAPxBHAaCwSEAQMJVQDDAD6JFflvDQ4R87HsPShlyzSIRqxuf2i6lJqP7fTBKTtCwCMwvgfmdSn7ribx0hDcQrdJGwBgGwQAACCNgukAze4TkM0SKqrWyLr7XXUuX4IhyUsVSYmA7hIsH5CIvl1AekhaqAKoJgSwCSRiYtnBi+TmUyYA4DIhgyRrAiJ4AuAWRAbNgwBZBeIKIqxUzgRbBDZNAJDH1a58m0EKaMEpAAYAuLoAVAYAGAC9CoBDBwBIAgIEFxkJMhUGBk9nZ1MABMDwAQAAAAAABw2TcwQAAAB4hH9UDcK7srHjk8Gy25XZoMt+idXln0ZFVDiW8x5psKBfBDRidf9Dg+IiPpY7B++MJhrMOyCB9Z35AXKpn6OmJWloaGjYNGkQAAwYBAAAMk+D8XCiiS8KLUC6UOnIwAIoQA61TCJWfIQSFVUrSUEO6C4TngSKdObAQReqGaqHqtAOQLNCCh1FDlkrEBAAqqAN2UBgzwtPAABwDdarUFAAoHeIIr1sKgONQIsAbAHybANAbQIKpGBXwABaFgAPgAUAdAC9EQAAHQI0EgMEEhoXFQkNMn6JdeUvDYeoeA15rhQoyxDQiHXtl8ajRHjcio8MaL8E/AFjASRU+B7YL9nZnjUjpAEN6DRtGABAwAYAAKDDR2gEPHwX9CyAQm4bGS69JIUh+tsNCki0VbA8AdGnBIRfKkTRBCC7RehhQovsW0L6YsIYYHNTQS8Bm17lsRoAAAg8UjSfAyOgAYUUmg3UExQAAC2ATAEAwAYsBBgUSEGr2YYKJKDFQMT6SgGeAOIJ4HQAgIAVUMFwMVCpwAJeibXln0YLEvE1lOdIgU7fxFnE2v5Lg+GqvpbiIwPKsoR5BwSk9T3Vb0vZnkkm08DANm0aBgwbMAAAwFHAGheCFwiiCk0nSM+JjeVVMUJlryXECAJDL2FZAKJvF0AnjWKCprC+GQIcVAAEnBXoLO8iIQEoLPQECjnwBGCt1EsOtJAAUJATsoWDAwrwAFTjAQUItGtYzYNCcWUAArIBkHQAzwC4AwBgUSEGBjTIVAISGBUZXom18S8NAit9DH6PDGmfhFnE2vJL0+QiHkPJlQFlGcI8QhrfpnbJlK1KTLHMgrqgBmkCAAGQMAEAgOgAOjqLJiOZCIbuoixXtIR+VfSNsgY5ydqRIqHFqBeWl4DUCkB6R18lJPDALiPmBORMCHqQT5P1iitM6GElWij28oonABfZBBGwKMCv9JBAgHYAYFzDNKEdSLEAoAzX4kl3AHCAHEAX0AGADnQALAJaRqDBQoIGPmnV7Z+WBov6OI170aZPaCcOrbr91myJ6I9t5Mii9k2Ud1gSWK+X7JMp+zXiWRqCMzOjQZukTdM2DQCAVgcqLkWNr4omQIcTZFTRiEuYMlhSuRRZgNVc4doqAlFdAtj0aiNFzb+ViwLUhoAxsgZ56M4AGJKVSBsI9JbhCcB+hWwgFVQCssYGiJMT6VUgCQioQOYaFFRzUSA1AQAYLJgmbr8DKdCCMtABTAhzi/SKWtA8AADdOC4F4HkA4BxYADgAAEBnAXADHACArgAsAAB0AAAwkEGjQYWEJoEgaaBiqeBCtgC+uXXtDw0TC3UV41ysdiHK5DbUv7QcWkyvpjF47Rc8Yvl47WouWRp7FEumYQAAAAAAAAAAAEYVVqxo0/VJDgslFdlXHtyfVeLwxRgh+ptkAZLA1RUCkbNAez/mqinyaRUVQBUAgWXzXJZrgMCSXSIQsLqgC8aqnkGakIIAAXHlncoQJq4BxkqBFiguoO27CTTKbgYeiRXtL802EnHe1nOT2og4i1jdf2uwuKjzbfnIoHYmyjsMgeXwuuaTSdtLEY9MQx8NkqYBALBJ0wYAgI6ASFeb4E4cgraAzihIxhEal1wkJEvrlzCODcgxOKs5sDepHABgFQKCKVQDDUUVYLegRQayXxE6y7tIaIKlOjkEICe6gKDkCkYupAA0sDNXiAxMTIAuKO7VDBkAFgAFU6DVhsGSASgjrpWADQDgAGRUAnA6AEAHAJBUGtAWLAwQGWQGDBVIPokV5W8tNFbhKsY50qTLmTiLWN1+a1RcxUexfGTIEn4T5RHovJ7nJWt7EpxlQQ2QpgkQhGEQBgAI1QJduURNeUmOWTES2X+I+rqULg1KZq4okgQgc2pfrsNA1F0CFOpCAikUrhCFCw4q0EKiqE7WK4qAC5aC/LWiOLkJXXCUXBWLBpIAAOQ4aPYACGkz1AWFAQCgoG2gWlAAADIAQM4OPQA6AI8CEIkLFgMJi0BDRQWVBt5opeVvzRYRx6No50ih9kOURasd/9BwKXF9mmYtT04ADb7X61zqYo0ziWUas2uM4GiQpG2bpm0AAGK3lMqhmlp11jBqkqoLQ0StOtH/AjpBRVmVWIXAiitOXIOBqF0CgCx2EYoiVhFNqg6gCiA2ciyvSF9KiMBOC82czE4BsbN0AfBEh3ii0SxSTQBJoJlAmp2xYAGQuIJrgILcODLE2CsuaULaXAZsDCIukVkC0wEAYACdDsAVAJvBgE4HdAAADAC4DgYAwAJwAABwywKjAYF7gcRgQGZggZGhAp655f1vTZoJdd3WPVhrWSfO5FYPf2hcTqjrabEEruWMgHdYEkLntes/QIrbqimxgJlNAgAAAAAAAAAAZgbUI0c1iKI54OwSdENFAAUAUDGay/pLRKJ/IaCQT+EKRRo5gNZS0kAVngWpRMq+gUxEQkizEGgOXbCHQgZtAh5GkAcAhUWjooEx2kBAC9D9E1DdAgEBiQQWHmnl9X80uYi4rm3di9AqtINCKx9+a3R1cV2nXRatQ4VW5Xs9oHou8XZGXzKN0dAQCwpqmKQN2rZtAwAs6cpYUZnqLKqZi+j2L4b+WEGmFUMllnaqUKRlDSMnXEPSdPpVCeCBv2WW0ovsBJCovLig0YtqQgAcNA/N6QAymy4AVfCEFukiiEyRBjSqUA80J0hnTABMbzCgWQ/0QA9MwRYDAKqQyx1gAVIWDUwsuMiG3hMkAOCABUC3QJQFPAE6DBUAnQVABwMA0AcAsFgBCxYCFZaFAQ2WioYFKl65FeUvzUoJPssYO80WMgwit2H8rvE4Mf8sg8FZ7DJ4BwSE77x2/WimkZQ40zYAAAAAAAAAAACkjYhDnKrpoVUVFNWTqly/0srHT/qhMksREVWDSCOiAVcRERcQkpwiwO8hGooK6gF64wlAEDkzUdVudCqhBAA02pzH6tWg3RxPNNpFmuJppd6bxsIPGDIqVm1QLZRWQVbq35miOwZFGgheiF22izZLRH/d3ixKCsAg9nQc2m4kwuP0ZaVJpzL4rjMzMzOCAAAAAAAAAAAAAAAwGY9medFiHvoSo2LpQorKixbL/mtHlX73GuVcUWbm+jp/PVPjMZ+uz4w0aTPZiDSpSEOaaZpJJWmoLFBRUY22RlOjmUczeUpJiR4VFRX9VKb5mOZj2pk1V7lnVMrUoR8qK89oNmobzUvz0etR1AEA6VRs6tJsaDZ6NWpDP5XeU1S6q+iPpzyjDq5cRb/uOgBIuYqekqKOA3AAAA==",
"Ab2": "data:audio/ogg;base64,T2dnUwACAAAAAAAAAAAz+Y9zAAAAACkSrwoBHgF2b3JiaXMAAAAAAkSsAAAA+gAAf7sAAAB9AADJAU9nZ1MAAAAAAAAAAAAAM/mPcwEAAAAjL0dRDz3/////////////////fQN2b3JiaXMtAAAAWGlwaC5PcmcgbGliVm9yYmlzIEkgMjAxMDExMDEgKFNjaGF1ZmVudWdnZXQpAAAAAAEFdm9yYmlzIUJDVgEAAAEAFGNWKWaZUpJbihlzmDFnGWPUWoolhBRCKKVzVlurKbWaWsq5xZxzzpViUilFmVJQW4oZY1IpBhlTEltpIYQUQgehcxJbaa2l2FpqObacc62VUk4ppBhTiEromFJMKaQYU4pK6Jxz0DnmnFOMSgg1lVpTyTGFlFtLKXROQgephM5SS7F0kEoHJXRQOms5lRJTKZ1jVkJquaUcU8qtpphzjIHQkFUAAAEAwEAQGrIKAFAAABCGoSiKAoSGrAIAMgAABOAojuIokiI5kmM5FhAasgoAAAIAEAAAwHAUSZEUy9EcTdIszdI8U5ZlWZZlWZZlWZZd13VdIDRkFQAAAQBAKAcZxRgQhJSyEggNWQUAIAAAAIIowxADQkNWAQAAAQAIUR4h5qGj3nvvEXIeIeYdg9577yG0XjnqoaTee++99x5777n33nvvkWFeIeehk9577xFiHBnFmXLee+8hpJwx6J2D3nvvvfeec+451957752j3kHpqdTee++Vk14x6Z2jXnvvJdUeQuqlpN5777333nvvvffee++9955777333nvvrefeau+9995777333nvvvffee++9995777333nvvgdCQVQAAEAAAYRg2iHHHpPfae2GYJ4Zp56T3nnvlqGcMegqx9557773X3nvvvffeeyA0ZBUAAAgAACGEEFJIIYUUUkghhhhiyCGHHIIIKqmkoooqqqiiiiqqLKOMMsook4wyyiyjjjrqqMPOQgoppNJKC620VFtvLdUehBBCCCGEEEIIIYQQvvceCA1ZBQCAAAAwxhhjjEEIIYQQQkgppZRiiimmmAJCQ1YBAIAAAAIAAAAsSZM0R3M8x3M8x1M8R3RER3RER5RESbRETfREUTRFVbRF3dRN3dRNXdVN27VVW7ZlXdddXddlXdZlXdd1Xdd1Xdd1Xdd1XbeB0JBVAAAIAABhkEEGGYQQQkghhZRSijHGGHPOOSA0ZBUAAAgAIAAAAEBxFEdxHMmRJMmyLM3yLM8SNVMzNVNzNVdzRVd1Tdd0Vdd1Tdd0TVd0Vdd1XVd1Vdd1Xdd1Xdc0Xdd1XdN1Xdd1Xdd1Xdd1XRcIDVkFAEgAAOg4juM4juM4juM4jiQBoSGrAAAZAAABACiK4jiO4ziSJEmWpVma5VmiJmqiqIqu6QKhIasAAEAAAAEAAAAAACiWoimapGmaplmapmmapmmapmmapmmapmmapmmapmmapmmapmmapmmapmmapmmapmmapmmapmmapmkaEBqyCgCQAABQcRzHcRzHkRzJkRxHAkJDVgEAMgAAAgBQDEdxHEeSLMmSNMuyNE3zRFF0TdU0XdMEQkNWAQCAAAACAAAAAABQLEmTNE3TNEmTNEmTNE3TNEfTNE3TNE3TNE3TNE3TNE3TNE3TNE3TNE3TNE3TNE3TNE3TLMuyLMuyLCA0ZCUAEAUAACmrrfZgHIEok1ZzaBBlEnPRFUPKUewpUggpiLlFTCEFrbaKOcWgxdo5hpCT1kPolGIQAqEhKwSA0AwAgyMBkqYBkqYBAAAAAAAAgOR5gCeKgOaJAAAAAAAAACB5HqCJHuCJIgAAAAAAAAAAAAAAAAAAAAAAAAAAAAAAAAAAAAAAAAAAAAAAAAAAAAAAAAAAAAAAAAAAAAAAAAAAAAAAAAAAAAAAAAAAkucBnikCnigCAAAAAAAAgGaKgCiagGiaAAAAAAAAAKCJIuCZIiCaJgAAAAAAAAAAAAAAAAAAAAAAAAAAAAAAAAAAAAAAAAAAAAAAAAAAAAAAAAAAAAAAAAAAAAAAAAAAAAAAAAAAAAAAAAAAkucBnigCnmgCAAAAAAAAgCaKgGiagCeaAAAAAAAAAKCJJiCaJiCaIgAAAAAAAAAAAAAAAAAAAAAAAAAAAAAAAAAAAAAAAAAAAAAAAAAAAAAAAAAAAAAAAAAAAAAAAAAAAAAAAAAAAAAAAAAAAAAAAAAAAAAAAAAAAAAAAAAAAAAAAAAAAAAAAAAAAAAAAAAAAAAAAAAAAAAAAAAAAAAAAAAAAAAAAAAAAAAAAAAAAAAAAAAAAAAAAAAAAAAAAAAAAAAAAAAAAAAAAAAAAAAAAAAAAAAAAAAAAAAAAAAAAAAAAAAAAAAAAAAAAAAAAAAAAAAAAAAAAAAAAAAAAAAAAAAAAAAAAAAAAAAAAAAAAAAAAAAAAAAAAAAAAAAAAAAAAAAAAAAAAAAAAAAAAAAAAAAAAAAAAAAAAAAAAAAAAAAAAAAAAAAAAAAAAAAAAAAAAAAAAAAAAAAAAAAAAAAAAAAAAAAAAAAAAAAAAAAAAAAAAAAAAAAAAAAAAAAAAAAAAAAAAAAAAAAAAAAAAAAAAAAAAAAAAAAAAAAAAAAAAAAAAAAAAAAAAAAAAAAAAAAAAAAAAAAAAAAAAAAAAAAAAAAAAAAAAAAAAAAAAAAAAAAAAAAAAAAAAAAAAAAAAAAAAAAAAAAAAAAAAAAAAAAAAAAAAAAAAAAAAAAAAAAAAAAAAAAAAAAAAAAAAAAAAAAAAAAAAAAAAAAAAAAAAAAAAAAAAAAAAAAAAAAAAAAAAAAAAAAAAAAAAAAAAAAAAAAAAAAAAAAAAAAAAAAAAAAAAAAAAAAAAAAAAAAAAAAAAAAAAAAAAAAAAAAAAAAAAAAAAAAAAAAAAAAAAAAAAAAAAAAAAAAAAAAAAAAAAAAAgAAAgAAHAIAAC6HQkBUBQJwAgMFxLAsAABxJ0jQAAHAkSdMAAMDSNFEEAABN00QRAAAAAAAAAAAAAAAAAAAAAAAAAAAAAAAAAAAAAAAAAAAAAAAAAAAAAAAAAAAAAAAAAAAAAAAAAAAAAAAAAAAAAEAAAMCAAwBAgAlloNCQlQBAFACAQXE0DTiOpgFH0jRgaZ4H8DyAKAJMEaCqAEAAAECBAwBAgA2aEosDFBqyEgCIAgAwOIplaZookiRN8zRRJEma5nmiSNM8z/NME57neaYJURRF04QoiqJpwjRNU1WBaaqqAACAAgcAgAAbNCUWByg0ZCUAEBIAYHAcy/I8UfQ8UTRNVWVZmuZ5oiiKpqmqrsuSNM3zRFEUTVNVXZemaZrniaIomqaqui40zfNE0TRVVVVdF54niqZpmqrquq4LzxNF0zRNVXVd14UoiqJpmqaquq4sA1E0TdNUVdeVZSCKpqmqrivLsgxE0TRV1XVdWZaBaaqqqrquLNs2QFVV1XVl2bYBquq6sizLtg1QVdeVZVm2bYDrurIs27ZtA3BdWbZt2xYAAHDgAAAQYASdZFRZhI0mXHgACg1ZEQBEAQAAxjClmFKGKQkhhdAoJiGkEDIpJaWUSgUhlZJKqSCkklIpGaWUUkspg5BKaaVkEFIpqZQCAMAOHADADiyEQkNWAgB5AACEMQgxxphzEiGlGHPOOYmQUow555xkjDHnnHNOSskYY845J6V0zjnnnJNSOuecc85JKZ1zzjkIpZRSOucchFJKKSGE0EEppZQOOgedAACgAgcAgAAbRTYnGAkqNGQlAJAKAGBwHMvSNE0TRdPUJEnTPM/zTFE1NUnSNM/zPNFUVZ7neaIoiqapqjzP80RRFE1TVbmuKIqmaaqq65JlURRF01RV14Vpmqaquq4rwzRNU1Vd13Vh26qqqq4sy7Bt1VRV15Vl4LquK8uyDWTXdWVZtgUAgCc4AAAV2LA6wknRWGChISsBgAwAAMIYgxRCCCmEEFIIIaSUQkgAAMCAAwBAgAlloNCQlQBAFAAAYIylGGttGKNYa62JI1prrbWWVmuttdYaaae11tpqrLXWWmuspdZaa6211lprrbXWWmstAEB3wgFA98EGTYnFAQoNWQkApAIAAMYo5RyEklKqEGLMOSklpVQhxJhzUlJrrWaMOQgppZZa0JhjEFJqrbWaUuekpNZiajWlzklJrcXYaq6llJJaay3V2EspoaXWYq251lhKSi3FVFuONZVWWosxxppzaym1FFuttQbXUokpxgIAMBscACASbFgd4aRoLLDQkJUAQEgAAGKMUow55xyEEEIolVKKMecchBBCCKVSSjHmnHMQQgihZIwx55yDEEIIIZRSMsaccxBCCCGEUkrnnHMOQgghhFBK6ZxzzkEIIYQQUkmdc845CCGEEEIpJaXOOQchhBBCSCWlFEIIIYQQQggllZRCCCGEEEIIJaWSUgghhBBCCCGkklJKKYQQQgghhJJSSimFUkoIIYSQSkoppRBCCCGEEFJKKaVUSgghhBBCSSmllFIKIYQQQigAAODAAQAgwAg6yaiyCBtNuPAAFBqyEgCIAgBAiHPOSauJUIw5aT1TDDpptXfKGcQgxUw5pBik2jnJmHISQ2ohZE5aiTmlEkqMPdhcYw0CAAAQBAAEmAACAwQFoxAECGMAAIIQmSESCqtggUEZNDjMA4AHiAiJACAxQdHqwgXoYgAX6MJdDghBEARBEBYNQAES4MAJbvCEN3iCGziBjqKkDgQAAAAAwAIAPgAAEAogIqKZq7C4wMjQ2ODo8PgAEQAAAAAAUgD4AABAQoCIiGauwuICI0Njg6PD4wMkAAAQQAAAAAAABBCAgIAAAAAAAEAAAACAgE9nZ1MAAIDdAAAAAAAAM/mPcwIAAACln9KEHjgzt5qYkpiYlZKSlZOXko6MkY6WjIyOjImIioyJhbTWN3dpi30XZN/zg0wAwBXB8VorDhERVJUs+/ZT07ubiIiIA+fLEEkmSSKAf+lf+vd/LjfRghUALNd3AX/H9b3Au22/D1SB08N0tT1oGdSqQuXIaJpWREQo92N17p69+1LuMjSsySRHe6gAWumVwZ8MzY1Ep+dbPfMXAJFdBv8rIyqJLhyn6vATAI8WWt7RgoDggedL3VtLlEoKySHlsh1BAgAAqNudON3G02FdHV52inECmqiAogYnRgDQDE8AgLBiddTIiEQ/XSEjoywCfosqFRkZKcvlAagnQBVARd2CLEpJBkACOvFNAWEJbtIlyaQAUSbcVIqLnYALAv/AHlSam0gEGfAOiwsBa8wDDBbwxiEWGhIBLqbcTGMWDRULKC8AXhqm8E+DqQAYm+qEYLNL4X9CUAWKMJhTCOEdBgbWt7lvyrrbyhJSkinw1mWTMAACAAAAABCbtwRAcDhVABS3QUFF3TWAolYGyL7VgKRZgII3pFeAZgJuqIBrqwWigILspgCuwE26CEbLE6CEDIBeUIx3ApERgApHAEsAc5D0Z+qqEJAFoC3gYkFFNgAUEgz08eaih7BoLAaQAL4JBuRPW2BFFbTF5w8AKrsY/JESK9UFbXP9J4B3EEgYPyRmc39Jba2igCopJrcUSQMAAAAAAACADt8iADjybACwnTkCoNJGASArSkBNFUBkLoCIwhcb1wCRT0EAqBUJpEkGQAKZEpKbZAtpzgQgCfq56QheiWdBA9+ECQBPYKC9ufiV8AtvFlxkFjtICgJagj+OXC7QmCIAXgrW9I+QUFFBbqq6gM2uhn/FAoIIWFT/C+EdFhbWt3n/lLrbblJAoRQst5QNAwAAAAAAAEBt8VAAyJyqAiALi4KlVS4JWLJCAvqpALgWgCYBL7SlAP2ARRegOhNINQDqAdkqATfJJMpDjwCRJXEFwAWLEEAzAboEA0QJc4B+GCy8Ev4JFoQuQBCwErzQ46KijAU+Clbw75iAoTRYdG8m0Nm1+F9NwFAaLKo3A3iHhYHxQ8DZN0e/k2tCUErKljs7AgYAAAAAAACaN04FgGmiAkAiKQRAjHULAOiKJNDvCkBlAFKAdgGkGUBzE5A0QI5lgVFgA0gAHk8AAag2QAqJUZ8xQAavRKcUQFULKAHwKMAe8IUGjRUMUCSNHwtWeApohAZU3lRkEhgqAJ75xeRfK1FIMITBV8fUjMguJv9KykIFgW5sdWbBO0iA9UPC5v7a5VuNYyGdsmDDdDQAAAAAAAAAcJEDAJ4TBgCM6UAB1EzqVABwV44A/RSAXg9AKExgxQUQuUu4GcCymgQ0A5AGQATAaoIt0SnJLgCSUo8ApJAGgJwAPAFkAFYBaBeAwAQWAgpAc4RBw6KLcblWwFBJZAYSnvp14q9apiBqxAU/Zi9NaDeqP3roQlUNvWAOXpp3GADj27x/7frddo8lC7YLAQAAAAAAAAAQk3ILAGSuWgBIMloIqFrWAaipKEA61AIQ2QIkoIS+AVADhAEo+gGwCpAGgABYpUI1AfJEMO5nBFAmsgEQRaYA0QvMUoKBEfZMmZJgcSEA0Gx4c4TkiewyeCcyrVookgBe6rX0PzVlhtKMQfdVJsxm18G/auoMAbbIvgys8A4DA4cfAjbvX7u+9bZUlCmg3NkmAAAAAAAAACBpPAQAtI0AIBltFEBkqgIAekkB6VADELKANqCAZQEoowKEAYhDAqQZgBSAAHgPFTQBtBEs3xNAI5ggZQFIiiI0kFwkKOEFjjQQAGSa8IYg6BKkSwUqlwouGZ7ppehfKlkoLWDx+RGCya5Cf8WWWVCAwfQnAO8gADrf2V+j3HlbUin2FrZNAAAAAAAAAAB3hkUAaGflAKg6pgjkkjpXAFT0NwNSfwZAjgKiBTwDcJUCYkVBMgC5Igk0A5ACqAA8HgAFUEJJEH0SIJJMygUgoAQ/UNCSN7PwDgySxeJyTPjixwVBswCgcdmmgssAHuq19F9uKrQ2haVc/AhCZzfxX2NTEZRwX1L8Aea8wwI4PMLi7C/xruHNJClmy5FtAAAAAAAAAACqEy0FANfCAiCSFFQsAMoAACArV7w6gf5pJgFIANIG1DoDiJUFCUDPiiRoNgOwKFQeAAXAEsCChcZvE6CJSsoWAEAJCRYIPHCkwj/AZWjJnj3vZMFiS7C4yLypqAA+6g34r2ogtI6KLKXkTayms5vorzGwCDpIW5L8GDW8wyZA54eAzftLrGw1VEmqpGC5mQ0AAAAAAAAAQL2NtwKAdiIAqsGJAIgiAgDZNQlSnQDtKqAC3mjLAWVWAHqA5fUANAPQQnUfAAVQYtNKWBkAgQRAnpgA2BICGkh4AmYA/BKNgIsHvMNgYSVRAhUoMZCoyADe2dX4r9xAqKAVW8z9JtFms5v593GQCForvgpQ/wUa3mES4PCYWGzeX/rRkGsmqFCIsJ1tAAAAAAAAAAB4j/gCAE1aABDJp6o5CqB4KABgWdYJgOsBiBR8seUCQJ8EoQFWXgXQNAdAU4AC8AwglgAtgCfAsx2AFBl4UrsAFPAdkGAAVB4AU4D+AlQAaNYIJP1BUoHEIWgCntnl4K9cUEQtSltqbavsTkdkV4FfdbDomGyrZviOUTS8wwDo/JCwub90Rb6VmCqhQDkcAAAAAAAAAABAcKkAgGNhAVCtXQKAWi8dCgDu5SPACgmIqxQgwAPXLoDIprBogH7GAUhzAEgBqgCeTOkSm27yrZBkASRFAXwrWCDcoADgHRgkIBsAkkgub1SeBHpc3gje2RX0Xy0utDY5llLasvgNk10FftegIijkWEpliywaHoHwQ2D1+5fUVi5RSEkoZ0cAAAAAAAAAgAsABO8uBUCctlMAYAWg6iXrAEUBUr97AGk1ASX8qAlA9hQgyYAaATTNAEQKw4WnZCXVhUwACD4kHqqFLUADcAWgBEk/KslFtACaYc/lwkLmDzIaF5UKvtm14HdtrIJSKEM5+D/VsdnN/Ps8VAQRtFWQ+wtreATSt9+/ZMm3MgroSdlymwAAAAAAAACgsQKA4m4JgKysa38TQK/q2oCyjghgeQmQA0CKPUsCoBogA/p2Aog0FyBJYeoWIFOwEi5dQOhqACSBbASwCsAAvwStAFAo0QiDi1eCMMIeCSt5LmCBSwJe2k38jz250Ar4kuYnrGGzm/n3vWShzSgfBeWOkDT8AQskwBR+SFDtmzJ9u70gUGUHEwAAAAAAAAAAoNKRKADYUwCMWxUAJUEBwPQ3A1heCbwL1MQc/XIKyDcLwgDkXBHAv8CTZKsAqwHQKgAQ5JcLgJZmA2CdQAFkAcRqAVBL/Jgl0wi4HPmFN0cWSKY0LlwSXtnl6K+cotAK+FJJWxbSJrKr4a+euogIclWt3CKhy/EHSBAAdXyq/SXpdxpiCpWQBBsGAAAAAAAAAAAA1/IUAEABwPFUAFWr1AJUj0rA8krgX2AECuw6B6A584ABqOwDiGwCkAHZgi7AA4BCkDUBIGg8CyANZC2BPApAA5ABWFQymQQUgMiWLfiCyyQqF77ZtfCPMUShlYIPCb7CLpvJroW/xlRFcEdZhaQvksvwB0wCAJXgh4Czv5ausd2EQBYKjiYAAAAAAAAAAEBakywJAHQVAIznFAAx1S0A4Fo+BixdCpATQArwDCBxHdAca5DMAso+gC4DIAMAgEcAahXgAaAKQfPRAEgROQrQBFEAGeA5gHfgTY/MgABAZBK0hDALFokGAt7ZtfivPUURxVCWlC0zOB2X3YB/XUMV1ZIaS9IOCJyadxgA6YcEfX9JvtMQQyAKZNsEAAAAAAAAAABA7Iq3AIC0FQAVZ5YAoMa0FQBYcQmial9Ank1AFG93mQFEpCCpgHHdACsDIDegWYFvsJgV/QMo0fQAaD9QdAzwUAC4BQaNJOAJ+BiwuCCZoBEC/tiFzF85RRGloCzl5KegI7Kr8K+9TNFtYKzKknWMSt5BALR8+t1L5u32WJZlOZsAAAAAAAAAAADgxgIA4gAA0aUOBVQtawGqrjACLFYFpPEEVANHqowBagNA9gtgGQBJApU1QBZYVLlNASJwHUAaCACyAfAoABlIgGwAGo1KxYUKALLhIlyQyGRuQwBe2cXgX7cuIoWtJWXHSGoqu4r/cdoquhV2r8J8B0DgHRZA31sEbN6/ZN1pqFvGZBJsEAAAAAAAAAAAAG3a2QoAFgFAZeYQBRBQAQDPSABXOQEyAE3BD2oAsihAaADVAFkAkUB1A+CqYIVKwookQPJIATQh4ZdAXAGoQACyBdCfRrKQIBsAoske/kDo4hgAntkV+N8uXUQrWEtSHaOaya7Cv68yRfWC55LmTwDeYQG0fJr3D6hpu5VZErBAyCYAAAAAAAAAAADqmNRTAUDaACA69VIFVNQsByzWEQGi7AdQjwcgVfDAsgIQVUpAA3QODfgmFFj4BuBZYIVK4qoJQIOuArgUYSUgCyADgSgBb+jCL6Emg3dCEGRaRQA+2cXo3yhTRE+UIUWNNER2Ffx1pV30TIwlxQ9hziPQ9539UnynsZJKKNAgAAAAAAAAAIA4AEBzr6soQJU+dQWQiyuqAogVywCR/QDaNcAqgCcgV1lArCxIGiDJAZAtQBOwiS/DCj3ZP4ARqh2AKrQBVACkVwFQggESnkQD/ZgSFkQByAQsZDI3AD7ZpeCvVabo4ihLirpqmOxa/usuq5rN+Vqy9oQV3mEAtPwQoOybp63GsoCSZNAAAAAAAAAAAAAAwooKAFgEANG2lwiAaM0FADwqSiDyYOALN+xdOQBpugrIgNxrgC2xBaAAVwDyBCv0CFbzKUBLCoA2WgFQALINgCLwgDlAiVm4SHTCPAwqmQE+2YXw32ynqJlaW1J2BniDhsiuor/u4RRTSbmXlP2FasQj0Pcp95ua3Wmol5Is0AAAAAAAAAAAgDgBQE22EwWo2t/+AGCJFQDVVUsgHBL4Jn7pZxUXAGoBZEBmFfAt8Q1AATwTT7JCI4jlCSDwAJAn5lABaW4AlKCBMIIJQOYQDCQIACKbvLkIugBe2cXw3y6nqsOtNaRsfFAvSWRX4V9POkVfLs8lbauY4R02AMYPCcr9pthbjRWtyAINAAAAAAAAAAAAoE7fUwFAvBUAbKcDAVA1RgFA6ipBxCGBKPGwp+8IUGQlCAOQSQBb4htM3SdAo8AKzWW5BggoAHmiEQCPAHQFgCIMXH5AAbSwEgQAkUkWN5HoAh7ZxeivlXdRG8q9pNUQhseugr+ecIu+jN9LxpYowzssgPXp95fYW68oT5JMwwAAAAAAAAAAAKi0rQKAEwEA0/ZEIcpaSwCVK4oE4mCAxxNQwuBJALImAAOQCYBmAVIw5QnQAFZoei0AioKVmk+AagYgrhWgBAs38QLhiWSwEk/ACCPwggslMgMLHtml8I/VTlGb8XtJqhMIjV2Nv9/pFD2FPZeUesLwIBJAjde+X2raejOWlDMAAAAAAAAAAJBEAcDhEIAq47oCUFFdA6htFZDkBFgFcIVmXV8CmkkAs4BMAKJZgCXwQDcBHsAKXSQiUwDoTsonAJEteA4UoWGfXBqZQbZnJbIA4TJCA0EmA09nZ1MAAICVAQAAAAAAM/mPcwMAAAABMI0dF5CdtLfPrNOZ2bGt2JrSm8PSsLHRl9CpPtml+K+dHlGL8b2kqBJo7Gr8/Y636EVwLklm3JQ/YIAAiCo/JOj7NW23Y6GScgYAAAAAAAAAAACQHLcAgPgAgGWHAqh4iQJARx2jAIpKQDUegKQY7joHIJ9JARWQA0CvA6QFaAB4PAESsEIXieSjAIFeB6CoJkDyBHg0AZQAWAVAo5NK+LHwD/iHy2WBRCID3pil8K+VbtEbZC0JtQxiDrMCfz/pE1MDa0nZMQUj/oABCSBrPAbg3F9H4257WZJSV2zTBgAAAAADAAAAiLNkCgBYFgBwfKQgAOBwAgCqVvQPCHquARoBeACksxzI6M8ygQbIUUA0J0BagCQAXuoAaQAkAA9k3wCQrEoBFJEAyAFANgAyEHgXWGT4QoMFD+AKgCRNeEGCS9bA0JBAAJ6IxeTfTLeaimCMgqzehLMyiBXg1ymfmItQa0jYXyqaiXcQAIfv+bwdNdv7scBO9UGRpAmYhkkYAAAARM8MBQBSHQqAmAw3ClHUpTKA6v7LAajoAnJ5ACwCPAGqZgFQmXUDHIAGQI4UwHKAcQkQa4CXAOoaQAcegA4ge08ATQP9jQBIGGhS4DkNgGZvAFTgX4DIAgiYkFx4ArgqADkWQAmAUQCCTAPLRcIFckMG8kWFBBWLCp6IpeiPkVYxJdS9C6g9w9hk5hCr6a+7rOrhUM8haY+UtCvvsAA6rwfeBAS3TfF2v5KpoeYI6rZJAjAMkDAAAADQOmYUAIoHAGjjmCPuCgAiVgWALOpamUAdK7OAawCxvASEhAIBAC4AmSwg1ABkCTASgNXALVhhCnAAvTYAruEqTQCiMJAHkB0AzQRAARZIgCsAH0ECSAcsgDwAooQbAGkDoBWABWABSHVApYuGixsYyGARoKEhA35oxeTfLKuYl1DPUUBsCYYogVYBvp9pFcc2+r2i7Ac27eAdNgEOjwl43t80fXe3kvZZ4tFnNEibME3SNgEAAEFduasCgDMtAIiooqgCgCsHAFQuVgMqqLACQAHQDNBdogQUy5cCMiCTE2CoDaAE6A1AfxT4F6wwNeqTgFgsiUtlAsMooSiQLYB8DgEoWzQqcEqIa1kAigzoAAKABdDnASAyFwBxOAJ6M4CjAAAAu+BABRAIAEsdAGAAAOAAAAsdEGgYqJCRWWQYElAbErASAJ6I5eCPPXUxF6F+R4E1mvEIU4jV8Ps9dDWn0N9RcI0EDe3MI9B5R0ACHri/LY3tVpbgThkFs0kSgEEAIAAA4GgUANWkBAEQqgoAOL0UBUCNAwCAJSu24gGG6H8MyAyYYSuqAMqaCsAUkOQEhBqApgSoBqDfKuBk1wAJwBQ5mgLaDKs5UoDkIFtAZl2AAgyANJ4AsgkA0AWJgJcAaL1ZAABBkSwMWFBdBGhkEgB+aFXo91yymBPhf8UZGSqiBFod/FxbFrOL+LvijGVOWpl3GACH13ODF4JPq3F3t1onsa7PCGrYNmyTpkkDAAAgemgEALQzACDiMKq1EwBEvTACgIqqVQF1zZkBZqwAhuy/AEQCNFuAAEpA1ABEDUCUAM0WoDsMUDMAZAAU6pTAUCUpD10EYAGmAOQAMssClGEbAwAArh3AkCMFUACqHaCR4AZXCYBGu6CDgJWY3juwnAQHkj3g0HFwKDrAAAcdgAE4LAD0CosFCyosgYQBGpLFAIkLnpjV4Pu6ZDEXE94roUYLFTjMRvxxXaqYm4vPlRJjWZKG8g4ZAJ1v8/672t7JEtiEFG2SAAAYAAAAAAAAOhMLAFhPAcCqu0MEZNUKwIr6XwggKgBpmgMgwA/bswRQkTWAWYDaALEcIBLgKgAuqwDXCxYIrqerANfLePkIoAhwgcgCyNDAO0A2AAjwTdxAwMNlkWAlQyVDNoAA3miN+Pu6VTG5qN9VDWpcgSSg0Jrw57pNMbuI75U24yEKGsy/AOoAAaCWPAbgged36Q8FsBXVNY9YU5+Z0bBJgqZt0wQAAMD11hQAaugAGL8ouQgASAoASawvAKDGAJjVAIumFQ0TyAx4o6sXgcy6FgkAUAfQXQEglgOMEiAL4GMV4HIF0AIAQuYqPcBM8ggXyOUAegEABgBgQBYYVhRABIC0msAPACwAngEQ8IdFp8AxGAeAGAAAUN2CBQDoxQJ0YAHgAAAwAAAHwIUmg2AZwKpQYWBApUGVAb6IdfjXvExRU4nP0STGCAABg9gE79cxRU8lPtdEipHEqAEeJAOgjo0BeN1fR7+7kyV4jVgAuk0TAEDSMAEAgDQKAA6aMIkVADA+AABVVrzOBJCkWUAOiuVVAUMCyAJV5wBEWUcFoAdY5gSILEAUIFuAqwBME6BVALCwpM8iIKJkqE6AKIAEllcBkGEP4BkAVwAEAPPaAKBXAAqAAxckAB7BFwAdYGDBJUDCgLRgwUW1AN6Ijfh731YVHPEeXajGVcCQiC38fj9OVd3Ee3ShGg9hhT9gEiRALXhd99eZO41FwUnS4WgTNmAYNkgAAADEZT0CAFQAwLCsgOzWA+qSyQKSPGCduQ6wBhgZgP47gIqiBtAAK68HILIAASBNAa4GoPEEaBXAAbgOUKxQAlQGzWsAXAMBoLEA2REALkA6AA0A0gbQ3gbQ4HKRAdMMgICWYDVUMAywIBANGQkEmQsX3miN9Pt4OUV3U9daA4txlfCFObQW+rFfTjG7qefqZjEeRm7GfwC1AED6HtgwSF6Xcne3xOKlC+kzM2OaNm3StmEAAFBMqxMAcBgFQGXVLXQ5AUApogAYKsaAFatrZQIVAYT+NgOQCf5odAFqFgMQWYAEIGYW4OoAQ+YAT6KRKPsZAVQEsVwLaAtUAWwjAFe5GyADqAGoJEBjADwB0AQwshuASwcIcK4GAFkL0AUWWEAHMAAADgbgAODhAAAAGABY4ADAHgA4AADaQoPEwgINVaABlawBA4kLvph19Ge83mJKE/aaSDZGiMNhNvP7/XKLXlw412SCEkLCOwiAlo0JOPtr9K2GOgVKKNMkAAAAAAAAAAAAeLYqAJBuCQCi42mVhSoAtAQAIGcBQbrOAQCg9QDUOgcgvXYNkAE1GYC4AgiApAnw7AANAK0CCCTSawkgeuHRKoBqoOEWQK8B0MC7QKMyhwEXcVUAEcllBQnER3AFAP5oLfinH6cIaeK5uomNFeFwaO38fr7uoqcL9/ImMg6hhndYWOh7TMDr+Tr73fYllolHLB6xxmjYBm3YJE0CAACgzrSHAgDjRACVhZeiXhgFAEcAAORCBaAfsqYCYASwvACiuQSgqK4KcAAKoN+dAEQWIAIgyQL0F1CNFkBuAeJwMepXBpBZsFiNDVisIQGpLwDXACQA1QEygDYDwCEArQ5A1QF0AIALyRNASfYJqA6A9AGwAOAggQGAxy0AQAcAACwAHQsqggpkjAoWAupCBRkSGf6YzeJzvq5icqH38gIwMqKhMVvr93ldxZRG7+UFYCRZazjvsABa3gL2gfsHjrLdLgopSdk2AQAAAAIAAAAA0NaJpwJAK6UASBK9QADIHW0AoJxrgAwgY4UESDDBVi4B0opnAgPQt1cAXaIDWF0A6IDSAB7oJMi9pABJaRZAGhCAtJsAsQrAApANAKAg0wi4eMCLI28EFGRQDZABXmh15KeOXTCEWivSjkwvMRNojfBjPXYxDSd7SdiTanP+gEjIAMTJCx4D8Lp/4FLuts9kY5lOjbGGbdokSZI0AAAAdKW8JAJgtwCg/T6lJ0YAwCUAQLp0gBoqZg0gAFwB7FoXAJVFNUhmATW1IoASHcC1CbAPoOkq8EAnwaxzSECJZBTgKiABTfQpARqNDpCg0QDE9QIIAMkCuAHekFAAZKMBQB3sEwRAOqB3AHQAWGiwAOBoSFBdNFAtLFC5sFQYGgK4vmiN9Pt8PcXkRdhLgrXsoNCa+Od+fGKypMeSYi0aIf4DqCSw0LIxAA/cPy81d9vN1ujCMzOjYZOmSdI0DQAAgEgzAYCQCQBiPV1INgIA3gIASDM5gD0Ylo0BCjCD2gPQRB2VgApYWpchAE+ANAByN8AGkA3ggS4BF4CaTRVAFgVdHQOQbuwAaI4Az4ECDBQAHUC4AlALoFEF0OsASF+ABCIBGFboBUAHUDkAHAAAYAC4DgAsAB0AYABwAB0AAFh0wAJXgoWKDFUCEhqNAAmJBIsGvoh1+Pu83CKmU+dSQiKiEQaxEX7uy6d6K9QaUkbSJfwBExABkFW+5/0GQ2DNQwFoXJapsUyNSdMGYJgEAQAAAADp2m8LAPSsAGDlowBAkyAAlPglBQCgAVD0vwjov79lAL0CkMsKQCZAswVwyQ7QRr9LQNtEF0ACsAGQnQA5AE+AA6hmAJoLBVhccgFWFaACCZApQECXAKkFBi7EugCS1RIA6AAXGiQuCSQkVAEaNAO+iHXw1zxuFVbDXkrEjwwcYiP+Otun4mhkDEWyn4qN+QM2QABSjbdIzOb9BkNgzZ3GyzI1yYJN0gZIgwRoAAAAoF0pGwHAdQEAKyAAKrmtANABAAQvEQDSK0COPCDtNUAU/NAX9waU3T4gtE10AXoPQG2AqxQgAehNgOsAF9UvBRgHj2cBPAsRAGoArKYFyEAAzQQAUAJoAQYBF6wGgMtqWFyI3LhUCSQWBlguFwFcBCq+aHX41zp+UUujz6WirBUBhdaIP7XZoJiyYC0lMQ4pF+JfAHUACRBVHhPw2jAI3kJAXbnbLo2VeI1HQ0OQJG2SIEkbAACAHm4UAKhUAMx9tKgCgMsHYO4BAIJVAQCAVBMFAFA5lwGWYPkIoB6guYCiuSqAXLDw3QCXLNCBLUlm58lzAgrInAHoAtUGyDYB1jk7AVcAFgBwWYB0XgPgLN05hA5QAcAWgMtZBeDyAFB1AKIDFgCng24ABpgA0NEBGHQAAQyEgQYLJKQEkgGZC1TCAr6YteD7mm4Ri7O9FMkemMJhNsKPe3lEbcn2UmQjwVKId9gE6LwjIAGb9w+o2mosyyQLRJoEAAAgAMAAAACAzk4fADC+AqDW2wMBEGlUAMDmogDgbQAgrqeACviim+WAorIHkAG9+k/gm1Bg4QtKVpglcVm5Bmh5CkA1oQWgUQCuK6AIJMBVABrgCw3fgD+NRUAmAxdZQwK+aA3w+55uUYezeymhHRKHQavDX2f6RV9J9lIi/oMY8w6TAIfv3L/O3B2tsvQRUqMh1hgN0zRp07ZNAAAAkWyTLQCgLQFAjHWjoGJFywErWloBqO4FWMd1gBRgGoCqugxQ9q0AZED1sgRkLwBNAFqAqwLIEyAPgGYBWICe6lUAQVwBGBcsAKCaCqg5gMWLIwE/gIEBoACM6wVQBWCDCSDTAQ5AASI9ANbZOSRArwPgBnRABgwAOQDoOgAACwA4ANCw0CSgoaFmVCBXJFAZDBgAnohV8PeZPjGVwveQZDUTEwqxjn5qe4LqaIWPoYjGIGIj/gOoBAA63+bzqUbNnYa6XKxGF9JB2wYAALAJGAAAAIgzFQCoTgDQpkyCgMqaZYDatYoAqvQCuFZAJIU/1DoHmuxXAACYAqh7IQHNJkC7ASS+T4BGBwS+AB3AqP8xQCRJAeSJFyzgegPgDUAAqSfACwDQAoAnABo4AOJaATjgIsiwIOOqoFpIAE9nZ1MABMDwAQAAAAAAM/mPcwQAAAATnbQnDM+k26Wu0KjXqM+S1T5oFcyvVT4xLVfOhdEKHPqslnye9ot5p7ZWgVxi4dqYd8gAOLwjIADn/rX0rX7p0kl2RlBDY0jDtG3atgEAAMCjCAJAjgIgIl6qAggqAgBqEQBwuQCgOQKQJgkgD6BmxTeACv2AMAB1DwlYmQKkCYA2wPMKIANAA6AdBLlXS4CiHgFoPBFoVoFYA47rmTXAowkg4E0FngTNAogJYAU4C79wE7QArvKrAM56A2ABKAwAAOgAbgDmAHAAHBhwAAAWIOFiQAIrQ4XBgOGCJIEkAN6Idfj7Kb/ow+1zKaE6k/qFQWyAn9pOSMzLrbUk1bLUi3mHBdD5zv0lU+70leDRlxikCQAAAIAgAAAAgFq3SwFAswFAdTETARXlCoAqK1YGyF51AxqrAFmALUAduh5Ide0kMAvI0QKWKUAaMHWvAFYBCmwQzJoACEwBaBQCaQDUIwDnGoAiDACPARC5ABSABYAHAPYAWwAoANlwAQ5AheGigoAMXmjV6LuWAYppiLKXhFrlUumzOvSpVUBiWvC1JNUSNuUdNgEOPyTmPF/q8u25RvOIZ2ZmNEwStGmTpAkAAFBH9VAAaJwFAF9c2VoB1BaHAkBHVgJZ3y8NaLoKSHYBeQByoQZQVlkC0AEKwLJyAnJmAbIBnkRcB1gFKKCwXCcASqwOgDgAOoB0qWA2zQPkZgqQNoABIAdgAADcAkavACgAOeAjhQHNAsAWgOR5AKkChhQ4qAcAOuMAAAYAAAsHABwAGABwABYAwAEABmgIJBAwMBJcGLgSkCwwGHABXohV5JdWEYo+kHtIrBUsxCA2wC9tZ6h6EzaGEvRFbMkfMAkA1INvf15L407jSiZOLBakaQIAAAAwAAAAAPDIMgCAVQXA1VQEiLIuFYCKumaCjD4A1wGa2fzcbjWgqO4BAFAHkFkCZLMAVwAaAB5XAOsA0ALQQPUESDwF4DoiAYjrBVidBSjCBQHIbsBiFqBqgCnskaBRAGwC4HkAANBhyUAlqEgAXogV8JfWidRUYGtgZ0A0iEFshJ/aSqKmIbChxOoPEvAvgAqAAKgljwnY76+jb3d1sUyTkgZ0myQBgjRgAwAAACo8FQDIGgAwflPWFgUgkgkAWLKwAiDZ2RTQq2Bv9VkKZNRZJtAASRYgmwVYAkgArD4B0gDQArgGEqsjBYhAzgI40PgvJiWwzpqACqADQACxcgEAALXgm4SLxANeADgAOABJBiEwwDCApWGBhioAPmhV6LtWgURcYC3JW4UiINAa4Je2ooq4hGYowy1zEuJBJEBD/JDY+/vrzN1c4jX6aIzYghokSZu0SdoAACoFAAdFAFAaUQDwAAx9V6wuYHkFIKsACssBo0x+Rl2PgMrFakAXIMkJiGwWIC1AEgAvdYBrAGgBJAA6QCxvAUMkjcYTQAHMARgJgBwAejUOILuAAaAAqAXIj5UAl/YCFABJG4A6AGEB7ucJMP3xANCcAOh1MAcAANCBBABwGAAdWOAAkGVckGHhIhGwDBLQBhYIAl6IteBnt09UF2qPAmf/qMkwiM304x5+NRWjxyDtDyfdyh+wAQGghm/fcEBwHY3tVjMhnaMLkrYBAIBJAgAAAAA4jVsBwAUFwLhM6fIBQKgIACqrVANWVL0wAIsLgMhRgAR70AWInABpFiAtQATASwBdA0ALIOGyDIAUvRYAUWgq4DkN8K1QdhkAMgdANQD0IEsuwAOALgCuCcAVWAADABGwEGBc0AxgAV5odehnl0dMxeh7VaPaT1zalUFrpvd3e8RcXNhLGfXvobX5D+AEANJjAB7YvzPbs3TpzNJnRkODNEjQNG0TAACAbicrAKSzBQArXRmCigBAWwAARb96A0pUByBnwBx9PScgN5sTMAUM/QCisgYgS4BIAFYfgF4NAC2ABwAHsFwHwOqaS86YgCiADqAHQHMAZDZADgDQyMA7IJIsAAHABQAAdgFIB+ABYJ6rYMK2o0CHLIxgAQAAOEDHAUAHDO5AB8ACABboAIDBqSRYDKjQsCA10CBLsGQAPoi16Ou0R0xNqOeKsSM4msEgtuD7tz3qaEKvUVDsEZfm5B0kFloeA3Ce19K4264EDqU0aNowYYCGAQAAAABW2jkAUDMBwOiKpzKpFQBwAwBk1LVMoII0rgF2CtA4QA3VQFvWrgcA4AkgJ0CaE6ApgAbAYw2wDAABSEfdGiAskrycAqxBAWQLIFYBJLjgFiCbABAAOBAkC1+gwgUdAGQyZGjICAZIFxgu/me16Gstq5hT6PeKNZph6R4CrZneP8surhThXmk1mmjoO95hAPS9Hnjelsb2bonX5owuODMaJGybpk2TAAAAQVq+WwDAYRQAleWWKKjMasCKra8DVqaArCkAEQklur4qENkf9QEA4AnQnIAolwMoAaoB6LcKcH0DTABSZHJTQK/WxLIMQAE1AAJghQIEwFYAdAAAcBUAMimAAL4AOsDoAHSmAzkAqSeABAAHFgBwBkAHQGcBHAAABgAAYIEDAADoGC5oJHBlGmgISBgBVAwqPpgN5GNvu5hK0veKNwgWrUdidqSP/1jFUZJeK2nG0Aatx/dt7tfiVi5EgZ3ZtgkAAAAAAAAAQFq+YlVAZtVRkJlZtS51V2ZmZmafHomI6ppxgigzICTZClCaFJBNAOvIAioQi2yIiIhoNgAKUC1A1RoQWQBLki3AKqYFGpAsAWjgB1wFAMUcCUZYyegALtnAhQs+iL3ETfsOJOahBBbNFAnzh33H8XfcIm4EFrYYWZLbd+Y6c45YLCgGAAAAAAAAAAAAAGBf1hfv169lkzRkkEXfuvtGr373Rz/1yoUyZpQVVSuyrLJ8SQoaM8qiDE2yiYZGozTVaKakUqlsfzQbBdVoNkoqlRpUKgWYUZHmpqG52dzOJI3SmPahW2M2n8Y866tGuZ5noz1ptgowWAAglcrKVSaNuESjcU6kUVQqqFS2kqu8rhsaTpSeAoCk0alG81KNCkzh6kilA6h0eT661ONDcAWuAgA=",
"Ab3": "data:audio/ogg;base64,T2dnUwACAAAAAAAAAABmiHRzAAAAAMmSkowBHgF2b3JiaXMAAAAAAkSsAAAA+gAAf7sAAAB9AADJAU9nZ1MAAAAAAAAAAAAAZoh0cwEAAAAdefI+Dz3/////////////////fQN2b3JiaXMtAAAAWGlwaC5PcmcgbGliVm9yYmlzIEkgMjAxMDExMDEgKFNjaGF1ZmVudWdnZXQpAAAAAAEFdm9yYmlzIUJDVgEAAAEAFGNWKWaZUpJbihlzmDFnGWPUWoolhBRCKKVzVlurKbWaWsq5xZxzzpViUilFmVJQW4oZY1IpBhlTEltpIYQUQgehcxJbaa2l2FpqObacc62VUk4ppBhTiEromFJMKaQYU4pK6Jxz0DnmnFOMSgg1lVpTyTGFlFtLKXROQgephM5SS7F0kEoHJXRQOms5lRJTKZ1jVkJquaUcU8qtpphzjIHQkFUAAAEAwEAQGrIKAFAAABCGoSiKAoSGrAIAMgAABOAojuIokiI5kmM5FhAasgoAAAIAEAAAwHAUSZEUy9EcTdIszdI8U5ZlWZZlWZZlWZZd13VdIDRkFQAAAQBAKAcZxRgQhJSyEggNWQUAIAAAAIIowxADQkNWAQAAAQAIUR4h5qGj3nvvEXIeIeYdg9577yG0XjnqoaTee++99x5777n33nvvkWFeIeehk9577xFiHBnFmXLee+8hpJwx6J2D3nvvvfeec+451957752j3kHpqdTee++Vk14x6Z2jXnvvJdUeQuqlpN5777333nvvvffee++9955777333nvvrefeau+9995777333nvvvffee++9995777333nvvgdCQVQAAEAAAYRg2iHHHpPfae2GYJ4Zp56T3nnvlqGcMegqx9557773X3nvvvffeeyA0ZBUAAAgAACGEEFJIIYUUUkghhhhiyCGHHIIIKqmkoooqqqiiiiqqLKOMMsook4wyyiyjjjrqqMPOQgoppNJKC620VFtvLdUehBBCCCGEEEIIIYQQvvceCA1ZBQCAAAAwxhhjjEEIIYQQQkgppZRiiimmmAJCQ1YBAIAAAAIAAAAsSZM0R3M8x3M8x1M8R3RER3RER5RESbRETfREUTRFVbRF3dRN3dRNXdVN27VVW7ZlXdddXddlXdZlXdd1Xdd1Xdd1Xdd1XbeB0JBVAAAIAABhkEEGGYQQQkghhZRSijHGGHPOOSA0ZBUAAAgAIAAAAEBxFEdxHMmRJMmyLM3yLM8SNVMzNVNzNVdzRVd1Tdd0Vdd1Tdd0TVd0Vdd1XVd1Vdd1Xdd1Xdc0Xdd1XdN1Xdd1Xdd1Xdd1XRcIDVkFAEgAAOg4juM4juM4juM4jiQBoSGrAAAZAAABACiK4jiO4ziSJEmWpVma5VmiJmqiqIqu6QKhIasAAEAAAAEAAAAAACiWoimapGmaplmapmmapmmapmmapmmapmmapmmapmmapmmapmmapmmapmmapmmapmmapmmapmmapmkaEBqyCgCQAABQcRzHcRzHkRzJkRxHAkJDVgEAMgAAAgBQDEdxHEeSLMmSNMuyNE3zRFF0TdU0XdMEQkNWAQCAAAACAAAAAABQLEmTNE3TNEmTNEmTNE3TNEfTNE3TNE3TNE3TNE3TNE3TNE3TNE3TNE3TNE3TNE3TNE3TLMuyLMuyLCA0ZCUAEAUAACmrrfZgHIEok1ZzaBBlEnPRFUPKUewpUggpiLlFTCEFrbaKOcWgxdo5hpCT1kPolGIQAqEhKwSA0AwAgyMBkqYBkqYBAAAAAAAAgOR5gCeKgOaJAAAAAAAAACB5HqCJHuCJIgAAAAAAAAAAAAAAAAAAAAAAAAAAAAAAAAAAAAAAAAAAAAAAAAAAAAAAAAAAAAAAAAAAAAAAAAAAAAAAAAAAAAAAAAAAkucBnikCnigCAAAAAAAAgGaKgCiagGiaAAAAAAAAAKCJIuCZIiCaJgAAAAAAAAAAAAAAAAAAAAAAAAAAAAAAAAAAAAAAAAAAAAAAAAAAAAAAAAAAAAAAAAAAAAAAAAAAAAAAAAAAAAAAAAAAkucBnigCnmgCAAAAAAAAgCaKgGiagCeaAAAAAAAAAKCJJiCaJiCaIgAAAAAAAAAAAAAAAAAAAAAAAAAAAAAAAAAAAAAAAAAAAAAAAAAAAAAAAAAAAAAAAAAAAAAAAAAAAAAAAAAAAAAAAAAAAAAAAAAAAAAAAAAAAAAAAAAAAAAAAAAAAAAAAAAAAAAAAAAAAAAAAAAAAAAAAAAAAAAAAAAAAAAAAAAAAAAAAAAAAAAAAAAAAAAAAAAAAAAAAAAAAAAAAAAAAAAAAAAAAAAAAAAAAAAAAAAAAAAAAAAAAAAAAAAAAAAAAAAAAAAAAAAAAAAAAAAAAAAAAAAAAAAAAAAAAAAAAAAAAAAAAAAAAAAAAAAAAAAAAAAAAAAAAAAAAAAAAAAAAAAAAAAAAAAAAAAAAAAAAAAAAAAAAAAAAAAAAAAAAAAAAAAAAAAAAAAAAAAAAAAAAAAAAAAAAAAAAAAAAAAAAAAAAAAAAAAAAAAAAAAAAAAAAAAAAAAAAAAAAAAAAAAAAAAAAAAAAAAAAAAAAAAAAAAAAAAAAAAAAAAAAAAAAAAAAAAAAAAAAAAAAAAAAAAAAAAAAAAAAAAAAAAAAAAAAAAAAAAAAAAAAAAAAAAAAAAAAAAAAAAAAAAAAAAAAAAAAAAAAAAAAAAAAAAAAAAAAAAAAAAAAAAAAAAAAAAAAAAAAAAAAAAAAAAAAAAAAAAAAAAAAAAAAAAAAAAAAAAAAAAAAAAAAAAAAAAAAAAAAAAAAAAAAAAAAAAAAAAAAAAAAAAAAAAAAAAAAAAAAAAAAAAAAAAAAAAAAAAAAAAAAAAAAAAAAAAAAAAAAAAAAAAAAAAAAAAAAAAAAAAAAAAAAAAAAAAAAAAAgAAAgAAHAIAAC6HQkBUBQJwAgMFxLAsAABxJ0jQAAHAkSdMAAMDSNFEEAABN00QRAAAAAAAAAAAAAAAAAAAAAAAAAAAAAAAAAAAAAAAAAAAAAAAAAAAAAAAAAAAAAAAAAAAAAAAAAAAAAAAAAAAAAEAAAMCAAwBAgAlloNCQlQBAFACAQXE0DTiOpgFH0jRgaZ4H8DyAKAJMEaCqAEAAAECBAwBAgA2aEosDFBqyEgCIAgAwOIplaZookiRN8zRRJEma5nmiSNM8z/NME57neaYJURRF04QoiqJpwjRNU1WBaaqqAACAAgcAgAAbNCUWByg0ZCUAEBIAYHAcy/I8UfQ8UTRNVWVZmuZ5oiiKpqmqrsuSNM3zRFEUTVNVXZemaZrniaIomqaqui40zfNE0TRVVVVdF54niqZpmqrquq4LzxNF0zRNVXVd14UoiqJpmqaquq4sA1E0TdNUVdeVZSCKpqmqrivLsgxE0TRV1XVdWZaBaaqqqrquLNs2QFVV1XVl2bYBquq6sizLtg1QVdeVZVm2bYDrurIs27ZtA3BdWbZt2xYAAHDgAAAQYASdZFRZhI0mXHgACg1ZEQBEAQAAxjClmFKGKQkhhdAoJiGkEDIpJaWUSgUhlZJKqSCkklIpGaWUUkspg5BKaaVkEFIpqZQCAMAOHADADiyEQkNWAgB5AACEMQgxxphzEiGlGHPOOYmQUow555xkjDHnnHNOSskYY845J6V0zjnnnJNSOuecc85JKZ1zzjkIpZRSOucchFJKKSGE0EEppZQOOgedAACgAgcAgAAbRTYnGAkqNGQlAJAKAGBwHMvSNE0TRdPUJEnTPM/zTFE1NUnSNM/zPNFUVZ7neaIoiqapqjzP80RRFE1TVbmuKIqmaaqq65JlURRF01RV14Vpmqaquq4rwzRNU1Vd13Vh26qqqq4sy7Bt1VRV15Vl4LquK8uyDWTXdWVZtgUAgCc4AAAV2LA6wknRWGChISsBgAwAAMIYgxRCCCmEEFIIIaSUQkgAAMCAAwBAgAlloNCQlQBAFAAAYIylGGttGKNYa62JI1prrbWWVmuttdYaaae11tpqrLXWWmuspdZaa6211lprrbXWWmstAEB3wgFA98EGTYnFAQoNWQkApAIAAMYo5RyEklKqEGLMOSklpVQhxJhzUlJrrWaMOQgppZZa0JhjEFJqrbWaUuekpNZiajWlzklJrcXYaq6llJJaay3V2EspoaXWYq251lhKSi3FVFuONZVWWosxxppzaym1FFuttQbXUokpxgIAMBscACASbFgd4aRoLLDQkJUAQEgAAGKMUow55xyEEEIolVKKMecchBBCCKVSSjHmnHMQQgihZIwx55yDEEIIIZRSMsaccxBCCCGEUkrnnHMOQgghhFBK6ZxzzkEIIYQQUkmdc845CCGEEEIpJaXOOQchhBBCSCWlFEIIIYQQQggllZRCCCGEEEIIJaWSUgghhBBCCCGkklJKKYQQQgghhJJSSimFUkoIIYSQSkoppRBCCCGEEFJKKaVUSgghhBBCSSmllFIKIYQQQigAAODAAQAgwAg6yaiyCBtNuPAAFBqyEgCIAgBAiHPOSauJUIw5aT1TDDpptXfKGcQgxUw5pBik2jnJmHISQ2ohZE5aiTmlEkqMPdhcYw0CAAAQBAAEmAACAwQFoxAECGMAAIIQmSESCqtggUEZNDjMA4AHiAiJACAxQdHqwgXoYgAX6MJdDghBEARBEBYNQAES4MAJbvCEN3iCGziBjqKkDgQAAAAAwAIAPgAAEAogIqKZq7C4wMjQ2ODo8PgAEQAAAAAAUgD4AABAQoCIiGauwuICI0Njg6PD4wMkAAAQQAAAAAAABBCAgIAAAAAAAEAAAACAgE9nZ1MAAIDdAAAAAAAAZoh0cwIAAAATRe/kHjQwtZ+dlpaelZaako2Kj4yQjYaGiYiFhH2Be4B+xvTW+w7O3XrfwXdtbR+EKkil8fZdTvF2OQxq7caBfxutRBVA0q3cbXZ3N3b/5rK62bMyqQFM25vUF2VvUt++qITMkCmgIhBJScGRTJ2g7+1vRvahwsjvwt0+lqrHNuSchh7NoQGaKtbx41nEXaHQ8SYtjxfSmWAkPtck7giFCjd5jh7SfwIGAIB3JMAG9w+8xYJyeVfDkidBTksR5UgAAAAAAGAdOKx1dlpXKssAABZ1GHU4jQogAKioNU1LAABUsQgA4QSCrFIZEQwRAANBRvZH0TsSqy5lSAD0/gMAVM4CyHkgrLoCAJBmEgAtZwsAtALwugAATzdBg5sgA/1cAwxoBeAy3pcMsgtgIsEfGgz0qMBxBrhkCCUA/jmm7ntoZKZgVDhfvuFeB+EyDNT3METN0al6r7G9twfSlA1RK0sAfPcPvMXC/tYAkrLJ2pLY0kICBAkQAAAAAET9+1IAAABA8S0AgNAgAAAA4bKqQZQMnTLqIpABkLnCMgEAqKwOOK6oBABsCQBI0pwAAOIqAUizGQAC8J0CJABcKwAUFzRYCboAQKYgK6MBkDOgDDIARLNgCl3QA80AnjnG9lceoK5oYNfLtxl4QlyGsf5VG6grGBX3yLS3GXxCiGhk4wHgHQGwuH/gLRaUm2zfpMQts0JLJAwDAAAAAKC2ohgAAADgPfQ0AAAAoPiZAACgEtwAAOPpXACQKx6Ju6waAPCtAIDIZAF4JZBTDgCA1G8AVgBAWa4GACAAcA0ATAU0gEcnAMgUJLhFuMB3ClUBZBdg36lHJywGAN4ppuGPWlQcGsIqWfo2Ab4QmWDs/soJ2RGgWOHx7jkRNkT1TgGAdyTA4oHXp7y1QPebrG1ClBMSCQAAAAAAAJBlNAcAAABqqlMBAABAERcAKAYFAAAg2wIAoHpUAjzZnwAAZAAAMupcAQAg1ALAOwAkaRaAQFoGAJAAkAkAmAloMALqAIBMoIEqRwEA3MZ3UHEBFDR6AL4p5u6P3FgcAYo1GltuA5yATDAPf+TCYopCMcK22SdARKOxYxsA7xiAxf0Dr/0mbXXGbTLIaYkAYAAAAAAARH39CgAAAHQlkyoAAAAoXjoEgP5cAQCL1QH34GoAQM8AEP3UKQEAi9wMAIBmA+SInAAAoroEIABPbgEAAK0GwBCQ4QoAaJLBABlWtgBAgW+lCKoF4E9mAL4Z5u6PXlQcQQhDTK8tJ8wlmOs/elIxRwPLamqrgiNgQ7QbAYA/EACgDty/3kJC/xlAprGztkkptAQCAAAAAAAA2KvJAAAAQPxtKwAAAOAwEwAAyJ0GBQDRBAEAAEAzAQBAt3ZA649zAACZFgAAms0FAPCoBCCrCwACAJB5FgAAUBmA/QIZWoIMAI0MtkGC+wa4YB18JxBKoGcBeMkAnhnm6o85ubgQqGUdbuskt6Dk8kvV37M5u7SAZl1ubwWiMCLGScMAwB/oA4A6cP/6QWJ7tdUZtxbgTpMAAAAAAAAAVONwOQAAAFCP3AUAAABkEgIAAEJBATBfAUC1Eo51dgEAxHUAAEj9BgBAhuxVBgBAmmYA3MDKCQAA8GwA/BbogqUfALQZvDEDYLWAZgBVEfSgWQCeCeb2r5qcHUrAGBdavheE4lR+ufjXxdkRFMWwWLGJ9EUR0WjsWALgHR3A4vl6C4m+tgcJyAsKHQkAAAAAAACItstTAAAA0KyQVgAAAFA+WgEAAHFMggLAYwAAyloBANBechAAgGYBAEDSLPALUPQ7EwCQsSIJcOFmAwAAkA0AAHjQBYMvAN/CH5BhJZTogKQEqgtUjQF+Cab29xiyuLSSvsZS612g3zHpxfqPMURxBHhZY7n1vQR6HiKqAAD/gVoAwOKB10v+Uu8gbiNNBwIAAAAAAABkAQAAKbssAAAAoPhtALhFgIVh66bYAQAAAAAoVxQJeOpXAACQbQAARK06JQAgciwA+FEsKwEArLoOAF8AANeLEADIFgAA2jS45gCAbOAI+ikDt+hJBlVLIGcAfvnl9nctLo4AlzVeOHSS/bGRSi/Xf8zBxaGF2RoPD38rkY1tEdE4aRgAeGcWYHH3wEu5SbuCBOTFaBMAAAAAAAAALmXfAQAAAO7GCwAAAEDFuAHgKwEAl8wLDl4AAHwnAET0Rw0AgOYIAF4JXOUmAAD0KwPgJsA3EwCABJwSHGmweBLAN/VAhVsEbvghJDCshAFe+VXq+xxQPKJWZI2F4dtCNTYS2eXq9xhYXFFJWWOh5bbQDKWNiEYjFyUA/gGqAXD/eoMB/QHfKzDlFoJpAwAAAAAAAEDjvisAAADgXFcFAAAQEicAgJ0CkFHncgAAZf8ReNcRAADkAAAA9WwAAHgmgBVFAoCPBZCqAQACeJWg0egO2FJDpgBAmBVgWABe6VX615qAPTTcVkm07iM5JSqRXaF/rwHEFWAySiJ9F+grMSJiTDY+APBDC+43fxjY3tp3kPIkmDAAAAAAAAAAqI1nMAAAABC3egoAAIDgpQIAbgEgo84VAQAoVxSJdX0lAOCZAQDUAAAgSyZSAABZEwBWwsotACAB4BqAi6sfoEsDZFhzQJi1iQFe6VX6155QvKJovsZI4ylW3pvIrtC/zwDiFUXzNVqaT6Lx3oioAAD8cMD95lsM6E9ZOyjJGeQEAQAAAAAAAIAsAQBAPKwRAAAAUTUAgH2AOKcnhWYAAAAAIGrqBABQF1XhNgcA4LkAgGRxBQDgkQRyWQAAaDWbABYAQG6FAMDqGuCIlsA3AXSJCjcDvpUFJD7ZFfb3GpC9NIqvsTh4dJLxPCK1wv5ejc0jKGmMkaajhM77WiLGnVtHAPwH6gBAsr9e8ktSNClRDgHIaQIAAAAAAABAYxEFAAAAnPlOAQAAAMkyKKCXAECaI2DtrwQAEFkAgMhLqwIAIK4VgDfNBgCAWFEAC+ApARIA8gCA2QIN4DEBeEozAGxBBQ0CPtlV7tecVBxRGW2VVPMIk3EeIrtK/1qDqitgtDFGiu4LGudBxJg8FwB4ZwdAcvd6KWraF5PJGbe0AQAAAAAAAEBbz14DAAAAMk0EAAAAkPQkKGACAMjakTUBAKBZAAC5rBYAgGbWAPwDPiUAno0GgBVYKwEAAgAeAADIWgkajADIFAB4EhlWGVgAmgEF0CwAHtl19qcXFkdAG6tkKO8LLMcR2Y32+5yQHQF5jpJS3TYMYURUAQDeEQCS+80NhoDytcsoo9yEnAAAAAAAAAAAoAQAADGODgEAAABEBQUAwBqLAMDTAYjbK/NSAAAAAACqRyXca7kAgO8A4F8AzBLQLwEAkMsDgMDNAgAkaACADAl6AABXugPeNCQkuqAIPtl17tccnM0R+17i5SMMSoTJbnA/a8hiDqI9l3jpCKMRQcSoTZQAeEcfQHJ/vq26pEgsM8oJAAAAAAAAAIBI2U0AAABAXV56KAAAAODLEAVsJABQWR2wZAEANB8BAMhuXQQAQF8AAJrxOQCQZFMAAvCdAgR0AcwlqNAS9INj0OBm4E7RQQk+2bXhd06RdY11rvDBo8oGIrs2fK8hix60ca/w0n1lAxuifq4AwDs6AMn99YByCaRJGZ1ABgAAAAAAAAAAKqvHBgAAANrlOxUAAACQ3KAAyFIAAGSdEvfFBABAVwEA5NJLAkBRAvwDRLYAACJHAYBvhgSARwCwLwkqAECuHtwYoCoABNyCLh7Zte7Xmiq7NPJcJaX4ikYIkd0QfvZU2RU0f64Sc32/IYKICgDAOwJAsn19ykVFxTJLIQAAAAAAAAAAKAEAQDTTFwAAAEAcBgVMBIhLfEgBAAAAAMixmuoDAEDkAgBkrmgZAADLEoBZArGiAADSHAkAtwAIoAsA35ugwgiocIMJWBUE3AIdEBIAHtlN7qumyCat2LlKFnOJpiyJ7Obw0UMWU9TsvUpKub4ZENE4nSoB8I4FkOxq3mBhq459kxKdgE0AAAAAAAAAAESOvAQAAAB4qAEAAAAQl48CACiTGACABwDA9RwB6zMAjxQAAFTjAQBADmUAoDkTQC4AQAKgVgHg400wC/A1B25qIJsCCOFJAB7Zje5rbVkcwfBeJeE4P3+I7KbwuVoXs1Z4rhJTvR5DEDFmzBYA+CHhTwGAZ5wNxoJyUa5J084mAAAAAAAAAAAqr2YBAAAAbTIcCgAAAACKQwFQ1lQAQE0Aok9/SuA+5gIAaBUAwD8A5gEiCwBAkk0BWAUAoJ4NAJhdMEt/kBpwEwj8kQAe2Q32a7UqZgW/V0mpjj50ENlN7nOVLrrW5F4l4T5q4MMGAQD4oQXbzdd+5YsQchIMAAAAAAAAAABQAgCAuK2nAADgSQAQG3zTCAAAAAAAqvQDACBHplYUANAlABmXXgkAILIFABBXCUQuAACRSQEIrACA6wEAgKwbgAwArDRAhjsBhAEe2U32c7YuJqXIHmO48KijgchuDh+7dTEHTc5VYq77Ph2IGJXGEgA/HLDdfGBXF+OiaUo0AQAAAAAAAAAQuakGAAAA0tm0BAAwAYDqGgAAOTNr2QIAlACImhoAqCUAIK4lKAMAzQQAAQBoAbheAABk4gZUusNKJFg/ABZVAB7ZDfFnDiubNWytktAcMfIhshvjz2orm7ViY5UY5vuNEUSMGYcCAD8kbBhYyktRpbHJBGwhmgAAAAAAAAAAqIz3IAAAAKCyahUAAAAAVAxqmgCo7gtwX4CbAKKsEwCAHAAoA34A/gFuYLUBAACRXgHAXMAsLL4BrNSQDQAAK9lLAB7Z1fH3KTd7aORYIzP8FZ+iFieya9P3u9zioeFr7W/LV3QVlogYrfMkAH7swK4/tyrLdybZEgwAAAAAAAAAAMQVkgMAAABcAgCABoD+qwIAyOQorFYTALgAIlYcAMAzDQAAkfUC8AOuEgAQsgB7AQNWgF8C1wXuBJB0AR7ZdelnDaeYFey5SsLzFT8rcyK7IX7tcos5QM4VNn+/o2GJiAoAwA8Bd/tLkfLOBOQOBgAAAAAAAAAAxAAAACSfOwUAMCeQUPyk8iYAAAAAEGotBQCwvCgsAwC4ARBVagMAcBUAvBKOAV4JLtwEgFjNAlwBAy6vBPBNC1glJF0AHtmN8WsNp5q1ZucoMfZXcmzoUCK7KX7u8ohJK5wrbP6Knw1jRDQajgIAP/Thbn8qm7Ujym2bAAAAAAAAAAAo3hAAAAAAzZ6kUwEAukwAwopVAgCI2mQCABCAiH5VBQCQdgEwDSAnAOAN3ISbIAEgxwLgyIC37oBvasBCS7IMXmjV9leGRwRT7BzjWuhX7pGrgUKriz8RfqGVJnuNh/O+ss8uWggRjYmGCYB3tgMY3D/fYuDukvUS1MXbRh9BQQ2bNEmbNEkAEPfL4AAAAEA7vVQFAAAAITgVAABhyQkA8DQAwJL+5oA17gsAIC0AABA5UgAAasgkKQCAZgOABABYFiAAxOzvAACAVbgDAABtgJUA9QwOALCzi8EPVAbogFoAAEDHgFuA3qgFFgBMBwAALAcAMJ1EBUuCygUDAlWDROVCBs0CT2dnUwAAgI0BAAAAAABmiHRzAwAAAMn1jmAWncrIoMbOpMaaxMXLoca8usOWwcjFxL6IteWXpgZV1cL2GJdzvuInr7SARKwtvzQ3KKoWssc4lPNVTvkjwgY4NC4DgP9ADQAM7ve3GNA39X0TpjxSp02CNAAYMAAAWGwlAwAAgKgTAQAAAMFPFAAAIRcAAFTDAQBgxWMB7jIDACwA0BUBAKDxSKA5AgBEkQBAFrgZAIAEQFesAsCcQQnwLS1QZeBeAGkCNCoaggYylQUugwV+aLXxl+ZCoipFyhiPJH2lz17EOLTa/EuLwiJqIa2VjOxX+seLGCLGzO0CAO/MAgzeAOv5FhPYL58jqAtqjOCoERTUME3atknaAABlhxoBAAAAZ5dFAQAAEFaKAgAAADU7VwVAVLIAABIAwNU9BgAwTwAAkF7lAgBIMwF6fQ0AoJkAsOQAAEAOAIDmrwEAUI8GDgAATBNgD0khBwBcuznoAQAAkwIpsAAADAAA9ECXAAAHrA6AhQ7AYQEu0JCxMhYYyBhoULEauGQAfmh16bvGAQqFsDXGI7VftQlLhEKriz8aCwklQsYaV2q/apMuIogYlZkTAO/oAAbPB36YwH7JzqagGrGGpj4aghoaJGnatk2bBiA9+tEBAACAtt1dCgAAAMKoQwEAEOu0CAA6AICijgwAwNQuAQBKAIC+AAA0Z4BkWQAAac4AIAAAq5kOAADNDgBALxkA9B8HANAlHAAqAfCAAgBkmxAdAOABgAVJABwAAGBuAZpg0AEALOgAgG6wCLAuFliwElgGDLhUXCQycAGeiI3xaw2/qMHYHmMt5is4ohYnEZvSpzYNiaqN7DVa8r6CA9OiiKgAALyjBTC4f76FwOYlE29CEpRHRNsEAAAmbAAAMAAAAHEedwkAAAAIuAAAAOsQBAA1wNT5ewETAAAAAAB1LlbAXegDAKAvAABI5hUAgIwSgEwBAEQ2BXABADIV8DgAAFzlAeBhCvAHEwBAaYAmgVkGCVwGXDQICxUafmgt8WNOv6hB6LVKRveYx6MJHFpbutdygCJEEdcaR+KO/vmEEDFmniwA8M4cABM88PxB4F4m7ZfFajRmZkbDtmmTJkmaAKBxD1UBAACADs8GBQAAQNTLDgQAAGtTCAC6AIBltRPgqe8HAIADAACxLAEAZK0CjgGwzlEAF+DJFgBQBmBnBwAAZCuYwgGQZgmAEiwAHKo5YAAAQB0AAK5jAQALgN4tAEcAmv0YcADAAIAOAAAOBkhIKiwZAlQJkgwLXBdUAUEDXmgt6b6OR8Qo9F7jWH6jfw4BhdaS7sf2iaCNXuuVWka5G5dmRsSYOEsA/APUA2DDwLh/iw1sqms81UcmnhGcGcGxbdg0aZMAAOnjjh0AAAAU7QoAAAAAJVQEALUpEAB0BxBZl7oI4PZ7AQAQANBMAgAgzVkAfAOA3RwJAADVsdwEAPAIAPBLAIBmDAAAHQBMYQIQmQSoCgYAGO0mgAOADgAAakFwCwAAnI616EAC0MwBBoCDBQAAOgAAZwHAgA4ANAsaKjQyuBUuFUgXDBeeiO3pvadfTVHTa4yxsCX6Jkoitk5vbQaoelR0jtEcXjmIJswGAQD4oQXP51ssbKpLyqIk2xK6bhI0AAAAQAIAMAAAAOmaOQEAAFA1HgAAKB0ApqanfRMAAAAAkHWvmAAA1CwvAADZOhoAAAcAAPQqAQCQuV4CfAFw0mwCQAJ8pwBlALJNAABEVoIpwDsAsgUAgF6BAYAOsADUAxg0DLgQJHAlAF5obele8wJF7WCscTjk7jFoGIXWnu81TyTipGBjrIbcPQYTRIyZ2wcAvOMAmOD+gR8W7kVlo67L1nZGUENwBG3TJmnSNgBAtd2DAgAAgDiiiAIAABA0y4soAADKLAcABABwaZWLsJb3BgAoAQBqAADQf0JLAFGTACQAwPIRAABaAcDSJQBAMwBMgQRTDACcZasDAJixWAIAYM+sAwAcABMABwDAAFjAAWoA1wADOgB0AMAAADoAUtFAE2ARMDQIFhIYyFQkAJ6I7e1+Lr+YJs3WKA9QjxlAWolE7NDfWi9QzHOEjXJz2NELSSuxAYqTBMA7EkBw/8BbLGxe7epMaAtAt0kAAADAMAAAoiGLAgAAgIq7KAAAAKAuRQAAVKYWAAC9AwCAsr8RuEMfAMCWAIB1egUA4EoBQA4AAJIkC2Al3GsAAGXgSQCAZHkTTOFCZAoAgNhZAHg8wAVqBleABQleaC3tPpdP9Mn4WuNocqsMxSm0tv6heYGiT0JyjJWUJR4gyQYBAHgEwYaBtfnaityurotFNQQ1OBozNm0bpk2bBIACAAAArKOFAAAAAHYqCmk4AAglduNLAAAAAIjedfQHANaK6wCAbwOQxaWvOACAyJECAIic5gUAMasDwIKVKQCggOZJAGDK5gGYggumcABsMwFmdQAAOPNoAkBZAIA5HQHgcR0ACwDAQAcAVgcAcADAAgAWXBoXBgYaXGQCggUag8sAfmjNw6eGDYo6F2OMcTn5CEPSmhxa23CvaUGizqbkGkdC7hsUrcwGqLcLADyC4O71g0SXbJbe0hDPaGiMBmnSNkmbNgBo9GtVAAAAALC+AwEAoNV4jQIAlQcAsHDQigMAQL8qSgcHAIBFJgAAIKsD2CcQOQsAIG0GwAIAWH0LAABPAGAgBQCADAD24IIpvNsAAKbLuIYD6ACNGhqAAwCAgwAWgAMAMAAUQKoDHMDSAQBgAIAFcBg0kFAXXFQqUJEMMLAuJBCeaK2H+9h2Ubtr9xivCTm6IenbHFqH+hXLLmJ37Vzj4dCjTEHPsCEqZwmAdySA4Pl6i0nIb+J9dNma0fUR1NAgTdo2SZIAANEhRwcAAACqXhgFAAAAtBoEAACTJSgA4AoAAFihugAA2OoOAAArAABA6hoAb5JMCgBAnRJgAQC0sgUAZFAg7QUAkOYTgFu4ARkAEKt9AACY1/MAMEDPAQBwDgAALB0AFnAVAB10uADSRmcBAAcHWAB0Cx0wABYuCwYWKhcWMqICKwONBJ6Iret3bY+YI8oYYznlmEWmuUnETsOzj0/NVfMcYyn1qALRrGwQAIBHEGwYWOfr1VGoRt0mskkSAEnQhgEAKAAAAEAbEAAAANASULh0ABBmOb4EAAAAgMi69AkAVroEAPBodQBARH+rAgDImgBugLJPAADINCeAFbgrAQBwBQB0CdYN4AEA0G4VAIjsAcAvBhLCIIGMROZyMVARyFjAHXABXmgdyzOGVcQJ5VzjauIxBUlTUmid2qOGVcSO3GscTV7SJpqbDXE2WQDgHQsguD8/DPgRA5odysQzMyMoqEGTIGnbpgkAqrN9BQAAAFzBoAAAAKDtgAAACLkCAACIWBUAAKsUAABV+s8Bd+YAANDoBQAAxcE9wCVXFAkAAAyA/BahCAIiUwAAJnUDMgCg2QBMFQAAXTPAAoAFHZgFkAMAgK1bAADoA9DpACQdoAAGAAAYOHQALGAABAwBjQQaCYyEjAsaC4MMXmjd2iWOVfSqqb3GWtTRi0WEQuteX/LYRa+aKmusxB59nEQQ0ZioJwDekQCC53mLgT4BZVNQEg91wREUFDRtkqZpmgQA0fdOBwAAALWJSwEAAAC1XiIAAKLqAADIAgBgxTsFAMCtSAEAtJoAACBZzQItgeqepQAAqi6rBgC+E4ASgG3FBIASHgCgC7C/BJhrAwBgmgB0ACQAwEcAoBsAB70AAAxeAIDOAoABAAksDQYsCwxcaBK4F1wyFzJeaK3rVyyPmLRia41j0cezKLQ0hdZheGneoJijINdYzVkyZzQpIhoaJwB4RwtAcPfAJ79h3xSULY0RnBHUEDRJkCRs0wQA7FnNAAAAIDbPEgAAACAqCMAXAMDCimfWDAAAJQBN1qoFAEAtADycHAAAMvtdJJABAEgAwrUAgAmmAQC6AACRWwMAQKwWDugA2mUxOAAA6QC8QAcOAAAYoAMfvQOAA6CzAEYHABgAIFAtCAIkGRUsLCQYGSReaJ3brZZHTNpQVsloHc9i0uYUWpd+6+UXPRjtq6Sejzs0tDEb4GwyAPDOLIDgufkWAorIKWfEMo0ZQY0R1KBBk6Rt0yAA1TA2BQAAADxTEQUAAIBYBggAAE4TEADgUgoAAMWKZQAANkceALAlACDNZwAoAz4HAIqaHgAL1gwgAGiyCgBA2m0LACAPANAFYEElgCFHwAYAbgsGHQCgAwCA4fQFAFgADgymAwAGAAAOgDnAAh2QkRAYIGQCFWRYAQuGBBqeiF3aQ9MCRY8CG+Na5DFDSRaJ2LXftBygmoJQMsZ66GNbihgiOYB3JIDg/ryFwHZpepMeiwmbtgkDIAGYAADRzEdPBQAAALXulgIAAACaKwIAgHUnCAAyAFB7XMC6LAEA1AIAgF4PAACyPAoAgMiRAgBwB8BTAVAZAHitgC4HAICaBgBWGgDQgQQargUagkYCg4rKhQZeaJ3LbbZbTDWgrDGSdexA0ZEUWtdyXeUXvUZK1hiLPs5A0QVsEACAd7QABPfnpYgslm8K6rIZTQ2N0RC0AZI0TZIGAMwAAEAyjBUBAAAANV4gAJTHBQD70BdVAgAAAADAshUS7swBAKAdAIDMFa8GABArC8CHBG8ARFYHAAEAaM0BAL1KAOCHWAAAJAtYAZg5AwIAjBQAAJ0DALCjHwAAdCYAWB3AAlAAAAYdAIABcBgAoEIzwIWLPEBG4OJSwWAAXmgd81NTI1G1Rq5xLObYRaMAhdapPLVoLHpQFGOsxRx96KQgYpxMBgDemQNA8AYYZ4OxsF/eHs6amdEQnDFBmiZpkwAA1eEXBQAAAOlyekkFAAAAzUEAAABAgtcIABrFAAD6AQC43CsAANsAAHiVAIA0E0AWAIA0zQAQWQAAoHIOAABUayUAJAs4AKoCHAAa2RQODABZADoA0w8AAAbAAiD1hANgAQAWcB0Aw3IYOgCADsAAAADAggMAGQMVAqkClyuBTCBIMABeaB3yS8tGonZFco3xFEcfGlkUWof20mYQUTvMVjnhOvrJyWID1E4SAP+BhgBA8Hy+xcJWvf1Qc82M4GiMBk3TNEnaBACIbnEKAAAAjhYdAAAAYHEgAABKtQAA0AEAQM3yEQBArxkBALgGAAA4OTYAgOY0SQDICcAN3CUAQAYgchYAAK1aCQCJAeBXQLcAU6x2cAAAW4ADAPoCBgA4gAOACmAAFjpgdYACgAH0BdABAGCBAwAAHFRkAgILN0FGggGjggytAV5obeVei0FE7SJ9jdXIr+gqZFFo7e1eyxYRK5wxxkN+RRclFRFj3FkA8M62AATP/Q02oWyq5nBmBGc0BAemTdIGbdoAgN07dQAAAJCUO4UAAACAdXojAAAquQcAoHsAgFqVJQDA5sgDACsA4NkbABQJNDcAgFoCfAF82wMAwC0AALG4DgCAtpXAgGsAADBptYEBgGoE1wGAaRYLABwW3AIAoDMLABwAYAEAYKA66AAMGAAAgA5oWAsSFWgSFhkkFSpkKshPZ2dTAATA8AEAAAAAAGaIdHMEAAAAjd1ZuA3AksfCwJ/Hz5zdmuGWXmgt5V6LpCJGFBtjPfVXZtGQSqG19HutUkSNorDKDZqv7IohwQY4qQcA3nEACO7PW2xCfkkdQTWCo6Ex4xmbsG3YJG0AUE1pzAAAACAOj5YAAAAA6tmNAABgMn0UAOgaAABg3F8D1mUlAIB0AABgJQDe9CoAAJxVAC7AN0MRgIicAAD0BFcAAAUAYKoB/RnLAICuWbAAANBZAOwBgAFABwCADgUAdDALdAAAFgAAB2AAAJWkgjDQQGVhQIXMIqACnojt7V6rElG7McYYqfpKhr2WQiK27i9tSkScnLFGS/ZXvOK1GCJG7VgC4B0JsMH9eQMJRU3KzrIY0E3bAAAChgEAgNRwWQUAAAB1OLMUAAAAqnZaBAAAo6AAqABA5QoBd5EBADAFAACyTQD+AbMEYKsCQMItAEoAxOoS4ErQ4AaU4KYBAAcA0AFWRkYCagUaWQNeaO3lrWWLqDHBKont9xv4hxiH1qG9tG4uQkiwxni4r+DojxgiRnkuAPBjB+6ebyGhPL3v+oyamRnBETRBkzRt2waA2LaXDQAAAHBltRAAAADTWVEADACZddZFAABWrF3UJwEA9AIAAONaAZgloBoAQB7VAayUCwBQBBByLACODgCQwOqDhsMBLIBjYI6BaXXMGcCWgAEOLgMACxQAA2DZNXAAAA4dYAAOoAMWAIABOqADwAIAYABAM8ClweIiQYJBlkASIAQAXmit20uLIUJrAeOV8VSvnFcXCQqtdXtpVVwEZWC9Us3+yv5xFUNEKGcEAP4BagDu7l/b1b7JmRkNwRmNoWnbpEnTAICax6UOAAAArOAaAADIrLOWAABU1oqmny4AcAEi+qM/JQCguQkAADlo9gAAkAkAC1YuAEAJwDgrNgDMJAD6NgADgF4AGJZOfwx0AJw77YFlGAAAHACrG6sDONjOAQwAQAcAWAAOgAUAAKsD6ABgAUAlI4EGsUC4QBMkqBiQJQBeaB3TU6tkQjuc9Uo045X3yJKg0Drlh5bBRDAY435DvPKeuIghYjS2JwHwjj7ABvfnLQaUTVmbgjMaM6OhIahB2rRBEyQBAIJdBgAAAKhHMQoAAACqIYsAACCibgDAAAByBXBXcwAAqAMAAM0mAHwOEDkBAJ8LIAAAmRIUAWjuGgCm0AFYC6gHHQDgml2/Dg7AOphhAYtrc3QDAADVARwAMzgAAEAHgIUBoA/ALQAAOAYA4DCQGWRYBGioyALILBqeiJ3LQ5tiIgQDo9yAfb2XCZGIXcpN62QqBGOs0Zz7elSIISK0awGAd3QAi/v9LQZ22VKjwojFghrQIEkCAEDCtAEAUWpaBgAAANrhZVsBAABAwQEAAEJQAAAAahUlrHxOAEAAgOwBABDZhH0CzJGzAADsAACQOwdAFgDIAkABWBUAZ4BLKwEsAEhwAAAAHQA6AGCgJHA1WJBZkC4M0BBeaB3LU+spIuBglRu0X5lfDAqtc7lpM0REnGKN1ryvapMAEaOcEQD4D1QCABb3d28wsKvEZ2msmRl9ZkiTpmmDpA0A5FedAwAAAHEtCwAAACgdvgAAIBQDAKgAQNXqgNu3AAAAaFwTAEDkSPAG8KEEFwBgsg4AgBoAAPbZAABwZAEAtw6DZ0CB4UAzAQDO3PZaDDiAGQWDs9YAFi9gAYADoDMAwHYAAIcBgAEAQAcHgAEAwAEAABhoyIgACxIi4QKBJGBAw2ABXmg90lnrjUUEkTVS6ZUnUSDQuqeTNpuIqERn1dlXnsYmzAY4148AeGcWYPEQWHevTVmK+szMjMbMDEmbpE3bNAAIflgAAAAA7aZBAQAAUKIKAAAAAFMU6ACqGwAARNZlGQAA1wAAyEYBuAEgRwC4cKcAAXwDACB3YAEGOgAAhqmwHWDx6aqZ6aibMwfQLEw/YN3O4fnBGIZBDCyMfgDYYFYfGAAMOIBbrrPAogMdLACwAAAAwA0AAAB0ANCBBQAGggwkjIQKLoHGgkUF7gALnojd+0WbScWkjbCuZ2KcgwKJ2KNdtBlERGVgvMJGlMwLASJCeS4A8I4OYLHvr61YU6xGQzYjCEHStgEAAAwYAACaJ2oAAACg2u5SAAAAUIIVAAC4lqOwri8BAAmgrFIHAIDmJgAAIucF0NwGAADVAfhmwBMA8AUAdE0AHKDawAH2FQBGB6KwAQDsEwu2D4AOAACANSBBRZCpQFoAfmjdh4uWg4mpGlivRINGGJowh9bTcNa6iZgqFOt6ay9BhSgiwrFhAOAdAbB4A6T7txBQI/Lsa2bNjMYIjoZN0CRJ0yQAVDcM1QEAAIA4Wy4BAAAAJXcKAAAAKLlpAQA2eo0AAABoD3UDADcDwCLNBeBDGwDglwBQGwAAWwAAtFcDABAgcO0CAEAmANgF9ADgzOq9qzH0Pl2Hl3GqA7qONeyRqWHOe3kBJE/MQsc5AHTmAGB1YIBOBwB0QAfH2jkACwA4oAMLAA4AAAsAB0AWMCA1IEmQyVgMDCwskACeiF3rmzaDiq6FM16hi8YzqCQZxC79os1gYlImWe9I8/EsCHFEhAa9BMAPC/fnpSzvms1oaGgg0zZggIABAwAgjNEHAAAA8PYNAAAgh/6s2gAALNRMWLlXAAC2AQAgq1YDAJATAO8AaSwAgKRXAKQMAEACwD4BYE4jQEBl0MECAIDDYKrxAAAcpCzAAAAwgEFjAVnDBY2wYIEEXmjd6ouWm4p+KINVbs5pexXiFFr38aLloaJeymCVm+seOwpEUasDvrvrtauLZ2ZmZkZDYzRomDBJ0yQAwGnNoQioqqpqBJLQq55N0PRTHUVEY+acE42iprKIiAhgZmbqP61cAwBMuQUAULMkAgCQu8gCAJAN+BgAkKMAVgLAotFqLgBAPQBgFLjmAQCdSmPRh1XmTmfDQgcHpTKn8xnb9djDFduFvsaA57Mxd3TQ1xo8qncAgAELLIBurwNgwEI3AACsAQCAswB0AwDbAYABAKADoAMQAxICLBUBEhIBFVEBPoj9WerTdqE+WmEpU1sHwSD2+9qvYRXqg8JSoqJsoHYPHVxn9IYGAAAAAAAAAAAAAADobDUeg6UlT09H2o9VGqCn0mw0W/tM0uSyTjMrc+dl9eVr2aSBschdnEzOTDo0Go3SZJlYJM0wlQoqFZUCYOmnp6hUCldpR7PRjErF59MPYT3rc6Y41WhGpVLpIPWoqEcFUJoB",
"Ab4": "data:audio/ogg;base64,T2dnUwACAAAAAAAAAAB95HhzAAAAANOHIkQBHgF2b3JiaXMAAAAAAkSsAAAA+gAAf7sAAAB9AADJAU9nZ1MAAAAAAAAAAAAAfeR4cwEAAADEbfw2Dz3/////////////////fQN2b3JiaXMtAAAAWGlwaC5PcmcgbGliVm9yYmlzIEkgMjAxMDExMDEgKFNjaGF1ZmVudWdnZXQpAAAAAAEFdm9yYmlzIUJDVgEAAAEAFGNWKWaZUpJbihlzmDFnGWPUWoolhBRCKKVzVlurKbWaWsq5xZxzzpViUilFmVJQW4oZY1IpBhlTEltpIYQUQgehcxJbaa2l2FpqObacc62VUk4ppBhTiEromFJMKaQYU4pK6Jxz0DnmnFOMSgg1lVpTyTGFlFtLKXROQgephM5SS7F0kEoHJXRQOms5lRJTKZ1jVkJquaUcU8qtpphzjIHQkFUAAAEAwEAQGrIKAFAAABCGoSiKAoSGrAIAMgAABOAojuIokiI5kmM5FhAasgoAAAIAEAAAwHAUSZEUy9EcTdIszdI8U5ZlWZZlWZZlWZZd13VdIDRkFQAAAQBAKAcZxRgQhJSyEggNWQUAIAAAAIIowxADQkNWAQAAAQAIUR4h5qGj3nvvEXIeIeYdg9577yG0XjnqoaTee++99x5777n33nvvkWFeIeehk9577xFiHBnFmXLee+8hpJwx6J2D3nvvvfeec+451957752j3kHpqdTee++Vk14x6Z2jXnvvJdUeQuqlpN5777333nvvvffee++9955777333nvvrefeau+9995777333nvvvffee++9995777333nvvgdCQVQAAEAAAYRg2iHHHpPfae2GYJ4Zp56T3nnvlqGcMegqx9557773X3nvvvffeeyA0ZBUAAAgAACGEEFJIIYUUUkghhhhiyCGHHIIIKqmkoooqqqiiiiqqLKOMMsook4wyyiyjjjrqqMPOQgoppNJKC620VFtvLdUehBBCCCGEEEIIIYQQvvceCA1ZBQCAAAAwxhhjjEEIIYQQQkgppZRiiimmmAJCQ1YBAIAAAAIAAAAsSZM0R3M8x3M8x1M8R3RER3RER5RESbRETfREUTRFVbRF3dRN3dRNXdVN27VVW7ZlXdddXddlXdZlXdd1Xdd1Xdd1Xdd1XbeB0JBVAAAIAABhkEEGGYQQQkghhZRSijHGGHPOOSA0ZBUAAAgAIAAAAEBxFEdxHMmRJMmyLM3yLM8SNVMzNVNzNVdzRVd1Tdd0Vdd1Tdd0TVd0Vdd1XVd1Vdd1Xdd1Xdc0Xdd1XdN1Xdd1Xdd1Xdd1XRcIDVkFAEgAAOg4juM4juM4juM4jiQBoSGrAAAZAAABACiK4jiO4ziSJEmWpVma5VmiJmqiqIqu6QKhIasAAEAAAAEAAAAAACiWoimapGmaplmapmmapmmapmmapmmapmmapmmapmmapmmapmmapmmapmmapmmapmmapmmapmmapmkaEBqyCgCQAABQcRzHcRzHkRzJkRxHAkJDVgEAMgAAAgBQDEdxHEeSLMmSNMuyNE3zRFF0TdU0XdMEQkNWAQCAAAACAAAAAABQLEmTNE3TNEmTNEmTNE3TNEfTNE3TNE3TNE3TNE3TNE3TNE3TNE3TNE3TNE3TNE3TNE3TLMuyLMuyLCA0ZCUAEAUAACmrrfZgHIEok1ZzaBBlEnPRFUPKUewpUggpiLlFTCEFrbaKOcWgxdo5hpCT1kPolGIQAqEhKwSA0AwAgyMBkqYBkqYBAAAAAAAAgOR5gCeKgOaJAAAAAAAAACB5HqCJHuCJIgAAAAAAAAAAAAAAAAAAAAAAAAAAAAAAAAAAAAAAAAAAAAAAAAAAAAAAAAAAAAAAAAAAAAAAAAAAAAAAAAAAAAAAAAAAkucBnikCnigCAAAAAAAAgGaKgCiagGiaAAAAAAAAAKCJIuCZIiCaJgAAAAAAAAAAAAAAAAAAAAAAAAAAAAAAAAAAAAAAAAAAAAAAAAAAAAAAAAAAAAAAAAAAAAAAAAAAAAAAAAAAAAAAAAAAkucBnigCnmgCAAAAAAAAgCaKgGiagCeaAAAAAAAAAKCJJiCaJiCaIgAAAAAAAAAAAAAAAAAAAAAAAAAAAAAAAAAAAAAAAAAAAAAAAAAAAAAAAAAAAAAAAAAAAAAAAAAAAAAAAAAAAAAAAAAAAAAAAAAAAAAAAAAAAAAAAAAAAAAAAAAAAAAAAAAAAAAAAAAAAAAAAAAAAAAAAAAAAAAAAAAAAAAAAAAAAAAAAAAAAAAAAAAAAAAAAAAAAAAAAAAAAAAAAAAAAAAAAAAAAAAAAAAAAAAAAAAAAAAAAAAAAAAAAAAAAAAAAAAAAAAAAAAAAAAAAAAAAAAAAAAAAAAAAAAAAAAAAAAAAAAAAAAAAAAAAAAAAAAAAAAAAAAAAAAAAAAAAAAAAAAAAAAAAAAAAAAAAAAAAAAAAAAAAAAAAAAAAAAAAAAAAAAAAAAAAAAAAAAAAAAAAAAAAAAAAAAAAAAAAAAAAAAAAAAAAAAAAAAAAAAAAAAAAAAAAAAAAAAAAAAAAAAAAAAAAAAAAAAAAAAAAAAAAAAAAAAAAAAAAAAAAAAAAAAAAAAAAAAAAAAAAAAAAAAAAAAAAAAAAAAAAAAAAAAAAAAAAAAAAAAAAAAAAAAAAAAAAAAAAAAAAAAAAAAAAAAAAAAAAAAAAAAAAAAAAAAAAAAAAAAAAAAAAAAAAAAAAAAAAAAAAAAAAAAAAAAAAAAAAAAAAAAAAAAAAAAAAAAAAAAAAAAAAAAAAAAAAAAAAAAAAAAAAAAAAAAAAAAAAAAAAAAAAAAAAAAAAAAAAAAAAAAAAAAAAAAAAAAAAAAAAAAAAAAAAAAAAAAAAAAAAAAAAAAAAAAAAAAAAAAAAAAAAAAAAAAAAAAAgAAAgAAHAIAAC6HQkBUBQJwAgMFxLAsAABxJ0jQAAHAkSdMAAMDSNFEEAABN00QRAAAAAAAAAAAAAAAAAAAAAAAAAAAAAAAAAAAAAAAAAAAAAAAAAAAAAAAAAAAAAAAAAAAAAAAAAAAAAAAAAAAAAEAAAMCAAwBAgAlloNCQlQBAFACAQXE0DTiOpgFH0jRgaZ4H8DyAKAJMEaCqAEAAAECBAwBAgA2aEosDFBqyEgCIAgAwOIplaZookiRN8zRRJEma5nmiSNM8z/NME57neaYJURRF04QoiqJpwjRNU1WBaaqqAACAAgcAgAAbNCUWByg0ZCUAEBIAYHAcy/I8UfQ8UTRNVWVZmuZ5oiiKpqmqrsuSNM3zRFEUTVNVXZemaZrniaIomqaqui40zfNE0TRVVVVdF54niqZpmqrquq4LzxNF0zRNVXVd14UoiqJpmqaquq4sA1E0TdNUVdeVZSCKpqmqrivLsgxE0TRV1XVdWZaBaaqqqrquLNs2QFVV1XVl2bYBquq6sizLtg1QVdeVZVm2bYDrurIs27ZtA3BdWbZt2xYAAHDgAAAQYASdZFRZhI0mXHgACg1ZEQBEAQAAxjClmFKGKQkhhdAoJiGkEDIpJaWUSgUhlZJKqSCkklIpGaWUUkspg5BKaaVkEFIpqZQCAMAOHADADiyEQkNWAgB5AACEMQgxxphzEiGlGHPOOYmQUow555xkjDHnnHNOSskYY845J6V0zjnnnJNSOuecc85JKZ1zzjkIpZRSOucchFJKKSGE0EEppZQOOgedAACgAgcAgAAbRTYnGAkqNGQlAJAKAGBwHMvSNE0TRdPUJEnTPM/zTFE1NUnSNM/zPNFUVZ7neaIoiqapqjzP80RRFE1TVbmuKIqmaaqq65JlURRF01RV14Vpmqaquq4rwzRNU1Vd13Vh26qqqq4sy7Bt1VRV15Vl4LquK8uyDWTXdWVZtgUAgCc4AAAV2LA6wknRWGChISsBgAwAAMIYgxRCCCmEEFIIIaSUQkgAAMCAAwBAgAlloNCQlQBAFAAAYIylGGttGKNYa62JI1prrbWWVmuttdYaaae11tpqrLXWWmuspdZaa6211lprrbXWWmstAEB3wgFA98EGTYnFAQoNWQkApAIAAMYo5RyEklKqEGLMOSklpVQhxJhzUlJrrWaMOQgppZZa0JhjEFJqrbWaUuekpNZiajWlzklJrcXYaq6llJJaay3V2EspoaXWYq251lhKSi3FVFuONZVWWosxxppzaym1FFuttQbXUokpxgIAMBscACASbFgd4aRoLLDQkJUAQEgAAGKMUow55xyEEEIolVKKMecchBBCCKVSSjHmnHMQQgihZIwx55yDEEIIIZRSMsaccxBCCCGEUkrnnHMOQgghhFBK6ZxzzkEIIYQQUkmdc845CCGEEEIpJaXOOQchhBBCSCWlFEIIIYQQQggllZRCCCGEEEIIJaWSUgghhBBCCCGkklJKKYQQQgghhJJSSimFUkoIIYSQSkoppRBCCCGEEFJKKaVUSgghhBBCSSmllFIKIYQQQigAAODAAQAgwAg6yaiyCBtNuPAAFBqyEgCIAgBAiHPOSauJUIw5aT1TDDpptXfKGcQgxUw5pBik2jnJmHISQ2ohZE5aiTmlEkqMPdhcYw0CAAAQBAAEmAACAwQFoxAECGMAAIIQmSESCqtggUEZNDjMA4AHiAiJACAxQdHqwgXoYgAX6MJdDghBEARBEBYNQAES4MAJbvCEN3iCGziBjqKkDgQAAAAAwAIAPgAAEAogIqKZq7C4wMjQ2ODo8PgAEQAAAAAAUgD4AABAQoCIiGauwuICI0Njg6PD4wMkAAAQQAAAAAAABBCAgIAAAAAAAEAAAACAgE9nZ1MAAIDdAAAAAAAAfeR4cwIAAACiCI/oHjo0rI6Eg3t1dnV4bnBvbm1laWtuu7ezxqrAtsK+tvzWFy4bXJ//codMRaVWKwKgIhDDtVJN1Smoa1YajUeSJI1GIweCdf+n//92dvuVl93dQrdfeXXbdwMs2/tuzKZ73425L0v1iJSJwAxHoAUrZr6ZoNIxDyF10d/ctNlsMUkn8xqqVYcKkAWN3pwBWjoO5GmUl5JDRN4XGtGYqgWn5Eiehn64HIi8LzKA0dUDHgeCt2wL7kWF+VACd0JCkDtIcgGYMCEnTJMEAADahTidLoyn9cwRHGlRM8gKKqKigPhWVAAAAHqVURFVimU1VTTIpKpp0pBBZKTsRJF9IwFTRWVdViyJDAAhMrIOiwEWIFUuT4RcBQAATTMC/wDoRHIMnwB0CTqzBG/cSVgGOsF7gAZ9uCegBJ4kAH5KbuTL0C9it9QZ52oas5eg1Fykz3++st1cZ50nacy3BK8/BWIqAe5EMIAwtndCQtjKJZQA5IQJOWAAAAAAAEjuO1EAQEgcFgAAgIzs1F2GJL+MJBaZvq1aJOWYAED0hwAQNXUHunLlCgAAiKo1QJIFAABkCsiZAAD4QuAfOAWKOCsA34BvhaYZ+IItABkeSi7sp1lfLJujjeC31X0htJylD3N8sdZEHOt8KSM6Aa6/gOkEuBPBACKABQ8FcCdMbC2E5IScAGEAAAAAACBATjUoAIAQUQAAAAAA8RWQpqoAAAAAIm2OxYLmIwfpolFaAOinrAAQK6oaIFYAAPyBbAIA9AeNbAFTcLHYgiOcGVwM/ABeOc7et0nfIgdqG6dMsbpuTWa5e986KcByKPMYp0yypj+4PWQH7kQwgDC2D2EhJIitBZAFYMKAAQAAAAAAAJkuLwAAEPrtBAAAAADIEQCgSWTykckvIjMzK2qQgQRALqmdCUCxYhnIEVcBAIvrAQAAtAPIBgBQRC2RgUAP/HATAxVHAB46HqWXmS+iDTGPff5J1tRtKCVP7L1JD9aGcqxxyqbRvcGC8xAH3IlgEgjj7k5AEFsIIQvAhAEAAAAAAAAAyR5vCQAADD1UAQAAEDmsW6JSLY8CAKBTRwYANVUDOVpRBgAA1FkR8G0AgFYAyzwAAJkCnsAKSj3wxg0GGv453oyHBd8sh3KtcWpJ+3wZQsm7cTPJi5UMXm2dWsrkZNj/AlFNgIdAEhbG9k6Q2FoAipwwYQIAAAAAAAAgZ7cUAAAAAFhnHAD51TQpGqi7rpkAAKhDCdkWAADUVAPNFgDgIywTACDjHegSYCUYFFxuYhkGBp4pHj1Pi24shzKtccqkMdkRMsmj92n2hfkIrrZOLWlMV4D9ITtwJwIJhHF3JySIrZxQIkwAAAAAAAAAAMBjCAAA4K0oAABANDKX5nEHAMiidiYAK1QZQfZfJgAAVNYhoBkAAEAbIJsAAPjyC0oAifgoweIWeAM+KZ59FxMP4U2bxzq1BKujN1SOJ9/FxE1Yi45cp3SwOmKH/hdQS4A7EUggjO1DEAgRWxPyCBMAAAAAAAAAAMwGXwAAQMdQAAAAANC1EQCgUmnhu2MCAEX/CYAltTMRK6MAIAMAqHA9AQAKWrJTgDQV8OMGUwA+GZ69FzMZ80TPZZ/tmBsqx6PvakIQWbRZVvBzIkiD/hB9eAgkEUggjO2dkCC2cgEockJOAAAAAAAAAADQzOWBAgAAAKAUOgHcXokCAAAURQupAwDGh+4GKkcAACCtWAbEagEAQLUCxDIAAJTwBL4NIIAuabATWBpeGZ49V4smkU1Te51/glVsNZnj0XOzRhDZKt32KRNGaE3N/pDt4E5YCNs7ASHYhBJhAgAAAAAAAACAdvpeKgAAIBvyeOgEACpqJ9R5qJEAAPB7gBxpAADAqP+EJwAAkaOwAoRj+AbAqjgrwRGVBh4Zrr0PUzThbZJjnVrSwI+8NpXiwXMzRWHZOhnrlA2jtM4jUf4CagDuRLCAILZ3AkKQWwCSCRMAAAAAAAAAAEw9EQAAxc8QAADAfiPEAAA6tRIA1Q5EmgUAgFyyLOEBAIiVBaMAKOIbOASghB4XwQAeCa49D3M0YSMaa9mnDzDkq5kU196bKZrwEeVe9i1HcJTXRnnI9OFOBAsIYXsnKAi5XACSCQMAAAAAAAAAANRzDgAAihdqAAAAd4tQEwBQMy4AsEKh2SgAACxUA2kDAAD1bIBbAOAHX2gAO4UeCwEeCR48N3MU4U1Za51aglVK/s2kePA8TNGEt6jsdWoJI5jMa6M8RAd3IlhACBp3AsLYygkBEwYAAAAAAAAAAKh7oq0AAErPIQAAgDYLqQcALOmbAFiZG9B8NAAAwFk1UAIA9AHIAgDw0BLwrdAYCD4JHs2HlUlYptWWfeZUBP/mMjyaN1sW4UMbawU/S6Tiq9H/AlkLgIfAhwgWEMb2jgLYmhACYQAAAAAAAAAAgFn1BAAAAACQCwRl4CEAAAC0iCYoAkDRNxOuAQAAo2owAM8fXBUAKFsAoBlwWQD++J18V3MUkcOssk4tYZQqDzBEhkfvw5SNedPGXvYjRziCgtgfMgtbYWHI7yiErQkJgAEAAAAAAAAAAHgOvEABAFCugAEA5MwG9NNfAQCArCV4FgCw0Af0AMD1AMIVABCEAdAzFt74rb1PUyaWrdhrnDLBCnUFEQkevQ9zNebFjHOdsmGUOyjA9i+gHgBbEQggjO1WQBAaJiQAAAAAAAAAAAAAuB5GBQCArCECAABQmgUAcC1bAGRtCTkBAEBXVwAFAKBaATSeAEByqQDPBd7oHTw3s6JwH1pZ9tkTXQZoIsGT92GOwtxTG8M+c3KSglAeogUPgSEsDI2tgBC2JmQADAAAAAAAAAAAkKzWUAAAAABAGkFw/wM90NOvDAAAVPQPmu0GAABYzQVdAAAiU0AGAFBJegCALEgAvujt3oepq/DWtLLsW46ANP/mEVx7HqaJwktR1rIfuY+zBqToD5kDtsLC2G4FBaChQUgGDAAAAAAAAAAAkK41vBQAAEg0HwlSBgCyOQO6t0kAAOhbNaCZAAAASS7wCACAnkM9AgAA8MCiAewUGgm+R+3my7yqyjJkGad2wiDXhoSmz1p7nqYdVMnGxzi1DaPr2pA1eeDvAAA8BIKwCCDA3Z2QELZyQSwNasyMIGmStm3SAABUAgAAgKKzCScAAkh0dDoBMsk2unXMCpLvtQCArF5VaQkAABid/fjSBoCKWpUBAAD97Vc2kGMXAADO4nou0HQVAMA/gGo8ANIqAABAzkgAALmlAUAfgK4KcHAA0AEAMAAAdABgAACchcGFQIaAKzAYIEMgKhIAvletPQ/zjspbQQ77do6tW7t8+LOOnptlgrCWKMM+9wjtGGKG8xcoZ2sAD4EhLAJIcPcQBkLC2MoFBbUaGhoaM4K6SZO0SQIAACSfKQIAAACAtIdRACKgKAYAAIRJHRYA7Kh1bpoILZF0OECVSy8TgIoVqiYAZNICAEDkQQHIGQAAfgm2ng0ALAAYAACArDYAAFMdgAMAdBZAGToAwAEAC+AAwALAcgBgAYAKFwYCVwaZSoZrYcAC3lft5ts6VXk2oQz7PD9OrnHyZx3Mh2WiskxxDPs8J/ffos7zLxANqgB3IpBABBDg7iEMhISw1RCCbKihIThD2iRN2jYBAFhLzRQAAL9RBQAAAECoXQ0AAAjWWgBIRWFZUwaRotdBAQD0/Jgqs+32O7oAsM4eAACQ7CwQOQsAAJhGAXYWoAEAca0BAFQNdADQHAwAgMrAQacAA9ABgAEAAHQWANDAbcjgYpDBFaAFuBJwEwB+N+3ep3mPqrShtmGf9zlxHkketXlf5jWKbEtoyz7v2ft3abL+DgDAnYgg6wAQAXTg7iFMIiSMrVxQUH1GY0ZwbJM0TdImDKBMAKAFHAAAAADKwCsjAAAISadWACRNqYrR6uqOoAAAAjaaqCNqAAAAINvbNq2l1VVaANg5AQBAq28AcT0LAKAMIJ8mAAYAXQQAQKYFoC/qAgYA4AAA0DMAgHEY2Cx0OgDAAXQABgZAX4AOgAMAYNFkNBAMFnBdEAJBRWCBAQm+V+3myzK78txUDvvcc3tWyNmrdu/TPKvwLHQu+9yzO3aRc/4C1XYDgDsRSCACWHB3JySErYWwZjQ8grRNkiRt2gAAYqNHAQDAMxEFAAAAAFoLVQAiYmQJCr06AgCgvnbVFP0nAABC/ysyYZEzAABAmpsAMXICACWwx+oEaKXAAQCIKwCAbTgAAABwAJYCOMCCAtABsAAA0AcAiwQVS4YsAYtMosJAhUpgAZ43HYyHZY8q2xLasM/nVe6PTkoetXtelj0rb4tawz7PcuWOFDb/DgDAQ2CIYBOIAAbcPYRJhISw3S4sNYIaGiM4JG3aJE0bAFABAAAAEJMgKMULowAAAACAy8MKAABCxyQoAFOuRBpB2iYpAQCJd6+4BAAAWLLCUgDwYhoAACAySxCxIgUAADQTAGAANHcN0CoAAGCQ3QA9GxQAsAcCYMABBqQDAAYACuAsADgOAAAGICGBCqlBg4oLAysjwEW4AL5XrY2nZXWVZbB7nP8NI96WJqavOpgP667KS7LnsM97xOvQAZS/QHFWBbgTwSYQxt2dkDC2W0GN0ZiZmdFJ27ZJmwAAoJqcKgCgRG+jAAAgng4P/RoAqLNqAYC61llA1g4AANCrTgkrRwAAQOoLhEwAAACaBahnAwA6AFILAAB4Ns8B9EGjF0AHALDjAABL7wAAgIEDYABwAIAFAAYAAOAABgAAHBgAgIyrIki4oGkgQ8O9UOECvjedjJtld1Fa43ud8oHy7Y/E2JsOnof1VJWlsHOc8obyqQ4Jzl+gnFEBuBPBJhABBLh7CJIlhO12CaoZwRnBGZMmbZOmTQDA2SVOAABlb9xEAAAAAASJFgAAkJSJClDaijaXaElFUAAAqmtKKqsXAAAA0F3PBAAA7F5LgEYOAADAalIAsNjA1QAAbgBdAgBoGgCgTxMEcAYMUAAAA8DR6QCkAwDAAAbo4wAAADCwAADoACDRIAi4FQyoGhoXhAUsBgO+V62Np2VllWVbz3H+N5Q7lrRs9qq152neQWVZ2nfY510urWhrNv8C2UgAPASGCBYQxt1DkAgJYSuf0dSYmRHU0EnaJE2TBABgYdwGAAAAAIIgKGOJAQAAAACRHAUImuTKtBFDKnMDAOqsSxGI6gQAlxw2AABEZIFmEwAA0wCAG4C0nwAAdAAwABc6A4DvBABcbw8ALAAQwwEAgAEAGADoANABABYLAEBfADoYAAcAMgnDRUaDhQyLBQYXgiYB3lddjKtlF1XKcp8j+PPaTOgQm+mrzp6b9RSV2axznHJC+fSHo6+i5i9Q2Q0B7kSwgAhgwfYhSISEsJUPl8aMxszYNG3TJg0DALhUUABA2TMGAAAAFICWRQEAQGpBAerfPLTNUlAAADUrFFMmmwKAca0bAADmygCsBADgBwA3AOZRAILoAAAAGQCAOgBAB8ACAOgAsACAtQ4AFgAdAIABHABwAAAABmAFUHFxkVw0uKjIKnC5VABPZ2dTAACAlQEAAAAAAH3keHMDAAAAHA/E7Re3srq4vLm9wbHBss6xv7a7tsC7urizwd5XnYyHZQdVyvZ/j+Cf19qhKhx91dF8WHdQ7sv3OezzviYHq7g5f4FstAC4E8ECIoABdw9BIiSErXxGcwQtFhQcDds0TdIkAAC4orcDAFCuXT4AAAAAQKqqAAAAba9FAZM5s2HkQhntDRwAQH/0riRrAgDkrgsAAJpJgMimAAAeALAAeuMAAOgABgCZAwDwzBgACABwAKMDECQL4AAwADcAOCwAgA4AYAEoFgsNFgkGBpoBASGBAb5Xnc2reUVVyvA8x/nfUH7ioQrHXnXy3swrqlKa9z1O+UC5o13Fw/1fIE8rAA+BIYINIIztnaAQthYUXBqCGh4NQQ3StE3apg0AtLxzEwAAAACCPVcEJXiKAABAiwjRR4HouwDozzoLuEoSAABw8YpHQqtZAAAgVlMgrAQAyqBXPQAw4IBsAQAAVtMC6IAFwLEYAB0kGADQgQ4ADHQAAH2hAwUGVCQJLCQDBgYkDCouFRi+N53km2VVVVrxHSP493h28rBTyZvOnqtlZ5XFnWOc/wnjfK2DrTz/AsVUHeBOBBtABBDg7k5ICFtraiyNmdEQHNu0SZI2SQJAJHZRAEDpOYMAAAAAINTcAjQoSvv79HQIRbNRpRYAQO+6RlJLAADAJWoHnOYEAABn5ywQOVIAoAAAB3wBcADyBAAAkAUAmALQAQYAAAADwIEFsAcOACzA0oFxAAALAAcAIKGRwcoQJKBlIAQBgQyBhQz+V13lq3lGVdydY1wZTxjBzipu/qqLeTVaUbVM9x5XYSeMSGcVH8+/AwDwEAjCIoAE8q2AIO40RmNpaGhojIYGTZomSdoGAJQAAACgYPsdAAAoxtsEgLZTZNadGSgSGxMAAFK1ICYFAADop18CwPMHAFxfueE7BQA0ewMMlgEAADwFcGABxBPAAtChDcACwEmzAWBBL7AHgAPAAkYHAIAFQAfAQu/AADjAzUBDXFRwockwXDRIJKABnjed5at5r6Jls9Y6/wfGzQ2KJm86G1fzzCpLGmvY5zM2J6gmeP4FytkpgIfAEBbG3Z2QMORywVkjOKOhMRq0TZsmSYMAkDM8EQAAAADEMxEBuvXq++mGVsUUKMDo5oOyAQAwWLG6ZkJtAADg4r5AzhMAAKCpTvAuAPBLMBodAMAC6ABQGwAAQDYfAxjoegHAAh3DUgAADLgBwIB+AAAMBgYcOBgAAOAAgAEMUADrwsDFBYFBw8K1MFCBFQCeN92Ms3mPqhXnbQT/G7ibrk3edDUvptVVKam0YZ+fhfuQmrn/C0RjVYCHwBIWAXRgeyckBPl2ZmlozMwI0rRt26ZNAgAmVkwBAAAAqOq1UQAA6AQBmpRS1kSQD58b4tDrEgDZSwIAAC5VGWBlBAAASJZX4F8AANirEwDYA1TjAQBwAAAMLAwAAJwcNgCwCXQWAAB0ABYAWMAO6AB0FgDAAAADAAAHAN0AaANYZKgsSAI0wQWiIcDCAn43neWLae+qtJRjBP/Zp24qJHfTybyae1bpRa5hn89kDRWG+TsAAHfCIoAFd3dCQth6Zo2GxmjMkDRJkjZNA0CZAAAAkIMCUKrZFhJojFUAAALWyk8fAAAAAMhaz3rDshW6E4CsBgCAaUUCXOUIAADQbB4cOQMA6O5YAAD1bAE6dIwBgKWDLaCDBQ4kmRoHdDoTADqAPi/AAIA94DCAAweAgQ4AwAHAAAAMAA4AFVQSCw1UKmgqWAEqDDQCGp433eWTuWfR0vlewe2JSrqAvOlqXswzq1KMnyP4e7KCisD5C1TbDQDuRCCBCGDA9k5YCFuNEZyZGQ1BQdO0SZIkSQMg+tKiAADgMKoAAAAAgPESAWAZkRJYq1UQAIC4UL1rJKtXAABghYUA2b8AAIDmCFDXJwAAsJr6AACAawIAAziqLBZgHKBRBb3oLKbKWLcAAB2s4wOYbrzohp1udADgDgB0GJYOAICOhY4BAAwcJDIWCBpcGqoFEkQAlYGFAReeV13ki1Ff1cjBywjunLqkRcmrTsbVqK+qZGNtBP+emqKjEf8dAIA7EUggjO1WSAhbjZkZwRlBDQ3atkmSJgkAKAAAIigAAKJFQSroAAASj4pLAAAAABz7FACoWhOJuO4AAED2GhA5CgAA8rEEjWwKAFhA0i0YAECuCXQwADB0AFQfAAA6TBMAGAocAADoAwYAANABwALQAQAAbgEOA2AA0CUYEjIyDLhcXGQMsGgsMABeN93Mk9G6qzGMyhHcM0I9xMibbubZvO6iDUhZwb/3IZN+Yv8LFPU6wJ0IJBDG9k5ICEdjzczMjMaQtm3TpG0TAH2OqSsAAO1YFAAAIBVyBVLfAgBVawIAdRQlpJcMAACo2j+QmykAAFTOAGJkNwAAA+gA7LMAAAdgdQJApwPA6gAqTAfoHMAWB6zRneIAZjgd6Bw6gKF0OgADjgE6WHAAGHQsAB1wgAHgOAAWOgAMAEBAomqgIlwILMhwqRYIFxlknlddjbNp3VVrruQI5t51J01OXnUxLkZzV62lbCO4e9uVpCL+C+R0BeBOBBIIY3snJISthubMCI7GjAZJ0rZp2gYAkJ3TLAAAZPmiAAAYvYewMgAAoP+yBEBNRUBzCAAAKJcBOXYBAGA3kwCRKQA6gNGqAjoAeAeM7QeArkN3wA5wOoDeoQALoBwWAAsLKDoALADgAGAdA1gA0AHgAAAAFuAAsBIuEhcXDQhUMgsLJNwKBJ43PcmHZY2qDTfGCOa2zmwb8qa7fLKsUbVSjHME94z5FrQM83cAAO5EsAmEsb1bQoLbMzMzM6MxGqZt2zRpggAKAEDLFwUAADE1iiCAYgAAJJaUUQIAAAAg64gAoGLFJyTrLAAAyEsaAAA4ObIFAGCQHysdAABHMwEAADiZoAMAoGNYgKneYsFgOtYMwGJvGZ+A5ZwDBtYggIPcmDUAAIDtwAAAAOgMAwCAhQ4LAEAHGIABAB0GAMACAJyODyBI4KLBIFQgNGQukDBcqGQAvlfdpbN572q0Zo8RzLbu93Qke9VVvpjXqkq6tUZw56hN0iWZv0BlNwS4ExbG9k5ICFuNmRnB0RjBsWnatGmbAADo0lAAAJmqtg0UFWEAAPTud7Ra/dlPJAAAog7gOgAA0NYywDqnAgDgNBtA9yoAAKCaAw5gALYGAPTVAcBxWAaAAXRwggHAAXAAcOgsAIAOADAM4AA6AAAAAwyggw4AAACLbMFAgtyAjOyiIYOLRLUAvlc9yYd5jWpks8c4zwPHw7KuR151M8+mNapRir1HMM/xkKzrof8FstEC4CEQhIUhvxMSwlZjZmZmRnB02rRJm7QNALiyvwMAAAAAZrEDoB0VQeoNqGtlAABA35rA9w0AGGoZYK4cAGwAe64IcJpNAAADXCMFANAX3VXpOv0GwNDh9R4M0Ad04AAQNwBgdGB0QAcAAGAMAGBABwCgAwM4AMAAABwAwHYAgAVwAGAAgIYMF2QWrgUuMiQGgQaaBSq+V92ls3nParTiucZ5big/kajLsVfdjLN5VzVac5/jPDfYmUp1kfkLlA0qAHfCwtjejRC2npmZGcEZmrRpkqQNAMC2WyYAAKrBaoNBAACAslY0qGsGAADUGkqQCQAAMKpDAADotJ8BAADRJThyAgC6MxiHBTBZytCBsQBxHQBd6QMGOEBSOADoAwMAAA4ACwB0AABYANCBWR0AcBYAAIABBwDAAADQAdWAQCAwyKAycDEYVBC4AN5XPUuHZXe1irvXONcN473Jeg191ZN8skxXo7i9RzCPdXfrtdn/AsVEHeBOBAsIQ343QthqzMzMjIbGaNA2SZI0CQBA/LuIAgBKLxcAAIBplGXRSAMAlLVjArC8SuA5AICKurMB4ACmEgAAaHMGaGRTAABAynKWNQA6Mo7FdQAWAANHmQMcLBak3QF9AAAcwGEAAAY4AK4DWAsABwDAAAcwdACwOgAcAADAAA4EqLgyVIGLBDISNIYMRAKeV93lk2nvamQ62zjPBqu69Q971U0+m9eqmqe7jfNs2NfOKj72vwMAcCcsjO1WUAjbmZkRHA2PoG6TpG2TJgCgBACktVgJQgMA0mjDZikAAACAuowq4VB7BQAAFP3WIrIHAADOtWsFGnQWAKCZNRDnugkAMCAA4MCAwwGU6gF4cRbAh3EHDFoAAACatwAOOGAADAAH4ADAAgAYAF2gAwAAgKUDBoAFwIIGFVVlAaPBgAp5QMIFCX43PRm7ac9qDbPXOM8N1kdV/7A3PcmHZXU1htl7BPdYz3YVkvMXKGdrAHfCIoAB2zsBIWzFMzMzozFj0rZpmzYBAAjJEwEAAAAIXiMA2nZlY2CXraAAACytO6Df1QKANJsAAMBcVpHwzACAnWRSEJFJAYBqdQAAAA590exHJz6gAx2A7o6RAaCzQKc3nwEAOACwH4AdAugHADDgAFgABwAHrAMADmCBDgAsAGAAAKADkJFQcTEWGiQqSJArMHAZAN5XPbEnyz7VKm6XEdQ3Tk5SddJXPaSzZe9qFHePcZ4HrK2qOsP8BWKqCnAnJIztdglhOzMzM6MxgrpN26RpkwAAkjxJCgDARLORoJAwDgBArngke2UOAABQWTsSzQQAALiWAADAjVwFAAA7WxCuAQAAJEvHAAB0wC4Qhc4ABwAYAzCDDjDudKBaMbDoBgCAAwA6wAAwAADoOgvQwQAOAMCCAwA4YAEAmA4AOABwITcgFlxUCAQkGhkupAyeVz2kw7TvahU3bAR1D6Sgn8mrHvJhml2NNCPHeW4wqypKzt8BALgTEsZ2KySEEc/MzGjMCOqmbdqkSQMASgAAMVfIAwp0AAABiyYyiAAAAAD6tdAb8fpUAACoXpYQmQIAgGtJQSYtAABITwZMNRoAAHAAugPQLdgBAOAaAA4swAIH4ApYDAY4NADgDOgAABYAcAAWAOgAgIUODAAAOgALAAADQAdwwACAAdCQMICMJVjAGAgMZCxIsAC+V72wu3lOtYooPs51ooWnCs5e9Szt5l5Va6a1Ecw5gIOKEv0vUK4awJ2QMLZ3QkKYmdFnRmMER7dJmqZp2gAAOScEAIDhWhVEAIBY2meAzFUBAKCfMmCdTQEAQLUEycoWAABDjgL1bBgAAAcA0NEEAAzQ0QE4euIGHQCwZ9HBOAYwYFglrG7AAgcAAGAH3ToA9gAABgAAwAfgAAADYAAO4AAAgAHoAHBhQdBQoSJIJJCoBC4kGCwAnlc9SbvRuqrdTPoI5t5lJR1OXnWXTkZ1VyNd8RHM3VhUcPS/QDSuBLgTFsZ2KyyE7czMzIyg4Ng2bdKkTQAAVstlAACQaEwBFwAMfVdb1NckAAD0nwnN7gIAQI5sgRoJAICzXqbgWJlgAHAAUTBgAY5ugQ7YCgxgBgAHQPXpAADQD1J9DQAs4DB0gAOABeAAABwcFrAAgAEOAMCCAx3AAgcAABZYGglcLhcMAjIEAyqC5QJ+Nz0zm6lXtYorbQTzntqiI7mbnqTdVKdYJVlZwXyTm3R15i9QzFwF2IpAAmFs74SFsNWYmZmZGQ2StEnaNAkAwOVhcAoAgISoAAAAUwBLxQQAAO2LbwBY3ifgkkkAAMCSS5hQLo8JAADNJgdqJQCAYiAAOjsMuK7ZF87eALCwus7Q4SzAYc3p1+EJGGDdgLmODgDb6cBZcHdLh6UDAFgAHAAAWHbBAQAADIADAAsAgBvQJCCRcQksLrhYMmRckGgAT2dnUwAEwPABAAAAAAB95HhzBAAAAOhotPwMt7G+w7i2s8rCtq64vlc9M7u5n2qXJm0EdU9d0UXZq56l3VxXtUqRPoJ6nD69EvFfoJysAWxFIIEwtndCQoJHY2ZmRmM8pG3apmkbAICWq6sAANAEFAAAaygAOgBAjjQLgNEKORGZAgCAYgUTVqYxwQYAuiIAgA6IbCcAAKCjw0DXZjneDmAgCh06YLBAGMC5WuDAAlAAABtwANCB0QEAA6B3DIABAAD6AjAAAIBOBjoAAFiAQMZAEnCpIFggLaBhoC0A3me9MqupP2KXJKwg9r5cEGLPepJ3o36LVZIwzrVhN1dEmL8DAHAnLIztdq1RMzMzGqMxtmmbJG3SAAAUAIAYBWAAAAASLbO4HQAAAIDqgMp+DwkAgOgfRLYAACByAgBAlx0BAACgAyC6BADQAWCAKAHYDqBDh0gDAHQAc+ig43gAAOgAgAH0AgA4AAPoYBwAwAG6AQAABwCwANsBAGDgAGAAC5nGJSNBZiBBZoGE4cIFnle9MJtpTrWLSx/nuGFUJ2ly8qonaTeaqzqbKz6Cukd0gg5n/gJFWQe4ExbG9m4JzXZmZkZjZjRokrRN2iQBAA3fUwUAYAgwWBAAAFVrAvrpJ1oAAFRdHtBsAAAAywEAYGVXBAAAtMsEAAcwAAA7Mh0AAEB1AAagH4DtsIccWOiY1QHwAcBChznMAnrl0AFgOwxYGFjOAAAcwAA4AOwAAHSABQCAAwDoYAEAADoWGjSDDASDAMFiIYNRkTGgAn43vTCbac/iLGm1dY43jP0SdDR50zO7m9eqdkl7jPN8MPoq6NLof4GcUQG4ExbG9k5YaLYzMzOCI6ihYZokTdukaQA47d8JAIAFwkQbAKC6LGnVtW+0AACoo+1CrwUAAESuyIRxn6EB0AAIKwAOAAADIGQCAAAdaS4ADgvmOnCOM3oPYJcOsxRYu8Dpx4BPB8B1ON1ZADqG1XEdDAAwYDgOBkwHwDAMgA4AFgAOHQZwYABgaAzQIF+oMFQ0ZFggCGQEBp5XvTKraa3qbEXLEcRn58ZqcvKqJ2k32qs6W7PbCOqxM7U6mv4C2aAFcCcsjO2d0BLUmJmZGcGZsWmaJGkSAADMa6MBAPZPFBsAyLqjQV17AgAAllYHxGoBACDK2iZYUQAAgAWAuEodAOiASsMAHWCABgCAgwXcgeGK4UMnB53D4iwAZgEA3MAMsAC6MwAHrA4AsAAABwAsAAAWBwB0GADAAgAAoAMACwBwIOGywLoQoCGQL6ioEAS+V72SzbRXtVtz5ghil99q1JHsVS/sbl6r2qM5ywjqLN9a1jUR/wWK3hDgTlgY2ztNAcGtxswIjsbMaNAmTZO0aQIAWGsoALhDQS0AAOipCehPAQAAQ10lIlsAABgqVwBgcMAzA+B+BOAAZpcJgA3gUM0BdICBc3113BrAYrrBYQCsfgCMAbq5Dh2dtQCdAWABDmAOAIADLAAAAAbAAQBYAAA4lgMANA0uDZqFDDQqmQAZrgWuBb5XvZLNdGZ1ZvEs4xwfXGuBVWj2qhd2N69R7SzOMc71QDmwqMLQX0CjAXAnggWEsb0bIWxnZkZDQ0NwNDRsmyRJmwYA4FzwHQAA+EYAAMBopAYA6mh7AFBUJzQbAABg+fIABwB4VAFYAEIGIGcAAIATBQCwOgB3OnST5dCBY14YU+BYbwfAYgDQFVgAANYBADAOADoWgHFgADgAAHQAWADoDEAHBQ0GBjK4GRkSBAQWoQIBnje9sav5rOI50lnWOT4Y369R1+RuepE305nVudxu41wf2LmR+of5C+RpBeBOWBjbO0FBwTMzMzMaGhqCNmmapEnaAEBzg4oAAIBpCMCCAgAo645Gqz+rBAAA1K7agTSTAACA2pUBpqkDHQCq0W4CwAHMyJkCAB2ADqCjAmABTD+wDgdscMvqjLGzfbHn6JwP0PUDdIB9zVY7wAccFs6C6YAOd4ZBQQfdctBxGAYDAAugA47OwgHAYgE6IBioSFQWsKgCVC4BLAEWFZ5XPTO70b6rc6TbRlC39clUsbJXPbO7+VzVHuL0EdQ93q2oYkf/CxQTVYA7YWFs70YIZ2ZmZmZmdNu2TZImAACIa10UAICUVqsGMgBQ1gT0Uw0AAGq1CZEpAAC4RA4A+gFQzQEsALTZAKJZAFjoAHAGCABABw6O7d3A2sHqFkBn3WJnzva+mF0wAAduKANYOKwDgIUFnA4AYACwgAVAB4AFwAEAgMEBAABYAIADABgAOAAsAAIqFUMDFVLDABcLmUoFnle9MqvRuqq7mO3jHDdYW11B5FUv7GY0qzqLOHME9VhbXcXJ/B0AgDthYcjvBIUE5TMzGjPUmNFp2rRN0wQAlADAhIYaLBRGAQAE9MwSIgAAAID+hxJ69wEAAMurBHoOAFrLW6CZwAAAopk1AHRAv0qAAxAAwAIsDrBQACwscDgADBsdAOeAsTHAAsexAAcADvQDAGDAAQgA0BcwAIAOgAUAdAAABgAaCZmMC7QMEpUBBI0LGgn+Z30yi+meQtwMWedpsZipX/mzPtjFfE4hKYat87RYtKvYWW/YFtwJCWO71RQU3M4IijU0RgM2QJO2TRsAoGqt+qsDJAAAGJrtqqoZkWRWZDJJEkFbVVW1QJKIADJVrR4Qzy8UAICIJTUSsgEAALIiAADo/wkAII+mAgDQaabzAIAzQA2gA4AOoAw4AIDrsDS4AZAFwwFwgAUAYAA6AEAHhgWWBCoNF1wVEgkDlwBeN/3Fy++rQgCsc2UJDnXTX7T8vioAsM6TIQjWW/aAM1o1GhqCS0NDQxAAAAAAAAAAAABAEorTI5WM+g5PD7fL7Q1guGo1k2XuMj/POs3kzJEzRzZZJh2aZDPXM9mkYUaapEmaVGRzZCOajWYqpNJsPFOHfpUKXL+adTULANjZgSYjO93QrVJTJbO+cnb0GImpVIBU6lQKAKBCajAVrmYBAOwsiEaj8svcGk1lByxInUoBQAcWAAYA",
"Ab5": "data:audio/ogg;base64,T2dnUwACAAAAAAAAAACJBX5zAAAAAGdeIpYBHgF2b3JiaXMAAAAAAkSsAAAA+gAAf7sAAAB9AADJAU9nZ1MAAAAAAAAAAAAAiQV+cwEAAACFihWsDz3/////////////////fQN2b3JiaXMtAAAAWGlwaC5PcmcgbGliVm9yYmlzIEkgMjAxMDExMDEgKFNjaGF1ZmVudWdnZXQpAAAAAAEFdm9yYmlzIUJDVgEAAAEAFGNWKWaZUpJbihlzmDFnGWPUWoolhBRCKKVzVlurKbWaWsq5xZxzzpViUilFmVJQW4oZY1IpBhlTEltpIYQUQgehcxJbaa2l2FpqObacc62VUk4ppBhTiEromFJMKaQYU4pK6Jxz0DnmnFOMSgg1lVpTyTGFlFtLKXROQgephM5SS7F0kEoHJXRQOms5lRJTKZ1jVkJquaUcU8qtpphzjIHQkFUAAAEAwEAQGrIKAFAAABCGoSiKAoSGrAIAMgAABOAojuIokiI5kmM5FhAasgoAAAIAEAAAwHAUSZEUy9EcTdIszdI8U5ZlWZZlWZZlWZZd13VdIDRkFQAAAQBAKAcZxRgQhJSyEggNWQUAIAAAAIIowxADQkNWAQAAAQAIUR4h5qGj3nvvEXIeIeYdg9577yG0XjnqoaTee++99x5777n33nvvkWFeIeehk9577xFiHBnFmXLee+8hpJwx6J2D3nvvvfeec+451957752j3kHpqdTee++Vk14x6Z2jXnvvJdUeQuqlpN5777333nvvvffee++9955777333nvvrefeau+9995777333nvvvffee++9995777333nvvgdCQVQAAEAAAYRg2iHHHpPfae2GYJ4Zp56T3nnvlqGcMegqx9557773X3nvvvffeeyA0ZBUAAAgAACGEEFJIIYUUUkghhhhiyCGHHIIIKqmkoooqqqiiiiqqLKOMMsook4wyyiyjjjrqqMPOQgoppNJKC620VFtvLdUehBBCCCGEEEIIIYQQvvceCA1ZBQCAAAAwxhhjjEEIIYQQQkgppZRiiimmmAJCQ1YBAIAAAAIAAAAsSZM0R3M8x3M8x1M8R3RER3RER5RESbRETfREUTRFVbRF3dRN3dRNXdVN27VVW7ZlXdddXddlXdZlXdd1Xdd1Xdd1Xdd1XbeB0JBVAAAIAABhkEEGGYQQQkghhZRSijHGGHPOOSA0ZBUAAAgAIAAAAEBxFEdxHMmRJMmyLM3yLM8SNVMzNVNzNVdzRVd1Tdd0Vdd1Tdd0TVd0Vdd1XVd1Vdd1Xdd1Xdc0Xdd1XdN1Xdd1Xdd1Xdd1XRcIDVkFAEgAAOg4juM4juM4juM4jiQBoSGrAAAZAAABACiK4jiO4ziSJEmWpVma5VmiJmqiqIqu6QKhIasAAEAAAAEAAAAAACiWoimapGmaplmapmmapmmapmmapmmapmmapmmapmmapmmapmmapmmapmmapmmapmmapmmapmmapmkaEBqyCgCQAABQcRzHcRzHkRzJkRxHAkJDVgEAMgAAAgBQDEdxHEeSLMmSNMuyNE3zRFF0TdU0XdMEQkNWAQCAAAACAAAAAABQLEmTNE3TNEmTNEmTNE3TNEfTNE3TNE3TNE3TNE3TNE3TNE3TNE3TNE3TNE3TNE3TNE3TLMuyLMuyLCA0ZCUAEAUAACmrrfZgHIEok1ZzaBBlEnPRFUPKUewpUggpiLlFTCEFrbaKOcWgxdo5hpCT1kPolGIQAqEhKwSA0AwAgyMBkqYBkqYBAAAAAAAAgOR5gCeKgOaJAAAAAAAAACB5HqCJHuCJIgAAAAAAAAAAAAAAAAAAAAAAAAAAAAAAAAAAAAAAAAAAAAAAAAAAAAAAAAAAAAAAAAAAAAAAAAAAAAAAAAAAAAAAAAAAkucBnikCnigCAAAAAAAAgGaKgCiagGiaAAAAAAAAAKCJIuCZIiCaJgAAAAAAAAAAAAAAAAAAAAAAAAAAAAAAAAAAAAAAAAAAAAAAAAAAAAAAAAAAAAAAAAAAAAAAAAAAAAAAAAAAAAAAAAAAkucBnigCnmgCAAAAAAAAgCaKgGiagCeaAAAAAAAAAKCJJiCaJiCaIgAAAAAAAAAAAAAAAAAAAAAAAAAAAAAAAAAAAAAAAAAAAAAAAAAAAAAAAAAAAAAAAAAAAAAAAAAAAAAAAAAAAAAAAAAAAAAAAAAAAAAAAAAAAAAAAAAAAAAAAAAAAAAAAAAAAAAAAAAAAAAAAAAAAAAAAAAAAAAAAAAAAAAAAAAAAAAAAAAAAAAAAAAAAAAAAAAAAAAAAAAAAAAAAAAAAAAAAAAAAAAAAAAAAAAAAAAAAAAAAAAAAAAAAAAAAAAAAAAAAAAAAAAAAAAAAAAAAAAAAAAAAAAAAAAAAAAAAAAAAAAAAAAAAAAAAAAAAAAAAAAAAAAAAAAAAAAAAAAAAAAAAAAAAAAAAAAAAAAAAAAAAAAAAAAAAAAAAAAAAAAAAAAAAAAAAAAAAAAAAAAAAAAAAAAAAAAAAAAAAAAAAAAAAAAAAAAAAAAAAAAAAAAAAAAAAAAAAAAAAAAAAAAAAAAAAAAAAAAAAAAAAAAAAAAAAAAAAAAAAAAAAAAAAAAAAAAAAAAAAAAAAAAAAAAAAAAAAAAAAAAAAAAAAAAAAAAAAAAAAAAAAAAAAAAAAAAAAAAAAAAAAAAAAAAAAAAAAAAAAAAAAAAAAAAAAAAAAAAAAAAAAAAAAAAAAAAAAAAAAAAAAAAAAAAAAAAAAAAAAAAAAAAAAAAAAAAAAAAAAAAAAAAAAAAAAAAAAAAAAAAAAAAAAAAAAAAAAAAAAAAAAAAAAAAAAAAAAAAAAAAAAAAAAAAAAAAAAAAAAAAAAAAAAAAAAAAAAAAAAAAAAAAAAAAAAAAAAAAAAAAAAAAAAAAAAAAAAAAAgAAAgAAHAIAAC6HQkBUBQJwAgMFxLAsAABxJ0jQAAHAkSdMAAMDSNFEEAABN00QRAAAAAAAAAAAAAAAAAAAAAAAAAAAAAAAAAAAAAAAAAAAAAAAAAAAAAAAAAAAAAAAAAAAAAAAAAAAAAAAAAAAAAEAAAMCAAwBAgAlloNCQlQBAFACAQXE0DTiOpgFH0jRgaZ4H8DyAKAJMEaCqAEAAAECBAwBAgA2aEosDFBqyEgCIAgAwOIplaZookiRN8zRRJEma5nmiSNM8z/NME57neaYJURRF04QoiqJpwjRNU1WBaaqqAACAAgcAgAAbNCUWByg0ZCUAEBIAYHAcy/I8UfQ8UTRNVWVZmuZ5oiiKpqmqrsuSNM3zRFEUTVNVXZemaZrniaIomqaqui40zfNE0TRVVVVdF54niqZpmqrquq4LzxNF0zRNVXVd14UoiqJpmqaquq4sA1E0TdNUVdeVZSCKpqmqrivLsgxE0TRV1XVdWZaBaaqqqrquLNs2QFVV1XVl2bYBquq6sizLtg1QVdeVZVm2bYDrurIs27ZtA3BdWbZt2xYAAHDgAAAQYASdZFRZhI0mXHgACg1ZEQBEAQAAxjClmFKGKQkhhdAoJiGkEDIpJaWUSgUhlZJKqSCkklIpGaWUUkspg5BKaaVkEFIpqZQCAMAOHADADiyEQkNWAgB5AACEMQgxxphzEiGlGHPOOYmQUow555xkjDHnnHNOSskYY845J6V0zjnnnJNSOuecc85JKZ1zzjkIpZRSOucchFJKKSGE0EEppZQOOgedAACgAgcAgAAbRTYnGAkqNGQlAJAKAGBwHMvSNE0TRdPUJEnTPM/zTFE1NUnSNM/zPNFUVZ7neaIoiqapqjzP80RRFE1TVbmuKIqmaaqq65JlURRF01RV14Vpmqaquq4rwzRNU1Vd13Vh26qqqq4sy7Bt1VRV15Vl4LquK8uyDWTXdWVZtgUAgCc4AAAV2LA6wknRWGChISsBgAwAAMIYgxRCCCmEEFIIIaSUQkgAAMCAAwBAgAlloNCQlQBAFAAAYIylGGttGKNYa62JI1prrbWWVmuttdYaaae11tpqrLXWWmuspdZaa6211lprrbXWWmstAEB3wgFA98EGTYnFAQoNWQkApAIAAMYo5RyEklKqEGLMOSklpVQhxJhzUlJrrWaMOQgppZZa0JhjEFJqrbWaUuekpNZiajWlzklJrcXYaq6llJJaay3V2EspoaXWYq251lhKSi3FVFuONZVWWosxxppzaym1FFuttQbXUokpxgIAMBscACASbFgd4aRoLLDQkJUAQEgAAGKMUow55xyEEEIolVKKMecchBBCCKVSSjHmnHMQQgihZIwx55yDEEIIIZRSMsaccxBCCCGEUkrnnHMOQgghhFBK6ZxzzkEIIYQQUkmdc845CCGEEEIpJaXOOQchhBBCSCWlFEIIIYQQQggllZRCCCGEEEIIJaWSUgghhBBCCCGkklJKKYQQQgghhJJSSimFUkoIIYSQSkoppRBCCCGEEFJKKaVUSgghhBBCSSmllFIKIYQQQigAAODAAQAgwAg6yaiyCBtNuPAAFBqyEgCIAgBAiHPOSauJUIw5aT1TDDpptXfKGcQgxUw5pBik2jnJmHISQ2ohZE5aiTmlEkqMPdhcYw0CAAAQBAAEmAACAwQFoxAECGMAAIIQmSESCqtggUEZNDjMA4AHiAiJACAxQdHqwgXoYgAX6MJdDghBEARBEBYNQAES4MAJbvCEN3iCGziBjqKkDgQAAAAAwAIAPgAAEAogIqKZq7C4wMjQ2ODo8PgAEQAAAAAAUgD4AABAQoCIiGauwuICI0Njg6PD4wMkAAAQQAAAAAAABBCAgIAAAAAAAEAAAACAgE9nZ1MAAIDdAAAAAAAAiQV+cwIAAADNZLAjHjs3pn6EgX1+dm5gWV5YWFJNl6Gx066wxa7GrcqzsNzW+9xubr0f5Vv7ff1+ohTB+nr3eEbWoD/E4elsW/v/lbn//m8Ufv///09lYXdhd7e92dX9/Pku9v4H/NarspxD9qptzz2ZWYqs1KKAkFCBWBRVK627jiL79Gugmq1GBczal/14Fv7n4Lcb73sisZUVALopnsIsb6yXA0d+I7yajh6giJaepzTLE+vlRDkr34ivZqIHVEQfEZMb34aBiYTpewgBCriFAKAABlwGAAAAIOJQ9dNJVuy5vEfHnCqogCIo6ikgI7KoLGqKyiplr949B/XJoqcy+5R6F/1RVFQqUqSorCiLgApKAKnOqhWg14YEyFC1X+ACQDYBIKYScMwGAGB3OgDGexpwPye2cYPqzMz9OlGEkQAeSp6Hm0J4QxBSUDva4Hyqq7KKXoaL/PGaIiStz2hluqG6JK/XHYSBOwgBBg0BYAfkgA0AAAAAACKzmrGiqNS165F6cX396ppM1mdm1hQRqczOCrnZhqAEJAHIqivUJ0CoS5kApMr+KAEgVmYAK+ErwZ4pAIBMG4CdJq2HdwB+KR7ni/wGDUV1+Blj3PBAL+fTPO0X+QwxxeTQZzSL8+nF3N4C3ncQBu4gDABChhCwAwZsAAAAAID7cJAaEUT2cjRJTQBENjeeoovoiqpy4aq+si573csV2ST3I6IQBQCyv/2UADL63UcARE913igBQC4DACBkioCMFgAAJFkVHAp6GADe+O3jWT4DmmnVsZ8RLc6VRaV4mM/yHtRU6Ym8ow3mQ72U2+shMCAMbCEMGJSDwA4YMAEAAAAAgAIActBLBATJcp2PS16R7J0vLW5V5eInrfzB4kVypEqdS/t0uuPSrR8z6wAoAMiKfksAyYrVz3kAYBlgJPwrAOs5AKBZCfxBhQSe2G3tJj+cokpFed5NQNjzmsTkd5gu8sHfzN3h40S4cW2e2+sOIoABuIMQsAUNAnLAAAAAAAAAAACAvKcCIBqSbDy3MorUJ1bff+3dj71z06VeKnt0OkuUxyKDAzlCAQAAXu/7FYCMyj67DAD0MbMAAHIDGK+WsPoD7JTtBD7ZrU8v+eGK2BfeviMKW5dms7seN3kOGOqejZezBQqty3C7HgILIoAFuIMwIIeAIQDIAQMAAAAAAAAAANDOi0YBABC7BgpA6Ip1IClD9hhHdke3//jbm6++vKf/+Pal16hF1414T6lCACD7XsgAQOpbJoASC14B/U4AzmfeAD7ZXU5P+eAZW4/C94p4MgHgK7jsHuer3AccYh8u7hW5TFPu9fnOHUQAA7CFEGAIyEFADhgAAAAAAAAAAKgMEQBJsTwEiHIXmd580eEY5fVHU/HNikbeIqJf/k0UAACwvbSeADRyXgsAiGUW8AaYFoDVD2CnHAGe2B32hzwxJtpfY88V6USKpLLY7aeXXEFFjE9S3wURhEvldu4gDNxBCDAEDAHAgAEAAAAAAAAWInIXUSQ7Gbv7s4NF5V7952DZ1GIZQvxI66sAAICM2//dCACL/RkJgH53AEC4DlgAkwreFfA3PZ7YnfarPMEi2qfwe+HEE0slsdtPT3mCRZRPI3uhTEiUyjp3EAbuIATIIWAQMAAAAAAAAAAABG2URWgtc+tSBEFuI+C7DQAAEGpVAYD+V5YAZPY7AwDkrwPwBehpwEFgFp7YXY+zPHFR8CnYCycdwFJJ7E7rTa64yNan0LlgkU8qpy2EgTsIAYaAQcAAAAAAAAAAAGJhWQgoCLSj1JXfRQBAzhwJANHvUQCgvt+9AYD8FWAB/BJuDxwCnti9Lau88VzlT+ploEzASqWxe1pP8sGXxfhR5rEihNUmXD0EFoSBOwgBhoBBwAAAAAAAAAAAAACoGhTgOR9QNIhF9ImkdbUWANDtUwmAiFghAcDTRwAL4F3E3QFmAb7Y/VoH+eDvij/lh4GXhy5EZPdyHPLEX9X6M1MbuF03cHUHYeAOgoAcQgYBAwAAAAAAAAAQMi0AUM/gwc0AgLqjNwCj+u9KAFi2HABUfgH4NwAQzSZooAKe2P3cB3nii4KfYGZFvE62PJPdr22SH34W4yd6tYXrqM05PQQGhIE7CAEaoEHAAAAAAAAAAAAAAEgzRACRDQBAWoAmAKBz4VsCQN1VAYBLLgAgv4DXCQuonth97Is8cVTxKWgjSpnkT/+Q2D0tuzzxumifQpeFEw+roxncQQi4gwCgQQIEAAAAAAAAAAAArVIBAFoUADgw7gVAFzkCALm/KoAtAMADNDA0AJ7YPR27vLF2wafxXNFOOqQrmMTuclzkg7sKfprSFk4CXPU3Ox4CC0LAFgIAQIAAAAAAAAAAAAAAAFAmR4GGXIABgCRnAdAVOQFsAd4q3mc9nXZ5Y9+CR9NsRTx5wnTFoc+6nC7yxj0FP83KFbFM2azq5KlxBxHAADyESTSEoKExS2M0RlCDJgyTtkkCAAAAwJkAAACaSucoAJom2tt2AABpAwBZBAAOZTgYAHQAWGYAAAcAuKcFAAbAAA4dAIYDgHgCOrCAAQC4BTiwAADQARgAsA4AADAnwLgYCAxgIGFpqMjgAv5nvR2rfLA/wScNVoQynZ2Kw5/12E7yxvlE+6RtC2WauYrD0XgIDIgAFuAhTDJCGI2ZmRHUELRhm6RNmzQAAABA6noRAADAiAIAIB6eX1ABgPxTDYCBbS0Aa8MAAwAAOgBMy1UAAAcAMGAK9GB0DABAB+YwYAAAOtQNcAALDgAcADoALADAAAAd4AAWANzCAECDIIPEAAkJFW2AJEEgcAkA3md97Iu8cT/BJ50slGm7K5o+62nbRfvBhwQ/xVMtlGl6Kg66xh2EgbsR0piZmdEYwTFN26RJ0wQAUJmSAAOARRQA9HtpLwBUqVUGgF7d2/zJUQKYOYdbOoABYI4XVxsAAB0MWHQKLLyfow8zh5+i67139BdjgetgDYZ+rhsd6MCBvQX0MQfXsQAAGAYOq4MDHQAOwAKAA8AABnAAOAAsAEBwgbpwIVBB5VJRCbigLiAAvld9HrO88X7FT3EyIKIbXQp91fO+i/aDx8p+0s3A4HkqxtEfAgsigAR4A13JrJmZmRnB0dAQ1KBt0rRpAgAAAKDZvUYBACK+GgCAQitz52AeAID8UgEAbQBQBqkAAD4OM5x7C10NDjAGrAUHRsj//Y47LIABHM4uQJ3b7dxY3U2HWxj6MPVg78aB/jI3ByyDFaZjXAcAmMWBG123Yw2H9510BoPpcwDcOnQwWAB0GFjoAABwYLDA6QAAGIADC4B1AACmrw4AAgsIZAYEMgMuGpeKAd5nfW+TvHFPwccNFsp0J8Of9bJvov3gQ4KfYrNQpi2XYJ87CAMPQTBLn5mZERQcQRo0TZI2SQAAANDVyxwAGJa5YwALsAAGAACA2N8fewFArTIBwMKBgQMAOhywB+tlJxw4gIzpAOb6BzcHOgaWWH2nDqMPW/rN3BrDgA7ouOVg9eUAgNFxUzoAYA0AcKBbsACgA3Qs0IEFANABADBgAECQkCBpIBJcEEjIAqoAEt5nvd9HeePdgk9qrIgnT0yVSp/1tO+ifeMjwY/brIiDs1EBjsYdhIGHsMEswZmZGY3R0DBNwjZt0wYAACC6/WERAITmnxUAMAMAWwsAaGrvrwBATZUAQAfABwcA6ACgzCzoDoBFd3Ogr1fnekdHp8PKx9wtugN0vTN0HNsHHcZC1gEHC6gXMNKBAQBgHCwAwIIOBmYA6AAGAHCADmDBAAeQuMB1QVvQoEGyQBigMmQA3lf92mv54Z6KlxuMCCcfTFcwfdXrsYn2hwcVP+7JwOB+rmiOHwILwsAb2GCExDMzM6MxIzi0bZomTRMAAACgsR8UAHA6fSdSAZhzkSsAAG3AJgAVtbMF0AEdd8BadwC2YwE0qyAAADrQuyX6Md1s12EWr7EzOnv62X64zgd6X+gdu6t35ziGNXToA7jpOkffNXQAABQsbgDHAAvYswMAAOgAgAMDLDgAcAAACwDQAcAHYAEAAHAGLggujAbcigtkKgZUkgX+Z/3aa/ng7oKXaSyU6XZUgD/r9dhE+8EHBZ/mzYpYpilWTI7GHYSB5whpzAjOjMZojE3aNmHTJgAA0+I5AAADAOwCALi9hd4A0F8DgMqin0MbAABzcHTQ6YDBdgCwyAYcABZY6DrFfK7j9vo57+oW9ubmXpiDwQHoxtIBY8G4zgewoAPLAYYOAB2AZY8DQwcYug4AWAA4WOAAAACDDgAZJAMyFwMDBhpoXGgDSBeeV/3canni7oqXKYwIZXqaZbFXfW2zfPAexcecDJTpliqIXfwQGBAGnrNmZmZmNDRmBEnaNm2bJAEAAEDca+QC5owX8gUsjPcCAAAo+1MCKPf37S/oAMDBYvSzZ2EA/QboANggrrIxAdA5DBhg6LjCwAIW4DrX3zk6+JDOGQ440KdjXzisMcwBpoPOcvhMxzjdDueGBTCAOR0Hw8INAADAADBcB3AGB3AMAMACgAMAoAMwAJ0FAANkEgIiMIBLZaGBxIXbwADeZ/3ca3ljr4KXa6wIJx9MhD/r65jlg+8T/LnNQpnOZDFG4w7CwHPWzIzGzGjM2CRpmiRtAACwrfYGgAEFABQMAHJfnZ0EYEn/CYAiqwEAHAA3gBvQsR2gL4DJgfG2DBOYd4EOwAHdzMCcg1uA2w67wM2HGW450NdwADDWAMfA4gA6ADgAAzrAAQvAAAAWADoA0AEYAKDDAABgAQ4AgJvAQFBBZGAhVLgSkGQsAJ5X/dhqeWLvikcajCgnb3SGvOpjm+WJ9yl+zGZABE/BmTsIA8+ZmZmZEZyZESRp2jZN2gCAiLEsAMACMFhYAwAAQK3bVrYA1Fk1AOhUqNUAAB1AZ2rhdKt/Pndg36XzqwMzujF7/0rm7mMxfMYYQLHGcguzrOtjfRbz9s5iFsCcrsONXdAxmH5nWQzouqVj96AfAHCAzjkAxsHSAYcOawB0HQuwB7AAQAcAFgBwAAAAoAMLADgAWACADsA2UAWQG3A1LFANSDBIGAjeZ/3ca3lj74KHKawIFveDPutrm+SNdws+ZrMiDs6HoGs8BAaEgeesmZmZmZkxCdi2adIEAAAAQAYaBTBaAiwALAMAdWQJQH2o2wAAHHQA0NcHDHB3GOxicAxs+Vzb5CxYpsACY/mctfQDA6CbYQ7oQB8LOa/rzi4AA3SgD6Y7OvcB6CwABgAAgI7FdQvdAhgOdAAAwAAWAAAA6IABAAAHACwOAOBCZRAQLCCjNTDgahBQAf5n/b53+eB0wUsUViQR3IA/68c+ygffLfgxgwURbEhwNB4CCcLAc9bMzGiMxmhomAZskDRpAgAAAMD6zBswBksTAFgAQMEAULVWNADqe1cclAEAdHDDWAuOjjMAOqAfAI7IzI0MDuidDqAP6H1gOwdjulO6g71unAMsBl7gOgxrAm4AADrAHICz7Lo6+oAFBnDwDrAAgI4FADoAwBkM0AF0LCAhgMZSIYNExcKFOuACT2dnUwAAgI0BAAAAAACJBX5zAwAAANCsAvwWsr2+zKvPrq7Cya6uxK/Jx62qxazFvt5n/b0WeeNUwQOwIojoh4A+68/a5Y03BS8UFsr0gcU4GncQBp6zZmZmZmaGJGiSJmkCAIDJ0xwAgAUAswAAWdz+bAEo6jQBDL3rLlrgAMChw9JRuwAGGABzB5jkAgscAG44HfQ7DDDMgYtl8OFdtzsHLGDPKj7A3Lg9BrZDRwecGcACwAAKwHIYjA7KAANggAUAsADoADAAAOgAYAAHAAAL4ADAlcCgQmaBQajAYqCp0AC+V/1rzfLBzooLxog0/vA59FX/2Ir88FXFSzMGBk876L6DMDSes2ZmZgRHQ1BQY0zSpk2TJABQaAMsZACI/f33ANCWdQAAHABZHqJJAIBleH1ghrvpcEsHnz3Q7dy5ndwc5s7AOZB3zXtg4DD9rhui9wWYNQfMdQxz2xncQh/0vuCgwGL0vrB2AYDTdS8sACyLhUUHHHTYAxYAdNwAAAcYwAGAMQB0sOAAAEAHAANoBlwMGlQYKlwEhgsyNAzeV/23ZflhZcUljBFt8L2EvupfW5YfXlW8AmNg8HSDhsYdhAVxN2tmZmZmRkNQwyRJ26RNAwBIFgAYAABRcztFA0CnTgkABwCpPyQMMK74QO92mQ4OYNYd4DAXuSNmOL2vw8JA1811fXWDrlvuFmbH0GEAOmD3uM5FvNtHB9ycDmDPzS6AjsEBTECnw8LpsBgsFjjoLOwCAAMA0LkBANABgAEAdAAsAFh04LAAAHBgLWgSVFwyWGQuZBIEWAtknlf9Y8nyxKqKw8CIJqIfAvKqv5csT7yqeAlnRDj5oDPoGg+BBWFoPGfNzMzMjKDgaJAmadKmbQAAAIAmviiw1gAuAMACMNQhgAUAMMz6/lcBAM4MAAOdA/YWPtZaHXtgHvb0vHaH7cZ2lG5ngO6c4Ho/Vkf27Mfqg9vxMeBwH8eh43Z1prtzOuYWPnQDfc7bcQDno3/WgcWubjoLGADAC1igswDYDkAHC0AHAOOAA4BuAQAHFuAAAGABOgCLgAAxQMXQgIqMi7EgE2AA/mf9t2X5YGXBw8CKYTEf/Fl/b00+uF3w0ZwVaZzYDBq4gzAEnzMzMzOjITiCJEjTMGnTBgDQAgBArRuVAKisHQkAdAB021sGAAtg9sbp7oUDYEFnuIVuLAumvegcxsB0c3RdgL70rvpNhyx3HJs5BgDQx3tQ0x0Aa/nAOFYHAIDewTocMABgYAEOMABwAwCABRygAxZwAMAAAHQA5AwM1Au0ioUFmoCKYAABvlf9a83ywVTFARjRLH4Ne9Xfa5E3blW8jDEinTxRCqPxEBgQFpznrJmZGUGNmREc3TRJ2rQNAgAAgNTJEGC1DQDAAGABAOi/OgGADgDQoQMAmJh5oE8DAGBYwALgrHNwo+sL50AgarHk7hwwO7oD3XDdfWZxM+9n6SuYm7V0bNd3LDDooIPXBwCLO+ZFh/lw614D/Sw6mAPW6SyYfha8gA6szoAFwDkADnQAYMEAAAAOAGCADgAA2A4ABwAGABaABpoEhgoGLOQKGobAAkED3mf9a83yxmTBpQgr2uBJhT7r76XIGycLXkqyogx2NgzuIAzczZqZmZnRmLEJk7ZtkgAAYMwuAMACABy8WA+AfnoHAMNwyJUBDNxaAAPdi0X3wroCGMdyOcDqHIxOB3bRcTo4B3P6dGYY3S3T0c0BzmJfR+dwA4A5xgE6GAzQ+6APOjjQAUDHYgBsBxiAzgB0ALAAAOAFHQAAdFgcAGAAAC6MATKEARXhAjXhAkMF/mf9t2X5YLLgUmBFs/gS+qy/1yJv3Cp4acaKNHjSJdDQuIMwNO5mzczMzIyGBmmQtEnbtAEAbAAAwAAgF/qdLQC1sgvQAQAMZT8FuA7c7ABw0OEEAAtHYJlu4NBZDvSB6Qems3L03rEcgEK3GKczdYyOboFOH1iw6MDhAAyAzoC+xi4H3RwcDrCABdABsIBjQAcAWAA6AACDBR3AAABkgcACbgbSggVXhgoaMoEFvlf9a83yAWfFARjRLH4P9qq/1yIfnK54Kc6IVKZPKgVd4w7CwHPWzMzMzMwICpIkSdK2SQAA1QZYACwAgFhZqwuAmuoRAFl5YBgAsAC7+jkdXbeMOQMAXYcOBxvZe9jobsHpdN4DHxzvgDu2wzHssgzbKZMC7OivOYDOHH2HW2B05rACgDF0O73fwOwBB1gAcGYAABjLqDsYwAIEAA5gcAB0wII1AB0AAIABAOAsAHTgAAMkF1QkC0GARCLAkIBMMACeV/1jyfIGZ8UsYEQT0Rsd8qo/a5cn9lS8TGFEEcEnpaIxdxAWxJk1MzMzMxojODZNkrZpEwAYWi0AQGHHAgAA0NTsLwBQUWcmADg4DqRzmbsBHUAfjGO4cYM1HVhDt+4AFkB2wAG4pdsO9DmOhXP2vOiLdR0+nRnbGcsxuI/+mmMObO8A3WeMAfDapTsW060B1gC46eBggKEDdBiADmAAxsLBGACsAQAcAOAw6AA6AABgAcAHgAUA0AEWFhVoSA0IAZJGAJGR0AD+Z/1ry/IBV8HhjBFNRG9s6LN+bbW8cVbBIzVWFBF8EjQ07iAsKLidmZmZ0RAcDUEbhm3TNEkAALADACwAgGzrbFoA1CEAAHQAHRxwFpoLGBxHX4ZbzHIOMMCNz4KdCkefAfQOjuBj4eZsN3D9BXoHHzh2eKcDdx0A0IF7T4fewXIHWOsAC5hu9HEAYAAsdCxww+kADPQDAAAABugsAAMAGkKDikwDFW6CigAhQwP+Z/1ry/IBV8GVYMUQwd3QZ/3ZurxxpuDlCiuSiBoTNHAHYeDMzMzMjODM0DYI0qZtAgBAdgEA9OuuNwDKOiMBLMKKAcBZWAzAAbWxdKDTHW6AbrBLWADuQwc65rPo4NAxjOud2dtiDDOMOzrgde8Brt8QLMfpr34LAMDcQKcbgMMtlsECdKBDB+Y4DgADDmAXOgAAWAAWAAAHoAMADACg4ZJYoBEgVCTQkCyouAC+V/1rzfIBV8WRYMQQwS9hr/p9a/LBnoqXS0akkzeKQUPjITAgDMHnzMzMzIzgaGho2LZJmzRJAAAAgDR9EQAxAGAhAKi7uoQOAAD0GqoFOHBggGOBvj7srDkWaz8A0NeRaQ3HgYObjs6tlYthqge6RY1x9nN3HS56Z6FThr1+4GTBMbNA+djj4CxuOsaR1Q8+lt4BRgfgGIBzAzCAA0AHLHAAwALAcEAHAIAFALYDAJwBQAeLdhFoIHOpQB7IYEC7kEAD/mf9t2X5gLPgELBiWHwLfdbfa5E3dhU8BKxIIroRMBp3EMZsNWZmZmZmNDRsG7RN2yQBAGAKAMACgAUA4MDyegCsKAocAAAAOIB8xIoDOgsOZ9cAHR0YtLLQGd2h02HUgNEpnc4utvcDx4LurrM3zuBYdLzYrhs4YPoY4HWgA+MGuhk66OgA6LxgAaCjgwUHsABwAAAYABaAAwCcBRg4AFwaGmSoqDICggQZwoWABL5X/WvN8gFVxZRgRLN4L/RV/96SvHGy4gKMSCL4Exh3EMacmZmZmRmN0ZiBadO2TRIAyADQXtTPGMCgv8snADrosAwAc7NPbl9YAQboFoAOuO3WDKw9Xc3BHM6dtaqzjTB8YE/R7zWd104vC/rdfoD+Gp8xdulzmHP2Y/u4jaOPSw/c8QJrOVJr5wwzczNgcN6zxAK6ATizDligAzj0BeYAFgAADgYMWAwdHADAAIDDAQYAWABABwDAADgAGNBYBAYEFlyGDDQWEr5X/WvNn3dVTAZGLIu/CXnVP9YsT6yquAAjisVbwbiDMOY5MzMzMzMaozGmSZu2aRsAFQCicygZAOlQqwBwAACADhDd/UU2wMIZhmNgB5CbnbtlZheuY9Z2cGzvWrHGx4Jd+vK5V+7G3gGMOb0znLnzqQXvUOfo1twabmZyxsSLvugY9AOzO7ycDixQ8LK6BQO6frBgOg7oa9FxsAAAFgADTodDPwAsBwDAAh0AgAEAHMA44AAAAAYIEBiQkbAIVFxIaBk0AS7+Z/1ry/IBquCVYMWwcIdA6197lg+mCi4YK9rgVAYN3EFYUGM7MzMzM4IzY9M2TZumCQAABgCA2pcrAFD30gSAAVgAABvLFQM4AAMWAI7OAAXovSNfe2sW3TBzBt3BgSFu+RgMsAJwOjrz6fTF+KCDGQesfu4ABBbogz56B85xwAHgHGCAWawOCwAOAOjHAgDAAtABwAIA4AB0ALAAGEBISGCwkFxgoAUuEi4ENB5o/bdl+QBZ8DCwolncDn/Wf1uWDyYLDgVWFIufA3AHYUGN7czMzGiM4MyQtkmaJG0DAABy6DcAVNaKAABGhw4AgCk3D4Ab7ECfw0ABMx10cOhsDUBHB+46Vt2ZbvisDsPOdPi43i3bO9fNzcHo/Qw4FlB0HRbAgemA5UAHLEDH7RoA6AAAxwADwAEALAAOAIAXFgAAQAcLAFjgSkBFTnBBRR6gQUOSIFMBvlf9a82fV1VcDkY0i6ehr/pvz/IGV8VhYESxfrhg3EEEsGDOzMzMjODMaGiMTZq0adoEAAAAvo8CAQAOWugBwOEAnQGAcebzE1gAdxz0tdvpzC732TWmI7A66A6O4Xvt+OwZx5i58YJugbkBTKdjbs3HLD28c8fpdsdh54aOReF0Fm51A8MZoNDXGgfGcgfd6GBhl8F0cICjG/jAcAsAgAWAgg4ADgAMANABOhgALIADLAAAOFAhk5BhWGiQNDRYoFKxsAAeaP23ZfmAsuB6gxVNBKfgz/rXluUDqoLDwYpm8TVo4A7C0DgzMzMzMzNDwrBJk6ZJAAALAECUh4gGwBz6QwMHgAHoXJkHAOBgOGNAx+pgABjo07Ew1GLgg8/NwTAMwLl1HwzO0fvMHKCGY+CwdABmV26zANgOhoVzAIADHcbi6DgA6AAL0AEAAwDAYDkAGAA4LACAAwBgAOgAALAAyDQgCbBocA1oZHAbLEgEvlf9t6bPKysuByOGxZOQV/1jyfIEZ8XshBFj8H4KwB2EIficmZmZmZmZEdRt07RJkjYAgNzXTwcAZX9KAABngln0DYA7OB3gApYXzjEdDPY6HFbHvWgncDBn9N4NB8t7Dp8+nK4XY+esBe/2O9c5bjHHUrcKToDrZY/VcQyudy84uk+3pgMHdOgWmBvAdQY4ChYdBgfgAMAxYMABcNAXwAIAB4AFAAdgwAEAcADAAAALgI4BABpkFWgSA1TILDIsuCQ0DTK+V/1rzZ9XVVwORjSL22Gv+sea5QN0xWxgxLD4NWhgC2HMc2ZmZkZwNGYEB7RJmyRpAAAwAADkWJkCoO66EwAsADgAIOIAAFanA2ZgAB0bcHDKevXjOtBZzdbB6p1h3QgA0wdGJ3uFzewo1y9g+3pnts/i7tMBfO7YwzIYdvFBtyzusNVJp8/tsAC20wF9MYwOsMANzloAFjgdx6GDBcBxAADAAOAAALAAgAV0ADoAgIEAA9Uiw+KCxqICQSUAT2dnUwAEwPABAAAAAACJBX5zBAAAAMmgIasNxabLqM2hvM7GoLzCqL5X/WvNn1dVXAWMGBbfwl71rzXLB8iKQ8CIYfF7YNxBWFDjzJqZmRnBmRlBkqRJmiQNgAoA0fSrbQCoMzsAAMsCAMDeoysnADsAmFsA4LYDOtyxdgb2AKeLXBzQgd6tyZg+Plx36De67XdGddOd1Z109MGY7Zw910HvRqec2wO4DmPc53ADGHDgOGcAsN0YzOjQO64bMAAMcNgFu71zcLgOgAEAAKADA+sA6AAAABYwAAAHOABgAlwsBAssCSoDlQwCFtoA/mf9t+XPKwseCVY0i7nQZ/1ryfIGZcHsYMUSwVNg3EFYUGPEMzMzgqMxghqkbZomTdoEQAYA/azrAdCvygQABgALLIB2O2ABAAMc2EEHB2MXwFjtFg44ADszdBT9Az4M4/UxmOmGz8fCAaDHALxHh06HWQocQAcO0DGAvvrCALwU7AIOwB4A0LEAAAPQAXAAWMDSAZCRMRqQDFTIWJAMLpAvXGQqAL5X/bemzzUrjgZGNBH8BHnVP5Yib1BVTA5GDBH8m6CBOwhjZmZmZmZGUFBjBG3btGmTJAEACwAgo9+zBWCF/gYAAwDAAQu37Wo5uA4AFlj3Lh1Ah1tenBl6H8He6D4tRzmi03GZXc5Yg3k7VzZeA7td6/pZPjldl3fgzjlrerevzphXR2f52E6fztpjgV3dGZiFvYOX7s4LWAB23XHAMaDXoa8BANbA0YEBoBsdFhgOADCADhwADABwWABYNGgBVJeEhAUCAwFpQUAC/mf9t+XPKwseBaxoIjgBf9Z/a5YPKAtmByuWCN4NGriDMARnZmZmZgQFR4METYKkaRsAAAYAAH2WlAAoVlzS0QGWAaq2BVjoxgHGwXKAAQDeY6YDAFbvho7dY0e/4BgAHWemL8fAdJZ+OAMA05flcAN9+gLd9KDjBUDX+/WBAzB9MDAHHDoAwAEA0IGFBQAdYAEdgAEAgH6AASBbVAxgcQVcqMgqAi4M3lf9t+fPtSoeBYxoFveDvuq/LcsPVBWzgxFDBH8OwB1EAIPgnJmZmZmZGUHBgUmTtmkTBgAAQBoVAEBTWfcIAB0OADoAwBxAhxcAwE7nDgBjFnRH13ktVj94dWeMzsz69Fu9vzPCMR3ZWbAAy7Bzum5en77X05e395ktt/Z6neUzTgd77hjOLrs7HbjO4hxrdAMMSz9gcXsdOEa/cwDo+gEMgMUCXMcccAAAWOAWAwBYAAA6AAcwYIAOAMAAOgCQsMgEVAzQMiQEKi4YuP5n/bflzzULjgQjmsWX0Gf9a8nyBrJgFrBiWbwdNHAHYeDMzMzMCI6gxpA0CdK0bQAAwAAAoFsTAKipKVow0Bi5ACwADADs2T7O4jpwrNnBGcDsAaybAZ1bMz6Hm1F07EI3LLcAXnQMgLFquNeA7tBhDywAgAOlswtwWMAZ7A3gAMAeAOAAACyABdDpAGAAWIADAFwDaCrIDCxkBsgNZAIq3lf9t+XfpSquBCOWxXTYq/61ls+7KmYDI47Fk6CBOwhjzszMzMzMjKDg2KRJkiYNAAALAIDqvUUA1BolBqBjHVgA4Nhi5AqABQz4BF7UFgB03AC6ZVjdITDsAdgDjvgMGOwZrOh2Piu/yzh8+sZRGFecObhBArAzxuzeGGRA58PCGgYA/dXNclAYZxxwwGE5CxzoAxgAADgAABYAdDAAAAt0AOgAC24AwAAAQAcYLCwyAwsEF1lCBskFmgW+V/1rzZ9LVRwnGDEsnoa96l9r/ryqYjawYlm8FTRwB2HBmZmZmZmZGQ3BoW2TtmmSBgAsAICY/dIAzKF2FwCAhQXA3IAO0IGk0eocOACDweBgoYNbZln0bBjoDi7Q9Rt9Db0Drs92s6vrczP3srf9uB3lsFO3loXzsR/6OOhru4N9+5hlexnX6X3g+mIZe4CD4/RhPrpF9O6wYMA4wC5AHWDgoAMAYC3oADDMAQA4AAAA7DEcAHQALAcAsAAAlSFjgSUBmSCDlBFAJCAbAL5X/WvNn0tVzCcYMSx2w171rzW/X1UxGRgxLB4FDdxBGKMxMzMzMyOoMYJjk6Zt0jYAABgAAPou1gOg/06CPgB0dzoAenesq0zH0M0BHAY+ffbgRdmFU3cLdzv6wVnntZ+P3vssAzNgoXc6Q3f0c2N670ef23k5vY/u+rtA0A/dy5jVdeeEYcFhsO7T4W4cHNzSnQ4Aix0O4OA47KDjjuuAg7EAAFgHAKsDDhwAAACWDhgAAFgAB+A2GGAxyAgqMDJQF0hYAB5o/WvLv60KphOsWBa3Q6D135p/1yyoBlYMi/8KwB2EoTEzMzMzMzMwaRC0aZoGAQAY9Z0AqBkFAGAAUJPBAYABADCGww4AY1jsuQ44oOagYxeLYVjQ0Rl6x7mh6z43CnDXGcdHNzBgWeMGlmOAjg46YAtg7gyAQYcFAMAZAAAwgBeADmsAAACWBR1AB2ABHQBAgxHIWGC5ICxI0AQaCCzeV/235d9WFfMGI4bFmdBX/bfl36UquoERzeKnoIE7CAsKzszMzMzMaFhwaJImaZsmAAADAEB9dRcAddckAAMAAJ2FjmkPQKdgoWPB9gW4DnzWDiYs0KHPXgfG6v11ZizULrC6McaAuZ3DZcet6zpr766AscugYxlrFyt9deiGHp0tHT46w0HHWhgcYBkAzLEAHGDADXAwFsYcAHAA4GAGADAAOFCBGwAABwBYADKVhACJ5oIFt6FCZYGMAb5X/WvNn60qphOMWBazYa/611o+l6qYEoxYFl8CBO8gLIgzMzMzMzOCM4KkSZImbQOA3bVgJjMN0LaZuUKfAkBm37qbABaAtQeYyxjDAJa+h7FnGEB3GCyidxZO571ZuwPE6WdUB+AGux0GmOmWsauf2THADrqzuukC9DXAwGIwgwUKRx8Wc50FAPTTz42rBTAsGAADAOgOBnQYMAtAByzAYAEADoBjAIAFHAAAdACAARgAQIKLikQDMoYELhoaC5oBfif9t+WfVgGAHVE44U76b8s/rAItYEcQPoDgmdGABkZQQwMAAAAAAAAAAAAAgNmpFKb5NEmTS5yZmzPH9fWpRrPVblWKbbVb7VSws6kB7CxgdgBmAbOzs6Na7dgsAACAAQDAAtABDAAAYABg6AAAAAAAAAAAAAAAAAAAAAAAAAAAAAAAAAAAAAAAAAAAAAAAAAAAAAAAAAAAAAAAAAAAAAAAAAAAAAAA",
"Ab6": "data:audio/ogg;base64,T2dnUwACAAAAAAAAAABR+HtzAAAAADK8t2ABHgF2b3JiaXMAAAAAAkSsAAAA+gAAf7sAAAB9AADJAU9nZ1MAAAAAAAAAAAAAUfh7cwEAAABkkY3CDz3/////////////////fQN2b3JiaXMtAAAAWGlwaC5PcmcgbGliVm9yYmlzIEkgMjAxMDExMDEgKFNjaGF1ZmVudWdnZXQpAAAAAAEFdm9yYmlzIUJDVgEAAAEAFGNWKWaZUpJbihlzmDFnGWPUWoolhBRCKKVzVlurKbWaWsq5xZxzzpViUilFmVJQW4oZY1IpBhlTEltpIYQUQgehcxJbaa2l2FpqObacc62VUk4ppBhTiEromFJMKaQYU4pK6Jxz0DnmnFOMSgg1lVpTyTGFlFtLKXROQgephM5SS7F0kEoHJXRQOms5lRJTKZ1jVkJquaUcU8qtpphzjIHQkFUAAAEAwEAQGrIKAFAAABCGoSiKAoSGrAIAMgAABOAojuIokiI5kmM5FhAasgoAAAIAEAAAwHAUSZEUy9EcTdIszdI8U5ZlWZZlWZZlWZZd13VdIDRkFQAAAQBAKAcZxRgQhJSyEggNWQUAIAAAAIIowxADQkNWAQAAAQAIUR4h5qGj3nvvEXIeIeYdg9577yG0XjnqoaTee++99x5777n33nvvkWFeIeehk9577xFiHBnFmXLee+8hpJwx6J2D3nvvvfeec+451957752j3kHpqdTee++Vk14x6Z2jXnvvJdUeQuqlpN5777333nvvvffee++9955777333nvvrefeau+9995777333nvvvffee++9995777333nvvgdCQVQAAEAAAYRg2iHHHpPfae2GYJ4Zp56T3nnvlqGcMegqx9557773X3nvvvffeeyA0ZBUAAAgAACGEEFJIIYUUUkghhhhiyCGHHIIIKqmkoooqqqiiiiqqLKOMMsook4wyyiyjjjrqqMPOQgoppNJKC620VFtvLdUehBBCCCGEEEIIIYQQvvceCA1ZBQCAAAAwxhhjjEEIIYQQQkgppZRiiimmmAJCQ1YBAIAAAAIAAAAsSZM0R3M8x3M8x1M8R3RER3RER5RESbRETfREUTRFVbRF3dRN3dRNXdVN27VVW7ZlXdddXddlXdZlXdd1Xdd1Xdd1Xdd1XbeB0JBVAAAIAABhkEEGGYQQQkghhZRSijHGGHPOOSA0ZBUAAAgAIAAAAEBxFEdxHMmRJMmyLM3yLM8SNVMzNVNzNVdzRVd1Tdd0Vdd1Tdd0TVd0Vdd1XVd1Vdd1Xdd1Xdc0Xdd1XdN1Xdd1Xdd1Xdd1XRcIDVkFAEgAAOg4juM4juM4juM4jiQBoSGrAAAZAAABACiK4jiO4ziSJEmWpVma5VmiJmqiqIqu6QKhIasAAEAAAAEAAAAAACiWoimapGmaplmapmmapmmapmmapmmapmmapmmapmmapmmapmmapmmapmmapmmapmmapmmapmmapmkaEBqyCgCQAABQcRzHcRzHkRzJkRxHAkJDVgEAMgAAAgBQDEdxHEeSLMmSNMuyNE3zRFF0TdU0XdMEQkNWAQCAAAACAAAAAABQLEmTNE3TNEmTNEmTNE3TNEfTNE3TNE3TNE3TNE3TNE3TNE3TNE3TNE3TNE3TNE3TNE3TLMuyLMuyLCA0ZCUAEAUAACmrrfZgHIEok1ZzaBBlEnPRFUPKUewpUggpiLlFTCEFrbaKOcWgxdo5hpCT1kPolGIQAqEhKwSA0AwAgyMBkqYBkqYBAAAAAAAAgOR5gCeKgOaJAAAAAAAAACB5HqCJHuCJIgAAAAAAAAAAAAAAAAAAAAAAAAAAAAAAAAAAAAAAAAAAAAAAAAAAAAAAAAAAAAAAAAAAAAAAAAAAAAAAAAAAAAAAAAAAkucBnikCnigCAAAAAAAAgGaKgCiagGiaAAAAAAAAAKCJIuCZIiCaJgAAAAAAAAAAAAAAAAAAAAAAAAAAAAAAAAAAAAAAAAAAAAAAAAAAAAAAAAAAAAAAAAAAAAAAAAAAAAAAAAAAAAAAAAAAkucBnigCnmgCAAAAAAAAgCaKgGiagCeaAAAAAAAAAKCJJiCaJiCaIgAAAAAAAAAAAAAAAAAAAAAAAAAAAAAAAAAAAAAAAAAAAAAAAAAAAAAAAAAAAAAAAAAAAAAAAAAAAAAAAAAAAAAAAAAAAAAAAAAAAAAAAAAAAAAAAAAAAAAAAAAAAAAAAAAAAAAAAAAAAAAAAAAAAAAAAAAAAAAAAAAAAAAAAAAAAAAAAAAAAAAAAAAAAAAAAAAAAAAAAAAAAAAAAAAAAAAAAAAAAAAAAAAAAAAAAAAAAAAAAAAAAAAAAAAAAAAAAAAAAAAAAAAAAAAAAAAAAAAAAAAAAAAAAAAAAAAAAAAAAAAAAAAAAAAAAAAAAAAAAAAAAAAAAAAAAAAAAAAAAAAAAAAAAAAAAAAAAAAAAAAAAAAAAAAAAAAAAAAAAAAAAAAAAAAAAAAAAAAAAAAAAAAAAAAAAAAAAAAAAAAAAAAAAAAAAAAAAAAAAAAAAAAAAAAAAAAAAAAAAAAAAAAAAAAAAAAAAAAAAAAAAAAAAAAAAAAAAAAAAAAAAAAAAAAAAAAAAAAAAAAAAAAAAAAAAAAAAAAAAAAAAAAAAAAAAAAAAAAAAAAAAAAAAAAAAAAAAAAAAAAAAAAAAAAAAAAAAAAAAAAAAAAAAAAAAAAAAAAAAAAAAAAAAAAAAAAAAAAAAAAAAAAAAAAAAAAAAAAAAAAAAAAAAAAAAAAAAAAAAAAAAAAAAAAAAAAAAAAAAAAAAAAAAAAAAAAAAAAAAAAAAAAAAAAAAAAAAAAAAAAAAAAAAAAAAAAAAAAAAAAAAAAAAAAAAAAAAAAAAAAAAAAAAAAAAAAAAAAAAAAAAAAAAAAAAAAAAAAAgAAAgAAHAIAAC6HQkBUBQJwAgMFxLAsAABxJ0jQAAHAkSdMAAMDSNFEEAABN00QRAAAAAAAAAAAAAAAAAAAAAAAAAAAAAAAAAAAAAAAAAAAAAAAAAAAAAAAAAAAAAAAAAAAAAAAAAAAAAAAAAAAAAEAAAMCAAwBAgAlloNCQlQBAFACAQXE0DTiOpgFH0jRgaZ4H8DyAKAJMEaCqAEAAAECBAwBAgA2aEosDFBqyEgCIAgAwOIplaZookiRN8zRRJEma5nmiSNM8z/NME57neaYJURRF04QoiqJpwjRNU1WBaaqqAACAAgcAgAAbNCUWByg0ZCUAEBIAYHAcy/I8UfQ8UTRNVWVZmuZ5oiiKpqmqrsuSNM3zRFEUTVNVXZemaZrniaIomqaqui40zfNE0TRVVVVdF54niqZpmqrquq4LzxNF0zRNVXVd14UoiqJpmqaquq4sA1E0TdNUVdeVZSCKpqmqrivLsgxE0TRV1XVdWZaBaaqqqrquLNs2QFVV1XVl2bYBquq6sizLtg1QVdeVZVm2bYDrurIs27ZtA3BdWbZt2xYAAHDgAAAQYASdZFRZhI0mXHgACg1ZEQBEAQAAxjClmFKGKQkhhdAoJiGkEDIpJaWUSgUhlZJKqSCkklIpGaWUUkspg5BKaaVkEFIpqZQCAMAOHADADiyEQkNWAgB5AACEMQgxxphzEiGlGHPOOYmQUow555xkjDHnnHNOSskYY845J6V0zjnnnJNSOuecc85JKZ1zzjkIpZRSOucchFJKKSGE0EEppZQOOgedAACgAgcAgAAbRTYnGAkqNGQlAJAKAGBwHMvSNE0TRdPUJEnTPM/zTFE1NUnSNM/zPNFUVZ7neaIoiqapqjzP80RRFE1TVbmuKIqmaaqq65JlURRF01RV14Vpmqaquq4rwzRNU1Vd13Vh26qqqq4sy7Bt1VRV15Vl4LquK8uyDWTXdWVZtgUAgCc4AAAV2LA6wknRWGChISsBgAwAAMIYgxRCCCmEEFIIIaSUQkgAAMCAAwBAgAlloNCQlQBAFAAAYIylGGttGKNYa62JI1prrbWWVmuttdYaaae11tpqrLXWWmuspdZaa6211lprrbXWWmstAEB3wgFA98EGTYnFAQoNWQkApAIAAMYo5RyEklKqEGLMOSklpVQhxJhzUlJrrWaMOQgppZZa0JhjEFJqrbWaUuekpNZiajWlzklJrcXYaq6llJJaay3V2EspoaXWYq251lhKSi3FVFuONZVWWosxxppzaym1FFuttQbXUokpxgIAMBscACASbFgd4aRoLLDQkJUAQEgAAGKMUow55xyEEEIolVKKMecchBBCCKVSSjHmnHMQQgihZIwx55yDEEIIIZRSMsaccxBCCCGEUkrnnHMOQgghhFBK6ZxzzkEIIYQQUkmdc845CCGEEEIpJaXOOQchhBBCSCWlFEIIIYQQQggllZRCCCGEEEIIJaWSUgghhBBCCCGkklJKKYQQQgghhJJSSimFUkoIIYSQSkoppRBCCCGEEFJKKaVUSgghhBBCSSmllFIKIYQQQigAAODAAQAgwAg6yaiyCBtNuPAAFBqyEgCIAgBAiHPOSauJUIw5aT1TDDpptXfKGcQgxUw5pBik2jnJmHISQ2ohZE5aiTmlEkqMPdhcYw0CAAAQBAAEmAACAwQFoxAECGMAAIIQmSESCqtggUEZNDjMA4AHiAiJACAxQdHqwgXoYgAX6MJdDghBEARBEBYNQAES4MAJbvCEN3iCGziBjqKkDgQAAAAAwAIAPgAAEAogIqKZq7C4wMjQ2ODo8PgAEQAAAAAAUgD4AABAQoCIiGauwuICI0Njg6PD4wMkAAAQQAAAAAAABBCAgIAAAAAAAEAAAACAgE9nZ1MAAIDdAAAAAAAAUfh7cwIAAADgoN+YHkA4pICHfoiEe3Nwa2BfXF5bU4rAv8LHuoG0vNqztrTWDzWdrffDqNtsPyGoCNLOrO6B752hYhzZnZ2u1XUQEYG2raqqqnazms1ms9mcZ9fXhw+1IEmC3QcOHNhd4CbU1tcfdXvs64681TJIWwistVGczkxxWnE6rBz8+FCAyOoiM5IsptPkfzRuPxpEJkmDhugJwiNcKprYpfZqKFgQt8YXZ3zjYCeZZBrPhgnbhP9qJOXMb1Yd4XEIq/vlwO61qUWAEAAIAAANAAoAwAAAAFAfp7ptW+Ewb+3fs9JuT9rhxKasd9oxOr4NZHbK6OnPqOybvbKT5UH10dPtSGVCjtIk1SCbo5GNhnZdoiWJq6skcxVpYPBM95xWVbUqlQoqZJFCWatK1W4kKm5ANUdawDm/9wBtAkA/FZ4AntjF7fNn2aCD3Cfsnl5FkFmG7fHBvYAxflH2TfJsXDvwmhEJJAAgBAMCAAADgBwAYAAAALQ9UjiLyxNt4+FEAQCUngcAECDJES2XyMQK9T2xtGJ3FNXIXS+v8s8ilMozlZKCIvKoVJAKUuqfVIikgGZ+E/QAxHUFyNoWKALwtgC+2NXD5z+YApa8ceY3+RuRYTx+/ZQMQWvljnb2hwYzeWRbzLx2XSQQAIAQABAAKAeAAAAGAAAAw3Sa8b0JVV22zfwdAIA0504AABKdA7fu8+Ufr5oR+5d2j/X2tgce/F7R9KV+6aXtW8S6C0G+XPU1HuUKPEurAnnTmwEgJ+CuMtzvAbBKcAGe2C3D6x9EQFXujTOfNABI7NLh+49MgFjlRMDvwQa3T9dFAgkACAGAAADAABAAwAAAAAAAaDg3GwAIbTzF4tHK+8j636yGbrhkdTysOegoZZXDeR/nYd8TJQqr4aZuOIHS+lPVKg95iz+CoPG3qsimiVsSAK6vAZgkE8CahwWe2J3Xy7uYIEZ+bpz9bQNmErt2+/kEEKCUu+HsPxigshEJ1xwRQABBQAgABGwAcgAIAAAAAAAk3joQczFQET0xNwIogDSXsxwAIPIvPkQXK7KLLmI1/yx9jZxdrjbSF7TrtA+olND65qEipb6JCARYX5oLAEg7FAAofoBY/haA1POASuMNwC8Antid98sziCg1Gr8bF99dCiaxG4/PNyijBuW9EALv7auifem7SKAC0IAwAAjYBOQAEAAAAAAAAABQ6dwBAIp2WhXs7Tr7jlm/Krz34mN+yP4x57J316iomg9/RDWeiHgxgRBVUUn7+TCyUERz0wCJjaoIPwAAbB/sFwA5SdAsKr4B4AYAvtidr9dPAQHR+i6ccZYKymG3HY8nmYKJ/w+c8TR5bq89EUAREBACAAGYhhwACAAAAAAAAABUJ24UAAp4rkzhizJkZt9OrzgoMnd6OhFZPBIXf9HIry+N50WfCxFpu248rL29XzbytM55SvG8QwcLIJ8pQJ83DLAGXoAEftjt58cdXMDk/A6csUNBHHbb8XgKCfS8pI0zb5DF7dN3YQAQAgABk4ABgAAAAAAAAAjQPudjRzdeuTlFxq5yd5IpMjM6VrrleJJp/Lohx5EhQ/02yVNJ1YYt/2GNfgMIC4DO8fUmgFjxARD6B2QJje5IAJ7YXS6XJ7pAz8q9EOitQpPYLZf3E0EQrzktnGGKLNaljzAACAEAQRoGAAAAAAAAACAU318t4vFxYfFtA33o8z+DvhDPSSxeaO4DQUQjv2xR8vSApPLb2njKj4WoZ6QdgIAfAJB96xYAcgAsiQEuag+e2F3P5ydXAbMxFgK8VRgSu+3yenoU8JDfhbKb5NFeK2EAEAIAwjYMAAAAAAAAAACodoUInbw1MrDViWVZLISIiG/ShbaWnj/n8yGVJI02SpXKU4hwIQhhPB2oxgIQ+nUwAHJTgJVdSMgMAL7Y3c7nd/0FzJ62cOYGxSaxO1weT+8CLuVcOMMEBSO7joYwAAgBAGkYBgAAAAAAAAAMgkU8APlnLwIhTz4a1HP+izyhFo0QDRDvUgS0EIgknggAqT9XAiCyAMoMJFgyAJ7YvRzbM64Kuu0LZzhFsTnsjqfrPXcBD+1cONMEBZBdkzAACAEASQAAAAAAAAAAAK0msdB4Au3TwosLRQFdVMRi0ehz4AvaCKKNqmgrApszEwMA4RA9APTqMQBmIaECntj9WuunuwDFbOHMXykmid3pfH3mKeCy18KZuhTMXLouDABCAECbAAAAAAAAAAAAUEBLVaEKaFUXngDaViwIedEnELSqQlDy2ID6EVGCBkC63RgD0BUBkJG5IAGe2L3t6zOuAoJhC2c5SzFJ7A6Xx9NXBbPnGjhLiooG2ZWGMAAIAQBtAgAAAAAAAAAAvEOJb/Og8lFF8xaLhScVxLf1jIa8tWtnhzTbQlQjQAAiD6pIAI3cAvQsEFABvti9nrZ3/gRUNwvnSlMcDrvj6XrvU8DlORbO1KTqQXbpFgYAIQAkYQAAAAAAAAAAgAmheALRPsQiRDyrNvIh0KeINp+PQKpVFEGF3qexOQ9A7LsEAGQAKlRYCb7YvR3rO/8CqpuFc6QoJond+Xx99k/Ay50LZ5IoJrIjtjAACAAASQAAAAAAAAAAAGRCPH4DIkIfSkW1PD0iqr5L2kROVRsAKFkAyMu1AF0Ag+QC/od97PMzfgqik4GznaJg/rDz6artHQp4eMrAWZIUm3XNiAAWQFBDCBojKAjQNgEAMAgCBgAAABDGegDAYozZYVjEWIzBfPKUz302YS7IP01zGB6/YZGfA9WCbQ2zHXbAMkPQmmypAgA6gK4f6BygA4CntxQAgAMOAADgAEAHABtAwwWtIiBjgEAG3md97dMz3gK0zcBZblPc9FnX0/meHwGHpy+caYLiZX2zFQEMEJwRFpyZGcEZjbFpmrRpkwYAAABiKioAGDU7g4ea48VpDvOJzi1JkxoatN2m0e003bZ9ddsGw1bAsq01tbbFmOxOEGNptAEAOAA6AGDQAVjoAMABMOjbJgDoAADoGA4HwHUwAIADWJ0OQAcAAIADuv0GBgAAOgCAvgAAnAEABgBYANABHQCMAYADBgAaXAZkJAaMCoEFiQyBi4oG3mf92IZ33AVojYUz3aLY9Fn34/Sst4DZ6QtnmqbYnNeMFhAcIcGZmRkNDUENk4RtmyRtAwDygGfbLu221lozNjq3No2m0QjZlV/kQ/7phRFPj4suJrXarWGGnV1M2wxrZrHfs9rSJvroAOgAAADF4qFKgDMAOGt1cAAA4CwXuRMAHAAAHBwAbAc4ABZ0ADoOsB0A4HAALFxSANDRDQCAzgAA6ADAMQDAAh3AOgAAdOBiVAQEFgRUA4QLMhdqwADeZ33t0zPeArTFwllOUxz6rOtxfvojoHv7wlk2KD6sa0YEMAAzwoIzMzMzo0HTJE3TNgEAAADYrKQCAMu0GPkpnp8WeZj5xcznhzGejKf8oi8sas5aPJthmCbSwmTaol0osFRaZTbRaFpDcAAA6AAAAwB0OAM4AKDVd5QAAAc40AFYgMN1AHTQWQAH4PZ0OgAAHQAAO6MD3QEAAAwHABY4GAAABzoABgAYAMABAHRgAABAB0mFS0VFQgYLMgFLAgljAN5nfe7zO34CtJOFs2xTTPasy3F+zkfA5faFs01RbNY1IwzMCAnOzMzMzNC2adq0aQIAsGMNLR54yj88jzkwnxb5PGNRY8SzpzFgEXl9oYspdlZ7IJYxhpvZ1TYty8ymVClYAAAQsWL9TgA60AGcA8ABwIEOgBMrIw8AgIMD6DoO43C6DsABbKcDOjheB3CA7gAODgBW13vXGQAA0AF2gAPoAAAcACwWOjoAAAALFgBABwBgAOgAAMNAYEDAdYGBkUCFgYQlCADeZ33t0zM+ApSThbPcpNjsWdfjpO0TCrjcLJxpk+JmXaMhAugAMMKCMzMzM4IapEnYpGmaAAAAoNFkAQBgpm3nHBbjxQljPs/hG2MORt70NB+Yeef5cTwPc5gWLda3ndHSXpgZzM6skV1GBY4FgANwAK3ufgEAdMDRwYEBAA7A4YDlwADAAOcAHQfA6g5weh3oDgAAA0AHwAAA6NABMDgAAAAWADgfAIAB4ICRIUGDkDFYoDGwcCFDIAE+iL0/pk+8BSgnC2c5QUEEYrfzSbs7EnB4y8LZJihu5oyGMDAjBMGBIEDTJAAQMAgTAADADDC72rMwu4vxBIwxRb4wre+W722PwQADxmAty1iLzFYEAEJdqiYA6ACwQAdwvbvOAQCAvV5R4AC9AwAYAAsAwASQYLBoSNDQQBbQZADeZ73fxne8BWCxcJZHFJM+63E6nvURMLtl4SybFIe5RkME0AEIjpDgzIzGzIyGaZKGSZokAAAAKJNnAQDLDjvM7mxrQGs9+mYMTEA+b/CwMJ8MzK4sgB2zKMbYGdDaREsALABQRwcAoAM0c0kPAIAO6JYD9PEBcBydvv0AGB3gjhsAOOgAONAB0FnTQTcAQAcAGIAFANANAAAMAADQwQEAAwBgAUAgoXHBpYGawRBAHljAJQP+Z/3Z6o+vArBYCOituNBnPR/bOz4CJqcsnO0UxctaMyKAAJgRFpyZmREUFBzbBkiYNA0AAAAQ6SMAYMC0jDmNp/w0GUPepD3sLmO/mJP80xhz5Jl2Z6aNwbBYszDTBt/Vbs+yFAYAADgA0K8D+AUHDOgOADn7NgA4AHAfwB6g4zoAroMDOpZjz/UFAIA6gO2Aox/ozAZ0QAcd6B8AALrDYAEAFsCBAww6FgCAA4AFQECwwJIQIGigqQxUAJ5X/djqZ9wVKIOBM32kYPKq++n09E9B95SBc2xR3KxrjQggAWaENGZmZmYEBUdDt0naNm2SAACAykYaBWAG094lb8hPz5gWPMsbYz7OxVN+8bQYgtlnT/kx89PEtlljs9OaYGMi/zzQ0m6PwiygAwDQAbAHgKOb3gE6gOvA+rJyFoADgENHP3oHPWdh1WHpwBp0HU7nAOgAXXdWvzkAMHe2Ax2HD+4ADAAAg8EADB30DjoAgAUADgAAvADoFuAAMB0AADAAdGABDAASGBDIuGS4AlysBaoGDBkkHmj92eufrwIwWAjoUxB/1vNp//RfwOzJQhCn4sM6oyEMQY1ZgjMzMyMoCNs0SZskTQAAANYchufn/IQ56hlj5pljzqcxrN2U9neqsIZlFovBmrVjFzMwBgCR/dF/CwBAB+gHHAcLBoADHAAAnOaMCQAHMDp0YKHAgd450HFrARyOPgCgAx0MQLcAAAPgBpYD6EAHYAAAODiAAQAW0BmAA2wHgAaDAQsWmQoJgqSCgcoFWQLeZ/1a66evAjBYCOhWEHvW/Ti0vUMBsycL55ii2MyMhjA0BGcJzszMzIwGbdo2SdsGAADADnaWDGgbbcOwOyssvqZN2GVYWLAtgAGzliykAJBxqLUlAIAOzurAHXc6hu64AQAAHIBYOQPA4ADouKMzQAcGBtBhAGY6dPRTWACO6zoGXMdYAJxdODgADECHDgwA+gAAAHcACx2ADgAAwEAHAIAFgAGgJ2QgVTCQSSwMGJCoGGC5AE9nZ1MAAICVAQAAAAAAUfh7cwMAAADblHKbF7euuMyvwqTNqMO5vrrMoL+xuc7Brr273mf93Oq3nwIwWDjTQwqiz3o6du3sSED3ZOEsNykOM6MhDAiOkODMzMzMDG2btG2apgEAmAFmdqZlFrumDVjM7GDt8DUAYGB3LTOABca20LoBIPv0Nwd0YAGwAGBAh26BmDkCcAAAujmdO113nbB04OB1cOcMEADQB3cAi08HoBvg9B7sMuCAzgFYHToAjuEAAKADFgCw3QIAOICDBQDoAABYAHAAkGEguBhIENBosEggcSG4sAYA3mf9tba3dgGisBDQo2D6rNdjfedPQHerhXOconiZmdFCUHCEZmZGgzOjQZOmSdq2AQAAwFqLXYBp7wyw4NvaqZ1dsOwYwAIGYiwY07aMDgA4AACA6NtPAB0ADOiAw8F2DmDBYcEekaMAAAsAOAAcfUwH2wEAA7gB9NMNAOjAAWD7GdABOhgvY8CCDjoBABgAcA4YAAAcAAYAcAAAcAwM0DCQ0eDSGMhYMKC5DJAB/mf9vbaPdgGisBDQoyD2rNd9ucdHwORk4RynKA4zM1pgZgnOzMxozGiQJkyQNG0TALDA7ow1257BrFKzgxmGFsNOy7IzLLuzDGPGgoExA9vesIMFAHQAAIBy1K8AWACAvtAB6AcA9KIDYAAHROZSAHAAAw6O7oMDDhjb4RyzwAGADhjQ9xwHHaYDB4BdoAMAGB1gABYAHDrodAAwgA7AAIADAGABAHQAFrgYMjTIMli4kHArNC6QAZ5X/b62p04FojAQ0K0g8qqXY3vmT0F3qoFzbFHczIyGWrAAM0IaMzMzM4KjMTRNmqZpEgAAACZzchQAwAxjMAPmiza2bVRrW2IX7dEuO8ZuCzsGOwBgDTbarZ1ZHAAAQAcdBwBwdZa+oDPOCw44Oc4uwAGAGnAdTu8O5ywsrlvV9X47GJwDHFjTAWfp0GGcRXE6AByOZXE6AJaD44OuA8xChw4GAKAzDgAsQMcBYIEDAA4AYADgAAzAADgAQEVCRuICd6EBCYF8QQhgAN5n/b62t04BLlkI4JNCn/VybM/8C6ieLJzrFMWN4IyGMCA4QoIzMzMzo0HSJG2btAEAsNMyALMwZsy2BsNmaW2ABcAuAIuBATMAyFyhXwLALoDPYM5h6AC7AEiyxYaOBYBzsJy1Oug6qOmGztGxHYe+1+eg64ZxgAOHXdwB6APcsmCBAQcwHOAEgAOrLw7AdoADAABYANABOEAHAAzgABhkLlwJNBVYEhqCBQkGEjLeV/29tY9OBSYZCOiWRV71cqzamZGC6M3AObYoLsyMhgjgABAcoZmZmRnB0RAUtGnatGnaAAAARJJuFACwMMvEArO0gYEwmK/CGgAzWOwAYC0YM2MtwFjjgNkBHAe9szDAMXKaABwAdGABwoCzbvVbfZkZna53HQZ7vE7vBmuHOVzIdmAxwNvh4KP3jtUxYwCWWYA+GHQAOqwDYzsGABxYwAIcawHAAAYADgAALzCADgC8wGUAl2oAGRXLhSFggITKAB5o/WMrP60CjLMQwCNGn/WxL+/4CahuFs5xk2IiOBoawoDgCM3MzIzgjIZt0yRp0yQAGFhghywAGNhldgEAMGAMagGQ+l036MACFjaWDuOgAMBsdhEHAAAGHADwAnatjxnO9ToM3WLgGDCMBWBgzwFwA7CgsAfsWQADsOgGDgAABkYfC2ABOgAcACwAAAAWADrAAAfkBYwMMjIaCRU0gwYDqgUXvlf9a80frgqMM2D3kSev+t7GZ3wURJuBs32kOMzMaCE4swRnZmZmRmOGJEnaNG0DAAAGYGDM7LQXYK2dYS0GwO4CBgCGBYbM7loMgOUAAAChP2oCAKADABidDpaxrAOAvdE5MOgAAIhFjgAY4IC+9NcCAyzWgvM5DOj25jisl6X78Jk15rbvnQ46dqEb7HY7r9GHWQDAcQYAi+0OgAMcWJylYwCmAwDQYQGwAOgAAAMAAJ0BAMACwAEwAACgo4IUQENCy7iQaMDAImSgAR5o/WvLP64CnLNg95ZCn/W5z+/4CQhOFs52m+IwMxoigASYEZqZmREcwdEgQZM0bdIAAAAAJSAAAGANtHZhzQwYa5cBq2WxwACsXQAYu5jdrwEWOBgALECBBQyGAx0A60wHDoAOALAA7ywAsKsDAB3H6WBRwBwWACzgXgAAPgOw3AIAOAcsDCzA6OAAAIABwHAAABiAA4BFB0CFwYWmImFw0UCFzOVyAb5X/Wstb64KjDNg95FKXvWxz8/4KYhuBs52iuIwMyMCCDAzQoIzMzMzGoKCY9skSdo0AAAAiPZSBQAAu2BZwMpgWctgGKXMgJ3FMgwAYGdhdmAWAHAA0AEdAMBiWWBgiLUYlOuADpxza4ETKwLQcQZgbzoAB+DoPuqGE2DAANuP5eC8uo5lwbEAx8G4Nbs4Oh1Fx4E+MOhYcDOABeAAYACwAAfAAgAdAFhgHODAAIAF6AAAALAElQoNBouFDLSGhQYDGd5X/beVD2cFRhgI4Ia96uuYnvFRoN0MnOUmxWRmNEQACSA4a2ZmNEZDcDQEh6Zpk6RJAgAAUJnMLQAADCymDYCBtdgWYJlZO2AAmAEABgALHABg6DDgBQYLHdABOCIyuY0Nh+PgWAA4oK+OG1jAWFZnt/cx82KxY1YNHIdlO2McBgA6H4B5Fx2wsFhgpgN2ABa6AzA6AAA6AwCMDmcHOgCHBdABsACABXQAcNFkSHChIZEhsFwSqFQQ3lf9t+UfZwXGGLB7w171vU/veCvQNgNnuUUBBEdDQwTQAiM4a2ZmZjwzgkPTpG2ThA0AAIiukQUAswYMEgAMsF8LADAAMGZhAR0A6AAAsIAljO4cwDCs6/1wTj/0A6O5H+kEoKNfx+IAOIdbuAXLzjJYBgB0jLUd3Yc1xgCAGUN3u3jBYjo5dGAZjAMsy9JhcaDrYMHOAoAEgAU4AAAABh0ADgAAwAAYOoADAAwAkKAxIGgwqAjQMAQYaKi4AN5X/bflD1cFxhkIYEthr3q/j+/4KNA2A2e5RbERnNHQAjNCMzMzo8/MaNA0aNA0DQLAAAMDAGAsdgAGAIABBhiWWaADAEBGf9YOAOCAWTEcDA68sEvXccsZDuyTcx7Y0A8AYAF0mKVbdGfWAgCyzmKHvb5eqBkBtzA1jA6Dgy0DB3uf0bkFGIDDHpgAgMFgAM4CAAuARAcAWHQA6IABhwMAwAEALAAAHAMAABiAqKDRYKBKQEILWEgMAL5X/bemD0cFBgbsJuxVf7b+8VUBBgMBvRXMzIwwRnDWzMzMzMxoaOg2TZukSRAAABYAYJkFYLGwzALDDABgAQCwY8ECAEDkpfUvAA4AHAAAw0C3fJYXOACD3dEPdMBxMNNFxtlwgIPusMd1dP1O52N8dEA34OzCzLFmLGN7x96aPYtjh26Hjm6FYQdAddVjPqDudBys0RkARgcwADAA9gYwgA5gAAAwFsABACwA6GABcACABQyADsCADhgAWJBIIKGhskiwaEDGQKJCAB5o/bfmH0cBDhbsNvRZP7bhHU8BymLhTJ8oGMER1BAGZtbMzMzMjIYBAyRp0iYAGMwCAIAFsAMAAOwOhlkAgGK84gAAxgAD6CywC2AdH+AAHAA6c74fNsABCx0dgI4FN8sABwCLYeYAdAALwFoHsA6Ajl0cdwMOYOkwwAEDLB0AGACAAwsAAEYHAAsAFgwAAAcAwAISDCSwcAW4uDQZGgLeV/17TR+OCgwMBDBhr/q51+94KlAGA2d6SMEIjoaGCGCA4MyamZnRmJmZoUnTJknSBgAAUGciACwDLAvGsABmGQsGAAA7CwADAMDAYgAEH8DOQAdgX0fvvQPA2RDLfB7nAOhwAa4DjDIHBpbp4DMMrNmxADCA1wtgGTqqQ7dmvIAd4O4sgDEAHYtbGGMNYOAMAACHAZ0BgAF0AMAAwIEBAB0AAAzAAQAWAAAGAAAdCAwMGhAygQBWBYMKAwsWFt5X/XtNP44KHAzYnZBX/dzqp+8KMBgI6FMwgiOoIQJYAMFZMzMzIziCGhqCtknSJEnDAAAA4vIBwA7AWgAYsBYLAAALLMwCyzCwww1zwzIMCwz0A7oDTKa5YgegQz/6YYB+AAwAZhkAHFgYDGCdMWdWZ4DBWnvAwBh2dizufLCYj7NgoIPdHQOAwQDAggFncQAAYwEAnAGAg4EOMAAWAADAYmhYqCTgamSgcWEykCGoAN5X/XvNP84KHAzYndBX/b73j68KlMZAQI88GGgIQ3BmzczMzMyMoCBtkjRNG7ZhAWCAHRbAYAEAZE0dATAAAOwwDMCsXQB7AND77mKnHwfAHRxGvDDjQOmAhVvQ+wHm9haDYwDdgtnODgqsXQxgzAHLzNhuLFjAWuBM795ZY4ARMGMYC7AMAB0WM1jAwgAwgAHQAQwHQKcDug4A6CwABwAABgAGAADAMOCC4CJzMbAgo6EVqKgWMpAA3lf9e00/jgocDNht2Kt+39rbVwWiMBDQJwvBwWgFZ2bNzMzMCM6Mhm6TtGmaAAFgAVgAAFgMAMMAAGCwAACAUHddAQB0AAcADACABWAZADs42MPgDjvLGnSgvzr23lhxSc85jg4dOIC903FY6xZiFjH7LljsYHn5zFjjrF6GMQuqkN4ZYJ3u43TBWry9/1MdfaaGBWBY4GBh9Q6sd4w1AIABFkBnF2ABeAEA6NzZswCgAwAAFuAAwAAAsAAYAADVPwa4kJGoLtBQ0ctQYQDeV/235Q9nBQYG7AL2qr+29tGpwBQGAroVzAAaIoAEGjNrZmZmZmZmaJo2SdsAAAAATda9NQAAMMACANjFAIABGAAAAxjAsBhA17G64fByDtfZh56c4zgAOu7uDAAdbhgLXe/vGrDsUn2A3Q8zLByOwTLGAYbV4dyY7rgxjLuf3n/uA8dZvc/dwR5GBx2AAQboAFgAB8AaAAAAWDh0AK5zAHsdwEEHQAewAFgAABzAAgDQAQDDLCoYGDQWFgQsZBoZ/mf9t+a3ZgEGFuwm9Fm/r+2tU4BIFgK6pQDB0VALAozgrJmZmdEQHA3TpmmboA0AAAAQhg0AYAAAgAUAGBgAHAAAACwADAAA2wF2AHA60HXoHEfHDsTiRT04vTMOjgOuQ7fYfgNgurEMesdynWFH7ywsDG4xgMMHWAcZBseu0vv1/sMY9AEw6CwAwAEcgAELwALgLABwcOiGjgMAAM4CiQaCuTAs0Mig4QZQxKUC3lf9t+UfZwUGBuwK+qq/t/bRqcAkAwF9shAUBEQACTCzZmZmZkZQYzRs26ZJmgAAAAAlNAKAGQDAAAAGyw4A+rKsASwHzjHo93M69NN1gcPpi+FsoHf43PUO3KuD3vuaOzv0VWBfPpbZGWCwi+VzdyzAzC3wduCY3meNm4WPD3C/7x3MB33BuuMA4MNiLJa12OlYAIBdADjAYs0AMAc4AIdjAKDDgA7AADgAANgDMDiEjIoBI6xAooGKMhkV3lf9t+UPZwUGBuwK+qq/t/bRqcAkAwHdUsAAIoAAGoKzZmbOjODMjAZtk6ZNkwAAACB6jh8BFgAACwAAuGNZAHZwFpbBHIA6DNzvweGws/dx4+D3zEH3H2MdOgN0h1Ug9RkMdmDA4sNidKv3s14AVucz62XQ6bBN08E8/NJ/FPjcnrEAHwyOBaCDBQAw+GAAGB0A0HnhHKDDAbihgwP03gHoABYAABwAwGIBHaB6ozJQIcBCQ9JADKggAU9nZ1MABMDwAQAAAAAAUfh7cwQAAABJ+OaLDKjAu7zJqrPPsLqtut5X/bflH2cFBgYCAOxVf6/lrVWBcAYCegAARAAJBAVHOzMzMzOjMYIwTdg2bQMAAECUgVMAOAAAFgBwfAbQcx390MnBVndmTaam3b81sNGL7Rz6AfzoH4C+YKA7DHgxANiDPQD7AhYYrIMFi84Chp/7cR0sjgEGOMACHRh4AXAAAIAFAOhgwQHQOaBzwMABXQcAYOgAAGcAAACAcQzIDAIBMg0DKg1DA743/bflD1cBAr2g1yp707/2/OGuwDgDAdyygAZGLQgwM2tmZs3MjIagIG2AJk0bIAAAIDE6FGABAAAWYABYCwBgAIABgAXADAwMWAODXRgWnTOYl4XrQ3d+9vZ6tvFCt3PmMdxZ9N7pHO7OnjXowNrCrluMGQDWYCEYjMHAwg6AWUPYWWOWWav3/7/uCQPAAjvAAcCwAADMwmAOADDA4gAADEAHO0DXAeAYADhg0QFgAQADCN6ocMmwoGEhG9DQAL43/WvPH60CDHpBN+RN/235g1GAExbsXkFwAGFBjZk1M/OaGcHR0BB0Bm3TtA0CwAAAABYwAABm0Z/9TgBgAAsAWBYAwGCwAAOMug4w17ud0j9r8Xk5ZxrfPC+Gtz1Zt664t0DnysAA8EFfDN1CD2vMYMAaxnAIALsAgM4CDWhoZjt8/7/vm+lMwwAMQAcDgLUYAAA6wAAA6AADeGEIoOOgwwGw8AEAWACwAACaDEmFgGYBlSHARRUwYAC+N/1rzx/tApzoBbuwRd70ry2/uStwzoDdq1QEB6MWDJgZ7czMmhGc0dAQhG2ShEkCAAAAsKkNBAAAYwAAYAEADIABAJYBAAsAAFgYYAAsFsACYIdu3O3ZhdwBXDfcAc0rbTCn6Rhzjt6B63SA2QPDmQ4DDGAA6DMAO2vYMQBgjbEDC1hm0f3zv7PNMZgMJsCabmGwwIABWAAAurMAABYwgAHoAAs6wAIAMOgAGAAAMKYguWBcYLjIcOsADX4n/XvNP64KHHrAbtpzJ/23lR9XBSYZsHvLQlAQgiKABTOzZma0MxozI6jBaJqkIwECAABIeY0IwAIAwAAAdrEAAGCtBSywgAUYY6fD6gC4rsPsbOW65fr2NTpzM/PfTjicH5brT7fA7XVYunW7O/ajn7MxrAEGYIeZXTtmULsYGHMzM7DAsmBhYMkfTi0tALCABYwxYO8AAAYsdgCwMB0DTAes+XzAAMcO0A0AMN1nAABYAAAsAAAsqiMsLgIyVAs0jAEJFGQQNL43/WvPH+0CnOgF/WyRN/235rdGAUZYCOAKEAREAANGcLQzM9qZERwNQUEYIEmSJmADAAC1QwIACwDAgAGLASwDgIMFLMNhOrj+vjozDj4woHkVAxyfXdNnb1lu3Rk6gMGRAcMuwIBl+gAwsFhgZlkAuwCwMAz9t28aAzSgHQDLYgcAYBkABgAAAHQADAx0AACAAdANMAcAAAvAAABdEFQs0AYwkF1oKtAAvjf9t+UPVwEOvRBg2rM3/bfmH2cBTliwewMAQRHAgplZMzNLY2ZGQ1CDJmiboG3QAAAgjJ5LBACwAAMGYAAAOwDAwlgAsBa4Pstg9wad7V778UGn+fyYnxO31zo+nzkLY9ccAB2MOXaMAYYFZlmwgBiGARZmDOwAgAEw1r79fx6GCbCDhWHAHAyYAQAA0MEABhgAHYAFYOEAgF1gAGBwsADAAAAXprDQZJBJYJCKAdSEhAp+J/23lR9nBQ4W7ArqpP/W/OGowMGA3QOgAQ21YBDUEBztzIx2ZmY0NIYaNmmTJGEaAABRJ/qxAAMAADDAAgAAMCyAAQDAAmAAl3Vg9RvOnc7o1aMdprbpvma7nafZQA46HUHWbQemz2BgWWPsoHPY3WUt3GAt5AN0cMuCYXbcWsbMzICd+2r/i9+X0Ta0bUsLWGut3RcsHIAFAFYHA2AAADoAgPMCcDMAGId+OF67AKAvAB0ADAAGAAAOLOAnASBn4GLCyFTQsNj3ITRYCAm+N/1ryz/tAgx6Qa9V9qb/1vzTLMDAgt0GAFALDoAZ7cyMVmNGcEZDkAZI06RNEAAACP454xHAAgBYDACwAAs6AIyFWfcUTgfbD3MIOq+0TbZYjvfs3RN9Rt+OF3jpWBwYxFJ2DGZYY7EWxuCABQvWjcFYAIxlaL23btG2A5qWd8HAAmAAB8YCAGMAADiAbgcdbD8AR8dawNABAAAWgAUAYAAMXahQuVCRoSJYDBgkAH4n/XvNP64KDHogALfFnfTfVn6cFRgYsDsBAEQAFYKCM2tmBG8zMzMjSJukbZImSQAAKD+6AQDAMAAAACwA4DiAc0xnCN0MXY4NN72P3iumw8k/jVGxd1301TntAhOeWGfV9g6oSi9jBzqADgCzC7BgmLN2l4GBCfr++CmhbQEMoGMMAAAdAAAwAAwAAGAPoFsAMHAf8DJeA+sFgA4ABwCwwAEAAAYALFjQRUaGBBpDBTIJIwKoLCrIyH4n/c+aPpwVGMKCXbfKnfQ/a/pxVOBgwO4GABABlAhiZmZmtDMzo6GhAQ0AJE2SpA0AgBC/GrEaAWAAAAYAAAMYIIuxHaz1qBk7ipxb+5lhps2U6i4Mm6YB3NkZimX7AP1sdnVYAFiAWwZgAR1YAABjAQOq13xM00ILDQwAABYAwADoAIAFAADgALAAvB8AAwAGoAOsFwAAWACABcD/CgDLYgAVl1URGEgGA2gAfif9ry2+AQQAFgB30v/a4htAAGABAADCGgA0AGAAAAAAAAAAAAAAmrbpdvY6bn7Na1d22dlZAAA4AABcPwAAAAAAAAAAAAAAAAAAAAAAAAAAAAAAAAAAAAAAAAAAAAAAAAAAAAAAAAAAAAAAAAAAAAAAAAAAAAAAAAAAAAAAAAAAAAAAAAAAAAAAAAAAAAAAAAAAAAAAAAAAAAAAAAAAAAAAAAAAAAAAAAAAAAAAAAAAAAAAAAAAAAAA",
"Ab7": "data:audio/ogg;base64,T2dnUwACAAAAAAAAAAAlDH9zAAAAALEhv2sBHgF2b3JiaXMAAAAAAkSsAAAA+gAAf7sAAAB9AADJAU9nZ1MAAAAAAAAAAAAAJQx/cwEAAABMpr5eDz3/////////////////fQN2b3JiaXMtAAAAWGlwaC5PcmcgbGliVm9yYmlzIEkgMjAxMDExMDEgKFNjaGF1ZmVudWdnZXQpAAAAAAEFdm9yYmlzIUJDVgEAAAEAFGNWKWaZUpJbihlzmDFnGWPUWoolhBRCKKVzVlurKbWaWsq5xZxzzpViUilFmVJQW4oZY1IpBhlTEltpIYQUQgehcxJbaa2l2FpqObacc62VUk4ppBhTiEromFJMKaQYU4pK6Jxz0DnmnFOMSgg1lVpTyTGFlFtLKXROQgephM5SS7F0kEoHJXRQOms5lRJTKZ1jVkJquaUcU8qtpphzjIHQkFUAAAEAwEAQGrIKAFAAABCGoSiKAoSGrAIAMgAABOAojuIokiI5kmM5FhAasgoAAAIAEAAAwHAUSZEUy9EcTdIszdI8U5ZlWZZlWZZlWZZd13VdIDRkFQAAAQBAKAcZxRgQhJSyEggNWQUAIAAAAIIowxADQkNWAQAAAQAIUR4h5qGj3nvvEXIeIeYdg9577yG0XjnqoaTee++99x5777n33nvvkWFeIeehk9577xFiHBnFmXLee+8hpJwx6J2D3nvvvfeec+451957752j3kHpqdTee++Vk14x6Z2jXnvvJdUeQuqlpN5777333nvvvffee++9955777333nvvrefeau+9995777333nvvvffee++9995777333nvvgdCQVQAAEAAAYRg2iHHHpPfae2GYJ4Zp56T3nnvlqGcMegqx9557773X3nvvvffeeyA0ZBUAAAgAACGEEFJIIYUUUkghhhhiyCGHHIIIKqmkoooqqqiiiiqqLKOMMsook4wyyiyjjjrqqMPOQgoppNJKC620VFtvLdUehBBCCCGEEEIIIYQQvvceCA1ZBQCAAAAwxhhjjEEIIYQQQkgppZRiiimmmAJCQ1YBAIAAAAIAAAAsSZM0R3M8x3M8x1M8R3RER3RER5RESbRETfREUTRFVbRF3dRN3dRNXdVN27VVW7ZlXdddXddlXdZlXdd1Xdd1Xdd1Xdd1XbeB0JBVAAAIAABhkEEGGYQQQkghhZRSijHGGHPOOSA0ZBUAAAgAIAAAAEBxFEdxHMmRJMmyLM3yLM8SNVMzNVNzNVdzRVd1Tdd0Vdd1Tdd0TVd0Vdd1XVd1Vdd1Xdd1Xdc0Xdd1XdN1Xdd1Xdd1Xdd1XRcIDVkFAEgAAOg4juM4juM4juM4jiQBoSGrAAAZAAABACiK4jiO4ziSJEmWpVma5VmiJmqiqIqu6QKhIasAAEAAAAEAAAAAACiWoimapGmaplmapmmapmmapmmapmmapmmapmmapmmapmmapmmapmmapmmapmmapmmapmmapmmapmkaEBqyCgCQAABQcRzHcRzHkRzJkRxHAkJDVgEAMgAAAgBQDEdxHEeSLMmSNMuyNE3zRFF0TdU0XdMEQkNWAQCAAAACAAAAAABQLEmTNE3TNEmTNEmTNE3TNEfTNE3TNE3TNE3TNE3TNE3TNE3TNE3TNE3TNE3TNE3TNE3TLMuyLMuyLCA0ZCUAEAUAACmrrfZgHIEok1ZzaBBlEnPRFUPKUewpUggpiLlFTCEFrbaKOcWgxdo5hpCT1kPolGIQAqEhKwSA0AwAgyMBkqYBkqYBAAAAAAAAgOR5gCeKgOaJAAAAAAAAACB5HqCJHuCJIgAAAAAAAAAAAAAAAAAAAAAAAAAAAAAAAAAAAAAAAAAAAAAAAAAAAAAAAAAAAAAAAAAAAAAAAAAAAAAAAAAAAAAAAAAAkucBnikCnigCAAAAAAAAgGaKgCiagGiaAAAAAAAAAKCJIuCZIiCaJgAAAAAAAAAAAAAAAAAAAAAAAAAAAAAAAAAAAAAAAAAAAAAAAAAAAAAAAAAAAAAAAAAAAAAAAAAAAAAAAAAAAAAAAAAAkucBnigCnmgCAAAAAAAAgCaKgGiagCeaAAAAAAAAAKCJJiCaJiCaIgAAAAAAAAAAAAAAAAAAAAAAAAAAAAAAAAAAAAAAAAAAAAAAAAAAAAAAAAAAAAAAAAAAAAAAAAAAAAAAAAAAAAAAAAAAAAAAAAAAAAAAAAAAAAAAAAAAAAAAAAAAAAAAAAAAAAAAAAAAAAAAAAAAAAAAAAAAAAAAAAAAAAAAAAAAAAAAAAAAAAAAAAAAAAAAAAAAAAAAAAAAAAAAAAAAAAAAAAAAAAAAAAAAAAAAAAAAAAAAAAAAAAAAAAAAAAAAAAAAAAAAAAAAAAAAAAAAAAAAAAAAAAAAAAAAAAAAAAAAAAAAAAAAAAAAAAAAAAAAAAAAAAAAAAAAAAAAAAAAAAAAAAAAAAAAAAAAAAAAAAAAAAAAAAAAAAAAAAAAAAAAAAAAAAAAAAAAAAAAAAAAAAAAAAAAAAAAAAAAAAAAAAAAAAAAAAAAAAAAAAAAAAAAAAAAAAAAAAAAAAAAAAAAAAAAAAAAAAAAAAAAAAAAAAAAAAAAAAAAAAAAAAAAAAAAAAAAAAAAAAAAAAAAAAAAAAAAAAAAAAAAAAAAAAAAAAAAAAAAAAAAAAAAAAAAAAAAAAAAAAAAAAAAAAAAAAAAAAAAAAAAAAAAAAAAAAAAAAAAAAAAAAAAAAAAAAAAAAAAAAAAAAAAAAAAAAAAAAAAAAAAAAAAAAAAAAAAAAAAAAAAAAAAAAAAAAAAAAAAAAAAAAAAAAAAAAAAAAAAAAAAAAAAAAAAAAAAAAAAAAAAAAAAAAAAAAAAAAAAAAAAAAAAAAAAAAAAAAAAAAAAAAAAAAAAAAAAAAAAAAAAAAAAAAAAAAAAAAAAgAAAgAAHAIAAC6HQkBUBQJwAgMFxLAsAABxJ0jQAAHAkSdMAAMDSNFEEAABN00QRAAAAAAAAAAAAAAAAAAAAAAAAAAAAAAAAAAAAAAAAAAAAAAAAAAAAAAAAAAAAAAAAAAAAAAAAAAAAAAAAAAAAAEAAAMCAAwBAgAlloNCQlQBAFACAQXE0DTiOpgFH0jRgaZ4H8DyAKAJMEaCqAEAAAECBAwBAgA2aEosDFBqyEgCIAgAwOIplaZookiRN8zRRJEma5nmiSNM8z/NME57neaYJURRF04QoiqJpwjRNU1WBaaqqAACAAgcAgAAbNCUWByg0ZCUAEBIAYHAcy/I8UfQ8UTRNVWVZmuZ5oiiKpqmqrsuSNM3zRFEUTVNVXZemaZrniaIomqaqui40zfNE0TRVVVVdF54niqZpmqrquq4LzxNF0zRNVXVd14UoiqJpmqaquq4sA1E0TdNUVdeVZSCKpqmqrivLsgxE0TRV1XVdWZaBaaqqqrquLNs2QFVV1XVl2bYBquq6sizLtg1QVdeVZVm2bYDrurIs27ZtA3BdWbZt2xYAAHDgAAAQYASdZFRZhI0mXHgACg1ZEQBEAQAAxjClmFKGKQkhhdAoJiGkEDIpJaWUSgUhlZJKqSCkklIpGaWUUkspg5BKaaVkEFIpqZQCAMAOHADADiyEQkNWAgB5AACEMQgxxphzEiGlGHPOOYmQUow555xkjDHnnHNOSskYY845J6V0zjnnnJNSOuecc85JKZ1zzjkIpZRSOucchFJKKSGE0EEppZQOOgedAACgAgcAgAAbRTYnGAkqNGQlAJAKAGBwHMvSNE0TRdPUJEnTPM/zTFE1NUnSNM/zPNFUVZ7neaIoiqapqjzP80RRFE1TVbmuKIqmaaqq65JlURRF01RV14Vpmqaquq4rwzRNU1Vd13Vh26qqqq4sy7Bt1VRV15Vl4LquK8uyDWTXdWVZtgUAgCc4AAAV2LA6wknRWGChISsBgAwAAMIYgxRCCCmEEFIIIaSUQkgAAMCAAwBAgAlloNCQlQBAFAAAYIylGGttGKNYa62JI1prrbWWVmuttdYaaae11tpqrLXWWmuspdZaa6211lprrbXWWmstAEB3wgFA98EGTYnFAQoNWQkApAIAAMYo5RyEklKqEGLMOSklpVQhxJhzUlJrrWaMOQgppZZa0JhjEFJqrbWaUuekpNZiajWlzklJrcXYaq6llJJaay3V2EspoaXWYq251lhKSi3FVFuONZVWWosxxppzaym1FFuttQbXUokpxgIAMBscACASbFgd4aRoLLDQkJUAQEgAAGKMUow55xyEEEIolVKKMecchBBCCKVSSjHmnHMQQgihZIwx55yDEEIIIZRSMsaccxBCCCGEUkrnnHMOQgghhFBK6ZxzzkEIIYQQUkmdc845CCGEEEIpJaXOOQchhBBCSCWlFEIIIYQQQggllZRCCCGEEEIIJaWSUgghhBBCCCGkklJKKYQQQgghhJJSSimFUkoIIYSQSkoppRBCCCGEEFJKKaVUSgghhBBCSSmllFIKIYQQQigAAODAAQAgwAg6yaiyCBtNuPAAFBqyEgCIAgBAiHPOSauJUIw5aT1TDDpptXfKGcQgxUw5pBik2jnJmHISQ2ohZE5aiTmlEkqMPdhcYw0CAAAQBAAEmAACAwQFoxAECGMAAIIQmSESCqtggUEZNDjMA4AHiAiJACAxQdHqwgXoYgAX6MJdDghBEARBEBYNQAES4MAJbvCEN3iCGziBjqKkDgQAAAAAwAIAPgAAEAogIqKZq7C4wMjQ2ODo8PgAEQAAAAAAUgD4AABAQoCIiGauwuICI0Njg6PD4wMkAAAQQAAAAAAABBCAgIAAAAAAAEAAAACAgE9nZ1MAAIDdAAAAAAAAJQx/cwIAAACnM6BMHkA2spaUkYOKf3drdmRlVlBKRVC4rsDTqrHIyZ3ItqzYq7Y1X+r9gqozzYq3vXXfgQM9GUVRFEUxCrFezWSSCEASRZXqKhUhiqK+mNQaCPo1qfqA3/+y/8m/dhMqSwDE1I/INud+TK1zxUKHAwQUPBEFRMme+oo41P6s6C1URiDNIC/a4mghZGTIyChrsgdcQOQMQBm62I3xrUPFMrtF+EbMccdJ1iRYu64zgh4I75vxLFRvslEE+K659PSEAAKwIQEAAJgGAAAAkr0J/wp1WMlWUQDwvMgvvolCqlVV0bvT7faKjN59evfTJzMji7AYiVRXU+urpFGXyMjKp5k0QaMalFYRLY12ItUoqVahtcw3YiFagqarF9aV9HLtyksXAOrxhNOZ1Ber6NhmQCrVKiksPZwWAZpkmzQKAgkq9WsMHwdIcF8E3tjN44chbmog3AdaghIPaOzmcP+TlzKcWdPWGgf7Fa19jS4Wi8UWBgkgWgCwQRCQAwAAAADaaUml2zlwO7fJ6HIYgJ6e/tgJ5AKvK7L/ZcRVUoi2VGimgkilviqQqKA8ISVp9K10HzYfAapSDWAogFaz8QRdigBtkcfPC6ANQMoBXJ/dCgjIkFwCGE/sSSBlBMjsrCYAvtitx9ePNrYFkgsb1D7ugFjs1umhQwWpVTRVhoZJzEo8hPY1YrFYTRAGAJB2AAyAoAEAAAAAWvhK2vui7W26HT1FAnTyWMuFk6RL+m3kvHaJSwiXqEcFRKqQgrRRYU3OvIWSdgpkzZQWpPL7TOW34h+pAFTqkST4hko7BaTKe0xZAJkH3iYYcMFlwZnyES4yC+eLAL7Y3eaL9hhYbNfIgTMrFYfE7txu2qc47DRFZDWxM8sHLyH7jj7iCUIAAIDOgAHAMAAAAMCHkPfw1wt5cQkAGcszXI/rVcR53vdZ6BQRypDHU0SoNr4EUE3tHyooFSoiqfqmlNJKW6CCIEL8bZVUs2YBEPWPv7RDATSEhwIJSZuc4QKsv7UKMCTgnDktaQgQzCS+2N1PV+1OAAMW6kBAPQ60Sexu0/Vtb7YE5EDZ7MFNaD9dX+JsIYAASAcAAAAYAAAAAPCdCET36otXAYCMysxRXF9dHNk59X2qXowyU4ikVH0VsHniDMBvpapNrCkQ9QDSAgGrC8IpoFKP/0gc7bhj8xM7WiIBwtP1AASLMCCwPbcPCb7Y3c+3N10ZMM0DEcaRThK7x3rSbgMYLgtloSx4yHj02yQesSEMEGY5AAAAwAAAAACAb1VfqRuAhrhEX2ikERX9Wpb1ZR51x4FWkCqFUvVQjSoiUv66kw+7ird5uQXUb+SfpzzrUQCEAsBX0pNuAoVqidx6moDQNwAXko+4hFNa9hRHVwL7rWfQAL7YfZzWNx0CRPhfKNuqamWxezkf73ARoKajYWLSkPTRP7EuLkMIoCNzAAAAAAAAAAAA2qL8tgCIyEjyFuHbvosyQxLJ1xZV4zdS2i1BCaB40nYpPo/iuwGqQvzQ0IxaKI7Dvz+z/3o/TCbgx29/fQIoUkEYVBhB1mP7zYJdUwC+2P3Yx7ceAqr6XWhPVZQkdp/HpJ0JJIDFsjFhUUWKrhXr4sSGEACQzBIAAAAAAAAAAEC1VfI1C6BCW0v9zcuvptMeKchI3yZHtQpVISDyC7QDPTEZsfk3lAhJxWsq71VqQkpACS3xAmiSSQGNigVcehrQMbm3Ad7Y/Timjw4Fin4vtMcqdhK79/v4xLcAvUALsxdV3TQyNYnFhhAA2GUCAAAAAAAAANh+v1SA+gJSaCXlW6WwXX+LJaqClhj8AqgfQjAQbjcpXwDyEBVGUesZUKHUxBHA6lWBBEHDAi4yoR4Bvtj93Id3bgKg74W2oJpJYvd+H594CCjCd+HsIBUlI5sRi8cQBgiQNAEAAAAAAAAAAHyroFpSBUDt7Gi/RNtAhfoq5RuIlCLV+kaAQIlWFPBQCLLNFwHNwFPJBgDfv0ILCgiAiNRXJXqdAeT9gVECqgEZ5IaWAd7Y/bX3TwwCwFiIqJpNYvdn7U+/CEB8L0RUoanRZYmDEACQJAgAAAAAAAAA4DjyLHhsZxAIpUWk/U2VAARI8aWsPOSudbaKsCbSJ3Fo1DeHygaEKJTyrbSNBIg/mxGgQSKT0A++2P3Z6ndEAZBciKTYJHZ/re3JiwDUcyGyiprEYl2mi20hAAZpEwAAAAAAAABAnpwZGdH4agtApY1UUyjVAgCK5IuQFyqoyDcqmygtUBVw7UtDzREA7UocFxlA8vQdIBMYMCBnAL7Y/WsrbygCEMdCNBU3i90/1vLWiwDUeyGyipMS6+LEthAAACQIAAAAAAAAAGBzrAAveYLqsVJopQAAaAE9GZXAF4pUB/g9jawEAGjLjQogVhZAQxgA3tj9t5c3JAFQbSGSqofE7h9LefJFAeo9EEmFJqYzsSEIALQJAgAAAAAAAABooyNzWhkDKwEovoAQcUs5YN9rNnIBEVS1XADNdgMwqECiyQC+2P1rK09wARAWIig2i92/1vLmTQDquRBBNZvElcWGEAAQAAAAAAAAAAAAQP1lUFVpA6BgGX8CK5FlpPs0TYgsIKCC9tUD6AoAA97Y/beXN6AAaFuIpGgSu3+s5QmbAMRzIYKqG0edENuCAADaAAAAAAAAAACAtpBk3BIA+AZVWEFLgFLwHRIBoPFoA1i4Kp64/WvPT2ABULYQSXE43P615jcsAhD2BlRzEIvFGk5sCwMwSRoAAAAAAAAAAHQyBACE5QsQlK/EwhQAABZoF1gLgADTppIBRF+ABFVFBokF3mf9Y81PUAFAFiIpNn3WP9b8xEUAwrkQUdXDzMzM0hhhDcGZmRHUEBwCIE2TtmkAALCD1oIZswBYg9Hma7/M98wCYzE7mGHYZWe/sJZljfX9PWAxO4MxAHZnZ5hZfI1WsWsBAFiAtYKZjaUDEO0cy6AKYwG4AgAYAIBytH8CABzQAQAdAAAYDhYA6AAAAA7ALAwAAwAAmO4AMAC4AXAwAOgA6yw6AMABABYAQ8CgAlmggcwiwVXBAP5n/WvLb3ABEFmIpLjps/615icNAQhrIbLqbmbNzCwNXRiCMyM4IygoSNswYMKmAQAA883OmPlmhxkAsJZZxpfxyDAMk5nF7LBjhx077RkA2GG+AWCLAQAwWAzWzhqzAIAxALPFzgIAg8kRkbtgwFiAm6wZQAUYmrrbBqAXAABgAOgAgAEAHToAAGcHOAB0YAHAAgAAvQMcAAAGOgAGgAN7AADCAKpGBQmqDBoyA75X/Wsrb1AFgIEIikNe9Y+lPHEoQFwDkVVnmJmZWRpiIQ1BQY3RmNHQEBxBDZK0bdMkAQD4Nju7DDssAHZAq3aG3dkZMMwyxszumJldhm+sHRhmfX8NDDDLMgBmmVm7s2DbY9jvMQADHICxdtemBt0AdJjxLMwgCiijYwEAJNksAIADdAAAHHSr48DqLABYsBh8ALB0BjoAsAAAABgAFo4FQAdwwHLAArAAAOAAAA4MGABcJDIIJAJUBioNNAlUDL5X/Wsrb3AFEAYiKF7yqn+t+QlNAfQYiKq6m5k5M2tGWHAEZ2ZmZjSGtEnTJm0QAODbztr9Wu1hADCzw5altd9fYzFrsgazmB3Y2Wxr2wBjGCZjPoG17AJgAQuw7O6y1lgzDoyZsVhD7ZcZWAtgmIzhNnIBt3TggFnooLWyBYCBA0Cbh4wEgA6wAABcOgBugdOhA8CeAUA34AwwFgAMAG6xMAMAAAwWANABcDgAYAHAAAcAgAMAAwAAoAPAAn0BgAOABQAQElA1EiQQGFQCXOQLBiT+Z/1ry2+IAiBqIYJi02f9Y81PSAIQ2kIk1R5mZmbWjJCGPqOPoKDGgCRAkyZJ2jAAWGuxuwsAAMwYdmbtgGUthmUxu3aXBQDwBQALAABjseywg2EBAAAwBIu1MABj4nmOYe3MAgAOQM0AoDOgAyDNkWwAdAAAOJDAcQ7DgQ44AAAHC9ABgIUBAANgAToDOIAOFmAdAHAAAIABMqgGMAJYBixoSAgWLAQyA/5n/WvLb8gCIGohkuLQZ/1rzU8IAqBzIbLqNDMzM0tjhAVnZgQ1BEdQwyRA2rZNmwYAzFqLHQsAACzG99euhR07uxjYWTDYGRZgLeYLADMAgGVhGFgzhmUNAGBYMFjD7gJAmHY9DQMAgMI4AEbnANDpUwYAcMC6AwAwOAAdCwDQATgA0BmMxcACZxYLWICOYQAAOBYAxwIYAOgAAHAWgAU6FioLFgySAS4LC5oBC5kKEr5X/Wsrb8gKYHoBipu86h9reYIpQMyBCKo7mRmNmZkRnpmZmRlBwRkNm7ZNk7ZJABizC19j1wKAtTBmlzbAmhmWYQbMLtMCFmDxBQALAwtYg2UBAABm7SpmDQCDtbO022GZMQDAADo8mAOMUwAA4uBMAIAFAOBwHQAYgwPooIOBjgMYjGMdYA7gwIKOHQBgAAZ0AMuHWQDoADAAAAvMAWAB6GABsAAAhwUG0AGgAxYAAAAsgA7AACCDgOtygcAaaEBTSagwQGoA3lf9t5c3ZAUwFqA45FX/WMsTSAFCDkRQHGZmZtaMkMbMzMzMjMZokKRt2rZJA8BYa7CsAQALBvZrZwB2DAwwAOyywMAyC4BZFgCwg2WHXbNgLQCwAMCAZbAwDcZk8ZSfAWboAB0HsAo6RweKDgDSlRkBDsCAOwMAWAAAdHDu4AZABwag3wAAwACgAwAMAPh0wAAAzB4sgGDsAGDAAR+DAQCgowPoAGAxOABABwAW+AAAAAcAAAssEEClEuBSqSqVTAYBCXWhwcUF/mf9a8tvqALgLEBx02f9Y81PAAHQvhBB8TIzIyg4owtjRnBmBGc0CACks0nbIABgWIM1FgDAAGNmhgFYYLBglvENAIBZABhgALAAACzDAIABFvs9sBiwgBkAjLV0kAFkHw2AA3DAAACAA3DAAACWA6ADYAEAAGcBABgAAADHAVigAwBYwIFD1wEAHJ0FHIALYmCBqmKhApcEQwVNA543/WvPT6gK4AxAsXA3/WvNTyAF0D4AxWFmNGZmdGGLZ2ZGcGZG0DZJR5MkbQAwywCWBcACGdawBsCCBYuBMQAGQBsAmB2zjMXaxQ4LDAYA7BiLscZiF6wd8z1fA+xMdFjogw4dBTBogEFFp28LWBYcA+46AA4cwBwdgD2Ac4DuFsABMAAcrGEAAFjOwRgWADhmATqDhQMGpzud0+l0d270OzgA4Lo5jjpwsHQA0AHAAgAAA4CcoZIgSAmd6oIBQSLARZbQQIIAvlf9aytvqAqQLEBx2Kv+tZU3oAIoGYig+DAzM4JrRlhDYwRHcEZwNGYA0o42SZsGAGMHhsEAAAswfANggFkGA+wMADCwALAAABgAwAAWwNhlAQAGzGk+zxrDGgBgF8B9EwBYgA6Y+tECAHQI0AEAFtcBwAGAPR3oAAALAGDQAd0BB2AABwAdADAABvp1uu667o4OYDt3uk7XGR0dOgBgAQA4ABgAYIBEhYqsAY2EgYArkUGDsABPZ2dTAACAjQEAAAAAACUMf3MDAAAARTLKWRbBsM2wrrrJt7XEqsbAwqO7vLK7vcDBvjf9a88fqAqQDECxcDf9Y81PYAVQNhBBcTMzMxprRkhwZgRnZmZGAzRJ2yZJkgBgYFkGAAAwrGXWAMzCssDAWgAA1oAFA1gAAMBaAGABABYAjDmZT9MBBhzoDMASGADWAQ72lI0cAHBgwA06AAzHAViAzp7pgAMsoAMAHXQwsAAAazjgAMx2AADAACzAAUCHA0B30B3ufPQDPx0doMPNT+90nQ4OOoAFMABABwAsAFg0yBACclddGODC4BKgIllIAN5X/beXN1QFcL0AxYW96l9beYMqAAxEUHwYwRnBmRlhjZkZQY2ZmYEGSNomTRgEACwGjAGANQBYABjAzgIAYAFgAQAwAFgAFgB2LABgLMygzSzGzgIdNwCwNQoAcNAPYOiTDQCggwBwAOEwBqDjABboB3TAAgsAYwAGAHQABhwWFuBABwBYAADoAIAO3Rxd5w7QDRxO5xxdBzDQAeAAALAAYAHApYFFRZkLDdVAAsIFnjf9a8tvqAqQDECxcDf9Y81PUAVABiIpDjMzM2tmzczMzMyMhoZJkiZtmqQBYFmLYQAAgMUy1gIAFgMGZmbBAmAHACwAYAHGAFgMAAAAlgUAYBiMMT0+DWFZgMOwOmATnQVgdB33cQAAbOSuXGkCAFaHDgDQcTDozHbH9QPW6XDg7dCB4VgAAA4LjAHAATBgAADLgg4GgA5Y6wAAgA7AdnAA6GCAA713TsfRWdDp17t+DgEAADqcBQAOgIGsEVBhSaD2FrhIJCpYErAQNN5X/beXN1QFcBagOOxV/9rKG1wBhIEIipcRnMHMjPDMzMzMzGgIAoZt07ZJAgDAWgCANQsAALAADACAMQAwALAAMABYwAAAwMwUwABgAQA7dgYAHegHMLNvtKADWAC4DsgcAIAFywF0wO4CSl8sBwDwwQIAYAwAFjoAYHAADACuY7CgA2AAAAB9eQEA0IGjO7jriwOHjtOdAx0OAMDiLAAYAHCEASoGMhJkBiQajQsC3lf9t+c3VAVwFqA47FX/2sobVAFgIJLioDGjITgzIzQzgjMaMzOjAcCkTRIECADAAgAsDAwAABYAuwAAGMAAFhgAAAAMw2BYANbssF/MwixmAcABm+0GALfo0MFhsSIP6AAWAB3gBQA4RocFFt2xDrrjDGAHwAEAMDoAAABYQMcCOgYAAHAAYHEAgAHQcXQ+/Q4A0PXrHB2ABQB0YABABwBgO4CLBgFTFwkaAgIqvjf9a88fqAqQDECxyZv+teU3RAEQFiIpbjQER0NQcM0sjZnRGMGZ0dDQIG3TJm2atAFYwOwAwAAAAAYAazEDAOwCswAYGGMBDAwQTxMGWBYAuwBmBwBceQ86AMDBIcmRDgCAoTNnAcdatzsMgNEBDn0xdHQYjA707cYCLIC1KCxgLWAAOsAdWABAByADAAsA6Diuu0P/1XUHcM5dH707uQ6ADsDAAh1AuyBDJamgywUuVcMFKgYZAkEDnjf9a8tv6ArgegCKlbzpX1v+QFYAUwMRFDczo4GZOcIzMzMzM6MxoG1n06RJAgAWYAEAAIthAACAAQZmAAAYAAAsADCwBpgxwGLwPW6NxWIBa8GC+byVaZv6EnfoHWBGTbZMgIUOHOBAt+wOwHS7g/TFja2BdSydGt3t6QqmL6wBgIXDAAAwsDoAGCxABwAMBgA6AADoMBzgQAdgsKBDv+vdue4A0KmuH53OwQFgAeiAAcABABhABZYEAotOTOJi0UigSUCoGCABnjf9a8tvqArgDECxkDf9a8tvyApgaiCC4oAR1MDMzJqZmdGYORoDEKRt27ZNGwAWZlkAACwAAAuGBYABAAAWgHHMogWMWRZYCwAAdpdZmPt02znoAICDNJsx4AADoAMA82EG6waYRYdzWDr6dVgAa4/ZwQrAgj4AOACDAQyL8QIYABjQWQCAocMBsAAALHQIdOeOzfm1bRswwF3Xnc7pdAbAANABACoyGmHUioQKS7CAhYHrgtAAvjf9a88f6ArgegCKQ970ry2/oSqAMxBBcQGCghqCGoIzwjMjOIIzM6MxNGlnmzRNg7UAYMACAGABAIMFAIAzGL7BAiwAgIW2ETifDn3c4QIYslqAAwAAnN4ZfT8YgIHP4qB3rxp2oVv9Y9AdwCzQd+ew6BYACwywOBgHwGI5BgADADiAGXAMAAA6HM7peq/OAXDo1fV+HAcAdADDAQYMAAAAcGRIGBioCZRUkAQ0JBADFQMEBn4n/beXN1QFcBagmNxJ/+3lDVkBjAEoFiAIDWjMjNDMzMzMzIyGTTJHmjZpg7EAALBgABhgAAsWuhq2NXQw5wDrA7ALszAYYPuho+PYMpFzAgBYOEAHDGf7UGd19DF6N0rHAMvijOAQBoYBSC2wAAA7AJ0BMMCAw9hzABY6AAUWwFqAjg6GNWABdjBjROl1nfQ7Tw9mD2uhu3v81t47p9MRgGAAwDHA0AFYWOAAsoCAQEsyldX5KzfDqhgYkKEmILAICBm+N/1rzx/oCuAMQHHIm/615yd0BXA9AMUBgoIABGeEZ2ZmZmZmBiRphbRJgwYMAAAGAIClFsAcAG4Nu7B66IB+uO0O6YCpRhqgAyw4AAe6gbMAFoC5AwCszGA7AIBjAWsAAKyOBQAAWABwBwzAAhwAYAEGCsCCxAAAoCCi99JVbejLLuikV+lXupEDAADMGQAAGAAAdMACABkVVkVCLA+aZSDBwAJXxUKDAX4n/beXN1QFcAagmNxJ/+3lDVUBnAUoFgBBDUGNmRGamZmZmTOCQ5NkNkmbNAALAIAFsAAAAAMAHQBnlprYgWWOxUKgjj1UZ0AvmN4HdBBcrXNw4ACsDgcMgNVBP9ONA70j0N2wRq/PJGCBDlx2OgMHyxlY6NAB6GZhsAeWAgCwFjAA7IHSAQAchwHs0BksDBSk1BU1nXm6enBMYM2Z5Lnba4uuOMCaBWAdLACgAxgAgAaVgIqmhGlXD6OqZKgGUJFl0CxQAX4n/beXD1QFSL0QUbFyJ/23lzdUBUi9AMUKBAUhKCg4o52ZEZyZmRlqmKSzadKkwVgAACwAFrAAAAyMxbG1g1kAo+DWYs5ACJaxbKcfV6UDAIAhqrMxoANYQAedDoSAWsuydi1mCTOAYccwTulr1u50HYAOg8UAWHAABgbAQQeAAc4cAlgMGLgCACsAsDDQraoaU7pNA9NZiwlS5cydNYcAGHBwCgAsMACoYARAkIGLixX6mZKIgWWxgKviQnBBAH4n/beXN1QFcBagWLiT/tvLG6oCOAtQLAAAMDNCMzMzMzMzY5NMt0napLEAOosBGAiAHQD6RFDssl0cRsE6OTgYSK5nOQDAcgJ0gJs90K3juj6ZnWUVQ8zVnJkuZwFDX+jdlN1xswB8HAAHC5jFdAzQGXYB+MAxAAA4sNstWB3QDQwAOrtgzCKcFLmR2ud2aSKjwKi+Jk2TDFcKq7OzrAUBAHRY7ALgAAAABgiXBhbcJRGAop6oGLQjyNDIEBYC3Ao0vjf9a88fqAqQDECxsjf9a88f6ArgegCKFQAABGeEZ2ZmxDMzMwBoZ5O0SQMAsIFZADssa7EYMMUAzHVdkAHk8mgNAMDQoQMAylL0tbNjhhrWsqCDDaas5QoA2AWnwwI7ADAAB8BhAQBggAuADgADwADgELADFuDYvsIF1wABY7YjVa6rrhcMAAOAbgAAADgAHAAARkIAV54QyMC1IGMIWCATEH4n/beXN1QFcBag2NxJ/+3lDVUBnAUoNgAACM5oZ2ZmZmZmBEmTRdu0TbuADgiABSA1M0znrC23DKYYzonLxQAAh6alXFYAAOzSdR1w4CLGDJ29WnZnaRlf4wYWhCgQojPAFAAMfQAAdBiwcPoCHbAdGBjYhQ4MWHBggQOgYAAdHRjmBkq3SroiqvqjElvUYohePc1canHKiAMAGAeADmABMIADFhVkLGgXF7X17zVGgGwAiyxAICOwJAB+J/23lzdUBXAWoFi4k/7byxuqAiQLUCwAADDiWeKZmZmZM2JB03QakaZNGgCAAYIhNjDGrgLD4ozYPhXmhmMzYksBwEBJcqQYBCLgMKB2uTBFt9ZqM3fhnBsz14egDsxiwcICri9w2DkGYADcYAEdwALd6AMMOgYACx0A4HBnAFjTA8AoyzkZK1M0NjGuVO3BUK7so/1UJaQ6egEMsPDGAgAABg5kroqMhJCXCiWoRyAkCwkWFioNLsgWCH4n/beXD3QF8LAQUbFyJ/23lzd0BfAwAMUGAICZ0c7MzMzMjAU1SNLZNk3SAMAC4IANBt0CWAwDM2bFBLuWpRdJ9OprAAC0Mmpy0iIAiwDk6JDTLYYOw3xbhv2mw66l95Pex2JEX4B0ATAs9AVwAAAsAwBYgHEA0AEAKLAAGHAAOAsAlwF0ZMrNihKNFZ0FiqqpKANqoAMAZTSwgAMWABA0YKBFIHeviAoyFSyswAUGCQt+J/23lzdUBXAWoJjcSf/t5Q1VAZwFKBYAAJiZNTMzMzNnRoMmnW6atEmbDgAAHQgWsBbG2CrcLKCvcpTB6kSGctQCAMpVNoOBBUBYBmBh64wVU8BZ1TPRAbqlppvZBUbHAHTQ0RdDh8GCAXSgg7HAdAvg7CwAigEAdKADAGo5MLDjAGCh40KmTjRwfdqCYBbY1JOk7CjDQYcFuHEMAI4FAAA3gIrhAjdApkJReEKgjYsGC81CBi6GC0EGfif9t5c3VAVwvQDFyp30317eUBUgGYioWIEgAAjOaGdmZmZmzQxgMt20SdIGDAAAAAN9DGAJwGKHvdiC7cCpYqru7AIAtET2L2gJgAXooDvIqWUwMGC3pi9fx2JnWaWnWKYTxeiWAcDYxbEHMACADrMAAAucATMA0AEMA32BDoECGGt3ywIQGA5SqzYlRW+XDZZpCPssT1U2uBoAGDAAuwCcBQAAYACAjgwsLAmuADyBasG1kMHCkuBaGGABfif9t5c3VAVwFqCY3En/7eUNVQGcBSgmgKAGNEZw1szMzMycmSFJsmiSJA0AAwDAYgEAHABYUICAsWX0gqIQWANOnWEznQEAVFgdOTEAALVGoYBFFwtSzCFj++g1QKjittfYw+H6mYCBtcCCoy8sgA7HgAFYLAFYQwccLMsA4IAOAMiBBZ0loAMC+oapo8dB09yBOGBYXerZqbAp4xTAAhhhAYABAHQAAAaABe4CF1YEOkeP6l4uZDJoWDACAgIqfif9t5c3dAXwsBBRsXIn/beXN1QFSBYiKjYQBCAoOKOdmZmZmaVrjGk6xTRpkgYsAAAMAOhAGWQZIBTAMBaKL8Z2UP3URiXdAIAFctaWmhbFAoMhoFOo0RfLBRY7q6aNYhbumNFlU4HacDjAohbDwAEWAMACpgN0YAGMMYCxdGAAAgvAgAAQQ4FYCNAZZiNT87xS1Y4p3U5zHCWeL2XXSGSHAZntCwAAsADAAQsBi0UC2UDgSZAoILlAwkogQ6ViAU9nZ1MABMDwAQAAAAAAJQx/cwQAAADUAna7Dbyju8O4uri+urG6tLp+J/23lzdUBXAGoJjcSf/t5Q1VAZwBKAYAAMyMbGZmZmZm9DFNUrdNGqRBB4ABDNgggwUBjGUFIAemzBm9h5u+VABiyiY5KADAhmF0wFKIjmCqUxk7WweO3gXs0LhQ0xno1kChc3bAAaCDgW7BWAGLAcAowFAcwAEgYBfAgX6Ahdnu6Ohg9IEdqqwtz96fjSwFFnIzLU0qZVY3FAQF0IFBBwwA0AFYAJBxL9AwcgCCR6jAuq6BBVxEApYFFr43/WvPH+gK4AxAccib/rXlN3QFcDUAxQoAAIIzWvHMzAiOeGY0ANDONmGTBtABBRaAZQDAgrHW2YNReiF1DACARkR10iABg8IBC5ABDLoNsVYXWHPGwFK4oQNrGeCsDgAOYAEsdBgdsMACFgxHHwdHB6AAwIxELMhwo7vAbgPBAkeqWT1CHzEG6AAAGQA4AAAcwMAQIBv6GaAySEC2QL0gYQF+J/23lzdUBXAWoFi4k/7byxuqAjgDUCwA0ABmZs3MzMzM0TU0SJLUbdOGaQDAgAEAg44ObpwCB4a1rDV9GCOnmFXAnThWTbEAAIPkepZCASCLGABWTWeDMNvPqTvTBsxNFx1zI7M1B+M4cDCABWAxOABzAEuBJQCA7aAbiwU6LFA6ABB0CugGlEM4oIBFxQhtT7KcR3BAlJvWVDxcrQUBSeUsAABnAMEAmgzGC0BRTwhclgaSjAskXA0afif9t5cPVAVIBqDY1En/2sobqgI4C1AsQBAawMxoZ2ZmZsTXzOg2nU2SJmlYAAAABiwIABA6CgwArmOcUXBFx7AUcJE6qUUBwLQ0KGuCgAFglVLg3AICYQLYpbBqsOg4HUNxOwVFLLtdWMc4HNABFtwM1gIAWADMbcc6AMNxgAWgMx1AHKBYM4nIcDJDLV3sbWfyNoFpMG1ky6lOiaFAoYAOsQDQAWAB0AHAAKADABcymkYCjcowp0lJggUG7kUDEoEFfif9t5c3VAVwFqDY3En/7eUNVQGcBSgWAEAQM6OdmRnBmZmZAUmybNsmDQBYsABgwS0gpmYAYAYBA8z0HoCOjtozIgIAgwZldUGCAyzLYDgHbFl0ONOHHju0bzkcZ8eAVGdzkTEA0BfcYgGdTgeWAPoAANvBLcsCBwwE2wFwwAACAKUvACxcVFWiemyLojCI3UxFrx4UgIUBAQAOMAAAgAMAgMnIwMAwLq1/ayIWFgYscFkGCLgEFn4n/beXN1QFcD0AxcKd9N9e3lAVwBmAYgIAwMxoZ2ZmZsRrNMY2bY1M0iRtBgAAwaFYfcHoTIfBGBiYtQwFFCkig10AQFL0WWw0CABLhLWLHmAChXDDYLZsSQ27A/p1WGc46MaylgDKQAc6AGCh2wEAGADdzhWAAZYOgAUABlA6DrAmEXYhozYoc5dWU9fBYHI0sm3ddVsJDga7AFADAADoAAsABEYC6gINJfCAyLjAsLDAXchAs7AwAH4n/beXN3QFsLAAxcqd9N9e3lAVwPUAFBtAEMDMaMUzMzMzZ0ZQw6SZbZM2DcACAADO4gwwgYIOAFnWohhldwx0hKo6CQsAgJTRT9KigNWB4qAsbhw6Sw929bs6rlPDWqQwJTfoBrDAgALo4GABazEAAGABAB0HHAAcxgKABToADEAGAOgEMXf0rOUyBiZQenVUjzrKUAAAAxYA0DEAsAAdDFBAoAIrYBK5exvmLTS4kCEzkAxksAB+J/23lR9UBXAWoJjcSf/t5Q1VAZwBKCYANAQ1BGfWzMyM4Mw1uoZpMps0TdMAgAUMAAAAAygQ3QJKB+gYFAaO6EfB7IH0qSIWAFCu0msYAChLMWHhFghrsCG4GellZ0oNOzJmKdvL6hg4ZrE70werBAC1cGAx0NcAAMACw9kBKBjQgQUQ0wGYmgJgA4JKCCNqi6sFgoEJezeynTv0SE3IwA0LAAsALABwsEhoGRK4NAKzvbZUKhY0uA0VuCQEfif9t5cPdAXwsBBRsVIn/WsvT+gK4GEAihUICmoAgjPamZmZmRl9xiBNxTZJkwYsAAADAACLg0FAa1hQYAwE6FhTCCbs0V16GVVmFgAAMfsXtFgAgdBRAIrQAUw/ULrtMbBg6HaVnSqjW7sAZ+BgWFgG4ABgAAAWdAwAAAAGwPYBABYE0EEC2IMDy0FR1HXRyx6WNROq3ansKqrjgMsZAAAGAEAHYACALCMhYSDwQyNhBZAIyCoWBDIWfif9t5c3VAVwFqBYuJP+28sbqgI4C1BMAEBQQ5+RzczMCHrOaGjQJCvTtEkCFgAAgGEABwwXwC4AhSUwAwrsYonOsFnAFBIrMTCARaGw0AEpQEV60ZdYmY2IxVYfyva1hg0OkK1hwcKOAxgcGGCUsQCAGgDGLdARFMBwO8DagEKJjCinnOx6UBOgOmkWVWqPoMAgAOgAYABuARpkFgGeqBTQOVpjDCxgGVAhq1wguRAAXif9aytv6ArgYQGKlTrpX1t5Q1WA1ANQrEBQEBAUnNHOzMzMzMwIGqSt2DZp0oABAGABAADrQAECswbAOgJgUKFgrgNdamfrrAAAtGSuIEEBMNApGBwQ6+i1GPr0ZAyjOqjrEKzFXvXpgD2gg8OgLxaADhYAACC4BQAOOABgQBbAgAUdMEAOsFgAwR4xdXp/NmMKC7ajWTZE2E4AWADcAAAFFgALQIdUodGAHHiS7KIiQbrAUnFJsGABfif9t5c3VAVwFqCY3En/7eUNVQGcBSgmAAAIzizxzMyMxmiKKQiTTDdp0qQBGCAAxgJQNczUwDhlDHYxON3YFAwAUG02yYEBctTYAYA67FhUYHeInS0MCuZ6cVgWputwdhaMDgMLLGABXAHsgQ4ABhYAgEEHgAUWgHQAzMLoiNR1qSsqDY5aCL/UsTEUwAIXBoAO1AwGXCoZkCqPKIGWDbg0uIQKAZIFEgAAAAAAAAAAAAAAfif9t5c3ZAGABcCd9O8tvyELACwAAAAAINMAAAAwAAAAAAAAAABrQpNsJhWNRgXAggoAAAAAAAAAAAAAAAAAAAAAAAAAAAAAAAAAAAAAAAAAAAAAAAAAAAAAAAAAAAAAAAAAAAAAAAAAAAAAAAAAAAAAAAAAAAAAAAAAAAAAAAAAAAAAAAAAAAAAAAAAAAAAAAAAAAAAAAAAAAAAAAAAAAAAAAAAAAAAAAAAAAAAAAAAAAAAAAAAAAAA",
"B0": "data:audio/ogg;base64,T2dnUwACAAAAAAAAAAD1h2pzAAAAAO0XjtkBHgF2b3JiaXMAAAAAAkSsAAAA+gAAf7sAAAB9AADJAU9nZ1MAAAAAAAAAAAAA9YdqcwEAAABYn00SDz3/////////////////fQN2b3JiaXMtAAAAWGlwaC5PcmcgbGliVm9yYmlzIEkgMjAxMDExMDEgKFNjaGF1ZmVudWdnZXQpAAAAAAEFdm9yYmlzIUJDVgEAAAEAFGNWKWaZUpJbihlzmDFnGWPUWoolhBRCKKVzVlurKbWaWsq5xZxzzpViUilFmVJQW4oZY1IpBhlTEltpIYQUQgehcxJbaa2l2FpqObacc62VUk4ppBhTiEromFJMKaQYU4pK6Jxz0DnmnFOMSgg1lVpTyTGFlFtLKXROQgephM5SS7F0kEoHJXRQOms5lRJTKZ1jVkJquaUcU8qtpphzjIHQkFUAAAEAwEAQGrIKAFAAABCGoSiKAoSGrAIAMgAABOAojuIokiI5kmM5FhAasgoAAAIAEAAAwHAUSZEUy9EcTdIszdI8U5ZlWZZlWZZlWZZd13VdIDRkFQAAAQBAKAcZxRgQhJSyEggNWQUAIAAAAIIowxADQkNWAQAAAQAIUR4h5qGj3nvvEXIeIeYdg9577yG0XjnqoaTee++99x5777n33nvvkWFeIeehk9577xFiHBnFmXLee+8hpJwx6J2D3nvvvfeec+451957752j3kHpqdTee++Vk14x6Z2jXnvvJdUeQuqlpN5777333nvvvffee++9955777333nvvrefeau+9995777333nvvvffee++9995777333nvvgdCQVQAAEAAAYRg2iHHHpPfae2GYJ4Zp56T3nnvlqGcMegqx9557773X3nvvvffeeyA0ZBUAAAgAACGEEFJIIYUUUkghhhhiyCGHHIIIKqmkoooqqqiiiiqqLKOMMsook4wyyiyjjjrqqMPOQgoppNJKC620VFtvLdUehBBCCCGEEEIIIYQQvvceCA1ZBQCAAAAwxhhjjEEIIYQQQkgppZRiiimmmAJCQ1YBAIAAAAIAAAAsSZM0R3M8x3M8x1M8R3RER3RER5RESbRETfREUTRFVbRF3dRN3dRNXdVN27VVW7ZlXdddXddlXdZlXdd1Xdd1Xdd1Xdd1XbeB0JBVAAAIAABhkEEGGYQQQkghhZRSijHGGHPOOSA0ZBUAAAgAIAAAAEBxFEdxHMmRJMmyLM3yLM8SNVMzNVNzNVdzRVd1Tdd0Vdd1Tdd0TVd0Vdd1XVd1Vdd1Xdd1Xdc0Xdd1XdN1Xdd1Xdd1Xdd1XRcIDVkFAEgAAOg4juM4juM4juM4jiQBoSGrAAAZAAABACiK4jiO4ziSJEmWpVma5VmiJmqiqIqu6QKhIasAAEAAAAEAAAAAACiWoimapGmaplmapmmapmmapmmapmmapmmapmmapmmapmmapmmapmmapmmapmmapmmapmmapmmapmkaEBqyCgCQAABQcRzHcRzHkRzJkRxHAkJDVgEAMgAAAgBQDEdxHEeSLMmSNMuyNE3zRFF0TdU0XdMEQkNWAQCAAAACAAAAAABQLEmTNE3TNEmTNEmTNE3TNEfTNE3TNE3TNE3TNE3TNE3TNE3TNE3TNE3TNE3TNE3TNE3TLMuyLMuyLCA0ZCUAEAUAACmrrfZgHIEok1ZzaBBlEnPRFUPKUewpUggpiLlFTCEFrbaKOcWgxdo5hpCT1kPolGIQAqEhKwSA0AwAgyMBkqYBkqYBAAAAAAAAgOR5gCeKgOaJAAAAAAAAACB5HqCJHuCJIgAAAAAAAAAAAAAAAAAAAAAAAAAAAAAAAAAAAAAAAAAAAAAAAAAAAAAAAAAAAAAAAAAAAAAAAAAAAAAAAAAAAAAAAAAAkucBnikCnigCAAAAAAAAgGaKgCiagGiaAAAAAAAAAKCJIuCZIiCaJgAAAAAAAAAAAAAAAAAAAAAAAAAAAAAAAAAAAAAAAAAAAAAAAAAAAAAAAAAAAAAAAAAAAAAAAAAAAAAAAAAAAAAAAAAAkucBnigCnmgCAAAAAAAAgCaKgGiagCeaAAAAAAAAAKCJJiCaJiCaIgAAAAAAAAAAAAAAAAAAAAAAAAAAAAAAAAAAAAAAAAAAAAAAAAAAAAAAAAAAAAAAAAAAAAAAAAAAAAAAAAAAAAAAAAAAAAAAAAAAAAAAAAAAAAAAAAAAAAAAAAAAAAAAAAAAAAAAAAAAAAAAAAAAAAAAAAAAAAAAAAAAAAAAAAAAAAAAAAAAAAAAAAAAAAAAAAAAAAAAAAAAAAAAAAAAAAAAAAAAAAAAAAAAAAAAAAAAAAAAAAAAAAAAAAAAAAAAAAAAAAAAAAAAAAAAAAAAAAAAAAAAAAAAAAAAAAAAAAAAAAAAAAAAAAAAAAAAAAAAAAAAAAAAAAAAAAAAAAAAAAAAAAAAAAAAAAAAAAAAAAAAAAAAAAAAAAAAAAAAAAAAAAAAAAAAAAAAAAAAAAAAAAAAAAAAAAAAAAAAAAAAAAAAAAAAAAAAAAAAAAAAAAAAAAAAAAAAAAAAAAAAAAAAAAAAAAAAAAAAAAAAAAAAAAAAAAAAAAAAAAAAAAAAAAAAAAAAAAAAAAAAAAAAAAAAAAAAAAAAAAAAAAAAAAAAAAAAAAAAAAAAAAAAAAAAAAAAAAAAAAAAAAAAAAAAAAAAAAAAAAAAAAAAAAAAAAAAAAAAAAAAAAAAAAAAAAAAAAAAAAAAAAAAAAAAAAAAAAAAAAAAAAAAAAAAAAAAAAAAAAAAAAAAAAAAAAAAAAAAAAAAAAAAAAAAAAAAAAAAAAAAAAAAAAAAAAAAAAAAAAAAAAAAAAAAAAAAAAAAAAAAAAAAAAAAAAAAAAAAAAAAAAAAAAAAAAAAAAAAAAAAAAAAAAAAAAAAAAAAgAAAgAAHAIAAC6HQkBUBQJwAgMFxLAsAABxJ0jQAAHAkSdMAAMDSNFEEAABN00QRAAAAAAAAAAAAAAAAAAAAAAAAAAAAAAAAAAAAAAAAAAAAAAAAAAAAAAAAAAAAAAAAAAAAAAAAAAAAAAAAAAAAAEAAAMCAAwBAgAlloNCQlQBAFACAQXE0DTiOpgFH0jRgaZ4H8DyAKAJMEaCqAEAAAECBAwBAgA2aEosDFBqyEgCIAgAwOIplaZookiRN8zRRJEma5nmiSNM8z/NME57neaYJURRF04QoiqJpwjRNU1WBaaqqAACAAgcAgAAbNCUWByg0ZCUAEBIAYHAcy/I8UfQ8UTRNVWVZmuZ5oiiKpqmqrsuSNM3zRFEUTVNVXZemaZrniaIomqaqui40zfNE0TRVVVVdF54niqZpmqrquq4LzxNF0zRNVXVd14UoiqJpmqaquq4sA1E0TdNUVdeVZSCKpqmqrivLsgxE0TRV1XVdWZaBaaqqqrquLNs2QFVV1XVl2bYBquq6sizLtg1QVdeVZVm2bYDrurIs27ZtA3BdWbZt2xYAAHDgAAAQYASdZFRZhI0mXHgACg1ZEQBEAQAAxjClmFKGKQkhhdAoJiGkEDIpJaWUSgUhlZJKqSCkklIpGaWUUkspg5BKaaVkEFIpqZQCAMAOHADADiyEQkNWAgB5AACEMQgxxphzEiGlGHPOOYmQUow555xkjDHnnHNOSskYY845J6V0zjnnnJNSOuecc85JKZ1zzjkIpZRSOucchFJKKSGE0EEppZQOOgedAACgAgcAgAAbRTYnGAkqNGQlAJAKAGBwHMvSNE0TRdPUJEnTPM/zTFE1NUnSNM/zPNFUVZ7neaIoiqapqjzP80RRFE1TVbmuKIqmaaqq65JlURRF01RV14Vpmqaquq4rwzRNU1Vd13Vh26qqqq4sy7Bt1VRV15Vl4LquK8uyDWTXdWVZtgUAgCc4AAAV2LA6wknRWGChISsBgAwAAMIYgxRCCCmEEFIIIaSUQkgAAMCAAwBAgAlloNCQlQBAFAAAYIylGGttGKNYa62JI1prrbWWVmuttdYaaae11tpqrLXWWmuspdZaa6211lprrbXWWmstAEB3wgFA98EGTYnFAQoNWQkApAIAAMYo5RyEklKqEGLMOSklpVQhxJhzUlJrrWaMOQgppZZa0JhjEFJqrbWaUuekpNZiajWlzklJrcXYaq6llJJaay3V2EspoaXWYq251lhKSi3FVFuONZVWWosxxppzaym1FFuttQbXUokpxgIAMBscACASbFgd4aRoLLDQkJUAQEgAAGKMUow55xyEEEIolVKKMecchBBCCKVSSjHmnHMQQgihZIwx55yDEEIIIZRSMsaccxBCCCGEUkrnnHMOQgghhFBK6ZxzzkEIIYQQUkmdc845CCGEEEIpJaXOOQchhBBCSCWlFEIIIYQQQggllZRCCCGEEEIIJaWSUgghhBBCCCGkklJKKYQQQgghhJJSSimFUkoIIYSQSkoppRBCCCGEEFJKKaVUSgghhBBCSSmllFIKIYQQQigAAODAAQAgwAg6yaiyCBtNuPAAFBqyEgCIAgBAiHPOSauJUIw5aT1TDDpptXfKGcQgxUw5pBik2jnJmHISQ2ohZE5aiTmlEkqMPdhcYw0CAAAQBAAEmAACAwQFoxAECGMAAIIQmSESCqtggUEZNDjMA4AHiAiJACAxQdHqwgXoYgAX6MJdDghBEARBEBYNQAES4MAJbvCEN3iCGziBjqKkDgQAAAAAwAIAPgAAEAogIqKZq7C4wMjQ2ODo8PgAEQAAAAAAUgD4AABAQoCIiGauwuICI0Njg6PD4wMkAAAQQAAAAAAABBCAgIAAAAAAAEAAAACAgE9nZ1MAAIDcAAAAAAAA9YdqcwIAAAC0SXOEHTXVsaehkJeYj5KXiIuPj4eWiZeUjImUjoyNjI2MzNj7as8W+6K5i+03QagIXj9hZamNaNuqqrWl1YiqqipIWq0EJPj//3+6///7N1fYH+gmqQka2w3tz9dAgjlFdgLVBITX7rj+fhYVzEX0lQYSah5trsnjl9FawkvkS72tfGeSFVd20TRNAAAAAF2tVu51SzpbTo8OnF0uL7Or0+3o8MCIuPEE8uLlLrms4tJGSyvUrhSRoyWZ5bhqpYBQVHZzf6ck5CuaZkJkNCm7d3SRNRkigkAqcZUzkkhIQrBKNGnbCJ3bDVdIQ0OvciPNi3IP3MUKkgaAKhUJAGRToZHnSUt2GjIg7RMtM41zgEwXaTMaMNY0yyNn1kSawRuzMGIKiwUDrooMGQbe2y39GxqFGJdGW3kwagshtdv6HzOp4BWotTLIiq2G77UpU9S0K3uKZHlKVdEAAAAAAAAQy5fmJceVFRUqFLXVLiMpi4yKoqJq1C6XWtatxYoyU4ZAlUwQFEgyILvvO9BcawEAv5yLVifTRNKZBVCPKExUKK+oBgAs0l0lVAQCmpuzVHA1srSSNU0GF7viWxp8b4wDHR+PWN3dUVy3GuSmTObNb90BWRwrJBNwDWgILADe6637n/eFBFehRsuBIhVOu63/HhdVPAbGoshs+IHlLQvO2qy77U49y8vZBgEAAAAAAACQm1VxttWICOq0DpkE8VCXywJFdR7I0FVZH6MedbkKUULrCkFA14sl0KRo8gQAhKerAAAFWhkB9TB8mV+ivXq+azNl5AOZWQ8AVaGL3KIIAOu4ouITg0akjQJyEZblgMXO+txgjbZk1sZKkoGbqTQpQJYHAb7rzf0/oyDjgpWVAUMFKMBpN7c/xpAFGNUWZW6E1+P7LmmX0thumWS5zWwDAAAAAAAAAP3NXDqqUlaNMqtWRl+BpamfqOxzUVyaQy9ZWmXfeOmSkVBUkjJ1qVvKs4C8xU9EpEtYNqIFt34qAYpGJqV0U1dh5469JJ5tpXdUXA3PVgEgEGoVCihBrwWZ34LQuKB77mLSRiAZ5t9JBZdBENAFHvzt9X92U8asZBus3TZUEK3dof9eUxRMkLZoanOA4weGl0p0XynyOyaQbQcbAAAAAAAAAIB2dpJtRFWcLMmsOgqpMrNPjC+uKLJcrBXRT1qBICMqQsnSgC/LTh7QLEsAABKWQK+WPSgAAMhNgXKFjd83AXI6p4tIIICaYIJjwwiw9mVA0nULdGG9C2jIXDQa3vq14c+iRcERSK4ITmNsyWY3hD9yy4xJUfcityD4Xpekq9o1tkzAtmnbAAAAAAAAAKDM/kdRVo0+ZUblsigrEGVlp9s36hznpaJcoeh9Xj+qkhGapVolQ0OAWFxyC41ArKqAO/JfAHiKVojY0Py0TKBL0vOcsPV6XQAEEilSUu2gAICPpVvi3kYRaL4Vfxa0yzsEFRI0Kv77nce/xwGMV6XKYLgkBdHZ7fkrDBZcVWiL6Bx8HT+W5XVku6LvGndIwLZhAAAAAAAAAAAA1KNFB/hYI7GCconIyKXdyioL3eWLyw4v6TuueoiFpWfFKKxmqoIF10MDIJIrSLMBLeUJ3BEZAADkRAli6NWpYEXOR4+CtogUbNRYFSAASfYQqVQBAFBU4wgJsI/LaZrEJVMB/vsd+n92Y8YVeRu0qaMKZrU71r/25oojYAzK1OABhu+1ZJrTVmML0rZJAAAAAAAAAABA7RwXRR99LbFQnZYREZXqzk7/ZbGsjCXZ6VcWK6SUbbTKImSqEaCaLWhXBZEShbtkF2sBAGi0SpEA1i9bRQEFANoBusoZG5lSACieVKoABXD1uCbA22CMjIEOAzTe6nXh70BV8OgsF3z7jX3Y7Ob4PVoUXBH/i+gzD35geKlkm2KxXOMOCm0bNAAAAAAAAAAAwCy7paVEjOjSjKgiWKiMfjJrRVEzHvcaVTmWZ7UyUqYtwSJkQwM9o4ve6Qgefi1TCgBoJpQAiXx14V4A2g1QfswVAKjH3CBbqCr1UAAIyO1ylA1kyEeNfzcY0BKLBt7rHeu/V3PBK5A2aC5tQMlqdxq+nykKroD/RZppIMH3OrJdTYrGFqZtwzAAAAAAAAAAQFQsj+XZN/tEmUsWs1iSQp/s1vcpVVm8UFG5tDM61HHNrpDSVaWhIVMNATQrBGmUprYogiYbIQAAza5FiKLJ3ediRQIKj1KqcKhlNu7rCeAiPNRTAABExsV+ZXgb1LOVBu+UQQPe613K3ysi46pog1E7WUGUdqf2NSYQPMKIRXMOUvkxLK9NUV3Xtxp3MGEbAAAAAAAAAAAAgIxGNZeeqpPs35Iigyqi6KumPmtFcXDZU7tTLM9MskpUQzY0FIhcgUcoIpOjYjkJAGg9i6IoslYABIw/I9BWVVFgyVQAgCI8KwAAlBdxgeNe4kID/usd+t8rTcFLsbZYkw18bVq70/DrpCl4BP47aNspIJXvpUa2q5LL7xBtGzYBAAAAAAAAAPKSVSxTpejdzcgaFTJDldBPJ6qOiyg71d2ebX3UgshAg0RuNbBl8CjPRhIawOUaAUBBvq4C9K1r9k9HN+hS19MIxBwQxDQAAug7sgYyhrdGl8yAJkODCp7r7f3vEargpZS2WLsrPKDNanccfq22Ci7kd9F8q0jley3ZvjR13yHCMAAAAAAAAAAAAIyPlxyV46xLZBFLKrJKZsiiwiFGRSy1IktXVmR/xOK+UYY0q0RJZEOjgLQComShXQsszUkBAIIcQYjY0CbaD0JCAIAr0I4QCgDtq0UAgEjb/TIAWF66AwmsLNAAnusdy39WQsZLaaMxphMrmtXuWn+dhMJecc6Lsu2E+pPvpS7TlNpq3AGEYQAAAAAAAAAAAMjlF40vFFUr+6ii6iiqVGZGRpXOvr6qu2UsZH926qt7qlzoCpkorMmVSV0iuPNYUslqoyIFxkhWFABR0EjaTQmxbDwYjaXcTdPOirtaBQKkgHoCQIJRdUIboAH+6137X7tEwSPwtjg9hQd0lHbH8jVbVlxhSYOyjoXy/FiWl0qmpyjWQIBhAAAAAAAAAAAAAFqinRhfRbRYnkUlMiu6ZZ/sU8Qlc8musmJf6ZKCqwjBhUQaLpGrX8hp5CvRtq83AFDQrKiWwFI7Iz1WvUMK3wgNMZeARHE2AyDN74Z2kRkmIQG+253LXyt1waPyNmheVQYYVrtL/XWGU/CI8rlo6xiga/O91to3xbrGHSJsAwQAAAAAAAAAQCyvGspevXoXlamWoqqkskK/upkVRU+pLqI/Le07QnJFsBa5clOXh1CUKpRWXNdqhACA8JBRAACRrTxRoC6BqKiC2EK/MgCAlGc1pAUhuIDwjCKQCMjy4jCO1AraWWjQuACe6x3bv7lFwRV4GaxJIUP4ZrW7Dl/rEhWPIP8HY1KArsn3UpftV4p8CxMGAAAAAAAAAAAAYNR5cpeIsj/CUotVQ1VS1Yh+l7lClJfoVD2v6LtYX+VUSr1GUJErXbtEEg9KZEAK3D9XSQAAiNyCgjEyAJQCguaC8igGL4WZBVeSzrcBACtaDRhNAN7azfavDlNwdD4WsQX6D6vdtX9dqSoeXfkdtHU01cv5XmvpmvqusYUJw7ABAAAAAAAAABC1FrMoKvv2qhTLInO5LjW6K6tE33FZZTTqd1bepsj+RWqWECFyraYuD4mipEpxIdt1I5IWAEV4ymdBAaDdiEJhmB6fRVEAiC1IqBZBBcxfVQuASwZUOwgEClZe4w7QmopGQgD+6z31X2epgqNP0WJ5RYDV7rm9z3EK5opz0VZBVJfkey3Znq4oW5qwTQIAAAAAAAAAAPpbjA6XRX92y4qoXIhcKtLycWehb3GsLJaUFU8oO/3N8QqRab0qaK1zpYnLQ5Ui6lEgRFprVgnYlkEAAF0ZBSBnD/uiXGmjpILievAW4ILcElgogXpI393EHhhNkYbcBU0Gnttd219z6Ex/AtmDolxlsdo9DfdnmiJ8KnkuWm1nXYbvJVt6+i6/gwHDAAAAAAAAAAAAkAt9YmnW9+npVMliBYuVUixW6qfQ34yaXOwz6nPsWbYtM2UbQoQkV5JKt6wfEkEOEa0AoICHZoMCQDSqPIAc5V4hFnnkqlJaJBK4m6tQAJARJQDA8nSRG0h+253TH/OYgkmxczCcmSxWu1v9eS6rYFb8vWhTgnQZvtdIikoz+RYGDAIAAAAAAAAAAMC48knGFsp+FRWRUa1MIbIyD1GM+1SMx0V3eYxuP3svC2QqKElemrg8VCminUKJ5jOKJriePmjAM+Z01UpfaGjK3ueDVAmqgN54asKCeK4GFESOWpiiAv7b3cvvazgFl/Hv4kiVoLS75A+tNyg4jI9Fkayj+Z6juY9iRQMRtm0AAAAAAAAAAMCKn1mWZU19VM2llbFUpIiqnX015dIq2b9ir9xbIca1ZWg2hNBoaTU1HxJFaVRBotGuaooCoFA8zS0kNKIyonSHUn42gBAAijyhCt0D3I0cMv1e4AItIn4a3mOQwXvWJCwXLCy+293bH/vWGZdoe9AKcgVI7Z76+3pMoWbkvSgFqK7DI2BfS7YriuItIgwAAAAAAAAAAAC4VDtEBMnusM5McogVKqNcLA7ZU1aNHFm0LKterljWqxTiuuASMvkuEulDlSKagCCjQgLuWqutBkAAEVYXlDazZkIIxnQV6rbGXbNea5mPJo0iBXD9EkZFBaMCnttd8x976YJDafdgSVSA1O7ePs6tKw6056A0AL0232tJu77r3iLAMAAAAAAAAAAAAIxOT54XForqsjRarBJlIVmW0a+ein01ais7RR5KVB4uIkRGsCY3L0ldHhJFaRQi6FU00QZc7e0A6IUlimZoA1BgtONVqYYShYfVrlJQQA1RX4oZKMi8XA2Ciga+293yH3s7FTPsPdJoiiGkdrf2oc0FCiZhY9EchY7he41MJYl1b2HCJm0AAAAAAAAAAESfpSqi7FOfvahRVohQLQ6Znf4rMwqVsVqlGytAU+oSMjRxeahSRLtQQkOlIU9wm7iiAOB3exN0ftm4tFS01FfMANCmRDsASEHhFoEKIZbXLsYAx9YqpIwMQQPe293qP862C30F9js4jkqC0u5aPvblE/oIGIviKGz4MSyvJdtV7fItTJgmAQAAAAAAAAAAYKaGts00kq0LVTKXQJVR1lfJOkaxLItuWbGvXKgeB6tBRa0grlw9JFBaEEFzJRpRuGtYJQAAkSEodJnGhAaWwha+i4SbAQA8BKmjBIEAMnkLaE3SQJORAJ7bXfMf5+hKZvj/oMwQ04VJ7Z7K+75MwaTZvSiLQqRj+F5Lpui67juAsE0DAAAAAAAAAAC5rJeligM9hW7VblimiKxSpbOkn8pcVlSOLcuo0/JjIV0J1bUVNHF5qFKoqkCUJUtdB9yr1ykFYFoQPZVz+wlAQW211SREEaCs5AkoXMRKACCXg5HhYrAgAJ7bPaXve5mCo7L3ojgxCVK71/I8l13ouZK1lIkz02X4XprSvitZAyZMmgAAAAAAAAAAQKrO+qJTdzmqmhWLGVWQUaF25KV3xktHi0aVi53OCpkpuVBRKyquXD0kIEmErHf6D2zpAw0gJ0UQwZWhKFHo/Y5yfDsT6TEXcgm1uJ0AhdSj1bSANoQLjAYkT2dnUwAAgJQBAAAAAAD1h2pzAwAAAKnSdVkXjYamx7W4yNGRxbHZmse/vaC6vcbCu9Ce213zH3s6BYdW3ovmzKSS2t3zh7YnpJg0L4M2g0SX5nuNTNcsjS0MmAQJAAAAAAAAAICsWRIL47K+yKpRVisqRGRWZ7+iqL04XhKxXOX+YtR/oquUtRXVRPpQpVCaAU3NVqqVPAuMkW1AAaCRpwTUUGueQBECoWxpRWWJyDku2ogAAIGI5BoXAwhBBhqe213aX3tbGRfGXrRJAwoitbu3j3NZlRwY96A5M72O77Vku2aKfAsDhgEAAAAAAAAAAMCKuqpmrhCVIi+hKGTm0iVFT83CIzXF4bJiVG5XzNK9InFdy8WKiiuXhwREK0JLSkasgbcMAAC6KuJC6VBn2yEAQCiJ3mSRpcwEG6AfAIDrwgBJBh6bXcLvOaxCTcr4HYwWqACl2VO5P8spdA/GuWgTClVovu+SHU1d0bhDAJxpAgAAAAAAAACMLl5RmQv1PT3ZJ5ZUZEVkUDVysY8Va2N5jqujz7Gn1/JuhlEFxILbWVRWWLoaaapoLEJJG5E0d73oziNbLZsECijoIlynRamAdkmDPqAoAUK5LUSTFB1WGt/WuTavggcpBAASkX0uTm0gE2BVDLSMBQ3eil317zGcghn5HgnkAKQyir24lzYLVFTNy6A5IR3N97pEz35mtoJD3RAkTRIGAJokAACAUUVNU0X0K4sluXSIJWRaUTR1dMe9lozHRbkYo4OzvaRhkF526cWKKyMruypZg2juptIdDUm2J93gPhU1yADEAOPsk2PtYqOqgy2VyExQTjdG15q4XjSJiNobgNBqkUbSCqJA2BEMqCa6KggAgJlK86HinnsdAsCiuSQAoAYAFrAACE2gA+BwYbkgsZC5uAyQNCABPovd0h9rmoIZ438wCgK9mFDslj/O8KkwibaHEuhIpNfwY8B33c7mTHcAgBGkTQMADAAmAAAASmnaudM6TcoRbUXVrMiMsMJi1LlYPvGieUkLvcc9lx7LD4yEJTKJkf1LMyssvktTRfMToYlINeeIURMAgSu5DJGAtoWmYi41YBMARbYAcYCm6L0GGs966jqwgAyNqnoUKEJnoZCjsJlgEYhEWz5ZBAAdAADOAQAuBgkqKgEaLD6LXctfa5pKP5TxO2iTwnR1RrFHu9/TqdSllXMwJgTpOnzfJTpnjn4HANbQIE3DAAzDgAkAgFyxXrlYZD+GGtm/ilJm9K7sru4f+nOO2sVYln2vKup+vERlEcl4uqWqqLR0VX4NIk1QzYj8XJ5kJsDYzhpkTEBAQ3ObLf1BAPpBVZJLEZzDZAiugdO4pCpJCgB6IsPjhKWACQDA0L5AowBYQDJp6jokCcABAByAIHMRULlQIchQsQD+it3s71k+Ra3kHoyJBUKEYi/upfUABT2irDRMBm3NDxF4Xes512y3EGNGUCPSJgAAgG0DAABg57PaVRyatm5ZXB7FIhG5vFNx8ELPcis0ZacYHyLaSzZBXOm2Di/k1FUvv0uvlNMEQlwzdzTHPg2DDqBoSFaUmAGYoDp0EIhAB1uZJoVYHSgptEppxRUiWWyMAAByWUcmmAIQWMBYgFWAsOkJ7bm/cN2iwhYAMADAAtDRYQEWAADQoRcA6CAbWJBByrAgW5ChAR6L3dwfK/2CGsk9aBNKIBR7hA9tiitqpBm0RTAT4fsu2Zkz505wRkMDGhq2bRoAbNgEAADGtQ8dSge1ZXSqdDIqZcaopu3P+ui/ZxyFylhd1h3XhKSCwZib+rLUhVXJKltEdnOO9epRkaNxodz1dD0NOgp0cFyliQ1cAPTQuPsGnKQ7LAoFyW6kqQvmYYCFKY2rbVWhDnSCA87Ow1kNAABgSRS0OSw8iQEICrOSkppZLDC7uwAABgCWhQ4sADqwAADoAOAIMg0G1IQBiwEqZMECnts9te8n3Ur9dOU5WJPDpDLaPbWXNgsU4dWVXJQ2olfzvZZ0VKWxBWnbJgAAAAAAAAAAYMXl0iijyD5RuRCWElFlMfu1kP0dxaGzkFVuLqu3pdSshjVPKzVxiSqoagWsamii8oVrFLoB4nopKECK0qo3rUFu2fvYIvOwxXfFlhe1QHkACCh1lQYZLI0KrIoKGd6Knd0fWgQkOKq8B2liBYRij/yhzSCCI3JbadgqdFG+b639bGrM4RAjFuukCQImANIEAADiEn2zIvSOTpUsamQlrVplsa+fnnWVoixn0Q6H2hzov4OiIIwbq32ptPjQenCSZnVF5lJrkdXNmIACvS4bQRWYHCJHXYDISjWTgqjuDSxFNXGbGdjl1GWg2Z1hqgGio1WlqAQA0AGKq0Fdyxc4AGQwAABuLACXHAAAMMCg4wAHBOgAOACAhiBxwSCDinwRQG4AHps9uy+tCxT0jr1oDg1Gs7f80GZRwdzBoumA71vS2Wff90ZsDdOkAQAAAIAEAABGndoRZWS3IjOqZUmhDt2qB3VX1MmlkRn7FjuzPyVlEkZpezCF84d6KqoajxLi5fail5BSrt4n3QBphNUgCBSi4GklgigCt3z2UJpUkmfKowAUVrEqRgsBklblgjYCAYtWnxKRWrwig2UcSQtJWgCkTQADAICHhjwQADSCAaoLFYsK/ord4y8tM6nw6jgHY/IXCMXe8lObIipenWZQnAb8GEl+WjVnZrZnjqCGBoa2bQAwYZskAAAoZXZWViClklmXllEm7axSoVY3asbjYjSkxf2jZX1KoWLOIYxHmoNZVD60HpxoN7uiuYTI7HZiFAh8hagGU70A2MbKHTPLGlSQMlxVo0VQeh1YVahGMM2qUamG4gFASlsIj2ZgKGCBtVgiIlJBoA0RFZXmbGEAAIAOofQ9MsCyaMPctkFSagEAHJ5AByCeKAAAXQcgAJ0KQ6MBlYEMGQsZVYaLCj67XcsvbQ1IqMP4uUktwpLS7al+a2czES4BizQhCr5vyXaZrsj1om3TBgAAAAAAAABAXrI+OwvZiZ6aqFJmiciKKlHnYnGsGksywrZW2/eRQugpRBiN5cGyMH6oJ5S0CnpFQhAEd4gsIgYAIUb7csIaV+qK+wiADFRQQvEEz0dPgKQGzw0ImqQ0Wk0quAzGLBnSsjgKEhUkXAPeil3Cby0DVMymPAfDsemqfGKPdK/NEKW7MYYymiggle+71vPSj8a94AhSQ1CDpAkYIAEQIAAAyrMViyWlblRGUS6LDE2m6rLTf3Np3VHleIb6Tdm59BadRQM5Mm+XSuVaPmHLkz1wle70KtBSgDqKYhXtBICWWWswjECPUELF8gLKOAAV7BWggejVUxxEyiAKCDAFiFI3SdUjTQSEtgkh9B9UYADsUKUq1ICjvSwAMIAi8HSkVwccoCN0ABwGKlwSCQKZDBUa/ordw69VTkUV7Ttok0L0K6HYS3pd7VeqKtkGrQXpNXzfJTvXHI0txBwNaOimTRiAAQAgAADGNYe2NJWymhWMRzRZuayzrOq4eiEvjExxwFm/MrBE4NzpkLLCeG1xxbYIuYfKiqQ1xaVmuPN6BQEwIFatv6YiqKKX0kOpsUpw2OcAKojcIgKpPFL6AKBY9MpZAgDpALppuyJ5FjmoERV1PeeargrGAsACwADALqBAlQUO0M2BDgACqGRoCwYVKmjeit3Trzk8Ql9KeQ7apEG9nE/spb20dUBRLyVz0KYU6tr8WPBd68yua2ypSWhAg6YJwDBhgAAAAFBKsTgkaCpTKyrSSKTlhTqb8nzZeMkoBt2qndo3KkzjqgYsGN+uYVGuxZotGlmQrsM12GsCoKI6EavQDUClsZ4feeuw28khfWAa5aoI04HUIQpyQhLq2IXN2xyVIABpwtCMZAqHCHtREc3xewqNKqkCBg/AVTlUDIAOAAbUBgyCygBLhQsem93D95M+QdTyXpRpRbooo9lze2mnmdBzYCzapBAJvu+S7jXFGvoWOqFBkjQAAAAAAAAAQKzQ25JUoUq3rBphBCuK7NeCFW9iYYxuJ3pdoouiEMm5xYPlgtz6QWhcEtBVzRloBNyO9ucAyXLZCYEgcrsohIeg6dLmNC0ChLR5NpJWCiEQlKZWEchQbSBeMxcIWrCoFSweIBXAVSFRUYEEvopd7K8ZHkVUyncxpnzTNfnEnvJLm0ZCHZrlorUxXZIfEr5r9qWPxpZiamhoaJAkAQCACRgAAADk/r50NIqIZx0tTSHSCuNiV7vou3RYmsbUG/pDQ5mkYWSxb1g0t3i3t2hyBWRkZnHSPTsAFT2OxwM2AM6RSdJ4JQ7adren3iAI5wAwVoJGQo2gOmxENfcKFEBBx6EX6Z7PDADyIPtSkPjYA2YXAC4AMByjpwBABwDQAQMCkgoNDbQL3ord4/dZHqGmSJ6L4l1Oi/OJPeeXtgoJNUWSi+adRlfl+671vHRF/qROaGgMaRoAQAAwaAAARB1Lsyz01lM1VBuRomrVbu0+xaGr5riIyBjy4r6jpGJOaTy29GDjCrZ+sM1IB4hEc8QmLhUAFYqnq8IogEm5LIachkmCyCb0zLUFKrC3DYMyshCapLpnJwfzd/qtJJfcWhmQhCQUlxgmdAAw0ERxgAyWqy56BQAOAHAAoAMAOaGBQcKABtcF3oo9x0+tGlRqrtQaFO8i5oRin+Wm7YVUOCpkUbwLaWEegZhvrXPOmX2OoMYAtAkAAAAYBAEAbbcICKIdpAsNhvbSClUUWfbuFEfLQjHEnupHS1SOSKNB1QMsQh4O1SgQoTkDOzmhgApHLhMgAByaM/oWAAE1obolUhKO3Q1DoQLZQDJP7CogUIKeiRhRmABVAEOBS7NCAsBCbTSQBnEWD1cuFEDg6NUAB3asIqEQhF22A0CA0wGWAp4cDwA4A1BxMcAiQyABfordxddIjyBq3IMmSYfzib2Fh7YKC2IAg+ZApPK9LtlzNEe/ExxBaFjDJkkAgG3YMAAAxo/1d5SlKtStSpORUkRNHLKycnVZEaVSZnT7bwYidepSOV/UjGBxZW+SrCCshxw7dXQdyo2W3YFTADNUjNNFDAjKsCVslVETYZ5XixkdGqMrFwmpcgUweaq502QUBfQCCAM9jWoDuEAEERXLQA1QFKkVwM5Yq70GACBg9EKnABYdAEC7QG2QYEDDZdFQIQGeip3Dr1V+oQ7kvSlTCnQ0ndgjvbQ9kFKzZjkoU4p0JN/rWuc6Z7ulmIIa0LBJgwAN2DABAIBx1Uvm0qKMiopl3colEaUmYlnVctZdXnqF5TMys+O8zmhxDdbkfI64EsRaYJErYH2kOQInDQGOCuh99QoiAGBeO7G8sjkOYntHJLMJHA4AmLkgUypUnQAgmJKsOQUAGAQAYpxrCgAmXO/awn4KGABwgQWg7igFAOAAmoCE5WIAS4CLMUAA3ord43ctBxLqcGUvxgQAXZ1O7CU/tV5UxcPAoEmAHws+rfhcM3PEQ43B2DYNECZsmDAAAJU8V1chC5NYy2UpWZaxrOpoxc/LWVgQRVt9uURWSsb03ZMLotTTkTR7IFIulyHGSesxRrOBqgUKW2ekHzmsUVWjVEAsL5SWYxSwmbkQ7WVKPRRPEMBOJI/RKAihMwPIhXNS11A4AAxGCZajjUX++gRlAWiwA2QQ6W2lpWosDsEAWKAGAD/QAQYAABwAwAGgoQUWkLjQDCqwVBANVE9nZ1MABMDwAQAAAAAA9YdqcwQAAAADJhgYDIzui8Kv7oPrjsm4sT7bPaWvU1bBIdZ70SaD6h9Ou49+e6ZHcKHlYkwE1Wt4hJFeI7tX9tJAtEkCAAAAAAAAAABxqVoQPGGAEYjlvSPKInuiRl/LpIiu3ss6WCfKulY+hlSQCFWtBJRGKpFHKW6IKwhAABGWpUhUhftCSlpzVbShFcB8TT3z85rHAiwAaDSfNFRwBU0HFxYyXmpd1PceTkEQ7b1oTkx/s2m9xOeePqGrlm0oAwekwvCOzAEw36U9c0Z/CAzB9JkZDUENDZM2SZu2CQAAaPWmdApZWKd0qFiLUjsdmtkpMwoQJELBHiDdhSwtykqzPyVlVzIeHHKnrGLhIr0SQz6/bAiklisib3YdDEBFR1hmkAloQXplv1guUBNMHkt1rSYNOtJjGQTtVdqZ3EoiNLgMAFIq5ZoNEUpYlHsAUiNFut4OElhYAM57FoEBALAMAGAAHPRbB50OwGIB0AEggEVHN+AAHAAAbgF0wAJgdUAHC2iQCTBkCBYySKhYGWSoAR7b3fKPtiYouBQ/F2lKoSWn3Wt/aE9ToQ7hLNqkYCl8L3WZrpniLUzbJgAAAAAAAAAAgKhemkVR6lVZX1RZmpVJZMWyYlSzWMcSl4iQpc6S/WMkCHGxkkits7Z8oSVL2wZ40CxCAaBRzaoWT7zliTZRCkFASUwDNxcCCLKEYlElFu+OwE9lTCY0BBm+it3y97F9SlXFnoMxbUAX5RN7rt9aLayYI5PBcDQ6lB/D8l2y55qZOw4xAG3SAAAQIAwAAFBY289bFg/Ug3aZUsjUJw/1lt6P171YX9H0GdQd/TxSj8oihDnS7428yEUf0itBEl2gWknSLo10mtR5SYbRGQCgf020ZhK0IlI5Gva3RVHhuAWBkWUITxWJzgSAUOHRaKoqGEKoA2SpopJGcwEAwCK02UDP8nYy0ABgAW0AsOggAcACsNCQYFGRgYtoAJ6KXfX3UU5BDOS7SFPEtCSf2Gt6XMsndNWkLMYUAl2a7zvrnH1mCxMaEDRJAwAAw4QBAIC8qO6h6iz0FBWZNSpHNFlW0S9WvLEkc0anIjsrtEKnJCgdPERUWriIVUHJTMKzrtnIc5JGARxRHa6nW0MBHLJNbA7CKCioyEwGNnvDItCMY5nQRnqCWbiTzWSeoQCoA0CAhgUAAAsE5VqOiwFcHQgAwAFoMmjIFwQ0LFReaj2pzz4eQai4F80dyaLT+ow3bS5QECp8MVyRXsr3XaLPc47G4QgKzszMDA2AIEmTBgDAuPellbFEHSrKXFJkWREya4rOgX4WDtSMKhdVzaInR/3KoK0QwcjBI1lluOhKeiVIWJRKNzk1s62HgQ7LpEgBYBI1KSeYmYDe0clZEEEDXUqKSlRqCHHSZL0MsQGYaO6p1RC5EIcUpy8FKZqZS1VDwWETs9rI+Z5sOABcjX1EDxgYDABgANfDAQyAdVsAACwAVgfoDIADcBiATsdgAAAAOgsADHQAAA4AAGABgAMWABVoLgtoFQINZBYEXtvd2/ez/EJdWjkXZ8qEVE671+GhnUOEPjRhMaZZwffSlO2aZQ0AMA0AAAAAAAAAAAB56WcuylK9GlVHkUugRnfcp+i/ai4tilHpUNXcKNAsQWrlWqSSkodQqgEbr559A2tkAwCAyC0BOvg9QhEUBakglBMPtusQl7oC0IZqNqMBYQGeal3dr9FOQQzGd9ECon5n03pqrzn9IlxBa4vh6FQYfizLd62zNEfjjjMzM6OhoWGbAGzStA0AQJV9t3RYPLBWRhdnLhFpeUb/3blio1mlyD7Re1x/S01XKnoJYuRAhVzmopelVzbRSKvVjDQfuYs0LgUEQxGZbJkxgABpJh/XSlGx6NFMGs18tVOC7jUDKHLYaBoaTUQKsOW3mZ4KFKFoAUQxRTQSIghESCouUVqwF4oBwAIAgAUAwMGwOmAxAADkADAWAAsAHQA40A+wnQ4AFgCAjg5AZwFgAODAAGCAhYSEqyLIwGC50CAA/trd4teeVsWsrPdgtEC9ktPuI90+7RSgrbZYU4T1H99ryfbR8x0A2CQAAAAAAAAAAIDRaUXjxaKInrKI6F8sIWLpUrVz0UWjhXFeiPMqozg06VJB68VcsbTa1GoIlXYKIhEpWRJgdTUDAAXSkC0lhv7FdhEUBUChRRTQoI1A3IcY1pXzcwBI3eo0cIGMBr6KPeLPLL/iUso5aJKl0ol95JvWAyuOSBgMiPC9lvbMGX0rKBbU0CBo27BhA4RhAwBgVH0Jy0Ld0SyzWDWiisgol5e9+uSl11thPOqdnTq6Sw8USeY0WG8vriAj81RNSDXapewkV+R2mU3SdZgcQDHPnTXIAMQAjj5l9AK2MG5ppqYBFMoMQy16lcgEYrHohfkGYJRpF5rpVaii0N0IBlQTPQqAhbIc1MP/ckAtAM52gdkdAMAAAAMAHQAgs+BWDJAFkNAQLhZUGR6KnexPDbdSl2jvQSwQ9SeR2CW8tZxYhUMUG4AKzPdd68wcjTuIAQ2AJgkAAGAQNgAAoS4zsrIne1UsySrKokhFUSwtRjWj2ovluCL6zz7XlVUu7l1mVi6IaZxu7tPplLHw0bG2aX5BBImmRpobI91wAFeqKTIlGsCcIBXvK6U2qoJzHPNo6tBtOh0UNOmiiaYcHACYwpJ8AzDoACFHUkSjFiDRBKK81KABLACADqBBhmAgQyOjwgVemn2Wm7YnYWjTWJwlVlOAyux937SnIAZms1gFglS+16gZffIBAAAAAAAAAAAAAABgtHTZ8oVsG+OKyiVLKyqrVK1SU3e/+9XvftVUZFmxODT7+tT0v0J11SLRuITmLh/ul/eP999Qj+fVfrVb7ZCSdqPZqFQqFeB8ahVApVKpVCqbdkilSAFSqVa7VQGkUjlzcgYqz0bzUakAQCrtlC9faE7PzADEIjebWVhfNZ6pAAA=",
"B1": "data:audio/ogg;base64,T2dnUwACAAAAAAAAAADpZmVzAAAAAJB8bsABHgF2b3JiaXMAAAAAAkSsAAAA+gAAf7sAAAB9AADJAU9nZ1MAAAAAAAAAAAAA6WZlcwEAAABkauW0Dz3/////////////////fQN2b3JiaXMtAAAAWGlwaC5PcmcgbGliVm9yYmlzIEkgMjAxMDExMDEgKFNjaGF1ZmVudWdnZXQpAAAAAAEFdm9yYmlzIUJDVgEAAAEAFGNWKWaZUpJbihlzmDFnGWPUWoolhBRCKKVzVlurKbWaWsq5xZxzzpViUilFmVJQW4oZY1IpBhlTEltpIYQUQgehcxJbaa2l2FpqObacc62VUk4ppBhTiEromFJMKaQYU4pK6Jxz0DnmnFOMSgg1lVpTyTGFlFtLKXROQgephM5SS7F0kEoHJXRQOms5lRJTKZ1jVkJquaUcU8qtpphzjIHQkFUAAAEAwEAQGrIKAFAAABCGoSiKAoSGrAIAMgAABOAojuIokiI5kmM5FhAasgoAAAIAEAAAwHAUSZEUy9EcTdIszdI8U5ZlWZZlWZZlWZZd13VdIDRkFQAAAQBAKAcZxRgQhJSyEggNWQUAIAAAAIIowxADQkNWAQAAAQAIUR4h5qGj3nvvEXIeIeYdg9577yG0XjnqoaTee++99x5777n33nvvkWFeIeehk9577xFiHBnFmXLee+8hpJwx6J2D3nvvvfeec+451957752j3kHpqdTee++Vk14x6Z2jXnvvJdUeQuqlpN5777333nvvvffee++9955777333nvvrefeau+9995777333nvvvffee++9995777333nvvgdCQVQAAEAAAYRg2iHHHpPfae2GYJ4Zp56T3nnvlqGcMegqx9557773X3nvvvffeeyA0ZBUAAAgAACGEEFJIIYUUUkghhhhiyCGHHIIIKqmkoooqqqiiiiqqLKOMMsook4wyyiyjjjrqqMPOQgoppNJKC620VFtvLdUehBBCCCGEEEIIIYQQvvceCA1ZBQCAAAAwxhhjjEEIIYQQQkgppZRiiimmmAJCQ1YBAIAAAAIAAAAsSZM0R3M8x3M8x1M8R3RER3RER5RESbRETfREUTRFVbRF3dRN3dRNXdVN27VVW7ZlXdddXddlXdZlXdd1Xdd1Xdd1Xdd1XbeB0JBVAAAIAABhkEEGGYQQQkghhZRSijHGGHPOOSA0ZBUAAAgAIAAAAEBxFEdxHMmRJMmyLM3yLM8SNVMzNVNzNVdzRVd1Tdd0Vdd1Tdd0TVd0Vdd1XVd1Vdd1Xdd1Xdc0Xdd1XdN1Xdd1Xdd1Xdd1XRcIDVkFAEgAAOg4juM4juM4juM4jiQBoSGrAAAZAAABACiK4jiO4ziSJEmWpVma5VmiJmqiqIqu6QKhIasAAEAAAAEAAAAAACiWoimapGmaplmapmmapmmapmmapmmapmmapmmapmmapmmapmmapmmapmmapmmapmmapmmapmmapmkaEBqyCgCQAABQcRzHcRzHkRzJkRxHAkJDVgEAMgAAAgBQDEdxHEeSLMmSNMuyNE3zRFF0TdU0XdMEQkNWAQCAAAACAAAAAABQLEmTNE3TNEmTNEmTNE3TNEfTNE3TNE3TNE3TNE3TNE3TNE3TNE3TNE3TNE3TNE3TNE3TLMuyLMuyLCA0ZCUAEAUAACmrrfZgHIEok1ZzaBBlEnPRFUPKUewpUggpiLlFTCEFrbaKOcWgxdo5hpCT1kPolGIQAqEhKwSA0AwAgyMBkqYBkqYBAAAAAAAAgOR5gCeKgOaJAAAAAAAAACB5HqCJHuCJIgAAAAAAAAAAAAAAAAAAAAAAAAAAAAAAAAAAAAAAAAAAAAAAAAAAAAAAAAAAAAAAAAAAAAAAAAAAAAAAAAAAAAAAAAAAkucBnikCnigCAAAAAAAAgGaKgCiagGiaAAAAAAAAAKCJIuCZIiCaJgAAAAAAAAAAAAAAAAAAAAAAAAAAAAAAAAAAAAAAAAAAAAAAAAAAAAAAAAAAAAAAAAAAAAAAAAAAAAAAAAAAAAAAAAAAkucBnigCnmgCAAAAAAAAgCaKgGiagCeaAAAAAAAAAKCJJiCaJiCaIgAAAAAAAAAAAAAAAAAAAAAAAAAAAAAAAAAAAAAAAAAAAAAAAAAAAAAAAAAAAAAAAAAAAAAAAAAAAAAAAAAAAAAAAAAAAAAAAAAAAAAAAAAAAAAAAAAAAAAAAAAAAAAAAAAAAAAAAAAAAAAAAAAAAAAAAAAAAAAAAAAAAAAAAAAAAAAAAAAAAAAAAAAAAAAAAAAAAAAAAAAAAAAAAAAAAAAAAAAAAAAAAAAAAAAAAAAAAAAAAAAAAAAAAAAAAAAAAAAAAAAAAAAAAAAAAAAAAAAAAAAAAAAAAAAAAAAAAAAAAAAAAAAAAAAAAAAAAAAAAAAAAAAAAAAAAAAAAAAAAAAAAAAAAAAAAAAAAAAAAAAAAAAAAAAAAAAAAAAAAAAAAAAAAAAAAAAAAAAAAAAAAAAAAAAAAAAAAAAAAAAAAAAAAAAAAAAAAAAAAAAAAAAAAAAAAAAAAAAAAAAAAAAAAAAAAAAAAAAAAAAAAAAAAAAAAAAAAAAAAAAAAAAAAAAAAAAAAAAAAAAAAAAAAAAAAAAAAAAAAAAAAAAAAAAAAAAAAAAAAAAAAAAAAAAAAAAAAAAAAAAAAAAAAAAAAAAAAAAAAAAAAAAAAAAAAAAAAAAAAAAAAAAAAAAAAAAAAAAAAAAAAAAAAAAAAAAAAAAAAAAAAAAAAAAAAAAAAAAAAAAAAAAAAAAAAAAAAAAAAAAAAAAAAAAAAAAAAAAAAAAAAAAAAAAAAAAAAAAAAAAAAAAAAAAAAAAAAAAAAAAAAAAAAAAAAAAAAAAAAAAAAAAAAAAAAAAAAAAAAAAAAAAAAAAAAAAAAAAAgAAAgAAHAIAAC6HQkBUBQJwAgMFxLAsAABxJ0jQAAHAkSdMAAMDSNFEEAABN00QRAAAAAAAAAAAAAAAAAAAAAAAAAAAAAAAAAAAAAAAAAAAAAAAAAAAAAAAAAAAAAAAAAAAAAAAAAAAAAAAAAAAAAEAAAMCAAwBAgAlloNCQlQBAFACAQXE0DTiOpgFH0jRgaZ4H8DyAKAJMEaCqAEAAAECBAwBAgA2aEosDFBqyEgCIAgAwOIplaZookiRN8zRRJEma5nmiSNM8z/NME57neaYJURRF04QoiqJpwjRNU1WBaaqqAACAAgcAgAAbNCUWByg0ZCUAEBIAYHAcy/I8UfQ8UTRNVWVZmuZ5oiiKpqmqrsuSNM3zRFEUTVNVXZemaZrniaIomqaqui40zfNE0TRVVVVdF54niqZpmqrquq4LzxNF0zRNVXVd14UoiqJpmqaquq4sA1E0TdNUVdeVZSCKpqmqrivLsgxE0TRV1XVdWZaBaaqqqrquLNs2QFVV1XVl2bYBquq6sizLtg1QVdeVZVm2bYDrurIs27ZtA3BdWbZt2xYAAHDgAAAQYASdZFRZhI0mXHgACg1ZEQBEAQAAxjClmFKGKQkhhdAoJiGkEDIpJaWUSgUhlZJKqSCkklIpGaWUUkspg5BKaaVkEFIpqZQCAMAOHADADiyEQkNWAgB5AACEMQgxxphzEiGlGHPOOYmQUow555xkjDHnnHNOSskYY845J6V0zjnnnJNSOuecc85JKZ1zzjkIpZRSOucchFJKKSGE0EEppZQOOgedAACgAgcAgAAbRTYnGAkqNGQlAJAKAGBwHMvSNE0TRdPUJEnTPM/zTFE1NUnSNM/zPNFUVZ7neaIoiqapqjzP80RRFE1TVbmuKIqmaaqq65JlURRF01RV14Vpmqaquq4rwzRNU1Vd13Vh26qqqq4sy7Bt1VRV15Vl4LquK8uyDWTXdWVZtgUAgCc4AAAV2LA6wknRWGChISsBgAwAAMIYgxRCCCmEEFIIIaSUQkgAAMCAAwBAgAlloNCQlQBAFAAAYIylGGttGKNYa62JI1prrbWWVmuttdYaaae11tpqrLXWWmuspdZaa6211lprrbXWWmstAEB3wgFA98EGTYnFAQoNWQkApAIAAMYo5RyEklKqEGLMOSklpVQhxJhzUlJrrWaMOQgppZZa0JhjEFJqrbWaUuekpNZiajWlzklJrcXYaq6llJJaay3V2EspoaXWYq251lhKSi3FVFuONZVWWosxxppzaym1FFuttQbXUokpxgIAMBscACASbFgd4aRoLLDQkJUAQEgAAGKMUow55xyEEEIolVKKMecchBBCCKVSSjHmnHMQQgihZIwx55yDEEIIIZRSMsaccxBCCCGEUkrnnHMOQgghhFBK6ZxzzkEIIYQQUkmdc845CCGEEEIpJaXOOQchhBBCSCWlFEIIIYQQQggllZRCCCGEEEIIJaWSUgghhBBCCCGkklJKKYQQQgghhJJSSimFUkoIIYSQSkoppRBCCCGEEFJKKaVUSgghhBBCSSmllFIKIYQQQigAAODAAQAgwAg6yaiyCBtNuPAAFBqyEgCIAgBAiHPOSauJUIw5aT1TDDpptXfKGcQgxUw5pBik2jnJmHISQ2ohZE5aiTmlEkqMPdhcYw0CAAAQBAAEmAACAwQFoxAECGMAAIIQmSESCqtggUEZNDjMA4AHiAiJACAxQdHqwgXoYgAX6MJdDghBEARBEBYNQAES4MAJbvCEN3iCGziBjqKkDgQAAAAAwAIAPgAAEAogIqKZq7C4wMjQ2ODo8PgAEQAAAAAAUgD4AABAQoCIiGauwuICI0Njg6PD4wMkAAAQQAAAAAAABBCAgIAAAAAAAEAAAACAgE9nZ1MAAIDcAAAAAAAA6WZlcwIAAADyXjFFHSe7l6KZnZSdnJiemJSSkJGPko+OlZiSjoyLiI6LxNi7S2mx6egnRQBAZizrb/8VRITsltm0kSShBdTqP8/XJLg3dXMBOtst6e87geAngq1EGq0Er92h/fEmFvITBZYKmUjp1vyBNXtkQaoFVEv5k/qD61JdbZcuL1vALpMEAAAAAAAAgLS0U4SKR0dn61jVr2oOTEQ8UVFXNE5FAKl2TVDZNyRVchsiZNo2Ss5CjgQqCCEiyeaMSouCZqGt6txl1j5krwgBsqlqNqJEJlAgUdiTTaMAAASUB1xbi2oDnqkCAMKXXhyrUXzL3Akw6i1eCc/JsWbh0vyA4BISCfuQAf7qjerfCaxTmBlLATTojXFWu93+8QYW+u8QWJQG/mm+t4KAtOvqkvxSLJUluXMIAAAAAAAAwNnRCXg2IoAC+guqq0VZkRFEZYjKKv2FcIXIWTRLp4leoJDkhBazFzwAiAVE6RsgA4BAyZtTQicAsAquXwRS8CEB0jsNmO7izVQ1caFXigZHuEkc/3GTL3AJc7lIQkGmgh9+++3u95Wy4qfT4VRGDfw9tHZr+8dVouDRab2UUNSVHn5geSsIaB5dXZLLjoa4LBnRIAAAAAAAAACgndmodhRBwVWdAtqoAIpEjiuChSp1QqxIkSRLZKIAtAv5UwKFJCekBZBqQxM8AsAKi6fMDYgMACqK9OVJjcQfyEQbogWxCgAA8AjwBBUwzPIoUJowDMWr0Vaq8IOb4GWYo2IH2FtJYg9eC+7h1xVdpzVT8VQEU5HnNmG128MfV44yjYOqSwEsOuI8JjwC6Zv7NqWtuiKvLBnZEAAAAAAAAAAEALGganwFxuUyVK9ohUSVmkpUHDohCf0jsjpQ1gcFPFD1QAkUSOjUQCamN7XFS2QAmYLQBYGEkpqaGxABLTRKWCmKTOEbAGVPEqB4HTLcVabRpIUAF/QXswZ6SLgBmAd++x3dr6tGGT6EYyuR6czzSGntTvHXk6NO6yHOQ9JyM86t5Z1lAMJbCcge0DxiDZniYpJBGwIAAAAAAAAAAJ05iN+tAgqA0wFiExeo9VIUXC0FUGgmF+klgZy8ZUAUQAI1kAmeFE+oAGC/IAAZBA14NEDgZtB4ggbUswECFZZtyAEagf4mQD7qYij9NCxjad4yCwMu2DeGHqguFRQJXvsdwu87ZBm+xMdSANPBZ1msdsf46w5Zhh7CsQxC0T7L4vtkD6TZdikaSlkySIMAAAAAAAAAxPISK4o6IKFiEVWirtKKiv7RfyYiUeYSRD+JYiE5ulpAAUiQNTBO8PCkipugoFqhVOEJDUH3HzkBIAAAD5Al0EC/E6CMdiAFkJSGt+reAj2MOAoELuhPGD4CIVSOAD7rrfVfd69Cvx70ayiAZZc8Nqnd0X2/QhXq8xCuhcJ7Hhz+AwlVANJPAOu0JLnsWE/AEhANAgAAAAAAAADSBVS+KgCAMwdNgjcIBQGHWwFRyL4FKo4llnYeCAiUDBqBAAKaE1oA0oKGelmpKgW0iGcCuQVAwo/gV+ogrHiCRAUvA1erAQAA8ICzgILKg4ZhKV09FCQJXGAqY2ABJS4e663tH1eoQj9m+rEK3HWVncJpd7Q/V+xCfx70tYirCW8eKB6B8ImP7BKUz65RWTIEYBAAAAAAAAAAAO8ERL1oAUSxFP1dtuLQf7EcsQJEkvqBvA2MaiQaBa0CICBdCS0A1YLEHEDIBYCCoK4SyKSFAuoBFXiVBAAJeIJmS/HwhKbZAABKpEA9gKFeA0O9esh+SBcuMEPWJSBk9gAe22363527UK8Zx1BAyxo+D5LSbrO/rjCFfh1kXgphpuU8EH5g+ElAdqRL2sq28qQsZAjQJAAAAAAAAACAqwFxZjsE1EyqCtoFIApQE6go64SorER5KtBZljQrQVoAAq5SaAFoB8QU+h0QACG4CsikoCBw+NIMaACsAKsLkIDmswWABwHy1UMzwBeyPdICANmATAkagXDhCP7aLfbfHaYIj4OaF8Hon6S0292vq6wqPC5qGgZp8uhYFD/QD99cqktQLt6TyjJDskkAAAAAAAAAgE4BOotbAahOsqxrNVnT7ypJZWUgEkVRlYx+J6pqQKAN9Wig2oGAgGwKCsASNDyAVkAFiASuAjJZAFANyKOQhS+SaPBsCR4B62sFgKr0C5WgAgoqOplFc5EWXADIgKxhSwAJCYM33trN+q+TVqE/nfStAFrxJKPdZn+dtCv9M5M6NE0sneQdLED4CUBdzay20rFUFgCyQQAAAAAAAABAcweoK7oVAKALEBAQtzoEOhBAQEStEsWxxKhqQqEjhUwA4Js2AbQLmuARAIB2AAhUNeAJMlkAJEpHzRlQoLLA//oH0dUAAHgGFG6MiiRDT8goXROojkgX6LmKCoSksQDe2i3q3xW6UD8VYRnAFjzJaLe236/SVfiZaT0MUguesfzA8BOA7Ghe3MqUXSoLGLRJAAAAAAAAAECbbBBX8RQQlzoFnEYAAaA6UFGzIkTWHcg+EFX4yQYiUgABskABJG2oQtUDAL4ggGYDgExOAPIVK1MAQIDIQFwK/wAayAJF1YUKof/ghjRF1bhpATtBdggJF1hc3tpt9q976Co8JkoPBTjDvGG0W7vvV5sivC6KhVUK7fiBLrzWpnK1lSk6JVrACAABAAAAAAAAALpykE7rKQDUJFm5Qh1k/ytanoyrQEC6mgPLtwQ5LwHgAasBWQACZIGCJ0lf4CYAsgDIXQkCBLWlfLKEgkJAuA6i8E2gC1qaAMGC3WZ1aZonXekaAfqPpqIf2APe2h3srz1kER4zWFVgZ9lrM9qd3NcesgiPC76Sdoa8jnewAOGtBMTq+iWwlSUXkGgBIxoEAAAAAAAAAOhSUFtTCgDQaUCwCtrUXIFsAAGaXYUsrGaT99JEWwNA+iIB5AIFzwKgJQBxlRIC5OYEAZoHOUALIEAzAgmshC68k2gqSobq0jwcxXWBfaOfgR5YBFye2h349zO40I9OswxRMTuF0e6iPu4hi3Acgi0DUrm24/tkajRFFtjK9qQELGBEAwAAAAAAAADE+VLUqqkNCTWV5EJda1DnQi0UFYlAqjNQHyWyPzhKA3KAgPSlEwGtBgSSJwA8CUstdUCnBgJY/jRZBQWBGLC4ggrQVQDQxZJVqALMqKokulBoLgn0DJWgCxfIntod9K8zRRGuQ4jrTYg62GBnXIR2F/txpiji46HK6gCvFG07fmD4CUC2qboJbmW2gIoWAmgDAAAAAAAAAIBIB4iYREBwIGBEAREEVFmCysX+IqNqCfVQXhzIQCKFAIVs0QK30DwADwDIFAB9IQC0ICk0m0AUBAKarCpS+AXDQPLiGzSaJQs/6QIoyJaAQQCe2h3Cr+sSVZ87XcctaeFDzjyEduf0cV2y6MdM6RHf0kHOVB6B8ImsPurcrnQBKQsABAAAAAAAAABAFcDtBpFqAVw0Ru1OHdDfitpYyEQRKLIqutlBtRJaj0uoAbB8SwBYBgR4BABQaQHgHYDLSkWhdBQ5ARABIOAB4XqA4gWGIG2gAglG8qWHINiCwR4WsBNTAJ7are2vM0XVr07qeCHQQhHPvAjtTuHznrKarpnr8QYETSOdufzA8pOApC7JKF/JqZkFABoAAAAAAAAAAMCKgDKGgprGKuQWQIQAFVXI6M9KRFQpoYSyOtz70fdFWr4lAWAJIvqBf2j0U8hmQaF4FaVNnQAtSAq6Koh88S9hSB4USF1oAYADvoHswgX6bxZIftrt6tfVsqiPyOoyRIk+8xDandzn3aroj4Pp1Yl2lSBnLt9vExBVrot3apyAlAUA2gAAAAAAAACgncZDQdoAIkAuVKDWqDYyEGUNKtVCuDQYxRh5KYYC9IEEfEsbzAq4AgCQBQBwBaSQcwkKcZNlQIISNnQJ7SfUIziUWPFRhkg9pSFpvtAcWQD7mAUCFX7a7fbXNWUxzYGE9UKkBjljCe2O8eteqpjmylgvRJgEeWx+YHgrADWjqwtspV0uwCwZAQAAAAAAAAAAoJoN0ogISJeXLgEsgAgSGdVE1FEJixwZyEBmtYRCPwuNakIAaLZBAEgbKkg9AXinCt/0XEHOFAB4aLIKScFFvnHWVr6BZgIAmioLEpF8ScyiesOCC/yQCWYBftpt8fd1ZDEdmuuV8hJ6ks9unb7uo4rpiJqtpJ1Az+N4xJJ+Alhq9otblX4nVJaMbAAAAAAAAABAAMEDVIwFyZ52CGgDIAawtEBNTd2g7C5DV4Gl9Q8ABdU15AwICN+0AaAFCmK1AKxUAUIKmRRypgD46fUE1qCFDTvRs7VJVfMBAE3GxSAFQIFVyMAsqgEXLvBGJlGBjAo+2s32jzNMMR2VsW4NU8zdNp/dHn/uaVfT3KWPFyE0Sy/Nj2X5ZPvmxTv1XUMgWjJoAAAAAAAAAAAApwrqoK2QicxaqKyoG7Vq95MkUJBZU0AlRE1FBtJ1AkBAtnAJ5FtYDQB4kACSwrULZFMAchM1CQIyYEPPIFtBKDSyACBDnk0QIJMv1VJgqofU4AKf0PSACl7aze6Pc0wxVYOtW9M04Daf3Tp/XZdVTRM81634koB7NN9PArJ9f7UVK1spWjJoAAAAAAAAAICqUxQUAAwQi4uosmJVg4AoahNFrb7IWFEiJIplRVa6gBWFgoAsaJAoahWAFRlAAZaBbAqAROkoLAGQcP2BNAQP2EkCGSKuAIAgmcAVZD8hHeECUzQ9IAE+2m3u156q6FWjrFvxSZYex2d3TJ9n6iL2QNq4De9IvcWTRwzpU+37i1uxsiVpAYMGAAAAAAAAAKgA6swAZQMFIpYSS1esItCf0S9kgAJF5VJYAsujkIR9ez7bBMgJUrCK5lwjAJEBFAGHBtkUgOIlUwgQwTWg/VQo8AAyyAEUSFNlssVKV4AZenpAAD7aLe73PqqYLs3GSnvTyt2Gz+6Yvq4ls+kRsFfGW4RQbc4PLG8FINv3Z3JZclYCctAAAAAAAAAAAACyLWg6dyiILomACgAGY0SVGqLsUw1JJicagXXOZEhANgAEWAkKGchZCHCjARCEiwLNNgCCEu9Ch+aqkElA4QYG3gVoroZ0NWQNCZoAJfgGGUj+2R3U17m4mI8gjpW0Ddqt6eyu7n0frqZLi+fI2LjanO+T9s2LW5miwRjlIAAAAAAAAAAAoAos66cqIpA11aio0g/6W70CBCiIWLExLIVYxn7NbSUIsAwoSwbRLEQAXzYARMC1gOUCgtJ9aTYPApSrQfYKAD/AgGo3ANAsNPmm5iLBxc3YXzIAHtod9de+uJrmKrRxa2jwPIbP7h5e98XFNHXxXL3kPQhtziOC9JOAbNdPW5m+ZTQNAgAAAAAAAACgAHi6QTEC6kicCgiA5kAuLBBRl24gsr8FIhOV44jfbQKrACgsAwpdII0nSuCmCiAJQga0QYBE70fOQgOUC5pcE1gDjxQADLAyQIE0ZIOlOnLBKjFrCh7aHe3XdURxXbOQ61ZQRLodn909vd+Ls+txiGtlvCm4YnxvJSDbVI60lck1SFrAIAAAAAAAAAAA2lU6FRAANUBmBWrqqxFJqrOCKGtVgXSdAzKQpCkvmSJaKCisTACaLDQPCwmAdQIrvqECChQaTwgSWWhAywUWV0ob8ACk2QbASE1pqRoXQIkJswBPZ2dTAACAlAEAAAAAAOlmZXMDAAAAuBV5yBeIh4+8u8Obw8Cr152925fWs7S0vby02f7Zbfr7dUxxHBMlK2WnUbsdnd0pfL7HZNc8CW31oDcNUowfWH4CkF3SZluZNcgsYBAAAAAAAAAAAACcBhREQTwblwACoEIWhLqUqBitgBwvX4KMEbKKel0VUlBQWCZQACwDQhd4AKBdJWTSFiSCeiRTEFBcILOqKPwC0mqCAAlUVD8ugAmGWQDe2S3i+z2s4nEcoqwu9Apxt2OzO4aPX+rqc11iGS8GKMiXOvl+ApBdbQrJZXI5ywIGAQAAAAAAAACQ1iRWQARABbAUakW/oSTVNciss0CqE1RCVkZeVwYVAFrIJgAAK0FEW6wA0GxADrYggQwovMOCCyyvBBS+gCcJpC5ZlS6oFtcCeo6pWQD+2U329zXdYu4XJSvtbZag29HZrd3XJ5xi7heVy5StiuCSO+9gQBA+2emkIbNcMFrAIAAAAAAAAAAAANK2IOoFAiIgWECaxgHqqFobBcggi9q9Uf9yDyqkeq0WEhBQcLUKANBsQ0VvcQOALMiAdgMAiUo1W9AEcEHzqw0ksDvhHSQ8gFRBliVyesMP2BeyCl6JjfT3To+6rhdlwxism7TLEInt+usqjzheP5QPxqbAelUekax3CZAG66V5CW3XdkbR1BCUg6YN0AABAAAAWEAJCeAdvUFxFwWjAFYAR3CBDJqhgHVARFXULK3GQaAC14uIIgIyoGofAEDIQgqawAFfGg5ENlVyBKzMQAGaKQTIWUgLAFSBR2D5sguXHRC9FgBAuwHPZnQAvQOAAh2iOqQCzyXDFva6AMCBKUBAFgBgm8AT9MBFFcDCRWIAPomN4PecdjVPD6oMYzbP1El5xDb6dYZdHMeHHsNYzBLV5PzA8qlf4mu2a7YyRWxBDWQTsAGQIEwAAADZFtQYVYgk9Ec9WdZZBXWWdSBKSMSoLkux9KYKWMoys+sMpBOAgGUOGAEgXkghTbMXkCq4AIiZRVfXkDMDBYADwFShCpJ5HZqCCaAgj4Ica0W6QbP5AABIAQdmQFcDDGiBbKFLlg4ackDAQiwFCkwDAI8HkOihIsCFe0GyEBCwAD6JTeD3Hk52HQdlw5hMovaiRGJr/nm3Rx3zSxjDlCwDtTblexeAYXHd1NzmTrtriI9uQTkySRg0SIMgAEBsLgK0ARSQWAV06Bgo+AYsw1Cl/6rIgox+9yayP4JCQBYic4WmAQUBixUgABoHQbSlWlqAaRVUKBBJVokR1FSAEAA6ADSeCGiWJcwSoICCPAtqThEoE8gWAAZoHqRRgiHpZaCiIJZAACmoBdUCAIa4iKtAAW0gC2QasJCpLAYyLtBUUMk0AL65bfj3Pdxs7h9BmglbL0shLrej+PiEU8zzD72GKZsia8MPDN/tUnMT1LjaptA0CAAAAAAAAAAAgLZaIM4kJaAksl/VqO/pB/3XURNkJSSUS5Zhyc2VKAVayAV9IYsAEAHNQAOA3DxEegCgBQoAqwUD9C1AAOpZEKhGwBMAaKFXIBONEEmxEmYlFMRVBQY1li2BdPXSQJDI9DQAHomN4Pcadnb0F3KYkE2b3arKI7bxr6ud6uofsoY52aVoXYbvXQKEwXrtl/isXS7pghpiOWjTpAkCJEwAgLq8dCpYK4ACtDM6QAZeDgVyC5lVyN4rXpHECFFTQ5Y1VYA8oF2o1QSRFAJigOwDGQAaL0AGrAYAI2aFDTIIZ0LONewAARqtgoJmE+xIIQIAHQA8oZkHZPNKkwBdBQCzwjftFEMi+HFVACDRA9UKgCGgAK4BIIBvkIFkQIJMg4xgYDBYwDAAHonN4PueTnHES8hhjJbBnoeyiO3w42qnmuOPuoYx2QR72pxHDOFdAhZY17nW9qZriEfQYjlokjAAgqANAIAFUFcahIigbrIVnAiggKrXLaDrTidAC2blAlml35Ut8HxCHnjEdcRVISCAHHAJAF3m4iSBWoUNgPbAFQVkgjoLyBkQBMABwCVbALKFpBAAFFyDWNYDMwM8BQCqRKYJ9QgYoD8gjwbUBgAYEFCAaAMs4O4AoIBvkoFwoWLRcMlYGMAAPonN6NeZdjHriy7DlK3TqJvSiK3x/TXt6gg/4jmMxa6Ea3F+YHi0LLTXfom32iOXRWfQAACAAAwYAAAAVgExjRVAxeEEHTJQiM0oEWWdZFFTg9p11B1UFoEEHg+oQr94hKwMAFGwAhYAWBmoNVwFAFfeBVxLCA8pLAOiIIFHqyCQzCwkBxRAwSMFlygEFgFZAAAdSPCknmEWCIhsoYeAsywXLrfIrAEGkosB/mhN6Ne1nOJQD9qHMbg8ifbiJFprfH8tt7jCj1iWMdilv16YRwzjJ4B1nde6+5RdrAta5tEFYYM0bdOkDQDqAFQaBKfbE0SKCqgDQBWIxUVconoZqFisk7b/L7kCIqBZkBbkCDSThwkuECsgBcDKQhpwvQAAU5CwAGSVWuRQ/zI0EUSqAL0A0Cy0ENUJIyABJMTyOXFRT6JoxthJAj1l5AiIVskSE4J4gDQLHgMAiat1mEYBLC3hbjDBamECAB0AMAAcAANYgA6LCzIDlgqGBgOGjIYBQgVemU3g1zXsYoozSjNll6RSF6Yx2+H9texiCpe4hjHbpK9O4B0sWMIjDJa68my7dg0BC1hmkAYAAAAAAAAAAGEZVHNRwAIiDhCsAuQebpBBHQqoqpU1sAwywSOgjTRFrBZA6sIXQCwWkOWUgF4KUGb/IhRPSAMUCKLpigQSUAAKns/AVQasAs0AgJ5MWwMUIPhIBkpgwQUKsmBqFrg0HomN8Ne9nerSM1WGKbikhLs5idgCP+7hFFd80WsYostCuBjfuwQMXbDUzFtYSNtbW6ERsEwDNGHAMEyQBgBAxUsUjKMCqiBMUiF0flwFcsUJgFo/kxgpMIwuoP/KGhTFJCvrQhZ1VqWjWVAN1FWCyBZgUxe+CTDThGZB4wkAoENxgSQHtCAwD2g2gSSgARCFZgJx6N6QEfgFqFgGFKACKgtSALAFBDiYAAMuAGQCAA9gVqaSkBBQwZBZkMgAnmjVzB+j3WKqM7WGEdukz2IUWhP4PO0WU31RexmzE03XwfzA8GhYrGv/wULg7rafpUteMyMoSJq0TdsmCQAAZCuIeKECiO1wgQ69HChUI6IAihcgkJQQdfcnKrMO1FRdhiqjRCZ4gEZBDmg2gYAeiASuLgDkFiGFVQAsxlD0ESRQgOibyChAAASITJkuUS/IygAjC4CDoumqIIADHQAAOrQ2iAzQBOhQXCDTX5AaAA4qAAPZAw76IwAsAAAsOAAAWAAUADodFgALAFhkSJAwYCAYWDLIkAcuWJABXrmN9PszPeLqnTqXMTFdMLmt9ccnPeLqM72GGdvGYE3O962lXALbJSnUacmmAQAAAAAAAABgIVAT1RiNyVxRNRF1VBKLKxbBkkxkojJrYdmrVZElPEEbki7QTAAokEC1AXgCURqhsYIAImdWWaQQK6BAGRBxBQIEAJBnweoC4lK0BDAjSlAhfmgDAQLpiDTgBpigO0QFGr5otczv1T4x6UD2MhHLUijGoTWBz5N+MemJrGXOug/rovzA8mgZqF/zSXevc2QzlmloCGpokCBMmLZJAgAALQcoFQVUXQ6QwSRDAVOyINSlKhl1LVHUKoOi6oSUCgrba0gyKYAGRMAlCw5mfsC1gucDAFC9BWgTKNSGshKiD8wAgQlNU90FAQYaEGAuHzCzuRs7cwEyAAgAeAIrCgruAAAkogGR20LzOVCAAAUuAAALNDrAShduAOAKKOj1AJgOAD0HADoAiwVAB4sBFQOJADlBwmABFwP+iE3g555OMQWNvU2YSvqBRWznH890iylUrNFHsjaiHY9IxqMF1C/Na7ZamYaQWPeY0TYAAKBNAABAGxQcgNM7jaAyiQVWu1eAxgFpCWoNK0CVyhJqgxRKkkwRKwtAgIBmAdgDcgSaBwBfMIHIkYVmIXKAAOB0AJ4L/QnNsYa9hl2AgOY9oLoH2oXACABgFWwCCqAB0lWoKsCANBYALPFDWgAAPQBodKgsVBpYXC4EggsZC96IDeTXKo+oAYxhTDLhyiRiG/24lltMMZC1ethWJdRo3sGA4PBI+mFd55XGpTlCYkENAQ1mAgBgmAAMAAAA1oCoFgEREKKCGM9MALO8AjWeFyrQQe0hKfs2kKDRIQPXi6YJAGsQMHICsAPNXIOCApB2AQSgugVZ2BkQIDGxV88GahugAALIAXF9QLpIgDYACpijrgUK6AAAPQF6HaqsgAAZoMkAACwApgA8gQBZA5oBFy4ZFv6ILejrGnYRtSJrGKGeyEsJFrEDf9/TKWpQfI0+0uuoqqV5RJJu6uf+mq12tkJiAQ0BkzYBwIZB0wAANIBiG7B0iAIqA/1UVsNVmiBnNqAoll0CT7jxRCyM0pRrI0FzBAREgDyMLADXQrv6QLYA7BOArljDvgK5EAAogQNALeyVIBugAAKNVhNpEERNCzwLAACQB1gGACDg7AxUTQFAPaSdAHoBAWCGSpDBksDg0oBFpkGGBN6IbehjtUfVWuk2jMU6Ap5BInamj7PcoveJ8tHDdjK7JuYdLAjCo+GDdalfmtsj05CJBTWEDJqEARggCBsAAIBTQXOjCqIgqAPEuj0AKec3UMJ6LNAY5UJgeROIFDQK0kJyl0jySwCxQYKdzwIgQXMWNgGQAUUpms/AvoLIQxQADwBfgogLXAEHQEBcLzSUSKuJ3ckCDdArmCzkATTY1tCrNEC1AQWeAVJPOEAHBQDgKmAYkKhosFBhwVjQAP6IrdHHmU4VayVtmLKKiCsMGrEbfjzTKmLsbAxztuyq2ppH9Fk3rVa/Zns7I5MExUImTYMwABsgDQCoAiqSCXgbnwgxXorq6qogB1zPBKJErlgvLH+pClSFCmhD5QB9AQjQgFYTQHYDauA8AThGxT5ghcHjFeRNRKqgMAUC1RgUODlAQQFEwCUbkE2UqAYhEwAU9EDXAE+QK9ABAA0IkHFQEeALVLUAbroAWAAAq4VBMJAxgJZBSCBxwUoA/oitwccePlHrTOcyJVqcwCJ24Y+z/Grqh8joJ69g0ALewYAW6ZHww7r0S6ysGXGCFgJIGwAMwIABAACAGCdIOzECKIi6PUHVOADaZRVqPC9UyJcU9YlxNUQq5AnVQmUC6UygEAUZyF8AyEKkTXgUADeGEKAZWFxBkoILSA3SDLQgw5clAAjUI4jMkkp3Ap71AAAQ8GjCKEgTONABNIkSsI2gWkrLLPAAIAEAVxhwYUEOSGAAvmjtzMdqt6h6FtoyYRMNVxwcWifwPO0RXR1iWb1CpxJoaR6xhE97qblkR7trrBmxzIIzGrRB0qRJ2gCAAOLpAlFrACwZo2qdFVCUJaIaIsnxipZg2cvLsbQJmg1otZFZQt0A7EJkILkAkC0iSg8AtEFwxEZXZqg0C5ms0gIDRKBLsADZwgEAHQACHshcoV5gKSA7AdiaIqrQqwJAoAcQMHYWAMwWqA6CU6AAhoVrApAuC3AAd8JgYBVUA4AOOABgAAAWAACADnSARQ1kZAgsaDQkuFgGqCyoAE9nZ1MABMDwAQAAAAAA6WZlcwQAAADUqX0CDJi23JfTqrDPsNmUtx6ZHcD9NT2i94k+hzGZSCiVxuxCb8/wiakfYlk9rJ2CDucRw3q0fDBXL5lcNA1GZNoEAAAAAAAAAAVQbws40h6Aco+CyCsqkDtBRaCirpUJ/ZYUVRKRCnlCgXqgVU0ACpEL+QKILiGTunBlCGRNQC4hk0KBABVIcqGmU8KNDP13E5EJCU2QFtAALXZjKV5TFVxWIglIEFAB3ogdyPsMp+jxEM5lLCYCitCIXcXtmW4xTwc9Vh/zycA6mncwYEk3kZf4JSjX7hqCYl1DrEGTNAAAMAwDAACgxgHisE4BAEQNqrbTA+RMM8ixLmIyixWW4+LLFyEu4k0wSugbEKAgDWgVgEiWOLnRAPQCIQhSnSXtIIXMFZwNaASadXjoEgBAB8s7kQzFBM0AgCZRj0BSAAeaoKoqoBZSAMCgYRVQABfooBcAqgOXChUVgwsXBBZ+aO3s/RoeMemZGsuQFOhSSLSu/HZNj5j7JZTRT7Zg1pE8YgiPpB8u7bxkGqL6mdFnNEZwNEiAMGjSNAAAANWKCBaAVusYarwMCu0GMnuhb7+qILp1KYIqmQgCcQULcAVpkosAVZAWNDoEmqbuRGrAM1AAXAoKJIyq1iZEIckqtkAC2QSSAyWQghw3BkNccp/IIUcBmvXAABCYAfuqAHAAIKCDp4NKBwpMAAJTgwRgwOCH1QaADhYAAKAHGEgDDlCw4ABgAYADeAEGAAA6ABjgIFTgDpBQqTAgsBgAHpldyPOZVjHFWV/LWExQFaMxu9PLu+xijpfaVq/whqqt+YHlU9fOS0guqpjRAjZpAAAAAAAAAADA5qAWowCioq4yi5qqWFJHZbBQmQhErFiJJTeWoijTQ5AEYkWhUCCBdAhQ3YHFwBMAwAMUUkIRtSUR4ApQkJGiAV+k5hpQUy9QBnwBpF+cNWtblcXC4lqAP/ojZARcAJ5oHaT3KaeY9Utsy0hMQBch0bqBx5NuMeuP6sOMNVYxvkfD4Fr6a2mI6lvxjMYaQUENDdMmSdI0DQBAtDEggzIUqB6gKlRXXQ6QNXVBmdVYssLSJKpCALKQFnGVIsmmUCiQgUYH0GQFpAXPgoAVABH97Y1sE0izigIA6CC7TmFAFNIqOFyHGOYl9zJDjBN6PAEgQ1wVo0mAhkoONByuWUAFKAD0AwD6ANJhgMKgwAIAGwDnHQYIAAA6AAyOLABAhwUAB6BBZiCBQSaDqgFBIqggoQHeiJ3I/RlOMYeH4M2YvDEQUkjErvhxl48d/SMyTMgq8RPjB4afBC6t/hLQUN/KpWhBgzBo0AZN0gAAAIi1IKIqUG0uCtoBIAAR/dcmolYJ5UItLH9pGcrFwF6FCFSCrgwYUAEDjQ6g29MHMRTOE4BfAAzqIOlZhetZUIFZadEADaDDooDrT1Eit6A5AECnnoFQ4HBIrHRVAxoAyBOyAbSBQENGhYwMqgUaFf6IHdDn0x42hxftw1QsG7QIi9iFPt72iaN/BBvmrLq0EN8jLJZW8xLQkClbQTXUoEGShA2DNgAaAIjW0wN0OOlAoRUhmqqo3amGILOutcioa4kVFvrHYmUgKFQTqnCrFzQTENADBhodoG1vtwMFeBQAfGkO0BwZUdmAnFkAlKlSjUBjQHE9wepKm64DygIgoBDZggyQRmALGgUA1WnAAQco0mVAAqOiAlnjQkODhIsFfmjt5GNOpzjqRyjNiKybtASH1gU/rukWV/8RcpiRTYGUwg8s7wKwgLrI+yekcW01pNE1RkNwBAVpkqRJ0yQBAKA4LCheoCAUBJwqgBRQagE8brsAdUhCXaqiLKrhxcN1iEwBhA0PQNscsgtFwCo44J0yQDZVaFwMaveVJEBki4JqBh4BHaBA9qDXcwjagO4sAODRoZoBTcjUJaoBeoHtYAIUAHDEBQK2AAALQAdXYKFfgA4YAHQAWACADgNwDAACaAIywUUDKiFBggt3wYUF3oit0eczfeIID8GbsVgNYTEasSt/fNKvjvoRZJiLTSEW4hEJj5bBUte8BLdafStWQ9MwaYCACRMGAQAioBQHFOPhBtS43CADhgLRCapArVEN1KqojaURiAD1hBQqSRDZwoSwhQYQy5WoByoPAHiSEMBMM0Z9FHLmBGGAipAOsbKQ5KEAqqCegYUDmURlQrWmDQBNAGhuCDSoFFAdXQAAIJ2BAEUaVAsMgUvDAoOggga+aO3gc02fmMODLsMMLEekBIfWib6u6Rdz+Ag+zMGySYrxDgYE6SeBdWleQhrXvl1ijuDMaGjYJm3bJEkDAIC2WiDaFwEFhH4CSgDUeGkVrANABCqaFZdqf7gWilGh0YBmC4nraDagsAOagXUAiPxKSIN6PgDgYcMBZBNijwM5c5oIQOQEAXk04dEAAWihqwG3HNEjkkLlAoAuiZEERG5twAUGoMAqfIIAC4IGDgAAwNJZgBSArg4AwAJ0ABgAAICz6ACAAaADALBYCGQXLCyyBhlkDRKqCyxcHpkdyMfTfjHpl+jDnOzapBCN2QU+fvaLSf0IDHOyTdVCPCLhERaya7/aipyGmAQNAAAAAAAAAAAgqqoEEXBmugARD7eq9s1AwQJpCfpWVkdQtXa1kBUQQblZBpoEgAAyEAFAbgopuALAiKqAbFABkWYDAiT3IGSgEhAg9QyhLykLOAa6FCgN4lEFmgQF5RkguyRQAV6Y3cFJe5KwKV86y4hc9qKhMHtTq/Y0xIJ8aBZlu2bh+2YayeppFGAAAAAAAAAAAABAZGSMFy4+9MVLytE4suhdfch+HertHXJ/T4jKPjXVNVUqK8rISES5pOqy5UvON6s99T1F2SpSqQD1aDaajWYKVApSeaZSqQCoRrPRTvH+HL5KAFKNZquoNBvNqEcFOLK/T7Nzzol3qUSP1B+XmWwmmxwg6it4l96h8nwUlQIcHRNT1hlgAQ==",
"B2": "data:audio/ogg;base64,T2dnUwACAAAAAAAAAAABqW9zAAAAAGy4NEYBHgF2b3JiaXMAAAAAAkSsAAAA+gAAf7sAAAB9AADJAU9nZ1MAAAAAAAAAAAAAAalvcwEAAAClJhNaDz3/////////////////fQN2b3JiaXMtAAAAWGlwaC5PcmcgbGliVm9yYmlzIEkgMjAxMDExMDEgKFNjaGF1ZmVudWdnZXQpAAAAAAEFdm9yYmlzIUJDVgEAAAEAFGNWKWaZUpJbihlzmDFnGWPUWoolhBRCKKVzVlurKbWaWsq5xZxzzpViUilFmVJQW4oZY1IpBhlTEltpIYQUQgehcxJbaa2l2FpqObacc62VUk4ppBhTiEromFJMKaQYU4pK6Jxz0DnmnFOMSgg1lVpTyTGFlFtLKXROQgephM5SS7F0kEoHJXRQOms5lRJTKZ1jVkJquaUcU8qtpphzjIHQkFUAAAEAwEAQGrIKAFAAABCGoSiKAoSGrAIAMgAABOAojuIokiI5kmM5FhAasgoAAAIAEAAAwHAUSZEUy9EcTdIszdI8U5ZlWZZlWZZlWZZd13VdIDRkFQAAAQBAKAcZxRgQhJSyEggNWQUAIAAAAIIowxADQkNWAQAAAQAIUR4h5qGj3nvvEXIeIeYdg9577yG0XjnqoaTee++99x5777n33nvvkWFeIeehk9577xFiHBnFmXLee+8hpJwx6J2D3nvvvfeec+451957752j3kHpqdTee++Vk14x6Z2jXnvvJdUeQuqlpN5777333nvvvffee++9955777333nvvrefeau+9995777333nvvvffee++9995777333nvvgdCQVQAAEAAAYRg2iHHHpPfae2GYJ4Zp56T3nnvlqGcMegqx9557773X3nvvvffeeyA0ZBUAAAgAACGEEFJIIYUUUkghhhhiyCGHHIIIKqmkoooqqqiiiiqqLKOMMsook4wyyiyjjjrqqMPOQgoppNJKC620VFtvLdUehBBCCCGEEEIIIYQQvvceCA1ZBQCAAAAwxhhjjEEIIYQQQkgppZRiiimmmAJCQ1YBAIAAAAIAAAAsSZM0R3M8x3M8x1M8R3RER3RER5RESbRETfREUTRFVbRF3dRN3dRNXdVN27VVW7ZlXdddXddlXdZlXdd1Xdd1Xdd1Xdd1XbeB0JBVAAAIAABhkEEGGYQQQkghhZRSijHGGHPOOSA0ZBUAAAgAIAAAAEBxFEdxHMmRJMmyLM3yLM8SNVMzNVNzNVdzRVd1Tdd0Vdd1Tdd0TVd0Vdd1XVd1Vdd1Xdd1Xdc0Xdd1XdN1Xdd1Xdd1Xdd1XRcIDVkFAEgAAOg4juM4juM4juM4jiQBoSGrAAAZAAABACiK4jiO4ziSJEmWpVma5VmiJmqiqIqu6QKhIasAAEAAAAEAAAAAACiWoimapGmaplmapmmapmmapmmapmmapmmapmmapmmapmmapmmapmmapmmapmmapmmapmmapmmapmkaEBqyCgCQAABQcRzHcRzHkRzJkRxHAkJDVgEAMgAAAgBQDEdxHEeSLMmSNMuyNE3zRFF0TdU0XdMEQkNWAQCAAAACAAAAAABQLEmTNE3TNEmTNEmTNE3TNEfTNE3TNE3TNE3TNE3TNE3TNE3TNE3TNE3TNE3TNE3TNE3TLMuyLMuyLCA0ZCUAEAUAACmrrfZgHIEok1ZzaBBlEnPRFUPKUewpUggpiLlFTCEFrbaKOcWgxdo5hpCT1kPolGIQAqEhKwSA0AwAgyMBkqYBkqYBAAAAAAAAgOR5gCeKgOaJAAAAAAAAACB5HqCJHuCJIgAAAAAAAAAAAAAAAAAAAAAAAAAAAAAAAAAAAAAAAAAAAAAAAAAAAAAAAAAAAAAAAAAAAAAAAAAAAAAAAAAAAAAAAAAAkucBnikCnigCAAAAAAAAgGaKgCiagGiaAAAAAAAAAKCJIuCZIiCaJgAAAAAAAAAAAAAAAAAAAAAAAAAAAAAAAAAAAAAAAAAAAAAAAAAAAAAAAAAAAAAAAAAAAAAAAAAAAAAAAAAAAAAAAAAAkucBnigCnmgCAAAAAAAAgCaKgGiagCeaAAAAAAAAAKCJJiCaJiCaIgAAAAAAAAAAAAAAAAAAAAAAAAAAAAAAAAAAAAAAAAAAAAAAAAAAAAAAAAAAAAAAAAAAAAAAAAAAAAAAAAAAAAAAAAAAAAAAAAAAAAAAAAAAAAAAAAAAAAAAAAAAAAAAAAAAAAAAAAAAAAAAAAAAAAAAAAAAAAAAAAAAAAAAAAAAAAAAAAAAAAAAAAAAAAAAAAAAAAAAAAAAAAAAAAAAAAAAAAAAAAAAAAAAAAAAAAAAAAAAAAAAAAAAAAAAAAAAAAAAAAAAAAAAAAAAAAAAAAAAAAAAAAAAAAAAAAAAAAAAAAAAAAAAAAAAAAAAAAAAAAAAAAAAAAAAAAAAAAAAAAAAAAAAAAAAAAAAAAAAAAAAAAAAAAAAAAAAAAAAAAAAAAAAAAAAAAAAAAAAAAAAAAAAAAAAAAAAAAAAAAAAAAAAAAAAAAAAAAAAAAAAAAAAAAAAAAAAAAAAAAAAAAAAAAAAAAAAAAAAAAAAAAAAAAAAAAAAAAAAAAAAAAAAAAAAAAAAAAAAAAAAAAAAAAAAAAAAAAAAAAAAAAAAAAAAAAAAAAAAAAAAAAAAAAAAAAAAAAAAAAAAAAAAAAAAAAAAAAAAAAAAAAAAAAAAAAAAAAAAAAAAAAAAAAAAAAAAAAAAAAAAAAAAAAAAAAAAAAAAAAAAAAAAAAAAAAAAAAAAAAAAAAAAAAAAAAAAAAAAAAAAAAAAAAAAAAAAAAAAAAAAAAAAAAAAAAAAAAAAAAAAAAAAAAAAAAAAAAAAAAAAAAAAAAAAAAAAAAAAAAAAAAAAAAAAAAAAAAAAAAAAAAAAAAAAAAAAAAAAgAAAgAAHAIAAC6HQkBUBQJwAgMFxLAsAABxJ0jQAAHAkSdMAAMDSNFEEAABN00QRAAAAAAAAAAAAAAAAAAAAAAAAAAAAAAAAAAAAAAAAAAAAAAAAAAAAAAAAAAAAAAAAAAAAAAAAAAAAAAAAAAAAAEAAAMCAAwBAgAlloNCQlQBAFACAQXE0DTiOpgFH0jRgaZ4H8DyAKAJMEaCqAEAAAECBAwBAgA2aEosDFBqyEgCIAgAwOIplaZookiRN8zRRJEma5nmiSNM8z/NME57neaYJURRF04QoiqJpwjRNU1WBaaqqAACAAgcAgAAbNCUWByg0ZCUAEBIAYHAcy/I8UfQ8UTRNVWVZmuZ5oiiKpqmqrsuSNM3zRFEUTVNVXZemaZrniaIomqaqui40zfNE0TRVVVVdF54niqZpmqrquq4LzxNF0zRNVXVd14UoiqJpmqaquq4sA1E0TdNUVdeVZSCKpqmqrivLsgxE0TRV1XVdWZaBaaqqqrquLNs2QFVV1XVl2bYBquq6sizLtg1QVdeVZVm2bYDrurIs27ZtA3BdWbZt2xYAAHDgAAAQYASdZFRZhI0mXHgACg1ZEQBEAQAAxjClmFKGKQkhhdAoJiGkEDIpJaWUSgUhlZJKqSCkklIpGaWUUkspg5BKaaVkEFIpqZQCAMAOHADADiyEQkNWAgB5AACEMQgxxphzEiGlGHPOOYmQUow555xkjDHnnHNOSskYY845J6V0zjnnnJNSOuecc85JKZ1zzjkIpZRSOucchFJKKSGE0EEppZQOOgedAACgAgcAgAAbRTYnGAkqNGQlAJAKAGBwHMvSNE0TRdPUJEnTPM/zTFE1NUnSNM/zPNFUVZ7neaIoiqapqjzP80RRFE1TVbmuKIqmaaqq65JlURRF01RV14Vpmqaquq4rwzRNU1Vd13Vh26qqqq4sy7Bt1VRV15Vl4LquK8uyDWTXdWVZtgUAgCc4AAAV2LA6wknRWGChISsBgAwAAMIYgxRCCCmEEFIIIaSUQkgAAMCAAwBAgAlloNCQlQBAFAAAYIylGGttGKNYa62JI1prrbWWVmuttdYaaae11tpqrLXWWmuspdZaa6211lprrbXWWmstAEB3wgFA98EGTYnFAQoNWQkApAIAAMYo5RyEklKqEGLMOSklpVQhxJhzUlJrrWaMOQgppZZa0JhjEFJqrbWaUuekpNZiajWlzklJrcXYaq6llJJaay3V2EspoaXWYq251lhKSi3FVFuONZVWWosxxppzaym1FFuttQbXUokpxgIAMBscACASbFgd4aRoLLDQkJUAQEgAAGKMUow55xyEEEIolVKKMecchBBCCKVSSjHmnHMQQgihZIwx55yDEEIIIZRSMsaccxBCCCGEUkrnnHMOQgghhFBK6ZxzzkEIIYQQUkmdc845CCGEEEIpJaXOOQchhBBCSCWlFEIIIYQQQggllZRCCCGEEEIIJaWSUgghhBBCCCGkklJKKYQQQgghhJJSSimFUkoIIYSQSkoppRBCCCGEEFJKKaVUSgghhBBCSSmllFIKIYQQQigAAODAAQAgwAg6yaiyCBtNuPAAFBqyEgCIAgBAiHPOSauJUIw5aT1TDDpptXfKGcQgxUw5pBik2jnJmHISQ2ohZE5aiTmlEkqMPdhcYw0CAAAQBAAEmAACAwQFoxAECGMAAIIQmSESCqtggUEZNDjMA4AHiAiJACAxQdHqwgXoYgAX6MJdDghBEARBEBYNQAES4MAJbvCEN3iCGziBjqKkDgQAAAAAwAIAPgAAEAogIqKZq7C4wMjQ2ODo8PgAEQAAAAAAUgD4AABAQoCIiGauwuICI0Njg6PD4wMkAAAQQAAAAAAABBCAgIAAAAAAAEAAAACAgE9nZ1MAAIDdAAAAAAAAAalvcwIAAABKC2WkHjY3vKGqpaKUl5WRipGLi4WLkIyPi4yMj4iOioOFhszY+0S/GHvfgbm1AFlEMJ051NnV1eV2WhBjkkwmk8kDiCQCkWQySUQE68CB39zd3dy0urEGACTX+2p9x/W+I3+3PDvLCEmCTETw81YK5pwpOJXXNFuBUBYtgoTIjbr2Lx06k44iNzJUMVKety4aOtbgPdclmCPhnR3D3DQm86vRq/fNMVfIN7eGvW3Mn4BWAgB4OwETr9vmvaSoKJdym2ZmGY4GHAAAAAAq2mLSSebuBqAA0EG7rSoNaEtbbRWIIIOnEYNDAiAhlAJoc6YByKL/DEBkkgCqjdJotJkAEP2NALAIwBUgS5ARgFRTVJyZec4wfaC7gGexjYCdgC8qQ6ALN8gyYCCBweAYyBQABP7REaDEO/GHOweUB45z+EqshMCFhAY3gFwhAN451tJXWQ/FPDPb6XW8c9ucS7BlPto8DPMF35l17O415Q8wAHUAbyVMbKor94KaaihXY7ZpKnKmRNgAAAAAAAAAzS0IACgdAACMWAUAUZsGIGMJoDkBxAwWKEA2TQBIwARnkRUAiqwlTGkAIA8AGs8CFAD4DEDyhCJfiQ5sAXg0AaggMeUGMgCg8NPTgJXgSRjwDLgUF5TwNFiJGxhouEWo3klW0ldch+q98nauutjx7k5zLsGa/QzroaY+kXZuq9jx7lRLHhHwkzDxWqoHBPdL0MuUVAlkgVIAAwAAAAAAIJq3FADQjmyHAoBoVwKArKmzX0kAVAMQ1QAiWwAFoJ4BsHr9AkAK/QUFsAAQkf1noEs8CiAaLQAiCzwBAKwmAMgAPABQYArwAEBXAeiBxBTfAO8AAU+6AQYo4RcMFCFROAargxGkhC2AhAveSVbkJ86m5nnmY6+qxPG2uiWXYI2+Ql/E1Gey9qaLlWM62vAOFiS8FSAeuM2m0L7TS4MqhSxWgAEAAAAAAABAsyftUABQWXQBAOD2dAgAoJ0DDUC2CYBcDiCnsACyAOivAFAA0A6APArAOg8gXb1WUCIKQG4A0CwwIABwVUaoFBkADwD0CgAeAMBNeBL8gG+AxgtvboGGWQQykvIIjsEbEgKBGwDeOVbkJ84h5t6VtlfdqPSdbsNl2KKvWIeY+0za3nSTcpyMNryDAS14K0C8lvKAkHJRQ+wU9QSKZcAAAAAAAAAAIC7NEgAQDZ4KAIioFQBAWxCAyAkgHRpAZgKAAki7AFylawBSUOAPFgKA/osEJaIAIQN8p6hQAFwLAFyBItoAUAjQegDQwODCA/aJLzAAIgMkcAQzGKjIKMEtXPyCfUJCQADeOdbwJ+ai6lGlr6ptpe9WSy7BDn/GWESdO5W7ZsfxTkVz3sGAPrwFxFMmu4SUnZbMJNKxABgAAAAAAAAA6Eo8BABUcIgCAB6NGwDA4iIAyeoCQCwHEI0nAAX7hMz1FICEP4DrAKy+FSCutQAsgSgAGeBb0UAAcB0tCTKswBx0wUUXC7gwD81loaEiwSpd3OCIlSAAPjmm7PeSi6hH5WrV3jjeZHw2i2AufQ4xqTpXyKqvw/am35t3sKAFbyWI69am0HaTFmswAaAEyoABAAAAAAAAQJ0LlwKAaK0qAKB4iQIA6pyEAFwyAaDXAES2AKQAZADQXwGg5Mg28imAXssWtoQChEwBSHMBAYAM8KCSGFaABwC0qgCAoAtB4pcYqOiPDMiSxMUNFiQsAL451uh7jkNMs2aM6h22Pn09m0uwgz/Vh5hmTWzU7Dr2TNjO5BF9eAuIs2QPCO073ZbJwKIDYAAAAAAAAFQcoACA25kNAKCeFQBq1a4zCUBzBoD8dQBtPwBoAqhWAFxl1wCa0IBmAIgSgIWahC2hAGQKQDPAgAIgi2NIlBgECbIAgKBxgzILQAYguKjoXgm4BZU3FkgAvjnW5FeMC5snzW2tql1pb9jOpBJswU+MQ/QpEB81c46dLNvevIMBLXgrYOOSCT6FtjvLSAKS0yQAAAAAAAAAABDfYQUAUE9BAABbjQAA6uEmAJn0AiC9BqCZANAUfoHMVQogUpBHAbAIIFy6AqgnoAAhUwAiAxAAZHAJMrNcBMFZaNzELAvmgYUK3wBJlViQAb4p1uBX94VNh5a2amYcOZ02c6j8WvxTebBp1vBVO+PoqbadwzvIgIVvU2TpXkhjh7OTgMwiAAAAAAAAAACgZRoAAOPOQAFAlToqA0h17RcAywBIrgDED7aEb4DsrwDIgoEugS4AZU0wCwCsKACNFiAAkA2aSiUo0gODisQs4Je4aJhAUlyQuFhQAZ4p1uB7100cs+I5avsdvZ22e6j8OvqTeYh5DvBR2+/YrbKZw38AnAEG3kpYl7q0C8l3WixHMjAL0AYAAAAAAAAAAEqkAwDWdCIAgMvDqQCgGA8ArjcBsFwFIFsALfBNkF4PAJHSsFPQApDzejALACFHCh5QAGTKIlGgESBtABSAykpkLkBkABJ7NBQBCivREgKeKQ7gq/JFHEcgbdXUsHXrZm4mvxF/ZtzEMWuhjLoatk3fzOMPEAlQBfhJWJuy7mX6FpYMSQJtFgAAAAAAAAAAAO6WDwBg4lAAUGuMAoBSHADE8gSQSQF0wDdpCTkuKYBFwuUQygRgRTlilgEAyKQAPAoYEAC4ShKNwAO6oOIBGqAMCH6oXMqChYULnhl2/CvgwfpDYayqGUdOh3mPVH6T+gywifkRhbKqex27HefZ4R0MGHi7YF0iS3cyDYWWDMrATAYAAAAAAAAAACDWkQsAYDscCADQaTwAAEVFAHIzKYBsAkAGgLTAkyAPLQCKkgEFKAGwvFcYAIDMFQB5AsAnLgG6CPxBxjEoAyCygBU0ZBi4BY2BC54ZjvQzwiGmh6LGqt51eLvOc2TSG/lnhE1MV6Dbqt1z9GSe98gjFt4KWJsidy9rh5ODKtCgCQAAAAAAAAAgHooCgJAjAKAUBYDaK6qVAFzlCACZAogffMEDjJcHgHJE4wnlKABiaX8jYAAAkisMGhQAl1wWSbaCAkrgBt8E4JWQOIKS4AJ+GQ70M8EipkthraptR6vZczPpTeIjwCKmQ9NtVe84NpfXc/MOFnTwG7AuUfG9TL7TkgYYaGcAAAAAAAAAAACoozoVAFRdIACAp8MTAFByC0B3eQDIGQBkAUgDRuCiKAHUj3kDngDkAgDZXyEzAABJFighABBZFonK1AqUQLUBwMVA6I4ib+RMAsULfhkO+CvAJuYJslbVjMObebOPSG/kn4GaOCZFjVEz4+jJ7Hm8gwEHvJWwNmX6vaydGpJJGegkGgAAAAAAAAAAQDyqpwCAiDUoAKgRqwCguJwAZNIUQI4C6Bu+wQ2k1wJAGgC0gbPQB0DW958hMwAAcR2zDFAAmsslEAKgzYIZ2AbhYsoFkAVcLHQiswAULi4A/hjW8KvJIo7Z2Fq1U2yJ3O7h0Kvh50BFHBNUW/UlHSvHzRzewYAOvpfIbYrqOy3JmYRs2gAAAAAAAAAAANIVXQIAqqQRAFB1xaskQJ1LA8ChAagBQAaABvAFrBAJUJ/saYgMgMisFh4YAIBYDsATsA0FQCx5JyVSMix4AwVA0LjAhUlCRnBRYZUlFgD+CLbws0kTRxfWVk239cc875FDr4MfgzRxdKiy6mYdDdbt3ryDBQe8HpB1yRSVoCUNJoE2aQAAAAAAAAAAAHVWhwKASO4BAKBqHVUCoHZVANebAOgfgNEPtqAlrCYXANngTUMmt4CQiQLIAAYAQE7wDTQEeMArwRMAwawFX0ALAFho3EQFvAOCPfrDLWgsAP4I1vCzUBLzJDyXSj8cwvO+UNhV8HMgEscBbNWXsv6CZy2PSHgrgJdM/pIpaphkJgNtGgAAAAAAAACA0uESAEAMVgAAPLsAoFa/aycAkROAixNAZAFoAishXQeAXKDEIcYJUC7LBJABDACALNgCH7HgC0A9AgVywGXBAzKsRA+JCoBmAavyQ3dYpQW+CBbgswmJ+Uhuqz6XucyfTWFXwc8mLOZDKFZ9XsXiLOUPMAA1AK8jcpfQfgixvCTQJgEAAAAAAAAAACAm0woACNkpAKD/yhoANcsB5GYKIBMA0nYDQDWAB4jlAFTiEFNksgXIXysAmQIA0CwAMsCABgBWAah2ILASqF8AugQYSPRYiQGYJCQaKiguAF4JdvyrIotphsmqm7bewM/NYzfwrwxRzHOg1Krtsd6Ebf4AGYA6gLcSuGRdQsphmhpOAm0CAAAAAAAAAAAAZDsaAMDhqQAAygIFAPD0BCDNEQCyBdAMAFZhBCJHASR4MxA5ASLiAsC1AgDQK9AFZiEAIAtAngUJCRZAqw2gALQBAIPKwhTwDtzEwAQIXvnV4nvEyo5JEbVU6voTmKk8dq36idDFNQdKrZoq62s0Y3kHCwJe1ygvIeUwNXYy0CYBAAAAAAAAAACguFEAEDwcCgCoKasARE2dAJozAKwmACJfADIAPAOg2Q6AKlBiFvoCKEclAJkCAIL0CjwHPWgBkAEgrcLNYMqFLgG/DQC2QWOWFWQANAu4aMigfAFe+dX8e6Uu5qkQtWpnzESY5LFrxU+FKY4ulF61s9YdaJJH9OGtAKmu3iWg7IIaKjkSAGkCAAAAAAAAAICK20MAALFe5gIAiNsFAHUUdUUBmTQFfIa+KgAJ8AUyLYAk2KaHLgEquQIgswAgvyU8Fw0EAL3iCB4ACAKgDUrwBwrALDeASQqCigYyPvkV4nuAVcyTMLWqt1R2afPY1eJ7wC7mrgiralrVluvmHQxowU+AVJepuQR2NdTQNCQBkCYAAAAAAAAAAAAgTS4CAKJ4KgBAdodTAABx5iRA/wAfYNMAEKvQEtJrAaAFM4AHAJcCyLsCYHUBQHxLAJEFnhDgBYA2KCMUgCeAJ4BJwkeYxReAd2CVqKigAj75FepXlCqO2RRbNT1mEl03j12tv0fL4upwWzWzpho9N4/ow1sJUlNUuQSOTouNZCBNAAAAAAAAAABQ8TJHAQBXtlMBALFeAkDtFWqhgJxNADybAGoCXbBAXwAiQIknZAFYpFkAVlMA8psAXAfAEwAFgOaTd1KkMusmUK0AmMLgJjILoFmAREMGCT7pFfpXEBfHlHZbynM+hvfx2LX2J5iLq7pSlvKeD+l9vIMFLfhJkOoy1RLYVbTMTAJpAgAAAAAAAAAAAOrAqQAg2rYIAGCNUQBAaEhALAd4QecWQCSwIMkUgAXsC5SgGYCqegKwmgIQ3wRwyQLbaFCAB4FQXcASgAGCKRJYMElINCQQHukV/HsAEFM1e63qSQuMuD3HY9eqnwwopijGWJVTnPLmPt7BgD68BaQaUUVdQFFDS0YCgE0AAAAAAAAAAABAMq2nAADinaAAQJdxAQCIo1BAslrAH7pdAB4PEKiJAoAO9Axn2QI+NYDVJQD5TfgONASYAlCPYFVS1Vx4gQpTVgLegYEKKp7oxeh7UxJVi+feanv5Oa/fcdgV8CcpiBqwz1W7zRK+ecM7GDDwVoC8RPdLQNGkMyQZYBMAAAAAAAAAAAAQt3UJAKAuBwIAQkUAAHG1KCDNBIBYBWAJQBJwoVieACQAWaBBAsBVAJAswSbiC74VDQoArTb4B0Vq0lyUaTDFAwQAmgVcDJABT2dnUwAAgJUBAAAAAAABqW9zAwAAALQANt4XiarJyqDCy6m/qMXJpcTIn7/KpcDDvsTe6OXgV4giOuZ7L9U+N3Vzmsau5T/ZQXRwP5dStURuTvMHWADTAK9LJAOI1QV2NbTYSAIyAQAAAAAAAAAAAHWqSwEAyw8FAMhnCAAARpWiEiD61W8AvR4AmhNAKgCsBtyEQ0AeABQwLwAkS7AJXwCaAaYA3gDkWRDk0OUCLQA0yKwgAyaJhYEMAn6YpeSPFkVV8L1HVY8hVDf3kYi1+FeMJCrBfa4KXvMhjo7Dg4AKwE/CuLTKJXCOoC7TgHiBORIgAAIgAAAAwDlDAEBNrgoAIk5PAGS/+l3TArCsrASwrwGQA4AMALIAVuhbAIgSeoY/SJIDaBIZAFZzgk3ENwDIAYAnABSAkwXgWgVkCoDtkgK0tljcAFcRAKQAYGQoDwBoHAAAaCYAwQ8DZWSQFiSwEiwAXnil5I8WRU0mfvdYTqID5DqabgKtCn1vkcRkyr3XcgINPXk0M7yDAQvvEgYMXtrrJrAfSZeNhuYiR4O2bdImTdoAAACAmBUrAEDuaqMAgLPToQAg0AEAUJghADCXA6hPUgDXegC0AOh/eeUEyAKAnACc6wCsKiASqwAs9AWbyG8BILlWsA0FQJJbALYBCZQgeAKkicENkGQLwDQBwAEAALAAhgH4BzABAADNGRMyLIDoAGABwHUAi8LABcsAkoVFhooBGgZCwoAAHnjl6PfAQR0m3vdaTYLFdt+74c+q4U9TEodp9z2WE2TzKY+OySM6+JuMAFDhJZIB1NwENs/s6tZlS9c1hiZpkjZpmgAAoInLIACAFQcACE0VSVZEAAAkAaCu9f0FQM6rDADLAMT1AsikMALsB8BTAOReFWBlBAALNWAT8S0AZKKAAggAZBcB4IIBAKAnAJTOAMjiggJwVhgAs1wADJDIIAsAvQcACiCziwF0ADIABkACVHAAMgDgAIASyUIFlcyCjIQM6gCVxgUaC16IpeR3QxGTu/9zrTbRUOqbe1OIdfArMImp4XkOjw1Hq300bd7BggN+AsYlqn4Tmh1ydUO8wEwTAAibAAwAAABAyUABQMTpBQoASIcKAAjFADBaIQFYCaBXAWCdwoWldY4SIAP6B7AKwLgOUBkAFH2BFlC6CkDjWQCigEEBkCMSsQpsCQWgWQAqZPAsAKQDAADNbEDioqGChEFjIINEZQFeaBXod0IRU5rnuVZXYHVVd/YxaHXgKwOIuWCfY3lFZiuPjsk7iIQOfsC4tPtNaPPS0NXViEeIuocmadq2SZsAAAAAiSMFAKjiBQIAuGwHACA69QCgWFYCmBkAi9w8gLgCoDqAFTstBVAkAFngI7oSwIodAIz6Ai0gkAEgsgAlEADIAqBXoAMAIr0ATUGgC0CyWgBbgF4AAANgAUALAOIJAIBFzjgMGQAOcLEABeAAGIBoyKggQUIgLVRUuKASsGgkAD5oVez3xiJ6M+e5llvoSKnv7CPQ6shnchB9Yd1rsYWOp+XtS97BgAPeSpi41BpA/Sa0n9GXBjUXG7Fum6Bh06QNAAgAIO1MIwAgIg5VAKi0UAAQnbQDyJjECACAlQBcv5YAGFkAkaMAIieAuQLATgDx8gFwlQYgUgAY1QBNASUyAMgC26AA5OgCSLMJAwBAB0CV3jxAtXAB0gJA9hIApNUBEAJocABPggsAAJCZBRk0BMACgANABugAdACAVRsCMgsSCCqGBBYMhAYCXohVzK/EJPoQaw/PLUc6884Nh9gIvyqy6AttDddic+ftnTyigx8wcYlkAfVLUL+gscTQlIE2CZAgYIIEAABA1e0pAQBwWgcAINq2QLuIAgD4FcCsc8VrJQHIS8UEmBkAuWkKwHVYQP8AvQoA6Q5A0xUAWOcE6gkIrQYAVQMaFADZACAyRVY9AtACaAUAmVkATxgAAGgB4AG6A6CZABYLMsgDaBoLGRoyND5oVcz3giDqNmOtxSSwrXJ0PAKtDnwmVFFPlL0WXahcStrcyR9gAWoJ8APEEt28hPRL11hqrC+SGqRp26BpkjYAAADUtehQADB8UwAA61EAAGynEIBlQyWANAH0nAGgWViB/tYvBdAFQBawE9AEwIpVAEROoCmgZBIA2jfgIwQAMmkBotcCNwCAQFwKkBSgMQtANr8BdAl2AAAMoBUAx8AEAADOImcwyCCRAd0ZAJGhQsVA4oKRgEqGQRNYSNAAfoi14HsCVHGJco6pwYdLaduVQmzEnxFd1CX8HB49jvWm9WP+AANQB/ADhKZaA6hfQvqhhroGdBlImjRgwCBBAgAAABAPzRIAcKACACAuFQDA5g7APTMCACAEIPuPAaD5AND8AFsCtgcAOwFYBcAqQNhpAezrwLkAgtUNQD2AAQVAmgGgmg+owBMg4AFIrgCgAGBBWgBu0ANAZhcQDFQkGKioAoIBBqoFPmhV6HtjFnq4stbcwGPbbfuGQWvEn4mjCFv4WJ46ytVuo27yBxiASgD8AHGJuAXUvIS6BPUl1tBc0BDU0GkDpEnaNA0AAADxVJcAgKj5CgBgpAIA2LQL0FlRAAAlAGVNASC3ACJHAaQp8AXoL6DRC0DUA+hd1EwAOwucFFCuQWOAACByKkDkLNArAKAEkDYuQKMWgEvGBqhYAAAGAEBaAHwDbAUAAFxyBCYAFgzoHGDoAADgAIJmYaACiwwXlZDB0oArwQAeaFXM96Ys9DZlLI8bx7bb9j4CrQF8Bs9Cb/hYc4OOd2asb+cdLOjDW2Dj0l4vIf0p1tU1NGZhNDSGBm3StkkCACoAgLoblwKAitshCgAYVQBArYcQgMz1FEAWgOQqBZCmALQLwKGrLwAIACwDwM4CUARAFrGCA7CzwLkAgmsFIL1Ag0gAVAPwaDSRAY8AAA8ATSzoErBzmgAsAASAAWBbBsA1AUATABxAcwYmAAcALADQgQUWcADAAjoANAS4LKiEDFwWZFyaBBVeiLXkK0UWYSH3civlmCw70wxiE/iI2VVcgZxjYYXKfbKNtswjWvADNtS1mk9B5aK+NKDLQNokYBAADBMAACDqZUUAAOlQAEDV0QAga9W1JgmA/gpgApszAFwVQK4A1PRfMQC0AGgM8B2g0AKiqLrCAOCagCegaBRQokEB0JwA9FpgVaADVBMDYJoAiFUALAAAqgXgJioLIFcBCRmWARLSBW4FTQA+aHXkq0QVYQlra2mFjtcJmzcMWht4B3cRl0Jbay1Ujr00qjrvYEAf3gIb10YLSE8B+REcdY2ZBQqOoGmbNEnbJAAAACCO3AoAqHEoCgDYLgEAVEsbqjyjAACBAFxPVwFkCyDNJACuALAKwBO2AJ0EcKBmaQC4JpCIp4QtcSIASHIYgGoH0DwAFP0AVQC4AigB6VUAUBkAADAFAAsAqgUAUwBwAGAAmiMAGYAPAHsAAOAALAAZJBpcWAYXDGRUgoAKGRIVPmgtzEdQFLVpqgzXYnvnbk4SaB3RLSuLOqLallsp1/N41JM8YuAHbFxaNUdzvwR1dQ1dX4L6aICkadMmTYMAALAenQgA0GEcAIDWWRcA1FmrXwAolucEyCQAIkcBXAHQGwFwUX8XA6AFpoA8CkBkAZbj+kkAXBNgAECJ8ZQArhpgwC4A2ewAENcnUI8AMDiAmmPBloDVdQHQMAAAYAEBtANgJdwAAIBFNgAwAEDHAgQAsAA6gEUHAKFBg2CQyRgIXMgksKhcZACeiB3QO0cWsVV6DEVZjnt5U51D7ExvNUdRc1LbqpRQrmdxeZg/wAKoAvwELHWtmntB+aF4GRpikKZBAABAwgAAAACg1u0rAGCaUQAAJwIASuIIAKPqHIDP0NkFgDQAVG8BWGGhAgCgAKQ6AJUAqldUJZgyT8CQJvhOoADIJACkVVgl0AOgA0C1AZAVALoA2gD0A0CjXYDKgMUAFzmDywD+Z23knbKL2apgY7mJyvF+uppNoHWm15yjOJhNsmYTXdMPunzDIwb+JiSAKuobLdBTcHsJzdIQ7zLogtYwYdO0adsEAACs0yAAgJoAAEpuAmYSVQAAMAHq0lMnAHKuM4APsCsTAGkAkB0A/jCQPQBxoN91DwF4DDAF2EgTgOYABABWNgA0MwBXAIAOMAHAFQCaNQCsLg4AqQ4ANAADwLEEYKFiAuSwAYAOSHRYADIADhhYGCAhYyHhClwsZKARBF5orcErrFVMaqZzVWop17+qV2fQOtFbuKeY9EvNVaMp1DqBuOrKOxiw8C5hwUL9pj8F7w/1S42GIhtBjRGkSdgkTZowAAAAhGwEABAPUADAOKwCgGJVAIBKjgLwGTZHAqAbQCwLYFQrA8AEsBWwjd7dAJS9tysmAI0WMAWYkiYAUQ007FkAcigA1Q5uAcMBtBQLICsAuFoFoEsAAAwA3ALfhBXM4gCyVwHAAQAADMAWAFgAoAPAAgDAAlAlNGiQcKnIXDBgBLDIqAB+iG3gvn+ruvSL9rGYIOX5Blykc4gd6XNeT3VwqDKKtnI9AAtlHtHBWwlraZWn4PYS0NVoWJdAErQBgDBIEAAAoFpAAACnh1EAUIpTAKjrrAsAcmRSAI8GgGRSAAog1wSwvF0AACjQUHUIoFH37N8BNFrAdIDQBCCTKdANQDYAiKsJPQMKAGljwDcAjycAtAEAA3gWgBUMwKfERUOCQSBAHRCwGABeaC3gPqynmOi0WkqyDPzoNwxaO33H/onZq6qGt6RyvUGW1HkHCw74CVjXTXlA8H4X2kfDs6BTY2jaIEmaNgEAAAAVd1UAEMGBAgBuT0cAAC3FLQBldQGgWQBxvQBGCkBmAqi4RE4ACT1HQ+8lAeh0y0ODp0A6QNEEYNlMMCAAkEmTfYKrAhDBAZDFBWg2BoC6DkBdABYskN4EQK8HAGwBAAA5bAA4AEEDjA4AgAXgAKCScQ3IyBigSkho4C4kqAA+aE3gI9ZTzKbhS+axD9I7CbQW/M7xEbMr2pfM450si2Ye0cFPwDobDaC/BO8vwa0iH/UlSI3RMGmTJGnaBgAAVacnAICYqgIAVVqeQGmqAACoAFDHkjoBUK4QEyAyANp8ANAEcHIDAKC2ARpyCUBWVlwEwGoCBEB4AlCxPMGAFoBsBoC5Cqh7AFBbADQLW0ABBWgADgAUBnQJ9CoAE90CQAFkr9aABQAWFnQAAGAAgM4BAFArBiQkEBINEi5YLlwkLMgeaA3gs8RbdNHc1pIDHH0C/ZxBa6H3IX5iMg1bG05y9AnyUf4AA1BJgNe19hfvj5Bc3fqSCeqC1qBN26ZN0wYAAADEtnIBAOGZAgD6L2sAM1b8UgByZLMAznUAzQQAWQDVA+B6zgRAACBTkDFUA+i1ZAkAqwnI7gAQKy6hhyMASHJagKoAsVoAjsV3YAvAMgXgIwuAwyABaVoArgqACS5Aki1gAQBgAUiwAKACADoWWBoBNAKJhsDARYMLWbAAPmhN4CN4F9WQuRTkoZNhlJP8WRt8BZ2iO6wsBXlkMy1v5UGgDuAnYfNa+8X7IySWjeAsDcERHNukSdKmaQAAUAwBABRFAQDx8ADArHNFdU8A9FcAyACIzAXAyQLQHAA5LimAAiBbMLDOAIT1ugAyCcjWFEBZOxIaRAHoCgCmCYirApCTQwAsIEAmCoBmB4ABALDQAR3u0QZA6gmAbgEAwMgBMAAAYA/QAQDAABiAA6ADAAYAAktDQEAik0C4QEbOoJFBAE9nZ1MABMDwAQAAAAAAAalvcwQAAADraajkDKTJvMLCnMihxsuf1H6ITfgzcFeTu7XHkgLZPP0bHGK7eGecYnJX1lhTkKPbQeP4AyxAJQBel1a5BPdDDZmpZgCSpg0YBkkQAAAAgHonTgUAwZwCAGqWVgGIFepUQM40A2BkAcRVATQFcO0OoLxkBECAfTCLJABkM7MAMgHcABQFQM40QIYCQBaAS+FmtgiAFitANgLAWRB4EjBPAAQAOIDm8wEMyC4EAgwDgUoCGSoWPmiN4DNxFt3MvZeCHAJxROXPmvF94Cpmx15DQa4+hFEu5h20QB9+AuSl1gL7S/B+F9BlGmLNNYKjoWHTNkCTtg0AAABIls0SAFBxdgoAIO3GCAAgng6gMUUBAJQExAoJoBkAvb4GcEkB5NoAAJEpOIQKCchiWTkBXAvgAhBpAlBTBBggAIhMcsQMBOmANLBYQJItAPU4ACwLwAEW21g64EmwVQBwAOtswQEABgDgDAAAOgCwAECHBQcsAI2KYGGBZMCCjCYhgxAAHmgN4LOwi0nMdy8FOfTMUZTzZy30ndDFLOLeS+bQU0d1MO9gQAt+AuS1ziVwPwK6zKMpM0dDgzQNm6RNAwAAAJAudQkAiOJGAACH2ykAgLiFBBTLxgDyWQBpjjyANAWgsQCu5bgACABkC+AaACQXgMjLApAjgMAqAVQuiwFmIQVAsx0A2gc9BzUUQMsyWEAzG0AXABgAOADQAsATYAAgrmGAIAADAHAAcIABGIAON0DTQGaANYCKqyEhQwYeaA3gM7GKQ9zvd3l0GcJV7fJnLfQdWMVh5vleCylwuLuqs3gHC/rwVoK8tMolcL/PyDwzgoIagqAJm7RJkAQAAADUXV0KACqloACAy8OtAIA4oYBsJgGQZgDEtQLIFkBvBcAKowJACfaFJ0QWQHZeByDHBgKtBOCSBuhBBwC5J3mnBQCg6gGAUgJoVAcgHawEeh2AJxYLAMCBBRAcLCoPAyBXAACg6UHQAQvgAAvAHgDAQkdwgYRLVXGBjCsQcC1UAB5ojfAjMYoJ8b6Xwh76+miWMmjt/JVVxQTOeynpoT9X++AdHKAFPwny0qpEFth18S7TmFkzFtSwTZo2SdoGAAAA1NP3VAAI6gYBgKp5rgCANAsSkJcaJkByBSBZpgCyAFQPgIo6MwEK0DNQghKrBLAMEFglgPW1ggYBQLvBUgGNDoBgDbCXWKwEktUJQGoBMAA4AAwACAagawAwHgsAACJ7YMIAgA4AALAAOAAXoIPBAAASuDIWqAhUDRbIgowAFjIDHoiN8KMgqknE73O4lCHURztgENv5O7CKLtrzHitucHi6qrt4BwMW3gLyEskA+yW4720lQ5KBtkmAJmgDAAAAAABxTK0AAMbTogCAp/EAAMhlGZAZAgCgFJCRArhKAJzrAGQDLgBkgbO4pABy0wNADoAAjGoCsBoFTwAAI8uKDAmlBcwlEuYBAzK+ATIAIgOQWAgaMkgwFjCwJEgAPmjN4D4yiiri+V0eWg6Cp75NoLXjV0YV1cX9XK5piHT1FQ8CKgA/AfLSqt8E1ewz6hojHmpoaIxNg4ZpmyQBAOAsIQAgeIkAAMa7AkCdtWohAdn/ACCTAsjuBMDVGsBVAVih9kILUDSwL0AzG8DVDEAsrwBQ3QIeAKWe4LkAbQAEAKxAWAAAHAChNw/QfA4AOkAJyMwCUBsAFAAdAGYBMromgKV3ADAAzQnKAMANAPQFAIMOAAfAAAA0NAm4ZAFBAgYCSyWANgB+iO3gnRFULLifw1PS+uMcHUEhtsaviq5qE/scKy6y+ljVN3gHCxbeApOXVroJKgcaY4qFQJs2ARAEaQMAAACAqlsUADDiiQIA2cYJABTpyikgzSYAsmsAcgCQJgBkAfR/cSWATD6iZ+BqHYB2AGBZAh4APAt0iW0oAJoFoDehhscA2gNQbQA0WwD0QCLDVQEAIK4AApeMywICuWGABUulAT5oLeS+Ioq5mf1cMwWGalXKMIPWGr9GdDEvMZ7LQ9KBaFbv4h1EwsDrUmuAzZugcok11giObAQFh7ZNkqZtEwAAAACNOgAArNuFAAAkXooAAIgoamcCEXVZcQewmvMCIHMBkIklgEsGgBYAAFlAz0FXAWQKgGUJeACUJqBEAwFAZACIqyIBDgDKpQDVCqDaAFgvAaAFAFkAAGABYFsBwKUAMMAAsToBwADoAADgGACDA0AHAAAWDQwXF4hAg0YDDYMGQgYXDV5obeg+s4o6zH4vby1Hw1k9Umit6atzFH2J9Vy+Uo5Vg/rCOxhwwA8Yl1oLyC5BNWfkspmZmRnQNGjQtkkTAAAAopkIAIi4LQoAWE8DAIioJ9BRjAIAqAJE/zkAZAOAnAXQDIAuAA4BrjYAqwDRLACuFfAAGM2AnQImBUAUgDQLQBpPDAAAdAA6SyjcBE4GAJkCQAYAAEAfAAYASAxYXAMAtDrALgCaEwAAOgAMALAAADoAMAAAHYAFANABNBYyAWQsl4ALakVGoCEBXojN6CNDVH25fQ4PG6EB6ikOsQN+dVxFPc1YY2tDShukdnlEB2+BoS4qHcEWNVaCugyAQQIADAOAAQAAmjhUjABo7TCoqqpS0A41AG1be7G/EQrIRgKYwfeyCqAJXAb9Z9VMQAQf8a1gnS9A9kQAaLQLeACUZgPbDCgAqtUogGZAAl0ASQHaGwAhGwCmCACABVYM4IgMgLgCZHAbBDRoXoi9xP3Oj6hnOhkMyxPFGcQ+ynLHT/SdNiuNhieCKBvZA16XTPOMWF2ssQwAAAAAAAAAAAAATodTHA7EA6fL7XI7sBuXpFZzXrs0KaNtWrKiap+qnaJvdTZAk6u1ri97LJLFwByL3Gwy00w2r1G6voTGmcfPn8XVtevJ7PqyviQNPXV2igp0bvTYX1LRmNGk8tlM6iqweYZUKqCn0umpcP0qpNmo05mvQCqodBhwZp0mabCbXCU96zSSPq4OALg6rh/sVCoV9Wg2Kmikq5cdl3WjMAM=",
"B3": "data:audio/ogg;base64,T2dnUwACAAAAAAAAAAAtlWxzAAAAAG7/GtcBHgF2b3JiaXMAAAAAAkSsAAAA+gAAf7sAAAB9AADJAU9nZ1MAAAAAAAAAAAAALZVscwEAAACKY2CnDz3/////////////////fQN2b3JiaXMtAAAAWGlwaC5PcmcgbGliVm9yYmlzIEkgMjAxMDExMDEgKFNjaGF1ZmVudWdnZXQpAAAAAAEFdm9yYmlzIUJDVgEAAAEAFGNWKWaZUpJbihlzmDFnGWPUWoolhBRCKKVzVlurKbWaWsq5xZxzzpViUilFmVJQW4oZY1IpBhlTEltpIYQUQgehcxJbaa2l2FpqObacc62VUk4ppBhTiEromFJMKaQYU4pK6Jxz0DnmnFOMSgg1lVpTyTGFlFtLKXROQgephM5SS7F0kEoHJXRQOms5lRJTKZ1jVkJquaUcU8qtpphzjIHQkFUAAAEAwEAQGrIKAFAAABCGoSiKAoSGrAIAMgAABOAojuIokiI5kmM5FhAasgoAAAIAEAAAwHAUSZEUy9EcTdIszdI8U5ZlWZZlWZZlWZZd13VdIDRkFQAAAQBAKAcZxRgQhJSyEggNWQUAIAAAAIIowxADQkNWAQAAAQAIUR4h5qGj3nvvEXIeIeYdg9577yG0XjnqoaTee++99x5777n33nvvkWFeIeehk9577xFiHBnFmXLee+8hpJwx6J2D3nvvvfeec+451957752j3kHpqdTee++Vk14x6Z2jXnvvJdUeQuqlpN5777333nvvvffee++9955777333nvvrefeau+9995777333nvvvffee++9995777333nvvgdCQVQAAEAAAYRg2iHHHpPfae2GYJ4Zp56T3nnvlqGcMegqx9557773X3nvvvffeeyA0ZBUAAAgAACGEEFJIIYUUUkghhhhiyCGHHIIIKqmkoooqqqiiiiqqLKOMMsook4wyyiyjjjrqqMPOQgoppNJKC620VFtvLdUehBBCCCGEEEIIIYQQvvceCA1ZBQCAAAAwxhhjjEEIIYQQQkgppZRiiimmmAJCQ1YBAIAAAAIAAAAsSZM0R3M8x3M8x1M8R3RER3RER5RESbRETfREUTRFVbRF3dRN3dRNXdVN27VVW7ZlXdddXddlXdZlXdd1Xdd1Xdd1Xdd1XbeB0JBVAAAIAABhkEEGGYQQQkghhZRSijHGGHPOOSA0ZBUAAAgAIAAAAEBxFEdxHMmRJMmyLM3yLM8SNVMzNVNzNVdzRVd1Tdd0Vdd1Tdd0TVd0Vdd1XVd1Vdd1Xdd1Xdc0Xdd1XdN1Xdd1Xdd1Xdd1XRcIDVkFAEgAAOg4juM4juM4juM4jiQBoSGrAAAZAAABACiK4jiO4ziSJEmWpVma5VmiJmqiqIqu6QKhIasAAEAAAAEAAAAAACiWoimapGmaplmapmmapmmapmmapmmapmmapmmapmmapmmapmmapmmapmmapmmapmmapmmapmmapmkaEBqyCgCQAABQcRzHcRzHkRzJkRxHAkJDVgEAMgAAAgBQDEdxHEeSLMmSNMuyNE3zRFF0TdU0XdMEQkNWAQCAAAACAAAAAABQLEmTNE3TNEmTNEmTNE3TNEfTNE3TNE3TNE3TNE3TNE3TNE3TNE3TNE3TNE3TNE3TNE3TLMuyLMuyLCA0ZCUAEAUAACmrrfZgHIEok1ZzaBBlEnPRFUPKUewpUggpiLlFTCEFrbaKOcWgxdo5hpCT1kPolGIQAqEhKwSA0AwAgyMBkqYBkqYBAAAAAAAAgOR5gCeKgOaJAAAAAAAAACB5HqCJHuCJIgAAAAAAAAAAAAAAAAAAAAAAAAAAAAAAAAAAAAAAAAAAAAAAAAAAAAAAAAAAAAAAAAAAAAAAAAAAAAAAAAAAAAAAAAAAkucBnikCnigCAAAAAAAAgGaKgCiagGiaAAAAAAAAAKCJIuCZIiCaJgAAAAAAAAAAAAAAAAAAAAAAAAAAAAAAAAAAAAAAAAAAAAAAAAAAAAAAAAAAAAAAAAAAAAAAAAAAAAAAAAAAAAAAAAAAkucBnigCnmgCAAAAAAAAgCaKgGiagCeaAAAAAAAAAKCJJiCaJiCaIgAAAAAAAAAAAAAAAAAAAAAAAAAAAAAAAAAAAAAAAAAAAAAAAAAAAAAAAAAAAAAAAAAAAAAAAAAAAAAAAAAAAAAAAAAAAAAAAAAAAAAAAAAAAAAAAAAAAAAAAAAAAAAAAAAAAAAAAAAAAAAAAAAAAAAAAAAAAAAAAAAAAAAAAAAAAAAAAAAAAAAAAAAAAAAAAAAAAAAAAAAAAAAAAAAAAAAAAAAAAAAAAAAAAAAAAAAAAAAAAAAAAAAAAAAAAAAAAAAAAAAAAAAAAAAAAAAAAAAAAAAAAAAAAAAAAAAAAAAAAAAAAAAAAAAAAAAAAAAAAAAAAAAAAAAAAAAAAAAAAAAAAAAAAAAAAAAAAAAAAAAAAAAAAAAAAAAAAAAAAAAAAAAAAAAAAAAAAAAAAAAAAAAAAAAAAAAAAAAAAAAAAAAAAAAAAAAAAAAAAAAAAAAAAAAAAAAAAAAAAAAAAAAAAAAAAAAAAAAAAAAAAAAAAAAAAAAAAAAAAAAAAAAAAAAAAAAAAAAAAAAAAAAAAAAAAAAAAAAAAAAAAAAAAAAAAAAAAAAAAAAAAAAAAAAAAAAAAAAAAAAAAAAAAAAAAAAAAAAAAAAAAAAAAAAAAAAAAAAAAAAAAAAAAAAAAAAAAAAAAAAAAAAAAAAAAAAAAAAAAAAAAAAAAAAAAAAAAAAAAAAAAAAAAAAAAAAAAAAAAAAAAAAAAAAAAAAAAAAAAAAAAAAAAAAAAAAAAAAAAAAAAAAAAAAAAAAAAAAAAAAAAAAAAAAAAAAAAAAAAAAAAAAAAAAAAAAAAAAAAAAAAAAAAAAAAAAAAAAAgAAAgAAHAIAAC6HQkBUBQJwAgMFxLAsAABxJ0jQAAHAkSdMAAMDSNFEEAABN00QRAAAAAAAAAAAAAAAAAAAAAAAAAAAAAAAAAAAAAAAAAAAAAAAAAAAAAAAAAAAAAAAAAAAAAAAAAAAAAAAAAAAAAEAAAMCAAwBAgAlloNCQlQBAFACAQXE0DTiOpgFH0jRgaZ4H8DyAKAJMEaCqAEAAAECBAwBAgA2aEosDFBqyEgCIAgAwOIplaZookiRN8zRRJEma5nmiSNM8z/NME57neaYJURRF04QoiqJpwjRNU1WBaaqqAACAAgcAgAAbNCUWByg0ZCUAEBIAYHAcy/I8UfQ8UTRNVWVZmuZ5oiiKpqmqrsuSNM3zRFEUTVNVXZemaZrniaIomqaqui40zfNE0TRVVVVdF54niqZpmqrquq4LzxNF0zRNVXVd14UoiqJpmqaquq4sA1E0TdNUVdeVZSCKpqmqrivLsgxE0TRV1XVdWZaBaaqqqrquLNs2QFVV1XVl2bYBquq6sizLtg1QVdeVZVm2bYDrurIs27ZtA3BdWbZt2xYAAHDgAAAQYASdZFRZhI0mXHgACg1ZEQBEAQAAxjClmFKGKQkhhdAoJiGkEDIpJaWUSgUhlZJKqSCkklIpGaWUUkspg5BKaaVkEFIpqZQCAMAOHADADiyEQkNWAgB5AACEMQgxxphzEiGlGHPOOYmQUow555xkjDHnnHNOSskYY845J6V0zjnnnJNSOuecc85JKZ1zzjkIpZRSOucchFJKKSGE0EEppZQOOgedAACgAgcAgAAbRTYnGAkqNGQlAJAKAGBwHMvSNE0TRdPUJEnTPM/zTFE1NUnSNM/zPNFUVZ7neaIoiqapqjzP80RRFE1TVbmuKIqmaaqq65JlURRF01RV14Vpmqaquq4rwzRNU1Vd13Vh26qqqq4sy7Bt1VRV15Vl4LquK8uyDWTXdWVZtgUAgCc4AAAV2LA6wknRWGChISsBgAwAAMIYgxRCCCmEEFIIIaSUQkgAAMCAAwBAgAlloNCQlQBAFAAAYIylGGttGKNYa62JI1prrbWWVmuttdYaaae11tpqrLXWWmuspdZaa6211lprrbXWWmstAEB3wgFA98EGTYnFAQoNWQkApAIAAMYo5RyEklKqEGLMOSklpVQhxJhzUlJrrWaMOQgppZZa0JhjEFJqrbWaUuekpNZiajWlzklJrcXYaq6llJJaay3V2EspoaXWYq251lhKSi3FVFuONZVWWosxxppzaym1FFuttQbXUokpxgIAMBscACASbFgd4aRoLLDQkJUAQEgAAGKMUow55xyEEEIolVKKMecchBBCCKVSSjHmnHMQQgihZIwx55yDEEIIIZRSMsaccxBCCCGEUkrnnHMOQgghhFBK6ZxzzkEIIYQQUkmdc845CCGEEEIpJaXOOQchhBBCSCWlFEIIIYQQQggllZRCCCGEEEIIJaWSUgghhBBCCCGkklJKKYQQQgghhJJSSimFUkoIIYSQSkoppRBCCCGEEFJKKaVUSgghhBBCSSmllFIKIYQQQigAAODAAQAgwAg6yaiyCBtNuPAAFBqyEgCIAgBAiHPOSauJUIw5aT1TDDpptXfKGcQgxUw5pBik2jnJmHISQ2ohZE5aiTmlEkqMPdhcYw0CAAAQBAAEmAACAwQFoxAECGMAAIIQmSESCqtggUEZNDjMA4AHiAiJACAxQdHqwgXoYgAX6MJdDghBEARBEBYNQAES4MAJbvCEN3iCGziBjqKkDgQAAAAAwAIAPgAAEAogIqKZq7C4wMjQ2ODo8PgAEQAAAAAAUgD4AABAQoCIiGauwuICI0Njg6PD4wMkAAAQQAAAAAAABBCAgIAAAAAAAEAAAACAgE9nZ1MAAIDdAAAAAAAALZVscwIAAAAsZWGXHj00p6Sdk4yNjo6FjIeEhISBfX9+fXt3eHSD27+6ofTW+4rO3npf0bnYiu0nqCzwaFWXejhyl6dVROTRaDSiqqqqqoq99/aHD7Vyc///T8Lv///z5/m9V7MsVgBE2zvRG23vRN82RwYoIxAvG3VoG6dRa41IxTpTRITg++2YfFAfoj3pddY5vzzlZrO6Xysl+hqO+mLYwjp8vSpsrPaD0tNFX8FJnw1LWoeNV42N1R4pPFX0QVJqKAAbBjZeovtL2koCqUhbEaBpOBuACQAAAMyauG6+ogBCYwxiBaMWyQaporIiRyuKSmcRRHWNMiQEUVA506SwMmoq+gAAQJIjBQz1tSsjgwQAIUcAzOTMAqCyQBfgO1AA1goW+wKAwqUB/R2DfwBcgmlghkG7ARenOJGAU5SwmAJeGnb0dl2Cm6yhvX1kvWKF9na50rCj1/sS2mwN69db1itRYJ+UexCoJICIGgCUFS8RLLD9SUBwqy7ETVLuBGhm2zYIAAAAAAVhR1UAQAEFAMIDZYYCAAD0RQEAAFAuZNknC0IBgKrVAAAgZxIAiJwFQOSyChDtAgBArMoJbgEAyEaAuCoAsIAsAMDzJTwB9J8V3gksjR8GBuMh4AYwUFFExhfGBZ4ZpszHs6S4srDz6WlvP2GZkxnmzNezFHOVRtbt5f2RgmPNhoB6AGwY2PiEt59suynQjQK2IiBgiXLbBAAAAAAABeWpAACgAACoxxzQRCaNxkUEoKgNAAAqqwWqi0oAAEjTXFC1diQAAMpRNcCSSQEAQHMArgIAwLdgXwAXC8gAAACiBsEUQH/H4JUAl+Sd8E3IyOwECABboD8aWgLeGebg+9+SeXkqa/vpeRkKczrDHPwylKJenso4/by7ncOSDQDnEmDDwMYnfPcS3KoLeUAjAUJG2zYAAAAAAAg0nCgAAAAA0GRmAxqNaocgAOM6BAAAsi4C5YpFAAAQ6gAuvRwBAECX10C7fgEAQNpc8EsAQLoKRFwBABekDQAAaFe2gTgCA0zREg0yACCAhowSAgueGabk59PMvEpKv730vEIBWpMZ5ujn08Q8SjJuL69eoVHBhoB6AGwY2PixQHj7CW0lIctAQy5A0LYcAAAAAAAAwPGdAAAAAICqhzcAkqMAACAq04IAAIploHJFRQIAIL9yJTjUwwEAgFR7BCwLAACVE+gP2AJyBgBwSQCAZjQg+SUAMyw+XrAw0AW8Ab4ZVuj3Z4h4jSbD8OCzJ/gt2Qwr9PvXRLxWkWp52Ll3FuZsADgHYMPAxlsGCG8/aKgRsjppywUIwnIDAAAAAAAAGOIUAAAAALTJzgYARQAAQNFMCwQAsGK1sGxxEQAA0mwO0Le/AQCAjBW6AKDxKPAAAFQL6GoeABD2BQCA3BJ+QIHEA4ASwh+gAv9ACZ4ZFujXp6B4FFfYPrL2TE6EzLAiv34Jxau5wvKzsydwIohoQEMAGwY2fiwQwQB3bwUgsE3AOyn3LkAQlgMAAAAAAADAMUoDAAAAANXsFgBqUAAA0EkRAAAgmRQBAAD43t+GAACqJQChXwAg+VgJFADAJROgH6j6ByAQsgCgizAA/JHQbAAAi6DAZSzQgB8+GabM709j8Smp6eW29sx+xyQYM78/hdmnDUuWe/P+JmwjogENAGwY2HjLAKHtWwEIbHdh76TcigBA2AYAAAAAAAAwbjoAAAAAqLayATANAgBArioAAACb70EAADmWhes5EwAASF5cCQCRewW2AAB6PYDrAACzWB4AwA1IMwAgExqAB4kiARp0yVngh4EK3gkO6LulIfvJwm35e/NKCFlDJziBL3MB8ZMpc/nbuZ7CNiIa0BDAhoGNT/ju41YRaJOwFQKkAQAAAAAAAACHqQAAAACAqsuHLU9BAHpqRwIAYKEvWLK8BACAbt8KsKxfGQAAhENJ0A0AqwqiBJi1HwAuLsgUAKDnVkDJSrwBDA7pXSowAJ4J1ui7KaD4yyLH8vPu/UlYkgm24LtZQIKnXMtWmPcAWcMGgAYANgxsfMJ3L6HtEUidlMsTAEgDAAAAAAAAAMY3BQAAAABVRwqQZ6RAAJbUygAAQPSnhBXLAAAgsl9A/xUJAACLawloLgAA0EyAyBQAAKg26BmAxEUJAECzLAaAKTyJFqCBP71FAqMBngl24JdhE/bjg43hr+sVklGUTLCF340Kib8cciw/r14xknAfNgTMnAAbBjY+oe1LcHuE5BFbR4AAAAAAAAAAAODwigAAAACAqnEA4mJZIAC9awIAALrLwfVlAgAAuV0JViwSAAC6yAAPAADgkg3QTAAAANUGZAEA6JIC2LYAgEyx+AGDpa0Angl28JdRA/bnjZXhZ+sVszDIBAf4ZWooIRsZyzaKVywibpsNAacBsGFg4xK+/7hVQw0hcmsTIAAAAAAAAAAAmCZfAQAAAEBVvAFRmQACkCNHAQAgmw2oWJ4AAJD9BGDpj0wAAKSaAAMASTYFtwAAVBscAgBaBQDQDCtpAIAsLFqCn/wLfgm24JdRcfZXGsnha+cVRtEKl2ALfkwhSmiN5LYN5v0teDs2AMycABsGNj7h7YvbI6ArhNwmQAAAAAAAAAAAcCJVAAAAAEC15IBGpQ0IQE1lAABA33GA/goAAKQrckGtUwIAQOQsmAVAXCtwHQAA0C5gBgCgBUj8AT5aCVCwwjFgb1wAngmO4OtvLn4yKVn+cvaD/ZcjE5zw1z+p+MtC+fK3NRLkXg4RDagVABsGNj6h7YsaaoS4E3KbBAEAAAAAAAAAwPR1BQAAAABVL7rhKQ4CUL2QAACkFUXAVTYAACCfyYI6xgkAAElXgikAmo0H+JUAgHYBsgAACY0MAMgkQMniB/FjMVoCnvl1+A/DpOQvBxj+Xr0SZiEg8+vod8Pk4q8MnsvPi1fMjI5BRAPqJcCGgY1P6O7Fu6F3YmsTIAAAAAAAAAAAOBmSKAAAAACqKkLPGgGoKQMAAJYXATmuUgAApH4DtRYTAAAicwEZALk8QNIGAADaBbbBhYgsAOgiAYAMrNASYrEAfvmN4MeoAPsbjbfhZ2ukwYfLb4SfpoISRmNt2Ub1Cg3YIaIBpwXAhoGNl/D243YXsELIrRAgAAAAAAAAAAA09XwVAAAAAFTVC0FxEYBakQAAkM2ArCMCAABpkgF9licAAOSyAD0ArDYFrgEAVGYAFx8B/pAAJSt4A2j8EAC++c3405RI/I2itOVv5xUS8H1kfgv8MCWRsIo2lm1QJZR6b0Q0oF4CbBjYeAlvX7xTBLBJyC0nQQAAAAAAAAAA6HJVUQAAAABUNQpbVASgJgMAAC45QGU/AQAAkWMJetVOAABYRC7oAcAlE7wLgEoJQAYAwJZuAhSs4Auw5+ICfvkN8MfIUPy1VNbws/X+JOUYLr8B/pgJJazU3stWqPcJlDAiGlApADYMbHzCd28lwK1Cb4K2nAABAAAAAAAAAKBpayoAAAAAqDaN4OcoAADANxIBqI4EAAC1BPqMSwAAUAMAmg2QAZCNVfAPgGobLJAtAMC3B5Cs4JVAuiwAXukN4MuUjMNK53v52RpJNNem0hvglzkJp1Xc/8tWqtFEBkQ04KwKsGFg4xPevpUA73YBqwO2SRAAAAAAAAAAAHrblygAAAAAqtYpqBcoAADAVyAANQAAQCwD2R8RAABoPhcA5CzIAKTlQGQBACozAMEHAADkQljhF7BYNAB+6c30yzKShFX25SFaKCEFXHoz/7S0IGmVfWOJlpdQCkQMmK0AbBjYeAlv30qAW13ICmDLSRAAAAAAAAAAAKTvSwUAAAAAxZ0IHb4oAADgLAFYFgAAIJMBlf0UAAAQmRQAolmQAbAaKYgnAKCHqwIAgj/ARySCSQIuCxde6Q34x1xEwmr7pSVaKCEFVHod/zEnkrDGQbxEy0tMBkQMqFYBNgxsXMJ3L94pAtYEbDkBAgAAAAAAAACAmu9EAQAAAFCcGWKWAOQsAADIsVros7QSAAD0BVbodyQAACJzARkAWQ08AHr2AbjAAwCg58gE0wAsJD7pDfjLqIj4W22/NEQLI4UDJr2O/5gKSVhr/zxEw0cKD4gYUKkBPAQ2biIYQP5RQxKyDLDlBAgAAAAAAAAAAOJ6VwEAAABA8fQUBC8RAAAwMsgRAACgOhLYF1bUEwAAYFmACoDmswHKAAWsFgC4lAAAslAJfgCNBX7pDeK7qYGEtfcbS90rIQxceoP6bm4gaez9xhIdLyEciGhAWQf4CwBUw01I3+AFcCsJOMA2AQAAAAAAAAAAgJqaKAAAAACKU8GIAQAAQHkB11MAAFCdCTlzrgIAQBptwIV3wQBA5CyYBSgwB5AksI0iYQ8GvqjV+LtpQUnj3jfGYS40FvA38Ki1/Lt5sKR17hvLNimvFCENiBhQnAP4CwDUw0t4f7sBQK4SsDogt2kTAAAAAAAAAADElaMGAAAAQOd2glk1AAAAJjKorgAAADmyhSorvpgAALAS4AJ0eQ3Ah5JXAtAF+wCsRAEAgByAGZdTLM2FgQteWFX4929z8bf+d/KyQ69XDtAwUFi1+PtnY/FZvztj2TGvVw5qGtgQiLJRgL8DAPAjgYgQtQSA/r4BwIJ3l5C+htsZXVBQcIY0TdM2aQIAUBeTOAAAACWg5J4CAADiSjMAAMAcGgEAAAAAxc8BoCKTkwIAAAAApBgHHgAqas8EoK0BuAFAzP4OYOaIDQAAIheEawUAAHoDWHDNAgAArCbpAAAAV4ABAMgZAHoACwCgngADcHRQAOCw0s8AcYAPAMBhLAAwAB0AAA4AwAJwsTTQLBAaGAZUsLAyAhZ+eBX4j3+p6qd93b/j+F7xykAPOLwK/MdfqvopX/f/OH5WvTI0QzMQ0UBGA4C/AMDMPAJJBBlA4ycAge0I6TJyq6ExM4K2aZImTRIAAFCaPTUAAAAAHIMTAACgrIECuXoCAABkzIMAAAA8PQPUUSUBANAqAIiaEjwBAKRnFTyrAQAAtBpAXBUAAKgZsJgAACQ5S9IAAJkCQB+wqYIDOgBgUCABgM4CYAAAgAFwAKAHABWBZEFDwCDIMEgsIElgAX541eDXf0z1WV/rHOX0qlcWqC2zcnjV4Ne/reqzfq17ldOrXjlAzcCGQGRDgL8AwFn6RLCAxt+oAADePQXT6twKjqDgCNImDdumbQAAAE4UBwAAAICTJYJ6u60CAABvVwEAAEBGFwFAXasGAAD01JYAaAOApDlBPwCmGiBrAgAAaLWAajcAgIsFKgMAAMy+sQAAkgYAyAIAC1wDALAAgA5UwQEG0AEAABgAFgAWBo0KAouKQYULQ2VBBp6I1eCXUbvFZ3yVNY7LqPuHjoNJxGr4y6jd6md8tXMc5xavLOASIKKB1DiAvwBANX0iGMBvJwBBjV2oIbfQIEkaNkACBg0AAMDsxgAAAABQcSqUTu0QAACgq1sFAADQ78kGsGILCQAAfZcHbAOIFVmQdgEAgEa7CSKbAgC6cA0AcBMLtJoAAIDmxk0GACATUM8A4FpcDFxYyJAXaMjIEmgAT2dnUwAAgI0BAAAAAAAtlWxzAwAAAExBLDIWvr+1wsWWwbi+urS5w7m1ub+/v7q+wV5oteTXr+zi1X6VcxznM68cmBSi0OrQz6/s4jV+lXsd36cGq08TeBCERgE2DGz+SCCs/yYAge0u2CYFtxozgoK6bZO0aZsmAADgRHAAAAAAqHi6BCLGCgAA1LQVAAAAZlSLABIApDoXA+rsb3UAAGADsACNOiZ4EgCIHAXJahYA0EWeTQBgJRY0mwsA8A030Q0AAGBcpQ5wA0BDgQ4AgHUAABjQCwCcBQC3AGABJDQLaDKECrIGCSSDDA0kBBZ+aHXo+7+s4jF+jXOV06deKdbQwhxaA/kxTKt4rV/jucrpU/eXmyZmQyCzEYANA5s/AohgAf03AMH9KdCh4NYjqDGCJkGbpE3SAACAlREDAAAAQGWRCwhaFAAAlCxRAABgadMJAAAAIpN2AgkA0op3AgDVXMACyGX1QAsAAESaYxVgWTEDAABoBexHgIWFkKMAAIBqnAsBWACAJFMEqhUAAAAHBwgAcAs4AMACAGAAEsgkWMg0MipYZBgSVKhUAD5oDeynaXHxs37lex01b15Z5KG5GbQm5sO0uPhZv/y7jpozryxaajQbABGNAmwY2PyRQFj/TQKCd7uQLwpurUENQUHSJE3SJG0AABBnhgMAAABApREBRUQAAKAc2woAACBEGEMCAGp6BdSlSm0AAGhrABZAdzgIMAAAkOXyAlwyGQBAl+3aAABWUNkCAABkuJh0AABApFcQSFMHgAsLQEcfAMAAAEMGMs0ABgbJRQYLlsGABRpeaA3k6zOieLS39ruO7zX3LzXNSaE1ks/fcPFYX+1/Hd+rxgP6a202BLJsALBhYPNHABEMcN5OAoLbI9AmqWZmZgRJEjBpw7YNAEBNGgYAAACAmklnAkJMKwAAiBsjAACA815VAAAAZCMKSABAZa0hAJApAAAOoMsM6E0AACDJmYJmMwAAQAvoP8ANFjSTAAA8x+UHsC8AFgDcAQAwgEcBANABgAEAOggABwAwAIAOAAAsOAA0ZJBpqNBYWJAFZLgSAn5obeT+k1BceW/QKqdmxuIeaw6tHd1/BopH+67QKqdmxsJ3NmwIKBoCbBjYfCcBEESwgH8SENyfgr5GUGPEM0OTME2SJGkAABAz1AEAAACgppUGFOMtAAAAAADhHgS0w0uHAgAA3gsUAACAkxUACQwAagKkXQAAIJ8jBbguvQEAABodqOYDALiBaBYAABDZLgAA0AFUDQAAQDV1wAU4ABgM9AEAwBr6AAC3oAMABxaADgAAsIAMlbDAZXBxgYSErOLCVaECnoidwPN3kPjJN37HcYgoU2E0mkTsBB+/g8SnvMn/Pk5mY8EbzcOGgOo5gD8FAJF1n7DfSkBwuwv5Am0N2jYBGDBJggAAAHXjEgMAAACAXgzqhigAAACyKJAAdamaAADQq/8c0H9NVQDQAMTVAmgVAABoJkBkUwDAFBkAwAUyAACAZqMBBQIXAJC4YJEI0LDQMCCroLEAXmjdyOX9NvHKm/5f5UTNyUUwrUOhdUOX54vEK5/Ud5UTNScPkGkMGwIqdQARNQCEuk8EA/jNJiC43RTiERQc8cwIatiwaZq2TQAAgJg5dQAAAADgAiBhrgIAAKwEowAAAMiZCkAJgLpWRwMAgD5Fwg9A3uZATQAAwOIqARFZAABPIq5SAGBBRBYAANBMC1ADMCkAAIBmDQAOuGEAAFThAAAsAEYHWABHBwAOgAWABToAAAZJILiwQJOwWMAwEKigAj5o3Zmz4TWJn1zi7zqqp8aCR1qHQevBngwvSfyUrf6uo3rmZJFE67ABoF4D+DMARJz5hLdvNgHB7RHQUB9BNRoWFNSgadi0SZIGAACoayoGAAAAAJ0BpuMmAgAALFUBeAIAYMVqZwIACHV0E2qX1QAA0HwuANQToAUAAGJlwbhWAACgVWDfAADmwBsAgF4zAABAP4ArAAAUADeA4VABvBPAoDsAtgNgQQcWKhkBMg0kBpmGjAYE4gJ+aJ3Rw3S4+CmbvtdxPXP9ItPsHFoXdDNdXPy1k77XMXPmlYPQtCYiBpxWATYMTH4iWGB/uwBBjSNkFbkVz4zg0CZt0iZJAwCAyOqqAAAAAIhJukBNaRQAAMTrvgEAAPArSYDadUQAAGBZ1QRArEgBF6A5C6odAADQeDRBrwUAANBqgpCjAIDgB4Dn54ZtgANkDW5AB1gYDQAAAAfQHQCAwALgADAALOgAAAsAOgCJCwHhgnCRkUBS0UjAxUUFXmgdmNd7i+JaizxXOTUzLqOv1Sm0jszzs0Rx7Y3nOr7PjEPoa082BNQrABsGJn8cQPjuJbhVI8RFwe2M4GiMCZO0adsGAAA4/U0EAAAAAMlrBcDTqAIAgExOAAkAGPUjUaUuiwEAQKufhKbfhxsAAIhlCjQXAADIAYwCANBqApEtACBgGwAAgMgiEIABAMi0ABXQAYCFqnQwAAA4Q4ECYAGgwwGggwWAAwAMACoVJISLBpYLksBiIQMBfmgdmdcvreIag9rrGp3zSoCFgEPrRJ7/1sVjbZzr+Dn1SpGYZrAhoFYF2DAw+Qgk4btLUGNTQLxJQQ2N0WdAEyZo0qQNAAAmiCoAAAAAIsUAAADoFAVkAEiAmroIAFaoUgEAANmnD8j5fgAAIJ/PgqQNAACavQF6lQAA6JJ9ACQAGCAiCwCwDwEdAABYzRxgKx04KQAAAKZzADA0wAAAAAcA0AGAoQKVSyDAbaBCIKngIhMAXmht5P63VXHdp3KOcmbVK6PONB+F1o7ev6WKx72Vc5Uzq8ZVdRrHhoB6BWDDwORbFohgge0luN0UtDpnO7rgaAjaJEiQNG0CAIDT3kUAAAAAEPHOFaDTSxQAAGWBAgAAyLADSADAMucAQJLJCXIuCwAAO0eBFgAA4DqwcwIA0CWuUQDAYj8CACDDCgwA0AsAsAHDasoCFQAcANBAB8ACoOA4AABYAIABwHIAJMgSKiqEgYGMARUatApeaG3o/t+qeJzLONfxu+KVshiaN4XWBu4NWxWvc1j3Oq4rXqmIYZsNALUS4E8BgFr6MUD47iW41RTSOIKz1Rh9ZkwbtG3apgEAwMTUKQAAAAAmritAR4MAAIDGQxWQAICaxYBatZY2AACkOgPU9AUAAPNagAUAAGRmFqTdBADQJVwVAADoAHHtAgAASD0BOQAA0KkLAAAO01UAqGwA2wQAADoAcAANABxgAXAAABgAAKADYAECNAEXgkoGCRqqAI1LRQN+aB3QyyiAeJxu/67jsmKkxKhZDq0DfBkWFK87nf/Ldh1jhJ2aZQNAwwLgLwAwlR7BIry/XYDg3aaAL1PNjOBoCJKmaZqmSRgAgNPLNwEAAADAuEQBAFCmIQemGQIAAADS6AFARV0lADV1VAQAAJojAVyA7gzQBgAA9AFiNQUAoGRfABdkAwAA0KyEN4AZsAAAKgwAQAcJZwAACwCgzwIA6AAL0BkAQMcCYEmgBQgqLkgBCQ2XABqNC35o7fTecETxOZf7vY7LkleCzOw4tHZ6bzii+Dy393vZLuuVEDFNGxENaFAC/AUAzvGJYIH97QK43RT0oeBozIyghgmChE3bBAAAGNWcAgAAAGDsrqhWUQAAwBQDAACAAqCylgEAwLS8IgCQRE7ABWg2ARUA2ciAZgAA2BJpPAGAmxhyAAAAND0sTBUAAEANgAOAo8IA1QEAAwAAcMAtAABAhwUABuAAsAAyUBkCApYKQYMGlwVeaC3w/j9UvJ539L9s51VSUsoh0Jrg/X+4+Dzv+HfZImssg1KTiBjQMAD+AgANuITvXoJ3I+SLghoaMzNjm7ZtkyQNAAAOFRMAAAAADGeqB+S4DgAArucAK1axHAAArdoF6Hd1BwAA5JxABwAArX4aUP0BAABUe2DKAgBuwlgWAAAwcwQJdQAAYPQLoKsDhlQHcADAcAAAiwMABgAdAACABegAAAYADgASsDAkBrAuMCRoXCxUkC/QAF5oLeDeqGXxep7+3+sYHxuL6Num0NrAvVHK4vFc8Xsdk2VjEI2aREQDGkmAvwDAafhEMMD27QYgeEZg1MkZjRHUGJuEbdq0QQAAMD4OAAAAAEwXSnFPagQAAMgsIgAAAFs0MPsZAADAuG4BQFcEAMTVEhgAACDTLAAAxjwBAADNGtgPAACTAgAO7AsAgCSTkjQAQG8CAGPpoA4AAwD6AwADABw6wADAcAA6WACwAKADcGEZuNCgatAgLyBrGGABfmitwdsoRHHdt9/vOs7HSgLNjkNrDd9GIYrH+fT7Xsdl2WBg2WYDwHkCYMPAxCeCBbZvBSB4twSTedRozAgKDm3atkmbJAAAOEI1AAAAABDNdlfU2RgFAACSFQQAAAA1FBBgUEe0AADQrJgAIBkrAWCdvw5MAACgUd2CtAAAAMs9QBrNAwALyyoBAJJsE8AAwAEAsA8cAAAKHbAAYA8A6AAAwAIM4AA6AwAwAEAHgMxF5YJGZoELS4BrQVbBUAFeaM3o45+qOO539F3H4de4CL+apNBa4P2vZHHdb//fZTvFK0uYGhsRDUIjADYMTPxIILx9KwBBjRFK5hnBmREcmzZtm7ZNAABwJOcAAAAAQNTvK0R8FQAAmFMFAADgexoBABTVoI5ZAwAAcgYAyFFgAwAAmtMA9QgAANDMwRlZAMAKhCIAoDkjAQ4ALNABHNAvzTMAAEMHWAB2AR0ADtABALAAOACwAIBbABgAADgABgYVEgaqBgsNjAE0roGGAV5oTeDTsOziuL9+n+sYTV2/LDRvDq0ZfxqmU1z3r997HaeJVw5Cs0NEAxoFsGFg4iWCATTeTgC4UyOQuuDMCAoKjqBp2LRJ2iYAADi6GgAAAACIeqmKOE9FAACArkQFAADgm4sAg7oUCQAAOTIFQLUCADMTAMDyAP8AADQzsC+AGwhmAAAsJYA+AHgBgAMAAPTmAxzAAIDOAbAAAM6iWwAAgGMB6IABAPQBACQDWFgSFgRkLhKCASHhAn5o7fDeVFbx2P/Oex3jU68coKV1c2it4dsUpnjsX/e9jsmZVxZkaN+IGND4ANgwMPGJoA+I3w6AGkdAlzVnNDRGUIO0DdI0TRoAAIzgHAAAAACITjpJRTtxKQAAMMu0AAAAZgsCsOJlAAAQahUJbwCAA+g6A2YB8Gg2QWQLAAC0A3oGAKAGCEUAYDeHAAEdAAgABgCslm4AdPABAAYAgOEGsADgAMACOgBwYAAcALaBULEgYAmoZLCwLOC6EAB+aG3w/p9+cax/e63ja+qVARiak0Nro/eG6RGP9e/c6zhVvbKAS/shogGNJsCGgYlPWN/gAXA7Qqk3MzMaMyRJ06RtmwAA4ETUAAAAAEBsujviZc8CAACgTAQY1GWUAACE/mbCiq1oeQIAQBtgwb+gPwAiU5BpAgAA7QAj2wkAGgQ/AADWmQYIMKCDVR0AAHZpBgAWB70DGAALzFAAwAEAAODAAADGAeAAAFgAwAIAOAASCwkDkgrcAQuagYwAEo0BT2dnUwAEwPABAAAAAAAtlWxzBAAAAP2DhPoNwcONxbK/s767uLjQs15o7eCtU4Pitf6Nsq7GOa9cxENzUmgd4Mto+eU/i5W2jsmpV670THOzAaBBAbBhYOIlggE0PsHtLtDmzMxoCAqOSZI2Sds0AACYXt0JAAAAAGI9UyCsaA4AAHApCghAXTMAACDHVQFQE9DfixMAAPQdQLUAAIBmAuxrBQD07AOwh4BYNQCA5wIcACCwLABYGOB04DDQYAFwAIABwMEBBwADwHZgOAAAZwEG4ABggA4AwEVmsMggwWW4sGBBtcBSuQBeaO34rf0Lkn8M1so6TlOvXMDLkkJrp28dDij/Wmy0dYxXvHIhXxqNiAY0LAHeAOItAYT9dhIQ0NiF2pyZ0ZiZMUkCJGnbBgAAJ6qmAAAAAGBdHkAgQQEAICtXBQAAeLLRAgAAYDUnqF21GgA0AJEt+AYA6PVsgGYSAECPyBQAWIFANAsA0GUHAAASWBYHAxAHAABolgEAp3csBwDAMFAdOgBwAAwAMACADgAABwAMAACADlgAQYDBBSFY0Lio4BqgygCeiB3587/94lV+tbKOUcQrF9KwJhE7iacOGxSffCs2jnGL+5ebhiNiQK0AEFEDADWfCBbwWwlwqwvomxQ0QJMAAAAADQIAAGAqogIAAAAArilUx9QqAADgFxQAADClAECdEQAAMBxSiwEgzhJUALh+QD0bAICengMArACBygUAUFq4AwAokCHJWFTIkAE+aB3w02h7xKf9KmMdkVOvXEiXxjBorfnLaPnEz/jXxrJF1isX0kPrIGJAvQogogaAVPMjgAgG8BsJYHsvIFYzMzPj0SBpk6ZJ0gQAANc6ogAAAADQsgAB61QAABBHbQsAALBAFAAAkCkAAOguB4cAXKMJAJJ9BSxvAAA9+wa4ALCB/gQAsKqpAwAAOQA6GHToAxzoGEA9wa3tA4AFcIzOAugEAOAMA8bBAAAAzAIAYAE6AB0AqLAISGQSBAkqkguyDBokFV5oneDDsO3iar/KWMd4zSuDPDQ2gdYJ3f5tF1d7K2Md4TPjkvwaxwaAWgVgw4B4CctfvNuFxIczMxrWAEnaJmnSNgAAiFNTAQAAAADbsQLIQwECUNcqAQAAOXMG1F6yDADQM1yiPyMBAGBFQQaAZUBkUwBAY2cKANwEAAPIBgAAoDmxYMEdYBewMGDgNoEFHAAs0A0AOtABAGABnAXAAliAU4GFisWFISNDo0GycGHAEAB+aN3g1XBEcY2vdq7jfOb+kab2cGjd8cVwZHG1X+Ucx/ncKwvW1C4bAqp1gA0DG58IFvBLUGMXEm/OzMxojKBNmqZNkgYAAKg5kQ4AAACA2pQBFVAAAAAyAAIMVqwmAQCgJgOm1Nm7AACAZgJUKwAAoNkbINZXAIBGXBUAkADgwJDZAACKAwAAAEYHMEDGAACdYVWBDg6AAQCggwEACwDCgAEAQAcABsABHACAAcAAsDAYwLAYsDBoIEhYVJBlAD5ovZDdcHHxyDe11hE+d3IRQvtm0HpCJ8Mlikf5JXsd4XPjRd5p34hoQKUGsGFg4xP2i9tdYDY5MyOooSFImyBNmjYBAADiRNQAAAAAUBVAAQGoXR0NAACWFwH9L6kBAI06RwUAAHSvgh4ArARkCgDosg8AgCkAoANzZwsA0DMLAHbAXbcABnQYOQB4OcBugcHSDQcsHQCwAIAOWADoGADHAgMAwLIwwCAJGEgsINAkZDIAPmi9Mtv/4uIqT3qtozRz8hCczmPQeiPb/6LiUb70GEdp7uSF/LRvRDSgWgfYMLDxEsEAfgpqHKFRjeDMzIwGCdomSNsGAAComRMHAAAAgKo2IO0mFwAAYAsIQP+1MwEAcLUCDGoOHQMAALQbIAsAADS2CZoJAAAgLbAjUwAAwAAAHOwHAPR8AQCAdMAo0OHQASgG6GAMAB0MAHQGAwAcAOAAAABgWQAAAOgA6LAAgAMAWGgsSGDJoBkEWDQIBj5ofTCr4eLi0U56rSN0MxZsaD4GrU+yGA4V19j0Wkdobgxa03qIaEDRAGDDwMYnLH8jAG7VCHmJZ2ZmNARpmDZpkiQBAECceWoAAAAAqLY9IcMiAAAAW0AAavdHBAAAZr8EKuusSADABIC5gAEA14AsAABpgSlbAODCVdMCAIBmIwGgA9ABjA4WWHQALgv2YABAZztgresAFgMAADgAgAFYoMMBYAEAFgB0LAAkSMigUalguCAJyLAEAgEeaL2QzWhbxWOcoq/DvOaVZWqanUDrBe1Gxyle4xQZh/nMKyvQhBExoGwI8BBYPxYIy98IgBpHoMUZQY0RnKEJkyRp0gYAADVUHAAAAAC2enYKQGeOAgCQWBUAAEAFAMWyFqrUVAIA+guAxgP0B8Cz9QC9CgAAIC2wL4CLG+hpLAAAGMvItRLQ4TgYAwAARx2ABbCgA2CBA3QAAIABOmABCwAA4AAWAHAA0GDQaHAFEAYJyBZkMhcWHmg9o/1/WcVjL8HXEZgqqfg6nUDrGe6Gl1W8xqJ9HeZV4wo47Y6IBrJoBOAvAFDnLQNEMMD2JbA9mlyCozEjKCioQZikTdImDQAA0vpXAwAAAMCxTAA6KgIAQJFGBQAA+JYAgBVJASAbYKg7AQCgVsEDAJhXAWQBAACtAADo6E8AF6sKAAAgxwFM2QN0MAAMAAAYqQ7QAQBYAAsOsAAAcAvgAwAAYDoMAJAgDJDgBjCwAgIWEiRkAV5ovaDjMz7xWU+Ktb/nXioooNB6JfunfeKznxTr/fu4A3YgooFQB3gDrJfw8xLUUIRmRnBGY2YEbYOmDdO2AUDMzETFFEBEREREREBlljvY+c2ujSQZVFXVIqKidmiiCQBAjpkWy3NJBACgTWWtyAQAsH1dcQEAgGZXDVQPAADGo1nglACfENdjAEAHkAEA+kFXjUZZSwcAp1FNawAMAGUcBwNAATgqAIABAB0GAMACHKADAAAGAHSAAQBgAAAAhwUAFlBVAkgBmQtkJIGBCxk+aP3Llv+oYv42sJSlNgi0/mHLb6li/m1gKUttcPvOmuXE47GGIAAAAAAAAAAAAAAQTdLMVdJB2afOutRZX9SuVVOlsqKMZEYWlRVVq3TL6trVPSKLsiiLbsgoM6kkG5HNpFujUelUmo2SZqOkUqlDT+X5qPXVahrObjQ6FqTZaCbNRgUAuEr1PFO4SmURTdLY6WoaGkVYRVjP+gBSYRYAQE+nUgBQMagsAAB6SgMdAHQAAA==",
"B4": "data:audio/ogg;base64,T2dnUwACAAAAAAAAAABWz1dzAAAAAJgTpTcBHgF2b3JiaXMAAAAAAkSsAAAA+gAAf7sAAAB9AADJAU9nZ1MAAAAAAAAAAAAAVs9XcwEAAABSo1yyDz3/////////////////fQN2b3JiaXMtAAAAWGlwaC5PcmcgbGliVm9yYmlzIEkgMjAxMDExMDEgKFNjaGF1ZmVudWdnZXQpAAAAAAEFdm9yYmlzIUJDVgEAAAEAFGNWKWaZUpJbihlzmDFnGWPUWoolhBRCKKVzVlurKbWaWsq5xZxzzpViUilFmVJQW4oZY1IpBhlTEltpIYQUQgehcxJbaa2l2FpqObacc62VUk4ppBhTiEromFJMKaQYU4pK6Jxz0DnmnFOMSgg1lVpTyTGFlFtLKXROQgephM5SS7F0kEoHJXRQOms5lRJTKZ1jVkJquaUcU8qtpphzjIHQkFUAAAEAwEAQGrIKAFAAABCGoSiKAoSGrAIAMgAABOAojuIokiI5kmM5FhAasgoAAAIAEAAAwHAUSZEUy9EcTdIszdI8U5ZlWZZlWZZlWZZd13VdIDRkFQAAAQBAKAcZxRgQhJSyEggNWQUAIAAAAIIowxADQkNWAQAAAQAIUR4h5qGj3nvvEXIeIeYdg9577yG0XjnqoaTee++99x5777n33nvvkWFeIeehk9577xFiHBnFmXLee+8hpJwx6J2D3nvvvfeec+451957752j3kHpqdTee++Vk14x6Z2jXnvvJdUeQuqlpN5777333nvvvffee++9955777333nvvrefeau+9995777333nvvvffee++9995777333nvvgdCQVQAAEAAAYRg2iHHHpPfae2GYJ4Zp56T3nnvlqGcMegqx9557773X3nvvvffeeyA0ZBUAAAgAACGEEFJIIYUUUkghhhhiyCGHHIIIKqmkoooqqqiiiiqqLKOMMsook4wyyiyjjjrqqMPOQgoppNJKC620VFtvLdUehBBCCCGEEEIIIYQQvvceCA1ZBQCAAAAwxhhjjEEIIYQQQkgppZRiiimmmAJCQ1YBAIAAAAIAAAAsSZM0R3M8x3M8x1M8R3RER3RER5RESbRETfREUTRFVbRF3dRN3dRNXdVN27VVW7ZlXdddXddlXdZlXdd1Xdd1Xdd1Xdd1XbeB0JBVAAAIAABhkEEGGYQQQkghhZRSijHGGHPOOSA0ZBUAAAgAIAAAAEBxFEdxHMmRJMmyLM3yLM8SNVMzNVNzNVdzRVd1Tdd0Vdd1Tdd0TVd0Vdd1XVd1Vdd1Xdd1Xdc0Xdd1XdN1Xdd1Xdd1Xdd1XRcIDVkFAEgAAOg4juM4juM4juM4jiQBoSGrAAAZAAABACiK4jiO4ziSJEmWpVma5VmiJmqiqIqu6QKhIasAAEAAAAEAAAAAACiWoimapGmaplmapmmapmmapmmapmmapmmapmmapmmapmmapmmapmmapmmapmmapmmapmmapmmapmkaEBqyCgCQAABQcRzHcRzHkRzJkRxHAkJDVgEAMgAAAgBQDEdxHEeSLMmSNMuyNE3zRFF0TdU0XdMEQkNWAQCAAAACAAAAAABQLEmTNE3TNEmTNEmTNE3TNEfTNE3TNE3TNE3TNE3TNE3TNE3TNE3TNE3TNE3TNE3TNE3TLMuyLMuyLCA0ZCUAEAUAACmrrfZgHIEok1ZzaBBlEnPRFUPKUewpUggpiLlFTCEFrbaKOcWgxdo5hpCT1kPolGIQAqEhKwSA0AwAgyMBkqYBkqYBAAAAAAAAgOR5gCeKgOaJAAAAAAAAACB5HqCJHuCJIgAAAAAAAAAAAAAAAAAAAAAAAAAAAAAAAAAAAAAAAAAAAAAAAAAAAAAAAAAAAAAAAAAAAAAAAAAAAAAAAAAAAAAAAAAAkucBnikCnigCAAAAAAAAgGaKgCiagGiaAAAAAAAAAKCJIuCZIiCaJgAAAAAAAAAAAAAAAAAAAAAAAAAAAAAAAAAAAAAAAAAAAAAAAAAAAAAAAAAAAAAAAAAAAAAAAAAAAAAAAAAAAAAAAAAAkucBnigCnmgCAAAAAAAAgCaKgGiagCeaAAAAAAAAAKCJJiCaJiCaIgAAAAAAAAAAAAAAAAAAAAAAAAAAAAAAAAAAAAAAAAAAAAAAAAAAAAAAAAAAAAAAAAAAAAAAAAAAAAAAAAAAAAAAAAAAAAAAAAAAAAAAAAAAAAAAAAAAAAAAAAAAAAAAAAAAAAAAAAAAAAAAAAAAAAAAAAAAAAAAAAAAAAAAAAAAAAAAAAAAAAAAAAAAAAAAAAAAAAAAAAAAAAAAAAAAAAAAAAAAAAAAAAAAAAAAAAAAAAAAAAAAAAAAAAAAAAAAAAAAAAAAAAAAAAAAAAAAAAAAAAAAAAAAAAAAAAAAAAAAAAAAAAAAAAAAAAAAAAAAAAAAAAAAAAAAAAAAAAAAAAAAAAAAAAAAAAAAAAAAAAAAAAAAAAAAAAAAAAAAAAAAAAAAAAAAAAAAAAAAAAAAAAAAAAAAAAAAAAAAAAAAAAAAAAAAAAAAAAAAAAAAAAAAAAAAAAAAAAAAAAAAAAAAAAAAAAAAAAAAAAAAAAAAAAAAAAAAAAAAAAAAAAAAAAAAAAAAAAAAAAAAAAAAAAAAAAAAAAAAAAAAAAAAAAAAAAAAAAAAAAAAAAAAAAAAAAAAAAAAAAAAAAAAAAAAAAAAAAAAAAAAAAAAAAAAAAAAAAAAAAAAAAAAAAAAAAAAAAAAAAAAAAAAAAAAAAAAAAAAAAAAAAAAAAAAAAAAAAAAAAAAAAAAAAAAAAAAAAAAAAAAAAAAAAAAAAAAAAAAAAAAAAAAAAAAAAAAAAAAAAAAAAAAAAAAAAAAAAAAAAAAAAAAAAAAAAAAAAAAAAAAAAAAAAAAAAAAAAAAAAAAAAAAAAAAAAAAAAAAgAAAgAAHAIAAC6HQkBUBQJwAgMFxLAsAABxJ0jQAAHAkSdMAAMDSNFEEAABN00QRAAAAAAAAAAAAAAAAAAAAAAAAAAAAAAAAAAAAAAAAAAAAAAAAAAAAAAAAAAAAAAAAAAAAAAAAAAAAAAAAAAAAAEAAAMCAAwBAgAlloNCQlQBAFACAQXE0DTiOpgFH0jRgaZ4H8DyAKAJMEaCqAEAAAECBAwBAgA2aEosDFBqyEgCIAgAwOIplaZookiRN8zRRJEma5nmiSNM8z/NME57neaYJURRF04QoiqJpwjRNU1WBaaqqAACAAgcAgAAbNCUWByg0ZCUAEBIAYHAcy/I8UfQ8UTRNVWVZmuZ5oiiKpqmqrsuSNM3zRFEUTVNVXZemaZrniaIomqaqui40zfNE0TRVVVVdF54niqZpmqrquq4LzxNF0zRNVXVd14UoiqJpmqaquq4sA1E0TdNUVdeVZSCKpqmqrivLsgxE0TRV1XVdWZaBaaqqqrquLNs2QFVV1XVl2bYBquq6sizLtg1QVdeVZVm2bYDrurIs27ZtA3BdWbZt2xYAAHDgAAAQYASdZFRZhI0mXHgACg1ZEQBEAQAAxjClmFKGKQkhhdAoJiGkEDIpJaWUSgUhlZJKqSCkklIpGaWUUkspg5BKaaVkEFIpqZQCAMAOHADADiyEQkNWAgB5AACEMQgxxphzEiGlGHPOOYmQUow555xkjDHnnHNOSskYY845J6V0zjnnnJNSOuecc85JKZ1zzjkIpZRSOucchFJKKSGE0EEppZQOOgedAACgAgcAgAAbRTYnGAkqNGQlAJAKAGBwHMvSNE0TRdPUJEnTPM/zTFE1NUnSNM/zPNFUVZ7neaIoiqapqjzP80RRFE1TVbmuKIqmaaqq65JlURRF01RV14Vpmqaquq4rwzRNU1Vd13Vh26qqqq4sy7Bt1VRV15Vl4LquK8uyDWTXdWVZtgUAgCc4AAAV2LA6wknRWGChISsBgAwAAMIYgxRCCCmEEFIIIaSUQkgAAMCAAwBAgAlloNCQlQBAFAAAYIylGGttGKNYa62JI1prrbWWVmuttdYaaae11tpqrLXWWmuspdZaa6211lprrbXWWmstAEB3wgFA98EGTYnFAQoNWQkApAIAAMYo5RyEklKqEGLMOSklpVQhxJhzUlJrrWaMOQgppZZa0JhjEFJqrbWaUuekpNZiajWlzklJrcXYaq6llJJaay3V2EspoaXWYq251lhKSi3FVFuONZVWWosxxppzaym1FFuttQbXUokpxgIAMBscACASbFgd4aRoLLDQkJUAQEgAAGKMUow55xyEEEIolVKKMecchBBCCKVSSjHmnHMQQgihZIwx55yDEEIIIZRSMsaccxBCCCGEUkrnnHMOQgghhFBK6ZxzzkEIIYQQUkmdc845CCGEEEIpJaXOOQchhBBCSCWlFEIIIYQQQggllZRCCCGEEEIIJaWSUgghhBBCCCGkklJKKYQQQgghhJJSSimFUkoIIYSQSkoppRBCCCGEEFJKKaVUSgghhBBCSSmllFIKIYQQQigAAODAAQAgwAg6yaiyCBtNuPAAFBqyEgCIAgBAiHPOSauJUIw5aT1TDDpptXfKGcQgxUw5pBik2jnJmHISQ2ohZE5aiTmlEkqMPdhcYw0CAAAQBAAEmAACAwQFoxAECGMAAIIQmSESCqtggUEZNDjMA4AHiAiJACAxQdHqwgXoYgAX6MJdDghBEARBEBYNQAES4MAJbvCEN3iCGziBjqKkDgQAAAAAwAIAPgAAEAogIqKZq7C4wMjQ2ODo8PgAEQAAAAAAUgD4AABAQoCIiGauwuICI0Njg6PD4wMkAAAQQAAAAAAABBCAgIAAAAAAAEAAAACAgE9nZ1MAAIDdAAAAAAAAVs9XcwIAAACr/Y3LHjw1m4KEeXdtcHZob2poYmljZoO1scq2ssu1rbq8vuzYG9XssXeEd7EV24eQiCAjcbrc4qXLisPhcLRaj6iqKiCtVlRVVVWR5MFvbuPf//O983vvdeDAgcLSABzb+w59SfdNge84AABRBKAsAQjWpEqFyFF5XbBuycyYhBr9QeOKz2zq0nULv+m5a5qoqtkEOlrW8vuTOb7F6XxKczNqbVrRQbo3ZTbv5sRvwpxB5WYjOstbAdvJegj6COEhJIQgJ+S0BFtOEBIAAAAAADDW5LbdWTsa4yHeTutwerodTgCX09rSBQKgZIZoVAAApOcUAECbu1hhxWIR6VVSNBqIRgKgKkfOtCiOkgYgm8k0CiwSucsC8BFswzoTuBkleBZYXwK/A2hPvoA1TQCeWo7kl4lU/C8jPmapXg3N1CBOz1r6ZUaV6nBmQ+fWfVEzcfsLAFSTMB6CDmHcCWNLyAEJclvABAEAAAAAAAoAoM66AwCADD9LAdCwUl7RqxuVqiurlHHg1q4oAdDpKwGocwQAy6M6AURX1AAActMo0ID+FAm6BPDGdNAFeFcWfkECHjpO7KeFnH23CWHN8pxX9k9KzVH+sqFLpSX00LlVRqME5/pTAOAsCeMhCITwEAJC2BJbQgbbAiYIAAAAAABEBVAAJ8QGACDO8ZYAACBNTAwAgObm5ClCI01eWkfX+UWabywSAKDfEkBukgJAmjMAgCyAAQCRbWFlQBYAzDFFBtyCi4EEXjnO3rc5gPg2MTFc5eU+bQRNZjn53mZBLoroLJ07922Ej9tfAKCeIYQ7YdwJQYOQ00SOAAAAAAAAAAAAACfX4IBoNCJTFGXRXRC91Pe+HQUApDkDANUV/Q4A9L1KAOizpDIABNklAFCtBkAF9iOshFuEIrRACQO8Cl4Zzp4Pi4h4NzO34YYv8+1boZPczHurGPsWMZflSi/3bey5/gIA9SSEhyARwp0QNIgtIcE2AQAAAAAAAAAAAK5JEgAAdSQoAFSSQ18fRchdXXh9bWgAACuzAcCKdQGg/30JQMlGHgDwBOgBQDMBjhm+ACVFFEERvgkejbfFTPw281jDHW/dLwtCx6N8b6bA/tNda7nxnfljz/kLANQRxp0w7oRhYksQtgkAAAAAAAAAAABwElwDSK8CpULVj9JKAEDfMgDI3rdfJABWiABAjg51DECQ1QCKaAAQmYJ7C/BBFzpABX75bfKnhZD9L9fbcpPnMbMgM5yNDwuq+B1NLcONz/qiDK6/AEAdYTyEhRDuhKBByAUcbAMAAAAAAAAAAADgpHQDAGCdTADQdnVBXkBkRVVQAKgRAORYFAD6XqICgJJkUgCg1QYYwBMA34SKC+b1QwX+2HXylwWieA5hbbnz8y/QuagEB+PHgs6+zXhbbvj8A9RJbP4FAOoI4yEIhPAQAkLYCmJLE7YJAAAAAAAAAAAAcOKrAABI4qd8AADEepUDAGhlkyKC6egLAFaIACBdEQBCM5c8ANBcAIAnAEBkC1qCElwlZFABntgN5odZongOJezlpq+GVloLj15nfFkoi29R4lqu/KrMarGc/S8AUEcYd8K4E4IGIacJ2wAAAAAAAAAAAAA4GRAgZAi4nSsBoCYAoLruGgBQGwBUqAEAkQMAUE+AbWCniRVYRVhmKhWe2HXGlzlUsZaprbnL9/wxexa72vwxkiy+w8S23PUxnP9o5i8AUEUID0EihDshWAhyygnbBAAAAAAAAAAAADjJIgAA6ohOBUCoahUU2oIUACBnEgAkqwVA6qcCACHXAiADYBWA74BRAFYJsgISaAAe2W3kw7pEdm8xjeVmr8bslEFj17E/hiWz50Ify+Ptv8egVfa/AEC9SQh3QngIASGA2FJO2AAAAAAAAAAAAADASXoCACIKAACNnAvgGgCwMjcAsHzF+08AXCUBQCVZAE8A0AxwC8BK0BQBXtkd8NtyVPW+3XQvV7vxh6yQ2a3ph3nL4nu76b1mLe//I1bZ/wIA9SYhPASBEO6EYAGYDjYAAAAAAAAAAAAAyJaeAABIhu8QAASZBKABwHIFAJUNAChqqgIgyAmgDLqEVcItoUKCrAte2c36y3Sc4vlM4V6u9nwVFlR2o/r5H7v4vV2814ynl/9rzFAeAksYdwLYCsCCsIANGwAAAAAAAAAAAAAkZuJR0J8DGgBkHwDoVUdNAH4JYJkzB4DvAzIAngFWEfBKyCDrAb7YVfq74eUT32fS59J7nvpWeewK9+tz/cTvb9LncrGXmHFW2T4ENoVxJ4SHEBCCBSEXcLABAAAAAAAAAAAAgHqHBwBA1CIAgCS6CgBA9C8AZEVdywRAPhcAyAGgBIBHAPQf4EmokGCoFZ7Y1erL6H2L+zmoe+k+H8+exq623+UHnOL5XdRzzVrdmz+22G4YkELYCmErCAtAThMwAAAAAAAAAAAAAMC1PUtABKsBEgCQXAOANGcOAMhGHgCSZU4ARNpNgCLoAuANK0EwAN7YtfxHpwOK5/umz+Vi/wzNCpNdrX7pskHxfJ70uWY1v55lNGO7YWBSCHdC2ArBApDTtA0AAAAAAAAAAAAAxGx4mQAhWRkgAQArkgIQWSsBIHICgObMAIBmAyDAcwH7g5uwEhJUGR6IteTT1H7x/t7iuVz43xiWRiEQy5lfOgpQvN+bPocr/2tR1DDuNwxMCuNOCA8hIAwNIWwFLaZtEgAMEAABAAAAAMQM2gkACF4CALSyJA4q0bBjSAAQ+mPoApDtoVYFgCRHAQTl/hEASBYAENkAAHRkAAC0EyrQHQAEmgIyLjQuXDIA3lftxts8TvX93/Qebvj49klb4a8ajU+j9qjf3yWcw5J8jWWjrfLcMDApjIeghTAeQh/C2Apiq4tnZgQFhyZJk7RJAgAAAMSMuhMAgOBmSQQAQFP+KACA3tTuOwxIDAAkAAj99ySAoZ/6AkA20blkZQBgyhkbAKjHAwAQmasADgDcDAA6rAM6AG4RDAA7Djo6AAA4AAsAGQcYwAJgAAcAFnQAOgBgAQwQDcgLWAIuZJaBCxouVL5X7Z6XaVnV9zeFe7jjcjuuNAeB1WJ+mMuqvt8U7mFJvMZjnObguWFgUhh/ASim2iCMhzAQwp0QttSYGQ2N0bBtmyZN2gAAAADfjHomAABppSsBAICnW6MAQIxlf+sJLVCGKUgAQMUBLYCKgwOANsleAKDRJwEAO4cBAKaVG9wEAHRYg+twWAzQQQcLXgAAHAIYAAYMugEsAAcABgCgAxYHAKtiIEEFQ6NBAoMEmQsVCZ43Xf0u5tLV91tNe7jBa3yx1F3Ymw7+D5NNrX6jeA9XeI2vAzUqzz8DgEqdMP4CEA1LEMJDCAhju7DVZ2Y0ZkY3bZs2TdsEAACQTJ8CALiwcAAAiGxbAQARWarrAE0DgmkHngAAAJzV2SSAjxULANHJrGskAOZ65QGADoAJZHJTAGDLMeAAAG7D4QAAAAPQsdDh5hhXAOYAvDocAMACnQFuhl6wBh0AHGABAAC4TkeHBRgAcAAAHQCgYlBh0LCooNJwJagsqBhYqADeVz18Z6tM9b4n0xiu+JjrrPbKX3X1u1pganTP+h6u+KiLtdbKU0QNACaqhPEQtkMQDyEhBAvhTnBmZmaGJGnbNmkDAAAAko1OAQDUoaIAAKjpeSoACJrKuiu7AKMECyUAAO0KnQnQtxEAi8b1TA7ALQJoZDsBADUJwIITAAsdYAaADgCwDDAGIEINAAAsqwP6AQYAAB0AWHAAAACzAAwAAOgA0AEALCwBQUOFi0CGK9PQkJDBAt5XnT03a37Ue1W9DFdsCyvNlb7q6HtY5qPxOExjOMj5D23xFFEDgEqdMP4CkI0ECOFOGFtBja2uMTMjKKhBkiZt2jQBAAAAyYaoAADmP2cAiJi9D9EAEEMtlAAAovu7egDOSgBQdbEuAEQr6sgAwJYbAAx6sxpgAXQAIJoj0AEArHAWAB1gARjAC8sAOo4BoA8AgwWAAwDoAGAAwJ4D4LBg4ACwkCwgVDAG0FgwUAOEigpeN538L0Z5V7870mu48cMMU5S96eh/M9JTKzfiHm7wqDKHN7AQUQOASp0Q/gIwEdMghIcQEMZWSEPNzMzMCI5p2zZp2rYNAFbapQBABACIydytAAD4MYsCAIik0gIAYAgoAQDsZMUeAHLIAsiYF9VcDMA2Y5kFACxyxAAHAAP6cwAwAACwBgMOoYAOwOqAZXD4oN9g3MyBxRFK79BhYA3YDsBhAEpHpwMEcLAAGB0AAwAcgAEWAHAAoKFBQ80g0cBqoKJBsEi4VKCqAL5Xbd63zg7V94TlcMVXNcwE9FWz90NnhhrfwtpwhaHUChHewEBEDQCKOiH8BUDDACE8hD6EsRXS0NCYmdGY0TBpkrZtkgAAIBESrQAAAIDY9hQAwNnzHAAAmv2YXQGwiAEoAQDIkVsAmiMAtCmXV0wA6LgGAIgV3QALcAA4aYAFwBUAsEAH0HUdABYWwADQAQBwADAAAHRYDgAAB8ACAIADgAVgOgAWMgYNAwsDEioSCQZYXEgeaB3Mp24qEp8DDK0X+yEQaC2ee12UJN4DPhzxZS5EmHsRNQAo6oTxELaFIB7CQBjbmTMzMyNI0qZtmrYBAAAAgJg3RAAAca3hVgAA6OqYlAKgRfao7BsDqJQAABxCAtBsPgAEs9YAAOxsAADgsGBTTwBgAegAADhCFuCwAIAOAABT3AAAAA6ADgBnAAAsAADQ0QEAsAAAFgCgAywAMEg0aDCgNTAsXBA0UDMaAL5XbZ63LsDq+3wqPlzoVfEwcfqqxXOvK4gW9818aL9GCxPlXkQNAIo6YTyE7SOMvwBqCQgLzpozGjMjqKGhYZKkbdI0AQAAAGJ4AACq86y2KgCA4RcBAKGTsT/LBJkSAIDqMgFk1CSALCzbLAcAOgCgWgWADoAFAAC6jAOwAACgg20Ams0AgA4ABwA6FpQDWAAOgAUAAAsOAPoCgAOwAMBZAACjA2DgAAwAjrAgg6qSkYGBQLXARa1QAb5XbcZbZxP1fi+D4YpFzDFE6atm80MXUq28l2RovsZlIc69iBoAFHVCeAjbQggPoQ8RICE4S+OMxszMUNCkadM2SQMAAIAoVnwAAEgtPEQAANS77w0AAMVqmYoCQDapjd51R4BKCQDAipUFIFlRYDgAAKoaBw44AAAsHIBsEnAAwAKwm3sBWACdGQB0AEC3AAAABh0AADpgYQAAwAIcAOAAAAAsAGAAADq4gA8AGiwutIQKVAYLBhIuA5IB3lft0lvnoOr7djfDBV+zSxD8VaP0qbO4er/TzXDD13gpEeIpogYARZ0w/gIQtQQhPISBkOBWaGZmBDU0RlBDN02SJk0TAAAAIEYEAEAYEAAAqtsTAoBAFFHf70gAMQAlAABFjRbA5VoAVCLNvQa4AQCASJYmcMCYObqBowNAB+gWAPo0jmNgMKAv6DjbAUABC6ADDgAAugEOwAJ0AADwAiwdABYAoAMA7AGAG4AFABkEFwZJgkxAkCAIWCxkAE9nZ1MAAICNAQAAAAAAVs9XcwMAAAC0CnlaFra20ra2r7TMsMazsbfHsNe+vLi6u7j+Z83MvS7U4vetnCzN13hZIuDPGqUPnXHF+4nFcqFXtw4TYvtnAFDUCeMh6COEhxAQFhx9njMzMxo2CdKmbZoAAAAAiNQNAICOX28qAABSBlYAwGhuSFZ0QBsAAACHKgF0ZQAYMoplGcAAoAPQbHGADgxYpgMg/VhwC3YABh1oAdGniw8AgAMwABhgB4CFDgAdCwAABwAdAACwQAcAAFgAoAMAYI8FAIwGLioWBK7FhYFKw8UABt5nHZibzsXE71sMltZyOwa0Gn/Wwrx1SRHfp9uyHOm1OAZoGLuIGgAUdcJ4CNshhIeQEJqZOTOjMYIaJAnStmnaAAAAAIjcAQAAHf2whgIAoCZ4AgA0IlYuAsiUAACUNSaATFMADTmy1w/AAAAcAMDYFMABAAd0dABUu5mynMMCAAsHAIdYOQFYAIAOAHR0ZgEAALoBHAA6DCAAsDjgALAAAAewABgAAw0uVKi4FRVkDQwSVBgIvlet2afOLer/3xgjSnm83IjSV83Mh87J1f9vkYzGcs2uVcI8RdQAIKYJ4S8AeX6AEB7CQARIzKyZmRmNmRkNm6Zp06QJAAAAIuUBAJAGf0gAAOB2NhQAAFA1KAAgO/rVZALMgoESAIDsygFAcwAACwAHACAZ4A4A4NDpZnTAOLIRsNA7Cr0zAPgcAFfX2ungANA5AKDjZgHbAQDQWXTAAnAGAB2gAwAMAAwOWDgABgAAYHXQAQA6AAADAB0ABgCwdCAgsKDSwMJA0iDD0tCQgUQF/mc90EmnjcT/U2iW5uMfhEL8WWd01WVh8fs2sLTa4TohjogaAMQ0YTyEORDEQwgICaqZmRmNmdGgaZu2bdIEAAAAoMjYAwAAI2PnCQAAErxIBACMKSyTMAAGFJQAAPQtA4B2swGgZEcOAAAcMAcGOmAcHeAAqEYfcAsEgw5dBwaArWK5Fx0DAHAdgAEddKADwAKAAR0AWNwBAA4AALAAACzQAWABAKgyF0g0aGQyCUgECzISwgX+Z72hVecDit+n0llajxuAQvRZT8yu04bE/1urjMZwzAAV4l5EDQCadcL4C4AqEMSdMDRmzszMaAjSME2bNk0AAAAAgPwoAABqGQUgyyjr+2aCSgkAkGo3AaCmHQDkQu2qADRCf2QAQG81DGB7x3RA58NulUOH6dAHgD3OOiY2x4xcuEMH3aIDWEAHdGWAAQAH7ix2AQBwAAA4LDAAYKADABgA0wF0sAAMFqgCXFRcGhZEBipyBd5nPcChowsUv18Dqylc40ET5s+6k5POG5LobTRLcznXN2GeImoAkFVCuBPCnZDGzMzMzGho0KZpkjZpAgAAABDD6gKRMupuAsAAUAIAkDM3AFC7qQsAyFkAqKxZsQmgrGavAzoGAMBsBcABADgdACzVdIPO3QEEHQBwOEyaugHogAMAFgDHAQvQAQDoAAAAWHQAgAUAAAdYAAAcCwAW0LFUSLBULgJoBjIVGSwLJA3+Zz3ASecLid//RrE0X4tRJsqfdWdOumws/n+LyIpyrQZNlLsNA5tCeAgCITyEgPDoMzMaIzgzJGnSpE0bAAAAACihEQAAUUeWAAAgeJEEAACNQ3YSEgCQZgCQmymAkN0VigQOAACAAWDLAgmgg46zjj7Na92wgg7AmF0OGIcFNDAdzlgOcwDAAMBhDVYHALYDYAD0AQAwAAAdAABgAeAAAAcDAEAlU8GoYKFpQJAJLHBRXQDeV72iTecNqt//DYbmS/wh0Fc9SSddCmn8vwVGlHLyBPYNA5vCeAgSYTyEPoQFz8yZGY0ZjdGgaZM0SdIAAAAAS1fNAQDUY/JVAABQM0knAIAu5F9IB8gkAGAeQgBYXtEB0DbDYr+KAYAXAIB8ZmwAAOeYA2CyOuVDy9g+B8VuMcea8YIrZxLjcOizM30x2AzQFwMMAAzByqFbsK4z7IEDdOyCBTjggLEAMADQsYAFoAMMAFhwgAVABwAsOADICS5YDRgyBFy0DOSLBQz+Z32yi2X5JPousDRe7hYJ8We9SJvOA0r0PcFqLOVmH0R4bhjYFMJD0EIID2EgPNuZmRlBwSFBwjRpkiQAAAAAlixvHwBAsocZCAAAHbahAABdfdsOAGBAAgCSawVgnXMD0CqWlQEAwAGAAUA0CxwAcGCgdi1uHCxWBwBYAPsMcwCdQ18ADgscgI4O6HTALJgBBuiADgAGcABzANABoAOAxQ2gCshIFriQaSSQVXAtAN5X/WAny7ar/2+CobmcVS5EX/Upr9Zyqt93oRgaj2+mAvY/BYDUMAnjIUwfITyEgLDgWTMzM4Izo0HaNmnatAEAAAAJUwMAIKuzrxEAQExxCgAgWJEuCvKQAID9owTg5LABmpgVNYuAQQcA0Jk5AwDAwTHQsQBYOjYcAPoeLD4AA5bGoutA7x1nWTj0DgP6wgIOjsHhRQe6DujALQAALIAOgAVwAAAsoANwLACADgBgAABwgA7A0kAaYOEKYCAjczGQLAwgAN5nfbKzuXzi944US+vxX86F6bNe5M0cfvF7R7C0Xv2rsTDbvwBAwySEhyARwkNICM/MjMYICs4ImiZt2yZJAwAAAOAoZgAA6vTCKAAAKj0nAIDRrsxEAAAyiwIgC0Ca3TojASwAB3AAHHraPgAdAJ1uwDlYhquNDs4OzmF1e4uBAhY05z44WAcwBxwAMADHAAAvBwCgD6ADAAADAGDRAQBgAJAgcclArWBAolJRQUpAsxAA3md9y5PZTvG7O8XSfPwVLkqf9WEsZnvEd080S+vxL6Wi3P0FgNQQITwEgQDuhGZmZkZQcEbDNE2TtGkCAAAAAKsrGgCAOBsPAQDZOSABAOuVgFcCqIw6AIjK5rgWgA5wAMAyoEMB0Ps4B0PfGywY7MFogOs6c92e4TC6DkwHx9HoDNwAAEB3AGABHAAHwFgYB6A72A4AAAMAOOAAAAsAcAYAkguEC1VAZYCMZQELmYwA/mf9kEcL3OK7qsrSfExAivNnfZuTVR7xXlVgaS69WmHu/gJAaogQHoIDQdwJC87MzMyM4NCkQZs2bRMAAACQdGgGACCd1iUAEGG/AAAsrgKAGgCIoo5KADKGTr96BgCggx2gV0DnLAADoDtrGO/iqnZ8HGBgjOV8DnvXAZ2uuQ72BuiwQAcGYJcOABZw3YCld2ANAB0AABgAADrAANABAAAHuwAABwBUaAQyMjICBmQLGiQ0uDJkvld9GosZbvW7ISzNxxmkgL3q1dzM8GhxBsLQekxUwt1fAEgNgxD+AhBnQAgPISEseNbMzMyMxowGadomTZMAAAAA06UGANDd4BQAABUv0goACNFzcCQAYJkPAJJrAUC2RT9lAo4BAGwjd2ECDgAAFgAHZnYeADroMFMAcNx14zZh6no/dBYAcLjtOACAbjpwDACHDl6ADiwAgMPBArCABQe6Dh0AHcAC4IDDAgAdAAMAAHSABQBgCACDa4FrAReZYYErgLRABf5nfcmzRT7xu4WxtB5np0L8WW+eVReDEp+FsbQe38LFOH8BgHoQwkPYQQh3a87MzAjOaGiYAAjStm0aAAAA4LQXAwBgtPEqBgBD5F9YDABgAACaAUDWKgBULeoiAGABMHRxyQGADgALADBgGRvoAAD9BoMDgK3ourUAxwDH4gAobHXAOVjAwtIBcCyLDgAABgLAHKADAHQDAMAAANAB6AYAYACkAS4aCzSBoAKJ5EIF/le9SJseIPW9h8bQePV5sIC+6m6cdQXW4t4aQ3PI3QCNPwWANKMgjIfgQBgP4YBaCMyZmZmZERxBQQ2TpEnSpgEAAABJfWcAAOL2whcFAJBUz7sAABCNSKMBANCyzWqAAACiDwCsAAA4AMDSgQMAbPbMbQUOwBg4bAdYfDizLXi7rX5M753QuzoF807vOr2zpDGcXQvSt08HTP8YexYAc+gAnetgwTo4AAOA7XALcAAdOAAYOrDAAAAcMIYOAAAwABZ0QAcDdABA40KFpoJAqqggW6gQoALeZ70Zi84Jit/nqbA0XzMLhj7rbpx0CizF82mwtF4jA2H+FACoFwTwELQQwkNILMGZmZmZGUHTNGGbJmkAAAAAHJ4TAADsquYCAKAmbRUAYLSaBQCwEABPAeCaKwAABmgqs8yyATqgm9cBcezC4YB+C3d0Q7fOMq3bc47rWPCBD8wdsBZDP8WZDgMOONDRAV4YAw7QOQMACwzTcYADAKAD8AJgAAAdAAAdAACwAHQABsKAQMWCpKJCBWuATGMBHmjd0UkXE/H7bG6W5qs/Bgn4s07MTRcy8Xs3J0vr1Y1hwmz/FACoF4TwEARCuNPOzMzMzGho2DRNkjRpGgAAAODIngAAiIdxCgDQFSMgAIAVSQFwDQBULeoCsHQAICKtUEyAA0CHBcBZHzS343YAHIA+DnAKvdtr4m4ANx0s4PYArK6P64zTdYbRvTiwuluGFwCAAwAGAANgAeAAAAOAAwA6ABgAADAdAAAfWFAXLnCRLlATJLC4CA0uyGTeZz2zm86CxP9tNiuK7UbAn3VlL7qgit+nOFk4rD7B9k8BgHpBGA9BHyE8hANrzszMzMyANGyaNE0TAAAAAEeKAgCgDvVQAADEVI8AADAisgoBANQtAbjeBDgAAHvRaI4AAOAMAGwHsOWOCdBxCxjjYLugs4ABB6Mz0rHMdQw3dLiO3UEH4DXDrvUB1x0GAAY4AOjoFgDAsQAAAFhLB4ADgAGAA8AAQAcAVEgsLAM0uAuoAhUSA5UL/mdd0UXnoOL/N31ZuPqHEfxZR3TTxVz8v4s3S+s1uxiAxp8CANMFIdwJ4SEk1szMzAjOaGiQNGmapmkCAAAA4LgGAQCVqgoAqGhMgQAAViwKQNbuz7q0AIhsQQccAEbI5EgxQGc5AAAsMEx75w7ocN0aYOAA+06PW9EPBhPAAsMaNzfAdraCD1SfgQ50MBaA7oDOAgA3AKxbAHRgAAAdAAMAgA4AYIADgA4SLAsqZFhkF4iKwIAFC4IL3mfdwUlHg8X/b9osHP9yIkyfdSYXnYuJ/69ZrCjX4sVMmNkwsCGAhyAQwp12ZubMaIyGoIZJ0qZJ2iQAAAAAlq4oAACinUYAULQFgAUgAJ4SQJIpAFT2qUMAHQCAqahZTMAdANzSAR3gtnc4pvcVdGA658xNXwBW63YA6EAHg+1WOvbEsPd8GjYdDsMcdABYhpuOA8CgwwDogMUtOugAADDQ6QBYABwYAMCQ0LjAQK64GMCyUHFBq8B1Af5nvZFV5wbF/79JlpbjhqEwf9aDnHRpLP7/U7KaSHlcAwRsNwxsCOEhzCKEO+GZmRnxzIyGaZO2bZI2AAAAAEpNBACADPEBAHJbEABAXAdANlkDIIp+9QWALOuMZMICDgB0HTqOM8GC1Q8crGV0cEsH8o0CWHo/s0ZfRl/6neuGgdquI2a5BXQA4BhgvRKGDqADHTAAMAAAWABYOrCgA3QAQAcAABgAB4CwIBjgIgSoWDQCuBUGCwhPZ2dTAATA8AEAAAAAAFbPV3MEAAAAbrSzrg20srK4s7i60ra9tM6W3md9oMVo+cT/v2asBnLEMShMn/UAh44WkugfyYoi4nghaGwY2BDCQ5AI4SEkhGdmZmYEZ8Y0CNokSBIAAAAAxYsLAQBQ0qIAAKh4pQoAqNpqAAEAzJwAiGwAYKjsU9EAAAzQDwBwHG0OAAZAP+9hYFhgOboDx5jlAwYdRwFMxgtnnTJwABZ9WbwvAABwVgcWgLMA6AAAAPTRwQIMAABYAHQAAAsAdABgMaAiDHDh4qKSCAio/mf9gKPpest+2WiWhsOGgIA+65tMpsst0VdEVkOxwwWinA0DG0K4E8SdsMbMiGc0RnCGNkGapE0CAAAAAMXVXYDWEgADQAAAaXYAoHafOgCg2VwA6F1RBwCt6FT3DKDDAACDanRmOwYsYADcx4GzTKa7g+Flj4OOzllUyvSbDoNuABxureMALIDFdt1BB+gct2AB6GABHQAdAEMHAADAAgALOgDQVARYAkgLAglcDUJABv5nvaeT6XrL3iSEBZuML+DP+sSL6fjE9wnNakzlPI5E2YqoAUDWCOEhCIRwJyw4MzOjITgjaBoAbdMkDQAAAAC0AwCASMgSAASxAigAAFh5CQBWr1IARLFiNQOAIXNUe5wAAMcA51I66AAYA9ax6EPwEjt2tusHHUMh6B0XAOvqWt2agQVgdQconAHYDgBWZ4AOADihuwUAAADLAQCABRwAAOgDsHDhQkYik6GBqmIhIAH+Z33wxbT94v3bOEvTlXGAMIHWK9503qD4fy/GakjXrAiiyDcYEEJ4CBJhPITEmpmZmREUHA3ahm3bpkkAAAAAwNsDAAD18MoNAAAafAUA+KMAACBnBACqAcABgLC8ymEABwBYAAagHwhLB6afweqgD3Z1lkqx0IGOdVj6HMwEgK4X0OlgZvuxAIABOB0AOhxzOAP2wBg4Dp2OAzAd0C0AgAUAA3CgYwC40EBY4KLSYDFcVBhgkCwA3me9B6Phccv+6SQsXBmNhPmzvtBsPj7x//8UWE2svGpMFI0NAxNCuBPCnXZmZkZjNGY0TJsmbNKmAQAAABDSfgQhFgQAcJVsALjQHxkAZLMJAFRW1wIAdAC0kf0VwKFzFgAwANDb4YzrcDAAxxjgoBuv45a+4HUGnb4Y4JwCTHSMu10s/QBn5gDgWDA3+gBLBwAwB/CCvgAAGAAAOADgAGAAsABoYBDIFshwcTVoEAOoqKj+Z/1havNYZf80OEvb5T4d/qz37GQut0S/N2E1Ef//gMaGgQkhPAR9hHC35szMzGhoCGrYJk3TpGkTAAAAIMS+AgAQMifTCGBoZkAAAM0BgMwCAJr6gw4JODAAMLbMOosDuAUA9ug6AEZuNxAAHfsZ2LOs0w+60WKAdxa4hb21N9CxWEYUuWVgnA7HQoczAOAAfQAsOujAAcBg4OiwOAB7AICOBQAAFhUkGDIGXGRIXGgsLAwMGoIE/mf9znTz6OL/v4DVRMqjKoXps36wg2k5xf/XwUJ5rHHQ2DAwIYSHsIkQHkJCeGZmZmY0BDUMw6RpmjQBAAAA8OmeTAEAtFM8AABAo18AABhpLggAYGQmANkBDJhETbYAAB1gAfABrnnAwOKGo2PN9GGB3jsuHThrXh23cwfo9NsPWd12VHS3Xdc5HTr0jgXAYjqGAxYdLADgDBgMAG4BcA4AAwDMAQxgwAEATgaDRMZAgwUG1oAFw8IAvlf9YmtT2DV+a86IVm7XSdirfkiD2U6N3pUxcPzruDDbPwUAKgUhPASBEO7WzMzMzIyGxgjapknaNmkCAACAkTwFAJDm1CUAoIvcAQIAyF0XgNVlARBlf9Q9gGPuAAdoV+bMBYe9MQtA59D1xTC6Pgeu63e37swAdKN3PwNYeqqwt93dcUjHdkfX6wDQmVQ/GLiZbiyApTuAl250gA6gGxYYZ9HpsAcsOAAGHVigAwAYAHA4wHQAgI4FABgAwAEAOuOCpLEggUWFNkAgCxAsSCQAHmj9znQLTPF7R4rVyI4ZwsIEWj/ZwWKn+L8DxcLxD2Jh5H8KANQKgrgTxJ12ZmZmRnAENWzaNEzapgEAAAAwzlH4IgCAR7sA0H+VugJAbywAVFT0G0AHABCy7mhABwCjg971A6vDDAf0BYbDOXNr6EAfS+8DvXPdvrhbVscyA2AXtGHoWB3MGgAGd6vzdqDDAgcACwCGzgK2AwDoCxgAgAMAhwEAwAEqFUgXLBcqBhgVLiQNCSz+Z/0tNbN08XtXxtJUziUP+qxfcm0Oq0RnICytpTeegO2fAUAtCOEhSICHkFgzMzMzMyNImjZNm6RtAAAAgDHsDACgOFEAAFSNqQAAInKBAQAAYC4BQAcwG5nMyg1658DBGgwAQFcFZjuycH04x3YdHDvnmGnNsbjrdJ2ZAmUNow8OsC0sQAH2WBbcAfQBoA9gWdDBOugAoLMAwwIA6AAAdADAAAAwAMAB9AUANAQqVFgGAbILGRVcVAZBhQb+Z/0kgxlP8bsVZ+EYCxbmz3rPTma4xf9WjKX5OAsXoPEXAKgFIdwJ4SEEtDMzMzOjIahB0rRt0yQBAAAAgLE9BwBim84CAGDabQAA2QYAalepCwDIBKAzAAA59KMFDhwALA64rrO0WsDAgHHYARQYcCQH6LtgsMbq66MPWCywq9vrS7ccBgBLH+DDAaBDDBxYuANgAOgAHQBgADgAcGAZAKB3AAASLhWJBBkaBuqAoAFZwADeZ72XRhPf4v9OhRVl63+EPutLnkz4SPx0hdVQDuNHmDfAWHgDDhbewGJmZmZmRlAQJkHTNm0QAKCaJImqakSSTNwAANRswaoCEMTDEVAAgChrgUnSarUyttmuqgKTJIDeqwMbQM4kAGYuOaA6AACk2WQEOAAAAgdgo9lqAGDhOAeABR2TbJsBOhwWgH7mcAPbsTuM0w9wu2bG0bFwug4YWMbOYjtzAB3AABbQHToYABbgAIBlcIAOAAADgAGgW+AAXLAuDJBIBpA1MtAQyN5X/SeyUa/i+XawNcmCvOpvkA1rF99vgg03BILfpXFGQ0NQ0IIaGgAAAAAAAAAAAACws1BpNpqNbhDlQmWVmuqqTUVNf2tXSXJUFmVRRtJkmZsmDaLRaJRGmqQRaSaNqFQKdnYAo0kaY7liZaKpVCowlcoCZmeBTaVGNdqB2QGAqVR2W81GbSoLTAGwAMACBwAAgAUAFg==",
[truncated: 1,323,807 more chars]
