# Supplementary material for: An auditory display tool for DNA sequence analysis
Source: BMC Bioinformatics. 2017 Apr 24;18:221. doi: 10.1186/s12859-017-1632-x (PMC5404335; doi:10.1186/s12859-017-1632-x)
Supplement: Supplementary file 17 — Code for website; including html, php and associated files. (ZIP 49453 kb) [file 12859_2017_1632_MOESM17_ESM.zip › sonification/JZZ-modules-master/html/soundfont/synth_drum-mp3.js]

if (typeof(MIDI) === 'undefined') var MIDI = {};
if (typeof(MIDI.Soundfont) === 'undefined') MIDI.Soundfont = {};
MIDI.Soundfont.synth_drum = {
"A0": "data:audio/mp3;base64,//uQZAAAAAAAAAAAAAAAAAAAAAAAAAAAAAAAAAAAAAAAAAAAWGluZwAAAA8AAABdAAAnaQACBQgLDRATFhgbHiEjJiYpLC4xNDc5PD9CREdKSk1PUlVYWl1gY2Voa25ucHN2eXt+gYSGiYyPkZSUl5qcn6Klp6qtsLK1uLi7vcDDxsjLztHT1tnc3N7h5Ofp7O/y9Pf6/f8AAAA8TEFNRTMuOTlyBK8AAAAALMAAADUgJAJATQABzAAAJ2lGaI3jAAAAAAAAAAAAAAAAAAAAAAAAAAAAAAAAAAAAAAAAAAAAAAAAAAAAAAAAAAAAAAAAAAAAAAAAAAAAAAAAAAAAAAAAAAAAAAAAAAAAAAAAAAAAAAAAAAAAAAAAAAAAAAAAAAAAAAAAAAAAAAAAAAAAAAAAAAAAAAAAAAAAAAAAAAAAAAAAAAAAAAAAAAAAAAAAAAAAAAAAAAAAAAAAAAAAAAAAAAAAAAAAAAAAAAAAAAAAAAAAAAAAAAAAAAAAAAAAAAAAAAAAAAAAAAAAAAAAAAAAAAAAAAAAAAAAAAAAAAAA//sQZAAAAEQA0kUEAAoAAA/woAABBChNZBj0AAAYgGqXAgAAB/AAAAeH8MAAw1oI9QDzF1/iA453HnftSU8hsf+NMks1vih40XPdLypnAAAAABLSNw3W+7b17NrYPkQQdTIxSuGwUCX/+xBkCg/wsA/aByxgAgfAKfXhAAECaEFoBYRjCAOAKQAQAAVf/AUgAwj0aresVhKztZo0KjIKA4YFIGJcVBZpmhEU88qmEK54kh2StAa4eNBVDCp9ARAAE7V37qeXEhK8U5yw2htp+f/7EGQTD5CbEFmB4RhQCKAaVQQAAQKYPWIHjGAIG4Bq2BCMBAZzmwV3CMAEkVKVDgL/Z0dPWjBJugqlCr7DWwKlgqwxxFZfFOGn20CPb+MO9NxQWfrUApu1ONFx6ZZkacInmGAKod2f//sQZBkPMKsNWAHjGAIJ4BpwCAAAAmw9XgSEYAgsAOpUYAwA3vxhrJBammAf6by9ARl7nubIV0hCCbbhtobsQfZIVsfvNCg51FxSgc8UdV0pGhqPFLBHU9slZP6rKl+xiFkJeykIcVP/+xBkHA+wjxLXgMMQ8gmgGoAEYgACJCleB4xgCCGAauAQjAQMpRAlRmaaSiyIyPeOgVTUaL6nODttNqVJFkhTGaz9KfERjTJ2HwuyKqbvWBACpvr9Z1hjskEqETFXCR+aPXRAsNQ7jv/7EGQjjzCeClcCAxgCCEAagAQiAAJUJ1wIDMCIKwBqoBAIBCygoeTU3wTC+q14RsZWxA0gkhxFxGERoQ+gyOjlB/cNq7JnXDvQt7jx0qDutyU1C5iJA6VSm/cRurgugwLGj2VzS8nc//sQZCiP8J4MVwMDEHIJQBqABCIAAmg5WgyEYAgsgOnAYIwAGIVwZq1OjkGtCFKhNUivp1SVBJXhB3swyJ9ax6lwNStTUDpe9lALVbcIcju04Lb3DGy3ECX2SY8YFuvNdBmirZA+pRP/+xBkLI/wjAvWgwMAcgyhGkAEIwpCNDFcDAxBiCyA6QBgiABaQQ5X1FopxYK3ghxg7i/m+syNt7LxGZCSVMGjGFBtBsS4atglPAmG+QIZZvOx1xzLeD32Z5XBF0NF1JJagDtUIkKd5P/7EGQxD/CXDVYDBhgCDGE6QBQiCgIcJVoMAGIIMgCowJCMAASJB6eJOZN3H2RgogO7ZOrMqMteqVWGVQdFq4hjN2VyUBG6R7Uz8mpeztCIGdLViUtlKxlSBWSkBnO3a8WlQfd8Xr5r//sQZDSP8JMJ1YMhGKIL4QpQGCIKAiw/WAwEYMAyhKkAwIwgSnhrxArdImreq6FiBVR68QoGjWa5VyUwUDD7cFlhHFTCRHrCRz7nge6j0htFgSjQo26KSH0q/SQcrEU2RREaxOht8gb/+xBkOA/wlQfWAwMQQgqgKkAkIgACXD1WDIzBSDIA6MDAjAAgZ+peEJw9FrKqJGVwVBsQJAuG6XBXX7Qh/Qi6BfPJS82PnWkipKgAcHFE25yZgYGM8OiRgHfKKKpugiiW0shJxgE1rf/7EGQ7j/CSC9YDARgADEE6MBgiCgJwKVQMDMCIKgDowGCMAM9NArGaDXpnjMgs5GIhHGvgN9hq8sg0hdqWGuifpFNIzVoLVVFg9WD8CApt4N4nzsjADn064uRDg0IYEPspIYbc1kdh//sQZD8P8IEIVYHhEDIM4DogPAEAAmQjVAeEQoguAOiAwIgALBAQtQbCw+CPbhLu7MOIbrLPQFECZr9Ado6zGaE6qLWh01EoeKHn1zqeey4L5n2e0jZwG7M6VRgjzIYzMmpA3aEZQvX/+xBkQw/wnwpUgwYQUgnAGgA8YwACPCdQDARgSDIA6ECQDADGOjXP1woyKXmmbY13E6Y11hkKAM8KbXNT3YIqu3GNVLosOjlpfGQ6tOggFBdGhQBh3NqxqqAVlWGnSjHVCayTl/c7QP/7EGRHD/CbC1QB4BCCCkA6EDAiAQJ4H0wHjSCIK4WoQLAMCHAkdruSwCh8fWKlUWWtIcuRTHnLMHseCAaVqM1riK9+6lDuq6ugOooCm1KlN8i41WsVmiYQohe5bSbQX0pbNfYLAwa3//sQZEqPMJIJ1AHhMDIMwSnwPCMDQkwvTgeMwEAogOjUkIwE8y4vrWBqDiGruWLM5yoD4bSYSiGwGIKSoVm+Ul3CoYBtlKol1BDi6dp6NARpy7G1Zbld61lfNU2djF/PknLD8NpWq4f/+xBkTo8wowvSgYNAogvgKfAsQAECnCtIB5jAiC2AqFTxiATwlB6GIlNCHTQiKrDzn93T7nZlHDeoAuYFKpcHrVUKM1JXqvGFLaokjIG6GM8Bg579gcDJ0VIC6RINa+9UoO0ubzaBjf/7EGRQD/CfClGB4UiCCIAqACQiAQJkKUgHmEGAKoDngNCMBIGoJAIjgWEmdOAU4udwGQzCZuWJhEFUFssqCgko0QcrR2aBFMrRKsYfoBmCYouwACiWDFrFSiZUhk8wKFTrabbFBVaU//sQZFSP8KkOUYMDMCILIWnwMCMKAmQnRgeYYUgsBafA8Iw00FADTPCbt/0fwiVRGQcVPG2Mqg2jEGRQgIaNXW4MgR4EpJ2+yNwUbqBjWgMKAJUsZN7hKkBNIbVH4cgSQ1My2txcBUf/+xBkVw/wnAtRAeMYogwgKeAsIwAChB1GB4xiSC2BJ4DxjAT71seYKooYEpFO71WqmkZf4KSNw4o5A6cdQHwAAUf2tNqMF0DyCYDSVQd6ySm2XMWc4hnkOq+v2QJon79yTaRChfFL6v/7EGRZDzCbDtCDBhgKCmAqFTwjAQKIJ0QMGMAIKwDnQLCIBCpFxUhv3WXklzAnlFAKexW3ZJctZQA5kfW22cQL01EIWq2NyJFplaW45aOLhVoWxgMJTSt9ogo427RVIFJ8D3D67SK8//sQZFyPMIoJUYHjGAIHwCnQPCIBApQpQAeYwAgjgKfUkIwE6Ss93gTXeiyJ3WBANOp0ES9fQmeRRA1fMt3oGlBlfSSwJJhpPYASiIPJ0KZnHdIlyRJumtkOPw2DT9W6MLG3ZXm1+hb/+xBkYw8wnQvQAwYIcAoAKeUkIwECgCs+B6TACC6EpsDwiGR5uxqXuSCoLABLqiTQTi5GMGtdQN6Y0ao5qAmSvMvaYFQ+MDb/VR2QiQGBeVDoPsiCbwuwglS8+H71o9AAJIYwn0CxV//7EGRmD/CqC88DCTBSBuBJ0CRDAQKALToHpMAAKAOmwNAMTBjoWgmJqixXYs3BuS30qhEZAZqzUECItNb6RpOVC7SagYLPmmrJwjHaQwRLqDfQr6EiGLWmG1KEN4FGECqbkqTPEhqi//sQZGqPMJsNzwMBMAAIQCmwJCIBAlgpPAwUwAAmAKeggaQEiGC8JjdGCj3aRfIGjaoqxo1hA0pZkkTWKp+5wEWCRmk0a0gATAAAOIPyNA0qJKGUNHXpUqTJfpR0gp1WnaWFAWs9yGD/+xBkcI/woArOgwgwQgZgKcA8YwECjDc6B4UAAC+ApkDwjATDeWVVFLL1Q/cNK0GknNxWyGPwvsG0pEKoAAK/NW1NkFCvWBnwB87wemDnmNBalkUgkCzGA5I5oSkhKEQabk0KxGBPVv/7EGR1D3ChC82DJhhQDIBJpTxDAQJAJzoMDMDAIYOm4PAIBAoNDTIQhI6Xj27d/agUQAAUUZvEocqGFWAdBkxNImgYhkBsRtbaL9AJxpPuHYFXw5iP/vMqlVAAMcRrLAIsxIw9CuPW//sQZHmP8I0JzYMCMCoIoCmQPGIBAkAdNgwYwCgfgKZA8IwEtEPRfZgH4AAAO7zK0rFZVUq0XFAq0AhhhhaI2/5U5W0xQQAMDGJ9ZNUapVQAAAyaQs9QYekgVxc8qi1zeOiA8gAAGGv/+xBkgQ+wpQnNAyYwAApAKcgwIwECSCs0B4zAKCAApgDAiATwkygRcSiAUXO9UIdFDIY2rICvAPuN9BhepTCR5B0k9qwSwdC4CRYxBsI9IAZgAAI+rQD5L0Wco6WZjgfT93aIE4TxBf/7EGSGDzCTC8yB5gB6CkApqDBDAQJUNTAMGGEoLgClQLAMBBJ5BNIEQYsCwgLAmCo4oA2BN2I+r///////0isWFrp2AM/uuBZrlhuXvysNdfQYgYEASH2zmmp/gAEL2TsFtECOFNYF//sQZIqPMIkDzIHnGAILACmIPCIBAhgfNAwMYEAwgKSAwYwFPIjwAAACAF/0n/fZUAciFcWaQhxQJCRpoR6ndNnq4ACPhiohVUQCAgAxDioug/ODV+n/////////0ijDf4Cab7/07o3/+xBkkANwoQpNwwMQWglgKdgIIwECgCszDQzAYBsAp1B0jASgJEMYGiilnRpNd3+z6v/3f///Qb7jAALBCA3sZL/JVQijSJTS4bm5QBgBiAWNT18wPEebfraF0CqaP0//////q/Z01f/7EGSVgzCmB01DCRgKCUA5uBgpAQG4GzIMDAEgIwCmoJEABP9aEDYt/LIWZDjbAkH1jk37f3//////7vz3936SzNrFpNwqgAYReFVpULsaLKtpGWyh3ihCLj7QTlkAHKS0i3TwkmcZ//sQZJ0PMIsJywMGGAAHACmoCAYBAZwTMAeEQGgigOSA8AwEJ+OWqIHclAAACAAgoZS1KZeMYRCMKUFlNOHuBxuAVDZDhLQhIhBhyj1hBT6wNrFalEWIAAT4oRKappMa1R/29AWorBP/+xBkqA8wtwJLgwUYAAkAORAkIgFBQAkwB4hgKCGAZtATDASnouv0EO10vsyWBxZBhHXIAKjYqJ3TwShQAEfSZQ+lIoGEg5obf/////////0wAFAAARTe92knCAACQCGQc4Sq+2CqE//7EGSwgbB+CEyrAhgeBmAaNAQjAYKcDzUoJGAgEQAn0BAITMAKhK8Z+RWQCFgAB4nBnVKhpR5TUFRWAAAAAC6W3d1wCQACjq83QGVfoU1b1IVMQU1FMy45OS41VVVVVVVVVeQCAAAU//sQZLqDMLcCTMICEAAK4AnUBAMBQrQHKgecYAAjAKTgYIgEoijumRwHf///////////////9P6JBQQB8hZpazeqAGgSTEFNRTMuOTkuNaqqqqqqqqqqqqqqqqqqqqqqqqqqqqqqqqr/+xBkvA+wRAHLggEYCAhgOWQYAAECrAcoB4RgABGApRSQiAaqqtAEQAAKGiTdxZNSYAAAzFI4AFAAVxIswftcmAAbZEugAAIAKlIlu/WVZ3////////////////0fQBMFMN5ZjlPgmP/7EGTIj/CsAUmB4RAABwA48DwAAQFwBSAEhEAgHwCjgPAABKf/6P93///tt3qjOr/3/99KnX+qVFNFtI7TXXrs7f///f/+30/0e/O9TGeu9/0V6kW6u6SQS6rAAAAABGk4PAoMv/////sQZNKHMJ0Jx8HhMEgLYDjkPCABAggfHwgNISA1AOPhgIAE//////9v//+//rgAAIAAY6pfrA7PjSx6+mj/Qn8ij3U+m7V6FPvo1sLOXhC9L5FN9tyOXWwcx1DEoWtUs+045ilip4X/+xBk1gNwgQHIQeEYCAZAONA8IAEBmBsep4BiIBsA4+GAgARqAy0+i+93////////9e/6egx///xVafioXJ////////////f/v/v7aCgkf7f/////1f//u6vov/p7aWbPiv+qgOSP///7EGTjA3C7BsdDARgQCYApBGAAAQGoGxyMDEAgGYEjYPEABNX+7//1fR/b/o5fntCdXsQnSgZ4X6lZqq6tcnUCzBP6f//////+/0U1Uq/op+6lPG1Kttv6aYBsQKCj////9H////////sQZOqDcH4BR0GAAAgIoCjoYAABgUQbGwSEQSgQAONA8AAE3f///q9PqwAGSzoCHUIu7//////6v/1f///+3///qDA1////////////f///6O2oFGv/////////1f/9n1//rCx7////+xBk8INwSAFIQMAACBCAKMAsAAABKAUfBIAAIAyAY5TQAAf/////////6v//7//pB0f///////+oXHP//////////////0//pAf///////////////SAcd///////7v/9X/ar/6P8f/7EGTtA3BaAcdB4QAIBUA45TwgAYE8GxsGgELoEoDjoPCABG6vp4qqAXf////////////9f93/VX/SVVP/////////7//////9/pBMPDf/////////1df9v///6/R9VQPN//////////sQZP+D8EkBSCMAAAgQgBjQPAAABDAHEgeEAAB6gOJA8IAA//v/2XU+j0pc5SHfMITd92gVgh////////////2//0ffZ/9Ycb//////////6kxBBR//////////2f/R3f7qO23//oH/+xBk9IPwPgFGweAACg/AKLAwAAABCAceh4QAIMYA4cDwgABBnf//////////o///9P+r+gKb///////////q/8U9vpVMQU1FMy45OS41VVVVVVVVVVVVVVVVVVVVVVVVVVVVVVVVVf/7EGTtj/C9AcUBIQAAEGAYsCQAAALwBxQHhAAAe4CiQMAAAFVVVVVVVVVVVVVVFjf//////////o1f0f//o9DvVWgSDUxBTUUzLjk5LjVVVVVVVVVVVVVVVVVVVVVVVVVVVVVVVVVV//sQZOAH8OUBxIEhAAASIDiwMAAAAIgHHweEACAHAKMAIAAEVVVVVVVVVVVVVVVVVVVVVSDP//////////////X//6SVTEFNRTMuOTkuNVVVVVVVVVVVVVVVVVVVVVVVVVVVVVVVVVX/+xBE54/wjgFFgSAAABEAGLAsAAACAAUYBIAAAEUA4sCQAABVVVVVVVVVVVVVVVVVVVVVVVVVVVVVVVVVVVVVVVVVM51MQU1FMy45OS41VVVVVVVVVVVVVVVVVVVVVVVVVVVVVVVVVf/7EGTnj/BGAcYAwAAAEAAowCwAAAGsAxgBAAAAVADigJAAAFVVVVVVVVVVVVVVVVVVVVVVJB//////////0//////1qkxBTUUzLjk5LjWqqqqqqqqqqqqqqqqqqqqqqqqqqqqqqqqq//sQROuP8I8AxYBAAAAQoCiwPAAAACwFHAEAACBKAOLAYAAAqqqqqqqqqqqqqqqqqqqqqjM0////////////+z////6aTEFNRTMuOTkuNaqqqqqqqqqqqqqqqqqqqqqqqqqqqqqqqqr/+xBk8g/wyAFFAQAAAAFgKOAYAAECKAUYAQAAACmAowAgAACqqqqqqqqqqqqqqqqqqqqqqqqqqqqqqqqqqqqqqqqqqiJMQU1FMy45OS41qqqqqqqqqqqqqqqqqqqqqqqqqqqqqqqqqv/7EGT4D/CcAMWA4AAAAOAI0AAAAUIcAxYBAAAAPQCiwFAAAKqqqqqqqqqqqqqqqqqqqqqqqqqqqqqqqqqqqqqqqqqqqkxBTUUzLjk5LjWqqqqqqqqqqqqqqqqqqqqqqqqqqqqqqqqq//sQZOiP8AAAf4AAAAgUADigCAAAABwBGgAAACgDgGNAIAAEqqqqqqqqqqqqqqqqqqqqqqqqqqqqqqqqqqqqqqqqqqqqTEFNRTMuOTkuNaqqqqqqqqqqqqqqqqqqqqqqqqqqqqqqqqr/+xBk5g/wBADHgCAACA9ACMAAAAAAAAH+AAAAIAIAZAAQAASqqqqqqqqqqqqqqqqqqqqqqqqqqqqqqqqqqqqqqqqqqqpMQU1FMy45OS41qqqqqqqqqqqqqqqqqqqqqqqqqqqqqqqqqv/7EGTej/AEAMiAIAAIAIAY8AQAAQAYARoAAAAoAAA/wAAABKqqqqqqqqqqqqqqqqqqqqqqqqqqqqqqqqqqqqqqqqqqqkxBTUUzLjk5LjWqqqqqqqqqqqqqqqqqqqqqqqqqqqqqqqqq//sQZOWP8AAAf4AAAAgAgBkABAABABQBHAAAACA4ACMAAAAAqqqqqqqqqqqqqqqqqqqqqqqqqqqqqqqqqqqqqqqqqqqqTEFNRTMuOTkuNaqqqqqqqqqqqqqqqqqqqqqqqqqqqqqqqqr/+xBk5g/wBADHgCAACACAGQAEAAEAEAMgAIAAIDwAYwAQAACqqqqqqqqqqqqqqqqqqqqqqqqqqqqqqqqqqqqqqqqqqqpMQU1FMy45OS41qqqqqqqqqqqqqqqqqqqqqqqqqqqqqqqqqv/7EETeD/AEAMeAIAAIAAAP8AAAAQAAAf4AAAAgAgBjwBAABKqqqqqqqqqqqqqqqqqqqqqqqqqqqqqqqqqqqqqqqqqqqkxBTUUzLjk5LjWqqqqqqqqqqqqqqqqqqqqqqqqqqqqqqqqq//sQZN2P8AAAf4AAAAgAAA/wAAABAAAB/gAAACAAAD/AAAAEqqqqqqqqqqqqqqqqqqqqqqqqqqqqqqqqqqqqqqqqqqqqTEFNRTMuOTkuNaqqqqqqqqqqqqqqqqqqqqqqqqqqqqqqqqr/+xBk3Y/wAAB/gAAACAAAD/AAAAEAAAH+AAAAIAAAP8AAAASqqqqqqqqqqqqqqqqqqqqqqqqqqqqqqqqqqqqqqqqqqqpMQU1FMy45OS41qqqqqqqqqqqqqqqqqqqqqqqqqqqqqqqqqv/7EGTdj/AAAH+AAAAIAAAP8AAAAQAAAf4AAAAgAAA/wAAABKqqqqqqqqqqqqqqqqqqqqqqqqqqqqqqqqqqqqqqqqqqqkxBTUUzLjk5LjWqqqqqqqqqqqqqqqqqqqqqqqqqqqqqqqqq//sQZN2P8AAAf4AAAAgAAA/wAAABAAAB/gAAACAAAD/AAAAEqqqqqqqqqqqqqqqqqqqqqqqqqqqqqqqqqqqqqqqqqqqqTEFNRTMuOTkuNaqqqqqqqqqqqqqqqqqqqqqqqqqqqqqqqqr/+xBk3Y/wAAB/gAAACAAAD/AAAAEAAAH+AAAAIAAAP8AAAASqqqqqqqqqqqqqqqqqqqqqqqqqqqqqqqqqqqqqqqqqqqpMQU1FMy45OS41qqqqqqqqqqqqqqqqqqqqqqqqqqqqqqqqqv/7EGTdj/AAAH+AAAAIAAAP8AAAAQAAAf4AAAAgAAA/wAAABKqqqqqqqqqqqqqqqqqqqqqqqqqqqqqqqqqqqqqqqqqqqkxBTUUzLjk5LjWqqqqqqqqqqqqqqqqqqqqqqqqqqqqqqqqq//sQZN2P8AAAf4AAAAgAAA/wAAABAAAB/gAAACAAAD/AAAAEqqqqqqqqqqqqqqqqqqqqqqqqqqqqqqqqqqqqqqqqqqqqTEFNRTMuOTkuNaqqqqqqqqqqqqqqqqqqqqqqqqqqqqqqqqr/+xBk3Y/wAAB/gAAACAAAD/AAAAEAAAH+AAAAIAAAP8AAAASqqqqqqqqqqqqqqqqqqqqqqqqqqqqqqqqqqqqqqqqqqqpMQU1FMy45OS41qqqqqqqqqqqqqqqqqqqqqqqqqqqqqqqqqv/7EETdj/AAAH+AAAAIAAAP8AAAAQAAAf4AAAAgAAA/wAAABKqqqqqqqqqqqqqqqqqqqqqqqqqqqqqqqqqqqqqqqqqqqkxBTUUzLjk5LjWqqqqqqqqqqqqqqqqqqqqqqqqqqqqqqqqq//sQZN2P8AAAf4AAAAgAAA/wAAABAAAB/gAAACAAAD/AAAAEqqqqqqqqqqqqqqqqqqqqqqqqqqqqqqqqqqqqqqqqqqqqTEFNRTMuOTkuNaqqqqqqqqqqqqqqqqqqqqqqqqqqqqqqqqr/+xBk3Y/wAAB/gAAACAAAD/AAAAEAAAH+AAAAIAAAP8AAAASqqqqqqqqqqqqqqqqqqqqqqqqqqqqqqqqqqqqqqqqqqqpMQU1FMy45OS41qqqqqqqqqqqqqqqqqqqqqqqqqqqqqqqqqv/7EGTdj/AAAH+AAAAIAAAP8AAAAQAAAf4AAAAgAAA/wAAABKqqqqqqqqqqqqqqqqqqqqqqqqqqqqqqqqqqqqqqqqqqqkxBTUUzLjk5LjWqqqqqqqqqqqqqqqqqqqqqqqqqqqqqqqqq//sQRN2P8AAAf4AAAAgAAA/wAAABAAAB/gAAACAAAD/AAAAEqqqqqqqqqqqqqqqqqqqqqqqqqqqqqqqqqqqqqqqqqqqqTEFNRTMuOTkuNaqqqqqqqqqqqqqqqqqqqqqqqqqqqqqqqqr/+xBk3Y/wAAB/gAAACAAAD/AAAAEAAAH+AAAAIAAAP8AAAASqqqqqqqqqqqqqqqqqqqqqqqqqqqqqqqqqqqqqqqqqqqpMQU1FMy45OS41qqqqqqqqqqqqqqqqqqqqqqqqqqqqqqqqqv/7EGTdj/AAAH+AAAAIAAAP8AAAAQAAAf4AAAAgAAA/wAAABKqqqqqqqqqqqqqqqqqqqqqqqqqqqqqqqqqqqqqqqqqqqkxBTUUzLjk5LjWqqqqqqqqqqqqqqqqqqqqqqqqqqqqqqqqq//sQRN2P8AAAf4AAAAgAAA/wAAABAAAB/gAAACAAAD/AAAAEqqqqqqqqqqqqqqqqqqqqqqqqqqqqqqqqqqqqqqqqqqqqTEFNRTMuOTkuNaqqqqqqqqqqqqqqqqqqqqqqqqqqqqqqqqr/+xBk3Y/wAAB/gAAACAAAD/AAAAEAAAH+AAAAIAAAP8AAAASqqqqqqqqqqqqqqqqqqqqqqqqqqqqqqqqqqqqqqqqqqqpMQU1FMy45OS41qqqqqqqqqqqqqqqqqqqqqqqqqqqqqqqqqv/7EGTdj/AAAH+AAAAIAAAP8AAAAQAAAf4AAAAgAAA/wAAABKqqqqqqqqqqqqqqqqqqqqqqqqqqqqqqqqqqqqqqqqqqqkxBTUUzLjk5LjWqqqqqqqqqqqqqqqqqqqqqqqqqqqqqqqqq//sQZN2P8AAAf4AAAAgAAA/wAAABAAAB/gAAACAAAD/AAAAEqqqqqqqqqqqqqqqqqqqqqqqqqqqqqqqqqqqqqqqqqqqqTEFNRTMuOTkuNaqqqqqqqqqqqqqqqqqqqqqqqqqqqqqqqqr/+xBk3Y/wAAB/gAAACAAAD/AAAAEAAAH+AAAAIAAAP8AAAASqqqqqqqqqqqqqqqqqqqqqqqqqqqqqqqqqqqqqqqqqqqpMQU1FMy45OS41qqqqqqqqqqqqqqqqqqqqqqqqqqqqqqqqqv/7EGTdj/AAAH+AAAAIAAAP8AAAAQAAAf4AAAAgAAA/wAAABKqqqqqqqqqqqqqqqqqqqqqqqqqqqqqqqqqqqqqqqqqqqkxBTUUzLjk5LjWqqqqqqqqqqqqqqqqqqqqqqqqqqqqqqqqq//sQZN2P8AAAf4AAAAgAAA/wAAABAAAB/gAAACAAAD/AAAAEqqqqqqqqqqqqqqqqqqqqqqqqqqqqqqqqqqqqqqqqqqqqTEFNRTMuOTkuNaqqqqqqqqqqqqqqqqqqqqqqqqqqqqqqqqr/+xBk3Y/wAAB/gAAACAAAD/AAAAEAAAH+AAAAIAAAP8AAAASqqqqqqqqqqqqqqqqqqqqqqqqqqqqqqqqqqqqqqqqqqqpMQU1FMy45OS41qqqqqqqqqqqqqqqqqqqqqqqqqqqqqqqqqv/7EGTdj/AAAH+AAAAIAAAP8AAAAQAAAf4AAAAgAAA/wAAABKqqqqqqqqqqqqqqqqqqqqqqqqqqqqqqqqqqqqqqqqqqqkxBTUUzLjk5LjWqqqqqqqqqqqqqqqqqqqqqqqqqqqqqqqqq//sQRN2P8AAAf4AAAAgAAA/wAAABAAAB/gAAACAAAD/AAAAEqqqqqqqqqqqqqqqqqqqqqqqqqqqqqqqqqqqqqqqqqqqqTEFNRTMuOTkuNaqqqqqqqqqqqqqqqqqqqqqqqqqqqqqqqqr/+xBk3Y/wAAB/gAAACAAAD/AAAAEAAAH+AAAAIAAAP8AAAASqqqqqqqqqqqqqqqqqqqqqqqqqqqqqqqqqqqqqqqqqqqpMQU1FMy45OS41qqqqqqqqqqqqqqqqqqqqqqqqqqqqqqqqqv/7EGTdj/AAAH+AAAAIAAAP8AAAAQAAAf4AAAAgAAA/wAAABKqqqqqqqqqqqqqqqqqqqqqqqqqqqqqqqqqqqqqqqqqqqqqqqqqqqqqqqqqqqqqqqqqqqqqqqqqqqqqqqqqqqqqqqqqq//sQRN2P8AAAf4AAAAgAAA/wAAABAAAB/gAAACAAAD/AAAAEqqqqqqqqqqqqqqqqqqqqqqqqqqqqqqqqqqqqqqqqqqqqqqqqqqqqqqqqqqqqqqqqqqqqqqqqqqqqqqqqqqqqqqqqqqr/+xBk3Y/wAAB/gAAACAAAD/AAAAEAAAH+AAAAIAAAP8AAAASqqqqqqqqqqqqqqqqqqqqqqqqqqqqqqqqqqqqqqqqqqqqqqqqqqqqqqqqqqqqqqqqqqqqqqqqqqqqqqqqqqqqqqqqqqv/7EGTdj/AAAH+AAAAIAAAP8AAAAQAAAf4AAAAgAAA/wAAABKqqqqqqqqqqqqqqqqqqqqqqqqqqqqqqqqqqqqqqqqqqqqqqqqqqqqqqqqqqqqqqqqqqqqqqqqqqqqqqqqqqqqqqqqqq//sQZN2P8AAAf4AAAAgAAA/wAAABAAAB/gAAACAAAD/AAAAEqqqqqqqqqqqqqqqqqqqqqqqqqqqqqqqqqqqqqqqqqqqqqqqqqqqqqqqqqqqqqqqqqqqqqqqqqqqqqqqqqqqqqqqqqqr/+xBk3Y/wAAB/gAAACAAAD/AAAAEAAAH+AAAAIAAAP8AAAASqqqqqqqqqqqqqqqqqqqqqqqqqqqqqqqqqqqqqqqqqqqqqqqqqqqqqqqqqqqqqqqqqqqqqqqqqqqqqqqqqqqqqqqqqqv/7EGTdj/AAAH+AAAAIAAAP8AAAAQAAAf4AAAAgAAA/wAAABKqqqqqqqqqqqqqqqqqqqqqqqqqqqqqqqqqqqqqqqqqqqqqqqqqqqqqqqqqqqqqqqqqqqqqqqqqqqqqqqqqqqqqqqqqq",
"Bb0": "data:audio/mp3;base64,//uQZAAAAAAAAAAAAAAAAAAAAAAAAAAAAAAAAAAAAAAAAAAAWGluZwAAAA8AAABdAAAnaQACBQgLDRATFhgbHiEjJiYpLC4xNDc5PD9CREdKSk1PUlVYWl1gY2Voa25ucHN2eXt+gYSGiYyPkZSUl5qcn6Klp6qtsLK1uLi7vcDDxsjLztHT1tnc3N7h5Ofp7O/y9Pf6/f8AAAA8TEFNRTMuOTlyBK8AAAAALMQAADUgJAJATQABzAAAJ2k1bo4HAAAAAAAAAAAAAAAAAAAAAAAAAAAAAAAAAAAAAAAAAAAAAAAAAAAAAAAAAAAAAAAAAAAAAAAAAAAAAAAAAAAAAAAAAAAAAAAAAAAAAAAAAAAAAAAAAAAAAAAAAAAAAAAAAAAAAAAAAAAAAAAAAAAAAAAAAAAAAAAAAAAAAAAAAAAAAAAAAAAAAAAAAAAAAAAAAAAAAAAAAAAAAAAAAAAAAAAAAAAAAAAAAAAAAAAAAAAAAAAAAAAAAAAAAAAAAAAAAAAAAAAAAAAAAAAAAAAAAAAAAAAAAAAAAAAAAAAAAAAA//sQZAAAADwA0C0EAAoAAA/woAABBAxVZBj0AAAvhicDDiAAHAAAGQ9owADDWgvqAcda/pltvuP4DQiI4MGb9HsKHT/mWiDxd+XfLCQwpgW+ibVfx+4lpTcT1HxLZ+2ReiIkC49HLiD/+xBkCA/wtA1aByxgAAXgKgXhAAECjEdmBhhhyAWAqIAgAAQ0UYb0PoFACABEf71BaWqNx/dNznzDsvqYckWPauNj76QjKhT2Rx+Ny03LYqRB89SYlUGUtOr6AQAB79GX+NCiw2UoIf/7EGQQj3CgEFmB4xgCCUAKVQAAAQKUQ2IHjGAIHgAqVAAABJdZG5ZMQXIHVYDInJKH71QkkC79nXKftVUjL17FNkGWBpWbnOGEbEh0LUY5+hGoAItXSw0vJ9KxlCHsy/uVHetDw3Gg//sQZBWPsKAO2IHhGMIKgAqVBCMCAgwHYASEYAgUAOqAMBgEbChHtwT+kjbUKhNI/NRZx7w/1w6W66Z7wHeRH1J2q0UPesoi0G6TFyDAzUuNLetq1jlTLyVY306jtMsTWyeLIcA6JWL/+xBkHY8wjQbXgeMQMgegCoAEIiYCbENeB4xBAC+AKpQRCJSEWJ1iDwoDA6T4gnGzMePjc9fb/XIhN4L+ZT6B1bqimaJCnQSSEgwW0LUhYQct69FdFVKU/gEq3TPcfJ1dJioupDVpuP/7EGQjD/ClC1cB4hgCCOAagAAjAAJ0O1wMCGAIG4CqQDCIAPHBMKpRQHsACfYwqgexTJ5IoUrSAeKo3yOumTGYj2strqLVH7lqlWAFqzy7ZmpOQiUNsea+wXpOobi7GZA8Na3ROlgF//sQZCkPMJ0O1oMCGBALAAqVBGMBAkAxWgwIYAgqgKmAMIgASlQcFGYgYwUGKM2CcPvGNXYqEOmQJ5I5H0m7RhfKWLhkPqqdRQJ4Xh7aXG0b0M7XOoC6MsOhFAMa2wohInfIElMcKhX/+xBkLQ/wkQ7XAwIYAgwgKmAMIwACZC1aDBhgCCUAaYARCADLTaTbzsKZEpAg1oUxAxi1538UET1NeyslVyPQb9ZqBFUuw1WFTWIq8oRqosFzGl37wTiz3RG8scQ0+9OUBGlrCZ8/UP/7EGQxj/CLDdYB4RgCDIAqQAwiAAJsLVgMBGKIMIdpAFAOAQxpVQlzDFTrEPPfj9AZR/OiA0ZbQW5uCFK0Dskt3DSvaEOefEZeL15AEIp+e+VkRglrVS6kqQx0I94TdJhJGCYOR0ec//sQZDSP8J0LVYMGGAIKYDowGAYBAnQ9WAwIYMgogOlAYIwARj1/RoP2P8YdRSrUF/dc9O6qAHgT6cT9UAK1JQtA4uxPv9/wLq1VqmXYUcUGa2pEaosa31PZLVDClFLB6Dd8kNl42pT/+xBkOI/wjglWAwIYQgwBejAYIwwCUC9YDIxgCDoAqEDwjAF8okg1zbhQdqpw8CpNWXBhgQYujyx35e8Y85k0GB3x4wq0B72HVkHKVz490lLEi2o/6zcrYPHU+Y0OwYiCm2BCoTpyD//7EGQ7D/COBtYB4RgyC4E6ICACEAIMK1gMBGBIM4CogPCMAIr11SCMbAtbY5xIdBxymIpqwQhT72ZVIK3s3Sdm2xutIMBBmVECYQ1N8EFUcczfjTTFNkZAkI2+uoHL2L9KCNTiGKuk//sQZD+P8JAJVQGiGAIK4CogMCMAAmgxVAeMwsg0AKgAwIwAXKjzrSUQrZKGxhoufJpUkVp+ZKcZBxQczSN0pmfCoS2Bq37IbujC+RUv79FG0BqUKip2OCDYsW4cA6GMKrSekQMGMDX/+xBkQo/wpQtTgwIwIgjAKjAsIgAChD9QB4RgSCSA6IDACACDuEMxiKCikaSMpot7CRwrcGYuP1i+UQ/T5prnNIQkijZp+NhMYodoDbPrQbOlyiL3bI0no1hVtI7MUaTKw4Rm275qU//7EGRHD/CmClOB4UgiCqEqADwDAwJIJU4HhMKINYDoAPCMAKbbeE8nVUpSmIcEC0tZQDsDKPVdUc03RgUwQeBKO0N1k/exdXMBsrYlxCoDoW4MnedSSywg4jEA/xV3KB9fD/0SC/re//sQZEmP8J4MVAHiGAAL4DoAPCIAAmwvSgekwAAsAKfA8QgAKEPWQYiFHnTbs3yTKowNqKop5bcbLhGHabeo9xqq8ZTVCqFAOGaq4e2OJsMGD64+TVZjQ0Gllc+XjybO1yhk64BQmSj/+xBkTI/wnQ1TAeIwEAwAOfBAIgACfCFIB5hBSB8Ap8DwjARCktXYJigpqT6WGQJ0qv4Hh032CqB6DcsqIDsnDbLsUMoZ7vSsruS4UnIWj7WR+dSVFigcF9jOMFUFTFjjniwTMYRJWf/7EGRQj/CpClIB5jACBsAqACRDAQJoK0YMDMAIKATngPAIEFSNIZNDAm2oDXR4nTSkOWMq+uogkNKwJdNiRcKoVVqcYyZygTHnTOmMwAI0bfBJ1bnh4EIMJM/Gq/bsGbestDTFU5PF//sQZFWPMJIMUgHmGAAKgTngNAISAnw/RAwIYAAqAOgUkIwEKkPgpjZCGogKHj9VRRNoSmiqLo0kB0xUQpqIFHCchG/AWBvfvSaQkEwG8JIzxZyFsBnXBCxRLRVJ5ZABxwVplh971gn/+xBkWY/wkQ7RgwYQAAygSdA8QwACiD1ECSRgACkA54DwjADBuJBVidtHoY8kDNvC4aelecKuILwbrTdb6CDEc5LsesQawEfjunEEJcAipqcpAK0PLDFxdQue/RUc5e3kJ6g/JKiJW//7EGRcjzCoC1CDBkAgCoA59TwDAQJYPUQIGGHAKYDnAPCMBF3IUeN93ujCNygAIpCPJRd0y/rWAPYWrrLHAh2VwIEDUILzymiLUOZKEmTknXVqIDLitYJmnsSHMoFOCc8X+VC1hslJ//sQZGAP8KQN0IHmGHIHABnQLEIBAnAvPgekYIAfgObAkQgEBEp2BcQmZMOupbqIohTlZBKWbxlMoM0awKKm4YpDbnb3awGcS8FuVr0pghZhl7PkPB0FewEYK4L3ooeaWsZeRTNDZ/f/+xBkZo/wlAvQAkIwMAiAOcA8IwACgC08B4TCQCmA5oCQiAClMBBBI2sSk48+asEaSgc6jdMuy+KVYKRmhRCIOnABtDc1rgmZgtw0bkW7gAFrWaniYjPVvCOglkLSQvllUWTdqMSVRP/7EGRrj3CaDE8B40iqCwA5xTwiAQJsMTwHhGBAHwDmgPCIBBitnPIeLMASRxsURfQLKixUrEEiklNglnoHI5SQaJXYsY5r+AAMRaO1OWpiCusKsiNPZspjE9ku2+FgdgT+oOAPSwak//sQZHCP8IQJUAMBGLAIwBmgPCMBAiQnPAwIwOgygKYA8QgAmFUdVRD0e+epUxGA5My3hyIXZ+PSGUooE/SojtbShiFzjcamINODEqVZVGFDiAdzPqSVY8mFpcDlGCW+tiEKFbIxCzv/+xBkdw/wkgtOAeNAMAkAOZA8IAECQCc4DBhBaCiApgDwiABIS2HSMQOuFAu12+OXRSIAAw2ION9m21YyqqgUrh09l3EMgpdSEikbIno+foACCBgC09OfrhDDHh4G5OXZZQtVB4Nk5//7EGR9DzCeD02DAhgADQCZlTwiAwJMNzYMJGFgJACmlMCIBA7e7UYBgAAGh0+kADKdDLI6LbyBwcDlxin6SDwIBpo6Kn/gAIKiKIAkpdhy/KaUqbNSg+SbMGeZgAAPX0nIk1BfTuC9//sQZICPMJsKTQMmGFILoCmlPGMBAjQpNgwEwigfAKXA8IgEJmdqwEFw7/vRBjDP3+h34AAsxmMTwYvZEUoYFAVw4/6ACOwAAWonjVIFJOMNvmJdZ+8GHgRpf9BgZgAx3tpqFISMKer/+xBkhg8woApNAeEwgAsgOVA8IwECYCswDBjAKCEApdTBiASbEFHf9tb3pegAYPO2DBUV0AIaJHxVm1pAMAI1wx+v0iBgNgAEKFyrTRU6/8mAAAqpX+KNy4MLOiR4Faslu20DD8cAC//7EGSKgzCbDUwDCTAACYApxBQmAQKMJTUMBGIoIgDnkGAIBHzo4Lf8giVJR8M8BmAEDEomhP85///////qHAA/ABM56lILEJxV7V0hnBAOCzxRf+j//////X6TD8wAASPG7xXUYw8g//sQZI+PcJMHzINFMBAHYCn4GEMBAfAdNAwYYAAYAmbgcAhM+E45gMh5Tv+z//////+oSW99dIoIwBiwWYJNiAmk8PfMG3jb/+z////////QKBhRQCR3LdUA0fxnisDnVPR/7/////7/+xBkmYNwpwpMqyYwCAnAKagowwEBoBsyDAhgKBWAp2AwiASnen1/Z6fQB5mAcXgeo7qqHc8CsAKcGjzxX0/d/////1+71/+j9RyDzAMaizSIMLMkVZOIe0VRyqgEAB8I5vpqLRFzxP/7EGSjAzCUB0yp4zA4CMDpmBgCBQHUJTAHmECAGYBm4CAMBBZ6HIIVDib9MPAAE+Vg3fzKg57BcU6Hr4cBCIJyS2B9o01aaYTVSpVYEAAGkABSvrTZxKI0EkQAAAPVzAOWB4Vv2gOw//sQZKyPMGQBzIMBGAoJYCl1GCMBgeAdLgeYYAAmASZQIYwEZGHx4kP0NV3ekWUrlVuf////////////+mrUSIAAUpTiJOpY9bIeRwAAAAF8B1BJyiAkhJADBkzlSO3Yp6WR1MACAEz/+xBktwAwqwhNSwYYCAgg6fQEA0EC0AcwrBhgAB6AKFAQDASF+7xD0QSAACSTcBDL5FKhZUAAAuL8zuoiBQCQAKIOw9YfWiAyRdBrDtSEAAEAITx5IK7IaQYIBN8MasIPvCglf3V2e//7EGS7DzCsBUsDARiACWA5eBhCAQLICSoHmGAAI4CkAMCMBP////+q3Y3s22r6U/Nq3sBTfQS1sNrNoJmQ57V4EZWQQTwnACxr9NVMQU1FMy45OS41VVVVVVVVVVVVVVVVVVVVVVVV//sQZL4PMIcBSwIBEAAIQBnEBAABArgHKgYIYAAhgOVgIAgEVVVVVVVVVVVVoEAAACNzgbKUYAAAAAD2YrhFJuHXCgqqTEFNRaqAAAD4W0/ijLXf////////////9XTAAACYptaABOD/+xBkxA8wsQHJgeEQAAcAKOA8IgEBYBsgBYRg4CMA5GDwjASwN3SEhaDemt3//////9dF/T/3XmPP1sjHfbVT+qqvvkpMQU1FqqqqgAAIAA/xEX6QYN9v//////////+r///+j6Cpiv/7EGTNj3BbB0eB4RgoDCA45TwjAUEoBRwGBGAgI4Cj1PAABP/////////+9X////+//0Ct3////////////b/////7lQIFGR2nXm///////TsX/t0UsT/QM0amTDft1o7VLFNBaslF//sQZNqDMHEHx8EhGAgLYOj4PCMJAaAFIKMMACA/AONA8IAA3ez//////f2/f+r///6/9Nvv/TQDx7+oNhNu9P//3///////VM/u+7vbyXe61bOUdupk1QBmE3cYdVr///6+jR9mP0X/+xBk4QMwbQdHweEwSAmgOOg8wAEB3B0ejARBKB8ApCDwAAb0Nb7w9YhtdNLtBjb3u1Wdz+xaak4qsfSXdX//+z/3//E36q7Gre3ta9z0X5QXv+8u/iy0KRcNK2OOOe1YZgEKwWuGev/7EGTsA/BpAUdDAAAIByAo1TwAAYGkBSCHgAAgEgCjQPAABochqvq7///7fsR90Wpe5z4ui+lm9KnL1TWKsL2ljSkBFil0NYWDaTyLTjF2ExRzv////////////////oDlB/////////sQZPsHcGIBRqMAAAgqIDiAYCAAANAFGqeAACARAKOUwAAG////+j/+P6xEOf////////////////9IgaUFwj/////////////6f+zb6BQwLP/////////////rF6wQn///////////+xBk6YdwSQHHweEACAdgOOg8IAEAtAccpgQAIAUAZADQAATo/b/+6kBXrt//////d/0bv3t6/Jd39IquW3vT9tLn39dQZ//////////////q/+kUHv////////Z/9/6v/33aqvV7PP/7EGT9B3CpAcYp4QAABYA45TwgAQDQBx0IhAAgdoDiQMCAAFZIMr/////////d///////rEJf//////+n////b///6Kw43///////////+/7/9+v01TEFNRTMuOTkuNVVVVVVVVVUN//sQZPwH8EQBx6HhAAgRQDiwGAAAAjwHGAeAAABFAOLAwAAA//////////////2f+j/d0owX/////////9n///////SqTEFNRTMuOTkuNaqqqqqqqqqqqqqqqqqqqqqqqqqqqqqqqqr/+xBk/4/xCgHEgYAAABXgKKAkAAAAdAMaBQAAIG4AokDwAACqqqqqqqqqqqqqqqqqqqqqQU3////////////+3//2P+pMQU1FMy45OS41qqqqqqqqqqqqqqqqqqqqqqqqqqqqqqqqqv/7EGT2B/E0AcQBIQAAJ0AYgDwAAABUAxykgAAowoChwPAAAKqqqqqqqqqqqqqqqqqqqqpYG7///////////////V//1UxBTUUzLjk5LjVVVVVVVVVVVVVVVVVVVVVVVVVVVVVVVVVV//sQZNeP8HwBRgGAAAAPQCiwMAAAAfwFGgSAACAHgKMAkAAEVVVVVVVVVVVVVVVVVVVVVVVVVVVVVVVVVVVVVVVVVUyqTEFNRTMuOTkuNaqqqqqqqqqqqqqqqqqqqqqqqqqqqqqqqqr/+xBk4Q/wiAHFgSAAAAGgKOAIAAEBjAUYAwAAAAeAo0CwAASqqqqqqqqqqqqqqqqqqqqqqqqqqqqqqqqqqqqqqqqqqpZMQU1FMy45OS41qqqqqqqqqqqqqqqqqqqqqqqqqqqqqqqqqv/7EGTyj/ByAcWAwAAAHGA4kCQgAAHMBRgBAAAAUwBigMAAAKqqqqqqqqqqqqqqqqqqqqqqqqqqqqqqqqqqqqqqqqqqqkxBTUUzLjk5LjWqqqqqqqqqqqqqqqqqqqqqqqqqqqqqqqqq//sQZO2P8AUASIAAAAgPYDiwGAAAAgAHFgMAAABBgOLAIAAAqqqqqqqqqqqqqqqqqqqqqqqqqqqqqqqqqqqqqqqqqpEVTEFNRTMuOTkuNVVVVVVVVVVVVVVVVVVVVVVVVVVVVVVVVVX/+xBk7o/whwFGAEAAAABgGPAEAAEAEAMeAIAAID2AowAgAABVVVVVVVVVVVVVVVVVVVVVVVVVVVVVVVVVVVVVVVVVVTVMQU1FMy45OS41VVVVVVVVVVVVVVVVVVVVVVVVVVVVVVVVVf/7EETmD/AAAH+AAAAIAGAY8AQAAQAAAf4AAAAgQoCiwFAAAFVVVVVVVVVVVVVVVVVVVVVVVVVVVVVVVVVVVVVVVVVVVUxBTUUzLjk5LjVVVVVVVVVVVVVVVVVVVVVVVVVVVVVVVVVV//sQROYP8AAAf4AAAAgAwAjgAAABQAAB/gAAACBAgGMAIAAAVVVVVVVVVVVVVVVVVVVVVVVVVVVVVVVVVVVVVVVVVVVVTEFNRTMuOTkuNVVVVVVVVVVVVVVVVVVVVVVVVVVVVVVVVVX/+xBk3o/wBQBHAAAACAAAD/AAAAEAGAEeAAAAKAAAP8AAAARVVVVVVVVVVVVVVVVVVVVVVVVVVVVVVVVVVVVVVVVVVVVMQU1FMy45OS41VVVVVVVVVVVVVVVVVVVVVVVVVVVVVVVVVf/7EGTeD/AGAEaAAAAKAAAP8AAAAQAAAf4AAAAgAAA/wAAABFVVVVVVVVVVVVVVVVVVVVVVVVVVVVVVVVVVVVVVVVVVVUxBTUUzLjk5LjVVVVVVVVVVVVVVVVVVVVVVVVVVVVVVVVVV//sQZN2P8AAAf4AAAAgAAA/wAAABAAAB/gAAACAAAD/AAAAEVVVVVVVVVVVVVVVVVVVVVVVVVVVVVVVVVVVVVVVVVVVVTEFNRTMuOTkuNVVVVVVVVVVVVVVVVVVVVVVVVVVVVVVVVVX/+xBk3o/wBgBGgAAACgAAD/AAAAEAFAEeAAAAIAAAP8AAAARVVVVVVVVVVVVVVVVVVVVVVVVVVVVVVVVVVVVVVVVVVVVMQU1FMy45OS41VVVVVVVVVVVVVVVVVVVVVVVVVVVVVVVVVf/7EGTeD/AEAMcAIAAIAAAP8AAAAQAAAf4AAAAgAAA/wAAABFVVVVVVVVVVVVVVVVVVVVVVVVVVVVVVVVVVVVVVVVVVVUxBTUUzLjk5LjVVVVVVVVVVVVVVVVVVVVVVVVVVVVVVVVVV//sQRN2P8AAAf4AAAAgAAA/wAAABAAAB/gAAACAAAD/AAAAEVVVVVVVVVVVVVVVVVVVVVVVVVVVVVVVVVVVVVVVVVVVVTEFNRTMuOTkuNVVVVVVVVVVVVVVVVVVVVVVVVVVVVVVVVVX/+xBE3Y/wAAB/gAAACAAAD/AAAAEAAAH+AAAAIAAAP8AAAARVVVVVVVVVVVVVVVVVVVVVVVVVVVVVVVVVVVVVVVVVVVVMQU1FMy45OS41VVVVVVVVVVVVVVVVVVVVVVVVVVVVVVVVVf/7EGTdj/AAAH+AAAAIAAAP8AAAAQAAAf4AAAAgAAA/wAAABFVVVVVVVVVVVVVVVVVVVVVVVVVVVVVVVVVVVVVVVVVVVUxBTUUzLjk5LjVVVVVVVVVVVVVVVVVVVVVVVVVVVVVVVVVV//sQZN2P8AAAf4AAAAgAAA/wAAABAAAB/gAAACAAAD/AAAAEVVVVVVVVVVVVVVVVVVVVVVVVVVVVVVVVVVVVVVVVVVVVTEFNRTMuOTkuNVVVVVVVVVVVVVVVVVVVVVVVVVVVVVVVVVX/+xBk3Y/wAAB/gAAACAAAD/AAAAEAAAH+AAAAIAAAP8AAAARVVVVVVVVVVVVVVVVVVVVVVVVVVVVVVVVVVVVVVVVVVVVMQU1FMy45OS41VVVVVVVVVVVVVVVVVVVVVVVVVVVVVVVVVf/7EGTdj/AAAH+AAAAIAAAP8AAAAQAAAf4AAAAgAAA/wAAABFVVVVVVVVVVVVVVVVVVVVVVVVVVVVVVVVVVVVVVVVVVVUxBTUUzLjk5LjVVVVVVVVVVVVVVVVVVVVVVVVVVVVVVVVVV//sQRN2P8AAAf4AAAAgAAA/wAAABAAAB/gAAACAAAD/AAAAEVVVVVVVVVVVVVVVVVVVVVVVVVVVVVVVVVVVVVVVVVVVVTEFNRTMuOTkuNVVVVVVVVVVVVVVVVVVVVVVVVVVVVVVVVVX/+xBk3Y/wAAB/gAAACAAAD/AAAAEAAAH+AAAAIAAAP8AAAARVVVVVVVVVVVVVVVVVVVVVVVVVVVVVVVVVVVVVVVVVVVVMQU1FMy45OS41VVVVVVVVVVVVVVVVVVVVVVVVVVVVVVVVVf/7EGTdj/AAAH+AAAAIAAAP8AAAAQAAAf4AAAAgAAA/wAAABFVVVVVVVVVVVVVVVVVVVVVVVVVVVVVVVVVVVVVVVVVVVUxBTUUzLjk5LjVVVVVVVVVVVVVVVVVVVVVVVVVVVVVVVVVV//sQZN2P8AAAf4AAAAgAAA/wAAABAAAB/gAAACAAAD/AAAAEVVVVVVVVVVVVVVVVVVVVVVVVVVVVVVVVVVVVVVVVVVVVTEFNRTMuOTkuNVVVVVVVVVVVVVVVVVVVVVVVVVVVVVVVVVX/+xBk3Y/wAAB/gAAACAAAD/AAAAEAAAH+AAAAIAAAP8AAAARVVVVVVVVVVVVVVVVVVVVVVVVVVVVVVVVVVVVVVVVVVVVMQU1FMy45OS41VVVVVVVVVVVVVVVVVVVVVVVVVVVVVVVVVf/7EGTdj/AAAH+AAAAIAAAP8AAAAQAAAf4AAAAgAAA/wAAABFVVVVVVVVVVVVVVVVVVVVVVVVVVVVVVVVVVVVVVVVVVVUxBTUUzLjk5LjVVVVVVVVVVVVVVVVVVVVVVVVVVVVVVVVVV//sQRN2P8AAAf4AAAAgAAA/wAAABAAAB/gAAACAAAD/AAAAEVVVVVVVVVVVVVVVVVVVVVVVVVVVVVVVVVVVVVVVVVVVVTEFNRTMuOTkuNVVVVVVVVVVVVVVVVVVVVVVVVVVVVVVVVVX/+xBE3Y/wAAB/gAAACAAAD/AAAAEAAAH+AAAAIAAAP8AAAARVVVVVVVVVVVVVVVVVVVVVVVVVVVVVVVVVVVVVVVVVVVVMQU1FMy45OS41VVVVVVVVVVVVVVVVVVVVVVVVVVVVVVVVVf/7EGTdj/AAAH+AAAAIAAAP8AAAAQAAAf4AAAAgAAA/wAAABFVVVVVVVVVVVVVVVVVVVVVVVVVVVVVVVVVVVVVVVVVVVUxBTUUzLjk5LjVVVVVVVVVVVVVVVVVVVVVVVVVVVVVVVVVV//sQZN2P8AAAf4AAAAgAAA/wAAABAAAB/gAAACAAAD/AAAAEVVVVVVVVVVVVVVVVVVVVVVVVVVVVVVVVVVVVVVVVVVVVTEFNRTMuOTkuNVVVVVVVVVVVVVVVVVVVVVVVVVVVVVVVVVX/+xBk3Y/wAAB/gAAACAAAD/AAAAEAAAH+AAAAIAAAP8AAAARVVVVVVVVVVVVVVVVVVVVVVVVVVVVVVVVVVVVVVVVVVVVMQU1FMy45OS41VVVVVVVVVVVVVVVVVVVVVVVVVVVVVVVVVf/7EGTdj/AAAH+AAAAIAAAP8AAAAQAAAf4AAAAgAAA/wAAABFVVVVVVVVVVVVVVVVVVVVVVVVVVVVVVVVVVVVVVVVVVVUxBTUUzLjk5LjVVVVVVVVVVVVVVVVVVVVVVVVVVVVVVVVVV//sQZN2P8AAAf4AAAAgAAA/wAAABAAAB/gAAACAAAD/AAAAEVVVVVVVVVVVVVVVVVVVVVVVVVVVVVVVVVVVVVVVVVVVVTEFNRTMuOTkuNVVVVVVVVVVVVVVVVVVVVVVVVVVVVVVVVVX/+xBk3Y/wAAB/gAAACAAAD/AAAAEAAAH+AAAAIAAAP8AAAARVVVVVVVVVVVVVVVVVVVVVVVVVVVVVVVVVVVVVVVVVVVVMQU1FMy45OS41VVVVVVVVVVVVVVVVVVVVVVVVVVVVVVVVVf/7EGTdj/AAAH+AAAAIAAAP8AAAAQAAAf4AAAAgAAA/wAAABFVVVVVVVVVVVVVVVVVVVVVVVVVVVVVVVVVVVVVVVVVVVUxBTUUzLjk5LjVVVVVVVVVVVVVVVVVVVVVVVVVVVVVVVVVV//sQZN2P8AAAf4AAAAgAAA/wAAABAAAB/gAAACAAAD/AAAAEVVVVVVVVVVVVVVVVVVVVVVVVVVVVVVVVVVVVVVVVVVVVTEFNRTMuOTkuNVVVVVVVVVVVVVVVVVVVVVVVVVVVVVVVVVX/+xBk3Y/wAAB/gAAACAAAD/AAAAEAAAH+AAAAIAAAP8AAAARVVVVVVVVVVVVVVVVVVVVVVVVVVVVVVVVVVVVVVVVVVVVMQU1FMy45OS41VVVVVVVVVVVVVVVVVVVVVVVVVVVVVVVVVf/7EGTdj/AAAH+AAAAIAAAP8AAAAQAAAf4AAAAgAAA/wAAABFVVVVVVVVVVVVVVVVVVVVVVVVVVVVVVVVVVVVVVVVVVVUxBTUUzLjk5LjVVVVVVVVVVVVVVVVVVVVVVVVVVVVVVVVVV//sQRN2P8AAAf4AAAAgAAA/wAAABAAAB/gAAACAAAD/AAAAEVVVVVVVVVVVVVVVVVVVVVVVVVVVVVVVVVVVVVVVVVVVVTEFNRTMuOTkuNVVVVVVVVVVVVVVVVVVVVVVVVVVVVVVVVVX/+xBk3Y/wAAB/gAAACAAAD/AAAAEAAAH+AAAAIAAAP8AAAARVVVVVVVVVVVVVVVVVVVVVVVVVVVVVVVVVVVVVVVVVVVVMQU1FMy45OS41VVVVVVVVVVVVVVVVVVVVVVVVVVVVVVVVVf/7EGTdj/AAAH+AAAAIAAAP8AAAAQAAAf4AAAAgAAA/wAAABFVVVVVVVVVVVVVVVVVVVVVVVVVVVVVVVVVVVVVVVVVVVVVVVVVVVVVVVVVVVVVVVVVVVVVVVVVVVVVVVVVVVVVVVVVV//sQRN2P8AAAf4AAAAgAAA/wAAABAAAB/gAAACAAAD/AAAAEVVVVVVVVVVVVVVVVVVVVVVVVVVVVVVVVVVVVVVVVVVVVVVVVVVVVVVVVVVVVVVVVVVVVVVVVVVVVVVVVVVVVVVVVVVX/+xBk3Y/wAAB/gAAACAAAD/AAAAEAAAH+AAAAIAAAP8AAAARVVVVVVVVVVVVVVVVVVVVVVVVVVVVVVVVVVVVVVVVVVVVVVVVVVVVVVVVVVVVVVVVVVVVVVVVVVVVVVVVVVVVVVVVVVf/7EGTdj/AAAH+AAAAIAAAP8AAAAQAAAf4AAAAgAAA/wAAABFVVVVVVVVVVVVVVVVVVVVVVVVVVVVVVVVVVVVVVVVVVVVVVVVVVVVVVVVVVVVVVVVVVVVVVVVVVVVVVVVVVVVVVVVVV//sQZN2P8AAAf4AAAAgAAA/wAAABAAAB/gAAACAAAD/AAAAEVVVVVVVVVVVVVVVVVVVVVVVVVVVVVVVVVVVVVVVVVVVVVVVVVVVVVVVVVVVVVVVVVVVVVVVVVVVVVVVVVVVVVVVVVVX/+xBk3Y/wAAB/gAAACAAAD/AAAAEAAAH+AAAAIAAAP8AAAARVVVVVVVVVVVVVVVVVVVVVVVVVVVVVVVVVVVVVVVVVVVVVVVVVVVVVVVVVVVVVVVVVVVVVVVVVVVVVVVVVVVVVVVVVVf/7EGTdj/AAAH+AAAAIAAAP8AAAAQAAAf4AAAAgAAA/wAAABFVVVVVVVVVVVVVVVVVVVVVVVVVVVVVVVVVVVVVVVVVVVVVVVVVVVVVVVVVVVVVVVVVVVVVVVVVVVVVVVVVVVVVVVVVV",
"B0": "data:audio/mp3;base64,//uQZAAAAAAAAAAAAAAAAAAAAAAAAAAAAAAAAAAAAAAAAAAAWGluZwAAAA8AAABdAAAnaQACBQgLDRATFhgbHiEjJiYpLC4xNDc5PD9CREdKSk1PUlVYWl1gY2Voa25ucHN2eXt+gYSGiYyPkZSUl5qcn6Klp6qtsLK1uLi7vcDDxsjLztHT1tnc3N7h5Ofp7O/y9Pf6/f8AAAA8TEFNRTMuOTlyBK8AAAAALM0AADUgJAJATQABzAAAJ2lcthr6AAAAAAAAAAAAAAAAAAAAAAAAAAAAAAAAAAAAAAAAAAAAAAAAAAAAAAAAAAAAAAAAAAAAAAAAAAAAAAAAAAAAAAAAAAAAAAAAAAAAAAAAAAAAAAAAAAAAAAAAAAAAAAAAAAAAAAAAAAAAAAAAAAAAAAAAAAAAAAAAAAAAAAAAAAAAAAAAAAAAAAAAAAAAAAAAAAAAAAAAAAAAAAAAAAAAAAAAAAAAAAAAAAAAAAAAAAAAAAAAAAAAAAAAAAAAAAAAAAAAAAAAAAAAAAAAAAAAAAAAAAAAAAAAAAAAAAAAAAAA//sQZAAAAEUA0UUEAAoAAA/woAABBARBZBj0AAAmAWhXBAAAAmAAAAMh/DIAYa0I9gED9Z+oce+8TRVP8DAjF6vzKFyTji4Lj4e20FgCQAAABEHFfsoVJYX0Oqt8etezhEVRRjQgTOb/+xBkCI+wvRBaByxgAAeAKhjhAAECwEVmBghgABOAqFQwAAQV4iJvy99QAADABG/91YOnjjk0RX8bJnQUH4YgkVIspiBrnfWQI/+r6hsh2Ug1JhbnNKPUQOkEmIxqFKp7QOgcAAO/Tf/7EGQNjxCtDtiB4hgSB+AKVQQAAQJkOWQHhGMIKAAqFBAAAM35c7RtViluU9Erl4VmjiXVjyNh9+pVIC79FHHbeT9KKM1JJycfpaMXac2hLDjk53QhBMO6JlABFlMfa7oHa0hPgmZg//sQZBIPMKcTWAHhGIIKwAqVAAAAAjAjYAUEQUgxAKmAYIgASm6cE0rZC6+IsRtTdTBNrK0uJqfcGVqlvRUUDMKNDa7kYewY4EtduhTt549dvlMHdfcX2diA2EcO9qhrYDEZtA/CsmT/+xBkFQ/wpw5XAYEYAgagOpAMIwACTCleB4hgQCsHqYAQCEDg6VbXEtb1l5Tp77QucLoJBFAq7YzEiIJNycbcVEytJ5YbQZVBAD1ErTxK3K6JMgE4N46ji4kBKLOO2E2HWnGwUpMDf//7EGQajzCYC9eCAxgADWAamARiAAJYM1oIAGAIGYBqgCCMAOtkj9KqO4HQ7cmZqVlXP1FsDnBChekGdz2cLD2PfdoqEZg9DETO3szQToHcSjyTj5DrUDCunSJH3V2UVxmI0Gtxb45u//sQZB+P8IgL14HjCHAKABpgCCIAAlQrXAgMQIAlAGnAIIgAFVkWqiwcjh4BnJ9NEpiUWGZ8cRSXVZmSBsZGhzmzEwxQw7Uyio/tvPU0wX30AQRixbLbrekfob4Z71ei65ViEgDJgt7/+xBkJg/wnQ9WAwEYkgvgOmAMIgACTCdaDAxBSCyAqUBgjAAXTrUFqCH/+427ZWQy/Mg2JEEm/CYQkp7qCClZA5sOusduWvkQPlnMJ3pVUFtCEIlWPufz3Di0mwIyrNyw7vRNBA/TqP/7EGQpjzCcDFWB5hgCDEAqQAwjAEI8J1gMGGAALAAplBCIVERUbUH1pcoGzZKygi3lCUKq5k58c5WOhKfREQEAG+Lu7VOVA5DgjTfgxTrxAQwlk1Ht4O/djZlgZZp3Pgy5jW4gGIIM//sQZC0P8JEP1oMDEHAK4CpACCMAAoQ/WAwMYEAfAKlAYIgEDTBaTAKfHgguka/Z1C0tOgUOC9qZHUoHYPTBqlVkidSwyT9Qxc83BUN/g0KYqJGPFCyiFUhekY+y0MDaTuaBcdtHETv/+xBkMo/wng/VggMQ8gpAOkAkAwAB/ClYDIRhACYA6MBgAADmf2djMVAwFiVxU2k0u5DjrCEpRExEXj6soWtOnusmTp7++kc9tl/Ikbtap5ViD75asvxXCWmolZUBhRhQPzt9J/jIHP/7EGQ4j/CbDNWCATAyDCA6EBgCAAJAKVQMCGAINYDoQLCMAOEClaZpyD0ARKcqW0ocjcisOKaOecEDhIxwRY4ZZyDQKBP6c67sYtQVRiDOa+iaFgCFlp1swrS7ao2iX/fWw78jKKs1//sQZDsP8J8MVIHjMDILoCogPCIAAnwfUgekYAgtAKjAwIgAlgkGIQLSpV65YsdSHDv6xKSat/NDaF09aoqYUy9CglBsBLXjW2z1gVXOpjIe9GuPNp6qIowI0akgQPNqK4vAaanXJG//+xBkPY+wlQxUgeEYAghAOjAkAwACoCNOB4jAiCCAqVSRCATgp0krmyKtWEDuT55KAACxE1aKyCvUPk85vX4OkNY0QQ1ONQW64uGUKsZyAKioJxWGF97KCUJ+AQxLTs+IMJShAqc1nv/7EGRDjzCbCdOBiBBiCeAqECwhAAJoJ04ImMAIKgBolPMEBM5XXdPwwhYAALgxVustKlhOjeCB7JXREjRZw+bpUqjUtduu/rSRx39dGDXEV7c+42DR86KBPMMEV7RSkPs1fLsWVv/A//sQZEgPMJ4KUwHmMAIKICpFMAIBApwtSAeYwIgjA2fA8AgYwqZfg5DCKx3WChGQMgZRQDn6fLsUvkijcZOoGUIKshgUixnRP19QQUQBScUXxSYUhXq9JdZFjm02/YOFc8JL3x9SdVn/+xBkTA8wpgnSAgMwIgsAKkgwxgECjClIB6DACBIA6ADwAAS57tQa7Kg5jO6EIZOjmOISxDsbololCnRqTJhNigheMrGRbHgu0IJKB2Qhlz5aHAqhdJRwfIh75TVv3G23bJWL0sSBVf/7EGRRj/CUCdIDBhhQCOA54DwDAAJ0KUYMGGBIIoDoAMCYBI5E0HceDu7EZk2Rkl1fB1wqbfQ2k4Qu8zA4G4VwNh+jSFY2vXgzka5TvvSbIdset0wQkoDE5LVlBVrXeTkDNVzLKJBp//sQZFeP8JIIUYHmAFALIUnQPCIKAlw/RgwYQUgqAKdAsAgAtmipFlDKCzKpDoWYRdFILcPwnmuN/8AnAAConNOhyaOoBQCK5yjrbcyQM9Z6uQNWuvYCEXJDG6mjE2sttLIGUQ+VSs7/+xBkXA/wog9QgwYYUArAKdA8IgECdD1CCCRhQCgAp0DwjASpiCYMOVMPTGZWdFA/BoAA7vHDOy3QJPtRPmUNFpRkSy6ycNx0q3sRqO+wt8bbPCUu4qq15aoVq8yEoG3yRRyeRKRVmP/7EGRfj/CUDNEB5REyC6DZsDwiAAIwL0QHhGIIKICnAPCIAFN99dfTBIoAAUaDM6FmLTSgGUUqHrlJauzoNHMVNepd9YPdpGitMvW3mhdKLVUFwXgJCruluXK9AR3TKXLjLqOlVGCL//sQZGSPMJ4J0AHmGAIKACn1GCIBApQ9PAeYYUAhAKbAkIgE+GOlTKZQ2VZVUsMUcQCR520MeZGRkmEycHVu3/ZEDYDuiH6smqkscsfCkD6z1GcxMpK6CLmcVNgUCbFhA0qae8nOLiv/+xBkaQ8wjAtPgeEYmgpgCggEIwECoC08B40iyCmA5xSQjAROlLMyZB9O6zRrOQFEemRjPkVXCOQBtQbsfbQx57RVANQXEDB78oubofKjeXcE9pl6wABUHkEOIU9VVgoI61WjgS0Q2P/7EGRtDzCVC08DAjAyC+Ap2DxGAQJgPTwHmEHIKICmQPEIBFyCjli7DIwk8pkYCiRj6GQ3eijqEC3diEdK5I6aE3Gl6mvBs/b0MLeAAJyKBaH0zB+vqJBJACwpyxmnWaoap0yTJGSF//sQZHEPMJ4KToHmMAIL4CmQYCIAAmglOAwkwAgoAKdg8IgExxuF4Ir08vVJxbWqAQx5CNBE1FjgrllQoPjGrIMdoIw84AAmX3bLdul/5DNi6qkUWgJA9QAPUAHEIX7HUYgpQLe8zGD/+xBkdI/wowzOAwYQUArAKYA8IwACYDs4DCBhQCQApgDxDAQkUAfKVX/gAWcItiz9w/B1N2I4CyKUCfZ0mH4GAAP359Bv+gpUUiIXAoM6jUz3DG44Ngd5n/oFDhLCan/gACakRBd3Av/7EGR4jzCICs2CBTAqDCA5hTwiAQJYLzQMoEFAJICmAPCMAKAYR7opEh+OYvZ9xGH4AAHnpt1XEiZqVV2UFCkbFQwYgLBnaYXv997M8HYdQzvLVRFdPmnrcXCUczUhimN/ZEMAAUAA//sQZH4PMJcLTQMGMFIL4CmVMEMBAmgpMgwJAAAkgKZUwCQE576QEgmoSAADIhBELMAp4UQ/9BkEyFkMMiyCyOkhUoSHxIm1gMkYtqYAgIgAcfV6n6Qatao8TJDhcKGStmzZ////////+xBkggMwlgnMgwMwYApAKcgowgECSBs0rAwBKDOBJMDxiAD///9IikgCR6KRWIYqf8ABIVV4MWSFiD2lya1X9OgwAAAAEtHddViBSKaC8KIjkrWsLFC5WQv79ogfgBhDbqLV1REgpP/7EGSFh/ChCc2rCRgICiApyChCAQJYGTUNGECoEYCnAGCMBELZbWIEyWBZTf///////1/pFA44ABgDUfjzSJMHgmfBFjRZzhz/9H6f/////9T9NIANT63qp1IDucDsGi0acx6f6/////sQZIyDcKMLTSspGAgJoCm4JAIBAmgZNQwYYCgbgKagIYAE///+r9HVb/7NQnCwL7/e6NQ7b4I6yia4gL4v7P7//////61dUu/QL1EYIAre0pxSigciHbGDDqGUt0////////v63f7/+xBkkg8wegpLgwEYCgdAKdQIIgECFAcuB4RgACeA5ECwjASwcZSKoCGSUXjVEVkTC5AkAW7CymhQSAyUqJ/ZrlRZVAANYVUW5K4XYIJIhyykkGJAAAkamy51GtAUyCQYC46I0PR+z//7EGSbjzBgBkwDBhgKCMA5uAwDAYK8By4MJGAAJQCloGCMBP//////////1ECIg40QeYp124xVkFmoAAaaD4TWkuDZP+CZNFdZYheAAAIs72MiXZFpkGZHH4uhO44doXOAVLv///////sQZKOBMIgBzKsGGAwFoAnIBCIBQpAdMwwYYOAgAOXgIIwE///RASxT89bl0KCEBAACgZFl1DCgkkBDQ4LVS3///////qwAEAAC+A1zv5nomgAjDJCoXQnYfOWGEKc+un//////////+xBkq48woAJLAwMYAAiAGeQEIwEC1AcqB5xgABoA5ABgjAT///5us4AAqKFVmL/Br/Qgzgzq/////////////7dOsAXHUTUNSwfURopH+r2f//////0f///2o16KGm5kwWfU7//////7EGSwj/CzAcqB4RgACgA48DxCAUKoCSoHjGAAH4CjwMCABP//////1FUM0tS2+0X/9//////+p33e///+m3r9bvkMAEAB8irR4vgAdYgLgABCABwBlH0YZgAAAJ4420AUnHyIk7/7//sQZLOD8JwEyYDBGBAJADjgPCABAbQfIwWEYSgWgOPA8QAEf//9H/1//+9avV/t+uj3/9rBeoAAANsFDYxaaOv//////9EAAAAAFpEWgiXT//////////////3f/WTIK///////////+xBkvYMwiQfIQeEYmArAORgYIAECgAcgB4QgACkA46BhAAT//////6eqQAACCioWt09VP///////11u/9nq+untSmr3o/KuXj75sWAklL///////////////d//6BytIOR/////////7EGTCAzCUB8dDATBKCYAZCAQAAULcHR0GBGAAHACjVPAABP/0f9Hv9zf2qW38tdZMaQRjf/////////////+kWRyX///////////////0+jZorcYWZ0S////////9n///9v//6VaK//sQZMcDsMQGxsGBGJAJgCjoPAABAYgNHwiEYCg+AONBgAAA6h3sv///9Gv/////t+np/11K/1+76gBDuv/////////3//+13/+ujd/QTF2Xq///////+r//////+r2/1pIwsf//////+xBkygPwVwFHqYAACg/AOMA8AAABKAccpgQAIEaAosDwgAD//////9vr+72/Z/+uAxjI8v/////////////+t/b//6RQ3/////////////p/v/cKhR7/////////////+//2f/XVF//7EGTRA3B/AccB4QAAGaAooDwAAAD8BR8HgAAgEoDjoPCABM/////////////o79Tf/zehvZUHG///////////+7/6re3/9IKv//////////////6//s6Rln//////////q/7f9KNG//sQZNgHcE4Bx6HhAAgGQCjVQAABwFgFIqGAADhfAKKA8AAAv/+jpfQqEV/////////////+n/1qLAm////////////////oTEFNRTMuOTkuNaqqqqqqqqqqqqqqqqqqqqqqqqqqqqr/+xBk5IdwfwHGKSEAAAgAONhgIAGB8AUYAwAAAEGAYwDwAACqqqqqqqqqqqoG0gJv//////b//s/b/9P/V7+29N3/WpFMQU1FMy45OS41VVVVVVVVVVVVVVVVVVVVVVVVVVVVVVVVVf/7EGTqh/AnAUaoYAAKHOA4kDwgAAIwBRgDAAAAYwDigPCAAFVVVVVVVVVVVVVVVVVVVRTv/////////////s///6EDlUxBTUUzLjk5LjVVVVVVVVVVVVVVVVVVVVVVVVVVVVVVVVVV//sQZOaP8G4AxoBAAAATADiwPCAAACgFHAGAACBNAKKA8IAAVVVVVVVVVVVVVVVVVVVVVRP//////////+n/Sr/+yo0qTEFNRTMuOTkuNaqqqqqqqqqqqqqqqqqqqqqqqqqqqqqqqqr/+xBE7Y/wqAFFAeAAABPgKLAYAAACdAcWB4QAAE0A4oDwAACqqqqqqqqqqqqqqqqqqqqqqqqqqqqqqqqqqqqqqqqqmmpMQU1FMy45OS41qqqqqqqqqqqqqqqqqqqqqqqqqqqqqqqqqv/7EGTnj/AOAUYA4QAIEgA4wCQgAAIMBxYBAAAARABiwFAAAKqqqqqqqqqqqqqqqqqqqqqqqqqqqqqqqqqqqqqqqqoiOkxBTUUzLjk5LjWqqqqqqqqqqqqqqqqqqqqqqqqqqqqqqqqq//sQZO6P8KEBRYFgAAARADiwCAAAAgwFGAMAAABSgKKAkAAAqqqqqqqqqqqqqqqqqqqqqqqqqqqqqqqqqqqqqqqqqqqqTEFNRTMuOTkuNaqqqqqqqqqqqqqqqqqqqqqqqqqqqqqqqqr/+xBk6w/wcwFFgMAAAADACNAAAAFAGAEeAAAAKDiAo0AgAACqqqqqqqqqqqqqqqqqqqqqqqqqqqqqqqqqqqqqqqqqqipMQU1FMy45OS41qqqqqqqqqqqqqqqqqqqqqqqqqqqqqqqqqv/7EGTpj/ALAUaAQAAIAMAJAAAAAUKkBRQDAAAAAoAkAAAABKqqqqqqqqqqqqqqqqqqqqqqqqqqqqqqqqqqqqqqqqpB1UxBTUUzLjk5LjVVVVVVVVVVVVVVVVVVVVVVVVVVVVVVVVVV//sQZOaP8H4AxgDAAAAAoAjgAAABABwBHAAAACgAAD/AAAAEVVVVVVVVVVVVVVVVVVVVVVVVVVVVVVVVVVVVVVVVVZ5VTEFNRTMuOTkuNVVVVVVVVVVVVVVVVVVVVVVVVVVVVVVVVVX/+xBk5g/wegDFgMAAAAAAD/AAAAEAEAMcAIAAIAKAI8AAAARVVVVVVVVVVVVVVVVVVVVVVVVVVVVVVVVVVVVVVVVVVSVMQU1FMy45OS41VVVVVVVVVVVVVVVVVVVVVVVVVVVVVVVVVf/7EETej/AAAH+AAAAIAMAI4AAAAUAAAf4AAAAgAwAjgAAABVVVVVVVVVVVVVVVVVVVVVVVVVVVVVVVVVVVVVVVVVVVNUxBTUUzLjk5LjVVVVVVVVVVVVVVVVVVVVVVVVVVVVVVVVVV//sQZN6P8AQAx4AgAAgAAA/wAAABABADJACAACACAGPAEAAEVVVVVVVVVVVVVVVVVVVVVVVVVVVVVVVVVVVVVVVVVVVVTEFNRTMuOTkuNVVVVVVVVVVVVVVVVVVVVVVVVVVVVVVVVVX/+xBk3Y/wAAB/gAAACAAAD/AAAAEAAAH+AAAAIAAAP8AAAARVVVVVVVVVVVVVVVVVVVVVVVVVVVVVVVVVVVVVVVVVVTVMQU1FMy45OS41VVVVVVVVVVVVVVVVVVVVVVVVVVVVVVVVVf/7EGTeD/AAAH+AAAAIAAAP8AAAAQAQAx4AgAAgAAA/wAAABFVVVVVVVVVVVVVVVVVVVVVVVVVVVVVVVVVVVVVVVVVVVUxBTUUzLjk5LjVVVVVVVVVVVVVVVVVVVVVVVVVVVVVVVVVV//sQZN6P8AUARwAAAAgAAA/wAAABABADHACAACAAAD/AAAAEVVVVVVVVVVVVVVVVVVVVVVVVVVVVVVVVVVVVVVVVVVVVTEFNRTMuOTkuNVVVVVVVVVVVVVVVVVVVVVVVVVVVVVVVVVX/+xBk3o/wBgBGgAAACgAAD/AAAAEAGAEaAAAAKAAAP8AAAARVVVVVVVVVVVVVVVVVVVVVVVVVVVVVVVVVVVVVVVVVVVVMQU1FMy45OS41VVVVVVVVVVVVVVVVVVVVVVVVVVVVVVVVVf/7EGTeD/AEAMgAIAAIAAAP8AAAAQAAAf4AAAAgAAA/wAAABFVVVVVVVVVVVVVVVVVVVVVVVVVVVVVVVVVVVVVVVVVVVUxBTUUzLjk5LjVVVVVVVVVVVVVVVVVVVVVVVVVVVVVVVVVV//sQZN4P8AQAx4AgAAgAAA/wAAABAAAB/gAAACAAAD/AAAAEVVVVVVVVVVVVVVVVVVVVVVVVVVVVVVVVVVVVVVVVVVVVTEFNRTMuOTkuNVVVVVVVVVVVVVVVVVVVVVVVVVVVVVVVVVX/+xBk3Y/wAAB/gAAACAAAD/AAAAEAAAH+AAAAIAAAP8AAAARVVVVVVVVVVVVVVVVVVVVVVVVVVVVVVVVVVVVVVVVVVVVMQU1FMy45OS41VVVVVVVVVVVVVVVVVVVVVVVVVVVVVVVVVf/7EGTeD/AEAMeAIAAIAAAP8AAAAQAAAf4AAAAgAAA/wAAABFVVVVVVVVVVVVVVVVVVVVVVVVVVVVVVVVVVVVVVVVVVVUxBTUUzLjk5LjVVVVVVVVVVVVVVVVVVVVVVVVVVVVVVVVVV//sQZN2P8AAAf4AAAAgAAA/wAAABAAAB/gAAACAAAD/AAAAEVVVVVVVVVVVVVVVVVVVVVVVVVVVVVVVVVVVVVVVVVVVVTEFNRTMuOTkuNVVVVVVVVVVVVVVVVVVVVVVVVVVVVVVVVVX/+xBk3Y/wAAB/gAAACAAAD/AAAAEAAAH+AAAAIAAAP8AAAARVVVVVVVVVVVVVVVVVVVVVVVVVVVVVVVVVVVVVVVVVVVVMQU1FMy45OS41VVVVVVVVVVVVVVVVVVVVVVVVVVVVVVVVVf/7EGTdj/AAAH+AAAAIAAAP8AAAAQAAAf4AAAAgAAA/wAAABFVVVVVVVVVVVVVVVVVVVVVVVVVVVVVVVVVVVVVVVVVVVUxBTUUzLjk5LjVVVVVVVVVVVVVVVVVVVVVVVVVVVVVVVVVV//sQZN2P8AAAf4AAAAgAAA/wAAABAAAB/gAAACAAAD/AAAAEVVVVVVVVVVVVVVVVVVVVVVVVVVVVVVVVVVVVVVVVVVVVTEFNRTMuOTkuNVVVVVVVVVVVVVVVVVVVVVVVVVVVVVVVVVX/+xBk3Y/wAAB/gAAACAAAD/AAAAEAAAH+AAAAIAAAP8AAAARVVVVVVVVVVVVVVVVVVVVVVVVVVVVVVVVVVVVVVVVVVVVMQU1FMy45OS41VVVVVVVVVVVVVVVVVVVVVVVVVVVVVVVVVf/7EETdj/AAAH+AAAAIAAAP8AAAAQAAAf4AAAAgAAA/wAAABFVVVVVVVVVVVVVVVVVVVVVVVVVVVVVVVVVVVVVVVVVVVUxBTUUzLjk5LjVVVVVVVVVVVVVVVVVVVVVVVVVVVVVVVVVV//sQRN2P8AAAf4AAAAgAAA/wAAABAAAB/gAAACAAAD/AAAAEVVVVVVVVVVVVVVVVVVVVVVVVVVVVVVVVVVVVVVVVVVVVTEFNRTMuOTkuNVVVVVVVVVVVVVVVVVVVVVVVVVVVVVVVVVX/+xBk3Y/wAAB/gAAACAAAD/AAAAEAAAH+AAAAIAAAP8AAAARVVVVVVVVVVVVVVVVVVVVVVVVVVVVVVVVVVVVVVVVVVVVMQU1FMy45OS41VVVVVVVVVVVVVVVVVVVVVVVVVVVVVVVVVf/7EGTdj/AAAH+AAAAIAAAP8AAAAQAAAf4AAAAgAAA/wAAABFVVVVVVVVVVVVVVVVVVVVVVVVVVVVVVVVVVVVVVVVVVVUxBTUUzLjk5LjVVVVVVVVVVVVVVVVVVVVVVVVVVVVVVVVVV//sQRN2P8AAAf4AAAAgAAA/wAAABAAAB/gAAACAAAD/AAAAEVVVVVVVVVVVVVVVVVVVVVVVVVVVVVVVVVVVVVVVVVVVVTEFNRTMuOTkuNVVVVVVVVVVVVVVVVVVVVVVVVVVVVVVVVVX/+xBk3Y/wAAB/gAAACAAAD/AAAAEAAAH+AAAAIAAAP8AAAARVVVVVVVVVVVVVVVVVVVVVVVVVVVVVVVVVVVVVVVVVVVVMQU1FMy45OS41VVVVVVVVVVVVVVVVVVVVVVVVVVVVVVVVVf/7EGTdj/AAAH+AAAAIAAAP8AAAAQAAAf4AAAAgAAA/wAAABFVVVVVVVVVVVVVVVVVVVVVVVVVVVVVVVVVVVVVVVVVVVUxBTUUzLjk5LjVVVVVVVVVVVVVVVVVVVVVVVVVVVVVVVVVV//sQZN2P8AAAf4AAAAgAAA/wAAABAAAB/gAAACAAAD/AAAAEVVVVVVVVVVVVVVVVVVVVVVVVVVVVVVVVVVVVVVVVVVVVTEFNRTMuOTkuNVVVVVVVVVVVVVVVVVVVVVVVVVVVVVVVVVX/+xBk3Y/wAAB/gAAACAAAD/AAAAEAAAH+AAAAIAAAP8AAAARVVVVVVVVVVVVVVVVVVVVVVVVVVVVVVVVVVVVVVVVVVVVMQU1FMy45OS41VVVVVVVVVVVVVVVVVVVVVVVVVVVVVVVVVf/7EGTdj/AAAH+AAAAIAAAP8AAAAQAAAf4AAAAgAAA/wAAABFVVVVVVVVVVVVVVVVVVVVVVVVVVVVVVVVVVVVVVVVVVVUxBTUUzLjk5LjVVVVVVVVVVVVVVVVVVVVVVVVVVVVVVVVVV//sQRN2P8AAAf4AAAAgAAA/wAAABAAAB/gAAACAAAD/AAAAEVVVVVVVVVVVVVVVVVVVVVVVVVVVVVVVVVVVVVVVVVVVVTEFNRTMuOTkuNVVVVVVVVVVVVVVVVVVVVVVVVVVVVVVVVVX/+xBk3Y/wAAB/gAAACAAAD/AAAAEAAAH+AAAAIAAAP8AAAARVVVVVVVVVVVVVVVVVVVVVVVVVVVVVVVVVVVVVVVVVVVVMQU1FMy45OS41VVVVVVVVVVVVVVVVVVVVVVVVVVVVVVVVVf/7EGTdj/AAAH+AAAAIAAAP8AAAAQAAAf4AAAAgAAA/wAAABFVVVVVVVVVVVVVVVVVVVVVVVVVVVVVVVVVVVVVVVVVVVUxBTUUzLjk5LjVVVVVVVVVVVVVVVVVVVVVVVVVVVVVVVVVV//sQZN2P8AAAf4AAAAgAAA/wAAABAAAB/gAAACAAAD/AAAAEVVVVVVVVVVVVVVVVVVVVVVVVVVVVVVVVVVVVVVVVVVVVTEFNRTMuOTkuNVVVVVVVVVVVVVVVVVVVVVVVVVVVVVVVVVX/+xBk3Y/wAAB/gAAACAAAD/AAAAEAAAH+AAAAIAAAP8AAAARVVVVVVVVVVVVVVVVVVVVVVVVVVVVVVVVVVVVVVVVVVVVMQU1FMy45OS41VVVVVVVVVVVVVVVVVVVVVVVVVVVVVVVVVf/7EGTdj/AAAH+AAAAIAAAP8AAAAQAAAf4AAAAgAAA/wAAABFVVVVVVVVVVVVVVVVVVVVVVVVVVVVVVVVVVVVVVVVVVVUxBTUUzLjk5LjVVVVVVVVVVVVVVVVVVVVVVVVVVVVVVVVVV//sQRN2P8AAAf4AAAAgAAA/wAAABAAAB/gAAACAAAD/AAAAEVVVVVVVVVVVVVVVVVVVVVVVVVVVVVVVVVVVVVVVVVVVVTEFNRTMuOTkuNVVVVVVVVVVVVVVVVVVVVVVVVVVVVVVVVVX/+xBk3Y/wAAB/gAAACAAAD/AAAAEAAAH+AAAAIAAAP8AAAARVVVVVVVVVVVVVVVVVVVVVVVVVVVVVVVVVVVVVVVVVVVVMQU1FMy45OS41VVVVVVVVVVVVVVVVVVVVVVVVVVVVVVVVVf/7EGTdj/AAAH+AAAAIAAAP8AAAAQAAAf4AAAAgAAA/wAAABFVVVVVVVVVVVVVVVVVVVVVVVVVVVVVVVVVVVVVVVVVVVVVVVVVVVVVVVVVVVVVVVVVVVVVVVVVVVVVVVVVVVVVVVVVV//sQRN2P8AAAf4AAAAgAAA/wAAABAAAB/gAAACAAAD/AAAAEVVVVVVVVVVVVVVVVVVVVVVVVVVVVVVVVVVVVVVVVVVVVVVVVVVVVVVVVVVVVVVVVVVVVVVVVVVVVVVVVVVVVVVVVVVX/+xBk3Y/wAAB/gAAACAAAD/AAAAEAAAH+AAAAIAAAP8AAAARVVVVVVVVVVVVVVVVVVVVVVVVVVVVVVVVVVVVVVVVVVVVVVVVVVVVVVVVVVVVVVVVVVVVVVVVVVVVVVVVVVVVVVVVVVf/7EGTdj/AAAH+AAAAIAAAP8AAAAQAAAf4AAAAgAAA/wAAABFVVVVVVVVVVVVVVVVVVVVVVVVVVVVVVVVVVVVVVVVVVVVVVVVVVVVVVVVVVVVVVVVVVVVVVVVVVVVVVVVVVVVVVVVVV//sQZN2P8AAAf4AAAAgAAA/wAAABAAAB/gAAACAAAD/AAAAEVVVVVVVVVVVVVVVVVVVVVVVVVVVVVVVVVVVVVVVVVVVVVVVVVVVVVVVVVVVVVVVVVVVVVVVVVVVVVVVVVVVVVVVVVVX/+xBk3Y/wAAB/gAAACAAAD/AAAAEAAAH+AAAAIAAAP8AAAARVVVVVVVVVVVVVVVVVVVVVVVVVVVVVVVVVVVVVVVVVVVVVVVVVVVVVVVVVVVVVVVVVVVVVVVVVVVVVVVVVVVVVVVVVVf/7EGTdj/AAAH+AAAAIAAAP8AAAAQAAAf4AAAAgAAA/wAAABFVVVVVVVVVVVVVVVVVVVVVVVVVVVVVVVVVVVVVVVVVVVVVVVVVVVVVVVVVVVVVVVVVVVVVVVVVVVVVVVVVVVVVVVVVV",
"C1": "data:audio/mp3;base64,//uQZAAAAAAAAAAAAAAAAAAAAAAAAAAAAAAAAAAAAAAAAAAAWGluZwAAAA8AAABdAAAnaQACBQgLDRATFhgbHiEjJiYpLC4xNDc5PD9CREdKSk1PUlVYWl1gY2Voa25ucHN2eXt+gYSGiYyPkZSUl5qcn6Klp6qtsLK1uLi7vcDDxsjLztHT1tnc3N7h5Ofp7O/y9Pf6/f8AAAA8TEFNRTMuOTlyBK8AAAAALM0AADUgJAJATQABzAAAJ2k+D8gSAAAAAAAAAAAAAAAAAAAAAAAAAAAAAAAAAAAAAAAAAAAAAAAAAAAAAAAAAAAAAAAAAAAAAAAAAAAAAAAAAAAAAAAAAAAAAAAAAAAAAAAAAAAAAAAAAAAAAAAAAAAAAAAAAAAAAAAAAAAAAAAAAAAAAAAAAAAAAAAAAAAAAAAAAAAAAAAAAAAAAAAAAAAAAAAAAAAAAAAAAAAAAAAAAAAAAAAAAAAAAAAAAAAAAAAAAAAAAAAAAAAAAAAAAAAAAAAAAAAAAAAAAAAAAAAAAAAAAAAAAAAAAAAAAAAAAAAAAAAA//sQZAAAAEoA0kUEAAwAAA/woAABA+RBZBj0gAAZgGoXAiAAAVAgAAQfuIflww1oP7gtbaz83fX3Sbrj9vQop6x682BQ95QGDqTWcTgAAAAABaUfAs6OqonPV7KwyG4wg73S58Dm1Zb/+xBkCo+wrhLahxxgAAZACljgAAECuEFmB4RiABkAqFQwAAS4AAMAAR/pUo8Kvnd59CeeSNXCxIEGOijDIhQjqwgv67P0aoIeRDcbr2FH6xNhOlJDdaKj1PYgAAkAAb/13fpXAvQ6yf/7EGQQjzCeENmB4hgACIAaiAQAAQKcQ2IHmGAIJwCp1DAABCN9nzsOcMTDCjjqjhKn8tWEUK/bXiq+R0oUJxK2zCT2ONcFPL0KE3g4ShYExtLEACAnUN3oX2OsQkmbufPNgDTEYMk5//sQZBUPsJ0SWAEhGKILoCqFDCMAAkxFYAeEY8gsgOqUMBgEqT7ahhoBr+HgnIdEkBKVvWrbriNnmKV0XjN/UVrx8H/qPuPe6YOO0LxATKn5IQaTaBoijEvHx3XdxPVsfJOr0BMqQcr/+xBkGI8QjgHYAeEYAgxAKnAYIgACfD9cB4xBiC4AalQAiADIk5BDLbC7kAjuerNVUoe4erqcBVQI5Vjp0SFxl383DjI3XK62ci6rbVhrkTsGsAeTQE4lj3dwQqOyaglxfz/6S766xf/7EGQbj/CWClcB4xBiDEI6cAgCBEJ8LV4HhEEIJAAqABCkANzbN4fSBkA84ttMLuFmQaUEKi4VxIWCyVD9bjU1VbR4lKUIXKICAEXFskhLYug6KRwFKKcv3KhMwz92fUdjIqtS6iCD//sQZB+PMKsNVoHhEMAK4TpgGAIEAiQzXAgEYQgrgGpUEIgEfDtnvpUvswRJhzcxObUux5Y1any17xVN1KgnRoOpFo3s7DFxB8ghZMflO7Esf252geM11SxCVfa56hCImWALlBY+XrX/+xBkIw/wkQnWAwYYAgmgOmAYIwACSClYCQxgCByAqcBgDARDEwFVXlEHEPQs+JrmC6hV7BRFeL2ICZMOKVxctUF13G5hZMq5pDiwhJNesTIUaRRKnIDEZEsTAONb3ozX7Tgc5/u6kP/7EGQqD/CTDNYB4BiADGAqUAwiAAJ0PVgMBEBIMYBpABCIAJ++wVPuadU94EpWDDNOEuDvWZb07VEJkRUEu16zg0N1nAu1tiY3d9EAvVEEqW44ifYRQhjZwRACE1jFNrfbgOF0eVU4//sQZCyP8J8IVgMBMDIMADpAJAIAAjQ3WAwIYIA5AOhAkIwB1F1dClJOrEOYrNxVzpUYtyQGIB4cWdiLFg+Dc95SGM8XUbnbFgINNkROLV50QKagSMM6WY6JeECyBuWMqbBQ6tzKZVb/+xBkLo/wmwrVgwMYAgxgOiAwIgACSDFYDARgQC+FKMDQDJgxxm05kpQrQEGz6uSmJH6+bje0o9hYOtqkuADR9MlLJgkSMf6DRchAQmeerj7Gfs7kpgELq3vS8Srlr0LdjAfLKKlWIP/7EGQxj/CTCtWDAxgCDIA6MCQjAAJwL1QMAGIIMYDogLCIAEhLm9eMQZ+um9wz1oVHupzAIgHC8vQufe5VBwwOhpx4nRQwx7dI1C7CxJI5X1P4SOP/JAdb/Hs5aBdz7t6p/xsmnE9z//sQZDQP8IsH1YHhGKIMoCogMCIAAkgrUgeIYAg1gKiAwIwA29uG0/aouqbE2zMTbjLL/QqpDX2mmtCYKFHDwOJBK5kQC707l+C08NnvnRjGMoSlWA1MryixBQWEEhoICNCBoIkF70H/+xBkNw/wpwtTgSMwMgfAKiA8IgACYCdQB5jACCsA6IDwjAAzJtrTD01b6gUIRuR8PWc50p3YIFgByDeHXusOVBkeXGHw00weVE2QCcSGJ73zT2gohpHktzXcZ2nTs/02Cgz253Jtrv/7EGQ7j/ClClOB4RiSCiA6ACwiAAJ8KUwGDEFAIYBogPGAANoqB6HgoJkGnFlQgVHdmUbt8bZzraEiNYW5cCmmpPEqmeLBKCGhC7dVGZrAB84HSGCJ+Hb+nYsGr7ysititmmoT4RAO//sQZEAP8JkK04EmGFIM4DnwPCMAApwxSAiYwAghgOhAwAgAQfNS2d0+J5S0Fnij5tKscVDkfa83p9PQA9kQAp0wrnwBo1loY3Glxgq+UDo8P0Tw3VgrD6XX5SBb50oc0kDkAZVuqxj/+xBkQw/wnArSgeEYkgzgKeA8IwACeCtICKDASCSA6ACwBADty47fUIvEozQlB1KuxRANGKfidPZxriC0GjPXH9F8Xv/9C2FE984jvVJKChircEbEMJ3VlAdTF0juTrL+/vgjYC/Y0//7EGRGD/CdClIB5hhgCEA6EDwiAAJcK0YHmGAAL4PngMCIEUhp4jznQGKFkAh5IqTPIeBMdbPHLLylrXnC8f22tW1gFQ99J/YuB02caj0elwSDSwGISsGtIlwc2btQCrlyusc62TqN//sQZEqPMJEP0YMDKEIJACngLCIBAnwhRAwMwsghgOhUIAgEKaFDqXBAHW1HPIBd4gSq4E98Z3f9imF6HUxBskVnRTkuihEN15B+1PPbmJh+HDQYUFr8GlECRUAAaH8ClHy9dqgZhbj/+xBkUI/wnwpRAeIYAgrAOdAkIwACdBtCB4jACDIA5wDACABgTuxmkrYCIeD1gSKUul+UFaD5nW+TQTolQmYRKuoQfdhgb5KVpZhsSHejSsQk6coX1ohcj19nDamXEyQAZEMsRgaPGv/7EGRTD/CgD9CBgxiSDGD5sDwiBgJYJ0AMCGAIMYDmwPCMAGQRLWfSW7Bwhbq89RURcCLadcUrJmihvo5qLcR2s7V+gADiAZSkqZYpHlgVAGapOmj0Ck1LcMEpPZ9hr6dKk4LHZXFH//sQZFUPsJQLz4MGEFIMQCnoGGMBApQ9PAeYYcAYgObAkAwEKSnlVRTgezgMqq3MhgoRNQxHRvYMYAUUAAtZ4nvXLqtpIJC2nFJ+jthjjCZ92FhXWvHTTBLUH9BxKFdCEOkIhEsM3ID/+xBkWg/wohBPAwYYcgyA6ZAkIwdCXC0+DATBABMA50BgDARQQAiyQoGRGbuiO2CYCKCu6cKi4xcX5ZRC5qShRkdOOigiwwUD1BUOvMaAhwmF65QbxEUvHUUQqTPcJQZyk1VhKsoaKP/7EGRfjzCOCs8B4zBADAAp1SRCAQJAKzoEhMJIKgCnFLCMBE2ULGlU3oUU4oX19ENaIdrOHR5hli2O6rFjmCK8s/BA2uiyjZaxEVMUvKUrekYvoQpw9DhSSbGkRxtlAqn/x6DMPBed//sQZGQPMIgMTwImGAAMACnIPEMBAlw5OAwYQUgfAKaA8AgE8IM+nvX73wFgJ0PlnUxYlGBAAq+67HycTHuy4SYOyMwvs4Jpcn6FHJBpKXWuzvETUYQdOf7HBayl9SGpR6X/pslclu7/+xBkag/wmwfNgwMYAgyASXA8QgACVCM4DBhgACyDpcEgCExRgRR4ZgoDiRxZDKLmNiYRACtsryzJdX/gADew1UNKtU6MqfMvlFTiqEqO0IVQAAAoadtUXMExFmgaI+OisAAySEzjx//7EGRtD/CpDE0DBhgwCuE5YDwiAQKALTQHjSDIJwClgPGMBHj0JAGf9sVVAMTGIdsKMkBE45Qvtlt3u0VJex2prewf4qyxJAJdihpB6L0JDHqUqBWYJARY+izYlhQNehUPjChnajHC//sQZHAP8HsITYHjAFIL4OlgPCIGQoQ9MAekYAAsg6VA8IgkTquPGiALgAARCZ/IxhokjDoiSjL0lEsSrdSZ4GAjaPUO+pU6rqoASgOt5DCIF6QVw0mhKW5f1jDMwAATp3fVrHGEXzT/+xBkdIMweQpNAwAYigegKXA8IgEChCs0rIRCKCKApyCQmASxMPLGjqCnb/////////6PwOmfLMSlCWBTh2UBXMDcrHt0DnSr2ZTMIcDSBlB6i6hU4witv////////+kJ8zZuLqgjhf/7EGR8g7ClC0wrKTAKCuApmCQjAQH0FzAMhGAAFICnYCGYBviyChmULEYCUSAj2s/////+r////s6wSo62g84z0gJVia6Qstpyn///////T///QITQ/1Y2vM1NvtULEYwNIUe8JmA2//sQZIQP8IMHy4HhGBILAUkgPEIBAdQhLgwMYCApA6TA8IgU5d2W8j//////6v0f+V+gFGHU2i54Vh0eVE41+lN/RGV29AyHAzt6EN7gACw9lRGaahh1pL3rE4ABCZ5RnC/PhOlV6Gj/+xBki48wWAFMAgEYCgoAOXgkJgEBhBEwDAxgKCCApmCQDAQEBRkYIDywElvs///////////9UAKoiPGS+qpR5mtkVVQAAGEoGHNe9DFNnE0T9wAAIMATxm30J5xOWYj5NR1woxdi4P/7EGSYg7CgCEzB4RiqCMApuBgCAQJ4BS4MCGAAGQAmYCAlBKCo0AGuqQAEBiD/BPeu8Ouq1EUAACRMCDnz5JhckoJIs/TggiAADvow4qcrOocG3V4ET4UakZfFqd4azD0O0AAALVFB//sQZJ8P8GECTAJCEAgGADkQPCIBAnwJLAegIAAmgOPBEIwEv+mpAIpgDpZCM43fwu7qYGIAAAR4LdTVuZ//////9UFQ+37tSmHkngpkxO3MU/sbR/////////3/0YEEgAAcpNxtSZz/+xBkqQ/wpAHKgeAYAAdg+QA0AhcCOAksBghgACYAo8CRDAV8TrgAAAACr9ob/6cICeH2JfrWA1hISF3/o///////t///3f+v/9P/0qWCAAEhnUWwyIVhx8wv///////0f/p///u1QP/7EGSvD/DGAkkBIhgACEAo8DAAAQFcAyADCEAoGACkAPCIBAAAAhCoAABoikL/0NxSJcAAgAAqytPfzwFP8hrv6////////////p71Wfd/1QCGJdaKj9YnaNM7uj//////9v+vf/6f//sQZLgDMHAHyCkgGIgMoCjlYAABQpgDHgaEYAAqgOPg8IgE/9W/o+sgLglET+uVwFT/////0f93/+r+v/9+31ehAKr/7v////////////p/71wACbDpYFIDP20/11/d////tevr+3f/+xBkvQcwhwLIQWIICguBSPQ8AhdB5CEcp5hgIC4A42GAgAR/b6kW3/19qFv7FSjisjSaP//////////9n//6f//++9JIUE71bP///////0f//9v06rbGuv2t1X76DQ6////////////7EGTDgzCJAcdDAgAADoA42GAAAQGsLyEHhGEoIACjoPAABP/////9KmBIz+t/////////////VzWn//1FWqyM///////+K/0fqq6vv71q7nf/ShiH2aK1ph37P////////////17d//sQZMsDcHUCSCMCAAoOgDjFJEAAAWQFHKeEACA+gSMA8QAAPf/6DgX///////////////X//ooSv////////////////0FQa3///////////+5n//1/3/0g2Bh1B9EO/////+z+7+7/+xBk0QNwZAFHQeAACAlAKOhgAAGBQAcap4gAIE8AosDwAAD/9v/93Z/++7t+oW////////////70er/rf9H/+kHXf//////////V+jfIf//7hXT/QFdMQU1FMy45OS41VVVVVVVVVf/7EGTZB/DJAcYrAAAABSA45RggAYD0BR6MAAAgCoDjgPCABkQoY7//////T/22fZcn+3kKL7kNVq7l/fx1iXMJ7kj0KkxBTUUzLjk5LjWqqqqqqqqqqqqqqqqqqqqqqqqqqqqqqqqq//sQZOaL8FIBR0HhAAgToCigPAAAAOAHGqeEACBcAKKA8AAAqqqqca7//////////9P0///q1zIN/////////////0TVTEFNRTMuOTkuNVVVVVVVVVVVVVVVVVVVVVVVVVVVVVVVVVX/+xBk6ofwuwFFAiAAABBAOLAsAAAAmAcfB4QAMG4AokDAgABVVVVVVVVVVVVVVVVVVVVVBDf///////+z//1////RNIpMQU1FMy45OS41qqqqqqqqqqqqqqqqqgj////////////////7EGToj/AUAcaB4QAIE2A4sDwgAAMsBRQHgAAAPIDjAJCAAP/+oWGf/+r/V/////7dwq3s7Jr9a9X1qFKdymq7uNFF1UxBTUUzLjk5LjVVVVVVVVVVVVVVVVVVVVVVVVVVVVVVVVVV//sQZOsP8JsBRYFgAAAbwDiQPCAAAkQHFgWAAABBAOMAsAAAVVVVVVVVVVVVVVVVVVVVVRS/////////////q////6EqTEFNRTMuOTkuNaqqqqqqqqqqqqqqqqqqqqqqqqqqqqqqqqr/+xBk5A/wdQHGAMAAABLAKLA8AAAALAUcAQAAIAeAowBgAASqqqqqqqqqqqqqqqqqqqqqqqqqJ///////////////601MQU1FMy45OS41VVVVVVVVVVVVVVVVVVVVVVVVVVVVVVVVVf/7EGTzj/CsAUUBgAAAEsAYwBgAAAKMBxQGAAAABYCjQCAABFVVVVVVVVVVVVVVVVVVVVVVVVVVVVVVVVVVVVVVVVVM6kxBTUUzLjk5LjWqqqqqqqqqqqqqqqqqqqqqqqqqqqqqqqqq//sQZO4P8AMAx4AgAAgAgBjwBAABA9QFEgMAAAACgCRAAAAEqqqqqqqqqqqqqqqqqqqqqqqqJf////////////////+qTEFNRTMuOTkuNaqqqqqqqqqqqqqqqqqqqqqqqqqqqqqqqqr/+xBk7I/wfwFFgMAAAADACQAAAAFBgAcYAYAAAAMAI4AAAAWqqqqqqqqqqqqqqqqqqqqqqqqqqgbf///////////65ipMQU1FMy45OS41qqqqqqqqqqqqqqqqqqqqqqqqqqqqqqqqqv/7EGTmD/B3AUYAQAAAAMAI4AAAAUAYARwAAAAoAAA/wAAABKqqqqqqqqqqqqqqqqqqqqqqqqqqqqqqqqqqqqqqqqqSSkxBTUUzLjk5LjWqqqqqqqqqqqqqqqqqqqqqqqqqqqqqqqqq//sQZPQP8HQAxgBAAAAAAA/wAAABA7QFEgWAAAAAAD/AAAAEqqqqqqqqqqqqqqqqqqqqqqqqqqqqqqqqqqqqqqqqqqqqTEFNRTMuOTkuNaqqqqqqqqqqqqqqqqqqqqqqqqqqqqqqqqr/+xBk5g/wfgHFgMAAAAAAD/AAAAEAFAEcAAAAIAAAP8AAAASqqqqqqqqqqqqqqqqqqqqqqqqqqqqqqqqqqqqqqqqqqqpMQU1FMy45OS41qqqqqqqqqqqqqqqqqqqqqqqqqqqqqqqqqv/7EGTkj/BoAEcAAAAAAAAP8AAAAQAUARwAAAAgAAA/wAAABKqqqqqqqqqqqqqqqqqqqqqqqqqqqqqqqqqqqqqqqqqqqkxBTUUzLjk5LjWqqqqqqqqqqqqqqqqqqqqqqqqqqqqqqqqq//sQZN6P8AUARwAAAAgAAA/wAAABABgBHAAAACgAAD/AAAAEqqqqqqqqqqqqqqqqqqqqqqqqqqqqqqqqqqqqqqqqqqqqTEFNRTMuOTkuNaqqqqqqqqqqqqqqqqqqqqqqqqqqqqqqqqr/+xBk5Q/wAAB/gAAACAAAD/AAAAEB2AEcAAAAIAAAP8AAAASqqqqqqqqqqqqqqqqqqqqqqqqqqqqqqqqqqqqqqqqqqqpMQU1FMy45OS41qqqqqqqqqqqqqqqqqqqqqqqqqqqqqqqqqv/7EGTkD/BaAUYAQAAAAAAP8AAAAQAYARwAAAAoAgBjgBAABKqqqqqqqqqqqqqqqqqqqqqqqqqqqqqqqqqqqqqqqqqqqkxBTUUzLjk5LjWqqqqqqqqqqqqqqqqqqqqqqqqqqqqqqqqq//sQZN6P8AYARwAAAAoAAA/wAAABABgBHAAAACgAAD/AAAAEqqqqqqqqqqqqqqqqqqqqqqqqqqqqqqqqqqqqqqqqqqqqTEFNRTMuOTkuNaqqqqqqqqqqqqqqqqqqqqqqqqqqqqqqqqr/+xBk3Y/wAAB/gAAACAAAD/AAAAEAAAH+AAAAIAAAP8AAAASqqqqqqqqqqqqqqqqqqqqqqqqqqqqqqqqqqqqqqqqqqqpMQU1FMy45OS41qqqqqqqqqqqqqqqqqqqqqqqqqqqqqqqqqv/7EGTdj/AAAH+AAAAIAAAP8AAAAQAAAf4AAAAgAAA/wAAABKqqqqqqqqqqqqqqqqqqqqqqqqqqqqqqqqqqqqqqqqqqqkxBTUUzLjk5LjWqqqqqqqqqqqqqqqqqqqqqqqqqqqqqqqqq//sQRN2P8AAAf4AAAAgAAA/wAAABAAAB/gAAACAAAD/AAAAEqqqqqqqqqqqqqqqqqqqqqqqqqqqqqqqqqqqqqqqqqqqqTEFNRTMuOTkuNaqqqqqqqqqqqqqqqqqqqqqqqqqqqqqqqqr/+xBk3Y/wAAB/gAAACAAAD/AAAAEAAAH+AAAAIAAAP8AAAASqqqqqqqqqqqqqqqqqqqqqqqqqqqqqqqqqqqqqqqqqqqpMQU1FMy45OS41qqqqqqqqqqqqqqqqqqqqqqqqqqqqqqqqqv/7EGTdj/AAAH+AAAAIAAAP8AAAAQAAAf4AAAAgAAA/wAAABKqqqqqqqqqqqqqqqqqqqqqqqqqqqqqqqqqqqqqqqqqqqkxBTUUzLjk5LjWqqqqqqqqqqqqqqqqqqqqqqqqqqqqqqqqq//sQZN2P8AAAf4AAAAgAAA/wAAABAAAB/gAAACAAAD/AAAAEqqqqqqqqqqqqqqqqqqqqqqqqqqqqqqqqqqqqqqqqqqqqTEFNRTMuOTkuNaqqqqqqqqqqqqqqqqqqqqqqqqqqqqqqqqr/+xBk3Y/wAAB/gAAACAAAD/AAAAEAAAH+AAAAIAAAP8AAAASqqqqqqqqqqqqqqqqqqqqqqqqqqqqqqqqqqqqqqqqqqqpMQU1FMy45OS41qqqqqqqqqqqqqqqqqqqqqqqqqqqqqqqqqv/7EGTdj/AAAH+AAAAIAAAP8AAAAQAAAf4AAAAgAAA/wAAABKqqqqqqqqqqqqqqqqqqqqqqqqqqqqqqqqqqqqqqqqqqqkxBTUUzLjk5LjWqqqqqqqqqqqqqqqqqqqqqqqqqqqqqqqqq//sQRN2P8AAAf4AAAAgAAA/wAAABAAAB/gAAACAAAD/AAAAEqqqqqqqqqqqqqqqqqqqqqqqqqqqqqqqqqqqqqqqqqqqqTEFNRTMuOTkuNaqqqqqqqqqqqqqqqqqqqqqqqqqqqqqqqqr/+xBk3Y/wAAB/gAAACAAAD/AAAAEAAAH+AAAAIAAAP8AAAASqqqqqqqqqqqqqqqqqqqqqqqqqqqqqqqqqqqqqqqqqqqpMQU1FMy45OS41qqqqqqqqqqqqqqqqqqqqqqqqqqqqqqqqqv/7EGTdj/AAAH+AAAAIAAAP8AAAAQAAAf4AAAAgAAA/wAAABKqqqqqqqqqqqqqqqqqqqqqqqqqqqqqqqqqqqqqqqqqqqkxBTUUzLjk5LjWqqqqqqqqqqqqqqqqqqqqqqqqqqqqqqqqq//sQRN2P8AAAf4AAAAgAAA/wAAABAAAB/gAAACAAAD/AAAAEqqqqqqqqqqqqqqqqqqqqqqqqqqqqqqqqqqqqqqqqqqqqTEFNRTMuOTkuNaqqqqqqqqqqqqqqqqqqqqqqqqqqqqqqqqr/+xBk3Y/wAAB/gAAACAAAD/AAAAEAAAH+AAAAIAAAP8AAAASqqqqqqqqqqqqqqqqqqqqqqqqqqqqqqqqqqqqqqqqqqqpMQU1FMy45OS41qqqqqqqqqqqqqqqqqqqqqqqqqqqqqqqqqv/7EGTdj/AAAH+AAAAIAAAP8AAAAQAAAf4AAAAgAAA/wAAABKqqqqqqqqqqqqqqqqqqqqqqqqqqqqqqqqqqqqqqqqqqqkxBTUUzLjk5LjWqqqqqqqqqqqqqqqqqqqqqqqqqqqqqqqqq//sQZN2P8AAAf4AAAAgAAA/wAAABAAAB/gAAACAAAD/AAAAEqqqqqqqqqqqqqqqqqqqqqqqqqqqqqqqqqqqqqqqqqqqqTEFNRTMuOTkuNaqqqqqqqqqqqqqqqqqqqqqqqqqqqqqqqqr/+xBE3Y/wAAB/gAAACAAAD/AAAAEAAAH+AAAAIAAAP8AAAASqqqqqqqqqqqqqqqqqqqqqqqqqqqqqqqqqqqqqqqqqqqpMQU1FMy45OS41qqqqqqqqqqqqqqqqqqqqqqqqqqqqqqqqqv/7EGTdj/AAAH+AAAAIAAAP8AAAAQAAAf4AAAAgAAA/wAAABKqqqqqqqqqqqqqqqqqqqqqqqqqqqqqqqqqqqqqqqqqqqkxBTUUzLjk5LjWqqqqqqqqqqqqqqqqqqqqqqqqqqqqqqqqq//sQZN2P8AAAf4AAAAgAAA/wAAABAAAB/gAAACAAAD/AAAAEqqqqqqqqqqqqqqqqqqqqqqqqqqqqqqqqqqqqqqqqqqqqTEFNRTMuOTkuNaqqqqqqqqqqqqqqqqqqqqqqqqqqqqqqqqr/+xBk3Y/wAAB/gAAACAAAD/AAAAEAAAH+AAAAIAAAP8AAAASqqqqqqqqqqqqqqqqqqqqqqqqqqqqqqqqqqqqqqqqqqqpMQU1FMy45OS41qqqqqqqqqqqqqqqqqqqqqqqqqqqqqqqqqv/7EGTdj/AAAH+AAAAIAAAP8AAAAQAAAf4AAAAgAAA/wAAABKqqqqqqqqqqqqqqqqqqqqqqqqqqqqqqqqqqqqqqqqqqqkxBTUUzLjk5LjWqqqqqqqqqqqqqqqqqqqqqqqqqqqqqqqqq//sQRN2P8AAAf4AAAAgAAA/wAAABAAAB/gAAACAAAD/AAAAEqqqqqqqqqqqqqqqqqqqqqqqqqqqqqqqqqqqqqqqqqqqqTEFNRTMuOTkuNaqqqqqqqqqqqqqqqqqqqqqqqqqqqqqqqqr/+xBk3Y/wAAB/gAAACAAAD/AAAAEAAAH+AAAAIAAAP8AAAASqqqqqqqqqqqqqqqqqqqqqqqqqqqqqqqqqqqqqqqqqqqpMQU1FMy45OS41qqqqqqqqqqqqqqqqqqqqqqqqqqqqqqqqqv/7EGTdj/AAAH+AAAAIAAAP8AAAAQAAAf4AAAAgAAA/wAAABKqqqqqqqqqqqqqqqqqqqqqqqqqqqqqqqqqqqqqqqqqqqkxBTUUzLjk5LjWqqqqqqqqqqqqqqqqqqqqqqqqqqqqqqqqq//sQZN2P8AAAf4AAAAgAAA/wAAABAAAB/gAAACAAAD/AAAAEqqqqqqqqqqqqqqqqqqqqqqqqqqqqqqqqqqqqqqqqqqqqTEFNRTMuOTkuNaqqqqqqqqqqqqqqqqqqqqqqqqqqqqqqqqr/+xBk3Y/wAAB/gAAACAAAD/AAAAEAAAH+AAAAIAAAP8AAAASqqqqqqqqqqqqqqqqqqqqqqqqqqqqqqqqqqqqqqqqqqqpMQU1FMy45OS41qqqqqqqqqqqqqqqqqqqqqqqqqqqqqqqqqv/7EGTdj/AAAH+AAAAIAAAP8AAAAQAAAf4AAAAgAAA/wAAABKqqqqqqqqqqqqqqqqqqqqqqqqqqqqqqqqqqqqqqqqqqqkxBTUUzLjk5LjWqqqqqqqqqqqqqqqqqqqqqqqqqqqqqqqqq//sQRN2P8AAAf4AAAAgAAA/wAAABAAAB/gAAACAAAD/AAAAEqqqqqqqqqqqqqqqqqqqqqqqqqqqqqqqqqqqqqqqqqqqqTEFNRTMuOTkuNaqqqqqqqqqqqqqqqqqqqqqqqqqqqqqqqqr/+xBk3Y/wAAB/gAAACAAAD/AAAAEAAAH+AAAAIAAAP8AAAASqqqqqqqqqqqqqqqqqqqqqqqqqqqqqqqqqqqqqqqqqqqpMQU1FMy45OS41qqqqqqqqqqqqqqqqqqqqqqqqqqqqqqqqqv/7EGTdj/AAAH+AAAAIAAAP8AAAAQAAAf4AAAAgAAA/wAAABKqqqqqqqqqqqqqqqqqqqqqqqqqqqqqqqqqqqqqqqqqqqqqqqqqqqqqqqqqqqqqqqqqqqqqqqqqqqqqqqqqqqqqqqqqq//sQRN2P8AAAf4AAAAgAAA/wAAABAAAB/gAAACAAAD/AAAAEqqqqqqqqqqqqqqqqqqqqqqqqqqqqqqqqqqqqqqqqqqqqqqqqqqqqqqqqqqqqqqqqqqqqqqqqqqqqqqqqqqqqqqqqqqr/+xBk3Y/wAAB/gAAACAAAD/AAAAEAAAH+AAAAIAAAP8AAAASqqqqqqqqqqqqqqqqqqqqqqqqqqqqqqqqqqqqqqqqqqqqqqqqqqqqqqqqqqqqqqqqqqqqqqqqqqqqqqqqqqqqqqqqqqv/7EGTdj/AAAH+AAAAIAAAP8AAAAQAAAf4AAAAgAAA/wAAABKqqqqqqqqqqqqqqqqqqqqqqqqqqqqqqqqqqqqqqqqqqqqqqqqqqqqqqqqqqqqqqqqqqqqqqqqqqqqqqqqqqqqqqqqqq//sQZN2P8AAAf4AAAAgAAA/wAAABAAAB/gAAACAAAD/AAAAEqqqqqqqqqqqqqqqqqqqqqqqqqqqqqqqqqqqqqqqqqqqqqqqqqqqqqqqqqqqqqqqqqqqqqqqqqqqqqqqqqqqqqqqqqqr/+xBk3Y/wAAB/gAAACAAAD/AAAAEAAAH+AAAAIAAAP8AAAASqqqqqqqqqqqqqqqqqqqqqqqqqqqqqqqqqqqqqqqqqqqqqqqqqqqqqqqqqqqqqqqqqqqqqqqqqqqqqqqqqqqqqqqqqqv/7EGTdj/AAAH+AAAAIAAAP8AAAAQAAAf4AAAAgAAA/wAAABKqqqqqqqqqqqqqqqqqqqqqqqqqqqqqqqqqqqqqqqqqqqqqqqqqqqqqqqqqqqqqqqqqqqqqqqqqqqqqqqqqqqqqqqqqq",
"Db1": "data:audio/mp3;base64,//uQZAAAAAAAAAAAAAAAAAAAAAAAAAAAAAAAAAAAAAAAAAAAWGluZwAAAA8AAABdAAAnaQACBQgLDRATFhgbHiEjJiYpLC4xNDc5PD9CREdKSk1PUlVYWl1gY2Voa25ucHN2eXt+gYSGiYyPkZSUl5qcn6Klp6qtsLK1uLi7vcDDxsjLztHT1tnc3N7h5Ofp7O/y9Pf6/f8AAAA8TEFNRTMuOTlyBK8AAAAALM4AADUgJAJATQABzAAAJ2lOBIuGAAAAAAAAAAAAAAAAAAAAAAAAAAAAAAAAAAAAAAAAAAAAAAAAAAAAAAAAAAAAAAAAAAAAAAAAAAAAAAAAAAAAAAAAAAAAAAAAAAAAAAAAAAAAAAAAAAAAAAAAAAAAAAAAAAAAAAAAAAAAAAAAAAAAAAAAAAAAAAAAAAAAAAAAAAAAAAAAAAAAAAAAAAAAAAAAAAAAAAAAAAAAAAAAAAAAAAAAAAAAAAAAAAAAAAAAAAAAAAAAAAAAAAAAAAAAAAAAAAAAAAAAAAAAAAAAAAAAAAAAAAAAAAAAAAAAAAAAAAAA//sQZAAAAFIAUkUEAAwAAA/woAABA6BFZhj0AAAxAafXBAAAAVAIADhc+hTv5cTNyF2yGDbX3e2L/WY2dzMJS+KiEc8nrBdQ8T76wiiAAAABg8C1d17OhRoC12d9dUsMreoLVUjqDJb/+xBkCA/wvhFaByBgAADACkDgAAFCPEdqB4RjCAKAKcAAAAShBCIuo8/NoxmIZFppPiturAxagvj8Wgilp6lIDprHmkjq7eP2o1BoGrDIAqf/6BQADf7sv/UVDbJEb80RUaTKDADwrP/7EGQUjzCdDdmB4RiyB4AKdQQAAQKgSWIHhGOIHgAq4BCIFGKPJgrM9fWAYAIv2f9HSgsuB6xjIHxjKkRV8kKxh2FVYPAiOoGABAX8+j3qxh/lZSnL06YMkbsy70l/YLBtqrbC/Avf//sQZBqPMKgQ14EhGAIJIDqlDAIBAmRHXgeAYggogKrUMIQEmhFWjKaC1TPI4PmkHNJO6i/Dx5ZRquX3b2owAIM3We4W13pvFhplYGvMGZwtUKYZpsjUFoLHnH6YEXnxZR/QCnNovrL/+xBkHo8wkwHYAeEQAgugOqUUIgECcCdeB4xgABmEqkAQCQzLgzJoFYFfLJhg1HfUJ7IhFd9FQoKbBazzNLDSjNLwTDqIoe09eljJLXOqay86kgTqCWaN8q0WdLUoEhYshyLT9ragCP/7EGQkj/CfCtcB4RgSBYAKkAwiAQI8MV4HjEGAKABpwACYAL+um1nzKQnzADVYXPYKNBS0WUywPjAtB3AxM8ND3GEuW6E2wH6aCUk8KY53hanXgiAqTsjPx2ofUw0mwmt4TnQkBPSJ//sQZCuP8IoKVoIDEGIHwCpwDCMAAkwlWgiEYEg0gOmAMIgAX/SSJbcd67qTkFGwEgNwOkL2YdcZpw5u01qfJ0rPIF7fTTxBf2tTLYIKovqKvXx78HN2l24zUpbFRYIuKr00ChmTXtL/+xBkMQ/wlRDWgkMQUg2AOlAYIgACbB9YDAhgiDCA6YBgiACZ7m45hrUb2Zdmu0rsOuWOspIkEi9rMXe3rSGDyPy2EStQETxRpkQnexWbua2mJ83aOvYG5Y5sqDDIketfkO82QIdGef/7EGQzD/CTDNYB4BiCCsA6YBgDAAI0IVoMDAFINACowDCMAJ3Rmyw9CFADdyvNMOKV0FUKGEz5ToTN4SBw3irBZOY+qbYuMYHdVoaCJjtoBhl/Jrb+0NgSrGDEy4ZHODkV0pVXHkaq//sQZDcP8JkKVgMDEFIKoDpQJAIAAkhHWAeMQcApgOkAMIgAz0Wa2eMJC/lYHC9K53AwoeasNKhDeTpEqTbILgACv6o594r7JVIFSPBDasSK+TKMHfWgmC2da9F9qQcJh6/HPKoWtlH/+xBkO48wlg1WAwEYAghAKlAYIwACXClYDARgACyAqZSQiAALLoRESs0hZrdVI1PuT6Nu9YojxLT34seTcgkkSA+xte6b2vC1sU8S8HOWEd6jC1+RlxQIdGkY7IIoaeFVagsmDiAJLP/7EGRBD7ClDVUDAxgCC0AaVQgjAQKEH1QMIGAIJ4DowMCMAJ07AzfH9BBVnPCy0NSjVtQSLfIBBv2rJXce03VxDWvgisjS/YuBiZ40WYla2Hda1QAiQWy05Saq6B1DppJzACMMLTNS//sQZEQP8IoB1QMCGAIKgDogPCIAAjw1VAeMQcghgKjAMIwAlOKB9DLOp+m9JWCBV9zok0GHNukCGpcVi3L7/2yi9b6LFPZKk72SKjsMfckwQqCzPAoZqAl9PZOV0uTlgi3KohSw09v/+xBkSw/wngnUAeIYAgpgGiAYYQACgDNODAzBCCyEqECwDJB31jALyHS8l6PqVnb+YlhRVI8XUPf1DnNUf3rJF0kHtslFVSUSNIsybGNap2QguMIWK7tnC3YhQT7VzcE1hQ6Kp1aUcP/7EGROD/CiCtOBIzAgCSAqEDwmAAJgLU4GBGIILADoAPCIAIhLAmULBWBCXKCqYCRQbuHUIdB1EmdSj7Tp2tUKGWgYTIQIcBahEQ3KLsNBcviO9Yu9WKmnQ4oXdlaAhJDj8M3dyGeA//sQZFIP8JsK0wGDGJIKgDoQJCMAAogrSgeIwEAwASfA8QwApq0VdjIVagAZlbxon3oRNmFxVQcZTLd53SFJ/ExQ+Q8+5xNwuAmUJoZ27PR6g3CrG6220g7UeiNIsU0p0R5RjGMIvP3/+xBkVI8wmwhSAwkwAgwgGeA8IwACVDVIB4hiwCiA6FSQpAQwM/opBcmxZM4OJn5q13UqHKnArRmVQB6iLGsdoLbaC2rPXh7ZItFqXtLZKb1okSg0uq7QHDHg+dULlBmMaaAvSHBodv/7EGRYD/ChDNEB4hgACmAp4DwiAAKIM0QHmGFAHwDnwPAMBLdYK0fbTRVKhIBc2fjeCHArmOQwffcwHifxWHcWcWbZXWkYe/KUfaaJykBvFE1AV18Uor/oHOVpmllrVF3+4coPDFOd//sQZFyP8KEM0QHmEMAMwPnAPAISAmArRAeYYAgxAOdAsIwAR2Gxp8EA+dOCO6/TnuT79WmFAAAFitI1y0JrKiIu7mlbgkAFTHDUEQYORSISo3MDsmbIqq1LtNUdI59HhKnxwwTpBBb/+xBkXg/wlgvRAeMQMgqgOcAcIgACaDFEB5hgACQApsDAiAA+CgjQt6VvAAQJ0brXfA7zxZ+kuQlnBzrMQljAsoIcWJULHdtSJgZlnKlmKPTMdGgdGr7AGoSvnZID0hUOGRvdhgUb9P/7EGRjD/CTClADBhgCCaApwDwDAQJgHz4MDMEIKYCmwPAMAKqaKqSLGXMtpIUx5ALlKi3rgDCyE6TbJOn7jkBQaXUy8I6p96siCNJESqn6SJOEIJQ2quRnxQtpYBB8Z1TDkqC6adA5//sQZGgPMJ4NT4GBMSILQCn4JCMBAowxPAwEYEAfAObA8IQEUQ0T04Agpo7pFMQkjS/gkFx9a1pYhtjuPiGG1ekvBmIhxTjRKYvgVnpWxSRDIwAANDj9FLJQ0BIlaYKRpzXJFtAMiq//+xBkbA8wjgzPgwAYgA0AKcU8QwECRDE8B4xByCyD5kCQDECgY11U5nlQO70EEt7QPsFU1SBhQRwMJo+SBETJ84wEuXk3G6yIAAGTZHqd1Vvm3/iNArRuts1giKKEgs+HThi5Dj0xcP/7EGRwD/CLB86DAzBCC2A5kDwjAAJEQzoMJGAALAOmAPCIADWQB3VKHFmVBsaB79eQQwMQ4IIceXVq58JJwAFvLRlfSePPT1kkZN9TXYPtqYEDIJAiHmYO2QZEBZuIrrp1Kn/gAl6R//sQZHUPMJQKzgIjMDIHACmgMCIBAjQnOAwYQUAugKaVAYwEpBRttDB0sx1vlFMGs6sqrgAABGgvyFqW+tDBg2UELG1MLRY6QmwYUbJ9XrCXGoH6irSTmjlNqop/4AEjECYVTooLAEr/+xBke48wlgzNgyAYgArgKdgkIwECfC00B5hhSCaA5cDxCAQQKBigOQTvTtIONQUz+cfqy2Qtw63cBhfFCCaCiLwgODTNPpBE0ZNpAqDFXVUZW3486AQEGRgFAU8TAP+sDojgnZRUef/7EGR/gzCUC00DAjAiCsA5lTAhAQKENTansGAgJICmVPCMBGkBX0gNpFCQNEsi+knL12YBC3//lyWpVAAYhoItdVSbhhGEgsFZa2lfgAB3oMRTHLKPkCJSFXTUKvQY5VdUBJBMhRZ///sQZIQPMIgGzIMgGIoLoDmVPAIBAiAhNAyAYggiAKdg8IgE+wIAOAAKDrxqFTurqQAE8iFNCYBnd0GLh1AsK6frEAIAAAof+lXi+G6FYlGyQa3/////////6neoBYYi9nu2y/gKcWr/+xBkioMwmArNKygQWAugKYgcYwFCPCcwDKBgADAApQDxDABYkC4sDtrh///////////6EjJLQe91yFDBUYl3CihgWcuYO0f//////3VXd3/1to1As5abhmlwbiYZF9ECDQhcn//////7EGSOA/CkCEyrAxgICWBJMDxDAUI0Hy4HhGJAI4CkgMEIBP//+j/v//0aiZkNYOlXIlmnVB+CRJ0GrXijHBSGT7b+fCAIi4HMpSLVVQaFhbr9Kj0rv6rGCEIUF+Vo0IHsWMDYJaRU//sQZJOPsH4BzAMGGAAK4DkQPCMAAYgHMAeIYCgUgGagIIwG6rQMJUI7Ui+NQqFVWAAb5WUId4wQiyI43sFQx1KI9ybf////////////9eIi8aNZnloXQlUbKzoBRAEtJuvhQVdWquD/+xBkn4UwmAfMQwkYCAsAOUU8QwECSB8xDABiICAA5pBgpARFVAAnITwgS7Zhaml5U/7d6mAAAAASFQjGJqQAIAEADlA9MJAgH9ATtv8WmP////////////+oVnaTs9eRQEAAIVM2Ef/7EGSlAzCgB8zCJhgIB0AZuBTAAYJwBywHhGAAIIEkAMEABWNLB5IVMuNB30kiZYYciLjZz1f//////0u/6v+v/8glnR/64QgWAAD6FrpQ0nYIHQCurbCAkAhALYHjuBmV8LwAAAIQ//sQZKuP8J8ByoHgGAAGwEkQPGIBAtAJKgeIYAAfgKQA8IAEgjxBYA9hGxKG32iuBBEHoKOkK70/////////7/poQv7dL/9vl2+k1RXCKAAABc262IDSBzI59b3mg1an//2////f+1f/+xBksQ8wsgJJgWIYAAmgWOA8YQEB1B0eBYRgCCKA49SQgARv9MW0UJb3OW+ve96KtSNwBQ5aZAB7rA72vfMHgAAZxRrEBAAAAVzhXisAAAAAMBHroInzNAAAUMTnSsAAAAAzhGFZpP/7EGS3D/BYAceBIhgKB4A44DwgAQE0CSAGDCAgHgDjgPCABB3GMf93//////////+jv02KRsu/2/VWxlY7////////////ULgw/3f////////6P/9jfr//7Ncs1Cj+0Qts0aP/b/////sQZMcHMIQCyEHjCAgQoDjQPCAAAZAhHKeEYugrgKPg8AAEn//iyub78y3r2u/2xjFGujzq66kCDioR6Ptb//9//p/+xfd07zn0+c0bClLHBTdRAUnt3oJARriyb////////////2f/+xBkzIHwkQLHQeIICgigONhgIAFDoAsdjIggABSAo4GAAAT//7f6RSMf//////6e3//Xo//+lSP2x/SqB4cqCKSH//////////////+z9Iw+A82r////////9P/3f//5r+yr+kHj3//7EGTQA3CNAkbDBgAAGaAosGAAAAGUGx6HgGIoEACjVPAAB///////////////+ij6BQLkuj//////9n/1PUhXV/2frclr6e+TV1s0CJ3////////////////7tFUKlEbv//////////sQZNQDcF0Bx6MBAAgF4DjVPCABgWwHHQeEAChuAKKBAAAA/////9/7f0kY5/////////0f/0f7fo//1r7a0LFKP//6v+j9tqf/+yrsLI9VOlNP1Kl9WmxOvvzC2d61EIQ/////////+xBk2YdwUgHIQSEACCQAKJA8AAABGAcdB4QAKBQA46DwgAb//66P/ZR/2/39VOzUw////////////6P7/vX///bSUFl//////////////6f+uobv///////////////61UxBTUUzLv/7EGTdh3BHAUdBIAAIB6A46GAgAYBcBSABgAAwGADj0YCABDk5Lhoy7////9/////s9H/6N703/rqp33oap6CNANqRSkxBTUUzLjk5LjWqqqqqqqqqqqqqqqqqqqqqqqqqqqqqqqqq//sQZPKH8EYBx0HhAAgXIDigPCAAAZgFGAeAAABNAKLAkAAAqqqqqqqqqqqqqqqqqqqqqqoIP///////////////qQNmTEFNRTMuOTkuNaqqqqqqqqqqqqqqqqqqqqqqqqqqqqqqqqr/+xBk9I/xCwHEgeEAACAgKIA8AAACeAcWBgQAAE+A4oDAAACqqqqqqqqqqqqqqqqqqqqqqqqqqqqqqqqqqqqqqqqqBnVMQU1FMy45OS41VVVVVVVVVVVVVVVVVVVVVVVVVVVVVVVVVf/7EGThj/AYAUaBYAAIAWAo0AwAAQHYBxgDAAAABoCjgJAABFVVVVVVVVVVVVVVVVVVVVVVVVVVVVVVVVVVVVVVVVUOykxBTUUzLjk5LjWqqqqqqqqqqqqqqqqqqqqqqqqqqqoSr/////sQZPkP8JoBRYEgAAARABjALAAAA1wHFASAAABAAOLAkAAA/////7P6v6v72I2e747GSK+36Ag3//////////////8jTEFNRTMuOTkuNVVVVVVVVVVVVVVVVVVVVVVVVVVVVVVVVVX/+xBk8w/wDgDGgKAACg/gGLAkAAACnAUUBIAAAHwA4kDAAABVVVVVVVVVVVVVVVVVVVVVVVVVVVVVVVVVVVVVVVVVBMNMQU1FMy45OS41VVVVVVVVVVVVVVVVVVVVVVVVVVVVVVVVVf/7EGTyD/CnAUUBIAAAEgA4sAgAAAIMBxYEhAAAOABjABAAAFVVVVVVVVVVVVVVVVVVVVVVVVVVVVVVVVVVVVVVVVWeOkxBTUUzLjk5LjWqqqqqqqqqqqqqqqqqqqqqqqqqqqqqqqqq//sQZOyP8NMBRQEgAAABYCjQCAABABgBHAAAACgDgCNAAAAFqqqqqqqqqqqqqqqqqqqqqqqqqqqqqqqqqqqqqqqqqqpNTEFNRTMuOTkuNVVVVVVVVVVVVVVVVVVVVVVVVVVVVVVVVVX/+xBk5Y/wbgFGAEAAAACgCPAAAAEAHAEcAAAAKAMAI4AAAAVVVVVVVVVVVVVVVVVVVVVVVVVVVVVVVVVVVVVVVVVVVZlMQU1FMy45OS41VVVVVVVVVVVVVVVVVVVVVVVVVVVVVVVVVf/7EGTej/AHAMaAQAAIAAAP8AAAAQAQAx4AgAAgAAA/wAAABFVVVVVVVVVVVVVVVVVVVVVVVVUl////////////////1kxBTUUzLjk5LjWqqqqqqqqqqqqqqqqqqqqqqqqqqqqqqqqq//sQZN6P8AAAf4AAAAgAAA/wAAABACwFGgEAACAAAD/AAAAEqqqqqqqqqqqqqqqqqqqqqqqqqqqqqqqqqqqqqqqqqqoqTEFNRTMuOTkuNaqqqqqqqqqqqqqqqqqqqqqqqqqqqqqqqqr/+xBk8A/wuAFFAMAAAAAAD/AAAAEBvAcYAQAAAAAAP8AAAASqqqqqqqqqqqqqqqqqqqqqqqqqqqqqqqqqqqqqqqqqqqpMQU1FMy45OS41qqqqqqqqqqqqqqqqqqqqqqqqqqqqqqqqqv/7EGTej/ALAUcAQAAIAAAP8AAAAQAUAxoAgAAgAAA/wAAABKqqqqqqqqqqqqqqqqqqqqqqqqqqqqqqqqqqqqqqqqqqqkxBTUUzLjk5LjWqqqqqqqqqqqqqqqqqqqqqqqqqqqqqqqqq//sQZN6P8AYASIAAAAoAAA/wAAABABwFGgEAACAAAD/AAAAEqqqqqqqqqqqqqqqqqqqqqqqqqqqqqqqqqqqqqqqqqqqqTEFNRTMuOTkuNaqqqqqqqqqqqqqqqqqqqqqqqqqqqqqqqqr/+xBk3g/wBQBIAAAACAAAD/AAAAEAAAH+AAAAIAAAP8AAAASqqqqqqqqqqqqqqqqqqqqqqqqqqqqqqqqqqqqqqqqqqqpMQU1FMy45OS41qqqqqqqqqqqqqqqqqqqqqqqqqqqqqqqqqv/7EGTeD/AAAH+AAAAIAAAP8AAAAQAYARoAAAAoAAA/wAAABKqqqqqqqqqqqqqqqqqqqqqqqqqqqqqqqqqqqqqqqqqqqkxBTUUzLjk5LjWqqqqqqqqqqqqqqqqqqqqqqqqqqqqqqqqq//sQZOSP8G8ARoAAAAAAAA/wAAABAAAB/gAAACAAAD/AAAAEqqqqqqqqqqqqqqqqqqqqqqqqqqqqqqqqqqqqqqqqqqqqTEFNRTMuOTkuNaqqqqqqqqqqqqqqqqqqqqqqqqqqqqqqqqr/+xBk3g/wBADHgCAACAAAD/AAAAEAAAH+AAAAIAAAP8AAAASqqqqqqqqqqqqqqqqqqqqqqqqqqqqqqqqqqqqqqqqqqqpMQU1FMy45OS41qqqqqqqqqqqqqqqqqqqqqqqqqqqqqqqqqv/7EGTdj/AAAH+AAAAIAAAP8AAAAQAAAf4AAAAgAAA/wAAABKqqqqqqqqqqqqqqqqqqqqqqqqqqqqqqqqqqqqqqqqqqqkxBTUUzLjk5LjWqqqqqqqqqqqqqqqqqqqqqqqqqqqqqqqqq//sQZN2P8AAAf4AAAAgAAA/wAAABAAAB/gAAACAAAD/AAAAEqqqqqqqqqqqqqqqqqqqqqqqqqqqqqqqqqqqqqqqqqqqqTEFNRTMuOTkuNaqqqqqqqqqqqqqqqqqqqqqqqqqqqqqqqqr/+xBk3Y/wAAB/gAAACAAAD/AAAAEAAAH+AAAAIAAAP8AAAASqqqqqqqqqqqqqqqqqqqqqqqqqqqqqqqqqqqqqqqqqqqpMQU1FMy45OS41qqqqqqqqqqqqqqqqqqqqqqqqqqqqqqqqqv/7EGTdj/AAAH+AAAAIAAAP8AAAAQAAAf4AAAAgAAA/wAAABKqqqqqqqqqqqqqqqqqqqqqqqqqqqqqqqqqqqqqqqqqqqkxBTUUzLjk5LjWqqqqqqqqqqqqqqqqqqqqqqqqqqqqqqqqq//sQZN2P8AAAf4AAAAgAAA/wAAABAAAB/gAAACAAAD/AAAAEqqqqqqqqqqqqqqqqqqqqqqqqqqqqqqqqqqqqqqqqqqqqTEFNRTMuOTkuNaqqqqqqqqqqqqqqqqqqqqqqqqqqqqqqqqr/+xBE3Y/wAAB/gAAACAAAD/AAAAEAAAH+AAAAIAAAP8AAAASqqqqqqqqqqqqqqqqqqqqqqqqqqqqqqqqqqqqqqqqqqqpMQU1FMy45OS41qqqqqqqqqqqqqqqqqqqqqqqqqqqqqqqqqv/7EGTdj/AAAH+AAAAIAAAP8AAAAQAAAf4AAAAgAAA/wAAABKqqqqqqqqqqqqqqqqqqqqqqqqqqqqqqqqqqqqqqqqqqqkxBTUUzLjk5LjWqqqqqqqqqqqqqqqqqqqqqqqqqqqqqqqqq//sQZN2P8AAAf4AAAAgAAA/wAAABAAAB/gAAACAAAD/AAAAEqqqqqqqqqqqqqqqqqqqqqqqqqqqqqqqqqqqqqqqqqqqqTEFNRTMuOTkuNaqqqqqqqqqqqqqqqqqqqqqqqqqqqqqqqqr/+xBk3Y/wAAB/gAAACAAAD/AAAAEAAAH+AAAAIAAAP8AAAASqqqqqqqqqqqqqqqqqqqqqqqqqqqqqqqqqqqqqqqqqqqpMQU1FMy45OS41qqqqqqqqqqqqqqqqqqqqqqqqqqqqqqqqqv/7EGTdj/AAAH+AAAAIAAAP8AAAAQAAAf4AAAAgAAA/wAAABKqqqqqqqqqqqqqqqqqqqqqqqqqqqqqqqqqqqqqqqqqqqkxBTUUzLjk5LjWqqqqqqqqqqqqqqqqqqqqqqqqqqqqqqqqq//sQRN2P8AAAf4AAAAgAAA/wAAABAAAB/gAAACAAAD/AAAAEqqqqqqqqqqqqqqqqqqqqqqqqqqqqqqqqqqqqqqqqqqqqTEFNRTMuOTkuNaqqqqqqqqqqqqqqqqqqqqqqqqqqqqqqqqr/+xBk3Y/wAAB/gAAACAAAD/AAAAEAAAH+AAAAIAAAP8AAAASqqqqqqqqqqqqqqqqqqqqqqqqqqqqqqqqqqqqqqqqqqqpMQU1FMy45OS41qqqqqqqqqqqqqqqqqqqqqqqqqqqqqqqqqv/7EGTdj/AAAH+AAAAIAAAP8AAAAQAAAf4AAAAgAAA/wAAABKqqqqqqqqqqqqqqqqqqqqqqqqqqqqqqqqqqqqqqqqqqqkxBTUUzLjk5LjWqqqqqqqqqqqqqqqqqqqqqqqqqqqqqqqqq//sQRN2P8AAAf4AAAAgAAA/wAAABAAAB/gAAACAAAD/AAAAEqqqqqqqqqqqqqqqqqqqqqqqqqqqqqqqqqqqqqqqqqqqqTEFNRTMuOTkuNaqqqqqqqqqqqqqqqqqqqqqqqqqqqqqqqqr/+xBE3Y/wAAB/gAAACAAAD/AAAAEAAAH+AAAAIAAAP8AAAASqqqqqqqqqqqqqqqqqqqqqqqqqqqqqqqqqqqqqqqqqqqpMQU1FMy45OS41qqqqqqqqqqqqqqqqqqqqqqqqqqqqqqqqqv/7EGTdj/AAAH+AAAAIAAAP8AAAAQAAAf4AAAAgAAA/wAAABKqqqqqqqqqqqqqqqqqqqqqqqqqqqqqqqqqqqqqqqqqqqkxBTUUzLjk5LjWqqqqqqqqqqqqqqqqqqqqqqqqqqqqqqqqq//sQZN2P8AAAf4AAAAgAAA/wAAABAAAB/gAAACAAAD/AAAAEqqqqqqqqqqqqqqqqqqqqqqqqqqqqqqqqqqqqqqqqqqqqTEFNRTMuOTkuNaqqqqqqqqqqqqqqqqqqqqqqqqqqqqqqqqr/+xBk3Y/wAAB/gAAACAAAD/AAAAEAAAH+AAAAIAAAP8AAAASqqqqqqqqqqqqqqqqqqqqqqqqqqqqqqqqqqqqqqqqqqqpMQU1FMy45OS41qqqqqqqqqqqqqqqqqqqqqqqqqqqqqqqqqv/7EGTdj/AAAH+AAAAIAAAP8AAAAQAAAf4AAAAgAAA/wAAABKqqqqqqqqqqqqqqqqqqqqqqqqqqqqqqqqqqqqqqqqqqqkxBTUUzLjk5LjWqqqqqqqqqqqqqqqqqqqqqqqqqqqqqqqqq//sQRN2P8AAAf4AAAAgAAA/wAAABAAAB/gAAACAAAD/AAAAEqqqqqqqqqqqqqqqqqqqqqqqqqqqqqqqqqqqqqqqqqqqqTEFNRTMuOTkuNaqqqqqqqqqqqqqqqqqqqqqqqqqqqqqqqqr/+xBk3Y/wAAB/gAAACAAAD/AAAAEAAAH+AAAAIAAAP8AAAASqqqqqqqqqqqqqqqqqqqqqqqqqqqqqqqqqqqqqqqqqqqpMQU1FMy45OS41qqqqqqqqqqqqqqqqqqqqqqqqqqqqqqqqqv/7EGTdj/AAAH+AAAAIAAAP8AAAAQAAAf4AAAAgAAA/wAAABKqqqqqqqqqqqqqqqqqqqqqqqqqqqqqqqqqqqqqqqqqqqkxBTUUzLjk5LjWqqqqqqqqqqqqqqqqqqqqqqqqqqqqqqqqq//sQZN2P8AAAf4AAAAgAAA/wAAABAAAB/gAAACAAAD/AAAAEqqqqqqqqqqqqqqqqqqqqqqqqqqqqqqqqqqqqqqqqqqqqTEFNRTMuOTkuNaqqqqqqqqqqqqqqqqqqqqqqqqqqqqqqqqr/+xBk3Y/wAAB/gAAACAAAD/AAAAEAAAH+AAAAIAAAP8AAAASqqqqqqqqqqqqqqqqqqqqqqqqqqqqqqqqqqqqqqqqqqqpMQU1FMy45OS41qqqqqqqqqqqqqqqqqqqqqqqqqqqqqqqqqv/7EGTdj/AAAH+AAAAIAAAP8AAAAQAAAf4AAAAgAAA/wAAABKqqqqqqqqqqqqqqqqqqqqqqqqqqqqqqqqqqqqqqqqqqqkxBTUUzLjk5LjWqqqqqqqqqqqqqqqqqqqqqqqqqqqqqqqqq//sQRN2P8AAAf4AAAAgAAA/wAAABAAAB/gAAACAAAD/AAAAEqqqqqqqqqqqqqqqqqqqqqqqqqqqqqqqqqqqqqqqqqqqqTEFNRTMuOTkuNaqqqqqqqqqqqqqqqqqqqqqqqqqqqqqqqqr/+xBk3Y/wAAB/gAAACAAAD/AAAAEAAAH+AAAAIAAAP8AAAASqqqqqqqqqqqqqqqqqqqqqqqqqqqqqqqqqqqqqqqqqqqpMQU1FMy45OS41qqqqqqqqqqqqqqqqqqqqqqqqqqqqqqqqqv/7EGTdj/AAAH+AAAAIAAAP8AAAAQAAAf4AAAAgAAA/wAAABKqqqqqqqqqqqqqqqqqqqqqqqqqqqqqqqqqqqqqqqqqqqqqqqqqqqqqqqqqqqqqqqqqqqqqqqqqqqqqqqqqqqqqqqqqq//sQRN2P8AAAf4AAAAgAAA/wAAABAAAB/gAAACAAAD/AAAAEqqqqqqqqqqqqqqqqqqqqqqqqqqqqqqqqqqqqqqqqqqqqqqqqqqqqqqqqqqqqqqqqqqqqqqqqqqqqqqqqqqqqqqqqqqr/+xBk3Y/wAAB/gAAACAAAD/AAAAEAAAH+AAAAIAAAP8AAAASqqqqqqqqqqqqqqqqqqqqqqqqqqqqqqqqqqqqqqqqqqqqqqqqqqqqqqqqqqqqqqqqqqqqqqqqqqqqqqqqqqqqqqqqqqv/7EGTdj/AAAH+AAAAIAAAP8AAAAQAAAf4AAAAgAAA/wAAABKqqqqqqqqqqqqqqqqqqqqqqqqqqqqqqqqqqqqqqqqqqqqqqqqqqqqqqqqqqqqqqqqqqqqqqqqqqqqqqqqqqqqqqqqqq//sQZN2P8AAAf4AAAAgAAA/wAAABAAAB/gAAACAAAD/AAAAEqqqqqqqqqqqqqqqqqqqqqqqqqqqqqqqqqqqqqqqqqqqqqqqqqqqqqqqqqqqqqqqqqqqqqqqqqqqqqqqqqqqqqqqqqqr/+xBk3Y/wAAB/gAAACAAAD/AAAAEAAAH+AAAAIAAAP8AAAASqqqqqqqqqqqqqqqqqqqqqqqqqqqqqqqqqqqqqqqqqqqqqqqqqqqqqqqqqqqqqqqqqqqqqqqqqqqqqqqqqqqqqqqqqqv/7EGTdj/AAAH+AAAAIAAAP8AAAAQAAAf4AAAAgAAA/wAAABKqqqqqqqqqqqqqqqqqqqqqqqqqqqqqqqqqqqqqqqqqqqqqqqqqqqqqqqqqqqqqqqqqqqqqqqqqqqqqqqqqqqqqqqqqq",
"D1": "data:audio/mp3;base64,//uQZAAAAAAAAAAAAAAAAAAAAAAAAAAAAAAAAAAAAAAAAAAAWGluZwAAAA8AAABdAAAnaQACBQgLDRATFhgbHiEjJiYpLC4xNDc5PD9CREdKSk1PUlVYWl1gY2Voa25ucHN2eXt+gYSGiYyPkZSUl5qcn6Klp6qtsLK1uLi7vcDDxsjLztHT1tnc3N7h5Ofp7O/y9Pf6/f8AAAA8TEFNRTMuOTlyBK8AAAAALNMAADUgJAJATQABzAAAJ2nU9wQ6AAAAAAAAAAAAAAAAAAAAAAAAAAAAAAAAAAAAAAAAAAAAAAAAAAAAAAAAAAAAAAAAAAAAAAAAAAAAAAAAAAAAAAAAAAAAAAAAAAAAAAAAAAAAAAAAAAAAAAAAAAAAAAAAAAAAAAAAAAAAAAAAAAAAAAAAAAAAAAAAAAAAAAAAAAAAAAAAAAAAAAAAAAAAAAAAAAAAAAAAAAAAAAAAAAAAAAAAAAAAAAAAAAAAAAAAAAAAAAAAAAAAAAAAAAAAAAAAAAAAAAAAAAAAAAAAAAAAAAAAAAAAAAAAAAAAAAAAAAAA//sQZAAAAEUA0kUEAAgAAA/woAABA/RRZBj0AAgaAGnXAgABAqDAAAQfuIdYYa0KdcHLbX3eSv+b+G7wgPGadZ+SJ//YcHj3/5NyVuAAAAAAHcmRc63O+b9tQ3qHXYELrjBg47G5Bf//+xBkCo/wrw1aByxgAgCgCkDgAAECqC1oB4TDCAOAqQAgAAT0tgFTNWQ2qmjr3uUO4kwFbEN76Sf/8joHjGCnIyTS8KVMo5LK48OM6S3RhH4QsSz5OxAWC526OE+YEoAo1An6sG3zBf/7EGQWD7CUD1mBYRhSCGAaMAQAAAJgM2QGBEOIH4BqVBAABP4vY2/F8Wcjo6YXEg79ik5PjRj7wzNh6yQeBVv7pxAGEMp0pSsb0WnChnCoNgowO4UNJeH8FQcDdK3+qhlVBuhRiWVc//sQZB0PEJcPWIFhGMIMgCqFGEMAAkQ1YAeEYQg0AKmAkYwAA7GJIroO4XoK9zAZtCZd18L+F/+TFyF9OFDb8adIdcqmoqkruL3bQlqGdMdcr9rwPGulkcY7fLVNQmgKwqx6qiqPGTr/+xBkH4/wmQJXgeMYAglgOoAYIwACSCtgB4BiCC4AqcBgiACuXMGNKiGBEVJ9Mo7+zfpJiACEM7eKL9V1JQDwR14ihJZHfDqAj9GZqtO6U+39PHaMdBs+/e1ghqTVGQWlLws0+Imhm//7EGQkDxCYCtcB5RhiCmAKpQQjAAKUJ1oHjEDILIBpwACIAMZgTAk1SbnMLYvWUkPgu6JL31AhCtGLnH7lvqUcmM4EPNEyc1BP0by4wPL12KUgUxWmqd6RtAN+u4aoeGf16zcC6nPp//sQZCcP8IwM1wHgGIILISpgDAISAjgzWgeYYAgkgKnAIIwANjC1zxS11i9ZKZZgbTN14lOl2zlq2sKqGGMapxx56iFI4oZXiPPH3wMqSwOgdKV+XLoTD5cJoSiIZUumwizYwsgoxIX/+xBkLQ/wjwhWAwMIUgzAKmAUYgACXDFYDBzAwDaAqUBgiAAqP3NsdrFTrhEF3JQjlBy6OzTIfSWKw/rBHm24+ce5zOsehFUI5OlhIjbq70FCOkD7A/MxfNW7D101PJ5KLEUgQcWFRf/7EGQvD/COB9aB5hgADcAqQCQDAAJYRVoMBKCAK4BpACCIALRr23Qjb65m1NDHNB7T8eqgBBK5ZlpFqQmQq3rVFHOFbqBLVvZmw4SsPkGCGeUonO4BC1r12+xNTEitERWY3t99bVFh//sQZDIP8JcNVgJhGFIMYDowHCMAAhw1WgeMQcgwgOjAgQwAmzejEq3whqKbBiXUAQU9dSnoQ7XTqRnM2K0x7SJ1GMTc0MGEyX+2XdtBtAACGdzLxRvcytAJ0LMMzcnJNlYELLowuEH/+xBkNY8QoQtVgwEYsgiAOlAYIgACkD1WB5hhgC6A6ZRgiABzXOWuEQM3Q5n4cTina9YqWZNWmspU8zHZx0EKOslYeJHKaTcAEDszi6EIAy/e2sPT13mkkqCsYDkdI0MrfvQfC9tfY//7EGQ5DzCbC9WDAwByC4A6ZRgCAQJkKVQHnGAAK4CoQJCIAMBPXoOWgDJIA6kPHS/LrmYEhdFUMWrYCrtATgAGltWwKDRSmulYkgTzrUkqJ19zUALCJFjcyb/KS1FDgwspP6wcfrb1//sQZDyPsJ4K1IMDGGIMgCpFFMMBAoRDUAeEYggigKiAsQgEVQ/mAS1uy/T30Ueawyo7nV4tw/eRDBUR8XW106xUtFxYP8hph72o7UzRus0gy6ST8y9uh2yqc38UGRO5PTH1KisIYJ//+xBkQA8wjQpUgeYYAAwAOjUkAwECoDtOB4TCQCYA6ECAiABgK1w4egCCyig3IGSV8zJvNLCqIACIeNrnWrTTqDOgoCZaU0wxvDgzBUxgsq8AdXhoAAm78PqqWHKC2a8NyUn9G3/KOP/7EGRDj/CgENOB6RhQC8AqACxDAAKALUwHjMCIKYDoQPCMAEwEq/JgtxDoAFAj7BgqxugHaWgywipBuGO47EExq4iveygTp0rypBTSKxPTze0i9RIUE8LM34cFa6jogLjR6XOYomDr//sQZEYPMKcL0oHpGAIL4Co4JCIBAoArSggkYAgWAKiAIIgEmVfpGRtOD2jWwluTQImk9ahwQ0vS7SWDALzO1Kh4cJA+d7q6CWmKgly9AgKWVhO6XGQOXqRHu0q4hnWNcwYlly+kR07/+xBkSo8wmgrSAwEwkgnAGiU8QwECQC1KB4xgACAAqADwDARFAOE0HUiLerAQkmNNYZf3S5hkctupyv0VPwPBIIYgcsNkDaTGyzabD1DP4MkxXrXJAUXFAJVurSK+KAKxCJp9WgyycP/7EGRRD/CMEVGB4xDwC4A58DAjAAKIM0QMGGFAMQDngNCMAG4/Bmdzcn0n0Mu3dNI71+QjFQNolAgCQhs6CK7iGaoJW6SSgcB4NqlGsHkVg6MNDKNKGAsAWrVxlakABfRww4kGMF4e//sQZFQP8J0K0QJGEFAKIDngPAIAAmwrRAeMYAgdAOfA8IgAHKEgZOzrFEoKhv9KL+G+Z0lVOtGc6QOhMRdu+uFU5h2xU0MWBnbtCJBFwbLapuFgOTQcJgKGtGsJvHmtwlOK+X9dFkP/+xBkWY8wlRDRAeMQUgzAKcA8IwACWDNAB5hgCCiEJ5SACEz5RdbDaQ6Fok5ALhGfdc1oHfHEmzCj4Y/SksUQACPBWw2BAhiygYzMUfpqMxFRn/MKSsdMTKGk1qYtF52FvnEuubxaTv/7EGRdD/CTCs+B5hgQDUApsCQjAAKAMTwGGGCIKACmwMEMAJAyogAQA07GllEli7OhHYmaB0x+ZMtwG3wt01r9BobgsIZQAHGI8d+cE1UE8D69FEZbUI45Q1nZM18LKm3MjhZFsYPW//sQZGAP8IUK0AHhGBIKwDmgPCMAAhQdQAeAYgAmgSaA0QwAKdWsIcA0v2ZnZiVnvSHG94JgHfM0uAEqArPfaWJ1mxxknWlPLfihjHFmbVFOFmEgk7fdcBqGfVVe9RLBhXZekHGDWHn/+xBkZw/wjgpPAeMQYgkgObA8IgACZDU8DAhgyB+DpkDwCF05CCu9DqDCi5ZRypAjStQLhVBZbijmnuulHAVI4Jq+QQFIXhgSoN8bvYFQaC32P3nB1wKRCyAHY1F3qHA8V/BStFPbvf/7EGRuDzCBCs8DABCCDaApyCRDAQJcLTgMDSEIJgQnIJAITDwJOlRHfGvu+lUduGpKo2zGuzoDLlBmIPtc1dAhDBAACpplDKns9QNoV+BDVcOABFsZe2efofDgM7lyRVG9CkvxuIgZ//sQZHKPMI4PTgIjGBIKADmAPCIAAlwhNgeEwgglgKcgxBgEIQWOMOGu1sEm0YUTaUIAWEAFEVgW+xyWdYPkhoxwi8gag4JQOVaHnEP1kI0gRQUoJLBOozpJ1R8DrDNWohHaJEkUBiP/+xBkeI/wpgzNAeMRMgvA+XAwAhACbDM0B6RgACeA5gDwiAC99f1gw0C/4TqpfKrkqyqMCX8EkM5Y8GMBkA3J2vnB3OLsbTUR9CoFELAoK2lrZZB7lyv/////////+gXNWgQcitAaQv/7EGR7j/CBB00BgRiSCSApYEBDAUJYLTIMiMCIIQDlwPCIAJysg9Q9wS5QRHAMV/QZnGAtPj2JqxeXDaTAoOKpkrjtIiEogAYCbasJhnf0nKGCCcawoptn//////////+/QGiTj6m1//sQZIMPMI8LTQMjGBALQBm4MMgBAcwVMgwIQGgjgSWA8QwEGbqabBfkJiTSYqWTFa/+n///////+WCsGe9b0UoDgjDl2sYVEo8mr3/p//////d9H/1/6BJHF72KCg8gyjoqHxII2En/+xBkio8wlA1LgwMQYAugOYg8IwECIAkwB5hgADAApMGAiASCihVgSBUyW//////////1//9ARpMO3Q3wz+Y3FWxvoJdFsaghCBUQzVAAqFa7FmZVFMFu1gSPqpW2ntJ8ULXr1qGws//7EGSOg/CDCkwB5RggCQApMCwjAUI8GTMMGGAoH4ClAPCMBFfpXz9iIvMd+OnXHH2DEFJXgGABuCiEpxQmGE2PJh0sjrDTGcLTU+97kAFIAAmBkE9mVJFOsW3efjIQeSDbD12BUvU8//sQZJaPMKIIzAHjEEALYCkgPCIBAVAHMAwIYCAjgOZgsIgEgjAKsChUzuCQcIi6gaqFIBNJwAuAWxjiO/fqsJo5bb18jLagABAAAHRBBvlc1AhVQaEgqtstsS72wqCMSTQUAeiUWVz/+xBknw+wUwFMAwEYCAvAKWgkIgECUAcuB4RAAB+ApICQDAS1lERUAByDEx7FvKF3zr7rqqQAAAADbC/JDXmI/DnFCb7ouYDrQya6wWK/+z/////////////S0AKAAAnRXzTT4nGrCP/7EGSoj/CcAcsB4RgABsApICwDAQLYByoGCEAAKQCjwPCMBAAAD2o7bpWC1GewoSlh/CLt//////////////9CahOCPQAwyMKjtQ00a30u/////////b///////+rIdyOGcoPU9Q43//sQZKyP8L0BygEhGAAJgPjwSMIBAbghHgeEYmAXgSRAkQwE+7/////////3///pEZke/0f///////////////9YUBQK+//f////////6f6U/60u6P91Dl4IGy0D/c1Iyisf////////+xBktAMwbAVHgeMQGgkgKPAwAwABxCMgp4RioCkBI+DxgAT/+n//6//mvo/X1QdIjN9P////////////////6cAAAAAvxNXI04m3Mo///////////2f9H/9Gr0Cs/f0////////////7EGS+gzBwCEcB4whaDYAo+DAAAQHYByCmBEAgMQCj4PAABNX/V9v5L/xRaOoQh7/1f///////////p///9QHB37/////////////1/9v/+RJB5O211/////////3dP/9/8V+zr7em//sQZMUDMKoIyFnhGAoKYDjoQEABAggxHwYEYSAbAOPU8IAEACp76CoeLu3N9X/////r9333vv32K9FHxnVsTapBV9mMTuFpD/VZ//////X////9v/7/brSGf////////////1JVIG7/+xBky4NwgAHIQYEACAqAKORkAAEBnAUcp4AAKDoAo0DAAACEnbR+v//////r/9PZ/7//q6f310LesMqCrP0ft//////////7f//c3a3916Ao///////////939/uR///3oVQZf/////7EGTSh3BkCEfCIBCaBwAo5TwAAQDgBxwHiAAgPwCiwLCAAP/////////9LvVH/////////////////9DYlX///////9P9e+j76v77/d1JTc/+zR0pTEFNRTMuOTkXt//////////s//sQZN8H8EkBxoHhAAgS4DiwPAIAAQQHHKeEACA3gKMAkAAAv9L/9mN1UUo6/du1egI6I///////////0///+v///oBKAiT///////////d++a6P/X/pq++obv////////////o/63//+xBk6APwjQJHASIACBcAKKA8AAAA4Accp4QAIE0AosDwAAD//6QcMf/////6+rVbs//+r6H7O4WT+x/ouFap31SgN////////////////9n/rkxBTUUzLjk5LjWqqqqqqqqqqqqqqv/7EGToj3CQAcYBgAAIByA46DwgAQKQBRYDAAAAVYDigMCAAKqqqqqqqqqqqqqqA1f/////6f/////1///f+bvQ7QlKTUxBTUUzLjk5LjVVVVVVVVVVVVVVVVVVVVVVVVVVVVVVVVVV//sQROkPcIkBRgDgAAASYCiwHAAAAsgHFASAAAARAKNUMAAEVVVVVVVVVVVVVVVVVVVVVVVVVVVVVVVVVVVVVVVVHJMOTEFNRTMuOTkuNVVVVVVVVVVVVVVVVVVVVVVVVVVVVVVVVVX/+xBE7A/w/AHEgeEAABEAKLAYAAABhAUaAwAAAAKAI8AAAARVVVVVVVVVVVVVVVVVVVVVVVVVVVVVVVVVVVVVVVVWSWRMQU1FMy45OS41VVVVVVVVVVVVVVVVVVVVVVVVVVVVVVVVVf/7EGTvD/DEAcUB4QAAAaAowCAAAQKUBRYFgAAARwDiwCAAAFVVVVVVVVVVVVVVVVVVVVVVVVVVVVVVVVVVVVVVVVVJqkxBTUUzLjk5LjWqqqqqqqqqqqqqqqqqqqqqqqqqqqqqqqqq//sQZPCP8HkBxgDBAAAOwDjQCAABAxAHFASEAAACgCRAAAAEqqqqqqqqqqqqqqqqqqqqqqqqqqqqqqqqqqqqqqqqkSMqTEFNRTMuOTkuNaqqqqqqqqqqqqqqqqqqqqqqqqqqqqqqqqr/+xBk8w/wugFFAWAAAAFgKMAIAAECHAUWAwAAAAOAY4AgAASqqqqqqqqqqqqqqqqqqqqqqqqqqqqqqqqqqqqqqqqqqhNMQU1FMy45OS41VVVVVVVVVVVVVVVVVVVVVVVVVVVVVVVVVf/7EGT/j/CmAUUAwAAAEQAYwAQAAAN8BxIDBAAAQIBjACAAAFVVVVVVVVVVVVVVVVVVVVVVVVVVVVVVVVVVVVVVVVUhykxBTUUzLjk5LjWqqqqqqqqqqqqqqqqqqqqqqqqqqqqqqqqq//sQZOiP8KABRQEAAAAAoAkAAAABAAwDHACAACACgCPAAAAEqqqqqqqqqqqqqqqqqqqqqqqqqqqqqqqqqqqqqqqqqqo6TEFNRTMuOTkuNaqqqqqqqqqqqqqqqqqqqqqqqqqqqqqqqqr/+xBE3w/wBQDGgCAACADACPAAAAFAGAEeAAAAKAOAI4AAAAWqqqqqqqqqqqqqqqqqqqqqqqqqqqqqqqqqqqqqqqqqqqpMQU1FMy45OS41qqqqqqqqqqqqqqqqqqqqqqqqqqqqqqqqqv/7EGTfD/AGAEaAAAAKAMAI4AAAAUAYASIAAAAoAwAjgAAABaqqqqqqqqqqqqqqqqqqqqqqqqqqqqqqqqqqqqqqqqqqqkxBTUUzLjk5LjWqqqqqqqqqqqqqqqqqqqqqqqqqqqqqqqqq//sQZN6P8AUARoAAAAgAAA/wAAABABADHgCAACAAAD/AAAAEqqqqqqqqqqqqqqqqqqqqqqqqqqqqqqqqqqqqqqqqqqqqTEFNRTMuOTkuNaqqqqqqqqqqqqqqqqqqqqqqqqqqqqqqqqr/+xBk3w/wBgBHAAAACgCgCOAAAAEAHAEaAAAAKAAAP8AAAASqqqqqqqqqqqqqqqqqqqqqqqqqqqqqqqqqqqqqqqqqqqpMQU1FMy45OS41qqqqqqqqqqqqqqqqqqqqqqqqqqqqqqqqqv/7EGTeD/AAAH+AAAAIAAAP8AAAAQAcARoAAAAoAAA/wAAABKqqqqqqqqqqqqqqqqqqqqqqqqqqqqqqqqqqqqqqqqqqqkxBTUUzLjk5LjWqqqqqqqqqqqqqqqqqqqqqqqqqqqqqqqqq//sQZN6P8AQAyIAgAAgAAA/wAAABABwBGAAAACgAAD/AAAAEqqqqqqqqqqqqqqqqqqqqqqqqqqqqqqqqqqqqqqqqqqqqTEFNRTMuOTkuNaqqqqqqqqqqqqqqqqqqqqqqqqqqqqqqqqr/+xBk3g/wBADIACAACAAAD/AAAAEAAAH+AAAAIAAAP8AAAASqqqqqqqqqqqqqqqqqqqqqqqqqqqqqqqqqqqqqqqqqqqpMQU1FMy45OS41qqqqqqqqqqqqqqqqqqqqqqqqqqqqqqqqqv/7EETdj/AAAH+AAAAIAAAP8AAAAQAAAf4AAAAgAAA/wAAABKqqqqqqqqqqqqqqqqqqqqqqqqqqqqqqqqqqqqqqqqqqqkxBTUUzLjk5LjWqqqqqqqqqqqqqqqqqqqqqqqqqqqqqqqqq//sQZN2P8AAAf4AAAAgAAA/wAAABAAAB/gAAACAAAD/AAAAEqqqqqqqqqqqqqqqqqqqqqqqqqqqqqqqqqqqqqqqqqqqqTEFNRTMuOTkuNaqqqqqqqqqqqqqqqqqqqqqqqqqqqqqqqqr/+xBk3Y/wAAB/gAAACAAAD/AAAAEAAAH+AAAAIAAAP8AAAASqqqqqqqqqqqqqqqqqqqqqqqqqqqqqqqqqqqqqqqqqqqpMQU1FMy45OS41qqqqqqqqqqqqqqqqqqqqqqqqqqqqqqqqqv/7EGTdj/AAAH+AAAAIAAAP8AAAAQAAAf4AAAAgAAA/wAAABKqqqqqqqqqqqqqqqqqqqqqqqqqqqqqqqqqqqqqqqqqqqkxBTUUzLjk5LjWqqqqqqqqqqqqqqqqqqqqqqqqqqqqqqqqq//sQZN2P8AAAf4AAAAgAAA/wAAABAAAB/gAAACAAAD/AAAAEqqqqqqqqqqqqqqqqqqqqqqqqqqqqqqqqqqqqqqqqqqqqTEFNRTMuOTkuNaqqqqqqqqqqqqqqqqqqqqqqqqqqqqqqqqr/+xBk3Y/wAAB/gAAACAAAD/AAAAEAAAH+AAAAIAAAP8AAAASqqqqqqqqqqqqqqqqqqqqqqqqqqqqqqqqqqqqqqqqqqqpMQU1FMy45OS41qqqqqqqqqqqqqqqqqqqqqqqqqqqqqqqqqv/7EGTdj/AAAH+AAAAIAAAP8AAAAQAAAf4AAAAgAAA/wAAABKqqqqqqqqqqqqqqqqqqqqqqqqqqqqqqqqqqqqqqqqqqqkxBTUUzLjk5LjWqqqqqqqqqqqqqqqqqqqqqqqqqqqqqqqqq//sQRN2P8AAAf4AAAAgAAA/wAAABAAAB/gAAACAAAD/AAAAEqqqqqqqqqqqqqqqqqqqqqqqqqqqqqqqqqqqqqqqqqqqqTEFNRTMuOTkuNaqqqqqqqqqqqqqqqqqqqqqqqqqqqqqqqqr/+xBk3Y/wAAB/gAAACAAAD/AAAAEAAAH+AAAAIAAAP8AAAASqqqqqqqqqqqqqqqqqqqqqqqqqqqqqqqqqqqqqqqqqqqpMQU1FMy45OS41qqqqqqqqqqqqqqqqqqqqqqqqqqqqqqqqqv/7EGTdj/AAAH+AAAAIAAAP8AAAAQAAAf4AAAAgAAA/wAAABKqqqqqqqqqqqqqqqqqqqqqqqqqqqqqqqqqqqqqqqqqqqkxBTUUzLjk5LjWqqqqqqqqqqqqqqqqqqqqqqqqqqqqqqqqq//sQZN2P8AAAf4AAAAgAAA/wAAABAAAB/gAAACAAAD/AAAAEqqqqqqqqqqqqqqqqqqqqqqqqqqqqqqqqqqqqqqqqqqqqTEFNRTMuOTkuNaqqqqqqqqqqqqqqqqqqqqqqqqqqqqqqqqr/+xBk3Y/wAAB/gAAACAAAD/AAAAEAAAH+AAAAIAAAP8AAAASqqqqqqqqqqqqqqqqqqqqqqqqqqqqqqqqqqqqqqqqqqqpMQU1FMy45OS41qqqqqqqqqqqqqqqqqqqqqqqqqqqqqqqqqv/7EETdj/AAAH+AAAAIAAAP8AAAAQAAAf4AAAAgAAA/wAAABKqqqqqqqqqqqqqqqqqqqqqqqqqqqqqqqqqqqqqqqqqqqkxBTUUzLjk5LjWqqqqqqqqqqqqqqqqqqqqqqqqqqqqqqqqq//sQRN2P8AAAf4AAAAgAAA/wAAABAAAB/gAAACAAAD/AAAAEqqqqqqqqqqqqqqqqqqqqqqqqqqqqqqqqqqqqqqqqqqqqTEFNRTMuOTkuNaqqqqqqqqqqqqqqqqqqqqqqqqqqqqqqqqr/+xBk3Y/wAAB/gAAACAAAD/AAAAEAAAH+AAAAIAAAP8AAAASqqqqqqqqqqqqqqqqqqqqqqqqqqqqqqqqqqqqqqqqqqqpMQU1FMy45OS41qqqqqqqqqqqqqqqqqqqqqqqqqqqqqqqqqv/7EGTdj/AAAH+AAAAIAAAP8AAAAQAAAf4AAAAgAAA/wAAABKqqqqqqqqqqqqqqqqqqqqqqqqqqqqqqqqqqqqqqqqqqqkxBTUUzLjk5LjWqqqqqqqqqqqqqqqqqqqqqqqqqqqqqqqqq//sQRN2P8AAAf4AAAAgAAA/wAAABAAAB/gAAACAAAD/AAAAEqqqqqqqqqqqqqqqqqqqqqqqqqqqqqqqqqqqqqqqqqqqqTEFNRTMuOTkuNaqqqqqqqqqqqqqqqqqqqqqqqqqqqqqqqqr/+xBE3Y/wAAB/gAAACAAAD/AAAAEAAAH+AAAAIAAAP8AAAASqqqqqqqqqqqqqqqqqqqqqqqqqqqqqqqqqqqqqqqqqqqpMQU1FMy45OS41qqqqqqqqqqqqqqqqqqqqqqqqqqqqqqqqqv/7EGTdj/AAAH+AAAAIAAAP8AAAAQAAAf4AAAAgAAA/wAAABKqqqqqqqqqqqqqqqqqqqqqqqqqqqqqqqqqqqqqqqqqqqkxBTUUzLjk5LjWqqqqqqqqqqqqqqqqqqqqqqqqqqqqqqqqq//sQZN2P8AAAf4AAAAgAAA/wAAABAAAB/gAAACAAAD/AAAAEqqqqqqqqqqqqqqqqqqqqqqqqqqqqqqqqqqqqqqqqqqqqTEFNRTMuOTkuNaqqqqqqqqqqqqqqqqqqqqqqqqqqqqqqqqr/+xBk3Y/wAAB/gAAACAAAD/AAAAEAAAH+AAAAIAAAP8AAAASqqqqqqqqqqqqqqqqqqqqqqqqqqqqqqqqqqqqqqqqqqqpMQU1FMy45OS41qqqqqqqqqqqqqqqqqqqqqqqqqqqqqqqqqv/7EGTdj/AAAH+AAAAIAAAP8AAAAQAAAf4AAAAgAAA/wAAABKqqqqqqqqqqqqqqqqqqqqqqqqqqqqqqqqqqqqqqqqqqqkxBTUUzLjk5LjWqqqqqqqqqqqqqqqqqqqqqqqqqqqqqqqqq//sQRN2P8AAAf4AAAAgAAA/wAAABAAAB/gAAACAAAD/AAAAEqqqqqqqqqqqqqqqqqqqqqqqqqqqqqqqqqqqqqqqqqqqqTEFNRTMuOTkuNaqqqqqqqqqqqqqqqqqqqqqqqqqqqqqqqqr/+xBk3Y/wAAB/gAAACAAAD/AAAAEAAAH+AAAAIAAAP8AAAASqqqqqqqqqqqqqqqqqqqqqqqqqqqqqqqqqqqqqqqqqqqpMQU1FMy45OS41qqqqqqqqqqqqqqqqqqqqqqqqqqqqqqqqqv/7EGTdj/AAAH+AAAAIAAAP8AAAAQAAAf4AAAAgAAA/wAAABKqqqqqqqqqqqqqqqqqqqqqqqqqqqqqqqqqqqqqqqqqqqkxBTUUzLjk5LjWqqqqqqqqqqqqqqqqqqqqqqqqqqqqqqqqq//sQZN2P8AAAf4AAAAgAAA/wAAABAAAB/gAAACAAAD/AAAAEqqqqqqqqqqqqqqqqqqqqqqqqqqqqqqqqqqqqqqqqqqqqTEFNRTMuOTkuNaqqqqqqqqqqqqqqqqqqqqqqqqqqqqqqqqr/+xBk3Y/wAAB/gAAACAAAD/AAAAEAAAH+AAAAIAAAP8AAAASqqqqqqqqqqqqqqqqqqqqqqqqqqqqqqqqqqqqqqqqqqqpMQU1FMy45OS41qqqqqqqqqqqqqqqqqqqqqqqqqqqqqqqqqv/7EGTdj/AAAH+AAAAIAAAP8AAAAQAAAf4AAAAgAAA/wAAABKqqqqqqqqqqqqqqqqqqqqqqqqqqqqqqqqqqqqqqqqqqqkxBTUUzLjk5LjWqqqqqqqqqqqqqqqqqqqqqqqqqqqqqqqqq//sQRN2P8AAAf4AAAAgAAA/wAAABAAAB/gAAACAAAD/AAAAEqqqqqqqqqqqqqqqqqqqqqqqqqqqqqqqqqqqqqqqqqqqqTEFNRTMuOTkuNaqqqqqqqqqqqqqqqqqqqqqqqqqqqqqqqqr/+xBk3Y/wAAB/gAAACAAAD/AAAAEAAAH+AAAAIAAAP8AAAASqqqqqqqqqqqqqqqqqqqqqqqqqqqqqqqqqqqqqqqqqqqpMQU1FMy45OS41qqqqqqqqqqqqqqqqqqqqqqqqqqqqqqqqqv/7EGTdj/AAAH+AAAAIAAAP8AAAAQAAAf4AAAAgAAA/wAAABKqqqqqqqqqqqqqqqqqqqqqqqqqqqqqqqqqqqqqqqqqqqqqqqqqqqqqqqqqqqqqqqqqqqqqqqqqqqqqqqqqqqqqqqqqq//sQRN2P8AAAf4AAAAgAAA/wAAABAAAB/gAAACAAAD/AAAAEqqqqqqqqqqqqqqqqqqqqqqqqqqqqqqqqqqqqqqqqqqqqqqqqqqqqqqqqqqqqqqqqqqqqqqqqqqqqqqqqqqqqqqqqqqr/+xBk3Y/wAAB/gAAACAAAD/AAAAEAAAH+AAAAIAAAP8AAAASqqqqqqqqqqqqqqqqqqqqqqqqqqqqqqqqqqqqqqqqqqqqqqqqqqqqqqqqqqqqqqqqqqqqqqqqqqqqqqqqqqqqqqqqqqv/7EGTdj/AAAH+AAAAIAAAP8AAAAQAAAf4AAAAgAAA/wAAABKqqqqqqqqqqqqqqqqqqqqqqqqqqqqqqqqqqqqqqqqqqqqqqqqqqqqqqqqqqqqqqqqqqqqqqqqqqqqqqqqqqqqqqqqqq//sQZN2P8AAAf4AAAAgAAA/wAAABAAAB/gAAACAAAD/AAAAEqqqqqqqqqqqqqqqqqqqqqqqqqqqqqqqqqqqqqqqqqqqqqqqqqqqqqqqqqqqqqqqqqqqqqqqqqqqqqqqqqqqqqqqqqqr/+xBk3Y/wAAB/gAAACAAAD/AAAAEAAAH+AAAAIAAAP8AAAASqqqqqqqqqqqqqqqqqqqqqqqqqqqqqqqqqqqqqqqqqqqqqqqqqqqqqqqqqqqqqqqqqqqqqqqqqqqqqqqqqqqqqqqqqqv/7EGTdj/AAAH+AAAAIAAAP8AAAAQAAAf4AAAAgAAA/wAAABKqqqqqqqqqqqqqqqqqqqqqqqqqqqqqqqqqqqqqqqqqqqqqqqqqqqqqqqqqqqqqqqqqqqqqqqqqqqqqqqqqqqqqqqqqq",
"Eb1": "data:audio/mp3;base64,//uQZAAAAAAAAAAAAAAAAAAAAAAAAAAAAAAAAAAAAAAAAAAAWGluZwAAAA8AAABdAAAnaQACBQgLDRATFhgbHiEjJiYpLC4xNDc5PD9CREdKSk1PUlVYWl1gY2Voa25ucHN2eXt+gYSGiYyPkZSUl5qcn6Klp6qtsLK1uLi7vcDDxsjLztHT1tnc3N7h5Ofp7O/y9Pf6/f8AAAA8TEFNRTMuOTlyBK8AAAAALNIAADUgJAJATQABzAAAJ2mlQh+OAAAAAAAAAAAAAAAAAAAAAAAAAAAAAAAAAAAAAAAAAAAAAAAAAAAAAAAAAAAAAAAAAAAAAAAAAAAAAAAAAAAAAAAAAAAAAAAAAAAAAAAAAAAAAAAAAAAAAAAAAAAAAAAAAAAAAAAAAAAAAAAAAAAAAAAAAAAAAAAAAAAAAAAAAAAAAAAAAAAAAAAAAAAAAAAAAAAAAAAAAAAAAAAAAAAAAAAAAAAAAAAAAAAAAAAAAAAAAAAAAAAAAAAAAAAAAAAAAAAAAAAAAAAAAAAAAAAAAAAAAAAAAAAAAAAAAAAAAAAA//sQZAAAAEsA0sUEAAgAAA/woAABA9hdZhjygAAZAafDBAAAF4DAAALB+cZy4ma0Mi4cO9fdLZ/rqZ48PnGg2qxAgwb7M5J1F+HKCAAweBfvuQqgwScy7viO/ZXsyneAeKbyzG/HED7/+xBkCo+QuA1ahyzAAgCgCjDgAAECwD9mB4RjQCGAqFQwgADf+logUnUqkiZTPoVSDCkSaHiyp4PnWr9OkUV9RNm7l+o9iLDCz/SVdvAyoCBK6SRk21uf8yP//1UEABz7DAzHlIG2cf/7EGQRjxChAdmB4hgCBEAKgAAAAQKsP2IGBENIJgCp1CCAAB2K0oV6EwMe8u+pBKAoN/4t9OnkKgucbIrSMMmVM1R4HPM6kMUHEIFzeLZACELFdqN8tY9ZRKuTJVMcV9rqSyhjL6HD//sQZBePMKcSWAGBGHIKwDqVCCIBAhBBYgeEY8gcAOpAUAgAbcL26u3t2KTVI0DzB14BA7wkAg4OODAf4WgnF221UM/c1CXuEGGlMe8so9gijtWyk3oPE7g2Bl/7PbDflocNctmpbxH/+xBkHY/wqQJXgeMYAAxgKoAMIgACUCFcB4RgiC0AqcBwiAB161qkVXCaAGMiJJwdKdQFkCrfONK6+v9AhZypktUtpu4AUDShRfJOE82Qs+G5VwZhlJOhIsAcBCyoJmqEtRxrLw2luv/7EGQfj/CbDFeBYRhSDSAqYAhDAAKAPVoHiGBAKwDpwCAIAJUgYow9pjua2CEO5jKdGu124zifqYFbvKJm6Dz6FS4BegHeHsTPC7rKbQyY3MkAaDppJNIII/c1GtuQ6lOAagnw948z//sQZCGP8J4RVoHmEAAMgCpgGCMAAlQ1WgeEYMAqAKmAIIgAU1jcD6DHqION6fL3nUOAABAr9ALOaPyfQwNkA1Chmy4fRSwszNiyEtaWyWT20h7tS4UizV/VroqRGA4z5zUiGEIQeUD/+xBkJI+wkApWgiEY0g1gOmUYIwACXDVYDARgiCYAqYCRjAAbTRTrQkDPMbzoFREqHqg3QkUQUCEtDNk2csBvqnGhBJJVNHWEzb4TOpYle1QFSKEKINNODvfNW7xTJ4HUgC7isqXY+v/7EGQoj/CNCFaDARgADKA6QCQCAAJIIVgMDGAINADowJCIABMGkv5O2rMg8tNXtUK0UQi9XGudUNrOjZbCQXQVVWqpLhCvRoYsIPY6XeKhKgbZijpFeU1OzFkRjUIsHUgMqWtDIAQG//sQZCuP8JoLVgMCGCAMIcowJAIEAoAtVgwEwsAwgKjAYIgA7/UtKmNU7yIusYXA6TRMXnRQQIMumIhhi/3S4d5tMNI+ZoYm7ooQCXFLciuTs0Bolw2sKzWb30dwDt3dJ0EWdnWsdtD/+xBkLY8wmA1WAeYYAA2AKlUsQgECiCFUDAhgyB8AqUCQjADlrI6mpiSBhYOTLAqKvKYqvGoGw386xAFZitUDGDxEbGl0hjBDJ1mWItaJjbPzekAXr3VB5D2sWIjvqCwltvdeQIo76f/7EGQxD/CWClWDARiyCQAqMBgiAAJ8JVQMBGKAIgCowICYBLR/aLIKoBkfytBR/ILsU69ak61KAeCPNCfKzktJyFAjojoPUkgYnr26/1gVloLJcr7HtQTFtUY40TKTMNZUFH7XOUPx//sQZDaP8J8IVIHhGCIIwCogMEMBArAtUAwgwQApAKiAYQwAZi6NIBqqAjjQZC+GzEYJwRkoAYNCwHS+P1aLKfQ9sUSKqc56VpjAGV0GkTOaDKERbrR0pLP7n3x7+wIU/mz1AeZ8Vmz/+xBkOg/whgtUgeEYQAXgKkAIIwACaCtQB6BBAC2AqACRCAAfjfVOTMYigQFGDAa/fmfNT+0dgAqJFy0ofVu31iECuHkU7GTEzzDBLda4oxgYkdGggikYKu6sMsRpJLw6NJNv1BZuoP/7EGRBD/CiC9OCAwhyDEAqADwjAAJwKUwHmGAIIwDoQCCMAIPT4HCr2SaHtakRo30Wzrx4Xoo1nZqU2wrhQQ4cgLs2br2txbofZHidUscVaM0EOLYpT5Do8MTeVyYYBfSsVyU2N6v5//sQZESPMJYIU4HhGKIMQDolJCMBAlgvSgeYYAAlAOkgUIwE7KEtempjioON5Ee2mCDKg3iFImczE2r0kqEyFudis84sJlJroSCiMRG28Ugvw4xH1yjmMzeF1VsNl0HvYpkStUZWOcb/+xBkSQ/woArRgwYYAAagOhAkIwECiCFGB4RiyDQA54DwjABkQQQURbPmE+k6IR5SndS+0MSpOwJ4N7HTBP6dahvA8FVYeSfUEqZ3FSJGKLkSKNI0CK1r1uNFbVnvQMsZruDPhWlPgP/7EGRND/CWCFGB4xCiBmA58DwCAQJUMUYHjEOALACnQPCIBCz7AJBS3e0c/gLCYCPvPqEKF46qih7puHmdBcM2EisyWPSZqf1UoPgwefO4ohK0T6BkaziWSQ2MFBlcnoowGBVrR3VI//sQZFOP8KEP0QHmGFAMICnARCIAAjhDQggMQcglgKeA8QwAGViucm0q1njXSugQU9ruTI0RkGeUMgIs+/UwSCoAEbigyqK8/cgbkURXSES0ugCVYJYjyqARw0O9QBR5VqoLir3norf/+xBkV4/wlwtQgeEYsArAOcA8AgACUCFCB4RkSC2ApwCQjACuHSKjppx2kS7BAbsSHcADXbHGAQBkG8a+HW4TeeSN4HUInW3tCi4pcD5trW5d//7B3JoZvytK113lIw25i+F7tmkRz//7EGRbj/CLCFAB4RiiCmApsCRDAQJQNTwMBGBILwCmgPCIAJPRFafwtE2K8Uovxk+YpFq/Z4bhSFIg563ys2BqHrOe7P+uMaH+D6l1yDxd6T7YiRTgFYXgPKZWI6JsDwpj31vVSeAA//sQZGCPMHkIUAHhGBAL4DnoPCIBAmwxPAeMwUAtgOaAkIwAVjm39Q5BK66AlwSgSVda3K2Srgb9jqmSW+e2vjsRgX07Tz2sgFQWMDiP014UcyBkA8RhqUUHjOkIYLyHXiuK0uqeWEb/+xBkZY/wkgtPAwEQoArgKZBAQwECRB08B4RgyB6ApsDwiAT01w1uurKED0W8NOBu0sQsVIpn11gWYCbXU0UhpHngq8zW22KPuR/GVRaK6BDDiAAqwe085J6BzY1Y4fBDoJkUIB0r5v/7EGRsDzCZCs4DBzAiDMEJcDwjA0IUIToMGGAILQDmVMCMBFLxKRtptWk1QVs6VRiYkYKxdaELhPOmdMUAirXKldAHAAFAu+svKrE1IcJjRKauFwq60GxFlW6tbA+DAKdAxkDaFQkg//sQZHAPsIgKTgHmGAILgQmVJAITAlgrNgeYwAgqgOZU8IgEklFSHoLV9auOA3zos79BLiGgDuZaEmSum9yUnitg+PPAToPjl0mu815+xcGkT6NfVROTagq9OkGlWWWyAQqtUkqQvp//+xBkdQ/wkAjNgekYAArAKWBAIwEB9Cs2DCRAADEBJYDxCADf9pJYACpx6+c6UFVSqEbFTHKXYoYEAlh15n/QFyrND4+DIQe5PVUYq0YyFkOlggksFqNCP/////////6VvAACFZxOkP/7EGR6jzCIC00DJhBQCoAZ2DwiAQG4FTQMBGBALADmFPCIBGwMfvoDhBKGVuKoMknQSf/6f///////+oCJkFliYsx6RZKFgXinBFA06Kg6dc1v1NIzAb73LLvtpHYB6HcSrlmMSE2v//sQZIIPsJcLS4MDGAAIoCmVMAIBAigfLgeMYAgiAOUAwAwE/7v////////+oZZwh1/hfbQ9KjeEsOGhIJT44BPPvOK/6///////9f/7/1C4BNkNzKydRE0+pyv0nOImydIssHgvJMP/+xBkiQ/wgwnLgeMAYgwgOSBEIgAB+AkuDBhgCCSEZIDxCAVp6wjCTC2I2DdVF3ESHs032npZcptnciKggALUqhVzLGCv3o++VQ+GTpW75i1FS4+vRH4PmAzS9gUD7zVSAOOH42LpXv/7EGSQAzCSBksDCRASCKA5lTAiAYIgFzMJGGAoKgEkQYMMBKagAQwO3OF4G0BjrNDpbV2uTGvr///////+uABVB0ShD+k+aRRVKFHij6miaAji031////////////rhAIAIAYYEqKZ//sQZJaPMKwBywMAGAALwDlVPCIBAoAFLgeIAAApAOSAwIwERj8uyCqtyKoEPb7PNC/WhUbgABJFhz38UZEEVAAJxEYM0htC2JNmVat6CjLV///////////////ow8Zo1QlvaSExoan/+xBkmI/wZwJLAWIYAAjgORA8QwECmAcqB4hgACOApEDxCARre5UAAIEOVvI3bI4PKuQUZABOArWBo/+uKnvM6dLIAAAACAarwz6MAAAHCLNZrq6NABApOIN/XYAQCAASUQtx+joBdP/7EGSgj/DFAcoB4hgADYEI4DwiBgGcByIHhGAAHoDkAQEABIxv9T2///////t0/////9iWL0eqv9cFhdnoUfyw+1ahDDF/2/////////////+hwAAAAAsLcAAACdJkUgAKn3/SFK++//sQZKUDMGMCSAHmGAoNIEkIPEMBAcQfIqYEYGAsAKQU8IAEr////////9Xv/orT0eb/+h1rOlXABAAAD8VH1dOAAAAAEsOwgmDyfD73uLD9dlP//Zv/ud0f/o9++/9yvRx+3o9zzQr/+xBkrY8wRgFIgSEYCAfgKOAwQAECHAseB4wgACqA4+GAgARZax3WQEhqBZW9+6DCbvP//////2///+q///9Kt3pEBXf////////////7//b/r/QVxmr1LV///////+3//f//o//8dv/7EGS5A3CoAccB4gAAC+A45DxAAQHMIx8HjEBoHgCjkYAABJDz/////////////////9YeQu/6//////////2f/7f///0pBCP////////////9MP/9bhyqFpP6zX///////+r/7P/x//sQZL+DMIoCx0GCCAgOwCjwPAAAAbwFHKeAACApAKNhgAAEn6mKX/q9SEw47//////////Tu///Vu/qk/0AeEEn+n///////////bZ/p2f0/S+kIN////////////X///+mBAn6ylj/+xBkxQNwgQLHQeMICglgKNhgAAEBIAUdDAAAIByAo6GAAASP+v/+r/fX/9b//r++w3/+z47NUNbd0Cwy///////////tc//T+9P9352rF00hcr+SMUf//9X///1fv3fXR16NGLYrSv/7EGTSA/BSAUejAAAIF6AosDwAAAE0BRyngAAgPQCjAMCAAAuinWttB4tk5gUj/////p/////t////r/q3e9NcOL/////////o///f///6UUW9FaxCc//////////////+r//oUf////sQZNaHcDMByEDBAAgGADjVRCABgLAFHQSAACBZgKKA8AAA//////////////0qTEFNRTMuOTkuNaqqqqqqqqoVB5J6TEFNRTMuOTkuNaqqqqqqqqqqqqqqqqqqqqqqqqqqqqqqqqr/+xBk5APwRwFHQeAACAdgOOhAIAEEdAUSCAAAAAyA48DwgASqqg43////////////6BbCwX/////////////Yj////ppMQU1FMy45OS41qhQg/////////////9KKertd6XpjbHjBAf/7EGTqj/C6AUUBgRAAEeAosAgAAAKMBRYGAAAAPYDjAJAABMd/////////////d///q9/SH//////////////9f//9VUxBTUUzLjk5LjVVVVVVVVVVVVVVVVVVVVVVVVVVVVVVVVVV//sQZOYP8JgBRYFgAAAMYCjACAAAAGAFGgOAACAHgOMAcIAEVVVVVVVVVVVVVVVVVVVVVVVVVVVVVVVVVVVVVVVVDDmQTEFNRTMuOTkuNaqqqqqqqqqqqqqqqqqqqqqqqqqqqqqqqqr/+xBk9Y/wsAHFAMEAABNgKKAkAAACrAcUBIQAADwA4wAgAACqqqqqqqqqqqqqqqqqqqqqqqqqqqqqqqqqqqqqqqqqKZNMQU1FMy45OS41VVVVVVVVVVVVVVVVVVVVVVVVVVVVVVVVVf/7EGTwj/DfAUSAwAAAFoAooCwAAAP8BxIGAAAASoDiwGAAAFVVVVVVVVVVVVVVVVVVVVVVVVVVVVVVVVVVVVVVVaOUpExBTUUzLjk5LjWqqqqqqqqqqqqqqqqqqqqqqqqqqqqqqqqq//sQZOAP8AYAR4AAAAoUADiwCAAAAggDGAOAAAA5gONAMAAAqqqqqqqqqqqqqqqqqqqqqqqqqqqqHg////////////11TEFNRTMuOTkuNVVVVVVVVVVVVVVVVVVVVVVVVVVVVVVVVVX/+xBk34/wBwBHgAAACgEgKMAMAAEAGAEeAAAAKAMAI4AAAAVVVVVVVVVVVVVVVVVVVVVVVVVVVVVVVVVVVVVVVVVVVSVMQU1FMy45OS41VVVVVVVVVVVVVVVVVVVVVVVVVVVVVVVVVf/7EGTtD/BgAUYAQAAAAOAI0AAAAUAsBRoBAAAgQQCjACAAAFVVVVVVVVVVVVVVVVVVVVVVVVVVVVVVVVVVVVVVVVVVNUxBTUUzLjk5LjVVVVVVVVVVVVVVVVVVVVVVVVVVVVVVVVVV//sQZPoP8LQBxQGAAAAAoBjQBAABAjgHFgQAAAA+AGMAIAAAVVVVVVVVVVVVVVVVVVVVVVVVVVVVVVVVVVVVVVVVVVVVTEFNRTMuOTkuNVVVVVVVVVVVVVVVVVVVVVVVVVVVVVVVVVX/+xBk3w/wCABGgAAACgCAGRAEAAEAGAEgAAAAKAKAI4AAAARVVVVVVVVVVVVVVVVVVVVVVVVVVVVVVVVVVVVVVVVVVZlMQU1FMy45OS41VVVVVVVVVVVVVVVVVVVVVVVVVVVVVVVVVf/7EGTej/AEAMcAIAAIAMAI0AAAAUAUASAAAAAgAAA/wAAABFVVVVVVVVVVVVVVVVVVVVVVVVVVVVVVVVVVVVVVVVVVVUxBTUUzLjk5LjVVVVVVVVVVVVVVVVVVVVVVVVVVVVVVVVVV//sQZN8P8AkBRgBgAAgAgBjgBAABABgBHAAAACgCAGOAEAAEVVVVVVVVVVVVVVVVVVVVVVVVVVVVVVVVVVVVVVVVVVVVTEFNRTMuOTkuNVVVVVVVVVVVVVVVVVVVVVVVVVVVVVVVVVX/+xBk44/wBwBGAAAACgAAD/AAAAEBUAMaAQAAAAAAP8AAAARVVVVVVVVVVVVVVVVVVVVVVVVVVVVVVVVVVVVVVVVVVVVMQU1FMy45OS41VVVVVVVVVVVVVVVVVVVVVVVVVVVVVVVVVf/7EGTeD/AAAH+AAAAIAAAP8AAAAQAQAx4AgAAgAAA/wAAABFVVVVVVVVVVVVVVVVVVVVVVVVVVVVVVVVVVVVVVVVVVVUxBTUUzLjk5LjVVVVVVVVVVVVVVVVVVVVVVVVVVVVVVVVVV//sQZN4P8AAAf4AAAAgAAA/wAAABABADIACAACAAAD/AAAAEVVVVVVVVVVVVVVVVVVVVVVVVVVVVVVVVVVVVVVVVVVVVTEFNRTMuOTkuNVVVVVVVVVVVVVVVVVVVVVVVVVVVVVVVVVX/+xBk3Y/wAAB/gAAACAAAD/AAAAEAAAH+AAAAIAAAP8AAAARVVVVVVVVVVVVVVVVVVVVVVVVVVVVVVVVVVVVVVVVVVVVMQU1FMy45OS41VVVVVVVVVVVVVVVVVVVVVVVVVVVVVVVVVf/7EGTeD/AGAEcAAAAKAAAP8AAAAQAAAf4AAAAgAAA/wAAABFVVVVVVVVVVVVVVVVVVVVVVVVVVVVVVVVVVVVVVVVVVVUxBTUUzLjk5LjVVVVVVVVVVVVVVVVVVVVVVVVVVVVVVVVVV//sQZN2P8AAAf4AAAAgAAA/wAAABAAAB/gAAACAAAD/AAAAEVVVVVVVVVVVVVVVVVVVVVVVVVVVVVVVVVVVVVVVVVVVVTEFNRTMuOTkuNVVVVVVVVVVVVVVVVVVVVVVVVVVVVVVVVVX/+xBk3Y/wAAB/gAAACAAAD/AAAAEAAAH+AAAAIAAAP8AAAARVVVVVVVVVVVVVVVVVVVVVVVVVVVVVVVVVVVVVVVVVVVVMQU1FMy45OS41VVVVVVVVVVVVVVVVVVVVVVVVVVVVVVVVVf/7EGTdj/AAAH+AAAAIAAAP8AAAAQAAAf4AAAAgAAA/wAAABFVVVVVVVVVVVVVVVVVVVVVVVVVVVVVVVVVVVVVVVVVVVUxBTUUzLjk5LjVVVVVVVVVVVVVVVVVVVVVVVVVVVVVVVVVV//sQRN2P8AAAf4AAAAgAAA/wAAABAAAB/gAAACAAAD/AAAAEVVVVVVVVVVVVVVVVVVVVVVVVVVVVVVVVVVVVVVVVVVVVTEFNRTMuOTkuNVVVVVVVVVVVVVVVVVVVVVVVVVVVVVVVVVX/+xBk3Y/wAAB/gAAACAAAD/AAAAEAAAH+AAAAIAAAP8AAAARVVVVVVVVVVVVVVVVVVVVVVVVVVVVVVVVVVVVVVVVVVVVMQU1FMy45OS41VVVVVVVVVVVVVVVVVVVVVVVVVVVVVVVVVf/7EGTdj/AAAH+AAAAIAAAP8AAAAQAAAf4AAAAgAAA/wAAABFVVVVVVVVVVVVVVVVVVVVVVVVVVVVVVVVVVVVVVVVVVVUxBTUUzLjk5LjVVVVVVVVVVVVVVVVVVVVVVVVVVVVVVVVVV//sQZN2P8AAAf4AAAAgAAA/wAAABAAAB/gAAACAAAD/AAAAEVVVVVVVVVVVVVVVVVVVVVVVVVVVVVVVVVVVVVVVVVVVVTEFNRTMuOTkuNVVVVVVVVVVVVVVVVVVVVVVVVVVVVVVVVVX/+xBk3Y/wAAB/gAAACAAAD/AAAAEAAAH+AAAAIAAAP8AAAARVVVVVVVVVVVVVVVVVVVVVVVVVVVVVVVVVVVVVVVVVVVVMQU1FMy45OS41VVVVVVVVVVVVVVVVVVVVVVVVVVVVVVVVVf/7EGTdj/AAAH+AAAAIAAAP8AAAAQAAAf4AAAAgAAA/wAAABFVVVVVVVVVVVVVVVVVVVVVVVVVVVVVVVVVVVVVVVVVVVUxBTUUzLjk5LjVVVVVVVVVVVVVVVVVVVVVVVVVVVVVVVVVV//sQRN2P8AAAf4AAAAgAAA/wAAABAAAB/gAAACAAAD/AAAAEVVVVVVVVVVVVVVVVVVVVVVVVVVVVVVVVVVVVVVVVVVVVTEFNRTMuOTkuNVVVVVVVVVVVVVVVVVVVVVVVVVVVVVVVVVX/+xBk3Y/wAAB/gAAACAAAD/AAAAEAAAH+AAAAIAAAP8AAAARVVVVVVVVVVVVVVVVVVVVVVVVVVVVVVVVVVVVVVVVVVVVMQU1FMy45OS41VVVVVVVVVVVVVVVVVVVVVVVVVVVVVVVVVf/7EETdj/AAAH+AAAAIAAAP8AAAAQAAAf4AAAAgAAA/wAAABFVVVVVVVVVVVVVVVVVVVVVVVVVVVVVVVVVVVVVVVVVVVUxBTUUzLjk5LjVVVVVVVVVVVVVVVVVVVVVVVVVVVVVVVVVV//sQRN2P8AAAf4AAAAgAAA/wAAABAAAB/gAAACAAAD/AAAAEVVVVVVVVVVVVVVVVVVVVVVVVVVVVVVVVVVVVVVVVVVVVTEFNRTMuOTkuNVVVVVVVVVVVVVVVVVVVVVVVVVVVVVVVVVX/+xBk3Y/wAAB/gAAACAAAD/AAAAEAAAH+AAAAIAAAP8AAAARVVVVVVVVVVVVVVVVVVVVVVVVVVVVVVVVVVVVVVVVVVVVMQU1FMy45OS41VVVVVVVVVVVVVVVVVVVVVVVVVVVVVVVVVf/7EGTdj/AAAH+AAAAIAAAP8AAAAQAAAf4AAAAgAAA/wAAABFVVVVVVVVVVVVVVVVVVVVVVVVVVVVVVVVVVVVVVVVVVVUxBTUUzLjk5LjVVVVVVVVVVVVVVVVVVVVVVVVVVVVVVVVVV//sQRN2P8AAAf4AAAAgAAA/wAAABAAAB/gAAACAAAD/AAAAEVVVVVVVVVVVVVVVVVVVVVVVVVVVVVVVVVVVVVVVVVVVVTEFNRTMuOTkuNVVVVVVVVVVVVVVVVVVVVVVVVVVVVVVVVVX/+xBE3Y/wAAB/gAAACAAAD/AAAAEAAAH+AAAAIAAAP8AAAARVVVVVVVVVVVVVVVVVVVVVVVVVVVVVVVVVVVVVVVVVVVVMQU1FMy45OS41VVVVVVVVVVVVVVVVVVVVVVVVVVVVVVVVVf/7EGTdj/AAAH+AAAAIAAAP8AAAAQAAAf4AAAAgAAA/wAAABFVVVVVVVVVVVVVVVVVVVVVVVVVVVVVVVVVVVVVVVVVVVUxBTUUzLjk5LjVVVVVVVVVVVVVVVVVVVVVVVVVVVVVVVVVV//sQZN2P8AAAf4AAAAgAAA/wAAABAAAB/gAAACAAAD/AAAAEVVVVVVVVVVVVVVVVVVVVVVVVVVVVVVVVVVVVVVVVVVVVTEFNRTMuOTkuNVVVVVVVVVVVVVVVVVVVVVVVVVVVVVVVVVX/+xBk3Y/wAAB/gAAACAAAD/AAAAEAAAH+AAAAIAAAP8AAAARVVVVVVVVVVVVVVVVVVVVVVVVVVVVVVVVVVVVVVVVVVVVMQU1FMy45OS41VVVVVVVVVVVVVVVVVVVVVVVVVVVVVVVVVf/7EGTdj/AAAH+AAAAIAAAP8AAAAQAAAf4AAAAgAAA/wAAABFVVVVVVVVVVVVVVVVVVVVVVVVVVVVVVVVVVVVVVVVVVVUxBTUUzLjk5LjVVVVVVVVVVVVVVVVVVVVVVVVVVVVVVVVVV//sQRN2P8AAAf4AAAAgAAA/wAAABAAAB/gAAACAAAD/AAAAEVVVVVVVVVVVVVVVVVVVVVVVVVVVVVVVVVVVVVVVVVVVVTEFNRTMuOTkuNVVVVVVVVVVVVVVVVVVVVVVVVVVVVVVVVVX/+xBk3Y/wAAB/gAAACAAAD/AAAAEAAAH+AAAAIAAAP8AAAARVVVVVVVVVVVVVVVVVVVVVVVVVVVVVVVVVVVVVVVVVVVVMQU1FMy45OS41VVVVVVVVVVVVVVVVVVVVVVVVVVVVVVVVVf/7EGTdj/AAAH+AAAAIAAAP8AAAAQAAAf4AAAAgAAA/wAAABFVVVVVVVVVVVVVVVVVVVVVVVVVVVVVVVVVVVVVVVVVVVUxBTUUzLjk5LjVVVVVVVVVVVVVVVVVVVVVVVVVVVVVVVVVV//sQZN2P8AAAf4AAAAgAAA/wAAABAAAB/gAAACAAAD/AAAAEVVVVVVVVVVVVVVVVVVVVVVVVVVVVVVVVVVVVVVVVVVVVTEFNRTMuOTkuNVVVVVVVVVVVVVVVVVVVVVVVVVVVVVVVVVX/+xBk3Y/wAAB/gAAACAAAD/AAAAEAAAH+AAAAIAAAP8AAAARVVVVVVVVVVVVVVVVVVVVVVVVVVVVVVVVVVVVVVVVVVVVMQU1FMy45OS41VVVVVVVVVVVVVVVVVVVVVVVVVVVVVVVVVf/7EGTdj/AAAH+AAAAIAAAP8AAAAQAAAf4AAAAgAAA/wAAABFVVVVVVVVVVVVVVVVVVVVVVVVVVVVVVVVVVVVVVVVVVVUxBTUUzLjk5LjVVVVVVVVVVVVVVVVVVVVVVVVVVVVVVVVVV//sQRN2P8AAAf4AAAAgAAA/wAAABAAAB/gAAACAAAD/AAAAEVVVVVVVVVVVVVVVVVVVVVVVVVVVVVVVVVVVVVVVVVVVVTEFNRTMuOTkuNVVVVVVVVVVVVVVVVVVVVVVVVVVVVVVVVVX/+xBk3Y/wAAB/gAAACAAAD/AAAAEAAAH+AAAAIAAAP8AAAARVVVVVVVVVVVVVVVVVVVVVVVVVVVVVVVVVVVVVVVVVVVVMQU1FMy45OS41VVVVVVVVVVVVVVVVVVVVVVVVVVVVVVVVVf/7EGTdj/AAAH+AAAAIAAAP8AAAAQAAAf4AAAAgAAA/wAAABFVVVVVVVVVVVVVVVVVVVVVVVVVVVVVVVVVVVVVVVVVVVVVVVVVVVVVVVVVVVVVVVVVVVVVVVVVVVVVVVVVVVVVVVVVV//sQRN2P8AAAf4AAAAgAAA/wAAABAAAB/gAAACAAAD/AAAAEVVVVVVVVVVVVVVVVVVVVVVVVVVVVVVVVVVVVVVVVVVVVVVVVVVVVVVVVVVVVVVVVVVVVVVVVVVVVVVVVVVVVVVVVVVX/+xBk3Y/wAAB/gAAACAAAD/AAAAEAAAH+AAAAIAAAP8AAAARVVVVVVVVVVVVVVVVVVVVVVVVVVVVVVVVVVVVVVVVVVVVVVVVVVVVVVVVVVVVVVVVVVVVVVVVVVVVVVVVVVVVVVVVVVf/7EGTdj/AAAH+AAAAIAAAP8AAAAQAAAf4AAAAgAAA/wAAABFVVVVVVVVVVVVVVVVVVVVVVVVVVVVVVVVVVVVVVVVVVVVVVVVVVVVVVVVVVVVVVVVVVVVVVVVVVVVVVVVVVVVVVVVVV//sQZN2P8AAAf4AAAAgAAA/wAAABAAAB/gAAACAAAD/AAAAEVVVVVVVVVVVVVVVVVVVVVVVVVVVVVVVVVVVVVVVVVVVVVVVVVVVVVVVVVVVVVVVVVVVVVVVVVVVVVVVVVVVVVVVVVVX/+xBk3Y/wAAB/gAAACAAAD/AAAAEAAAH+AAAAIAAAP8AAAARVVVVVVVVVVVVVVVVVVVVVVVVVVVVVVVVVVVVVVVVVVVVVVVVVVVVVVVVVVVVVVVVVVVVVVVVVVVVVVVVVVVVVVVVVVf/7EGTdj/AAAH+AAAAIAAAP8AAAAQAAAf4AAAAgAAA/wAAABFVVVVVVVVVVVVVVVVVVVVVVVVVVVVVVVVVVVVVVVVVVVVVVVVVVVVVVVVVVVVVVVVVVVVVVVVVVVVVVVVVVVVVVVVVV",
"E1": "data:audio/mp3;base64,//uQZAAAAAAAAAAAAAAAAAAAAAAAAAAAAAAAAAAAAAAAAAAAWGluZwAAAA8AAABdAAAnaQACBQgLDRATFhgbHiEjJiYpLC4xNDc5PD9CREdKSk1PUlVYWl1gY2Voa25ucHN2eXt+gYSGiYyPkZSUl5qcn6Klp6qtsLK1uLi7vcDDxsjLztHT1tnc3N7h5Ofp7O/y9Pf6/f8AAAA8TEFNRTMuOTlyBK8AAAAALMgAADUgJAJATQABzAAAJ2nbJ4tIAAAAAAAAAAAAAAAAAAAAAAAAAAAAAAAAAAAAAAAAAAAAAAAAAAAAAAAAAAAAAAAAAAAAAAAAAAAAAAAAAAAAAAAAAAAAAAAAAAAAAAAAAAAAAAAAAAAAAAAAAAAAAAAAAAAAAAAAAAAAAAAAAAAAAAAAAAAAAAAAAAAAAAAAAAAAAAAAAAAAAAAAAAAAAAAAAAAAAAAAAAAAAAAAAAAAAAAAAAAAAAAAAAAAAAAAAAAAAAAAAAAAAAAAAAAAAAAAAAAAAAAAAAAAAAAAAAAAAAAAAAAAAAAAAAAAAAAAAAAA//sQZAAAADIA0i0EAAwAAA/woAABA6hbaBjygAAvgWgXBAAAHAAAIP3EBc3ZMLjlvr7pfH1SJ7vFGHAX0UPqHPPY6HcT1vjAASAAAABg8N/pfoLqMAGER3o1Ny7ZjB3wzi4EGRt8xPn/+xBkCg+wsw3ahyhAAgWgKhXhgAECrDdoBgRhiA8AKNQQAAYn/kAQAKH/6i4HLEpz7tI0OoFhDEjlZl02hRd//7gTftTVhBFT3QJ3NZbHF2NARWI9kBh5PQFAAcb9+n79RAQoDKU5eP/7EGQRDxCZElkB4RjSCEAqZQggAQKYT2IBgGQIKIDp1DCIAIRw432gNyI1WJnisHIuJQRQ706X536X4xVmFLLWeW6nL78qbOqVswBON279oYACABfSt9nl/alPg8xpgpFje9raf/Im//sQZBWPsJkS14HhGFIK4DqVDCMBAmRDYAeEYIglAOoAYBgA0E+8s87MsLyHQqfqxnv9CipHUJvFYCiW2ZwSmB5dCFuaGN8Iaz+pBAk+S6alikfEelnXmFuCSVXtIQo8shISrKZVNwr/+xBkGg/wlwtYAeEQYApAKnAUIwACBAdiBgRAADIA6YCQjADqPS6QpmqCOlAL3ggsmC0d6uX7qj+DHVcKDlkdqlnBaR5ZViVkgDAK8haysqZP75B1WPr38ePOa6Tn2hhazf0KMANzM//7EGQfD/CSAdcB4RgCDCA6cBgjAAKMSVoGCGBAHQBqQAEMAJswWT2F9iZW6GTTcn/NBCt9bq6jOccL1NIUJKESBU9paRAiBww2Mb9HZva7tdgE9vNrHAeka5yVOUvTCeBciTO9voDN//sQZCQP8I4N1wHhGNIMYWpgHAIWAmQfWgwEYIg2gOmAYIgAsk8eHvB3GJqpDIL3UOsQtZ0mhzVNgqFMC8Wd5uZgmZynECwarvvLbv8hCo9Nbipp56ri0Z6Vf4magG1rtIOCP4mfWL//+xBkJo/wmA3WAikYAAxgOlAcAgACXC9aB4wByDEA6QDAiAAoULUh7ACxCtu+3pxexEVQjuVkErvVcL077I21+S7/J3qMJgaH7qw4LRChU+1OjpUZumaONTJb/Q7GFA4pj9rsZO+oSP/7EGQpDzCLCFYDARgyDIG6ZSQCBQJIB1oMBGAINYDpALEIAOHrtYHFT8UPPNNL4uSR0Nq61OdtgYWKJHHUTXoJtrzH5sEixFvI4qbIuMRdAuhZzQ1D6a+IVTkaEBBd+0/bDfKA2bqH//sQZCwP8JYC1gMGCAINoDowGCIAApA3VgyEYggrgOjAsIgAse56x0pdWU1jDGXALjc3Qo+YxCxmpxdm12Lfh9KF7DD+LPUg4e0elQNYRAVe9dMGMoCRFGohy2/D9s4SQg8AFAyz7xb/+xBkLg8wngvVgeEYggygOkAkIgACkCFUDAzBSCqA6VSQmAQxUmWsLhd7NQI6ymtrmTEJgO9QoIyq9gZA9+4oLNs3SCoLVjQ2q2aCM7gApqkJSjS04RqAmt2gDAVAAW7W73NeUAdFMP/7EGQwD/ClEFUB4hggDEA6RSQBAQJILVQMBGCAJACpADCIBKf91plFIbyPEMhOJ2Qn5W3cDVR9TZw41d7UJdrqEKHNHKNHLWTQeAbEaIBe1MLScnBd+si4qA2WIAfk2OTsYpbDGA28//sQZDOPsKwR1AMGEAIKQBpoGAMBAogxUAiMwUgtAOiAwAwAwAdSHfK69t9/SQ/+TcSvkUdFFCqvFClMroMj7h1aQQEKji0tS1KkPABQQ35BzVu/QWwVSMfKfFDVcKIulWMd4k3i2ZX/+xBkNY/wnAxTgwkYAghAKiAYKQEClCtOCAhgiCEAqICQCABboHQgM76Tjl339SoKxsHRddTmNTGje7I4VgqKT3GXLGg2X0v9XoJSym5dWdZzzYUQKEjEF6/P83RVE3L6CI5NCL6fVf/7EGQ7DzCkDNMDAhgACiBKNQxCAQKYLUoHjMNIJwColCCIBAF0UsAW+zOnfTVyPRv6ojwvPtpnbCgNhuo1uGNU2DyFn1eEKH2AwCTbFElapgAhVQc28IaWuy/iC1lagl3HEQiBzqW8//sQZD4P8J4L0oGDMCAGwDoQMCMAAkwlSgwEYggrAOfA8JgAp1m4f767/4k8ACqSj9mXYt5zsjwaYIhhnNyFUcZCKh9DSvWre07MX0QhkGBA/m942iolgaM8d2o5lYLXs2Rtl8LcjAH/+xBkRA8wpgjRAeYwAgggOgAsIgECDCFGB5hAQCmD6KCgCBXQASY1PlQDe+qySBDKhmtC3zGjV2mD/LWO5RZTdYbsKxfLYPmKK6YTAKTYNO3o5RyEKa61alGlhn4VLPVHsEfg12UjWP/7EGRKDzCbA9EB4xgCDGAqBTwiAQKQI0QIDGAIJACooICIBBo2U3UuooZ1aUE3PEroAp/pGSTVNl2RUOqgBHpqSY8Ff7K92tOEZQTKkFUw9RrBU1+G1JAyrEBn0JuFwHiLs8tsllub//sQZE0PsIkHUQHhGIILoDoFPAIBAkwfQAeEQkgmgOcBEIgASg+XMckDSqAOPIjickdbd9E3xS59DV/DUX9YxJoCnsBtKAAUxnRGrh6la+/1LDHBrAYIw4eHXAmNAIRQvXQQI8DZtmH/+xBkUo/wgQjQgSIYgAtA+cBEAhICVDdABgBiAC0A5wDwiAADTZmhJSwMJjHxt/N8nqAwUAZLuoR4ACvLQf3IKGWoFYvbFa1FnbkvMcAxBg6cCTP50kEvMkSPLHZtVSosJRECQpWxov/7EGRXjzCKDc+B4RigBmA5wBgjAQKQOTwHhMMALwDnIMAMBKnBeKNsyXTXtbHZBlQAAVLS7bbfNDLB+suUzhjAoIgsGiKmWGocQkiz1pYXeo2d1+mAI2iRDbteXbU7ENLTcLNnXpVz//sQZF2PMHsLT4HhGLANYDm1PCMBAgwLPgeYIAAmgOaA8IgEHRKhRAACijqiTMqJsqD6FuXeVNvwKQDNzivqf3JclYqR8s5iotOoW5366hRwdwZeaCkLhoPykWYMe3SxsABO00RP1WX/+xBkZA8whArPAwMYAAqAScU8QgECbCc2DADECCMA5oDwjARVEuiboDB0TOY4UwcKCRrdJ2cgCktgmkVvkhmBMEJx4L2TxteS53//ABGgAAkBFd+aEQuAzCpZobxmZQRhgIMIEBTkrv/7EGRqDzCVCE4DBhgSCkAp2DxDAQIkITgHhGKALADlwPCIAB1DbD7WCRDhkbUjb0LScqdxJxI2w05pZdouZNBQLW5FkUxV9RAQ7Y92GkU14fxDom0/KROZS0IzKkJJsBmtXDUrYZah//sQZG+PMKALzQHmGGIMgDmoICMBAggbNAeEYkgyAOWA8QwAjNAAB8E8hC91SqvFQlwNMZQq8qryLWz5qzuP0GH+AHNZnpGqJplEAGxC3wErfpaSENVBB3P8WDPTT1YFrI6FOgLWFMv/+xBkco8wgQLNAwkIAAoAOaU8IwEB6CE2DATBACaApuDBiARbQ/FkWA6oXRsXMCAadbT3Cee87IfA2jnpALlIFhEAEQNSt53zav/////////v/6QfQOkB1JFlLLK1OgWDrgpI0Zdra//7EGR7DzByAU2DAxgCCuApmDwDAQIcHTAHhGIAJYDlAYCMBP////////3//1iflKLrGzSSKhRTaBdGIc8WQlx6Ksbw8Ak0foewFXs7UAzhml9u/2DMwklac5vxoSxlBDO0qiAve7Yo//sQZIMP8HcHS4HoEBALQDkwPEMAAdwtMAeEYmgVgOWA8IgEQg9gKSx2xgrootCtFXjKEpZY5C1pn/qq3/gAulHOWfQy7CD9/k3fWorgAMtWs1YtQRLRYaSAEo6esJMeE20SIunAAQL/+xBkjY8wZwZMAeEYIApgOTAwIwAB7A0sB5hACCCApqBwjAQJCDey/JO/ilXD4AEpmTCV/Ijk0JakWJoKLn52bHJEnsRkgdyaB112LxZNuy9FICLEYFpCkvErVvPLXHLwBngAArDsKv/7EGSYAzCWB8zDBhg4CGA5MDwiAQEMBzIMCGAgGYDmFMCYBpfboaW3uhiVi3EEAAoYN+LVAJICa9qz9TqUsxsWg9o4ABcK0LPX8qAAMs4jDYk3irp8/10EyeD+p8/1f///////1/////sQZKUP8FIBywEmGAoIwCkgPEMBAlgHKgSIYAAnAOQA8IAEZd+76v/9QkJ5JVGTPKnnK6IDvIl3bKrNgAAgEhmhEArT+sWhZfTB4aSPH9IpvUfJEO+7////////////////o6JMQU3/+xBkrw/wnQFKgSEYAAtgSPA8YwEBdAUiB4RAACUApADAiARFqoQAAAAmDLyoAAYQBLgXz/HHNeAClHm4AEAChqD4vyPABQAAJCdZ74NYAAAABIZVzFCC57boBVu7P/+n//////7P///7EGS3DzBzAcgB4RgCC2Ao4DwAAAGUIyAGBEFAK4Cj1PCIBBv/9N5NaahIn2tP/2////f/+v/9P9zm7tjJt7l9qY/dH/Drp2uAAAAwX+rX////////0///////60Qt//////////////sQZMANEIABSKhhGAoLgCj1PCABAbAJIAeMQCAsgOPhgIAE//++v/rRAAIuHphAMiX/////////6tX6P67u6d00fj9n0LUZJ5BdGTbKfXp///////vb/en7OnZT/d1ste4pc8KSxcD/+xBEx4UwbgFHqwAACApgKPBAIgABkAkgp4wAIDgA5GDxCASN/////////u7/+r/+vs1Kz/XorZ9EAAigMR4JfX///T////d//9X///3dK0ktS2dSIIIoW6EO2///////q///5bubXf/7EGTQA3CODMfCABkqBqA49RhAAQHcLR0GAGSgGoDj4PCABO6r+13qo944Hx7//////////d//9P//6awdEvrZ///////////s///pD7///////////////00H3/////////////////sQZNsDcHMBx6nhAAgWADiwPCIAAUwHHAeEQAAXgKNU8AAE/9jfqEh////////////////cisBQYSf93//u/9v/q/8z/37v2f0cdtt0t6UvIaUqKAstenq/6//7P/7qfbT8n+2j1ar/+xBk4oPwWgFIKSAACAPgONAsIAEBCAcep4QAIEmAowDwgARU6t6uOR9LN13F3rNcY/////////9H//9rrvT/ua/tyye9B0xBTUUzLjk5WA5/////////////////6AUPv//////////7EETtBzA6AcdBIQAKCuApFDwAAQCMBx0HhAAgIYDjoPAABP9/99X9/106nJ3/oZo6Tg3////////7f//7ev/6/pq/QkxBTUUzLjk5LjWqqqqqqqqqqqqqqqoVH//////////u9/////sQZP+DcEsBR0HgAAgHYDjoYCABAyAFFAYAAAB5AOJA8AAAoPG///6f6P//7d2/yVVzPu7mdvf7/Xi12PVASWvpcYG1TEFNRTMuOTkuNVVVVVVVVVVVVVVVVVVVVVVVVVVVVVVVVVX/+xBk/YfwoAFGqMAAABDgKLAkAAAAmAcfB4QAMF+A4oAggABVVVVVVVVVVVVVVVVVVVVVVUBJ////////////////6yVMQU1FMy45OS41VVVVVVVVVVVVVVVVVVVVVUg//////+r/+v/7EGT+h/D7AcSB4QAAF0AooDAAAACQBx0GBAAwWgDigLAAAN32s///5rUrZev9N6G7kygff//////////0f/////2dJExBTUUzLjk5LjWqqqqqqqqqqqqqqqqqqqqqqqqqqqqqqqqq//sQZPeP8NYBxQFhAAARACiwJAAAAggHFgMEAAA2gOMAkAAAqqqqqqqqqqqqqqqqqqqqqqqqqqqqqqqqqqqqqqqqCsRVTEFNRTMuOTkuNVVVVVVVVVVVVVVVVVVVVVVVVVVVVVVVVVX/+xBk9I/whgDFgWAAAA+AOLAYAAADcAcSBIQAAAKAJAAAAARVVVVVVVVVVVVVVVVVVVVVVVVVVVVVVVVVVVVVVVVVEZpMQU1FMy45OS41qqqqqqqqqqqqqqqqqqqqqqqqqqqqqqqqqv/7EGT4D/D8AcSBYQAAAIAZAAQAAQLMBRQFgAAAAgBkQBAABKqqqqqqqqqqqqqqqqqqqqqqqqqqqqqqqqqqqqqqqqqZFUxBTUUzLjk5LjVVVVVVVVVVVVVVVVVVVVVVVVVVVVVVVVVV//sQZPqP8AUARwAAAAgPYBjQBAABAugHFASEAABJgOKAYAAAVVVVVVVVVVVVVVVVVVVVVVVVVVVVVVVVVVVVVVVVVUSKTEFNRTMuOTkuNaqqqqqqqqqqqqqqqqqqqqqqqqqqqqqqqqr/+xBk9I/wbgFGAMAAAB1AKJAYAAAAKAUaAYAAIAWAowAgAASqqqqqqqqqqqqqqqqqqqqqqqqqqqqqqqqqqqqqqqqqqpJMQU1FMy45OS41qqqqqqqqqqqqqqqqqqqqqqqqqqqqqqqqqv/7EGTlj/ADAMcAIAAIAAAP8AAAAQHUBxgDAAAAAgBkABAABKqqqqqqqqqqqqqqqqqqqqqqqqqqqqqqqqqqqqqqqqqqlkxBTUUzLjk5LjWqqqqqqqqqqqqqqqqqqqqqqqqqqqqqqqqq//sQZPKP8McBRQDAAAAAAA/wAAABAhAFGASAAAACAGOAEAAEqqqqqqqqqqqqqqqqqqqqqqqqqqqqqqqqqqqqqqqqqqoqTEFNRTMuOTkuNaqqqqqqqqqqqqqqqqqqqqqqqqqqqqqqqqr/+xBk3w/wCwFGgGAACACAGPAEAAEAEAMgAIAAIAAAP8AAAASqqqqqqqqqqqqqqqqqqqqqqqqqqqqqqqqqqqqqqqqqqqpMQU1FMy45OS41qqqqqqqqqqqqqqqqqqqqqqqqqqqqqqqqqv/7EGTej/AFAMaAIAAIAIAY8AQAAQAQAyAAgAAgAAA/wAAABKqqqqqqqqqqqqqqqqqqqqqqqqqqqqqqqqqqqqqqqqqqqkxBTUUzLjk5LjWqqqqqqqqqqqqqqqqqqqqqqqqqqqqqqqqq//sQZN6P8AYAR4AAAAoAAA/wAAABABQBIgAAACAAAD/AAAAEqqqqqqqqqqqqqqqqqqqqqqqqqqqqqqqqqqqqqqqqqqqqTEFNRTMuOTkuNaqqqqqqqqqqqqqqqqqqqqqqqqqqqqqqqqr/+xBk3o/wBQBIgAAACAAAD/AAAAEAGAEaAAAAKAAAP8AAAASqqqqqqqqqqqqqqqqqqqqqqqqqqqqqqqqqqqqqqqqqqqpMQU1FMy45OS41qqqqqqqqqqqqqqqqqqqqqqqqqqqqqqqqqv/7EGTeD/AGAEcAAAAKAAAP8AAAAQAAAf4AAAAgAAA/wAAABKqqqqqqqqqqqqqqqqqqqqqqqqqqqqqqqqqqqqqqqqqqqkxBTUUzLjk5LjWqqqqqqqqqqqqqqqqqqqqqqqqqqqqqqqqq//sQZN4P8AAAf4AAAAgAAA/wAAABABgBHAAAACgAAD/AAAAEqqqqqqqqqqqqqqqqqqqqqqqqqqqqqqqqqqqqqqqqqqqqTEFNRTMuOTkuNaqqqqqqqqqqqqqqqqqqqqqqqqqqqqqqqqr/+xBk3g/wBADHgCAACAAAD/AAAAEAAAH+AAAAIAAAP8AAAASqqqqqqqqqqqqqqqqqqqqqqqqqqqqqqqqqqqqqqqqqqqpMQU1FMy45OS41qqqqqqqqqqqqqqqqqqqqqqqqqqqqqqqqqv/7EGTdj/AAAH+AAAAIAAAP8AAAAQAAAf4AAAAgAAA/wAAABKqqqqqqqqqqqqqqqqqqqqqqqqqqqqqqqqqqqqqqqqqqqkxBTUUzLjk5LjWqqqqqqqqqqqqqqqqqqqqqqqqqqqqqqqqq//sQZN2P8AAAf4AAAAgAAA/wAAABAAAB/gAAACAAAD/AAAAEqqqqqqqqqqqqqqqqqqqqqqqqqqqqqqqqqqqqqqqqqqqqTEFNRTMuOTkuNaqqqqqqqqqqqqqqqqqqqqqqqqqqqqqqqqr/+xBk3Y/wAAB/gAAACAAAD/AAAAEAAAH+AAAAIAAAP8AAAASqqqqqqqqqqqqqqqqqqqqqqqqqqqqqqqqqqqqqqqqqqqpMQU1FMy45OS41qqqqqqqqqqqqqqqqqqqqqqqqqqqqqqqqqv/7EGTdj/AAAH+AAAAIAAAP8AAAAQAAAf4AAAAgAAA/wAAABKqqqqqqqqqqqqqqqqqqqqqqqqqqqqqqqqqqqqqqqqqqqkxBTUUzLjk5LjWqqqqqqqqqqqqqqqqqqqqqqqqqqqqqqqqq//sQZN2P8AAAf4AAAAgAAA/wAAABAAAB/gAAACAAAD/AAAAEqqqqqqqqqqqqqqqqqqqqqqqqqqqqqqqqqqqqqqqqqqqqTEFNRTMuOTkuNaqqqqqqqqqqqqqqqqqqqqqqqqqqqqqqqqr/+xBE3Y/wAAB/gAAACAAAD/AAAAEAAAH+AAAAIAAAP8AAAASqqqqqqqqqqqqqqqqqqqqqqqqqqqqqqqqqqqqqqqqqqqpMQU1FMy45OS41qqqqqqqqqqqqqqqqqqqqqqqqqqqqqqqqqv/7EGTdj/AAAH+AAAAIAAAP8AAAAQAAAf4AAAAgAAA/wAAABKqqqqqqqqqqqqqqqqqqqqqqqqqqqqqqqqqqqqqqqqqqqkxBTUUzLjk5LjWqqqqqqqqqqqqqqqqqqqqqqqqqqqqqqqqq//sQZN2P8AAAf4AAAAgAAA/wAAABAAAB/gAAACAAAD/AAAAEqqqqqqqqqqqqqqqqqqqqqqqqqqqqqqqqqqqqqqqqqqqqTEFNRTMuOTkuNaqqqqqqqqqqqqqqqqqqqqqqqqqqqqqqqqr/+xBk3Y/wAAB/gAAACAAAD/AAAAEAAAH+AAAAIAAAP8AAAASqqqqqqqqqqqqqqqqqqqqqqqqqqqqqqqqqqqqqqqqqqqpMQU1FMy45OS41qqqqqqqqqqqqqqqqqqqqqqqqqqqqqqqqqv/7EGTdj/AAAH+AAAAIAAAP8AAAAQAAAf4AAAAgAAA/wAAABKqqqqqqqqqqqqqqqqqqqqqqqqqqqqqqqqqqqqqqqqqqqkxBTUUzLjk5LjWqqqqqqqqqqqqqqqqqqqqqqqqqqqqqqqqq//sQZN2P8AAAf4AAAAgAAA/wAAABAAAB/gAAACAAAD/AAAAEqqqqqqqqqqqqqqqqqqqqqqqqqqqqqqqqqqqqqqqqqqqqTEFNRTMuOTkuNaqqqqqqqqqqqqqqqqqqqqqqqqqqqqqqqqr/+xBk3Y/wAAB/gAAACAAAD/AAAAEAAAH+AAAAIAAAP8AAAASqqqqqqqqqqqqqqqqqqqqqqqqqqqqqqqqqqqqqqqqqqqpMQU1FMy45OS41qqqqqqqqqqqqqqqqqqqqqqqqqqqqqqqqqv/7EETdj/AAAH+AAAAIAAAP8AAAAQAAAf4AAAAgAAA/wAAABKqqqqqqqqqqqqqqqqqqqqqqqqqqqqqqqqqqqqqqqqqqqkxBTUUzLjk5LjWqqqqqqqqqqqqqqqqqqqqqqqqqqqqqqqqq//sQZN2P8AAAf4AAAAgAAA/wAAABAAAB/gAAACAAAD/AAAAEqqqqqqqqqqqqqqqqqqqqqqqqqqqqqqqqqqqqqqqqqqqqTEFNRTMuOTkuNaqqqqqqqqqqqqqqqqqqqqqqqqqqqqqqqqr/+xBk3Y/wAAB/gAAACAAAD/AAAAEAAAH+AAAAIAAAP8AAAASqqqqqqqqqqqqqqqqqqqqqqqqqqqqqqqqqqqqqqqqqqqpMQU1FMy45OS41qqqqqqqqqqqqqqqqqqqqqqqqqqqqqqqqqv/7EGTdj/AAAH+AAAAIAAAP8AAAAQAAAf4AAAAgAAA/wAAABKqqqqqqqqqqqqqqqqqqqqqqqqqqqqqqqqqqqqqqqqqqqkxBTUUzLjk5LjWqqqqqqqqqqqqqqqqqqqqqqqqqqqqqqqqq//sQZN2P8AAAf4AAAAgAAA/wAAABAAAB/gAAACAAAD/AAAAEqqqqqqqqqqqqqqqqqqqqqqqqqqqqqqqqqqqqqqqqqqqqTEFNRTMuOTkuNaqqqqqqqqqqqqqqqqqqqqqqqqqqqqqqqqr/+xBE3Y/wAAB/gAAACAAAD/AAAAEAAAH+AAAAIAAAP8AAAASqqqqqqqqqqqqqqqqqqqqqqqqqqqqqqqqqqqqqqqqqqqpMQU1FMy45OS41qqqqqqqqqqqqqqqqqqqqqqqqqqqqqqqqqv/7EGTdj/AAAH+AAAAIAAAP8AAAAQAAAf4AAAAgAAA/wAAABKqqqqqqqqqqqqqqqqqqqqqqqqqqqqqqqqqqqqqqqqqqqkxBTUUzLjk5LjWqqqqqqqqqqqqqqqqqqqqqqqqqqqqqqqqq//sQZN2P8AAAf4AAAAgAAA/wAAABAAAB/gAAACAAAD/AAAAEqqqqqqqqqqqqqqqqqqqqqqqqqqqqqqqqqqqqqqqqqqqqTEFNRTMuOTkuNaqqqqqqqqqqqqqqqqqqqqqqqqqqqqqqqqr/+xBk3Y/wAAB/gAAACAAAD/AAAAEAAAH+AAAAIAAAP8AAAASqqqqqqqqqqqqqqqqqqqqqqqqqqqqqqqqqqqqqqqqqqqpMQU1FMy45OS41qqqqqqqqqqqqqqqqqqqqqqqqqqqqqqqqqv/7EGTdj/AAAH+AAAAIAAAP8AAAAQAAAf4AAAAgAAA/wAAABKqqqqqqqqqqqqqqqqqqqqqqqqqqqqqqqqqqqqqqqqqqqkxBTUUzLjk5LjWqqqqqqqqqqqqqqqqqqqqqqqqqqqqqqqqq//sQRN2P8AAAf4AAAAgAAA/wAAABAAAB/gAAACAAAD/AAAAEqqqqqqqqqqqqqqqqqqqqqqqqqqqqqqqqqqqqqqqqqqqqTEFNRTMuOTkuNaqqqqqqqqqqqqqqqqqqqqqqqqqqqqqqqqr/+xBk3Y/wAAB/gAAACAAAD/AAAAEAAAH+AAAAIAAAP8AAAASqqqqqqqqqqqqqqqqqqqqqqqqqqqqqqqqqqqqqqqqqqqpMQU1FMy45OS41qqqqqqqqqqqqqqqqqqqqqqqqqqqqqqqqqv/7EGTdj/AAAH+AAAAIAAAP8AAAAQAAAf4AAAAgAAA/wAAABKqqqqqqqqqqqqqqqqqqqqqqqqqqqqqqqqqqqqqqqqqqqkxBTUUzLjk5LjWqqqqqqqqqqqqqqqqqqqqqqqqqqqqqqqqq//sQZN2P8AAAf4AAAAgAAA/wAAABAAAB/gAAACAAAD/AAAAEqqqqqqqqqqqqqqqqqqqqqqqqqqqqqqqqqqqqqqqqqqqqTEFNRTMuOTkuNaqqqqqqqqqqqqqqqqqqqqqqqqqqqqqqqqr/+xBk3Y/wAAB/gAAACAAAD/AAAAEAAAH+AAAAIAAAP8AAAASqqqqqqqqqqqqqqqqqqqqqqqqqqqqqqqqqqqqqqqqqqqpMQU1FMy45OS41qqqqqqqqqqqqqqqqqqqqqqqqqqqqqqqqqv/7EGTdj/AAAH+AAAAIAAAP8AAAAQAAAf4AAAAgAAA/wAAABKqqqqqqqqqqqqqqqqqqqqqqqqqqqqqqqqqqqqqqqqqqqkxBTUUzLjk5LjWqqqqqqqqqqqqqqqqqqqqqqqqqqqqqqqqq//sQRN2P8AAAf4AAAAgAAA/wAAABAAAB/gAAACAAAD/AAAAEqqqqqqqqqqqqqqqqqqqqqqqqqqqqqqqqqqqqqqqqqqqqTEFNRTMuOTkuNaqqqqqqqqqqqqqqqqqqqqqqqqqqqqqqqqr/+xBk3Y/wAAB/gAAACAAAD/AAAAEAAAH+AAAAIAAAP8AAAASqqqqqqqqqqqqqqqqqqqqqqqqqqqqqqqqqqqqqqqqqqqpMQU1FMy45OS41qqqqqqqqqqqqqqqqqqqqqqqqqqqqqqqqqv/7EGTdj/AAAH+AAAAIAAAP8AAAAQAAAf4AAAAgAAA/wAAABKqqqqqqqqqqqqqqqqqqqqqqqqqqqqqqqqqqqqqqqqqqqqqqqqqqqqqqqqqqqqqqqqqqqqqqqqqqqqqqqqqqqqqqqqqq//sQRN2P8AAAf4AAAAgAAA/wAAABAAAB/gAAACAAAD/AAAAEqqqqqqqqqqqqqqqqqqqqqqqqqqqqqqqqqqqqqqqqqqqqqqqqqqqqqqqqqqqqqqqqqqqqqqqqqqqqqqqqqqqqqqqqqqr/+xBk3Y/wAAB/gAAACAAAD/AAAAEAAAH+AAAAIAAAP8AAAASqqqqqqqqqqqqqqqqqqqqqqqqqqqqqqqqqqqqqqqqqqqqqqqqqqqqqqqqqqqqqqqqqqqqqqqqqqqqqqqqqqqqqqqqqqv/7EGTdj/AAAH+AAAAIAAAP8AAAAQAAAf4AAAAgAAA/wAAABKqqqqqqqqqqqqqqqqqqqqqqqqqqqqqqqqqqqqqqqqqqqqqqqqqqqqqqqqqqqqqqqqqqqqqqqqqqqqqqqqqqqqqqqqqq//sQZN2P8AAAf4AAAAgAAA/wAAABAAAB/gAAACAAAD/AAAAEqqqqqqqqqqqqqqqqqqqqqqqqqqqqqqqqqqqqqqqqqqqqqqqqqqqqqqqqqqqqqqqqqqqqqqqqqqqqqqqqqqqqqqqqqqr/+xBk3Y/wAAB/gAAACAAAD/AAAAEAAAH+AAAAIAAAP8AAAASqqqqqqqqqqqqqqqqqqqqqqqqqqqqqqqqqqqqqqqqqqqqqqqqqqqqqqqqqqqqqqqqqqqqqqqqqqqqqqqqqqqqqqqqqqv/7EGTdj/AAAH+AAAAIAAAP8AAAAQAAAf4AAAAgAAA/wAAABKqqqqqqqqqqqqqqqqqqqqqqqqqqqqqqqqqqqqqqqqqqqqqqqqqqqqqqqqqqqqqqqqqqqqqqqqqqqqqqqqqqqqqqqqqq",
"F1": "data:audio/mp3;base64,//uQZAAAAAAAAAAAAAAAAAAAAAAAAAAAAAAAAAAAAAAAAAAAWGluZwAAAA8AAABdAAAnaQACBQgLDRATFhgbHiEjJiYpLC4xNDc5PD9CREdKSk1PUlVYWl1gY2Voa25ucHN2eXt+gYSGiYyPkZSUl5qcn6Klp6qtsLK1uLi7vcDDxsjLztHT1tnc3N7h5Ofp7O/y9Pf6/f8AAAA8TEFNRTMuOTlyBK8AAAAALMUAADUgJAJATQABzAAAJ2kmtRkbAAAAAAAAAAAAAAAAAAAAAAAAAAAAAAAAAAAAAAAAAAAAAAAAAAAAAAAAAAAAAAAAAAAAAAAAAAAAAAAAAAAAAAAAAAAAAAAAAAAAAAAAAAAAAAAAAAAAAAAAAAAAAAAAAAAAAAAAAAAAAAAAAAAAAAAAAAAAAAAAAAAAAAAAAAAAAAAAAAAAAAAAAAAAAAAAAAAAAAAAAAAAAAAAAAAAAAAAAAAAAAAAAAAAAAAAAAAAAAAAAAAAAAAAAAAAAAAAAAAAAAAAAAAAAAAAAAAAAAAAAAAAAAAAAAAAAAAAAAAA//sQZAAAAFgA0K0EAAgAAA/woAABBAhzZhjzgAgaAGoXAgABHIAABoPvOAhy/+sQ9aE8ji631/TNMUx40fYwXBpn6DQmS8yeQLOf+YvLQzAAAAAAGfFgCDwX/4/iL6XJAUMOzNuyb1D/+xBkCQ/wrwHahzBgAgOAGjXgAAHCpDFoBgRhiA0AKMAAAAbNI//6gAAByQAcQnKRe7M41ISQCIkWy82zW7s/op//qW8WJ/h97RsvCnYzOZ8zGScNtrtSBAAA5+7/1DIOnlGa3LAEt//7EGQSDzCfENmB4RjQBwAKZQQAAQKEQ2IEhGOIHwAqVBAABCY9Qp0jIVswmLwmSSJ37O339C0mYPcKqk/4fC0QXZBOecisJCjDwbiFkAgAXxXtcj34xI2Tko1/JaAf9ufok/bdLzFz//sQZBiPkKcTV4HhEBILQDqVDCMAAlAFYAeEYAgzgKnAkIgALKUF+2h5BhR+tD0qUlaVO0LaanMM21M5Z3JU4WRzmjPljfco4AIAPZxdU36M/SkBilQSrFSksSWl7kxhQILaRA8BUm7/+xBkGo8woRbYAeEY8AtAOrUIIgECLAdgBgRAAB4AayAQjAQr+TqVXRFkA1yI06oQ3xycjNVatcAgfq2SLWKQ+nJHg8MUUxYeLjBM47PDy1rW9KBxzRjXVkakk8tUpW8JsYEfNuJWCv/7EGQgD/CBDNeB4RBwCSA6gAwiAAI8EVwHhEAALYCpgHCMAOAHqTnX258tv2kAMbltpSjxZziyk2DGNkXx2pX61HRvRDz8fvQPIws3sWKnUKPLF/9STbIlBGpbJUpmKXsFbhSXu/Xe//sQZCaP8JMB1oHmGAINIDpQJCIAAgw7WgwIYQArAKmAcIgA5qIexEudEB5EwxNKly40O6D8Flvrpk8DSwMhQJnqVlCPHph7rxMgnooWi7ydeEmWM6kXV6mwYd5kexYZKSyksogSvb7/+xBkKw/wlwtWgwYQAg3gKlAcAwACZCFaCBRggCsA6UCQDABw8ggXOUUPpI0uAUeCW52GouRliRQiksBSc5l/euD1wv3Uu23H1BhBRcZhw7qxAptiMODyV3SIcUKu9azKUDJH7KxzCf/7EGQtj/CcCNaDAhgADOA6QCgjAAJwB1gMBGAIJAcpQIAITZ1o3Tz20iB1TCg4NEdyy1TyAIprxRqmohpWxNUZk9h1TF7MWwcISQSNJRrUuOyRRLOEphetyN5E76xnCpCsnDrETsDC//sQZDEP8I4MVgMBEFAKACpAICYAAmAlWAwMYEgpgKkAMIgAASngIWr+n6soZNowAVIIAP31XekZrAsNPG0ozlWoS0wzGwZ17K2dd+iAWVABINkOyxsXqDakMR44txlv1sggdjosNiv/+xBkNg8wjAhWAwEQUAxAKiA8IgACqCNUB5hgCCQAqiBTMASSO3yTjue0IwAMAkVN0s830hRyFQAwm/Np9FWe1+Ch67e8Okau8EAVgAFu9CH1s/rCBCUb7O9NDTsZISqg7AXNhHQMGv/7EGQ6DzCmDlSDARgiDMAqWCQjAQKsKVIMCGDIKACpoFCIBHfMUC4Eo+sB7EZV2MnVrkHXBoAHo/fB+b7dFHv30j2JKVUWiDrA2i/mkb1kulBiYKD7z0A3trGBVCCGXbEF2kF1XIUH//sQZDuPMKYLVAMDMEIKgAp4BAITAjwxUgeEYkAjgKhAkIgAl+DYbEFai0xJcGiBm5dFAyZ2em/6Q/hAiENBbcWyIuZ0zaTwkC8tfqLwfl03jZwK7rL+WQRudpgD9akP6T7WiCe4oob/+xBkQI8wmAhUAeAYggtAKhAYIwACKCVOB4RiQCeAqSBQiAS9iFOVx/PYj1u9YQkWsU0TuZVloQkknPYY7koQkQdBH+moQsQwalyehXFK4gLHxDTPxmFklbR5N+t15d2wo0t1a6gZJf/7EGRFj/CNCtODARjQBqAqICRCAAJoMUoHhMEALQDoAMCMAHeh8LVGkFPOwNQewUNFB5syBu3cTCOPDcpWCkaC+EvRQirFIxWpWxbHtiAh1uMsKBEbUPdWD1fs3PowljKrGrLgKS5x//sQZEwP8JAO0gHiGJAIYCoQPCIAAkQjSgeIYAAwAKeA8QwA3wY8K48hNTYdhmdKjiq64yU2N0kqTth9yfTVIFRMCZF20WDILujg2gdVtDhTVmcAHQey+cbS+LqkeyOBlRx0sLnHwp7/+xBkUY/wnAjRAwUwAglAOfA8AwACYB9GB4hiQC+A50EADABe8IbR/i8FK8SaJAD8DdmC+czrdSo0gPDNOjTjbjB28Q1pumflvAbCyUhE57sipVaU/S6ZQ0EEcyn7UN4HlEbRmrBOiP/7EGRVj/CfClEB5hBQCqAp4DyjAAJ8H0IHiGJIKwCngPAMAKhQHsR77XgjXWsu4hIBW01JYtDKepq5jKgdy8EPoWoOigul4njj1v9QOMdWGGLQyvDgW0hDgmPP3HJegCGMqD5J97QH//sQZFiPMJULUAMDEBANoCnlPCMBAighQgeMQQgugOdVAIwE+QoJeC8mfTboG5MDelCiDZk7G9oh8gYAC5nReST/brEVCpPmyErgqko6ZkMgOXS02OZOAU9Vsx3Tu2xmmk/ibGqZAu3/+xBkW48wmxHPgeAYggoAKcBgIgACHAdADBhgCCsAp+DxGATpUHBKvB61XB7fZOJCM4lScIw49JTTuSBuBOx31SB4gyaCVeD0tXvp+9CFUgFB5OFkSdQvIpzHmIVwmswNGS1GMclTf//7EGRhDzCQDM+B4hgCDKA5oDxCAAIsITwHjKFILgCmlGCMBLXrofDguuwSCqWgSGwK60ULCmfg9P9qU/QUSt3EB0MGxgjq160hGGDDKM48yM1DhlLxvvZ5LsoqmAABdSPNWJhh1BxZ//sQZGUPEI8Lz4HhGUALoBnYJCIBAkAxOgiEYoAsAObU8IgEYDK7cZ0f4DplHoUKYePm6vkEpLx/sWw4WA6eqpVRMXsEb49ZYKuiIkTf0t0AADJgjVSoT5z9CCoUOVS2htAEhHEDSAn/+xBkaY8wkwrOAwFAogwAKYA8QgACSCM4B4RiCCkApuCQiATgJq3PcbTwgJCaOpW5ZTezvj0IC3QYLdWNR46SFGxQtYT7JZzHSXESOcltJC4g7uUFQC87ZSIESA6m6sJPiBTwxMfWMv/7EGRuD/CTDE2B5hgCBcA5oDwiAQIUITYMBEKIMAKlgPAISFXCQfylyQMqFWVUABgzNYHXmdUWVJycyFa1zn6FDw2JdubsgI9QCiEYBiTGJ1OdvWEAGuMDmqKnIZvu9NU//+CAACaI//sQZHWPMIoHzYMGGAINYEm4MEMBAjAlNAyMowgsgKWBIYgAkByFzuHCqBwpLQ79ZCZV7tkqFL2oPgBVAFdGvWmswD/Gx4X8XbahJ4IkOGo1jVNvI7P//////////SJy3JsyqVYBCFD/+xBkeY8wbwJNgwUQAAwgOYUkIwECeBswDARCSCwBZQGBhAB4Ou3IWTwAI3aViI9UKkPIhzgYraKrZNtX/7/////////+xJIisLWtZHtWt9aYxJqiLA+lIWsSox/KB4OqVpo2CAAVmf/7EGR/D/CaC0uB4RiCCuA5QDxCAAJYLS4HjEEAIQClQYGMBINFOzlfA4LY/61QXJeBKHTx0kpWPdV6DHI4U2A8tyiBfCd+sru812xXAagSqOvNB60KmSUaowAHzUcc8fQLQoMKCL7l//sQZIQD8KIGTUMDGAoJoQkwYEALAVAHMgeIQCAvAOTA8wgAR+AADsL1aAK5TbkIHeE249HRV8GFzYHNJH23VY9BIlFDPKIFl3916l2FuDaezVr3oIJUzcrEgAD3Vgc73UFH/q881Cr/+xBki4MwmwVNywcQCAigOTBgAwEBGAkyB4xgICQA5qCRGATEhlF6AKmq9/KoRIiHeHhllNdTDWAUj0OWWF0HFXr1iRnCBqiCC4BNUpcIT32qUGvGAlVeLUSm52u9L/ZSO2cZ///////7EGSWjzCbAcuB4hAABaApMDwCAQEUBy4GAGAgIQClVGAMBP//////qkEGALBGD+/J0DwKB853lav///////////9X7un0pcAGmgAIwFA6iihW1L1yHL7iYAAAEoVDv9EACqAbgrR///sQZKOP8LECSoHiEAAJwCkAPCIBAPAFKAWEYCAogKQA8IgEqER0+xBDAAZQkmFf64QAAgALecI/YoHMAAAAAngr3oAABCmhe6nWUIEY1dABAAAkWuIjmrMLDN3/9X///////X//93//+xBkrI/wfAHIAWIYAgzASPA8YAACEAkeB4xgCC0A44DzCAT2Jpup/pr1wAA6CAk56w5/t////////////0nhQ///////////////u/+z0sAAAAAGQQ131htlI31Lr+4sb//+rQv/0P/7EGSygTCJAknBhhAIC+A5BTwgAQH8IR4HhEAAMIFj1JEEBKmvtU5vNuvUiPFTsnK6sdJX7LlSzdrZZ/JC4yACwQYQYiwHtbp2Io7f++rbt233ejjdbTS+LsdYbToWNHzgSJ6mjbJt//sQZLgDcGgCR4HmGAALgDj1PMABAcQHIqeIICAdAKPg8IAE7i7WKclr6BqwuUAiUtPOUEkjasAAAAAcwxf9RiMP///////+r////ymv6f/RAJEi/QCgxX////////////9fp////XX/+xBkww/waQHHAeIQAASgOOA8IAEBXAkcBYhgAA6A48DwgAQqC9v/Hf//////r//+n////9SlfSVSB//////////+7///6ltb//ZQUQrX7HS3/Wj/////9Pod/pn2pbxX+AX0N3FT1P/7EGTUg/BPAcaB5gAADOBI0DxAAAFABSMGCAAgUACiwMEAADnIHx2maBYSl////////X///V//q6P9K/UtCnh3/////////////////9IL/////////////pXJa//////////f///X//sQZNwDcIoIx0IgGLoHoCjVRAABgZwJHweIADAdAKNhgAAES////+oKf////////////////+tAGZ///////1/2f/7G//Z/q/7dNQb//////////9/////+kCR///////////X+v7P/+xBk54PwVAHHoeEACAcgOQhEIAEBCAUdDAAAIA2A44DwgAT//6Rb0vpDrQeH/t///////Z///7r9/X/s7470dqQyf////////+v/v0f+/8n//rFowV////9u7//rX/sp/squ7f+1Xf/7EGT6g/BTAcdDAQAIFcAosCwAAAJwBximCAAQRQDiwGCAAM9yXua3pnnaEKP////////////0qlBLNP//////1/9PqZ93/+2pmaRTs33ad6YAJFVMQU1FMy45OS41VVVVVVVVVVVV//sQZPoH8EcBR0HgAAgqYDiAPAAAAHQHHqWEADDdgOHBAIAAVVVVVVVVVVVVVVVVVVVVVVVVSD/////////////////pTEFNRTMuOTkuNVVVVVVVVVVVVVVVVVVVVVVVVVVVVVVVVVX/+xBk5IfwQwFHQYAACBGAOLAwAAAAkAcaoQQAIEgA4sCwgABVVVVVVVVVVVVVVVVVVVVVVVVVVVVVVVVVVVVVVVVVQg1MQU1FMy45OS41VVVVVVVVVVVVVVVVVVVVVVVVVTw3///////7EGTuD/CjAcUB4QAAE4AosDwAAAQ8BRIHgAAAUoDigJCAAP///3M//f/e/f/1/eg7u1Go3//////////////12f/sSkxBTUUzLjk5LjWqqqqqqqqqqqqqqqqqqqqqqqqqqqqqqqqq//sQZOCP8H8BRgFgAAgLoCjQCAAAAlAHFgeAAAA8AGMAUAAAqqqqCDf//////////////7NvrBO///////////////sXTEFNRTMuOTkuNVVVVVVVVVVVVVVVVVVVVVVVVVVVVVVVVVX/+xBk5A/woQHFAMAAAA5gKMAIAAACeAcWAwAAAAWAo0AwAARVVVVVVVVVVVVVVVVVVVVVVVVNH/////////////+z/9RMQU1FMy45OS41qqqqqqqqqqqqqqqqqqqqqqqqqqqqqqqqqv/7EGTqD/CuAUUAwAAAEcA4sCAAAAOsBRIFgAAALQCjADAAAKqqqqqqqqqqqqqqqqqqqqqqqqqqqqqG///////////0x0xBTUUzLjk5LjWqqqqqqqqqqqqqqqqqqqqqqqqqqqqqqqqq//sQZOOP8MYBRQDAAAAA4AjQAAABQBwDHAEAACACgCOAAAAEqqqqqqqqqqqqqqqqqqqqqqqqqqqqqqqqqqqqqqqqqknVTEFNRTMuOTkuNVVVVVVVVVVVVVVVVVVVVVVVVVVVVVVVVVX/+xBE5Q/wAAB/gAAACAAAD/AAAAEAFAEgAAAAIDmAo0AgAABVVVVVVVVVVVVVVVVVVVVVVVVVVVVVVVVVVVVVVVVVVTNMQU1FMy45OS41VVVVVVVVVVVVVVVVVVVVVVVVVVVVVVVVVf/7EGTej/AFAEeAAAAIAAAP8AAAAQAUASIAAAAgAgBjwBAABFVVVVVVVVVVVVVVVVVVVVVVVVVVVVVVVVVVVVVVVVVVQkxBTUUzLjk5LjWqqqqqqqqqqqqqqqqqqqqqqqqqqqqqqqqq//sQZPEP8K0BRQDAAAAAgBkABAABAhAFFgGAAAAAAD/AAAAEqqqqqqqqqqqqqqqqqqqqqqqqqqqqqqqqqqqqqqqqqqqqTEFNRTMuOTkuNaqqqqqqqqqqqqqqqqqqqqqqqqqqqqqqqqr/+xBk7I/wfgHFgEAAAAAAD/AAAAEBxAMYAQAAAAAAP8AAAASqqqqqqqqqqqqqqqqqqqqqqqqqqqqqqqqqqqqqqqqqqipMQU1FMy45OS41qqqqqqqqqqqqqqqqqqqqqqqqqqqqqqqqqv/7EGTlD/AFAEeAAAAIAAAP8AAAAQHIBxgBgAAAAAA/wAAABKqqqqqqqqqqqqqqqqqqqqqqqqqqqqqqqqqqqqqqqqqqqkxBTUUzLjk5LjWqqqqqqqqqqqqqqqqqqqqqqqqqqqqqqqqq//sQZOMP8FEBxgCgAAAAAA/wAAABABwFGgEAACAAAD/AAAAEqqqqqqqqqqqqqqqqqqqqqqqqqqqqqqqqqqqqqqqqqqqqTEFNRTMuOTkuNaqqqqqqqqqqqqqqqqqqqqqqqqqqqqqqqqr/+xBk3o/wBQBHAAAACAAAD/AAAAEAEAMgAIAAIAAAP8AAAASqqqqqqqqqqqqqqqqqqqqqqqqqqqqqqqqqqqqqqqqqqqpMQU1FMy45OS41qqqqqqqqqqqqqqqqqqqqqqqqqqqqqqqqqv/7EGTeD/AEAMgAIAAIAAAP8AAAAQAQAxwAgAAgAAA/wAAABKqqqqqqqqqqqqqqqqqqqqqqqqqqqqqqqqqqqqqqqqqqqkxBTUUzLjk5LjWqqqqqqqqqqqqqqqqqqqqqqqqqqqqqqqqq//sQRN4P8AAAf4AAAAgAAA/wAAABAAAB/gAAACACgCPAAAAEqqqqqqqqqqqqqqqqqqqqqqqqqqqqqqqqqqqqqqqqqqqqTEFNRTMuOTkuNaqqqqqqqqqqqqqqqqqqqqqqqqqqqqqqqqr/+xBk3Y/wAAB/gAAACAAAD/AAAAEAAAH+AAAAIAAAP8AAAASqqqqqqqqqqqqqqqqqqqqqqqqqqqqqqqqqqqqqqqqqqqpMQU1FMy45OS41qqqqqqqqqqqqqqqqqqqqqqqqqqqqqqqqqv/7EGTeD/AEAMcAIAAIAAAP8AAAAQAAAf4AAAAgAAA/wAAABKqqqqqqqqqqqqqqqqqqqqqqqqqqqqqqqqqqqqqqqqqqqkxBTUUzLjk5LjWqqqqqqqqqqqqqqqqqqqqqqqqqqqqqqqqq//sQZN2P8AAAf4AAAAgAAA/wAAABAAAB/gAAACAAAD/AAAAEqqqqqqqqqqqqqqqqqqqqqqqqqqqqqqqqqqqqqqqqqqqqTEFNRTMuOTkuNaqqqqqqqqqqqqqqqqqqqqqqqqqqqqqqqqr/+xBk3Y/wAAB/gAAACAAAD/AAAAEAAAH+AAAAIAAAP8AAAASqqqqqqqqqqqqqqqqqqqqqqqqqqqqqqqqqqqqqqqqqqqpMQU1FMy45OS41qqqqqqqqqqqqqqqqqqqqqqqqqqqqqqqqqv/7EETdj/AAAH+AAAAIAAAP8AAAAQAAAf4AAAAgAAA/wAAABKqqqqqqqqqqqqqqqqqqqqqqqqqqqqqqqqqqqqqqqqqqqkxBTUUzLjk5LjWqqqqqqqqqqqqqqqqqqqqqqqqqqqqqqqqq//sQZN2P8AAAf4AAAAgAAA/wAAABAAAB/gAAACAAAD/AAAAEqqqqqqqqqqqqqqqqqqqqqqqqqqqqqqqqqqqqqqqqqqqqTEFNRTMuOTkuNaqqqqqqqqqqqqqqqqqqqqqqqqqqqqqqqqr/+xBk3Y/wAAB/gAAACAAAD/AAAAEAAAH+AAAAIAAAP8AAAASqqqqqqqqqqqqqqqqqqqqqqqqqqqqqqqqqqqqqqqqqqqpMQU1FMy45OS41qqqqqqqqqqqqqqqqqqqqqqqqqqqqqqqqqv/7EGTdj/AAAH+AAAAIAAAP8AAAAQAAAf4AAAAgAAA/wAAABKqqqqqqqqqqqqqqqqqqqqqqqqqqqqqqqqqqqqqqqqqqqkxBTUUzLjk5LjWqqqqqqqqqqqqqqqqqqqqqqqqqqqqqqqqq//sQZN2P8AAAf4AAAAgAAA/wAAABAAAB/gAAACAAAD/AAAAEqqqqqqqqqqqqqqqqqqqqqqqqqqqqqqqqqqqqqqqqqqqqTEFNRTMuOTkuNaqqqqqqqqqqqqqqqqqqqqqqqqqqqqqqqqr/+xBk3Y/wAAB/gAAACAAAD/AAAAEAAAH+AAAAIAAAP8AAAASqqqqqqqqqqqqqqqqqqqqqqqqqqqqqqqqqqqqqqqqqqqpMQU1FMy45OS41qqqqqqqqqqqqqqqqqqqqqqqqqqqqqqqqqv/7EGTdj/AAAH+AAAAIAAAP8AAAAQAAAf4AAAAgAAA/wAAABKqqqqqqqqqqqqqqqqqqqqqqqqqqqqqqqqqqqqqqqqqqqkxBTUUzLjk5LjWqqqqqqqqqqqqqqqqqqqqqqqqqqqqqqqqq//sQZN2P8AAAf4AAAAgAAA/wAAABAAAB/gAAACAAAD/AAAAEqqqqqqqqqqqqqqqqqqqqqqqqqqqqqqqqqqqqqqqqqqqqTEFNRTMuOTkuNaqqqqqqqqqqqqqqqqqqqqqqqqqqqqqqqqr/+xBk3Y/wAAB/gAAACAAAD/AAAAEAAAH+AAAAIAAAP8AAAASqqqqqqqqqqqqqqqqqqqqqqqqqqqqqqqqqqqqqqqqqqqpMQU1FMy45OS41qqqqqqqqqqqqqqqqqqqqqqqqqqqqqqqqqv/7EETdj/AAAH+AAAAIAAAP8AAAAQAAAf4AAAAgAAA/wAAABKqqqqqqqqqqqqqqqqqqqqqqqqqqqqqqqqqqqqqqqqqqqkxBTUUzLjk5LjWqqqqqqqqqqqqqqqqqqqqqqqqqqqqqqqqq//sQZN2P8AAAf4AAAAgAAA/wAAABAAAB/gAAACAAAD/AAAAEqqqqqqqqqqqqqqqqqqqqqqqqqqqqqqqqqqqqqqqqqqqqTEFNRTMuOTkuNaqqqqqqqqqqqqqqqqqqqqqqqqqqqqqqqqr/+xBk3Y/wAAB/gAAACAAAD/AAAAEAAAH+AAAAIAAAP8AAAASqqqqqqqqqqqqqqqqqqqqqqqqqqqqqqqqqqqqqqqqqqqpMQU1FMy45OS41qqqqqqqqqqqqqqqqqqqqqqqqqqqqqqqqqv/7EGTdj/AAAH+AAAAIAAAP8AAAAQAAAf4AAAAgAAA/wAAABKqqqqqqqqqqqqqqqqqqqqqqqqqqqqqqqqqqqqqqqqqqqkxBTUUzLjk5LjWqqqqqqqqqqqqqqqqqqqqqqqqqqqqqqqqq//sQRN2P8AAAf4AAAAgAAA/wAAABAAAB/gAAACAAAD/AAAAEqqqqqqqqqqqqqqqqqqqqqqqqqqqqqqqqqqqqqqqqqqqqTEFNRTMuOTkuNaqqqqqqqqqqqqqqqqqqqqqqqqqqqqqqqqr/+xBE3Y/wAAB/gAAACAAAD/AAAAEAAAH+AAAAIAAAP8AAAASqqqqqqqqqqqqqqqqqqqqqqqqqqqqqqqqqqqqqqqqqqqpMQU1FMy45OS41qqqqqqqqqqqqqqqqqqqqqqqqqqqqqqqqqv/7EGTdj/AAAH+AAAAIAAAP8AAAAQAAAf4AAAAgAAA/wAAABKqqqqqqqqqqqqqqqqqqqqqqqqqqqqqqqqqqqqqqqqqqqkxBTUUzLjk5LjWqqqqqqqqqqqqqqqqqqqqqqqqqqqqqqqqq//sQZN2P8AAAf4AAAAgAAA/wAAABAAAB/gAAACAAAD/AAAAEqqqqqqqqqqqqqqqqqqqqqqqqqqqqqqqqqqqqqqqqqqqqTEFNRTMuOTkuNaqqqqqqqqqqqqqqqqqqqqqqqqqqqqqqqqr/+xBk3Y/wAAB/gAAACAAAD/AAAAEAAAH+AAAAIAAAP8AAAASqqqqqqqqqqqqqqqqqqqqqqqqqqqqqqqqqqqqqqqqqqqpMQU1FMy45OS41qqqqqqqqqqqqqqqqqqqqqqqqqqqqqqqqqv/7EGTdj/AAAH+AAAAIAAAP8AAAAQAAAf4AAAAgAAA/wAAABKqqqqqqqqqqqqqqqqqqqqqqqqqqqqqqqqqqqqqqqqqqqkxBTUUzLjk5LjWqqqqqqqqqqqqqqqqqqqqqqqqqqqqqqqqq//sQRN2P8AAAf4AAAAgAAA/wAAABAAAB/gAAACAAAD/AAAAEqqqqqqqqqqqqqqqqqqqqqqqqqqqqqqqqqqqqqqqqqqqqTEFNRTMuOTkuNaqqqqqqqqqqqqqqqqqqqqqqqqqqqqqqqqr/+xBk3Y/wAAB/gAAACAAAD/AAAAEAAAH+AAAAIAAAP8AAAASqqqqqqqqqqqqqqqqqqqqqqqqqqqqqqqqqqqqqqqqqqqpMQU1FMy45OS41qqqqqqqqqqqqqqqqqqqqqqqqqqqqqqqqqv/7EGTdj/AAAH+AAAAIAAAP8AAAAQAAAf4AAAAgAAA/wAAABKqqqqqqqqqqqqqqqqqqqqqqqqqqqqqqqqqqqqqqqqqqqkxBTUUzLjk5LjWqqqqqqqqqqqqqqqqqqqqqqqqqqqqqqqqq//sQZN2P8AAAf4AAAAgAAA/wAAABAAAB/gAAACAAAD/AAAAEqqqqqqqqqqqqqqqqqqqqqqqqqqqqqqqqqqqqqqqqqqqqTEFNRTMuOTkuNaqqqqqqqqqqqqqqqqqqqqqqqqqqqqqqqqr/+xBk3Y/wAAB/gAAACAAAD/AAAAEAAAH+AAAAIAAAP8AAAASqqqqqqqqqqqqqqqqqqqqqqqqqqqqqqqqqqqqqqqqqqqpMQU1FMy45OS41qqqqqqqqqqqqqqqqqqqqqqqqqqqqqqqqqv/7EGTdj/AAAH+AAAAIAAAP8AAAAQAAAf4AAAAgAAA/wAAABKqqqqqqqqqqqqqqqqqqqqqqqqqqqqqqqqqqqqqqqqqqqkxBTUUzLjk5LjWqqqqqqqqqqqqqqqqqqqqqqqqqqqqqqqqq//sQRN2P8AAAf4AAAAgAAA/wAAABAAAB/gAAACAAAD/AAAAEqqqqqqqqqqqqqqqqqqqqqqqqqqqqqqqqqqqqqqqqqqqqTEFNRTMuOTkuNaqqqqqqqqqqqqqqqqqqqqqqqqqqqqqqqqr/+xBk3Y/wAAB/gAAACAAAD/AAAAEAAAH+AAAAIAAAP8AAAASqqqqqqqqqqqqqqqqqqqqqqqqqqqqqqqqqqqqqqqqqqqpMQU1FMy45OS41qqqqqqqqqqqqqqqqqqqqqqqqqqqqqqqqqv/7EGTdj/AAAH+AAAAIAAAP8AAAAQAAAf4AAAAgAAA/wAAABKqqqqqqqqqqqqqqqqqqqqqqqqqqqqqqqqqqqqqqqqqqqqqqqqqqqqqqqqqqqqqqqqqqqqqqqqqqqqqqqqqqqqqqqqqq//sQRN2P8AAAf4AAAAgAAA/wAAABAAAB/gAAACAAAD/AAAAEqqqqqqqqqqqqqqqqqqqqqqqqqqqqqqqqqqqqqqqqqqqqqqqqqqqqqqqqqqqqqqqqqqqqqqqqqqqqqqqqqqqqqqqqqqr/+xBk3Y/wAAB/gAAACAAAD/AAAAEAAAH+AAAAIAAAP8AAAASqqqqqqqqqqqqqqqqqqqqqqqqqqqqqqqqqqqqqqqqqqqqqqqqqqqqqqqqqqqqqqqqqqqqqqqqqqqqqqqqqqqqqqqqqqv/7EGTdj/AAAH+AAAAIAAAP8AAAAQAAAf4AAAAgAAA/wAAABKqqqqqqqqqqqqqqqqqqqqqqqqqqqqqqqqqqqqqqqqqqqqqqqqqqqqqqqqqqqqqqqqqqqqqqqqqqqqqqqqqqqqqqqqqq//sQZN2P8AAAf4AAAAgAAA/wAAABAAAB/gAAACAAAD/AAAAEqqqqqqqqqqqqqqqqqqqqqqqqqqqqqqqqqqqqqqqqqqqqqqqqqqqqqqqqqqqqqqqqqqqqqqqqqqqqqqqqqqqqqqqqqqr/+xBk3Y/wAAB/gAAACAAAD/AAAAEAAAH+AAAAIAAAP8AAAASqqqqqqqqqqqqqqqqqqqqqqqqqqqqqqqqqqqqqqqqqqqqqqqqqqqqqqqqqqqqqqqqqqqqqqqqqqqqqqqqqqqqqqqqqqv/7EGTdj/AAAH+AAAAIAAAP8AAAAQAAAf4AAAAgAAA/wAAABKqqqqqqqqqqqqqqqqqqqqqqqqqqqqqqqqqqqqqqqqqqqqqqqqqqqqqqqqqqqqqqqqqqqqqqqqqqqqqqqqqqqqqqqqqq",
"Gb1": "data:audio/mp3;base64,//uQZAAAAAAAAAAAAAAAAAAAAAAAAAAAAAAAAAAAAAAAAAAAWGluZwAAAA8AAABdAAAnaQACBQgLDRATFhgbHiEjJiYpLC4xNDc5PD9CREdKSk1PUlVYWl1gY2Voa25ucHN2eXt+gYSGiYyPkZSUl5qcn6Klp6qtsLK1uLi7vcDDxsjLztHT1tnc3N7h5Ofp7O/y9Pf6/f8AAAA8TEFNRTMuOTlyBK8AAAAALMgAADUgJAJATQABzAAAJ2m2GAskAAAAAAAAAAAAAAAAAAAAAAAAAAAAAAAAAAAAAAAAAAAAAAAAAAAAAAAAAAAAAAAAAAAAAAAAAAAAAAAAAAAAAAAAAAAAAAAAAAAAAAAAAAAAAAAAAAAAAAAAAAAAAAAAAAAAAAAAAAAAAAAAAAAAAAAAAAAAAAAAAAAAAAAAAAAAAAAAAAAAAAAAAAAAAAAAAAAAAAAAAAAAAAAAAAAAAAAAAAAAAAAAAAAAAAAAAAAAAAAAAAAAAAAAAAAAAAAAAAAAAAAAAAAAAAAAAAAAAAAAAAAAAAAAAAAAAAAAAAAA//sQZAAAAEQA0cUEAAoAAA/woAABA+BxaBjRAAAaAGoXAgABAmAAAAMh/mQAV8tCaJhpW2vUyaalYMDGEcfFkL52Ichzt86cG8/+jAAAAAAGfCgCBMXdlqnohuXYMNSBlNC77Qv0Os//+xBkCw+wwg3ahyhgAgegGijgAAECbD1oB4RhgBkA6FQgAAR//sQACgAD3/vVQUsSc2bX2FqzUEZWA8LG1LaIunDCPqR/oqUhhpR2nM7OjniQXYtgaEwSTKEeisBLABz+f93d0pA8B//7EGQQDxCiDlkBgRDwCUAKZQAAAAJwQ2QEhGMILwAqFBCJPIp5YstYfvVu63N4PVOIyaI8SqATv0bd2f1Jo0+lM8kA3Laq90OVvI5FGwZyLnI173/iXIAgAzduYO6OpTNCIL0uuljR//sQZBOPsKUP2AHhGEIMACqFDGEAAnRFYAiEQwAZgKpAUIgAbFBbO6c5TbKMqTMscuB/7f/ZL0ILhW9m7EpPag2n0kZYbWMTH5DXZahIa2c0qKSY65ymKfRDESHZSmOOyJyEmuNiObr/+xBkGA/wpAlXgYAZAgygKoAcIgACVAleB4hgAB6A6gAwCACTFReqAf6nMX21/XUs0MGB6/ULGx30HuiaQjPcZr5fn5AS+tGhq9SSfSYIqBd5D66ncaJBAFRQgUXJNV12UQGc+xKr5P/7EGQcD/CjB1cB4RgSCQA6kAwjAAKQJ1wHjEAAKoCpwDCIANza1I61UoPEEzlIfKTE+mkMl96er25x91bBvu2sVMjDTb7uuoRYDn+XPhIVAocdAp2lN6Uphg/n893QKuwhlsMMalsC//sQZB+P8J4MVoHjEGIKwCpwJEMAAhwHWgwIYAA1BemAkIg41bmQx8SsnWti0Gd0YvnBV96vrtiN+JXyxlSRDcy7dpGwDV2g6CBJwZ7DNK3yQgT2sTDze1isqfsMFUt61xKgWEj60p3/+xBkIw/wqQxWAwEYwgxgKmAkAwACKCNaB4RhQDCAqUCQiAD99pghiMlICN3coPl36XoQZcWgDZeNygvgfIzFY9KUGT3NdplRt7bSDYqDj9bCaKxE5u68C9KGykFNsAehLFBbGrmHVv/7EGQlj/CHC9aCARggDUEqUCgCMgIoPVgJBGFANgCpAMEIADTMgilmosBu/ILisiy99ya0ZyIow2XfO4mzKxe6dt3Pv/9BgjXfgnGkF+WvetUdyRBHY0z37CC0Qk0dtOp3oeVUCWpM//sQZCkP8JwMVgMBGMALACpQGCIAAjgFWgwMYAgugKjAIIgAyh5S5WcWONd8J0XC7JlEw3cgaUHB5y04mkQBAIlUJTtPZj6VLwPKz+7ktRBsccFQGp676bCqaCT/EO3R0kEnHnM7cEL/+xBkLQ8wkglVgwIYQAmgOkAMJgACbDFWDARhQCkA6hCQDATlGoZdnDmEh6jMwfTTUmibsqWw4yhlERLSQQYTcDRVt8ScgbJ2o1TzjVLa4E8AIF6eSU5cdvV6wK8TAtVSmoxuYpxacf/7EGQyD/CSClUB4RgwBqA6QCQiAAKAK1IMBMMAM4DoQPCIAPHjvO7xJ6v7RLCD/fiHNX/dqQhKlGYhLsFyLgEHROh65CmlrGovxI6/zVISQiwkrv2B9Qu9Yrxp978fpQDLPsYqNeZ1//sQZDcPcI0L1IHlGDILoCpVFEMBApglUAiEYognAKkUYIgELu1qJVLeBoOUy1eZOTTdSBlGPVSuxK8U57VWJjOytNyzvUAE06yLI0WezA4mHieXXi3fYpj/paGUrFr6Hd2mFPcQM+n/+xBkOw/whgFUgeEYAAggOhA8JgACFAlQB5xACCuAqECQiADdTmHoZV2cHcWR++F6H9BiE/QT76b9ECkSxWGLerLewweUfaSbIu/QoEPzz26KD4BXC2GRCJhJSghViGwqhC97to7BQv/7EGRCj/CZDFODAxgADEAqADwiAAIQI0oGBGIAL4CoAPCMAObTpbsv25t0mkogjD2JCmikLI2A3Z4EFAoXWrqctGZGEqjuWS4lj+mOCyQu2Zt1QumQ3wrFaOt/7VWB6Nt+ReSCqCwd//sQZEaP8JwL0gHjEGIH4CoQCEIAAjAhSAwYQEAWgOhAgAgEa/t1JgZoE5LJf+KIF5x3Kj4afDukQZWAS22XcgAN5OoaBDMzl3Kt2EFLWIpntrk6hpCgF9jHiZBUbHP9y0kDQiRqaA//+xBkTw8wmgjRgeMQUgwAKeA8IgACiCNGB4UCQCoAqBTxmASoI4psUIIOEqS7bM7EOB4f2sQU0nP6ai/ANKojm6b8bE2cDnpQfJ2FgAPGUM9tB+4hT1UqMazb9C9X6IY/eu2w6VHEJP/7EGRSD/CSCVEDBhgCDOGJ0DwiDgI0NUIHiGAAKgCnQPCMAEjB5Y7dL7g8r1UeQAByjJDK+1Gqg6JjwCcLdAp4vTmplL5gW/9QggXKgIzsA9wwtIhk8Gz1qBVeoUJVCpTTn75JynJV//sQZFYPMIIMUIGDEGAMwCnAPCMAAkArQgeEQoAtAKeVAQwEGUQCADJHJPNyVAdNQ9LA6XWqilJ4AAIGN9bEzNBPu76AUQL+iBmkCtpevBYk73O5bX7HYa/W6RcpYp9aN4MK8ZupYR//+xBkWo8wgAfQAeEQogxgKeVgIwECDDlAB4RgQCeApwERCAAt3URgwyTR0JAKAQA2GBHpNvr/+s7hqSwhcpZc4iRt6hrnOsbbgpBA3etOuhkDpOdhblLpKTjRvDBenfoMX0KTB4Edq//7EGRhDzCJCU+BgRgACoApsDwiAAJcDTwHjEAAKwCnIPCIBKDdjXeojZOKrBz8ihDRBsoOXxEpg4YEUCrU4FZsraor96pKcPkgWqmrOjVnAEMttRKVvYaJ5JtAAuoPIG9jaTEW31P///sQZGYPMJoLToMCGAANQYm1CAJDAjgNPAeMQAglgKZA8IwArjfYThabA6oxKdoUhW5dJfBEgs7xYNaKe+AE+NNQKKOZ3FI7XeJhlNyd5mBgKKAAwdduyATxKI9hrC+JO4BCQ4KApTD/+xBkag8wfwvPAeEYkAxgOcg8BgECJDE6B4xCSBiA5oCwiATFavLC5EEm+FTS2uc1/3aKCXEbAUnVigrNykwzCB6lf1gyzjAmW3Aa1X6Bwaz7OINSQgq1+AyY2Ro0lhCKfW+VE0oWKP/7EGRyDzCTC82BgRiSCmApcEAiAAIQJzYHhGKAMgCmoPCMBFlUAGFj0wpw1LhcSteo23ehh4ADBHvA9/iR7aKqXwjhZUFR9Tz43TXWnMAMwgS2f+pOuiVVUAACmFAmXG5K+E0styFO//sQZHcDMJ8MTIMhGIIMwCmFPGIBAhgxOKwEQmAggKYA8IgE/+gGjAPem24v/9ByjfHDz53Qkmqz////////////oJTvYEFfp3Fxa2n7qjAF8O7XKQMsiqPrf9X////////9STQABVb/+xBkfAMwmwrNqwMQOgjAKgQgwwECaDsuCCRgADCApQDAjAAWj3N6aA04OB0hrXJgFnWKBgewqdYK50n/XSjSrJk84CFchytBcibUM2a0IJ4QISYoSQh1m7o1y4WORCmxQcKHTCgYNP/7EGSAD/CFC8wCIhhgCeA5QDwiAAH0KzAMBGMAI4DkwPAMBGMtTqM0HSMPTvAzVGRe3Wpqg04ZuIp2tUzpwMQcqkkCLByUdculZMlILWN/juNAMGIE4lf4bxzn7EEMYd9gdpFVZAAN//sQZIiHMI4CTUMGEAgMgDlVYCIBAZAJNKgMQCgjAKag8JgEoDgIahmwJLTLj5u9UGQAA7DEGnpWRqW5QWD6FpEXWFA9CqwqLOb1G3akQAAgSqG+v6ZoBwLEcUgUgLKG5cIu7efo5AD/+xBkkIPwmAxMQgEYyAjgKSAsQwACfAcsB4hAAC4EZEGAiABAAA1wMwQl/Srr5IySCUfPMdA4AaIyC3qa/l4AAEDWDyXbsywO8REW6lgoistilYaEQH/cmQEFkBPDlRLsb5w7LmSWrf/7EGSUjzCjAksB4hgACaA5RTAjAQFEByoEgEAAKgCkAMEMADgASiZL/12BAhNJDhxJCK7YqETg9aHlYAAAABlQtN+CJRICLIS9VNEk4jACaBKFq+n//////////////9n+lYCAEAgs//sQZJ0P8I4MSAHhEOALYDjwLCIAAgwLIAwEQAAvgWOA8QAAoiSx/nucSEcZBI9NVX/R/////7v6//vZ0bvtd//r+qAh+FYtHxSAAcakClWBAAEZCeE7oiZ714AAAAAKgwgwEJMdC2D/+xBkog/wcgvIAwEYUAggOPA8IAECTAkeB5hgCBgApADwAAQiAp1///////0//0fr/r//6/Z/0Cogu/7f/////////////1CEMf//////////////qFQiGnboY36+j//////////////7EGSsgzCLDEjB4TB4DSA45TwgAQIUCR4HiGAAJwDjoYCABv+1dcACEuqAAAAADoweuAAAF8ZkVaVPf////////////////0okawf+v//wLf9X/+nXR/agv9z7nE7NZFk35xR1N6K4//sQZLIDMHACRwGDGAALADj4REABAjgFHqeEYCAkgOOg8IAEuopteNna6oAAACoAxD/////////////////12EngKLIavYKof6+ulNPZR9tt8Mt6JGyeYoapPKQyld6B4moUt9rmkpX/+xBkugFwWQJHAeIQCAVgOOAwIAEB/AUfCAQAIBkA46GAAARaXHnJalyClKkrkBSxp9gwDY8PKmAMT///////////7/Z//R//0gcjbhL/////////////////RSpV5tzPdt9u7XcvqP/7EGTIg3CCAcgjAQAIB2A5CGAgAYF4CR8MHAAgUIDjFQEAAvP/DTPKSXcu5jE8h0KbYs8aWlcKIhylAOGSiGiso+jD00fUwjUfLOSlxcSoK/1///////////nP3//9NK+noAl///////sQZM6DcF0BSCMAAAgYoDigQCIAANgHHKYEACAVAKOhgAAG////9Xv////9/MfsFwIYv7/T////////9/9GTT/+pf2Z1LtRoMIfo///////////+/6uqn/FTaXFTEFNRTMuOTkuNVX/+xBk2AdwVwHGqeEACAbgOQgsIAEAqAcaAwgAIFOA4sDwgAAsOVEx//////////2ZChn27L3u/I0qa1d7r72i+rdegEpMQU1FMy45OS41qqqqiP//////////////QGf////////////7EGTkD3B9AcaB4AAADiA40CwAAAKsBxYGBAAADIDjlGCABv//6f/RTTYi1mHII//////////v3e///rpvUXTv/WzQmkxBTUUzLjk5LjWqqqqqqqqqqqqqqqqqqqqqqqqqqqqqqqqq//sQZOqHcDwBx8IBAAwFYDjVMCABAhgFGAeAACCWgOIA8IAAqqqqqqqqqqqqqqqqqmDf//////////6f/0Us/+v/XPJVTEFNRTMuOTkuNVVVVVVVVVVVVVVVVVVVVVVVVVVVVQp/////+xBk6ofwoQFGKSAACAGgKMAkAAEHKAUODAAAAAUAowAwAAT/////////7v//+teriqBS/////////////R///xXu/QpMQU1FMy45OS41qqqqqqqqqqqqqqqqqqqqqqqqqqqqqqqqKP/7EGTkD/CPAUWBAQAAAYAo0BgAAQA0BRoEgAAgOoBjQGAAAD/////////////////eiSCv////////////7v1///+kqkxBTUUzLjk5LjWqqqqqqqqqqqqqqqqqqqqqqqqqqqqqqqqq//sQZPQP8bIBQ4HgAAAA4AjgAAABQnQHFAMAAABJAKLAYAAAqqqqqqqqqqqqqqqqqqqqqqqqqqqqqqqqqqqqqqqqqpjqTEFNRTMuOTkuNaqqqqqqqqqqqqqqqqqqqqqqqqqqqqqqqqr/+xBk54/wvAHFAMEAABKgOKAIIAAAHAEeAAAAKAMAI0AAAAWqqqqqqqqqqqqqqqqqqqqqqqqqqqqqqqqqqqqqqqqqmRVMQU1FMy45OS41VVVVVVVVVVVVVVVVVVVVVVVVVVVVVVVVVf/7EGTuD/ANAUaAwAAIAAAP8AAAAQO8BRIEgAAAA4BjQCAABFVVVVVVVVVVVVVVVVVVVVVVVVVVVVVVVVVVVVVVVVVVJUxBTUUzLjk5LjVVVVVVVVVVVVVVVVVVVVVVVVVVVVVVVVVV//sQZPkP8GUBRoBAAAAT4BiwCAAAAqwHFAOAAAACgCPAAAAEVVVVVVVVVVVVVVVVVVVVVVVVVVVVVVVVVVVVVVVVVVVVTEFNRTMuOTkuNVVVVVVVVVVVVVVVVVVVVVVVVVVVVVVVVVX/+xBk54/wjQHFgMAAAADACQAAAAFAGAEgAAAAKAAAP8AAAARVVVVVVVVVVVVVVVVVVVVVVVVVVVVVVVVVVVVVVVVVVVVMQU1FMy45OS41VVVVVVVVVVVVVVVVVVVVVVVVVVVVVVVVVf/7EGTwD/CRAMWAoAAAAKAI8AAAAQI0BxYDAAAAAAA/wAAABFVVVVVVVVVVVVVVVVVVVVVVVVVVVVVVVVVVVVVVVVVVVUxBTUUzLjk5LjVVVVVVVVVVVVVVVVVVVVVVVVVVVVVVVVVV//sQZO6P8HwBRgDAAAAAwAjQAAABQhAHFgGAAAACAGOAEAAEVVVVVVVVVVVVVVVVVVVVVVVVVVVVVVVVVVVVVVVVVVVVTEFNRTMuOTkuNVVVVVVVVVVVVVVVVVVVVVVVVVVVVVVVVVX/+xBk3o/wBgBGgAAACgAAD/AAAAEAEAMiAIAAIAAAP8AAAARVVVVVVVVVVVVVVVVVVVVVVVVVVVVVVVVVVVVVVVVVVVVMQU1FMy45OS41VVVVVVVVVVVVVVVVVVVVVVVVVVVVVVVVVf/7EGTej/AGAEcAAAAKAAAP8AAAAQAUARwAAAAgAAA/wAAABFVVVVVVVVVVVVVVVVVVVVVVVVVVVVVVVVVVVVVVVVVVVUxBTUUzLjk5LjVVVVVVVVVVVVVVVVVVVVVVVVVVVVVVVVVV//sQZN4P8AQAxwAgAAgAAA/wAAABAAAB/gAAACAAAD/AAAAEVVVVVVVVVVVVVVVVVVVVVVVVVVVVVVVVVVVVVVVVVVVVTEFNRTMuOTkuNVVVVVVVVVVVVVVVVVVVVVVVVVVVVVVVVVX/+xBk3Y/wAAB/gAAACAAAD/AAAAEAAAH+AAAAIAAAP8AAAARVVVVVVVVVVVVVVVVVVVVVVVVVVVVVVVVVVVVVVVVVVVVMQU1FMy45OS41VVVVVVVVVVVVVVVVVVVVVVVVVVVVVVVVVf/7EGTdj/AAAH+AAAAIAAAP8AAAAQAAAf4AAAAgAAA/wAAABFVVVVVVVVVVVVVVVVVVVVVVVVVVVVVVVVVVVVVVVVVVVUxBTUUzLjk5LjVVVVVVVVVVVVVVVVVVVVVVVVVVVVVVVVVV//sQZN2P8AAAf4AAAAgAAA/wAAABAAAB/gAAACAAAD/AAAAEVVVVVVVVVVVVVVVVVVVVVVVVVVVVVVVVVVVVVVVVVVVVTEFNRTMuOTkuNVVVVVVVVVVVVVVVVVVVVVVVVVVVVVVVVVX/+xBk3Y/wAAB/gAAACAAAD/AAAAEAAAH+AAAAIAAAP8AAAARVVVVVVVVVVVVVVVVVVVVVVVVVVVVVVVVVVVVVVVVVVVVMQU1FMy45OS41VVVVVVVVVVVVVVVVVVVVVVVVVVVVVVVVVf/7EGTdj/AAAH+AAAAIAAAP8AAAAQAAAf4AAAAgAAA/wAAABFVVVVVVVVVVVVVVVVVVVVVVVVVVVVVVVVVVVVVVVVVVVUxBTUUzLjk5LjVVVVVVVVVVVVVVVVVVVVVVVVVVVVVVVVVV//sQZN2P8AAAf4AAAAgAAA/wAAABAAAB/gAAACAAAD/AAAAEVVVVVVVVVVVVVVVVVVVVVVVVVVVVVVVVVVVVVVVVVVVVTEFNRTMuOTkuNVVVVVVVVVVVVVVVVVVVVVVVVVVVVVVVVVX/+xBk3Y/wAAB/gAAACAAAD/AAAAEAAAH+AAAAIAAAP8AAAARVVVVVVVVVVVVVVVVVVVVVVVVVVVVVVVVVVVVVVVVVVVVMQU1FMy45OS41VVVVVVVVVVVVVVVVVVVVVVVVVVVVVVVVVf/7EGTdj/AAAH+AAAAIAAAP8AAAAQAAAf4AAAAgAAA/wAAABFVVVVVVVVVVVVVVVVVVVVVVVVVVVVVVVVVVVVVVVVVVVUxBTUUzLjk5LjVVVVVVVVVVVVVVVVVVVVVVVVVVVVVVVVVV//sQZN2P8AAAf4AAAAgAAA/wAAABAAAB/gAAACAAAD/AAAAEVVVVVVVVVVVVVVVVVVVVVVVVVVVVVVVVVVVVVVVVVVVVTEFNRTMuOTkuNVVVVVVVVVVVVVVVVVVVVVVVVVVVVVVVVVX/+xBk3Y/wAAB/gAAACAAAD/AAAAEAAAH+AAAAIAAAP8AAAARVVVVVVVVVVVVVVVVVVVVVVVVVVVVVVVVVVVVVVVVVVVVMQU1FMy45OS41VVVVVVVVVVVVVVVVVVVVVVVVVVVVVVVVVf/7EGTdj/AAAH+AAAAIAAAP8AAAAQAAAf4AAAAgAAA/wAAABFVVVVVVVVVVVVVVVVVVVVVVVVVVVVVVVVVVVVVVVVVVVUxBTUUzLjk5LjVVVVVVVVVVVVVVVVVVVVVVVVVVVVVVVVVV//sQZN2P8AAAf4AAAAgAAA/wAAABAAAB/gAAACAAAD/AAAAEVVVVVVVVVVVVVVVVVVVVVVVVVVVVVVVVVVVVVVVVVVVVTEFNRTMuOTkuNVVVVVVVVVVVVVVVVVVVVVVVVVVVVVVVVVX/+xBk3Y/wAAB/gAAACAAAD/AAAAEAAAH+AAAAIAAAP8AAAARVVVVVVVVVVVVVVVVVVVVVVVVVVVVVVVVVVVVVVVVVVVVMQU1FMy45OS41VVVVVVVVVVVVVVVVVVVVVVVVVVVVVVVVVf/7EGTdj/AAAH+AAAAIAAAP8AAAAQAAAf4AAAAgAAA/wAAABFVVVVVVVVVVVVVVVVVVVVVVVVVVVVVVVVVVVVVVVVVVVUxBTUUzLjk5LjVVVVVVVVVVVVVVVVVVVVVVVVVVVVVVVVVV//sQZN2P8AAAf4AAAAgAAA/wAAABAAAB/gAAACAAAD/AAAAEVVVVVVVVVVVVVVVVVVVVVVVVVVVVVVVVVVVVVVVVVVVVTEFNRTMuOTkuNVVVVVVVVVVVVVVVVVVVVVVVVVVVVVVVVVX/+xBk3Y/wAAB/gAAACAAAD/AAAAEAAAH+AAAAIAAAP8AAAARVVVVVVVVVVVVVVVVVVVVVVVVVVVVVVVVVVVVVVVVVVVVMQU1FMy45OS41VVVVVVVVVVVVVVVVVVVVVVVVVVVVVVVVVf/7EGTdj/AAAH+AAAAIAAAP8AAAAQAAAf4AAAAgAAA/wAAABFVVVVVVVVVVVVVVVVVVVVVVVVVVVVVVVVVVVVVVVVVVVUxBTUUzLjk5LjVVVVVVVVVVVVVVVVVVVVVVVVVVVVVVVVVV//sQZN2P8AAAf4AAAAgAAA/wAAABAAAB/gAAACAAAD/AAAAEVVVVVVVVVVVVVVVVVVVVVVVVVVVVVVVVVVVVVVVVVVVVTEFNRTMuOTkuNVVVVVVVVVVVVVVVVVVVVVVVVVVVVVVVVVX/+xBk3Y/wAAB/gAAACAAAD/AAAAEAAAH+AAAAIAAAP8AAAARVVVVVVVVVVVVVVVVVVVVVVVVVVVVVVVVVVVVVVVVVVVVMQU1FMy45OS41VVVVVVVVVVVVVVVVVVVVVVVVVVVVVVVVVf/7EGTdj/AAAH+AAAAIAAAP8AAAAQAAAf4AAAAgAAA/wAAABFVVVVVVVVVVVVVVVVVVVVVVVVVVVVVVVVVVVVVVVVVVVUxBTUUzLjk5LjVVVVVVVVVVVVVVVVVVVVVVVVVVVVVVVVVV//sQRN2P8AAAf4AAAAgAAA/wAAABAAAB/gAAACAAAD/AAAAEVVVVVVVVVVVVVVVVVVVVVVVVVVVVVVVVVVVVVVVVVVVVTEFNRTMuOTkuNVVVVVVVVVVVVVVVVVVVVVVVVVVVVVVVVVX/+xBE3Y/wAAB/gAAACAAAD/AAAAEAAAH+AAAAIAAAP8AAAARVVVVVVVVVVVVVVVVVVVVVVVVVVVVVVVVVVVVVVVVVVVVMQU1FMy45OS41VVVVVVVVVVVVVVVVVVVVVVVVVVVVVVVVVf/7EGTdj/AAAH+AAAAIAAAP8AAAAQAAAf4AAAAgAAA/wAAABFVVVVVVVVVVVVVVVVVVVVVVVVVVVVVVVVVVVVVVVVVVVUxBTUUzLjk5LjVVVVVVVVVVVVVVVVVVVVVVVVVVVVVVVVVV//sQZN2P8AAAf4AAAAgAAA/wAAABAAAB/gAAACAAAD/AAAAEVVVVVVVVVVVVVVVVVVVVVVVVVVVVVVVVVVVVVVVVVVVVTEFNRTMuOTkuNVVVVVVVVVVVVVVVVVVVVVVVVVVVVVVVVVX/+xBk3Y/wAAB/gAAACAAAD/AAAAEAAAH+AAAAIAAAP8AAAARVVVVVVVVVVVVVVVVVVVVVVVVVVVVVVVVVVVVVVVVVVVVMQU1FMy45OS41VVVVVVVVVVVVVVVVVVVVVVVVVVVVVVVVVf/7EGTdj/AAAH+AAAAIAAAP8AAAAQAAAf4AAAAgAAA/wAAABFVVVVVVVVVVVVVVVVVVVVVVVVVVVVVVVVVVVVVVVVVVVUxBTUUzLjk5LjVVVVVVVVVVVVVVVVVVVVVVVVVVVVVVVVVV//sQRN2P8AAAf4AAAAgAAA/wAAABAAAB/gAAACAAAD/AAAAEVVVVVVVVVVVVVVVVVVVVVVVVVVVVVVVVVVVVVVVVVVVVTEFNRTMuOTkuNVVVVVVVVVVVVVVVVVVVVVVVVVVVVVVVVVX/+xBk3Y/wAAB/gAAACAAAD/AAAAEAAAH+AAAAIAAAP8AAAARVVVVVVVVVVVVVVVVVVVVVVVVVVVVVVVVVVVVVVVVVVVVMQU1FMy45OS41VVVVVVVVVVVVVVVVVVVVVVVVVVVVVVVVVf/7EGTdj/AAAH+AAAAIAAAP8AAAAQAAAf4AAAAgAAA/wAAABFVVVVVVVVVVVVVVVVVVVVVVVVVVVVVVVVVVVVVVVVVVVUxBTUUzLjk5LjVVVVVVVVVVVVVVVVVVVVVVVVVVVVVVVVVV//sQZN2P8AAAf4AAAAgAAA/wAAABAAAB/gAAACAAAD/AAAAEVVVVVVVVVVVVVVVVVVVVVVVVVVVVVVVVVVVVVVVVVVVVTEFNRTMuOTkuNVVVVVVVVVVVVVVVVVVVVVVVVVVVVVVVVVX/+xBk3Y/wAAB/gAAACAAAD/AAAAEAAAH+AAAAIAAAP8AAAARVVVVVVVVVVVVVVVVVVVVVVVVVVVVVVVVVVVVVVVVVVVVMQU1FMy45OS41VVVVVVVVVVVVVVVVVVVVVVVVVVVVVVVVVf/7EGTdj/AAAH+AAAAIAAAP8AAAAQAAAf4AAAAgAAA/wAAABFVVVVVVVVVVVVVVVVVVVVVVVVVVVVVVVVVVVVVVVVVVVUxBTUUzLjk5LjVVVVVVVVVVVVVVVVVVVVVVVVVVVVVVVVVV//sQRN2P8AAAf4AAAAgAAA/wAAABAAAB/gAAACAAAD/AAAAEVVVVVVVVVVVVVVVVVVVVVVVVVVVVVVVVVVVVVVVVVVVVTEFNRTMuOTkuNVVVVVVVVVVVVVVVVVVVVVVVVVVVVVVVVVX/+xBk3Y/wAAB/gAAACAAAD/AAAAEAAAH+AAAAIAAAP8AAAARVVVVVVVVVVVVVVVVVVVVVVVVVVVVVVVVVVVVVVVVVVVVMQU1FMy45OS41VVVVVVVVVVVVVVVVVVVVVVVVVVVVVVVVVf/7EGTdj/AAAH+AAAAIAAAP8AAAAQAAAf4AAAAgAAA/wAAABFVVVVVVVVVVVVVVVVVVVVVVVVVVVVVVVVVVVVVVVVVVVVVVVVVVVVVVVVVVVVVVVVVVVVVVVVVVVVVVVVVVVVVVVVVV//sQRN2P8AAAf4AAAAgAAA/wAAABAAAB/gAAACAAAD/AAAAEVVVVVVVVVVVVVVVVVVVVVVVVVVVVVVVVVVVVVVVVVVVVVVVVVVVVVVVVVVVVVVVVVVVVVVVVVVVVVVVVVVVVVVVVVVX/+xBk3Y/wAAB/gAAACAAAD/AAAAEAAAH+AAAAIAAAP8AAAARVVVVVVVVVVVVVVVVVVVVVVVVVVVVVVVVVVVVVVVVVVVVVVVVVVVVVVVVVVVVVVVVVVVVVVVVVVVVVVVVVVVVVVVVVVf/7EGTdj/AAAH+AAAAIAAAP8AAAAQAAAf4AAAAgAAA/wAAABFVVVVVVVVVVVVVVVVVVVVVVVVVVVVVVVVVVVVVVVVVVVVVVVVVVVVVVVVVVVVVVVVVVVVVVVVVVVVVVVVVVVVVVVVVV//sQZN2P8AAAf4AAAAgAAA/wAAABAAAB/gAAACAAAD/AAAAEVVVVVVVVVVVVVVVVVVVVVVVVVVVVVVVVVVVVVVVVVVVVVVVVVVVVVVVVVVVVVVVVVVVVVVVVVVVVVVVVVVVVVVVVVVX/+xBk3Y/wAAB/gAAACAAAD/AAAAEAAAH+AAAAIAAAP8AAAARVVVVVVVVVVVVVVVVVVVVVVVVVVVVVVVVVVVVVVVVVVVVVVVVVVVVVVVVVVVVVVVVVVVVVVVVVVVVVVVVVVVVVVVVVVf/7EGTdj/AAAH+AAAAIAAAP8AAAAQAAAf4AAAAgAAA/wAAABFVVVVVVVVVVVVVVVVVVVVVVVVVVVVVVVVVVVVVVVVVVVVVVVVVVVVVVVVVVVVVVVVVVVVVVVVVVVVVVVVVVVVVVVVVV",
"G1": "data:audio/mp3;base64,//uQZAAAAAAAAAAAAAAAAAAAAAAAAAAAAAAAAAAAAAAAAAAAWGluZwAAAA8AAABdAAAnaQACBQgLDRATFhgbHiEjJiYpLC4xNDc5PD9CREdKSk1PUlVYWl1gY2Voa25ucHN2eXt+gYSGiYyPkZSUl5qcn6Klp6qtsLK1uLi7vcDDxsjLztHT1tnc3N7h5Ofp7O/y9Pf6/f8AAAA8TEFNRTMuOTlyBK8AAAAALLUAADUgJAJATQABzAAAJ2llXbwwAAAAAAAAAAAAAAAAAAAAAAAAAAAAAAAAAAAAAAAAAAAAAAAAAAAAAAAAAAAAAAAAAAAAAAAAAAAAAAAAAAAAAAAAAAAAAAAAAAAAAAAAAAAAAAAAAAAAAAAAAAAAAAAAAAAAAAAAAAAAAAAAAAAAAAAAAAAAAAAAAAAAAAAAAAAAAAAAAAAAAAAAAAAAAAAAAAAAAAAAAAAAAAAAAAAAAAAAAAAAAAAAAAAAAAAAAAAAAAAAAAAAAAAAAAAAAAAAAAAAAAAAAAAAAAAAAAAAAAAAAAAAAAAAAAAAAAAAAAAA//sQZAAAAFYA0cUEAAwAAA/woAABA3BxahjRAAgaAGnXAgABAVCAAADQfecBDlwW8tCoOHdm02T3daegQ5eTGEJ5HVBanT8/FvkgAAAAABnxQNBs6bfzL+9qgZsYnW+pVype5AlUaAD/+xBkC4+wqxdahyhgAgNgGjXgAAFCUAVqB4RgCA2A6NQgAAYAWqNaC7Unux7kSTiQ0lrLVXTbfzEb6VoQwgmH28+9nsTsfjHkohRwr3fv74gADAADP0su/1DKJ63kWedzTuCb3BJSRP/7EGQWD5ClDlmBYRgiCQAKeAQAAQJAQWIEhGPIHgAqoBCMAJWL7t8ggT/jtH6FVSkCOGm+wEd4ZlyXQaUyBt5GDAq8NoJAAoz6G+Od1lEJGGaSxmtXM4aqK7b/spfFcjPB/0p+i2rX//sQZBwPsKcUWAIhGPIJAAqlBCMMAmgJYAeIYAgeAKpAUIgAQrAKznyARmPa8YncoIO8mJTLPiNQy9HUz7FKeggIvM9WBTNc0rIWaHofDxOh5uDrDtPfVpDLqL2dFSoFJGje8kLlv5T/+xBkIY/wmwvXgeEQYgagOpAcIwAClE9eB4RjgCcA6kBgCAC6SXEQ5aF/eoo511eo+msjm3v6BTjjYG8lA7Sx0cBCb1Osvahx5zfrAMyUj+zxEQUMmCuTWK6MJ4kLqGmRXKe79alpBv/7EGQnD/CSDteB4xgACwAKcAgiAAIYC1wHiAAALgCpwGEUAMGvliEg+UXnU9cNFJwOmrvwG7RyPokHRUL1Ht5FECV/qiBbSX3xS6VVFPCsVoZuNZbTVfcFST2pR2vsDYX+zcXtWlhy//sQZCwP8JgM1gIBEOIK4CpwCCIAAnAvWAwIYQArgKmAsIgA0oIOF00w26FK2DCCuNBWvktc7UNSQ0Z6ka6NOrTDSgmg7GcXM8zRrkNa9aKdNLOxkNWQlv881drVvaWuKMtQi+NHo9j/+xBkL4/wigxWggEYwAsgKlAsYwACbC9YB4RgiCaA6UCwCACdM7OqCKHVJEFnR5lXA3VQAH/q1PanpU7FaiqUa81G9OTMkYI8wWmAsTEq1PbGVAg60ftrapO9LxZJ0a+Fjy17ZSiyPv/7EGQ0j/CbDFWCAxBwDIA6UCgjAAKIM1gMBGLAKICpQJCIAByLhV5d3/mt9aGChj/sb6WI2a5dgu6l7oVCu0xQ5pb91jFvNPl+F3vdAoJSU+kbOPvcLVIQOGTZ7wbTh5A04GMu5/Gs//sQZDcPMKcNVYMDGBAKIDpACCIAAoQjVgwMQEgmgKmUYIAEPFS/0sA5rduFL1KVnz3tFSVjgWdKy5jYdg0NqH+og6kpgDmN9yz+1XRHJrTmIkho7P5OZQHC1DpOFJ1qJNGsICgBAwL/+xBkOo/wsQzUgwEwsgvBGiAcAhICVAdWDABgCDIAqICRDAC7MfTpBRoTDqVeDn4KApKYMHanCzEX0lACoAEg0afupu/5ygGSdUmF7StjMorwCQpkOflrH9JNUEDO/sQheS/01Q4MNv/7EGQ8DzCHCVUDARCgCqA6IDAiAAJoL1IMCGDAJQCqEDCIBM50zTm0rgQuHCuS/87+5e/AOAH3cjDP+sxpKlGSitXVO8UY2QGxoAkQ0FusS1kCAi3DWHdT7bNXUgfSBjZBqgtYaORM//sQZEIPMJcL1IHhGKAMYDpILCIBAkwnUgeEYkgqAKkUgQgEZhWQiq2hUGj9HilHSHYxcdVqJLdYEkgoKS3NqOhh/pVRbXqqHaT9lDzPSn8gdz+Z07MWWfslBxiEUR64hYuyt/preAf/+xBkRY8wnAjTgeEYogmAKhAkIwACdCVMDBhgQCwA6ODxDASsHUU9O6McYMUIqeg8M77gYcleoQN9f00HASUvLNrRrbidvPnOGAdwgU/SdH2d9qXU4pXWNQKoO9tIsx1ylvXWQGrkiP/7EGRJj/CGDNOB4RjABuAqICwiAQHkJUwGBGMAHgDoQJAMADzhZqIz29UiPihhqraKVTMKQqoWkS/YGh48PAE0d5waGuHhn5ufYM4cdDMWt6SrOMQxFU2T6HC6hUcNk1ZhPKlmNR3x//sQZFQP8JkP0gHjGBIK4DoALCMAAjA1SAwMQcAggOfAIIgAp3KVKjIIGURU1VF+vRI6xgnjWbQWGdAaiKz6zm3UGsZMXcrJH4QoY+OHLF716PU0Kgh7jPIHrXRnXQ2hagsjhUTFeA//+xBkWg/wlwvSAYMwwAkAOfAkIwACODNECBhgADKA50DwjAC2wAWAH+++9tFJttrc6JXppF26hSjW8Q0ipjUBTBhaHmZjewLNnaYBIxGGPQCzLBWz3o1qF2Ha8jCzk/l+/XBqa4hoM//7EGRej/CHCNEBhhgADeEZwDwjCgI8I0QHhGFAHgCngPCIBE0eGeUAQCPNPdI76dJcgRT/bT1E4pzetmGhR31ukF4Dp9WaepemJmFkOMQc2o3f6js3hBQJiuVpFCVUABUGxlOhQlIy//sQZGQPMJcJ0IEjANAHACngMCMBAigjQgeEQoAqAKfg8QgE7KCjFIAasRyqbE5U4cHFQ0wnqBhLvUEXuvXVXiAiRplLNm+yAzIWHHXr/V2P6GOl26wMRxB5wY9Onq1h9BhA6o2ldTX/+xBkaw/wjwHQAeYYAg4AObBgAgACHD1ADARDwDKA5oGAiABjBL5UgtR0ziwmlJe8uTPOnZL6FSBDkuMp2Na08KIPSOLlhnggBQzID90a+e/0kLBZ9rifqzgzrAoof+kAUANiMPv7N//7EGRuDzCJDE+B4RiCC8A6CDwjAQIcNTwHhGMIIADmwQCIBFKlHXCZkG72jzrBEtFSFm0w8sAAFlB/QM0oSRQqpVEeIYtzi486BbRoVMa9AfQ8CXrF+K5JFkJUOz507mttbngwSIHn//sQZHUPMJALzoHmGCANwCm4LCIBAiAtPAeEYAAdgOZAYAwEFcn0jiBRZHuLHnwmysCYQ8F33uSBLLeRZ33+lGjE7m77UKUqmVQAJRLsBcE+ZZQcV0O4GxYv9TQ1BkcotD+39IRwF9H/+xBkeo/wlQlOAekYAg3AOXA8IQACLDE2B5hgACoA5kEAiAA1ix5k6NDZVIc9I4ZoIX1ZTW5NVfSqITI/h6WrKuMALdqHZMdAf1vWhiioEmj5KRJvyOpIGtWv/UJsjQ4CpHk3WveDa//7EGR+DzBrAs4DAggADMA5yDwjAQG8IzoMAEIAJgDoECAMBNEVASiLq1KGi6ZOgkG2nwrpLXdzOs+GYR9bBdxYi2FK/R/////////WsCULBD4cAucUUxbO9mahAN+wIy2F9V/IwAic//sQZIcDMHAITQMCGCAKoCnYLEEBAjgHOQeIYCAhgKXA8IwEdTSRqaxJA+smBvGpNKe55GNGOrPRvQd/rEGOp7kOSs+PnhH2oQw4KhVc1aCmQyh52A7/hJ4KG4Hw+3tEL1lXuclcAYv/+xBkj4/wkQzMAeIYEAogOVBAIgEBvAc0B4RgCB2A5YDwDATjXkdKOHatuzpBDocMIbcIscPD6D7tSiBF4FsflEjXlqQzkrekZJDAvve+vFGlwx4FUwPq91NcrgjlyBnd9KDgdKg/F//7EGSYg/CeAs1DBhAKCWA5QDxDAAHICTAJDGAAKwDlAYCMAKhlF2PESAXCTZuDZU5QBUregZFSGelfDce+gLQFSrS0XMnKGpeyj6IFlAuD9jK2sWpMG2GarQVjzjF6m+nAAQgAESBl//sQZJ8P8FoBzAMHGAgIgDkgYAIBAdQvLgeEQ4AyAORA8wgAv+L+XHD5RrBBauQcLvKvNP/RQAAACkCht9/9VApVgIAJBTAAA1Qb2nt5VR2KNQw7GzkgbgAAAAFkBMketABWkJAvDf3/+xBkqY/wWwJLgWIYCAjgKSA8QwACdAcqBgRAABiApEGAjAQlC+DQOqNM5YmhUAaFhv16FdShGAA9w9EZpDLUFXVjVr0AAAACCCL/9eACtYDdgzM/e9WZM/sdkSi+S9Nn7wAAggAgv//7EGS0j/CPDEiBgxBiDAAo8GAiAQH8PSIHjENAMADjwPCMAPNKgAQEAAd7cJdFTvpT//////////////VAAABoKcCIFjRNdv1BrPIaIgiAqx91h07LatX7/jvp/6vv10VeR0euzXWq//sQZLmP8IkRR4IAGRALgCjgMEAAAXQlIgeEQwA0gONA8IwA6SkrlU0YruHCvahKYyqAgAClBG37Y11WAAAAAMoSzSAEK31enEEB4Lkv////////////9NVfY0RDZgqIAICK4oqBd6r/+xBkwI8wbgJIgeIQAAmAOPA8IgEB/D0eCABoQB4A5FSQgARz//2K//dRNzVWzujIhoVdmaXiHm7mzuxNjVIoXC1dAXnCR+7////7v/7vNdv/ot0o+p/Lqv0XP+2eXpXAAIAyxKl+LP/7EGTLDzB8CMeB4RBQCQA44CQgAAGoCR4EiGAAIoDjlJCABC0Yo+z////1f//+n//V//3Zr9+xmnSpKlGJH1I+i7/////////////u6AAlgAQCGCVO/LEAKAcCwYdVn2JopZX/91n///sQZNWPMGACx4FjCAAMgDjoSAABAYwHGgeEIAAtAOPRkIAE//1f0p9H/Zf6HfVV+M7ZdxeXERn///////d//0f9H0//z1f1beXCEEMY91W12vd6e///0e36v/9KnWbFGl/Grpx/s7f/+xBk3wFwrgHH4wEACAjAOOhgAAGCPAcdCAQAIBeAo1TAAAYY7XFPJB3f//////////QqBZC0/Vq+n///+///qVo/p/V0/+XJkgW37P/o//+r//X0o+v7/6bvavtiBRy1dklDOmBKoP/7EGTlgTB8AcfB4QAICKA4+CwAAQKUBR0IAAAoHoDkILCABFBqYA2IXfR//X///0f/q2fdY3+iQ0C2tf3tWa97LvSw3KYCb8U///+7///Z//r/2f////T0VUxBTUUzLjk5LjVV0eYP//sQZO0DcLkBRsHgAAAGYDjlPCABgVAFGqeAACCgAOIBEIAAkx////////+/+z6/1/Z/QTVf7e30v1A//////////+jQTEFNRTMuOTkuNaqqqqqqqqqqqqqqqqqqqqqqqqqqqhkIO///+xBk5wNwTQHGqYEACAfAOOg8IAEA0AUaoQAAIDkAoxSwAAL///b///////f//3fV6E9JqJ//////////////9n6f9KJMQU1FMy45OS41qqqqqqqqqqqqqqqqqqqqqqqqqqqqqqqqqv/7EGT1g/FzAUQDAAAAHMA4kDAgAAD4Bx0HhAAgW4DigLAAAKqqqqqqqqqqqqqqqqqqqqqqqqqqqqqqqqqqqqqqqohGKExBTUUzLjk5LjWqqqqqqqqqqqqqqqqqqqqqqqqqqqqqqqqq//sQZOKD8JgBRYHgAAAB4BjQCAABQRQFHQeAACAGAKPAYAAEqqqqqqqqqqqqqqqqqqqqqqqqqqqqqqqqqqqqqqqqqpzlTEFNRTMuOTkuNaqqqqqqqqqqqqqqqqqqqqqqqqqqqqqqqqr/+xBk9Q/xAAFEgeAAABRAKKAkAAAEVAcSCAQAACkAYwAgAACqqqqqqqqqqqqqqqqqqqqqqqqYn//////////////9dGpMQU1FMy45OS41qqqqqqqqqqqqqqqqqqqqqqqqqqqqqqqqqv/7EETmD/CiAcUBIQAAHwA4kDwgAAAcARoAAAAoBYCjQGAABKqqqqqqqqqqqqqqqqqqqqqqqqqqqqqqqqqqqqqqqqpCKkxBTUUzLjk5LjWqqqqqqqqqqqqqqqqqqqqqqqqqqqqqqqqq//sQZO0P8PUBRIGAAAAAwAjQAAABQngHFgWAAAAAAD/AAAAEqqqqqqqqqqqqqqqqqqqqqqqqqqqqqqqqqqqqqqqqqqZaTEFNRTMuOTkuNaqqqqqqqqqqqqqqqqqqqqqqqqqqqqqqqqr/+xBk74/wCwFGAMAACACAGRAEAAEC+AcUBIQAACkAYwAgAACqqqqqqqqqqqqqqqqqqqqqqqqqqqqqqqqqqqqqqqqqllpMQU1FMy45OS41qqqqqqqqqqqqqqqqqqqqqqqqqqqqqqqqqv/7EGTwD/CdAUUBIAAAAIAZAAQAAQIABxgBgAAAAoAkAAAABKqqqqqqqqqqqqqqqqqqqqqqqqqqqqqqqqqqqqqqqqqqOkxBTUUzLjk5LjWqqqqqqqqqqqqqqqqqqqqqqqqqqqqqqqqq//sQZN8P8AgBRoBAAAgAoAkgAAABABgBHgAAACgCgCQAAAAEqqqqqqqqqqqqqqqqqqqqqqqqqqqqqqqqqqqqqqqqqqpNTEFNRTMuOTkuNVVVVVVVVVVVVVVVVVVVVVVVVVVVVVVVVVX/+xBk3o/wBgBIAAAACgAAD/AAAAEAEAMiAIAAIAMAI4AAAAVVVVVVVVVVVVVVVVVVVVVVVVVVVVVVVVVVVVVVVVVVVVVMQU1FMy45OS41VVVVVVVVVVVVVVVVVVVVVVVVVVVVVVVVVf/7EGTlD/AGAEcAAAAKDKAY0AQAAAAkBRoBgAAgAAA/wAAABFVVVVVVVVVVVVVVVVVVVVVVVVVVVVVVVVVVVVVVVVVVVUxBTUUzLjk5LjVVVVVVVVVVVVVVVVVVVVVVVVVVVVVVVVVV//sQRN6P8AUAR4AAAAgAoAjwAAABAAAB/gAAACAAAD/AAAAEVVVVVVVVVVVVVVVVVVVVVVVVVVVVVVVVVVVVVVVVVVVVTEFNRTMuOTkuNVVVVVVVVVVVVVVVVVVVVVVVVVVVVVVVVVX/+xBk3o/wBgBGgAAACgAAD/AAAAEAGAEeAAAAKAAAP8AAAARVVVVVVVVVVVVVVVVVVVVVVVVVVVVVVVVVVVVVVVVVVVVMQU1FMy45OS41VVVVVVVVVVVVVVVVVVVVVVVVVVVVVVVVVf/7EGTej/AGAEeAAAAKAAAP8AAAAQAYARwAAAAoAAA/wAAABFVVVVVVVVVVVVVVVVVVVVVVVVVVVVVVVVVVVVVVVVVVVUxBTUUzLjk5LjVVVVVVVVVVVVVVVVVVVVVVVVVVVVVVVVVV//sQZN4P8AAAf4AAAAgAAA/wAAABABADGgCAACAAAD/AAAAEVVVVVVVVVVVVVVVVVVVVVVVVVVVVVVVVVVVVVVVVVVVVTEFNRTMuOTkuNVVVVVVVVVVVVVVVVVVVVVVVVVVVVVVVVVX/+xBk3g/wBQBHAAAACAAAD/AAAAEAAAH+AAAAIAAAP8AAAARVVVVVVVVVVVVVVVVVVVVVVVVVVVVVVVVVVVVVVVVVVVVMQU1FMy45OS41VVVVVVVVVVVVVVVVVVVVVVVVVVVVVVVVVf/7EETdj/AAAH+AAAAIAAAP8AAAAQAAAf4AAAAgAAA/wAAABFVVVVVVVVVVVVVVVVVVVVVVVVVVVVVVVVVVVVVVVVVVVUxBTUUzLjk5LjVVVVVVVVVVVVVVVVVVVVVVVVVVVVVVVVVV//sQZN2P8AAAf4AAAAgAAA/wAAABAAAB/gAAACAAAD/AAAAEVVVVVVVVVVVVVVVVVVVVVVVVVVVVVVVVVVVVVVVVVVVVTEFNRTMuOTkuNVVVVVVVVVVVVVVVVVVVVVVVVVVVVVVVVVX/+xBk3Y/wAAB/gAAACAAAD/AAAAEAAAH+AAAAIAAAP8AAAARVVVVVVVVVVVVVVVVVVVVVVVVVVVVVVVVVVVVVVVVVVVVMQU1FMy45OS41VVVVVVVVVVVVVVVVVVVVVVVVVVVVVVVVVf/7EGTdj/AAAH+AAAAIAAAP8AAAAQAAAf4AAAAgAAA/wAAABFVVVVVVVVVVVVVVVVVVVVVVVVVVVVVVVVVVVVVVVVVVVUxBTUUzLjk5LjVVVVVVVVVVVVVVVVVVVVVVVVVVVVVVVVVV//sQZN2P8AAAf4AAAAgAAA/wAAABAAAB/gAAACAAAD/AAAAEVVVVVVVVVVVVVVVVVVVVVVVVVVVVVVVVVVVVVVVVVVVVTEFNRTMuOTkuNVVVVVVVVVVVVVVVVVVVVVVVVVVVVVVVVVX/+xBk3Y/wAAB/gAAACAAAD/AAAAEAAAH+AAAAIAAAP8AAAARVVVVVVVVVVVVVVVVVVVVVVVVVVVVVVVVVVVVVVVVVVVVMQU1FMy45OS41VVVVVVVVVVVVVVVVVVVVVVVVVVVVVVVVVf/7EGTdj/AAAH+AAAAIAAAP8AAAAQAAAf4AAAAgAAA/wAAABFVVVVVVVVVVVVVVVVVVVVVVVVVVVVVVVVVVVVVVVVVVVUxBTUUzLjk5LjVVVVVVVVVVVVVVVVVVVVVVVVVVVVVVVVVV//sQZN2P8AAAf4AAAAgAAA/wAAABAAAB/gAAACAAAD/AAAAEVVVVVVVVVVVVVVVVVVVVVVVVVVVVVVVVVVVVVVVVVVVVTEFNRTMuOTkuNVVVVVVVVVVVVVVVVVVVVVVVVVVVVVVVVVX/+xBk3Y/wAAB/gAAACAAAD/AAAAEAAAH+AAAAIAAAP8AAAARVVVVVVVVVVVVVVVVVVVVVVVVVVVVVVVVVVVVVVVVVVVVMQU1FMy45OS41VVVVVVVVVVVVVVVVVVVVVVVVVVVVVVVVVf/7EGTdj/AAAH+AAAAIAAAP8AAAAQAAAf4AAAAgAAA/wAAABFVVVVVVVVVVVVVVVVVVVVVVVVVVVVVVVVVVVVVVVVVVVUxBTUUzLjk5LjVVVVVVVVVVVVVVVVVVVVVVVVVVVVVVVVVV//sQZN2P8AAAf4AAAAgAAA/wAAABAAAB/gAAACAAAD/AAAAEVVVVVVVVVVVVVVVVVVVVVVVVVVVVVVVVVVVVVVVVVVVVTEFNRTMuOTkuNVVVVVVVVVVVVVVVVVVVVVVVVVVVVVVVVVX/+xBk3Y/wAAB/gAAACAAAD/AAAAEAAAH+AAAAIAAAP8AAAARVVVVVVVVVVVVVVVVVVVVVVVVVVVVVVVVVVVVVVVVVVVVMQU1FMy45OS41VVVVVVVVVVVVVVVVVVVVVVVVVVVVVVVVVf/7EGTdj/AAAH+AAAAIAAAP8AAAAQAAAf4AAAAgAAA/wAAABFVVVVVVVVVVVVVVVVVVVVVVVVVVVVVVVVVVVVVVVVVVVUxBTUUzLjk5LjVVVVVVVVVVVVVVVVVVVVVVVVVVVVVVVVVV//sQZN2P8AAAf4AAAAgAAA/wAAABAAAB/gAAACAAAD/AAAAEVVVVVVVVVVVVVVVVVVVVVVVVVVVVVVVVVVVVVVVVVVVVTEFNRTMuOTkuNVVVVVVVVVVVVVVVVVVVVVVVVVVVVVVVVVX/+xBk3Y/wAAB/gAAACAAAD/AAAAEAAAH+AAAAIAAAP8AAAARVVVVVVVVVVVVVVVVVVVVVVVVVVVVVVVVVVVVVVVVVVVVMQU1FMy45OS41VVVVVVVVVVVVVVVVVVVVVVVVVVVVVVVVVf/7EGTdj/AAAH+AAAAIAAAP8AAAAQAAAf4AAAAgAAA/wAAABFVVVVVVVVVVVVVVVVVVVVVVVVVVVVVVVVVVVVVVVVVVVUxBTUUzLjk5LjVVVVVVVVVVVVVVVVVVVVVVVVVVVVVVVVVV//sQZN2P8AAAf4AAAAgAAA/wAAABAAAB/gAAACAAAD/AAAAEVVVVVVVVVVVVVVVVVVVVVVVVVVVVVVVVVVVVVVVVVVVVTEFNRTMuOTkuNVVVVVVVVVVVVVVVVVVVVVVVVVVVVVVVVVX/+xBk3Y/wAAB/gAAACAAAD/AAAAEAAAH+AAAAIAAAP8AAAARVVVVVVVVVVVVVVVVVVVVVVVVVVVVVVVVVVVVVVVVVVVVMQU1FMy45OS41VVVVVVVVVVVVVVVVVVVVVVVVVVVVVVVVVf/7EGTdj/AAAH+AAAAIAAAP8AAAAQAAAf4AAAAgAAA/wAAABFVVVVVVVVVVVVVVVVVVVVVVVVVVVVVVVVVVVVVVVVVVVUxBTUUzLjk5LjVVVVVVVVVVVVVVVVVVVVVVVVVVVVVVVVVV//sQRN2P8AAAf4AAAAgAAA/wAAABAAAB/gAAACAAAD/AAAAEVVVVVVVVVVVVVVVVVVVVVVVVVVVVVVVVVVVVVVVVVVVVTEFNRTMuOTkuNVVVVVVVVVVVVVVVVVVVVVVVVVVVVVVVVVX/+xBE3Y/wAAB/gAAACAAAD/AAAAEAAAH+AAAAIAAAP8AAAARVVVVVVVVVVVVVVVVVVVVVVVVVVVVVVVVVVVVVVVVVVVVMQU1FMy45OS41VVVVVVVVVVVVVVVVVVVVVVVVVVVVVVVVVf/7EGTdj/AAAH+AAAAIAAAP8AAAAQAAAf4AAAAgAAA/wAAABFVVVVVVVVVVVVVVVVVVVVVVVVVVVVVVVVVVVVVVVVVVVUxBTUUzLjk5LjVVVVVVVVVVVVVVVVVVVVVVVVVVVVVVVVVV//sQZN2P8AAAf4AAAAgAAA/wAAABAAAB/gAAACAAAD/AAAAEVVVVVVVVVVVVVVVVVVVVVVVVVVVVVVVVVVVVVVVVVVVVTEFNRTMuOTkuNVVVVVVVVVVVVVVVVVVVVVVVVVVVVVVVVVX/+xBk3Y/wAAB/gAAACAAAD/AAAAEAAAH+AAAAIAAAP8AAAARVVVVVVVVVVVVVVVVVVVVVVVVVVVVVVVVVVVVVVVVVVVVMQU1FMy45OS41VVVVVVVVVVVVVVVVVVVVVVVVVVVVVVVVVf/7EGTdj/AAAH+AAAAIAAAP8AAAAQAAAf4AAAAgAAA/wAAABFVVVVVVVVVVVVVVVVVVVVVVVVVVVVVVVVVVVVVVVVVVVUxBTUUzLjk5LjVVVVVVVVVVVVVVVVVVVVVVVVVVVVVVVVVV//sQRN2P8AAAf4AAAAgAAA/wAAABAAAB/gAAACAAAD/AAAAEVVVVVVVVVVVVVVVVVVVVVVVVVVVVVVVVVVVVVVVVVVVVTEFNRTMuOTkuNVVVVVVVVVVVVVVVVVVVVVVVVVVVVVVVVVX/+xBk3Y/wAAB/gAAACAAAD/AAAAEAAAH+AAAAIAAAP8AAAARVVVVVVVVVVVVVVVVVVVVVVVVVVVVVVVVVVVVVVVVVVVVMQU1FMy45OS41VVVVVVVVVVVVVVVVVVVVVVVVVVVVVVVVVf/7EGTdj/AAAH+AAAAIAAAP8AAAAQAAAf4AAAAgAAA/wAAABFVVVVVVVVVVVVVVVVVVVVVVVVVVVVVVVVVVVVVVVVVVVUxBTUUzLjk5LjVVVVVVVVVVVVVVVVVVVVVVVVVVVVVVVVVV//sQZN2P8AAAf4AAAAgAAA/wAAABAAAB/gAAACAAAD/AAAAEVVVVVVVVVVVVVVVVVVVVVVVVVVVVVVVVVVVVVVVVVVVVTEFNRTMuOTkuNVVVVVVVVVVVVVVVVVVVVVVVVVVVVVVVVVX/+xBk3Y/wAAB/gAAACAAAD/AAAAEAAAH+AAAAIAAAP8AAAARVVVVVVVVVVVVVVVVVVVVVVVVVVVVVVVVVVVVVVVVVVVVMQU1FMy45OS41VVVVVVVVVVVVVVVVVVVVVVVVVVVVVVVVVf/7EGTdj/AAAH+AAAAIAAAP8AAAAQAAAf4AAAAgAAA/wAAABFVVVVVVVVVVVVVVVVVVVVVVVVVVVVVVVVVVVVVVVVVVVUxBTUUzLjk5LjVVVVVVVVVVVVVVVVVVVVVVVVVVVVVVVVVV//sQRN2P8AAAf4AAAAgAAA/wAAABAAAB/gAAACAAAD/AAAAEVVVVVVVVVVVVVVVVVVVVVVVVVVVVVVVVVVVVVVVVVVVVTEFNRTMuOTkuNVVVVVVVVVVVVVVVVVVVVVVVVVVVVVVVVVX/+xBk3Y/wAAB/gAAACAAAD/AAAAEAAAH+AAAAIAAAP8AAAARVVVVVVVVVVVVVVVVVVVVVVVVVVVVVVVVVVVVVVVVVVVVMQU1FMy45OS41VVVVVVVVVVVVVVVVVVVVVVVVVVVVVVVVVf/7EGTdj/AAAH+AAAAIAAAP8AAAAQAAAf4AAAAgAAA/wAAABFVVVVVVVVVVVVVVVVVVVVVVVVVVVVVVVVVVVVVVVVVVVVVVVVVVVVVVVVVVVVVVVVVVVVVVVVVVVVVVVVVVVVVVVVVV//sQRN2P8AAAf4AAAAgAAA/wAAABAAAB/gAAACAAAD/AAAAEVVVVVVVVVVVVVVVVVVVVVVVVVVVVVVVVVVVVVVVVVVVVVVVVVVVVVVVVVVVVVVVVVVVVVVVVVVVVVVVVVVVVVVVVVVX/+xBk3Y/wAAB/gAAACAAAD/AAAAEAAAH+AAAAIAAAP8AAAARVVVVVVVVVVVVVVVVVVVVVVVVVVVVVVVVVVVVVVVVVVVVVVVVVVVVVVVVVVVVVVVVVVVVVVVVVVVVVVVVVVVVVVVVVVf/7EGTdj/AAAH+AAAAIAAAP8AAAAQAAAf4AAAAgAAA/wAAABFVVVVVVVVVVVVVVVVVVVVVVVVVVVVVVVVVVVVVVVVVVVVVVVVVVVVVVVVVVVVVVVVVVVVVVVVVVVVVVVVVVVVVVVVVV//sQZN2P8AAAf4AAAAgAAA/wAAABAAAB/gAAACAAAD/AAAAEVVVVVVVVVVVVVVVVVVVVVVVVVVVVVVVVVVVVVVVVVVVVVVVVVVVVVVVVVVVVVVVVVVVVVVVVVVVVVVVVVVVVVVVVVVX/+xBk3Y/wAAB/gAAACAAAD/AAAAEAAAH+AAAAIAAAP8AAAARVVVVVVVVVVVVVVVVVVVVVVVVVVVVVVVVVVVVVVVVVVVVVVVVVVVVVVVVVVVVVVVVVVVVVVVVVVVVVVVVVVVVVVVVVVf/7EGTdj/AAAH+AAAAIAAAP8AAAAQAAAf4AAAAgAAA/wAAABFVVVVVVVVVVVVVVVVVVVVVVVVVVVVVVVVVVVVVVVVVVVVVVVVVVVVVVVVVVVVVVVVVVVVVVVVVVVVVVVVVVVVVVVVVV",
"Ab1": "data:audio/mp3;base64,//uQZAAAAAAAAAAAAAAAAAAAAAAAAAAAAAAAAAAAAAAAAAAAWGluZwAAAA8AAABdAAAnaQACBQgLDRATFhgbHiEjJiYpLC4xNDc5PD9CREdKSk1PUlVYWl1gY2Voa25ucHN2eXt+gYSGiYyPkZSUl5qcn6Klp6qtsLK1uLi7vcDDxsjLztHT1tnc3N7h5Ofp7O/y9Pf6/f8AAAA8TEFNRTMuOTlyBK8AAAAALKQAADUgJAJATQABzAAAJ2l0sJipAAAAAAAAAAAAAAAAAAAAAAAAAAAAAAAAAAAAAAAAAAAAAAAAAAAAAAAAAAAAAAAAAAAAAAAAAAAAAAAAAAAAAAAAAAAAAAAAAAAAAAAAAAAAAAAAAAAAAAAAAAAAAAAAAAAAAAAAAAAAAAAAAAAAAAAAAAAAAAAAAAAAAAAAAAAAAAAAAAAAAAAAAAAAAAAAAAAAAAAAAAAAAAAAAAAAAAAAAAAAAAAAAAAAAAAAAAAAAAAAAAAAAAAAAAAAAAAAAAAAAAAAAAAAAAAAAAAAAAAAAAAAAAAAAAAAAAAAAAAA//sQZAAAAEYA0UUEAAoAAA/woAABA/BxaBjSgAAkAafDBAAAAlAAAAMh7RggFfLQVhINs81qHUpjTNGD++DBq27IqldG85Hxc8v2ZMAYDhP+3mPV+hVACQ0hj6NrnsOte5xyY0rOEIn/+xBkCQ/wwBhaBxxAAgcAGijgAAECeDVoB4RhgAMAKcAAAAW5Stagk6MQACAADn/ogiZI+xtyw3nRraJEg4LiOS7hqLsVXI4ZbPrv1fEoQ0VCqRbwa5n/9v1A6AAa/oou9/pbBCCD0f/7EGQRDxChC9mB4RDCCSAKZQAAAAK8Q2AHhGHIGQApwBAAACyeQtnqbnTZIHimggTd1KH+Cd/6fv1dKjCElVu5QueJvaxZJ5o1aFNKAwAiGf+9pz6KYa8BppuLm05XxHVxEI6oKfyk//sQZBYPMIUB2IHhGAAI4CqlCCABApQVXgwMQEgigKoAIIgAdStFO/Q9F9GnTkJ6AqBCi5CFGWJdqddcPxbsQ90HfFkoKv9CkuRiB9wtoTWbAfYo/6UpeUx931VXxmCzr4u7vcFyP2b/+xBkHI/wqg/XgeEYcgvgKnAkIgACgAdeB4RgCBsA6gBwCACF+hG2PODslFNoM2wdUdIkMabhQLp8/NkJ9lb0aBTSxRMoHd05JmeOFbw09j58YnXDL+xbO6jzaglo6Buu1KvQalgYXf/7EGQgj/B6AdeDBhAACsA6cAgiAAJkLVwHhGLAHQDqACCYAKBUFNRGenaCrtnF684RVO6IZK6RXI/vVlkMxNLOGg6SYjJIYhgt/1ZF95K5+XTXIAE6GaIH3aqgCv0NlyC98+P//8+3//sQZCgP8JYL1oHiEAAJwCpwJCIAAngtWAwEYsAqgKnAYQgAFfodfufVVZYSDWWCemVmdaBhQi6vO/PwSFmCPXgDXd9oIDb6R9nLrrUO6CEB4EXpjNKaQc2wmgnK/RAnf6iV3fygUA//+xBkLI/wpAHWAeIYAgmAOnAYCQACbEVYB4RBADCAqUDBjAABQ7kUiQLiEHhMaNGVoo3aHhAfowpyNLZU+tjWTSoJYVSQutpsfTAQp9ySjZ2fzW765qUdTvleLXDLDc90liTylIU2wP/7EGQvj/CLDNaB4RhwB0A6cCwiAAJUB1oHiGAAM4DpALEIALIgtHJlwXS47N8KtYlJTAy6SO7Uyxaxkq67VSGC/GWUpaDcZzoRKhByYmoU2TQqGxD9ntdVvopAegyaHL1HGyFGbyIV//sQZDUP8KINVYJCGBIK4CpAPAMAApAnVgwEYUA0AKiAwIwAaKbmoOcgMhlRvici1uoIoynF0gFgwFBKtWLGXB0HHJRoc/0YEB387LMfW+31DrUYQ99u9a9wQNBWIg0PE7hFp3U2G27/+xBkNo/wmQnVgwEQUAkgKjAsIwACVCNUB4RgwDQBaECRgAD8MaP1VSAbEwiFxwBQBQ8dBMLHxQ5ZbZ06Fw0dQlout3JjUaC+jRX2vetjlmgRhEaI/drTAmIR3axB/Y9dKhICCKHsxf/7EGQ6j/CDAdWBghgACcAqIBgiAAKII1IMCGAAGwDowJCIAKNbcccZaLYeebAEfc/QYBCgAJhka+/StQ4oqEDAH0kgJ6Q1pk4B4DO+W2v4j8EID1XooEHbbUpgY82R57dk0jUOv6CY//sQZEGP8JsB1IMCGAAJ4CogPAIAAiAxUAeEYIArAKiA8YgAPVVQTz39K/wAocLI3PKH4ZD02NEVIHBSHrlZgzSIWlySySCXZJ4HocP+9KqbKfrqehzgoJ6erlNqQCtDhBCaUbfuIAn/+xBkRw8wnw3TgeEQwAmgKlgwIAECjCNKDAyhCCoA6JQgiASAAHA0+h5YYIv0twEjI3XjhZj2uAI0nBrx+Xc+GAFKdEwu/qcpsZUNgRAJK5Dc2b46AbNGC+QXoayAQAHpSHWkpDO4wP/7EGRKjzCbD9IDARigDEA6FSQjAQJgJ0oHhKCAJoDolJCMBJcRzNsJvHtDjGBNgZm+NW9IWBSIfXqQ66l1CKktAm9cYD0bN+sO0H2vnPIrfoGUMcEzfgVzxT762aJRSBLX7Srea0U8//sQZE4PMJAJUoHjGAAMICooDAIBAkAjRgwEYAgpAShgkaQEq7orQTdu3REij4vmaVDdblmVDALoWQrLYWDIFQpoTe0SUySHQAqPJ/QJCf2UCDE+HGXkDY5AInLXuPNr/pKgu/nkI57/+xBkUo9whgnRgeYYAAvAKhg8YwECJCVEB4hiwCyA50DBCADpCFBcjCwV5Oy9QMJJmjFVKP2Vlh0AAAsLAWdugEyPom461MomTgnHgGFXZFLTX0BQAmAp663tJNyCEfBLs0w83nkcFv/7EGRYD/CMCdCBgTDADEBJwDxCAAI0P0QHjEHAKIDnAYEMBLQDoBO6j6UhPArV70sWH5vTX0Eo1SDbS0t+3uYvY0cbiL/pGgkUwikexuia10IqD7IyoMqSoi/OGlRx4wWEX+hZNBVv//sQZF0PsIcI0QGjEEAKQDn1PCMBAgwHQgeYYAAeAOcAwAgA+jPzKj4dIInKt6bcYK+IA8LvbW5LfJWxYqSxma50INYx2ipDwJdx2sjtwwHpKkd6M6sPFQTv1UBk2t6V/YhDmP6p5MP/+xBkZY8wkQxPgeMQYAsAKfgsYwECMCM+B4xAwCgA5sDwiASaMVaSGK0BYcvLUr9LHQ6Brs3VIuxmViq9PavgvqZ9KDUoeETxxW670g0wZWg1jHGJaiqsgaPVGdb+Smys8Emxhckgzf/7EGRrDzCLCU+B4RjAC0EpkEQCEgIMJz4MGGAAMACnYPCMBM31BOBDjz6Fy4fQLClVBwhkjHbb4fyOCHKdIVP/6AtWxyuhaQu5kZH5WgJEC/Pm/U0OfDCzpUTWEOv+gYZlz1sizxvS//sQZHCP8I0JTwHmKAAGwCmgQCIBAmgjNgwgQEAuhGXBgIwsB8jsVnyNPSkDIxRR8Zd1fSQ1IjUek+9hNLvIGlNYA/eQxmWdJOUfFZ1Y8Ui2z6QOp1N/DD+qLMGUL87FK2rhWJJP9NP/+xBkdo8weA1OAeEQ4AwASXAkYgACVCc4DATjACiEplTQCJT0CFUIAAVCAnkQPFAb45ZIKTMZTaIFEzuc/9RmE1GrvN6UFV0VEHC6BU3Q9l8RBmlIAICAAAPCTfcf/FQlrYFH1/QSZP/7EGR8j/CPCc2DATDACuEpYEQDJgJMJTQMDGAALgClgSCIBNNaBf0+8d5n+Z/o5w2d1izDcDH9OHCDBwkoKGFtb4zoHaIEJz760Gd9UIYogcHrEgfY8NOEdf+gfGprrZ2eSURop1rV//sQZIEP8IAJzQHmGAAMQDlQPEIAAignMgiERIAhhOVA8AhUBIjlHTNZdPiipkO2riz0LCUPYU96ezCdPMux5v/JT3RYUfcEofytv0htMA4O0CXCBzdGqlWUwRksmrc3agiRoilAhz3/+xBkiA/wgwnMgeMAYAxBKTBgAhICRCcuB4RjABwApYDwiAT61eGQPOLJQDaUN1VJ8VaXSyYWdLCQBP/+gowKIhk/XzCkRXvXB8jAbyny8kPEXPTnq4XgAVMHGb+cXWHDVXpEjDTAgf/7EGSPDzB5CMwB4hgADSBJeCRCAQGUJS4MAEKAJgTkwPEANAQPjRHGEpVmxStV2mmITdFtOs9UhePgAQtDrAYDfeoNiwZnA++hif6TgLMABqI8ZX1iE7QkUClQcIxJda59JAO4ropo//sQZJePMFoJS4HjEAoLgTl5LAIZAbglLAeEQMAlhKSA8AhM+hBECIVfwUUoTRgUp7Ogbt//QB4YZ63HaIP4IF9qw9c51vV+jAJ8jpEP+hHMKtFVIQAwAPAUxeQNVsrEjv3O6cAAAAD/+xBkoo/wiAjJgeEYQAlhGRA8IwsBzAsmB4ggADCE5ADwiFgNsUTjaiBI3YnwOPoLcCtEItAVa26BIAD8C8Ou+BPUPcPf9LGB6I11cQ7Gf/UMk/jv6tv////////////+upAAAAAlcv/7EGSqD/B+CcgBgwBgCeE5AEAiBQHgJyIHhELAKgDjwPEIBNECF7dUAAAE5IaG/+z////////////8hgEMBjAkdQxkumrAAzRUKkxBTUUzLjk5LjWqqsAAAAAhINKJauoxGP9f//////sQZLIP8IoJR4HjGAALIEjwPGMAAaQHIAeEYAAthKOA8QgA///////+7/9Hx/6SVCBi/SWN///////////////9H/11TEFNRTMuOTkuNVVVVVVVVVVVVVVVwAAAAGZjxlqJX///////+xBkuY9waAnHgYMQUA1BOPU8AhUCIAseB4gAACEA5BTwgAT///v//3f/9V+iAHQ6hA//////////9X7v//3bt/7/+lWKK1/5RfR/9H//6/2o9H//3e2izsu/zVSOMSvAAAAACwfmCv/7EGTBgzCcAcerAhAIDEA5KDwgAQIQJyEHgGSgGQEkFKGABgOGzZkndP/f/+j/t6l///8W/ub0f7tm9NN9ljVihn9X//////////0f+l//8u1nShVMELtfZt////s///9rf/+n3fZ7//sQZMgDMFUJx4HgEJAGYDjQJAABAXAHIqSEQDAigSNU8QAEe/urRZSbFg0nfsKXK6/1f+n+qlb0f/9Kf3JcM8hrpQIXKWUCZ1ynJT0DAKnFl9JMa/+mj/////b8t/dq1f0N+iYuTQL/+xBk1wNwkAHHweIACAggONg8IAFBqAUdDAAAIA2A49TwgATv+n5zWpF8eVUozXbfs/b/+a//31f/le9/dvT6GFup/d2buP2qcqnqIhqdf///////////+z/ofQ3/1goqEKP////////7EGTjg/BPAUeqIQAIBEAo0DwAAQFACRoMDAAAQYCjAPCAAP/7Po//4p+3rq//9NJEEv////////////+k4AY7pxrt3///2//r0Wv6//ucWdECLbYGqr6qnKvK0qe1VB8/YGo2B+u///sQZPEHcFUCxsMCAAgTACjFPAAAgUwJGKiMACASAOOg8IAEb/fp+hNerGu9Py919JSqkaX67abVL/X/1vnrAmm7ysLW2OWNNP///////////b//////m01MQU1FMy45OS41VVVVVVX/+xBk9o/wUAFGwwAACBKAKLAsAAAAnAcaB4QAIEAAowBgAABVVVVVVVVVVVVVVVVVVVVVpLf/////////////////0JVMQU1FMy45OS41VVVVVVVVVVVVVVVVVVVVVVVVVVVVVVVVVf/7EGT1B/A+AUbDAAAKEAA4sAwgAABwBxylBAAwTADiwGAAAFVVVVVVVVVVVVVVSFv2//////////93/Zb81p2f/SkFZ0xBTUUzLjk5LjVVVVVVVVVVVVVVVVVVVVVVVVVVVVVVVZQp//sQZP+PcNgBRQHgAAAG4DjoMCABA7AHEgSEAABPgKLAYAAA3///////////9P/7v/6KvQkEL/////////////////SqTEFNRTMuOTkuNaqqqqqqqqqqqqqqqqqqqqqqqqqqqqqqqqr/+xBE94/wyAFFAYAAACjgKIAsAAADmAcSAwQAAAOAJAAAAAWqqqqqqqqqqqqqSUO///////9P///9KXd1393//pdYhMdMQU1FMy45OS41qqqqqqqqqqqqqqqqqqqqqqqqqqqqqqqqqv/7EGTpj/D4AcSB4QAAAOAI4AAAAUJABRYGAAAABQCjgDAABKqqqqqqqiw//////////r/d+nsu0rpcz7f3pjZGMQDZFUxBTUUzLjk5LjVVVVVVVVVVVVVVVVVVVVVVVVVVVVVVVVVV//sQZPGP8KYBRQEgAAAMACjADAAABMAFEAYAAAAAAD/AAAAEVVVVVVVVVVVVVVVVVVVVVVVVVVVVVVVVVVVVVVVVVZkITEFNRTMuOTkuNVVVVVVVVVVVVVVVVVVVVVVVVVVVVVVVVVX/+xBk8A/xOQFEAeAAAAAAD/AAAAECHAUYBIAAAAKAI8AAAARVVVVVVVVVVVVVVVVVVVVVVUN///////////////+n/9RMQU1FMy45OS41qqqqqqqqqqqqqqqqqqqqqqqqqqqqqqqqqv/7EGTmD/AGAEcAAAAKAAAP8AAAAQHkARoAAAAgAoAjgAAABKqqqqqqqqqqqqqqqqqqqqqqqqqqqqqqqqqqqqqqqqqqOkxBTUUzLjk5LjWqqqqqqqqqqqqqqqqqqqqqqqqqqqqqqqqq//sQZOiP8JsBRQEgAAAAoAkQAAABACgFGgGAACADACNAAAAFqqqqqqqqqqqqqqqqqqqqqqqqqqqqqqqqqqqqqqqqqqqqTEFNRTMuOTkuNaqqqqqqqqqqqqqqqqqqqqqqqqqqqqqqqqr/+xBE7w/wBgBHgAAAChGgGLAUAAAAFAEiAAAAIDyAo0AgAACqqqqqqqqqqqqqqqqqqqqqqqqqqqqqqqqqqqqqqqqqqqpMQU1FMy45OS41qqqqqqqqqqqqqqqqqqqqqqqqqqqqqqqqqv/7EETpD/AFAEcAAAAIFOA4oBgAAAAUAR4AAAAgA4CjQCAABKqqqqqqqqqqqqqqqqqqqqqqqqqqqqqqqqqqqqqqqqqqqkxBTUUzLjk5LjWqqqqqqqqqqqqqqqqqqqqqqqqqqqqqqqqq//sQZOsP8L4BxQDAAAAAoAjwAAABACwFGAGAACACgCPAAAAEqqqqqqqqqqqqqqqqqqqqqqqqqqqqqqqqqqqqqqqqqqqqTEFNRTMuOTkuNaqqqqqqqqqqqqqqqqqqqqqqqqqqqqqqqqr/+xBk3o/wBgBHAAAACgCgCOAAAAEAFAEcAAAAIAAAP8AAAASqqqqqqqqqqqqqqqqqqqqqqqqqqqqqqqqqqqqqqqqqqqpMQU1FMy45OS41qqqqqqqqqqqqqqqqqqqqqqqqqqqqqqqqqv/7EGTlj/AFAEiAAAAIAAAP8AAAAQHoARoAAAAAAAA/wAAABKqqqqqqqqqqqqqqqqqqqqqqqqqqqqqqqqqqqqqqqqqqqkxBTUUzLjk5LjWqqqqqqqqqqqqqqqqqqqqqqqqqqqqqqqqq//sQZN4P8AQAxwAgAAgAAA/wAAABAAAB/gAAACAAAD/AAAAEqqqqqqqqqqqqqqqqqqqqqqqqqqqqqqqqqqqqqqqqqqqqTEFNRTMuOTkuNaqqqqqqqqqqqqqqqqqqqqqqqqqqqqqqqqr/+xBE3Y/wAAB/gAAACAAAD/AAAAEAAAH+AAAAIAAAP8AAAASqqqqqqqqqqqqqqqqqqqqqqqqqqqqqqqqqqqqqqqqqqqpMQU1FMy45OS41qqqqqqqqqqqqqqqqqqqqqqqqqqqqqqqqqv/7EGTdj/AAAH+AAAAIAAAP8AAAAQAAAf4AAAAgAAA/wAAABKqqqqqqqqqqqqqqqqqqqqqqqqqqqqqqqqqqqqqqqqqqqkxBTUUzLjk5LjWqqqqqqqqqqqqqqqqqqqqqqqqqqqqqqqqq//sQZN2P8AAAf4AAAAgAAA/wAAABAAAB/gAAACAAAD/AAAAEqqqqqqqqqqqqqqqqqqqqqqqqqqqqqqqqqqqqqqqqqqqqTEFNRTMuOTkuNaqqqqqqqqqqqqqqqqqqqqqqqqqqqqqqqqr/+xBk3Y/wAAB/gAAACAAAD/AAAAEAAAH+AAAAIAAAP8AAAASqqqqqqqqqqqqqqqqqqqqqqqqqqqqqqqqqqqqqqqqqqqpMQU1FMy45OS41qqqqqqqqqqqqqqqqqqqqqqqqqqqqqqqqqv/7EETdj/AAAH+AAAAIAAAP8AAAAQAAAf4AAAAgAAA/wAAABKqqqqqqqqqqqqqqqqqqqqqqqqqqqqqqqqqqqqqqqqqqqkxBTUUzLjk5LjWqqqqqqqqqqqqqqqqqqqqqqqqqqqqqqqqq//sQZN2P8AAAf4AAAAgAAA/wAAABAAAB/gAAACAAAD/AAAAEqqqqqqqqqqqqqqqqqqqqqqqqqqqqqqqqqqqqqqqqqqqqTEFNRTMuOTkuNaqqqqqqqqqqqqqqqqqqqqqqqqqqqqqqqqr/+xBk3Y/wAAB/gAAACAAAD/AAAAEAAAH+AAAAIAAAP8AAAASqqqqqqqqqqqqqqqqqqqqqqqqqqqqqqqqqqqqqqqqqqqpMQU1FMy45OS41qqqqqqqqqqqqqqqqqqqqqqqqqqqqqqqqqv/7EGTdj/AAAH+AAAAIAAAP8AAAAQAAAf4AAAAgAAA/wAAABKqqqqqqqqqqqqqqqqqqqqqqqqqqqqqqqqqqqqqqqqqqqkxBTUUzLjk5LjWqqqqqqqqqqqqqqqqqqqqqqqqqqqqqqqqq//sQRN2P8AAAf4AAAAgAAA/wAAABAAAB/gAAACAAAD/AAAAEqqqqqqqqqqqqqqqqqqqqqqqqqqqqqqqqqqqqqqqqqqqqTEFNRTMuOTkuNaqqqqqqqqqqqqqqqqqqqqqqqqqqqqqqqqr/+xBk3Y/wAAB/gAAACAAAD/AAAAEAAAH+AAAAIAAAP8AAAASqqqqqqqqqqqqqqqqqqqqqqqqqqqqqqqqqqqqqqqqqqqpMQU1FMy45OS41qqqqqqqqqqqqqqqqqqqqqqqqqqqqqqqqqv/7EGTdj/AAAH+AAAAIAAAP8AAAAQAAAf4AAAAgAAA/wAAABKqqqqqqqqqqqqqqqqqqqqqqqqqqqqqqqqqqqqqqqqqqqkxBTUUzLjk5LjWqqqqqqqqqqqqqqqqqqqqqqqqqqqqqqqqq//sQZN2P8AAAf4AAAAgAAA/wAAABAAAB/gAAACAAAD/AAAAEqqqqqqqqqqqqqqqqqqqqqqqqqqqqqqqqqqqqqqqqqqqqTEFNRTMuOTkuNaqqqqqqqqqqqqqqqqqqqqqqqqqqqqqqqqr/+xBk3Y/wAAB/gAAACAAAD/AAAAEAAAH+AAAAIAAAP8AAAASqqqqqqqqqqqqqqqqqqqqqqqqqqqqqqqqqqqqqqqqqqqpMQU1FMy45OS41qqqqqqqqqqqqqqqqqqqqqqqqqqqqqqqqqv/7EGTdj/AAAH+AAAAIAAAP8AAAAQAAAf4AAAAgAAA/wAAABKqqqqqqqqqqqqqqqqqqqqqqqqqqqqqqqqqqqqqqqqqqqkxBTUUzLjk5LjWqqqqqqqqqqqqqqqqqqqqqqqqqqqqqqqqq//sQZN2P8AAAf4AAAAgAAA/wAAABAAAB/gAAACAAAD/AAAAEqqqqqqqqqqqqqqqqqqqqqqqqqqqqqqqqqqqqqqqqqqqqTEFNRTMuOTkuNaqqqqqqqqqqqqqqqqqqqqqqqqqqqqqqqqr/+xBk3Y/wAAB/gAAACAAAD/AAAAEAAAH+AAAAIAAAP8AAAASqqqqqqqqqqqqqqqqqqqqqqqqqqqqqqqqqqqqqqqqqqqpMQU1FMy45OS41qqqqqqqqqqqqqqqqqqqqqqqqqqqqqqqqqv/7EETdj/AAAH+AAAAIAAAP8AAAAQAAAf4AAAAgAAA/wAAABKqqqqqqqqqqqqqqqqqqqqqqqqqqqqqqqqqqqqqqqqqqqkxBTUUzLjk5LjWqqqqqqqqqqqqqqqqqqqqqqqqqqqqqqqqq//sQZN2P8AAAf4AAAAgAAA/wAAABAAAB/gAAACAAAD/AAAAEqqqqqqqqqqqqqqqqqqqqqqqqqqqqqqqqqqqqqqqqqqqqTEFNRTMuOTkuNaqqqqqqqqqqqqqqqqqqqqqqqqqqqqqqqqr/+xBk3Y/wAAB/gAAACAAAD/AAAAEAAAH+AAAAIAAAP8AAAASqqqqqqqqqqqqqqqqqqqqqqqqqqqqqqqqqqqqqqqqqqqpMQU1FMy45OS41qqqqqqqqqqqqqqqqqqqqqqqqqqqqqqqqqv/7EGTdj/AAAH+AAAAIAAAP8AAAAQAAAf4AAAAgAAA/wAAABKqqqqqqqqqqqqqqqqqqqqqqqqqqqqqqqqqqqqqqqqqqqkxBTUUzLjk5LjWqqqqqqqqqqqqqqqqqqqqqqqqqqqqqqqqq//sQRN2P8AAAf4AAAAgAAA/wAAABAAAB/gAAACAAAD/AAAAEqqqqqqqqqqqqqqqqqqqqqqqqqqqqqqqqqqqqqqqqqqqqTEFNRTMuOTkuNaqqqqqqqqqqqqqqqqqqqqqqqqqqqqqqqqr/+xBE3Y/wAAB/gAAACAAAD/AAAAEAAAH+AAAAIAAAP8AAAASqqqqqqqqqqqqqqqqqqqqqqqqqqqqqqqqqqqqqqqqqqqpMQU1FMy45OS41qqqqqqqqqqqqqqqqqqqqqqqqqqqqqqqqqv/7EGTdj/AAAH+AAAAIAAAP8AAAAQAAAf4AAAAgAAA/wAAABKqqqqqqqqqqqqqqqqqqqqqqqqqqqqqqqqqqqqqqqqqqqkxBTUUzLjk5LjWqqqqqqqqqqqqqqqqqqqqqqqqqqqqqqqqq//sQZN2P8AAAf4AAAAgAAA/wAAABAAAB/gAAACAAAD/AAAAEqqqqqqqqqqqqqqqqqqqqqqqqqqqqqqqqqqqqqqqqqqqqTEFNRTMuOTkuNaqqqqqqqqqqqqqqqqqqqqqqqqqqqqqqqqr/+xBk3Y/wAAB/gAAACAAAD/AAAAEAAAH+AAAAIAAAP8AAAASqqqqqqqqqqqqqqqqqqqqqqqqqqqqqqqqqqqqqqqqqqqpMQU1FMy45OS41qqqqqqqqqqqqqqqqqqqqqqqqqqqqqqqqqv/7EGTdj/AAAH+AAAAIAAAP8AAAAQAAAf4AAAAgAAA/wAAABKqqqqqqqqqqqqqqqqqqqqqqqqqqqqqqqqqqqqqqqqqqqkxBTUUzLjk5LjWqqqqqqqqqqqqqqqqqqqqqqqqqqqqqqqqq//sQRN2P8AAAf4AAAAgAAA/wAAABAAAB/gAAACAAAD/AAAAEqqqqqqqqqqqqqqqqqqqqqqqqqqqqqqqqqqqqqqqqqqqqTEFNRTMuOTkuNaqqqqqqqqqqqqqqqqqqqqqqqqqqqqqqqqr/+xBk3Y/wAAB/gAAACAAAD/AAAAEAAAH+AAAAIAAAP8AAAASqqqqqqqqqqqqqqqqqqqqqqqqqqqqqqqqqqqqqqqqqqqpMQU1FMy45OS41qqqqqqqqqqqqqqqqqqqqqqqqqqqqqqqqqv/7EGTdj/AAAH+AAAAIAAAP8AAAAQAAAf4AAAAgAAA/wAAABKqqqqqqqqqqqqqqqqqqqqqqqqqqqqqqqqqqqqqqqqqqqkxBTUUzLjk5LjWqqqqqqqqqqqqqqqqqqqqqqqqqqqqqqqqq//sQZN2P8AAAf4AAAAgAAA/wAAABAAAB/gAAACAAAD/AAAAEqqqqqqqqqqqqqqqqqqqqqqqqqqqqqqqqqqqqqqqqqqqqTEFNRTMuOTkuNaqqqqqqqqqqqqqqqqqqqqqqqqqqqqqqqqr/+xBk3Y/wAAB/gAAACAAAD/AAAAEAAAH+AAAAIAAAP8AAAASqqqqqqqqqqqqqqqqqqqqqqqqqqqqqqqqqqqqqqqqqqqpMQU1FMy45OS41qqqqqqqqqqqqqqqqqqqqqqqqqqqqqqqqqv/7EGTdj/AAAH+AAAAIAAAP8AAAAQAAAf4AAAAgAAA/wAAABKqqqqqqqqqqqqqqqqqqqqqqqqqqqqqqqqqqqqqqqqqqqkxBTUUzLjk5LjWqqqqqqqqqqqqqqqqqqqqqqqqqqqqqqqqq//sQRN2P8AAAf4AAAAgAAA/wAAABAAAB/gAAACAAAD/AAAAEqqqqqqqqqqqqqqqqqqqqqqqqqqqqqqqqqqqqqqqqqqqqTEFNRTMuOTkuNaqqqqqqqqqqqqqqqqqqqqqqqqqqqqqqqqr/+xBk3Y/wAAB/gAAACAAAD/AAAAEAAAH+AAAAIAAAP8AAAASqqqqqqqqqqqqqqqqqqqqqqqqqqqqqqqqqqqqqqqqqqqpMQU1FMy45OS41qqqqqqqqqqqqqqqqqqqqqqqqqqqqqqqqqv/7EGTdj/AAAH+AAAAIAAAP8AAAAQAAAf4AAAAgAAA/wAAABKqqqqqqqqqqqqqqqqqqqqqqqqqqqqqqqqqqqqqqqqqqqqqqqqqqqqqqqqqqqqqqqqqqqqqqqqqqqqqqqqqqqqqqqqqq//sQRN2P8AAAf4AAAAgAAA/wAAABAAAB/gAAACAAAD/AAAAEqqqqqqqqqqqqqqqqqqqqqqqqqqqqqqqqqqqqqqqqqqqqqqqqqqqqqqqqqqqqqqqqqqqqqqqqqqqqqqqqqqqqqqqqqqr/+xBk3Y/wAAB/gAAACAAAD/AAAAEAAAH+AAAAIAAAP8AAAASqqqqqqqqqqqqqqqqqqqqqqqqqqqqqqqqqqqqqqqqqqqqqqqqqqqqqqqqqqqqqqqqqqqqqqqqqqqqqqqqqqqqqqqqqqv/7EGTdj/AAAH+AAAAIAAAP8AAAAQAAAf4AAAAgAAA/wAAABKqqqqqqqqqqqqqqqqqqqqqqqqqqqqqqqqqqqqqqqqqqqqqqqqqqqqqqqqqqqqqqqqqqqqqqqqqqqqqqqqqqqqqqqqqq//sQZN2P8AAAf4AAAAgAAA/wAAABAAAB/gAAACAAAD/AAAAEqqqqqqqqqqqqqqqqqqqqqqqqqqqqqqqqqqqqqqqqqqqqqqqqqqqqqqqqqqqqqqqqqqqqqqqqqqqqqqqqqqqqqqqqqqr/+xBk3Y/wAAB/gAAACAAAD/AAAAEAAAH+AAAAIAAAP8AAAASqqqqqqqqqqqqqqqqqqqqqqqqqqqqqqqqqqqqqqqqqqqqqqqqqqqqqqqqqqqqqqqqqqqqqqqqqqqqqqqqqqqqqqqqqqv/7EGTdj/AAAH+AAAAIAAAP8AAAAQAAAf4AAAAgAAA/wAAABKqqqqqqqqqqqqqqqqqqqqqqqqqqqqqqqqqqqqqqqqqqqqqqqqqqqqqqqqqqqqqqqqqqqqqqqqqqqqqqqqqqqqqqqqqq",
"A1": "data:audio/mp3;base64,//uQZAAAAAAAAAAAAAAAAAAAAAAAAAAAAAAAAAAAAAAAAAAAWGluZwAAAA8AAABdAAAnaQACBQgLDRATFhgbHiEjJiYpLC4xNDc5PD9CREdKSk1PUlVYWl1gY2Voa25ucHN2eXt+gYSGiYyPkZSUl5qcn6Klp6qtsLK1uLi7vcDDxsjLztHT1tnc3N7h5Ofp7O/y9Pf6/f8AAAA8TEFNRTMuOTlyBK8AAAAALJgAADUgJAJATQABzAAAJ2lHDkTxAAAAAAAAAAAAAAAAAAAAAAAAAAAAAAAAAAAAAAAAAAAAAAAAAAAAAAAAAAAAAAAAAAAAAAAAAAAAAAAAAAAAAAAAAAAAAAAAAAAAAAAAAAAAAAAAAAAAAAAAAAAAAAAAAAAAAAAAAAAAAAAAAAAAAAAAAAAAAAAAAAAAAAAAAAAAAAAAAAAAAAAAAAAAAAAAAAAAAAAAAAAAAAAAAAAAAAAAAAAAAAAAAAAAAAAAAAAAAAAAAAAAAAAAAAAAAAAAAAAAAAAAAAAAAAAAAAAAAAAAAAAAAAAAAAAAAAAAAAAA//sQZAAAAGYA0k0EAAgAAA/woAABA9B1ahiygAAagGnXAgABA6ADAAAA4H1HAx/+UALMwEHAfWrr2eyO+LjSd2hgif5mRCn/R2zCDK9EyigAAAAAGeBQmjYxXv6cuhHZEog9pI8Y/lb/+xBkCQ+wsw1ahyhgAgcgCljgAAEC3D1oB4RhiA4AKRQAAAZrLKPqpAAGAAp3/pgiRHeiR/ZNMOtB4pRfNLdfWZ0Hm/9XdF/s1YIrupk+Fxpw7/d26ZDrupihhSg/mwDgAI9/2pru2v/7EGQPD7CoElkB4RiQCiAaRQQjAQJ0B2AHiGAAGICpgCCAANQewgA1qhuo9BoqIEgSNQQWe3nEIBgb//1blI0HLtYke5v9yvb3mPR42WPUQQ9/9hXZ9dK5A1E7X9r+0LvGkzt2995P//sQZBSP8IkS2IMBEPAHwCpwFCIAAnAFYAeEYAgeAOoAMIwASHDo8Al/f13o7SuQLSI661R11re3abQJYPpx+Pf5tpMYCFv268v0bUeuCwiT1mvGIq7TO754XfiLnNX/3Nwg/b1tW3f/+xBkHI8QnwJYAeIQAgrgKqUUIgACfAVeDARgCCCAqkBQjABspWYjVJbWWzzPwDUxVJyJQrLhVJf6YOI/FkWRVdCxddrKTcBAgmzrfY4yv9o0LxOvOsMtNjzkHA11GtVdT1d/F0GFGf/7EGQhD/CiFFcDARDwDAA6cBRGAAKMB1wHiGAIL4EpwHEIAEf7vM9B+vqG+QgruGiSv60KgF3P9YDYRbrzFKGHBHaJtCFShjQMAhCYigLpFG3HPrsMH8h9DHubc+m1JBy1GyTp7tqE//sQZCKP8JAM1oHhGLANYCpQKGMAAkQJWgwMYAA0AKlAkIgArNKsYAL5idDMTJ4yOpB4AMNZ+ZRfR/1kBDdGhw3A4oeQxSR70H7aVuDdmzgw1GG04t6hVT1FQN29halTwlCh1IFDI4T/+xBkJQ8wmhRWgeEQsAogKoUYIwECEAlaB4xAAC6AqYCwjACInrSTNANm/j+uk+RmGgkk6SzKEINmDkQI9VFfnn2Ao//tJ1IRMHlSNO2T3mAi2ozLC0En+7rikVC0dTu1zKv0Kpk0Lv/7EGQqD/CpCdYB4RgABWAqcAwjAQJkP1gHiGDAGADpgJEMBOPStLlwseJVk0Ze5bGqwQPsywo9Na9vVR05FUEfebPfgRYsIDTAXd3C9WA/jTflT1t7G39u9ZCkiKBEm1n7NYMSsqaD//sQZDIP8JsJ1QIjCGIIwDpQNCIAAjwpVgwEQsAmgOkA8AwA1oZ1Gtd0gio2u+p9Pi/ZoSqll4dUr+wlyCEUnBYJafUwcALBoVd9lSJNDr6VqBcj+dbK9rkW5iQVCBwQEAyGpCvoIAH/+xBkOA/wkQnVAwEYMAwAKiA8QgACcCVUDAxBQCiA6EDxDAAEsQM/T70+lTcDLEA9QoqOQC49oaSoBWs1FpCGo19eilfWIICKf6HLOJakQnCQvU1e+iwdb/0M5n5ZKiBJAPJlSZe3gf/7EGQ8DzCBDdUDAhgwDaBKRSxDAQKIKVIHgGIAJgCp4GEIBJ/FO4tgGUqxQ2IQOf+JN320l/DyARS06UHh0414fGODwejrrm1ofOiULfdMyyU0VfXVB6hkGEgSpXMDYaMhKFQ30C1l//sQZEAP8JAB1IHiGAAH4DowPCIAAgwxUgeEQwAggKhA8QwAaCwAAwoH6nbkSf1jRExDDlTw6KKLYGA1ZisDeA6Z9uA9LhjVRbclUoIN3RqQLSxDpoloNS0hEV+EURgLSu3ItU2fNoX/+xBkSI8wkw3TgeMQUAfAKiAcIgACiB1KB4xgAC8A6NSQjASZipPBFHmAzbeFVbAwdvuQIy8FvqFgDL/VfmydFXSqCgCkhWLkgkFdBSbVaA/O1//puJnCjBN2611UjPjx3F5HOa99kf/7EGRND7CTClKB4RBgCwA6NRgiAQIQJUoHhGAoK4CoAJAIAMmCHDOFER9neggyBCOC47a9na7/12IH5Sd2GC+bhzkEoa93fULRQNdGtYyhyPJllMISHZYFgfWAQq8oFmb1NjDsCIqK//sQZFKP8I0LUgHjENINgEnQPEIAAkwzRgeEYoAmgOfAsAgAgZjhfrBHUlMO5mva5zM2sDFpdEJimhiRIAUQz/hR116vLuRGayCfss3hwFseKQ2UqoQKcaq/l27EUs9dV4IITqk+QpT/+xBkVo8QmQXRAeIQAgpgOeA8QgACGClEB5hAQC6BKGCxDAS/QlStgft/8vuY3ikn1P+SQeblfG9DDhOE9hCLLZwG9TQyxjaHPSTM1H+AxSwylA5v0ijDwyLTjExc6NQNKjimyOChhf/7EGRbjzB7CdEB4RjACuA50CwiAAIQB0IHiGAAK4EoIPGMBLW1XSD9ZmiKEzSKQ6nWrHU0MbpBkCqXsbWEOUX0G2XKIGhiprEDEZcLAcYswUR61jCo90HVNfgVjRV7xUT9Iml0tK9r//sQZGKP8IQI0AHgGQAKYEnAQEIAAgglQAeMQoAmAKbA8IgAS1tDULo2IkdKBtOUR33UIW2/soqDQeABI8+Ln3gYVPGYv4oeeSAAALCgyYZscpRIHqiXIxTqfoVAe8Ah/HyfogDwRAH/+xBkag/wjgLPgekIAguhKaA8AxNCICU8B4RjAC4A5kDwiACI9+Uf0wZRKVFURmJHtpwrB0zzZuVLx4awFE85DOwNKYK3elUMA0IegIfAQwwnEcVPQucjwFeAkMejfFotcwg3frVWg//7EGRvD/B8Ac+B4RAACqEpoDwCFAIgMzoHmEAAG4SmgQAIZFQuinCnJKKNIW8eMOtVqhsOiztq8rcPX/rwDkDqO8+bI4MFZMJ1igvEv3byjJuFa9HMByuO9lYkAHVGXpvOVKlZbPxF//sQZHgP8IYJzgHhGMANoCmAYEMAAdAjOAYAYigqgSYA8QwAMDlVsPABEg8xEPtATLrf1OvUeFnj6T1RJLhSpgZYv0/rRbCbH7KPSrRVgjICggyvXRU+oOoC+FEvTM+THahrBEIu207/+xBkfg8weQHOAwIQAAsgKbgUQwECKCU0DKRgCCWE5yCQCFyeQUAqZu/1CdHoLRHlDxl7yetKKMYgAUn2YwVWXbV3ajIEx0Zs2JvXk1l6NAq2bzX3brwHUrYh1isylIhIBOp29qh2zv/7EGSFj/CRCcyB4RjADMApYDxDAAIcCS4FGGAIMwClQQCIAP+mUwQYQQaULH3qERwTPdGUdBUABcxdpiKv8VKIScIo+BYrUFm4uptZWpV+oaCkHdYzJ7WEZH6KP4IMBswR7hYCkHkV//sQZIkP8IYITIHmGAAKgDlQYCIAAkgfLAwkYAAtgSUA8wgANt9APBwi19cri6UsxNXkMNszTToGTA7njj1faqAiJAmaq8L2Vpb6euoeojnXVAgxHEi3y/vsNRWplfQC6B2db1QTWHD/+xBkjoNwgQxLgwYYEAzAOVU8IgECJAk0rCRgICCA5lTwjAaTPqIft3b4cITb6F5iXYOmJZlG7Q+AQqtC3LBiQbqQBfilWnc4KVOosqXh/ijK9W+DtbKopwinCYBrsDNu29ErIwaAhf/7EGSVD/BMAcwB4hgICkA5IEBDAAGsBywGBGAALgCkQPCIAPKLgADGBcsuMZ65AAAKYnQBEq+R03fEGB/uUhMBJeSxVNAXKCSq0AYUgAAIWIZWsO9s6FD1Sg89TdwEgAEIABUFXfp8//sQZKCP8GgByoHhCAALQEkAMGMAAeglJAeEYAAtASQA8QgA2KQgAokpAyhBsDf7IZzBQ7l1UYO/+fpJgALueDocAhJolp86Oo1B3iAP369fd9f////////////6dP9BRxhpZVeTYxr/+xBkqQ/wgQHJgeEYAAlgKRAwQwECIAkiB5hgACwA5ADxDACIABkgxVXUACgAIWs7GGm+rUUbAYCAAQJ/RAAAAQCSqih/0BYBlf9H////V//9fo+j///sR/3vq6WAABAADZAVUHPrU//7EGSwD/B1A8iB4ggQCMA5ACgiAQIcIyAHhGMAMACjgYAAALP/////////6SyMh7vs3MyH/t/+lX//1dm3/X7tkp+Uil125t1/qwARIJw/1LPYZq/8bs////////6PXZ6Pbq6aPbV///sQZLeP8GIIyADBEFAF4DjwPAABAdgHHgWEQAgbgKOA8AAETRUqgAABSAko03/WLp//////////d9ujGej91ta0f++retIiBsqxkaxsGqkK//20f/0f+r9v+i3h+37OapUvzbmGuf3/+xBkxY8wigjHAeEYwAtASNBEYAABaCUeB4xAQCyAo5TwAATsUNO/////////3f////9P//3UVcAAAACGTdh4T///////////2Wf7v+v9yP9NcBjgSQImZ/6U//////////7tH2fd///7EGTOA3B0AccB4RgACmAo1TwAAQGgBSCnhGAgDQDjQMCABP5sCJH///////u/0f/u/u+/qt//dd+ipEPO+Y//////////8r2//i392l6k9RwX//////v///26KU/3OJnmeyb9lu9B//sQZNsBcKgIx0sAGSAKoCjoJAABAsglHWwEYKgSgOPg8IAEQbF1abHXVsAAAAAFwZuoabE1+hBf0L/////a691Ozf/6f6ynu0or91bNKqlrUhnJAwP/////////////7v/9v/rqFq3/+xBk349wSwFGgMEYABVAOLA8AgABHAUaB4RAIBOA5CDwgAb6v//////////////9v+lMTf///////////9n/Z1bavR+yQCsdTEFNRTMuOTkuNVVVVVVVVVVVVVVVVTA////////////7EGTrA/BxAcdDAQAIBYApBQwAAYEoBx6MBAAgV4DigMCAAP///t////pSBK//q///1////+zTo6brPf9yPp9Pl71INUxBTUUzLjk5LjVVVVVVVVVVVVVVVVVVVVVVVVVVVVVVVVVV//sQZPOH8KABxsHhAAAdwCiQPAAAANgHHQeEACBigOKA8IAAVVVVVVVVVVVVVVVVVQQg2Cv//////////6/////9LfTUTEFNRTMuOTkuNaqqqqqqqqqqqqqqqqqqqqqqqqqqqqqqqqr/+xBk7IfwRwHGqgEADBcAKKAsAAAEWAUSBIAAAEYAosCQAACqqqqqqqqqqqqqqqqqqqqqW45s///////////////+nXVMQU1FMy45OS41VVVVVVVVVVVVVVVVVVVVVVVVVVVVVVVVVf/7EGTkB/A1AcfB4QAIE8AosCQAAAAsBRwChAAgCACjQJAABFVVVVVVVVVVVVVVVVVVVVWL//////////////6XepCMiUxBTUUzLjk5LjVVVVVVVVVVVVVVVVVVVVVVVVVVVVVVVVVV//sQZPcP8J4BRYDAAAAVwDigGCAAArQFFASAAAB3AOJAYAAAVVVVVVVVVVVVVVVVVVVVVVVVVVVVVVVVVVVVVVVVQSZVTEFNRTMuOTkuNVVVVVVVVVVVVVVVVVVVVVVVVVVVVVVVVVX/+xBk6ofwOAHHQYEACADACPAAAAFELAcSB4QAAESA4sAgAABVVVVVVVVVVVVVVVVVVVVVVVVVVVVVVVVVVVVVVVVVTOlMQU1FMy45OS41VVVVVVVVVVVVVVVVVVVVVVVVVVVVVVVVVf/7EGTvD/CIAcWBYAAAE8AooCQAAAAsBRgBAAAgAgBjgBAABFVVVVVVVVVVVVVVVVVVVVVVVVVVVVVVVVVVVVVVVVWpCkxBTUUzLjk5LjWqqqqqqqqqqqqqqqqqqqqqqqqqqqqqqqqq//sQZPKP8IIBRgDAAAAAoAjwAAABAwQHFAMAAAACAGQAEAAEqqqqqqqqqqqqqqqqqqqqqqqqqqqqqqqqqqqqqqqqqqpFTEFNRTMuOTkuNVVVVVVVVVVVVVVVVVVVVVVVVVVVVVVVVVX/+xBk54/wDgFGAEAACACAGPAEAAECHAcWBAAAAAMAI0AAAAVVVVVVVVVVVVVVVVVVVVVVVVVVVVVVVVVVVVVVVVVVQhVMQU1FMy45OS41VVVVVVVVVVVVVVVVVVVVVVVVVVVVVVVVVf/7EETmD/AFAEeAAAAIAUAowAgAAQAAAf4AAAAgOgBjABAAAFVVVVVVVVVVVVVVVVVVVVVVVVVVVVVVVVVVVVVVVVVVVUxBTUUzLjk5LjVVVVVVVVVVVVVVVVVVVVVVVVVVVVVVVVVV//sQZOYP8HcBxgBAAAAAoAkAAAABABgBHgAAACgCAGPAEAAEVVVVVVVVVVVVVVVVVVVVVVVVVVVVVVVVVVVVVVVVVVVVTEFNRTMuOTkuNVVVVVVVVVVVVVVVVVVVVVVVVVVVVVVVVVX/+xBk3w/wBQBHgAAACACAGOAEAAEAFAEcAAAAIAMAI4AAAAVVVVVVVVVVVVVVVVVVVVVVVVVVVVVVVVVVVVVVVVVVVVVMQU1FMy45OS41VVVVVVVVVVVVVVVVVVVVVVVVVVVVVVVVVf/7EGTej/AAAH+AAAAIAKAI8AAAAQAYARwAAAAoAoAjwAAABFVVVVVVVVVVVVVVVVVVVVVVVVVVVVVVVVVVVVVVVVVVVUxBTUUzLjk5LjVVVVVVVVVVVVVVVVVVVVVVVVVVVVVVVVVV//sQZN6P8AYARwAAAAoAAA/wAAABABQBHgAAACAAAD/AAAAEVVVVVVVVVVVVVVVVVVVVVVVVVVVVVVVVVVVVVVVVVVVVTEFNRTMuOTkuNVVVVVVVVVVVVVVVVVVVVVVVVVVVVVVVVVX/+xBk3g/wAAB/gAAACAAAD/AAAAEAFAEgAAAAIAAAP8AAAARVVVVVVVVVVVVVVVVVVVVVVVVVVVVVVVVVVVVVVVVVVVVMQU1FMy45OS41VVVVVVVVVVVVVVVVVVVVVVVVVVVVVVVVVf/7EGTej/AAAH+AAAAIAKAI4AAAAQAUAR4AAAAgAAA/wAAABFVVVVVVVVVVVVVVVVVVVVVVVVVVVVVVVVVVVVVVVVVVVUxBTUUzLjk5LjVVVVVVVVVVVVVVVVVVVVVVVVVVVVVVVVVV//sQZN2P8AAAf4AAAAgAAA/wAAABAAAB/gAAACAAAD/AAAAEVVVVVVVVVVVVVVVVVVVVVVVVVVVVVVVVVVVVVVVVVVVVTEFNRTMuOTkuNVVVVVVVVVVVVVVVVVVVVVVVVVVVVVVVVVX/+xBk3Y/wAAB/gAAACAAAD/AAAAEAAAH+AAAAIAAAP8AAAARVVVVVVVVVVVVVVVVVVVVVVVVVVVVVVVVVVVVVVVVVVVVMQU1FMy45OS41VVVVVVVVVVVVVVVVVVVVVVVVVVVVVVVVVf/7EGTdj/AAAH+AAAAIAAAP8AAAAQAAAf4AAAAgAAA/wAAABFVVVVVVVVVVVVVVVVVVVVVVVVVVVVVVVVVVVVVVVVVVVUxBTUUzLjk5LjVVVVVVVVVVVVVVVVVVVVVVVVVVVVVVVVVV//sQZN2P8AAAf4AAAAgAAA/wAAABAAAB/gAAACAAAD/AAAAEVVVVVVVVVVVVVVVVVVVVVVVVVVVVVVVVVVVVVVVVVVVVTEFNRTMuOTkuNVVVVVVVVVVVVVVVVVVVVVVVVVVVVVVVVVX/+xBk3Y/wAAB/gAAACAAAD/AAAAEAAAH+AAAAIAAAP8AAAARVVVVVVVVVVVVVVVVVVVVVVVVVVVVVVVVVVVVVVVVVVVVMQU1FMy45OS41VVVVVVVVVVVVVVVVVVVVVVVVVVVVVVVVVf/7EGTdj/AAAH+AAAAIAAAP8AAAAQAAAf4AAAAgAAA/wAAABFVVVVVVVVVVVVVVVVVVVVVVVVVVVVVVVVVVVVVVVVVVVUxBTUUzLjk5LjVVVVVVVVVVVVVVVVVVVVVVVVVVVVVVVVVV//sQZN2P8AAAf4AAAAgAAA/wAAABAAAB/gAAACAAAD/AAAAEVVVVVVVVVVVVVVVVVVVVVVVVVVVVVVVVVVVVVVVVVVVVTEFNRTMuOTkuNVVVVVVVVVVVVVVVVVVVVVVVVVVVVVVVVVX/+xBE3Y/wAAB/gAAACAAAD/AAAAEAAAH+AAAAIAAAP8AAAARVVVVVVVVVVVVVVVVVVVVVVVVVVVVVVVVVVVVVVVVVVVVMQU1FMy45OS41VVVVVVVVVVVVVVVVVVVVVVVVVVVVVVVVVf/7EGTdj/AAAH+AAAAIAAAP8AAAAQAAAf4AAAAgAAA/wAAABFVVVVVVVVVVVVVVVVVVVVVVVVVVVVVVVVVVVVVVVVVVVUxBTUUzLjk5LjVVVVVVVVVVVVVVVVVVVVVVVVVVVVVVVVVV//sQRN2P8AAAf4AAAAgAAA/wAAABAAAB/gAAACAAAD/AAAAEVVVVVVVVVVVVVVVVVVVVVVVVVVVVVVVVVVVVVVVVVVVVTEFNRTMuOTkuNVVVVVVVVVVVVVVVVVVVVVVVVVVVVVVVVVX/+xBk3Y/wAAB/gAAACAAAD/AAAAEAAAH+AAAAIAAAP8AAAARVVVVVVVVVVVVVVVVVVVVVVVVVVVVVVVVVVVVVVVVVVVVMQU1FMy45OS41VVVVVVVVVVVVVVVVVVVVVVVVVVVVVVVVVf/7EGTdj/AAAH+AAAAIAAAP8AAAAQAAAf4AAAAgAAA/wAAABFVVVVVVVVVVVVVVVVVVVVVVVVVVVVVVVVVVVVVVVVVVVUxBTUUzLjk5LjVVVVVVVVVVVVVVVVVVVVVVVVVVVVVVVVVV//sQZN2P8AAAf4AAAAgAAA/wAAABAAAB/gAAACAAAD/AAAAEVVVVVVVVVVVVVVVVVVVVVVVVVVVVVVVVVVVVVVVVVVVVTEFNRTMuOTkuNVVVVVVVVVVVVVVVVVVVVVVVVVVVVVVVVVX/+xBk3Y/wAAB/gAAACAAAD/AAAAEAAAH+AAAAIAAAP8AAAARVVVVVVVVVVVVVVVVVVVVVVVVVVVVVVVVVVVVVVVVVVVVMQU1FMy45OS41VVVVVVVVVVVVVVVVVVVVVVVVVVVVVVVVVf/7EGTdj/AAAH+AAAAIAAAP8AAAAQAAAf4AAAAgAAA/wAAABFVVVVVVVVVVVVVVVVVVVVVVVVVVVVVVVVVVVVVVVVVVVUxBTUUzLjk5LjVVVVVVVVVVVVVVVVVVVVVVVVVVVVVVVVVV//sQZN2P8AAAf4AAAAgAAA/wAAABAAAB/gAAACAAAD/AAAAEVVVVVVVVVVVVVVVVVVVVVVVVVVVVVVVVVVVVVVVVVVVVTEFNRTMuOTkuNVVVVVVVVVVVVVVVVVVVVVVVVVVVVVVVVVX/+xBk3Y/wAAB/gAAACAAAD/AAAAEAAAH+AAAAIAAAP8AAAARVVVVVVVVVVVVVVVVVVVVVVVVVVVVVVVVVVVVVVVVVVVVMQU1FMy45OS41VVVVVVVVVVVVVVVVVVVVVVVVVVVVVVVVVf/7EETdj/AAAH+AAAAIAAAP8AAAAQAAAf4AAAAgAAA/wAAABFVVVVVVVVVVVVVVVVVVVVVVVVVVVVVVVVVVVVVVVVVVVUxBTUUzLjk5LjVVVVVVVVVVVVVVVVVVVVVVVVVVVVVVVVVV//sQRN2P8AAAf4AAAAgAAA/wAAABAAAB/gAAACAAAD/AAAAEVVVVVVVVVVVVVVVVVVVVVVVVVVVVVVVVVVVVVVVVVVVVTEFNRTMuOTkuNVVVVVVVVVVVVVVVVVVVVVVVVVVVVVVVVVX/+xBk3Y/wAAB/gAAACAAAD/AAAAEAAAH+AAAAIAAAP8AAAARVVVVVVVVVVVVVVVVVVVVVVVVVVVVVVVVVVVVVVVVVVVVMQU1FMy45OS41VVVVVVVVVVVVVVVVVVVVVVVVVVVVVVVVVf/7EGTdj/AAAH+AAAAIAAAP8AAAAQAAAf4AAAAgAAA/wAAABFVVVVVVVVVVVVVVVVVVVVVVVVVVVVVVVVVVVVVVVVVVVUxBTUUzLjk5LjVVVVVVVVVVVVVVVVVVVVVVVVVVVVVVVVVV//sQRN2P8AAAf4AAAAgAAA/wAAABAAAB/gAAACAAAD/AAAAEVVVVVVVVVVVVVVVVVVVVVVVVVVVVVVVVVVVVVVVVVVVVTEFNRTMuOTkuNVVVVVVVVVVVVVVVVVVVVVVVVVVVVVVVVVX/+xBE3Y/wAAB/gAAACAAAD/AAAAEAAAH+AAAAIAAAP8AAAARVVVVVVVVVVVVVVVVVVVVVVVVVVVVVVVVVVVVVVVVVVVVMQU1FMy45OS41VVVVVVVVVVVVVVVVVVVVVVVVVVVVVVVVVf/7EGTdj/AAAH+AAAAIAAAP8AAAAQAAAf4AAAAgAAA/wAAABFVVVVVVVVVVVVVVVVVVVVVVVVVVVVVVVVVVVVVVVVVVVUxBTUUzLjk5LjVVVVVVVVVVVVVVVVVVVVVVVVVVVVVVVVVV//sQZN2P8AAAf4AAAAgAAA/wAAABAAAB/gAAACAAAD/AAAAEVVVVVVVVVVVVVVVVVVVVVVVVVVVVVVVVVVVVVVVVVVVVTEFNRTMuOTkuNVVVVVVVVVVVVVVVVVVVVVVVVVVVVVVVVVX/+xBk3Y/wAAB/gAAACAAAD/AAAAEAAAH+AAAAIAAAP8AAAARVVVVVVVVVVVVVVVVVVVVVVVVVVVVVVVVVVVVVVVVVVVVMQU1FMy45OS41VVVVVVVVVVVVVVVVVVVVVVVVVVVVVVVVVf/7EGTdj/AAAH+AAAAIAAAP8AAAAQAAAf4AAAAgAAA/wAAABFVVVVVVVVVVVVVVVVVVVVVVVVVVVVVVVVVVVVVVVVVVVUxBTUUzLjk5LjVVVVVVVVVVVVVVVVVVVVVVVVVVVVVVVVVV//sQRN2P8AAAf4AAAAgAAA/wAAABAAAB/gAAACAAAD/AAAAEVVVVVVVVVVVVVVVVVVVVVVVVVVVVVVVVVVVVVVVVVVVVTEFNRTMuOTkuNVVVVVVVVVVVVVVVVVVVVVVVVVVVVVVVVVX/+xBk3Y/wAAB/gAAACAAAD/AAAAEAAAH+AAAAIAAAP8AAAARVVVVVVVVVVVVVVVVVVVVVVVVVVVVVVVVVVVVVVVVVVVVMQU1FMy45OS41VVVVVVVVVVVVVVVVVVVVVVVVVVVVVVVVVf/7EGTdj/AAAH+AAAAIAAAP8AAAAQAAAf4AAAAgAAA/wAAABFVVVVVVVVVVVVVVVVVVVVVVVVVVVVVVVVVVVVVVVVVVVUxBTUUzLjk5LjVVVVVVVVVVVVVVVVVVVVVVVVVVVVVVVVVV//sQZN2P8AAAf4AAAAgAAA/wAAABAAAB/gAAACAAAD/AAAAEVVVVVVVVVVVVVVVVVVVVVVVVVVVVVVVVVVVVVVVVVVVVTEFNRTMuOTkuNVVVVVVVVVVVVVVVVVVVVVVVVVVVVVVVVVX/+xBk3Y/wAAB/gAAACAAAD/AAAAEAAAH+AAAAIAAAP8AAAARVVVVVVVVVVVVVVVVVVVVVVVVVVVVVVVVVVVVVVVVVVVVMQU1FMy45OS41VVVVVVVVVVVVVVVVVVVVVVVVVVVVVVVVVf/7EGTdj/AAAH+AAAAIAAAP8AAAAQAAAf4AAAAgAAA/wAAABFVVVVVVVVVVVVVVVVVVVVVVVVVVVVVVVVVVVVVVVVVVVUxBTUUzLjk5LjVVVVVVVVVVVVVVVVVVVVVVVVVVVVVVVVVV//sQRN2P8AAAf4AAAAgAAA/wAAABAAAB/gAAACAAAD/AAAAEVVVVVVVVVVVVVVVVVVVVVVVVVVVVVVVVVVVVVVVVVVVVTEFNRTMuOTkuNVVVVVVVVVVVVVVVVVVVVVVVVVVVVVVVVVX/+xBk3Y/wAAB/gAAACAAAD/AAAAEAAAH+AAAAIAAAP8AAAARVVVVVVVVVVVVVVVVVVVVVVVVVVVVVVVVVVVVVVVVVVVVMQU1FMy45OS41VVVVVVVVVVVVVVVVVVVVVVVVVVVVVVVVVf/7EGTdj/AAAH+AAAAIAAAP8AAAAQAAAf4AAAAgAAA/wAAABFVVVVVVVVVVVVVVVVVVVVVVVVVVVVVVVVVVVVVVVVVVVVVVVVVVVVVVVVVVVVVVVVVVVVVVVVVVVVVVVVVVVVVVVVVV//sQRN2P8AAAf4AAAAgAAA/wAAABAAAB/gAAACAAAD/AAAAEVVVVVVVVVVVVVVVVVVVVVVVVVVVVVVVVVVVVVVVVVVVVVVVVVVVVVVVVVVVVVVVVVVVVVVVVVVVVVVVVVVVVVVVVVVX/+xBk3Y/wAAB/gAAACAAAD/AAAAEAAAH+AAAAIAAAP8AAAARVVVVVVVVVVVVVVVVVVVVVVVVVVVVVVVVVVVVVVVVVVVVVVVVVVVVVVVVVVVVVVVVVVVVVVVVVVVVVVVVVVVVVVVVVVf/7EGTdj/AAAH+AAAAIAAAP8AAAAQAAAf4AAAAgAAA/wAAABFVVVVVVVVVVVVVVVVVVVVVVVVVVVVVVVVVVVVVVVVVVVVVVVVVVVVVVVVVVVVVVVVVVVVVVVVVVVVVVVVVVVVVVVVVV//sQZN2P8AAAf4AAAAgAAA/wAAABAAAB/gAAACAAAD/AAAAEVVVVVVVVVVVVVVVVVVVVVVVVVVVVVVVVVVVVVVVVVVVVVVVVVVVVVVVVVVVVVVVVVVVVVVVVVVVVVVVVVVVVVVVVVVX/+xBk3Y/wAAB/gAAACAAAD/AAAAEAAAH+AAAAIAAAP8AAAARVVVVVVVVVVVVVVVVVVVVVVVVVVVVVVVVVVVVVVVVVVVVVVVVVVVVVVVVVVVVVVVVVVVVVVVVVVVVVVVVVVVVVVVVVVf/7EGTdj/AAAH+AAAAIAAAP8AAAAQAAAf4AAAAgAAA/wAAABFVVVVVVVVVVVVVVVVVVVVVVVVVVVVVVVVVVVVVVVVVVVVVVVVVVVVVVVVVVVVVVVVVVVVVVVVVVVVVVVVVVVVVVVVVV",
"Bb1": "data:audio/mp3;base64,//uQZAAAAAAAAAAAAAAAAAAAAAAAAAAAAAAAAAAAAAAAAAAAWGluZwAAAA8AAABdAAAnaQACBQgLDRATFhgbHiEjJiYpLC4xNDc5PD9CREdKSk1PUlVYWl1gY2Voa25ucHN2eXt+gYSGiYyPkZSUl5qcn6Klp6qtsLK1uLi7vcDDxsjLztHT1tnc3N7h5Ofp7O/y9Pf6/f8AAAA8TEFNRTMuOTlyBK8AAAAALI4AADUgJAJATQABzAAAJ2kC79DnAAAAAAAAAAAAAAAAAAAAAAAAAAAAAAAAAAAAAAAAAAAAAAAAAAAAAAAAAAAAAAAAAAAAAAAAAAAAAAAAAAAAAAAAAAAAAAAAAAAAAAAAAAAAAAAAAAAAAAAAAAAAAAAAAAAAAAAAAAAAAAAAAAAAAAAAAAAAAAAAAAAAAAAAAAAAAAAAAAAAAAAAAAAAAAAAAAAAAAAAAAAAAAAAAAAAAAAAAAAAAAAAAAAAAAAAAAAAAAAAAAAAAAAAAAAAAAAAAAAAAAAAAAAAAAAAAAAAAAAAAAAAAAAAAAAAAAAAAAAA//sQZAAAADsA00UEAAgAAA/woAABA9x1ahiygAAaAGnXAgABFzAAAAQfuQAWZgEOD2ZV1vr5u7awxBHig+LhBvq6xhyfZuYUX+SoAAAAABnpWHctZaHffZcxXcjFYXac7ve9kwbqYYn/+xBkC49QvxZahzRAAgZAGkjgAAECjDdoB4RDyBUAaRQAAAQSQAYAAEP1VE8d0+/t0zuJhdiZ6a2uqGy7/b2kEB7//6WAUIvsPPGKjA2cWEFlgClZU4/bTAAgH/2//pSxC7j8e/Wvev/7EGQRjxCdAlmAxhgAB4AKZQAAAQK4CWIHmEAIHYAqVAAABGU6O9dXN4Ag3yy1q3d2giAnf+z/SlVjAAweBL4ebvM55FtFKeZ8kj8nv/YkAQgAAqvqsrmQUUZi3bD2b7U7+K1knmb6//sQZBcPMKcCWAHjGAIIoBq4AAABAsAJYAwIYAgdgKqAMKQAx0Oe6e+4Gd+13Yvp1qEWlR6qWY57z71ARkf6qj9mFl65gSAFQAhN1v5jsrb650TgSs5wMwN8b/94lB7hGWhNr/TF0Bb/+xBkG48QpBTXgwEY0AvAOrgUAgECrAVcDARACCwA6lQgiAAkI/v7I9/a/j9VIEBPtVL9ujjaO5EV0hJdQoqFzn0sCgzf32zNn7F5hDhxBHZJTw8CbVwsWL2lSmlEnQVGPftinQhFe//7EGQdD/CjENcB4BCQCQA6cBxCAAJoC1oMCCAALoDpgJEIABdylShL4ubL1fgNxCbNIIVprPO3gOakDQ3dkHsF95xKBAnxeZhgiqM1H30WFrenP4g5NFV7zK09bAAgwGQt+rZavfbU//sQZCCPMJoIVgHhGKAOQDpQLEIAAnw3WgwYYAAwgKpgowgEhROhFykECxqcmGJXIcTS9Fga9LikOrbqnlytjOm2SeWfYm0OmFycs892E54VjeXwyk71EDLCHN/RvFa/rWNhijDZzvL/+xBkIY8wkQlWgeEQQA0gOlA0QwACXEFaDBhgACaAqhRgjATS1IlcnDsD0gVdY5dpqAxT+vRt39QU4L8Q5c7J1vqGO8ZCBaiNxmdePeqh4+r70xcEOJcTkOpvlfIKHyQCCg8+Vd5StP/7EGQlj/CkD1WDARgAB2AqYCwjAAKkOVYHiGFAGADpgGEIBA4AQWC/ochhRBD0kqyJQJNzzDRpYeZBIYI5C2Jy5ltCm2g2AKuwim9MhoUkaRPA/r7ancfbhCLA062cMk7ZtgyADoa///sQZCwPMJwJVYHhGAALoDp1HCMBApAHVAwIYAArgKlUsZgE3pVM6haqd19IIUcQWZc2bnWMohhjhmOWl2IEHtwgYvxUUqlHJrU/QLYkdekHVAIGXnFa2LYiwADv0O9I7AjQhaqF7lD/+xBkLo8wqAnVAwIwQAygKjA8YwACPDFUB4hhQCwA6RTwjAQWBtImEsJlbOjRxEuDYRd7KOHrrHqVJEVUCSfLCNo5DK6IpNsTflf7WYLwE9XzCr1dfUQmU+Aqy3c0SwNXRvjv0d9XJv/7EGQxDzB+AlUB4hgABeAqQCRGAQJIJ1IHhEFALYEpFMEYBMJSi3H/tTrsQrxqD+YBcCc/bltSKKh7GN64p9tcp9gggUQAsFXbOmnb/WLuhsLqiZN6ZRY0YvgRiYnKUtYNIXVuNvyE//sQZDkPMJwJVAMDGAII4CogMGMAAjQHUAwIYAgqgKjU8QwEkKUKMCwjh1L6SLbqOQQPehDZus4pDIAFQZC72rd1WaKDNHuCpUjQHyL1DRRA1ghJ119JQeG/Yyg5k2Pe6KpEggp6Cpz/+xBkPo8woApSgeYYAgtgKkgkYwECMCdKB4RDQCcA6ADwjAAxTtQxHkkHzuqN8mIAKwACgt/1HHLoeLso1FTihsj6oUA4x0UTalCl2B6tiCHDaCWyKhXu8QNyzcCyRoKT4MMc91080v/7EGRDDzCWCVKB4xgQC8A6JSQiAQJEJUoHjKFALADnwJCIAIQjA1lqKjR4qaaO+hSUlEFwGfPhNzsjjVuQPQF1tq0GADSafsoux0TqqWlxai7Exlsi0cPYIq2qCTGou/UKhKoABgwX//sQZEcPMIsJ0oHhGMAMQDoYGAIBAfwjSAeAYkAlBGeA8AhgavcwTE9dKMLFWi/dmgbDHZdftk783c6IwTf60u92ijfKNwgdttK6Dhu0DmQNpuc4KcING9+UQQjXB9K/YMsJU+zFzMr/+xBkTY/wlAlRAeExMA6gOcA8QgACKCdEB4zBQDSE5wEADFjwxwC2WeF7mBStjYpoTEXFfrQbH6PvKMfjLaC5Sco44AiyReLOmqx7h0/yCbh369i7xn8GlXbN3wZNrj0fwq/xFPEtRP/7EGRPjzCBCVCB4RjADUAp+AhjAQIYJ0IGBGLIHYDngJCIAPdUfeWYhQvsojuG4JGk+/DebiR7uaSuN+zWujRJuLLlPdBbLVZZ6SiF1dwGK/acUNu9YxVVUsL0GWpFfVXHH2rctVVD//sQZFaPMIYJUIHjEAAM4SmwPAMWAiQlQAeEYwAxBKdU8AiUodgSGluc7FoGG61stRr3KlmFhADBrAINus3/obeEIAWnDqfRrdQ0B/2sKnA8KlsCfxrMVTmxdRkQs4NMPf42SJmLDLn/+xBkWw/whglPgeEYwAhAKcA8IgACICM6B4RkCDMBZkDxgAC9D0CxmI/17Rht/vhiqFxj3s2kqyuGlIqUIIrwzIRhf7zT0Gw0pi/6FT9EYgXfy2C0XBrhyn3FE1AyxjC+0jiEy08ORf/7EGRhj/CPCc8B4hgCDCE5kDwiCgHsJzgHhMMALwSmASAIkHFhgDfCte5VGdFUGCczUxjGdawjQRwNnfOEU3dSQaCVi5Kt6MSDhxpKta6u0IKCtQy+r6Di16kJb/sNEDlbOMOZlkIr//sQZGaDMIcJTgMBGMIL4DnoNCIBAfgpPKgYQGgsAOcg8BgEWLGpME7KRQCFGKFilfUfuFYto8YToJdyZahCdknTr7e6g/C1Zxtqazdb0foVghgzJf53S0JhQ0StY+5yf6yALg1fW6r/+xBkbI/wcwlNgwkYAAohKXBgIwoCRCcyB5jggCqEpYDwCJkjQKUE0txehAOFyaxxTuoWEsHAoOvxdRGircovwHodMNEgFIijrdZCiMqH/uwZFg1kttuqhBkvwGeNyZRVCS1qqChl3//7EGRzj/B9Cc0B4RjADOBJUDxDAAIoJzAHjGAAJ4ClgRCIAEiRESKstdnBWEtXopBZIFeZluFcZiuCEApeSnqgWHx7a95F172rGVUZSEBXpAygVKFSpxr0bJWsDwhL+SHPvB0zNhJ4//sQZHmDMHwJS4MCGDALgSlARCILAkgnMqwIYKAqBKXg0AicMo5WFm+1Y0OEJdXDR7ftV9AfwTG/eo6ro3+lCFCiCovQHKddhI61tJIsUyMIyWAMHuxQVIuU5BTjpICwgguKAcDzBtj/+xBkf4/whApLgeEYwArAOTA8IgACMCUsB5hgABkA5UDwiATcz8wU6YotIhT91blLSpU5wa4GCZGHxsULQAqgkniMbgKbO9CljH0lWGABnlBPyQbUuwyIQNCX4sQzvTUqPkaKl9FeU//7EGSID/B/CMqB4RhQCyEpIEQDJAF8CSwHjGAAMYSkQYCMKBFVRFp7vokABEACAEON/5RSdfD0ySILCrLXTwFjWJS53pQQIpyd9Whg3XMTU1yzy2ztTGIk2f5ZEA3HBIm3PSA7G/1Q//sQZJAP8IUJSYGBELAL4EkQPEIAAgAvJAWEQUAsgKQAkIwAAACDtCUB/m+uVkI0hAab1mxg2mo23/TAAAAAEgSuSx0DKCHjhTnHFwzUs9R0n/pyVVrf////////0/+j///V05ARFAD/+xBklg/wfgFJAeEYAAvhKPAgAxECKCUiB4hggCeE48DQCJAfQBkO3nYiIVBGv4HNCP////////////////pRYFsLNliUV36LahCJN/1KKsUoldAWKT1HWB/NSZMjRj/////////////7EGScj/CKCcgB4xAADgA44DxDAAHYCSAGCEAAJQDjwPEABHfq//7v1fYmG6FYf/qRRXf//////////////IK3e7/qwAQAQUXYNeYkZ4AAAAAI4BeY2a/p///////+v///+j//9Oyn//sQZKKP8H4Bx4HiGAAIoDjgQCIBAXgnIAeEYUAkAKOAsIAAAAJUDACz39f/////////9f//+j//UB5r//////////////9/ctzP9yFnoakMsrSgey67XtK09m/tZzivX1/Rn/s1JeP/+xBkrYOwbAnHgeEYUAugOPg8IAEB7Acgp5hAIBoA49TwgAQcKuQ41qcoPgdiyomxiYbuZexKmLHLizDVAqkCzm//////////X////9lm5H/jcAJBYCGST/////9//////5To/9znzf/7EGS4DzBTAUeBoRgABWA44DwgAQF0CxwHiAAAJYDjoPCABH7/vTpVXQ/Qn/2K0///9P//7Ff//6Gex/Y73XUVbNIMBodQn////////////////WqQg77v//////6/9tKev//0Idq1//sQZMeDcHEBxwMGCAAHoDkIYCABgXgHHqeIICBVgOLA8AAAf7itGLpgi7//////////////+v/9ZwAZ79HpQj//p////R/77z/3XdDd7rfpbsinapUsqHVQDTf//////////7v/////+xBkzgPwggHHQeIACA8AONAYAAABWAcaB4QAABGA44BggAR3/9RAhP////////9f/////X/r6Wb7qiP/////////////////6zgYb////////7Pd9Hs+rZS/1/mf9/pSQhAZ/6f////7EGTYj/AnAccB4QAIAiAo0DAAAQDgBxoHhAAgSwCiwPCAAP9H2f/77rMdvMbo2h9qvoxA1z/5PWswCF3//mP9tn/09X//Rd3fTZ9J6z1bGKTXXWKYD1IVTEFNRVVVGkZf9f////////sQZOoD8CoBxoICAAgSwCiwPAAAAQgFHQeAACAGgKMAsAAE+vv2e/FNnk9Mz+qro+rXUw5////////////////sW+uVTEFNRTMuOTkuNVVVVVVVVVVVVVVVVVVVVVVVVVVVVVVVVVX/+xBk+wfwPQHHQgEADBIgOLAkAAACvAcZCIQAAEyA4sCQAACL////////////////qS4eiP//////////6P////7EetVMQU1FMy45OS41VVVVVVVVVVVVVVVVVVVVVVVVVVVVVVVVVf/7EGT7h/GwAUODAAAAE0AosCAAAACIBx0HhAAgVwDigJAAAFUsd//////////////7/+oGP//////////////+nv/s0ExBTUUzLjk5LjWqqqqqqqqqqqqqqqqqqqqqqqqqqqqqqqqq//sQZOuP8M8BRQHgAAAB4CjACAABACwFGgMAACA5AONAMAAAqqqqqqqqqqqqqqqqBnP///+j/////9HT/q+ln/6PUiLVTEFNRTMuOTkuNVVVVVVVVVVVVVVVVVVVVVVVVVVVVVVVVVX/+xBk94/wwgFFAWAAABAgKLAcAAADxAUSBIAAAAOAI4AAAAVVVVVVVVVVVVVVVVVVohEF/////////9nd/////o7f+glMQU1FMy45OS41VVVVVVVVVVVVVVVVVVVVVVVVVVVVVVVVVf/7EGT1j/CPAcWBYQAAAIAY4AQAAQJ0BxYBAAAAPABjQBAABFVVVVVVVVVVVVVVVVVVVVVVVVVVVVVVVVVVVVVVVVVEikxBTUUzLjk5LjWqqqqqqqqqqqqqqqqqqqqqqqqqqqqqqqqq//sQRP0P8LcBRQEgAAAAgBkABAABA5QFEgWAAAB5AOJAsAAAqqqqqqqqqqqqqqqqqqqqqqqqqqqqqqqqqqqqqqqqqqoiTEFNRTMuOTkuNaqqqqqqqqqqqqqqqqqqqqqqqqqqqqqqqqr/+xBk8o/wxQHEgSEAABBgOLAYIAAAGAEcAAAAKAAAP8AAAASqqqqqqqqqqqqqqqqqqqqqqqqD///////////9f//WlNVMQU1FMy45OS41VVVVVVVVVVVVVVVVVVVVVVVVVVVVVVVVVf/7EGTuD/BuAUYAQAAAAKAI8AAAAQAsBRwDAAAgQgCiwDAAAFVVVVVVVVVVVVVVVVVVVVVVVVVVVVVVVVVVVVVVVVVVSkxBTUUzLjk5LjWqqqqqqqqqqqqqqqqqqqqqqqqqqqqqqqqq//sQZO2P8HgBRgDAAAAAAA/wAAABAhwHGAEAAAAAAD/AAAAEqqqqqqqqqqqqqqqqqqqqqqqqqqqqqqqqqqqqqqqqqqqqTEFNRTMuOTkuNaqqqqqqqqqqqqqqqqqqqqqqqqqqqqqqqqr/+xBk6A/wlQDFgEAAAACgCOAAAAEAHAEaAAAAKAAAP8AAAASqqqqqqqqqqqqqqqqqqqqqqqqqqqqqqqqqqqqqqqqqqqpMQU1FMy45OS41qqqqqqqqqqqqqqqqqqqqqqqqqqqqqqqqqv/7EGTnj/AKAUcAYAAIAKAJAAAAAQIsBxYCgAAAAgBjgBAABKqqqqqqqqqqqqqqqqqqqqqqqqqqqqqqqqqqqqqqqqqqqkxBTUUzLjk5LjWqqqqqqqqqqqqqqqqqqqqqqqqqqqqqqqqq//sQZN6P8AUASAAAAAgAAA/wAAABABgBHAAAACgAAD/AAAAEqqqqqqqqqqqqqqqqqqqqqqqqqqqqqqqqqqqqqqqqqqqqTEFNRTMuOTkuNaqqqqqqqqqqqqqqqqqqqqqqqqqqqqqqqqr/+xBk3g/wBADIACAACAAAD/AAAAEAEAMeAIAAIAAAP8AAAASqqqqqqqqqqqqqqqqqqqqqqqqqqqqqqqqqqqqqqqqqqqpMQU1FMy45OS41qqqqqqqqqqqqqqqqqqqqqqqqqqqqqqqqqv/7EGTlD/BnAUYAYAAAAKAI8AAAAQAUAR4AAAAgAAA/wAAABKqqqqqqqqqqqqqqqqqqqqqqqqqqqqqqqqqqqqqqqqqqqkxBTUUzLjk5LjWqqqqqqqqqqqqqqqqqqqqqqqqqqqqqqqqq//sQZN4P8AUAR4AAAAgAAA/wAAABAAAB/gAAACAAAD/AAAAEqqqqqqqqqqqqqqqqqqqqqqqqqqqqqqqqqqqqqqqqqqqqTEFNRTMuOTkuNaqqqqqqqqqqqqqqqqqqqqqqqqqqqqqqqqr/+xBk3Y/wAAB/gAAACAAAD/AAAAEAAAH+AAAAIAAAP8AAAASqqqqqqqqqqqqqqqqqqqqqqqqqqqqqqqqqqqqqqqqqqqpMQU1FMy45OS41qqqqqqqqqqqqqqqqqqqqqqqqqqqqqqqqqv/7EETdj/AAAH+AAAAIAAAP8AAAAQAAAf4AAAAgAAA/wAAABKqqqqqqqqqqqqqqqqqqqqqqqqqqqqqqqqqqqqqqqqqqqkxBTUUzLjk5LjWqqqqqqqqqqqqqqqqqqqqqqqqqqqqqqqqq//sQZN2P8AAAf4AAAAgAAA/wAAABAAAB/gAAACAAAD/AAAAEqqqqqqqqqqqqqqqqqqqqqqqqqqqqqqqqqqqqqqqqqqqqTEFNRTMuOTkuNaqqqqqqqqqqqqqqqqqqqqqqqqqqqqqqqqr/+xBk3Y/wAAB/gAAACAAAD/AAAAEAAAH+AAAAIAAAP8AAAASqqqqqqqqqqqqqqqqqqqqqqqqqqqqqqqqqqqqqqqqqqqpMQU1FMy45OS41qqqqqqqqqqqqqqqqqqqqqqqqqqqqqqqqqv/7EETdj/AAAH+AAAAIAAAP8AAAAQAAAf4AAAAgAAA/wAAABKqqqqqqqqqqqqqqqqqqqqqqqqqqqqqqqqqqqqqqqqqqqkxBTUUzLjk5LjWqqqqqqqqqqqqqqqqqqqqqqqqqqqqqqqqq//sQZN2P8AAAf4AAAAgAAA/wAAABAAAB/gAAACAAAD/AAAAEqqqqqqqqqqqqqqqqqqqqqqqqqqqqqqqqqqqqqqqqqqqqTEFNRTMuOTkuNaqqqqqqqqqqqqqqqqqqqqqqqqqqqqqqqqr/+xBE3Y/wAAB/gAAACAAAD/AAAAEAAAH+AAAAIAAAP8AAAASqqqqqqqqqqqqqqqqqqqqqqqqqqqqqqqqqqqqqqqqqqqpMQU1FMy45OS41qqqqqqqqqqqqqqqqqqqqqqqqqqqqqqqqqv/7EGTdj/AAAH+AAAAIAAAP8AAAAQAAAf4AAAAgAAA/wAAABKqqqqqqqqqqqqqqqqqqqqqqqqqqqqqqqqqqqqqqqqqqqkxBTUUzLjk5LjWqqqqqqqqqqqqqqqqqqqqqqqqqqqqqqqqq//sQZN2P8AAAf4AAAAgAAA/wAAABAAAB/gAAACAAAD/AAAAEqqqqqqqqqqqqqqqqqqqqqqqqqqqqqqqqqqqqqqqqqqqqTEFNRTMuOTkuNaqqqqqqqqqqqqqqqqqqqqqqqqqqqqqqqqr/+xBk3Y/wAAB/gAAACAAAD/AAAAEAAAH+AAAAIAAAP8AAAASqqqqqqqqqqqqqqqqqqqqqqqqqqqqqqqqqqqqqqqqqqqpMQU1FMy45OS41qqqqqqqqqqqqqqqqqqqqqqqqqqqqqqqqqv/7EGTdj/AAAH+AAAAIAAAP8AAAAQAAAf4AAAAgAAA/wAAABKqqqqqqqqqqqqqqqqqqqqqqqqqqqqqqqqqqqqqqqqqqqkxBTUUzLjk5LjWqqqqqqqqqqqqqqqqqqqqqqqqqqqqqqqqq//sQZN2P8AAAf4AAAAgAAA/wAAABAAAB/gAAACAAAD/AAAAEqqqqqqqqqqqqqqqqqqqqqqqqqqqqqqqqqqqqqqqqqqqqTEFNRTMuOTkuNaqqqqqqqqqqqqqqqqqqqqqqqqqqqqqqqqr/+xBk3Y/wAAB/gAAACAAAD/AAAAEAAAH+AAAAIAAAP8AAAASqqqqqqqqqqqqqqqqqqqqqqqqqqqqqqqqqqqqqqqqqqqpMQU1FMy45OS41qqqqqqqqqqqqqqqqqqqqqqqqqqqqqqqqqv/7EGTdj/AAAH+AAAAIAAAP8AAAAQAAAf4AAAAgAAA/wAAABKqqqqqqqqqqqqqqqqqqqqqqqqqqqqqqqqqqqqqqqqqqqkxBTUUzLjk5LjWqqqqqqqqqqqqqqqqqqqqqqqqqqqqqqqqq//sQZN2P8AAAf4AAAAgAAA/wAAABAAAB/gAAACAAAD/AAAAEqqqqqqqqqqqqqqqqqqqqqqqqqqqqqqqqqqqqqqqqqqqqTEFNRTMuOTkuNaqqqqqqqqqqqqqqqqqqqqqqqqqqqqqqqqr/+xBk3Y/wAAB/gAAACAAAD/AAAAEAAAH+AAAAIAAAP8AAAASqqqqqqqqqqqqqqqqqqqqqqqqqqqqqqqqqqqqqqqqqqqpMQU1FMy45OS41qqqqqqqqqqqqqqqqqqqqqqqqqqqqqqqqqv/7EETdj/AAAH+AAAAIAAAP8AAAAQAAAf4AAAAgAAA/wAAABKqqqqqqqqqqqqqqqqqqqqqqqqqqqqqqqqqqqqqqqqqqqkxBTUUzLjk5LjWqqqqqqqqqqqqqqqqqqqqqqqqqqqqqqqqq//sQRN2P8AAAf4AAAAgAAA/wAAABAAAB/gAAACAAAD/AAAAEqqqqqqqqqqqqqqqqqqqqqqqqqqqqqqqqqqqqqqqqqqqqTEFNRTMuOTkuNaqqqqqqqqqqqqqqqqqqqqqqqqqqqqqqqqr/+xBk3Y/wAAB/gAAACAAAD/AAAAEAAAH+AAAAIAAAP8AAAASqqqqqqqqqqqqqqqqqqqqqqqqqqqqqqqqqqqqqqqqqqqpMQU1FMy45OS41qqqqqqqqqqqqqqqqqqqqqqqqqqqqqqqqqv/7EGTdj/AAAH+AAAAIAAAP8AAAAQAAAf4AAAAgAAA/wAAABKqqqqqqqqqqqqqqqqqqqqqqqqqqqqqqqqqqqqqqqqqqqkxBTUUzLjk5LjWqqqqqqqqqqqqqqqqqqqqqqqqqqqqqqqqq//sQRN2P8AAAf4AAAAgAAA/wAAABAAAB/gAAACAAAD/AAAAEqqqqqqqqqqqqqqqqqqqqqqqqqqqqqqqqqqqqqqqqqqqqTEFNRTMuOTkuNaqqqqqqqqqqqqqqqqqqqqqqqqqqqqqqqqr/+xBE3Y/wAAB/gAAACAAAD/AAAAEAAAH+AAAAIAAAP8AAAASqqqqqqqqqqqqqqqqqqqqqqqqqqqqqqqqqqqqqqqqqqqpMQU1FMy45OS41qqqqqqqqqqqqqqqqqqqqqqqqqqqqqqqqqv/7EGTdj/AAAH+AAAAIAAAP8AAAAQAAAf4AAAAgAAA/wAAABKqqqqqqqqqqqqqqqqqqqqqqqqqqqqqqqqqqqqqqqqqqqkxBTUUzLjk5LjWqqqqqqqqqqqqqqqqqqqqqqqqqqqqqqqqq//sQZN2P8AAAf4AAAAgAAA/wAAABAAAB/gAAACAAAD/AAAAEqqqqqqqqqqqqqqqqqqqqqqqqqqqqqqqqqqqqqqqqqqqqTEFNRTMuOTkuNaqqqqqqqqqqqqqqqqqqqqqqqqqqqqqqqqr/+xBk3Y/wAAB/gAAACAAAD/AAAAEAAAH+AAAAIAAAP8AAAASqqqqqqqqqqqqqqqqqqqqqqqqqqqqqqqqqqqqqqqqqqqpMQU1FMy45OS41qqqqqqqqqqqqqqqqqqqqqqqqqqqqqqqqqv/7EGTdj/AAAH+AAAAIAAAP8AAAAQAAAf4AAAAgAAA/wAAABKqqqqqqqqqqqqqqqqqqqqqqqqqqqqqqqqqqqqqqqqqqqkxBTUUzLjk5LjWqqqqqqqqqqqqqqqqqqqqqqqqqqqqqqqqq//sQRN2P8AAAf4AAAAgAAA/wAAABAAAB/gAAACAAAD/AAAAEqqqqqqqqqqqqqqqqqqqqqqqqqqqqqqqqqqqqqqqqqqqqTEFNRTMuOTkuNaqqqqqqqqqqqqqqqqqqqqqqqqqqqqqqqqr/+xBk3Y/wAAB/gAAACAAAD/AAAAEAAAH+AAAAIAAAP8AAAASqqqqqqqqqqqqqqqqqqqqqqqqqqqqqqqqqqqqqqqqqqqpMQU1FMy45OS41qqqqqqqqqqqqqqqqqqqqqqqqqqqqqqqqqv/7EGTdj/AAAH+AAAAIAAAP8AAAAQAAAf4AAAAgAAA/wAAABKqqqqqqqqqqqqqqqqqqqqqqqqqqqqqqqqqqqqqqqqqqqkxBTUUzLjk5LjWqqqqqqqqqqqqqqqqqqqqqqqqqqqqqqqqq//sQZN2P8AAAf4AAAAgAAA/wAAABAAAB/gAAACAAAD/AAAAEqqqqqqqqqqqqqqqqqqqqqqqqqqqqqqqqqqqqqqqqqqqqTEFNRTMuOTkuNaqqqqqqqqqqqqqqqqqqqqqqqqqqqqqqqqr/+xBk3Y/wAAB/gAAACAAAD/AAAAEAAAH+AAAAIAAAP8AAAASqqqqqqqqqqqqqqqqqqqqqqqqqqqqqqqqqqqqqqqqqqqpMQU1FMy45OS41qqqqqqqqqqqqqqqqqqqqqqqqqqqqqqqqqv/7EGTdj/AAAH+AAAAIAAAP8AAAAQAAAf4AAAAgAAA/wAAABKqqqqqqqqqqqqqqqqqqqqqqqqqqqqqqqqqqqqqqqqqqqkxBTUUzLjk5LjWqqqqqqqqqqqqqqqqqqqqqqqqqqqqqqqqq//sQRN2P8AAAf4AAAAgAAA/wAAABAAAB/gAAACAAAD/AAAAEqqqqqqqqqqqqqqqqqqqqqqqqqqqqqqqqqqqqqqqqqqqqTEFNRTMuOTkuNaqqqqqqqqqqqqqqqqqqqqqqqqqqqqqqqqr/+xBk3Y/wAAB/gAAACAAAD/AAAAEAAAH+AAAAIAAAP8AAAASqqqqqqqqqqqqqqqqqqqqqqqqqqqqqqqqqqqqqqqqqqqpMQU1FMy45OS41qqqqqqqqqqqqqqqqqqqqqqqqqqqqqqqqqv/7EGTdj/AAAH+AAAAIAAAP8AAAAQAAAf4AAAAgAAA/wAAABKqqqqqqqqqqqqqqqqqqqqqqqqqqqqqqqqqqqqqqqqqqqqqqqqqqqqqqqqqqqqqqqqqqqqqqqqqqqqqqqqqqqqqqqqqq//sQRN2P8AAAf4AAAAgAAA/wAAABAAAB/gAAACAAAD/AAAAEqqqqqqqqqqqqqqqqqqqqqqqqqqqqqqqqqqqqqqqqqqqqqqqqqqqqqqqqqqqqqqqqqqqqqqqqqqqqqqqqqqqqqqqqqqr/+xBk3Y/wAAB/gAAACAAAD/AAAAEAAAH+AAAAIAAAP8AAAASqqqqqqqqqqqqqqqqqqqqqqqqqqqqqqqqqqqqqqqqqqqqqqqqqqqqqqqqqqqqqqqqqqqqqqqqqqqqqqqqqqqqqqqqqqv/7EGTdj/AAAH+AAAAIAAAP8AAAAQAAAf4AAAAgAAA/wAAABKqqqqqqqqqqqqqqqqqqqqqqqqqqqqqqqqqqqqqqqqqqqqqqqqqqqqqqqqqqqqqqqqqqqqqqqqqqqqqqqqqqqqqqqqqq//sQZN2P8AAAf4AAAAgAAA/wAAABAAAB/gAAACAAAD/AAAAEqqqqqqqqqqqqqqqqqqqqqqqqqqqqqqqqqqqqqqqqqqqqqqqqqqqqqqqqqqqqqqqqqqqqqqqqqqqqqqqqqqqqqqqqqqr/+xBk3Y/wAAB/gAAACAAAD/AAAAEAAAH+AAAAIAAAP8AAAASqqqqqqqqqqqqqqqqqqqqqqqqqqqqqqqqqqqqqqqqqqqqqqqqqqqqqqqqqqqqqqqqqqqqqqqqqqqqqqqqqqqqqqqqqqv/7EGTdj/AAAH+AAAAIAAAP8AAAAQAAAf4AAAAgAAA/wAAABKqqqqqqqqqqqqqqqqqqqqqqqqqqqqqqqqqqqqqqqqqqqqqqqqqqqqqqqqqqqqqqqqqqqqqqqqqqqqqqqqqqqqqqqqqq",
"B1": "data:audio/mp3;base64,//uQZAAAAAAAAAAAAAAAAAAAAAAAAAAAAAAAAAAAAAAAAAAAWGluZwAAAA8AAABdAAAnaQACBQgLDRATFhgbHiEjJiYpLC4xNDc5PD9CREdKSk1PUlVYWl1gY2Voa25ucHN2eXt+gYSGiYyPkZSUl5qcn6Klp6qtsLK1uLi7vcDDxsjLztHT1tnc3N7h5Ofp7O/y9Pf6/f8AAAA8TEFNRTMuOTlyBK8AAAAALH4AADUgJAJATQABzAAAJ2n75rVWAAAAAAAAAAAAAAAAAAAAAAAAAAAAAAAAAAAAAAAAAAAAAAAAAAAAAAAAAAAAAAAAAAAAAAAAAAAAAAAAAAAAAAAAAAAAAAAAAAAAAAAAAAAAAAAAAAAAAAAAAAAAAAAAAAAAAAAAAAAAAAAAAAAAAAAAAAAAAAAAAAAAAAAAAAAAAAAAAAAAAAAAAAAAAAAAAAAAAAAAAAAAAAAAAAAAAAAAAAAAAAAAAAAAAAAAAAAAAAAAAAAAAAAAAAAAAAAAAAAAAAAAAAAAAAAAAAAAAAAAAAAAAAAAAAAAAAAAAAAA//sQZAAAAGUA0s0EAAgAAA/woAABA/hzahixAAAZgGnXAgAAA7AAMAABB+cEH//wwAWZgGOH8yr+3+9+cZzs4rnEKQGAfI1nKn0s0cSHv70UAAAAAAShMQb59G37dnBo9JzMULLIUd3/+xBkCI+wwQ7aBzRgAgdACkjgAAECXDNqBhRACBSAqKAggAR+t6O5UOTTAAAGABT/8xwDA2f22+qVj5hQPQ+r9746b/pEiLd+jQpMCzjyZYilXOcrMVPoZr8QjsLKK/8HssCUAR/Z5//7EGQOjzC5EFkBgRjSCUAKVQQjCgK4S2AMBGHIJwBqoBCcBOnrpTKwUcVei54kSvDzI16EyBGF642r8oGmAABtv/6v+//RrgJBHTVGHKaS3I8bPrEdkg7b3tWgAAFv/+3/QiAFhJlO//sQZBCPcKET2AMBGHAHgAq1AAABAqAHXggAYAgxAKnAYAgAyrLfbfHEkIOae2PQD7DP4wgz+XzcDyD9Kx6GUKgGQJu++uvsq7/TUrK83RZhtbvYB/y22zd+mCgCWxwn0VaLrshGWDf/+xBkFA/wnAJYAwIYAgcAKpAUIwACZEFeDARDwCiAqgAwjACKnktM7E0SOZ+zqXe9OiiqSYAuFhHvXFMKkyw4+26uPnDhRIAgP6thbqFHPqojIYUFt3MTMpLMYkq3qNyNeJxrfooRd//7EGQaD/CUAleB4hAACsA6cCQiAAIECV4MFEAAKwEpwLEIABiPS8vVO4K9n+9CpFksHGg8Tt7X1BRNgYE9WhF2it+zocg7wKQeJ0BtTDDi7Kjc0uNyHrRB1pZvsQvkVPax7qnaVRdQ//sQZB+P8I0I1oHgETALYEpgJEYAAkQHXAecQAA0gKlA0ZgAHB7uz+2d1MLhUDk1OsrvSrQQ/tUXV8aZsefo01PoUtkHRbbnyZCGjA4AjL+/Nb0BV3618/XX10IIwhU0tTnyUJHQ7Uf/+xBkIw/wkgpWgeAYgAxhylAwAhgCRClaDARjACOAqYBwjACUGKuMlk9KoNt+hOyHP9AIYMtzXSIVw6IILFAkRFQGav47fBIaFv1eGfZRRQcQT4bV02zlSbbGGhMv2+T+/oAwEgAgsf/7EGQoD/CVDlYCARjACEAqYCwhAAJ4J1gHhGFAJACpQPGMAF2+vhpAQoFcE2OasUCZYHXoFgvkr6b15GUv4K705P2XoUXhK7GJfmuDBqRcZ6UST+gQCAAAwAoPjaDv9GpKYMcQ93hP//sQZC4PsJIBVYHiGAIKYEqIDEYBAlAFVAiMYAAmgOkA8IgAM9jfbahcjRUi9bWLs7+n9qvQB2BdtX+w8X5MP1OAD6WzvGfr9sJABkBKNff6VvM+0qWDLqFY05bz8HFOprTRnGv/9X7/+xBkM49QgAlVgwEQUAwAOnsoQgECJDdUDARgwB8AqQDzCAAsAR6V1zRyYvmKqgdwRAcNA3Uoi8ixaiTDnI/SwcZ+qvqn+PA3ChFMEolHcI/Bg0kyOAan6tBBAINRHAfT6O3FqlcGQP/7EGQ7DzCXAVUB4RgCDIA6VTAiAQJYB1AMCGAIKIDogJCIAAh4TrsCYgCATWCqkCxVytnrQcAEIX43ftbaQfb9Ay29Ow/p28tYcZaLmks/W5rAAUCzbeHqFqP71Nq6U0pR6Aa0bspW//sQZD6PMIcB1IHiGAAHoCogCEMAAkw3TAeIYYAsgOig8IQELckwOlK3DgvvFdDAAPYT85X83F1v3KIyIWNY5H0mW/sUB7+LLx+XyHcF0061K9IkZTSqGSiAZ78Kym8WI8s6s5ektYX/+xBkRY8woAHTAeIQAAxgOjU8IwECEClMB4RgADgAp8DxjACTPjF8q2MrOQlr18Zb2USobvBh9RHbVcj2AVoj2LSlz8+UQ3maTAZwpaqGaSPkYMlKVMtf00pIXMU23xrMWOMTbuqI0P/7EGRIDzCQDtIDBhAQDIAqFTxiAQIsJUoHjMFIKQDnwPCMAJ7F3qyDrUGB4fnRdm+hdhNBbs4vwWo61xOg2hSptStZpAdYgE+H8zP9pmhoHfZTexQvV5QnwDfQgdYxUJi51y5xjSNU//sQZEyPMH0JUgHmEAAIYDngJCEAAgw1RgYAREA0gSfU8QgEYrWR56VAMlRYp1zMslWGqCmHc5+qSMnPsD4d35D21Bngdgb+XFqSv30OYEQBEU6/jFuReqYD3t/+bsNSseuKv8V3N33/+xBkU4/whQlRgeMQQAygOcA8QgAB8CVEB4RDACiApwDxiAC9NVMLuIAI5TRs4kw4rIsCAsGtbDQAUbEnDjPus1XCX6h3CGN86SH9MDUPkXIOfH7U1C6ocHTR2YuylRIgb7g/NRK9Cv/7EGRaDzCLCdCB4hhQCqApwDxDAAJEDUAHjGAAKgDoIMCUBMCDriIsBlsZVHyDEADCAFgYDB+efSDuCUJCkxU8+Jw3aswtOsGQREXa7si/PK4LVWpPYFrlVkvMc+lEFXgQmLfRl4AC//sQZF+P8JACT4HmEAIKYEmgQKMAAkAJPAeIYAgoASbBgYAARkCptOtN2L6RawPBYTn3pIv6Hd/YzLZU88ol1Lfa+yJh1UM1BwgaLhpY12Twgz35VGtm4pLEtGliXb784Wy5UKgOFZD/+xBkZQ8wiwlPgeIYAA1gObVgQQECJDc6B4RjQCKA5oDwiACAnC4oHEgEsTuxT/oHWJsia36r5qqdzKoqLR5Fyr6WwtanYttxy70Z7qIgBUABjgfBzqfqoZWDTAiFFTvWlKF+sa2yV//7EGRqjzCdCU4B4RDACsBp1CQiAQHcCToHmEAAMIcmAPCIeM4bBr7Kcs4K1X/gA4ILLO4FWUlRKBb4M7Z5gGBAAArCZUvZ+n/0igCwMm6y2f5NqE/+ogKn0Kxj+U0T3uroMwdIxaze//sQZG+PMH8KToMBGMALoDmlYCEBAcwJOAgIAAgyASWBgYwApatzDirvSO1CRqs0Vhy4s9jX6BzFSPAbTLFGmiY3CS1E/s961yHVittc0prG1jCAPCYQW8u0uIzxAt3vt+hIi8DP+mr/+xBkdg/wiw3NAeEY0AlAOXBgIgACNAUyDARgACuBJYGEiAAVcp91npVmCSjdXz0NLLSJhqV2rL+g2QyRJx84odsnwEeQAwNz6FZYWdXP5kLirLq/S+I1Ue6llAtxdDVt/pB9CxgUt//7EGR8D7CMDkyDBhAADKA5iEDCAQG0OTIIAERAIYCm4JAMBNnnwYSBv+2zlJc4F54b1rFMa5r9VULAjUrxSZivMy80NWOvoUn+RcBJm2gw2VWDVf6SBjNQRMWIIsF3Zc9V9Yd5CQT7//sQZIODEH8NzSsBEPoNQCmpLSMBAYwLMgYYAAAuAOSBgIgAEH3m+Oc52lUqxEQoZKuFk1luEnCbu0qBAAVtRX/1keDyDRFNAq8g6TPuuNtT0HIGi3xf2jv1KmEhbNi7Ak8cdcpp/fX/+xBkiw/wZQJMAeYAAAxgOSA8IgACKAcqB5hgACaA5EDwDABU9GgFA4JOvG7UPPwMtSmKV4g59pW7Z67aRKgR7GM+c2X/1VWVESxvjaj6HLXfrgAAA0CDBtt3+xKLDtFTY9i6bRSlqP/7EGSTD/CAAcoB4RgAC4BJEDzDAAIICSYMGGAANQDkAPEMAPZogAIEjCdf6XdakABUACEIlsGs6WUMcpIISO2pPpgAAAACqQHUWDyU4XAY2VjRRcsKLl0pLUBTKBJS/+qm5AhQgAAJ//sQZJiP8HUOSYHgGLAM4DjwYMMAAgwJIgeMYAgmAKQAwIwAJQiECsB1x52ScpL83uMhMgIAAQAXA0Hv/htgBBiAIdwIX9WylwIH+sBBZAGTwIAERB/Rp/0Oht9z5C5yG3uxkAAAH8H/+xBkn4/wew5IAeEY8A0gKOBgIgABtAciB4RgADCBI4DxgADTwCAIjSNF0M/SLJTIrU/6dUqz+j////+z/+j6/bf9z9yOl3rb/G2AABAAT8IkfVqoXgAAAAKyjyjLEQGLfoKEdCUqwf/7EGSmDzB1AcgB4ggAB4ApFSwAAQH4BSAIhGAAIQCjgMAAALkpll71LSIav8t//923/X6fW8PaXKer47Wvt/XLb61GbrWx4yZMQMu/d3/////////q//Z/0YAACQyCNtv/qakGISNG//sQZLCP8IACR4BjGAALIDjQLEABAWQFHgeEYAApgONBAIAAl/pt//////9P//+xiXf/tu1fp2UinCxK9Wmmff///////Z/R//+92ZAyf//aJDuGOn/t//7f////9v//6P/Pp+g3mvr/+xBkug8wVgFHgwMYAAogKNU8AAEBpAkcB4hgACKA5CDwgATmDCC7f///p//////7f////+j7v2OSwAAAAIwEs3G///////////////V6IBeDsUFBFyzGEBlGfTu9nR9f/9cjrfs7tf/7EGTGg7CcAkdDCRAIB+A4+GAgAYIIBRysAAAgHIDj1YCABjneu/dG1VFYZhBfLJyyiFs+iNpdZUtqz5KQqx2u93/0f//u/9P/Tv9F7sqR2uZ4vWNxZ/IWjG7xxN6aqioJLMhR//5P//sQZM8D8LMCR0snAAgJoCj4MAABAiQJHQwgACAHgKOAYAAE9if6P///or/Z/pt9ex1SHZRcZvTtjCvi+s4E/////////Z/9H/0+5HWzZH/6XXL6FyTU7/////f2+36f//Xf/+2jv2//+xBk14NwkwHGqwYACAWgOOVAIAGBUAcfB4QAIGyA4oDwgADt6EdtXWw7///////////6P9/T///9CqM1A4c///////////3f/+h/VZfu1wJxc1RX///////////////9K/r6qtE7///7EGTaj/BVAUdDAAAIB6A42GAgAQCoBxoMhAAwDADjwPCABP//////////f///9G/9OmujKhp////////////9f////WhMQU1FMy45OS41cA/////////////////p6oI///////////sQZO8D8ToBRAMAAAAQoCiwLAAAAUQHGwwEACAHAKNAIAAE////////6CwB//////X/NfZb+//+31fomH7K/j7eBmLpTEFNRTMuOTkuNaqqqqqqqqqqqqqqqqqqqqqqqqqqqqA/////+xBE7w/wswHFAeAAABmgKKA8AAAC6AUUB4AAAFKAosDwAAD/////////////ogqAH/////////////3er3ub2/e7RnVMQU1FMy45OS41VVVVVVVVVVVVVVVVVVVVVVVVVVVVVVVVVf/7EGTjB3A4AcdB4QAIDkA4wBgAAAB8BxqlhAAwCwDjlJCABgQD//////////////6JwJJ//////////////b+nv/s0GkxBTUUzLjk5LjWqqqqqqqqqqqqqqqqqqqqqqqqqqqqqqqoE//sQZPcP8VgBxAHhAAAAwAkAAAABRGQFEAeAAAADgGOAIAAEP///////////////+syh3/////////d2/9G//7/7foXNTEFNRTMuOTkuNVVVVVVVVVVVVVVVVVVVVVVVVVVVVVVVVVX/+xBk8Q/w+gFEgeAAABcAKKAkAAADJAUUB4AAAEQA4sBgAABVVVVVVVVVVVVVVVVVVVVVTKZ7////////////////XHVMQU1FMy45OS41VVVVVVVVVVVVVVVVVVVVVVVVVVVVVVVVVf/7EGTij/AGAEcAAAAKAMAI4AAAAULcBRQFgAAAQ4DiwDAAAFVVVVVVVVVVVVVVVVVVVVVVVVVVVVVVVVVVVVVVVTROhUxBTUUzLjk5LjVVVVVVVVVVVVVVVVVVVVVVVVVVVVVVVVVV//sQZO+P8JgBRYEgAAABICjADAABAggHFgWAAAACgCPAAAAEVVVVVVVVVVVVVVVVVVVVVVVVVVVVVVVVVVVVVVVVVTnVTEFNRTMuOTkuNVVVVVVVVVVVVVVVVVVVVVVVVVVVVVVVVVX/+xBk+g/wgAHFgMAAAA8AKMAMAAEDKAUSAwAAAAMAI8AAAAVVVVVVVVVVVVVVVVVVVVVVVVVVVVVVVVVVVVVVVVVVmmVMQU1FMy45OS41VVVVVVVVVVVVVVVVVVVVVVVVVVVVVVVVVf/7EGTwD/B2AUaAYAAAAUAowAwAAQJ0BRYBgAAAAwAjwAAABVVVVVVVVVVVVVVVVVVVVVVVVVVVVVVVVVVVVVVVVVVCFUxBTUUzLjk5LjVVVVVVVVVVVVVVVVVVVVVVVVVVVVVVVVVV//sQZO4P8GwBRgBAAAAAwAjgAAABQjwHFgMEAAACAGPAEAAEVVVVVVVVVVVVVVVVVVVVVVVVVVVVVVVVVVVVVVVVVVVVTEFNRTMuOTkuNVVVVVVVVVVVVVVVVVVVVVVVVVVVVVVVVVX/+xBk7o/wcgHGAEAAAACAGOAEAAECTAUUAwAAAAMAI4AAAAVVVVVVVVVVVVVVVVVVVVVVVVVVVVVVVVVVVVVVVVVVVVVMQU1FMy45OS41VVVVVVVVVVVVVVVVVVVVVVVVVVVVVVVVVf/7EETmD/AFAEgAAAAIAMAI8AAAAUHIAxgAgAAAA4CjQCAABFVVVVVVVVVVVVVVVVVVVVVVVVVVVVVVVVVVVVVVVVVVVUxBTUUzLjk5LjVVVVVVVVVVVVVVVVVVVVVVVVVVVVVVVVVV//sQZN8P8AQAxoAgAAgAoAkAAAABABgBHAAAACgCgCPAAAAEVVVVVVVVVVVVVVVVVVVVVVVVVVVVVVVVVVVVVVVVVVVVTEFNRTMuOTkuNVVVVVVVVVVVVVVVVVVVVVVVVVVVVVVVVVX/+xBk3o/wBADHgCAACAAAD/AAAAEAGAEcAAAAKAAAP8AAAARVVVVVVVVVVVVVVVVVVVVVVVVVVVVVVVVVVVVVVVVVVVVMQU1FMy45OS41VVVVVVVVVVVVVVVVVVVVVVVVVVVVVVVVVf/7EGTej/AGAEcAAAAKAAAP8AAAAQAYARoAAAAoAAA/wAAABFVVVVVVVVVVVVVVVVVVVVVVVVVVVVVVVVVVVVVVVVVVVUxBTUUzLjk5LjVVVVVVVVVVVVVVVVVVVVVVVVVVVVVVVVVV//sQZN6P8AUARwAAAAgAAA/wAAABABQBIAAAACAAAD/AAAAEVVVVVVVVVVVVVVVVVVVVVVVVVVVVVVVVVVVVVVVVVVVVTEFNRTMuOTkuNVVVVVVVVVVVVVVVVVVVVVVVVVVVVVVVVVX/+xBk3Y/wAAB/gAAACAAAD/AAAAEAAAH+AAAAIAAAP8AAAARVVVVVVVVVVVVVVVVVVVVVVVVVVVVVVVVVVVVVVVVVVVVMQU1FMy45OS41VVVVVVVVVVVVVVVVVVVVVVVVVVVVVVVVVf/7EETdj/AAAH+AAAAIAAAP8AAAAQAAAf4AAAAgAAA/wAAABFVVVVVVVVVVVVVVVVVVVVVVVVVVVVVVVVVVVVVVVVVVVUxBTUUzLjk5LjVVVVVVVVVVVVVVVVVVVVVVVVVVVVVVVVVV//sQZN2P8AAAf4AAAAgAAA/wAAABAAAB/gAAACAAAD/AAAAEVVVVVVVVVVVVVVVVVVVVVVVVVVVVVVVVVVVVVVVVVVVVTEFNRTMuOTkuNVVVVVVVVVVVVVVVVVVVVVVVVVVVVVVVVVX/+xBk3Y/wAAB/gAAACAAAD/AAAAEAAAH+AAAAIAAAP8AAAARVVVVVVVVVVVVVVVVVVVVVVVVVVVVVVVVVVVVVVVVVVVVMQU1FMy45OS41VVVVVVVVVVVVVVVVVVVVVVVVVVVVVVVVVf/7EGTdj/AAAH+AAAAIAAAP8AAAAQAAAf4AAAAgAAA/wAAABFVVVVVVVVVVVVVVVVVVVVVVVVVVVVVVVVVVVVVVVVVVVUxBTUUzLjk5LjVVVVVVVVVVVVVVVVVVVVVVVVVVVVVVVVVV//sQZN2P8AAAf4AAAAgAAA/wAAABAAAB/gAAACAAAD/AAAAEVVVVVVVVVVVVVVVVVVVVVVVVVVVVVVVVVVVVVVVVVVVVTEFNRTMuOTkuNVVVVVVVVVVVVVVVVVVVVVVVVVVVVVVVVVX/+xBE3Y/wAAB/gAAACAAAD/AAAAEAAAH+AAAAIAAAP8AAAARVVVVVVVVVVVVVVVVVVVVVVVVVVVVVVVVVVVVVVVVVVVVMQU1FMy45OS41VVVVVVVVVVVVVVVVVVVVVVVVVVVVVVVVVf/7EGTdj/AAAH+AAAAIAAAP8AAAAQAAAf4AAAAgAAA/wAAABFVVVVVVVVVVVVVVVVVVVVVVVVVVVVVVVVVVVVVVVVVVVUxBTUUzLjk5LjVVVVVVVVVVVVVVVVVVVVVVVVVVVVVVVVVV//sQRN2P8AAAf4AAAAgAAA/wAAABAAAB/gAAACAAAD/AAAAEVVVVVVVVVVVVVVVVVVVVVVVVVVVVVVVVVVVVVVVVVVVVTEFNRTMuOTkuNVVVVVVVVVVVVVVVVVVVVVVVVVVVVVVVVVX/+xBk3Y/wAAB/gAAACAAAD/AAAAEAAAH+AAAAIAAAP8AAAARVVVVVVVVVVVVVVVVVVVVVVVVVVVVVVVVVVVVVVVVVVVVMQU1FMy45OS41VVVVVVVVVVVVVVVVVVVVVVVVVVVVVVVVVf/7EGTdj/AAAH+AAAAIAAAP8AAAAQAAAf4AAAAgAAA/wAAABFVVVVVVVVVVVVVVVVVVVVVVVVVVVVVVVVVVVVVVVVVVVUxBTUUzLjk5LjVVVVVVVVVVVVVVVVVVVVVVVVVVVVVVVVVV//sQZN2P8AAAf4AAAAgAAA/wAAABAAAB/gAAACAAAD/AAAAEVVVVVVVVVVVVVVVVVVVVVVVVVVVVVVVVVVVVVVVVVVVVTEFNRTMuOTkuNVVVVVVVVVVVVVVVVVVVVVVVVVVVVVVVVVX/+xBk3Y/wAAB/gAAACAAAD/AAAAEAAAH+AAAAIAAAP8AAAARVVVVVVVVVVVVVVVVVVVVVVVVVVVVVVVVVVVVVVVVVVVVMQU1FMy45OS41VVVVVVVVVVVVVVVVVVVVVVVVVVVVVVVVVf/7EGTdj/AAAH+AAAAIAAAP8AAAAQAAAf4AAAAgAAA/wAAABFVVVVVVVVVVVVVVVVVVVVVVVVVVVVVVVVVVVVVVVVVVVUxBTUUzLjk5LjVVVVVVVVVVVVVVVVVVVVVVVVVVVVVVVVVV//sQZN2P8AAAf4AAAAgAAA/wAAABAAAB/gAAACAAAD/AAAAEVVVVVVVVVVVVVVVVVVVVVVVVVVVVVVVVVVVVVVVVVVVVTEFNRTMuOTkuNVVVVVVVVVVVVVVVVVVVVVVVVVVVVVVVVVX/+xBk3Y/wAAB/gAAACAAAD/AAAAEAAAH+AAAAIAAAP8AAAARVVVVVVVVVVVVVVVVVVVVVVVVVVVVVVVVVVVVVVVVVVVVMQU1FMy45OS41VVVVVVVVVVVVVVVVVVVVVVVVVVVVVVVVVf/7EETdj/AAAH+AAAAIAAAP8AAAAQAAAf4AAAAgAAA/wAAABFVVVVVVVVVVVVVVVVVVVVVVVVVVVVVVVVVVVVVVVVVVVUxBTUUzLjk5LjVVVVVVVVVVVVVVVVVVVVVVVVVVVVVVVVVV//sQRN2P8AAAf4AAAAgAAA/wAAABAAAB/gAAACAAAD/AAAAEVVVVVVVVVVVVVVVVVVVVVVVVVVVVVVVVVVVVVVVVVVVVTEFNRTMuOTkuNVVVVVVVVVVVVVVVVVVVVVVVVVVVVVVVVVX/+xBk3Y/wAAB/gAAACAAAD/AAAAEAAAH+AAAAIAAAP8AAAARVVVVVVVVVVVVVVVVVVVVVVVVVVVVVVVVVVVVVVVVVVVVMQU1FMy45OS41VVVVVVVVVVVVVVVVVVVVVVVVVVVVVVVVVf/7EGTdj/AAAH+AAAAIAAAP8AAAAQAAAf4AAAAgAAA/wAAABFVVVVVVVVVVVVVVVVVVVVVVVVVVVVVVVVVVVVVVVVVVVUxBTUUzLjk5LjVVVVVVVVVVVVVVVVVVVVVVVVVVVVVVVVVV//sQRN2P8AAAf4AAAAgAAA/wAAABAAAB/gAAACAAAD/AAAAEVVVVVVVVVVVVVVVVVVVVVVVVVVVVVVVVVVVVVVVVVVVVTEFNRTMuOTkuNVVVVVVVVVVVVVVVVVVVVVVVVVVVVVVVVVX/+xBE3Y/wAAB/gAAACAAAD/AAAAEAAAH+AAAAIAAAP8AAAARVVVVVVVVVVVVVVVVVVVVVVVVVVVVVVVVVVVVVVVVVVVVMQU1FMy45OS41VVVVVVVVVVVVVVVVVVVVVVVVVVVVVVVVVf/7EGTdj/AAAH+AAAAIAAAP8AAAAQAAAf4AAAAgAAA/wAAABFVVVVVVVVVVVVVVVVVVVVVVVVVVVVVVVVVVVVVVVVVVVUxBTUUzLjk5LjVVVVVVVVVVVVVVVVVVVVVVVVVVVVVVVVVV//sQZN2P8AAAf4AAAAgAAA/wAAABAAAB/gAAACAAAD/AAAAEVVVVVVVVVVVVVVVVVVVVVVVVVVVVVVVVVVVVVVVVVVVVTEFNRTMuOTkuNVVVVVVVVVVVVVVVVVVVVVVVVVVVVVVVVVX/+xBk3Y/wAAB/gAAACAAAD/AAAAEAAAH+AAAAIAAAP8AAAARVVVVVVVVVVVVVVVVVVVVVVVVVVVVVVVVVVVVVVVVVVVVMQU1FMy45OS41VVVVVVVVVVVVVVVVVVVVVVVVVVVVVVVVVf/7EGTdj/AAAH+AAAAIAAAP8AAAAQAAAf4AAAAgAAA/wAAABFVVVVVVVVVVVVVVVVVVVVVVVVVVVVVVVVVVVVVVVVVVVUxBTUUzLjk5LjVVVVVVVVVVVVVVVVVVVVVVVVVVVVVVVVVV//sQRN2P8AAAf4AAAAgAAA/wAAABAAAB/gAAACAAAD/AAAAEVVVVVVVVVVVVVVVVVVVVVVVVVVVVVVVVVVVVVVVVVVVVTEFNRTMuOTkuNVVVVVVVVVVVVVVVVVVVVVVVVVVVVVVVVVX/+xBk3Y/wAAB/gAAACAAAD/AAAAEAAAH+AAAAIAAAP8AAAARVVVVVVVVVVVVVVVVVVVVVVVVVVVVVVVVVVVVVVVVVVVVMQU1FMy45OS41VVVVVVVVVVVVVVVVVVVVVVVVVVVVVVVVVf/7EGTdj/AAAH+AAAAIAAAP8AAAAQAAAf4AAAAgAAA/wAAABFVVVVVVVVVVVVVVVVVVVVVVVVVVVVVVVVVVVVVVVVVVVUxBTUUzLjk5LjVVVVVVVVVVVVVVVVVVVVVVVVVVVVVVVVVV//sQZN2P8AAAf4AAAAgAAA/wAAABAAAB/gAAACAAAD/AAAAEVVVVVVVVVVVVVVVVVVVVVVVVVVVVVVVVVVVVVVVVVVVVTEFNRTMuOTkuNVVVVVVVVVVVVVVVVVVVVVVVVVVVVVVVVVX/+xBk3Y/wAAB/gAAACAAAD/AAAAEAAAH+AAAAIAAAP8AAAARVVVVVVVVVVVVVVVVVVVVVVVVVVVVVVVVVVVVVVVVVVVVMQU1FMy45OS41VVVVVVVVVVVVVVVVVVVVVVVVVVVVVVVVVf/7EGTdj/AAAH+AAAAIAAAP8AAAAQAAAf4AAAAgAAA/wAAABFVVVVVVVVVVVVVVVVVVVVVVVVVVVVVVVVVVVVVVVVVVVUxBTUUzLjk5LjVVVVVVVVVVVVVVVVVVVVVVVVVVVVVVVVVV//sQRN2P8AAAf4AAAAgAAA/wAAABAAAB/gAAACAAAD/AAAAEVVVVVVVVVVVVVVVVVVVVVVVVVVVVVVVVVVVVVVVVVVVVTEFNRTMuOTkuNVVVVVVVVVVVVVVVVVVVVVVVVVVVVVVVVVX/+xBk3Y/wAAB/gAAACAAAD/AAAAEAAAH+AAAAIAAAP8AAAARVVVVVVVVVVVVVVVVVVVVVVVVVVVVVVVVVVVVVVVVVVVVMQU1FMy45OS41VVVVVVVVVVVVVVVVVVVVVVVVVVVVVVVVVf/7EGTdj/AAAH+AAAAIAAAP8AAAAQAAAf4AAAAgAAA/wAAABFVVVVVVVVVVVVVVVVVVVVVVVVVVVVVVVVVVVVVVVVVVVVVVVVVVVVVVVVVVVVVVVVVVVVVVVVVVVVVVVVVVVVVVVVVV//sQRN2P8AAAf4AAAAgAAA/wAAABAAAB/gAAACAAAD/AAAAEVVVVVVVVVVVVVVVVVVVVVVVVVVVVVVVVVVVVVVVVVVVVVVVVVVVVVVVVVVVVVVVVVVVVVVVVVVVVVVVVVVVVVVVVVVX/+xBk3Y/wAAB/gAAACAAAD/AAAAEAAAH+AAAAIAAAP8AAAARVVVVVVVVVVVVVVVVVVVVVVVVVVVVVVVVVVVVVVVVVVVVVVVVVVVVVVVVVVVVVVVVVVVVVVVVVVVVVVVVVVVVVVVVVVf/7EGTdj/AAAH+AAAAIAAAP8AAAAQAAAf4AAAAgAAA/wAAABFVVVVVVVVVVVVVVVVVVVVVVVVVVVVVVVVVVVVVVVVVVVVVVVVVVVVVVVVVVVVVVVVVVVVVVVVVVVVVVVVVVVVVVVVVV//sQZN2P8AAAf4AAAAgAAA/wAAABAAAB/gAAACAAAD/AAAAEVVVVVVVVVVVVVVVVVVVVVVVVVVVVVVVVVVVVVVVVVVVVVVVVVVVVVVVVVVVVVVVVVVVVVVVVVVVVVVVVVVVVVVVVVVX/+xBk3Y/wAAB/gAAACAAAD/AAAAEAAAH+AAAAIAAAP8AAAARVVVVVVVVVVVVVVVVVVVVVVVVVVVVVVVVVVVVVVVVVVVVVVVVVVVVVVVVVVVVVVVVVVVVVVVVVVVVVVVVVVVVVVVVVVf/7EGTdj/AAAH+AAAAIAAAP8AAAAQAAAf4AAAAgAAA/wAAABFVVVVVVVVVVVVVVVVVVVVVVVVVVVVVVVVVVVVVVVVVVVVVVVVVVVVVVVVVVVVVVVVVVVVVVVVVVVVVVVVVVVVVVVVVV",
"C2": "data:audio/mp3;base64,//uQZAAAAAAAAAAAAAAAAAAAAAAAAAAAAAAAAAAAAAAAAAAAWGluZwAAAA8AAABdAAAnaQACBQgLDRATFhgbHiEjJiYpLC4xNDc5PD9CREdKSk1PUlVYWl1gY2Voa25ucHN2eXt+gYSGiYyPkZSUl5qcn6Klp6qtsLK1uLi7vcDDxsjLztHT1tnc3N7h5Ofp7O/y9Pf6/f8AAAA8TEFNRTMuOTlyBK8AAAAALHUAADUgJAJATQABzAAAJ2mxepoTAAAAAAAAAAAAAAAAAAAAAAAAAAAAAAAAAAAAAAAAAAAAAAAAAAAAAAAAAAAAAAAAAAAAAAAAAAAAAAAAAAAAAAAAAAAAAAAAAAAAAAAAAAAAAAAAAAAAAAAAAAAAAAAAAAAAAAAAAAAAAAAAAAAAAAAAAAAAAAAAAAAAAAAAAAAAAAAAAAAAAAAAAAAAAAAAAAAAAAAAAAAAAAAAAAAAAAAAAAAAAAAAAAAAAAAAAAAAAAAAAAAAAAAAAAAAAAAAAAAAAAAAAAAAAAAAAAAAAAAAAAAAAAAAAAAAAAAAAAAA//sQZAAAAGkA0tUEAAgAAA/woAABA8B1ahihAAAZgGoXAgAAA7AAQAAAAEH5wQf/9QAsdAIHCGHGrnbsy7qMN3FymH+p7HZ/rdIso7/59FAAAAAAEoVENtFbI+uv0SO8ekQYbwaDWk3/+xBkCQ/wwBBahzRgAgDAClDgAAFCcAdqBphgAAOAaQAAAAXY2jKyotvBg3Q7dnPOcE3A0WcHFMchTIdZcoYqXAKQYmGvzwUeCER3BWYB6BKBypJ5ABIAId+r2bu8glfBzDr32m72G//7EGQUD3CsDFkBgRDgCcAKVQAAAQKYB2IHpCAAH4BqVBCIBJxRg2MDi2CrKcUI6kDJv/by+nbVgAYGKm2jlY4nDxxQ8qBbjvG6BM769mhxBL2N+qgEZKWP+r9/sh+c51MSHrhU3cqC//sQZBgPsJIB2IICGAAKABpwACMAAlQFYgwEYAgggGqUEIgEOf3e+I+v6bhBEcyftOqp0qnq8HGZssisv8X9Q36afIvsroQSgO2daTzBy1Iw0aoiImVtctxoA/xVjGK6ffwJrbBuGEv/+xBkHo+QoQ9XgwMQEgagKoAUIgACUAlgDBjAAC4A6hRQCABR7n+b23eDdpuDXfN99U2VAegBAFwaat3r+u0LWH8PcqAGAymBLUE1r0Kc9QlgPCP6f7/QrWp0QEwCLKzM+U+GS5UrsP/7EGQkD5CgAlcDBhACCkEqlQQCGAJgCVwMJGAAIIEqAKEIAEINBfSi3umQDOBACEI2jKXe/QtjAYUEtUzkmdfhBnRUQkk21291zrDQer6mLfI7O3XVbkLjEoYmRoQTqHGWEz6mVuRw//sQZCkPsKwN1gMIEBALgDqoHEYBAoApWgwUYEAogOnAkIgA4WaSXRzYCSFYnYtKknw0Qmh2tL80LQdxgInq21Bvp368Dxz8cmtbB9tumqogCLIEmbRa6a8Zlzoz8EmHOpppRoCoAAD/+xBkKw/wiQHWgwEQAA0gKkA8IgACgAdYDAhgCC8AqUDBiAAEFGeeIj6Zy2hLd/ACooooww2ZKqyu+5thIw5n7Vop/mVYolZB5NTeq6nRsqMNFYuSs1Zz2NY+g3/L1BKBdgNNL6N2if/7EGQuD3CkDtYDAhhQB0BKpBRBAUKEK1gMBGNAKwDpQPMIAIdFhoms1XH+9VQez6Ne5SGJxaSTsTUlYJBJILRejh2EPzBO8tlGf239goLABQpA/s2sQTVVSSugICXrnvC5fDCJM9X+//sQZDKP8I8K1YMBGMAGAEpgPKIBAkgpVAiEYQAxAOjA8AQAYv7f7fQYAQEHI7vmVSUjLRA7/ls3WmZdxs28GUMI9+hHTmo5YOIpx6h0oSZWCZuwYi98u7pawMozteLkhdeUjb6qlWf/+xBkOQ8wnw1VAwEYUgvAOmU0IwECcAlSDAxgCByA6eBxAATDyGE2LLmagQOitEVNdZI1bCBBo/1BYl9YF1WJJoHJd3ullnLIDflDWPld++3+o9RJxrO2ce2gTJlq0vWqO8LmPWNcB//7EGQ9j/B0AVUDARgCCOAqIDxCAAIcC1IHmCAANADoAPCIAKOxk0vqLnlrrggIglv1Yrs91QUMXZpMz2NSsDYeAw4F2LFOoivBju+27v0aqgkQFaJK0XKyqTh3KSKXtcRsemjYLILd//sQZESP8IkO1AMBEHAL4EoAPEIAAlAFTAgEYAg2gOfA8wgA9jfNfAQO0OaHpTxI6U24mxAJUi1sqSgAxRv9Jzmd9NUKChIzIynrJuKI7zy7Oz9JAAKCAKHD/4aW1nd/6Bko5hkTiZX/+xBkR4/wfgnTAeEQ0AlgShA8QwACSCVKB4RBQB+AqEDwiAB7YY7kHg49nYoQCFYYfrRVpIG9NKrIZMDXHk/pjUN2hiki5ta4C4Aa7ZXUxbz3USrT6iqAxBZ7+FxZmIh64SuU600oqv/7EGRPj/CYCdICIRgQCOAp8DxDAAI0KUgHhENAIoDnwPMAAC4iH70QsNdUHcWqO4CTlkh4yS/GzB0x9p6O+1iAjv7MzlH0ncA3OWjKtoCecU4kzrvFxfrI2EiDYt+xwvMVHfTVIECt//sQZFYPMH0J0gHmEBANYDoYGEIBAgApRAeEYwAsgOggcIgEBrRabVUbDpETLD1zKyQBRABEkMJt+s3z2aCXIMagbOi1JVzoNGyelqkKGADVT/LUp1OiD7lKCXOY7CnN/NvEuUUDIVT/+xBkW4/wdwpRAeAYkA4gObA8IgACGClCB4hgwC4BJwDxDAC/uJhHDPj37atbXFBbzAixZK2Qh8stJoKH7GQcrLa7iEg18djFNf0d9TMvcIFHlFCXc83iCi4ouDjhdjdGCQAaMHmC///7EGRgj/CCDdCB4RFgB+A50DwiAAIkKUAHhEMAL4EmwPKMAEHk9/06iRgYmeEIszdHiQWLZdhlRDtaUgeP/nrEv6m9ag+QrGSOn1ako3EPriy3THT1lBhP2pu2P310N1CGjtK9KfSw//sQZGePMIAD0AHjCBAMgCnoPCIBAegJPgeMQAAygOcU8IAEO8ayHT9VINYEu761PqM1EJAT2lXvaRNBZ1KDsz8m3Qo6M9//SYXYHwYdRqCoaLAyFVLAb8z11EECiokNVBXOaK+K613/+xBkbQ/whQpPAeMQEAuASZBEYwACJDc6B4RjQC6BJkGDCAACzj5pzspWdG7HR5ChRANWbrqn2AhWr29Tv7AGNYuon2jZccxKERR799JCJiIZum0BjWVSqCupeEAjUOQArbmAZamg0v/7EGRyjzCNCs4DARjQDKA5tWDDAQJAOTYHhGNAJIDmQMAIAAUa/45A4AFEQ539FCWXP9yTNAH0sKfvSpYVBVoAsb69belFAMYpv2KfWtVTgWYloHqjqKoxxYcYLin2orhgrg9h2+5T//sQZHeP8IkOTYHhENAJACmAJCMAAdApNgwIYYAjASYBgQwEuZ9arDyrmnZhDlpNPP9qGa0iIc59CiosJG/Nk+mtcxAQTPkEWlxG9VZV1vSkwyxDvUhJdcme+1jj3QvMm2PAbtQNCQP/+xBkgI8wdwpNASEYsAegOZBgQQECLAs0B4ggADCBJmGBjARn55AA09dYkYP6CWR83ijrHbP0qiwMBcGJv6pMmcFYkDh6a+qXQaAA2QdQWfbMaCQoEJQOg8mCrb+N4U0kg2CC3bSohv/7EGSIg/BhCk0B4BkQDYBJUGBiAAIoKzSsBGKgM4ElAYGIACwE9VUcwCS+gs/PtWkE8VMD0VfWDhHgJblqVQNzNL/r9CiDVQtbFvG62FVOERtn6ukwRigfo2kCVSomYKuDFr+7JSHt//sQZI6PMIgCS4MGGAAMgDllPAABAjArLAeEQwAhASTA8QgEYHP6dhICA7qVZIEa6woYSJEx63KxKctn7UUzT+kzibgX+y6ZKh1ojQxd3lgzlnGaaO+RosC+JffHicheIcfoaSYWP2P/+xBklI/wjApKAeEY0ArASTA84QABsCkqB4BCwDQA5ADwDADyeLIFUCAl/5Z2epqWiYRxoErMIqA1QSBatB/pUxTlIFAAUBCIb+OfmLkh3F1HBopOZfxiOZfUO6n+jAAAgiBmX/0c1f/7EGSbD/BxAkoB4xgADkA5ADxCAAIIByYMGGAAMgDkARCIABOh/hWfcoFcQhl/7f///////////+vAAIQAJUFAC/lEZbRgVmRSMeOeivoTanrgAAAAJCgS/7OZ5hVQBIWAbmHijr/Q//sQZKABMIgKyQMBEBAK4Dk1PCIBAZArLwiARKArAKQBgIwAnMKHfxzyn7Rqh6raECAAGFBd+vAAAB1sbXEP7NaMWU+7ZWu2L0AAAMOAwl7/4k4cwACOAAACMgtTf6OA9ArgAAAABuT/+xBkqA/wfwrIgeEYwA1AOPA8QgAB/CkiB4RDACCA5ADwiAQlBs0f///////////////0oEVREiDMf9KdKCgKlIckQKexKe77////////////6k/1QAAAoIZECw/+7lmCz3/////////7EGSvD/BxCkgB4BkgCOA44CwgAQIAByAHhEAAHAEjgPEABP///////+nAAEQAFOBqj/oM6kxj/d/////7P///o9PR93puUrqkv+jVAAbAtDf/mYMCKaAAAAASAI6IEFd///////////sQZLoPMH4BxwMGEAAFYCjwPCIBAbAHHgeEYAAjgSRUgQgG//31f/+j/5+rfXgAEYBdV/9UDL///9v////b7v7O3+3pZb59P2/9HQpMQU0hIwEK7HcA8YmziiVe6zOW7O2v/6aJahX/+xBkxg8wmQJGgwkYAAtASOUwYgECBCcaB4xAQCSAo+EAAAT1OXR1Kclr2OfzjXt2OsSrrjl4AAdga4/////////occ50hqQ/1VPyzhVDCW32d9q/0oYiuijWAHxjTm2uzDC/SVpgAf/7EGTMAzCwAkcB5hgADCA46GAgAQGEBx6sJAAgLACjkYAABOhETaREooFkOeh7CCTFhgdpD9ROY7wdTS779V+YZ///3f/XmPR/jw0/ypFf0a6xr/0Napu97aVqaorRb/////////////sQZNEDMLINx0MBEAgHADkVCCABgjQHGQyIAAAsgKRRgAAEf//+l//+36KAAAFmhx3/////////////6P//+twj//////////////98qDoI2/+j////////7/+3RR9zer9DLLbutgn/+xBk1gNwcQFIykAACBYAOMhEIAABKAccrAgAIAqA5JQwgAZ3/////////////o7v/X/TxaosE/39v///////6P6f/V/93XoV79MsBgVMQU1FMy45OS41VVWx3/////////////t/6P/7EGTgD3CpAcWDAgAABMA45RggAYC8BRoFgAAgPQCjAGAAAP/+mLFhb//3atP///p9H/Q9X09CzVTmL97/7t/X+nlYykxBTUUzLjk5LjWqqqoPir//////////f9DP7fd9qvYjZt16//sQZOqHcFgBxsHhAAgW4DigJAAAAOQFHQeAACALAOOUkIAGDOi3/////////////////SDEf//////////R/////p6qTCwzv///////////99j+V/919/o9MFd///////////9n9///+xBk9ofwPgHIIwEACBOgKLAIAAAA6AcbCQQAIFsAooCwAAD0//T6cCP///9H///s///q9zPsp7qrYx7j75Jrek90Ig1MQU1FMy45OS41VVVVVVVVVVVVVVVVVVVVVVVVVVVVVVVVVf/7EGT6B/FOAUQDAAAAAKAI4AAAAQGUBxsHiAAABwDjAGCABFUEd////////////////0QYn/////////////////9EikxBTUUzLjk5LjWqqqqqqqqqqqqqqqqqqqqqqqqqqqqqqqqq//sQZP+P8bYBw4MCAAAAwAjwAAABRLQFEAeAAABGgKMAMAAAqqqqqqqqqqqqqqqqqqqqqqqqqqqqqiyBC/////////11TEFNRTMuOTkuNVVVVVVVVVVVVVVVVVVVVVVVVVVVVVVVVVX/+xBk6gfwogFGqeAABA5gKMAYAAAC/AUUBIAAAEsAosBgAABVVVVVVVVVVVVVVVVVVVVVVVVVVVVVVVVVVVVVVVWhNKpMQU1FMy45OS41qqqqqqqqqqqqqqqqqqqqqqqqqqqqqqqqqv/7EGTlD/CnAcUAwAAAAMAJAAAAAUAkBRgBAAAgA4AjgAAABaqqqqqqqqqqqqqqqqqqqqqqqqqqqqqqqqqqqqqqqqpKTkxBTUUzLjk5LjWqqqqqqqqqqqqqqqqqqqqqqqqqqqqqqqqq//sQZPUP8IQBRYDAAAABACjQCAABA4AHEgMEAAADgCOAAAAFqqqqqqqqqqqqqqqqqqqqqp5mf/////////////////1ITEFNRTMuOTkuNaqqqqqqqqqqqqqqqqqqqqqqqqqqqqqqqqr/+xBk+Q/wsgHFASAAAACAGQAEAAEB9AcYBIAAIECA4wAgAACqqqqqqqqqqqqqqqqqqqqqqqqqqqqqqqqqqqqqqqqqQipMQU1FMy45OS41qqqqqqqqqqqqqqqqqqqqqqqqqqqqqqqqqv/7EGT/D/CjAUUAwAAAEeAosBQAAANwBRIEgAAAA4AjQAAABaqqqqqqqqqqqqqqqqqqqqqqqqo7////////////////1UxBTUUzLjk5LjVVVVVVVVVVVVVVVVVVVVVVVVVVVVVVVVVV//sQRO2P8HUAxgBAAAABICjADAABAdwDHACAACADACPAAAAFVVVVVVVVVVVVVVVVVVVVVVVVVVVVVVVVVVVVVVVVVVVVTEFNRTMuOTkuNVVVVVVVVVVVVVVVVVVVVVVVVVVVVVVVVVX/+xBk4w/wBADIgCAACADACNAAAAFBJAUYAQAAAAAAP8AAAARVVVVVVVVVVVVVVVVVVVVVVVVVVVVVVVVVVVVVVVVVVUJMQU1FMy45OS41qqqqqqqqqqqqqqqqqqqqqqqqqqqqqqqqqv/7EGTfD/AGAEaAAAAKAKAJAAAAAQAYARoAAAAoAAA/wAAABKqqqqqqqqqqqqqqqqqqqqqqqqqqqqqqqqqqqqqqqqqqqkxBTUUzLjk5LjWqqqqqqqqqqqqqqqqqqqqqqqqqqqqqqqqq//sQZN6P8AUASAAAAAgAoAjwAAABAAAB/gAAACACAGOAEAAEqqqqqqqqqqqqqqqqqqqqqqqqqqqqqqqqqqqqqqqqqqqqTEFNRTMuOTkuNaqqqqqqqqqqqqqqqqqqqqqqqqqqqqqqqqr/+xBk5g/wBgBGgAAACgDACOAAAAFB3AMaAAAAIAKAI8AAAASqqqqqqqqqqqqqqqqqqqqqqqqqqqqqqqqqqqqqqqqqqqpMQU1FMy45OS41qqqqqqqqqqqqqqqqqqqqqqqqqqqqqqqqqv/7EGTej/AAAH+AAAAIAKAI8AAAAQAAAf4AAAAgAoAjgAAABKqqqqqqqqqqqqqqqqqqqqqqqqqqqqqqqqqqqqqqqqqqqkxBTUUzLjk5LjWqqqqqqqqqqqqqqqqqqqqqqqqqqqqqqqqq//sQZOSP8G8AxoAAAAAAAA/wAAABAAAB/gAAACAAAD/AAAAEqqqqqqqqqqqqqqqqqqqqqqqqqqqqqqqqqqqqqqqqqqqqTEFNRTMuOTkuNaqqqqqqqqqqqqqqqqqqqqqqqqqqqqqqqqr/+xBk3Y/wAAB/gAAACAAAD/AAAAEAAAH+AAAAIAAAP8AAAASqqqqqqqqqqqqqqqqqqqqqqqqqqqqqqqqqqqqqqqqqqqpMQU1FMy45OS41qqqqqqqqqqqqqqqqqqqqqqqqqqqqqqqqqv/7EGTeD/AFAEcAAAAIAAAP8AAAAQAAAf4AAAAgAAA/wAAABKqqqqqqqqqqqqqqqqqqqqqqqqqqqqqqqqqqqqqqqqqqqkxBTUUzLjk5LjWqqqqqqqqqqqqqqqqqqqqqqqqqqqqqqqqq//sQZN2P8AAAf4AAAAgAAA/wAAABAAAB/gAAACAAAD/AAAAEqqqqqqqqqqqqqqqqqqqqqqqqqqqqqqqqqqqqqqqqqqqqTEFNRTMuOTkuNaqqqqqqqqqqqqqqqqqqqqqqqqqqqqqqqqr/+xBk3Y/wAAB/gAAACAAAD/AAAAEAAAH+AAAAIAAAP8AAAASqqqqqqqqqqqqqqqqqqqqqqqqqqqqqqqqqqqqqqqqqqqpMQU1FMy45OS41qqqqqqqqqqqqqqqqqqqqqqqqqqqqqqqqqv/7EGTdj/AAAH+AAAAIAAAP8AAAAQAAAf4AAAAgAAA/wAAABKqqqqqqqqqqqqqqqqqqqqqqqqqqqqqqqqqqqqqqqqqqqkxBTUUzLjk5LjWqqqqqqqqqqqqqqqqqqqqqqqqqqqqqqqqq//sQZN2P8AAAf4AAAAgAAA/wAAABAAAB/gAAACAAAD/AAAAEqqqqqqqqqqqqqqqqqqqqqqqqqqqqqqqqqqqqqqqqqqqqTEFNRTMuOTkuNaqqqqqqqqqqqqqqqqqqqqqqqqqqqqqqqqr/+xBE3Y/wAAB/gAAACAAAD/AAAAEAAAH+AAAAIAAAP8AAAASqqqqqqqqqqqqqqqqqqqqqqqqqqqqqqqqqqqqqqqqqqqpMQU1FMy45OS41qqqqqqqqqqqqqqqqqqqqqqqqqqqqqqqqqv/7EGTdj/AAAH+AAAAIAAAP8AAAAQAAAf4AAAAgAAA/wAAABKqqqqqqqqqqqqqqqqqqqqqqqqqqqqqqqqqqqqqqqqqqqkxBTUUzLjk5LjWqqqqqqqqqqqqqqqqqqqqqqqqqqqqqqqqq//sQZN2P8AAAf4AAAAgAAA/wAAABAAAB/gAAACAAAD/AAAAEqqqqqqqqqqqqqqqqqqqqqqqqqqqqqqqqqqqqqqqqqqqqTEFNRTMuOTkuNaqqqqqqqqqqqqqqqqqqqqqqqqqqqqqqqqr/+xBk3Y/wAAB/gAAACAAAD/AAAAEAAAH+AAAAIAAAP8AAAASqqqqqqqqqqqqqqqqqqqqqqqqqqqqqqqqqqqqqqqqqqqpMQU1FMy45OS41qqqqqqqqqqqqqqqqqqqqqqqqqqqqqqqqqv/7EGTdj/AAAH+AAAAIAAAP8AAAAQAAAf4AAAAgAAA/wAAABKqqqqqqqqqqqqqqqqqqqqqqqqqqqqqqqqqqqqqqqqqqqkxBTUUzLjk5LjWqqqqqqqqqqqqqqqqqqqqqqqqqqqqqqqqq//sQRN2P8AAAf4AAAAgAAA/wAAABAAAB/gAAACAAAD/AAAAEqqqqqqqqqqqqqqqqqqqqqqqqqqqqqqqqqqqqqqqqqqqqTEFNRTMuOTkuNaqqqqqqqqqqqqqqqqqqqqqqqqqqqqqqqqr/+xBk3Y/wAAB/gAAACAAAD/AAAAEAAAH+AAAAIAAAP8AAAASqqqqqqqqqqqqqqqqqqqqqqqqqqqqqqqqqqqqqqqqqqqpMQU1FMy45OS41qqqqqqqqqqqqqqqqqqqqqqqqqqqqqqqqqv/7EGTdj/AAAH+AAAAIAAAP8AAAAQAAAf4AAAAgAAA/wAAABKqqqqqqqqqqqqqqqqqqqqqqqqqqqqqqqqqqqqqqqqqqqkxBTUUzLjk5LjWqqqqqqqqqqqqqqqqqqqqqqqqqqqqqqqqq//sQZN2P8AAAf4AAAAgAAA/wAAABAAAB/gAAACAAAD/AAAAEqqqqqqqqqqqqqqqqqqqqqqqqqqqqqqqqqqqqqqqqqqqqTEFNRTMuOTkuNaqqqqqqqqqqqqqqqqqqqqqqqqqqqqqqqqr/+xBk3Y/wAAB/gAAACAAAD/AAAAEAAAH+AAAAIAAAP8AAAASqqqqqqqqqqqqqqqqqqqqqqqqqqqqqqqqqqqqqqqqqqqpMQU1FMy45OS41qqqqqqqqqqqqqqqqqqqqqqqqqqqqqqqqqv/7EETdj/AAAH+AAAAIAAAP8AAAAQAAAf4AAAAgAAA/wAAABKqqqqqqqqqqqqqqqqqqqqqqqqqqqqqqqqqqqqqqqqqqqkxBTUUzLjk5LjWqqqqqqqqqqqqqqqqqqqqqqqqqqqqqqqqq//sQRN2P8AAAf4AAAAgAAA/wAAABAAAB/gAAACAAAD/AAAAEqqqqqqqqqqqqqqqqqqqqqqqqqqqqqqqqqqqqqqqqqqqqTEFNRTMuOTkuNaqqqqqqqqqqqqqqqqqqqqqqqqqqqqqqqqr/+xBk3Y/wAAB/gAAACAAAD/AAAAEAAAH+AAAAIAAAP8AAAASqqqqqqqqqqqqqqqqqqqqqqqqqqqqqqqqqqqqqqqqqqqpMQU1FMy45OS41qqqqqqqqqqqqqqqqqqqqqqqqqqqqqqqqqv/7EGTdj/AAAH+AAAAIAAAP8AAAAQAAAf4AAAAgAAA/wAAABKqqqqqqqqqqqqqqqqqqqqqqqqqqqqqqqqqqqqqqqqqqqkxBTUUzLjk5LjWqqqqqqqqqqqqqqqqqqqqqqqqqqqqqqqqq//sQRN2P8AAAf4AAAAgAAA/wAAABAAAB/gAAACAAAD/AAAAEqqqqqqqqqqqqqqqqqqqqqqqqqqqqqqqqqqqqqqqqqqqqTEFNRTMuOTkuNaqqqqqqqqqqqqqqqqqqqqqqqqqqqqqqqqr/+xBE3Y/wAAB/gAAACAAAD/AAAAEAAAH+AAAAIAAAP8AAAASqqqqqqqqqqqqqqqqqqqqqqqqqqqqqqqqqqqqqqqqqqqpMQU1FMy45OS41qqqqqqqqqqqqqqqqqqqqqqqqqqqqqqqqqv/7EGTdj/AAAH+AAAAIAAAP8AAAAQAAAf4AAAAgAAA/wAAABKqqqqqqqqqqqqqqqqqqqqqqqqqqqqqqqqqqqqqqqqqqqkxBTUUzLjk5LjWqqqqqqqqqqqqqqqqqqqqqqqqqqqqqqqqq//sQZN2P8AAAf4AAAAgAAA/wAAABAAAB/gAAACAAAD/AAAAEqqqqqqqqqqqqqqqqqqqqqqqqqqqqqqqqqqqqqqqqqqqqTEFNRTMuOTkuNaqqqqqqqqqqqqqqqqqqqqqqqqqqqqqqqqr/+xBk3Y/wAAB/gAAACAAAD/AAAAEAAAH+AAAAIAAAP8AAAASqqqqqqqqqqqqqqqqqqqqqqqqqqqqqqqqqqqqqqqqqqqpMQU1FMy45OS41qqqqqqqqqqqqqqqqqqqqqqqqqqqqqqqqqv/7EGTdj/AAAH+AAAAIAAAP8AAAAQAAAf4AAAAgAAA/wAAABKqqqqqqqqqqqqqqqqqqqqqqqqqqqqqqqqqqqqqqqqqqqkxBTUUzLjk5LjWqqqqqqqqqqqqqqqqqqqqqqqqqqqqqqqqq//sQRN2P8AAAf4AAAAgAAA/wAAABAAAB/gAAACAAAD/AAAAEqqqqqqqqqqqqqqqqqqqqqqqqqqqqqqqqqqqqqqqqqqqqTEFNRTMuOTkuNaqqqqqqqqqqqqqqqqqqqqqqqqqqqqqqqqr/+xBk3Y/wAAB/gAAACAAAD/AAAAEAAAH+AAAAIAAAP8AAAASqqqqqqqqqqqqqqqqqqqqqqqqqqqqqqqqqqqqqqqqqqqpMQU1FMy45OS41qqqqqqqqqqqqqqqqqqqqqqqqqqqqqqqqqv/7EGTdj/AAAH+AAAAIAAAP8AAAAQAAAf4AAAAgAAA/wAAABKqqqqqqqqqqqqqqqqqqqqqqqqqqqqqqqqqqqqqqqqqqqkxBTUUzLjk5LjWqqqqqqqqqqqqqqqqqqqqqqqqqqqqqqqqq//sQZN2P8AAAf4AAAAgAAA/wAAABAAAB/gAAACAAAD/AAAAEqqqqqqqqqqqqqqqqqqqqqqqqqqqqqqqqqqqqqqqqqqqqTEFNRTMuOTkuNaqqqqqqqqqqqqqqqqqqqqqqqqqqqqqqqqr/+xBk3Y/wAAB/gAAACAAAD/AAAAEAAAH+AAAAIAAAP8AAAASqqqqqqqqqqqqqqqqqqqqqqqqqqqqqqqqqqqqqqqqqqqpMQU1FMy45OS41qqqqqqqqqqqqqqqqqqqqqqqqqqqqqqqqqv/7EGTdj/AAAH+AAAAIAAAP8AAAAQAAAf4AAAAgAAA/wAAABKqqqqqqqqqqqqqqqqqqqqqqqqqqqqqqqqqqqqqqqqqqqkxBTUUzLjk5LjWqqqqqqqqqqqqqqqqqqqqqqqqqqqqqqqqq//sQRN2P8AAAf4AAAAgAAA/wAAABAAAB/gAAACAAAD/AAAAEqqqqqqqqqqqqqqqqqqqqqqqqqqqqqqqqqqqqqqqqqqqqTEFNRTMuOTkuNaqqqqqqqqqqqqqqqqqqqqqqqqqqqqqqqqr/+xBk3Y/wAAB/gAAACAAAD/AAAAEAAAH+AAAAIAAAP8AAAASqqqqqqqqqqqqqqqqqqqqqqqqqqqqqqqqqqqqqqqqqqqpMQU1FMy45OS41qqqqqqqqqqqqqqqqqqqqqqqqqqqqqqqqqv/7EGTdj/AAAH+AAAAIAAAP8AAAAQAAAf4AAAAgAAA/wAAABKqqqqqqqqqqqqqqqqqqqqqqqqqqqqqqqqqqqqqqqqqqqqqqqqqqqqqqqqqqqqqqqqqqqqqqqqqqqqqqqqqqqqqqqqqq//sQRN2P8AAAf4AAAAgAAA/wAAABAAAB/gAAACAAAD/AAAAEqqqqqqqqqqqqqqqqqqqqqqqqqqqqqqqqqqqqqqqqqqqqqqqqqqqqqqqqqqqqqqqqqqqqqqqqqqqqqqqqqqqqqqqqqqr/+xBk3Y/wAAB/gAAACAAAD/AAAAEAAAH+AAAAIAAAP8AAAASqqqqqqqqqqqqqqqqqqqqqqqqqqqqqqqqqqqqqqqqqqqqqqqqqqqqqqqqqqqqqqqqqqqqqqqqqqqqqqqqqqqqqqqqqqv/7EGTdj/AAAH+AAAAIAAAP8AAAAQAAAf4AAAAgAAA/wAAABKqqqqqqqqqqqqqqqqqqqqqqqqqqqqqqqqqqqqqqqqqqqqqqqqqqqqqqqqqqqqqqqqqqqqqqqqqqqqqqqqqqqqqqqqqq//sQZN2P8AAAf4AAAAgAAA/wAAABAAAB/gAAACAAAD/AAAAEqqqqqqqqqqqqqqqqqqqqqqqqqqqqqqqqqqqqqqqqqqqqqqqqqqqqqqqqqqqqqqqqqqqqqqqqqqqqqqqqqqqqqqqqqqr/+xBk3Y/wAAB/gAAACAAAD/AAAAEAAAH+AAAAIAAAP8AAAASqqqqqqqqqqqqqqqqqqqqqqqqqqqqqqqqqqqqqqqqqqqqqqqqqqqqqqqqqqqqqqqqqqqqqqqqqqqqqqqqqqqqqqqqqqv/7EGTdj/AAAH+AAAAIAAAP8AAAAQAAAf4AAAAgAAA/wAAABKqqqqqqqqqqqqqqqqqqqqqqqqqqqqqqqqqqqqqqqqqqqqqqqqqqqqqqqqqqqqqqqqqqqqqqqqqqqqqqqqqqqqqqqqqq",
"Db2": "data:audio/mp3;base64,//uQZAAAAAAAAAAAAAAAAAAAAAAAAAAAAAAAAAAAAAAAAAAAWGluZwAAAA8AAABdAAAnaQACBQgLDRATFhgbHiEjJiYpLC4xNDc5PD9CREdKSk1PUlVYWl1gY2Voa25ucHN2eXt+gYSGiYyPkZSUl5qcn6Klp6qtsLK1uLi7vcDDxsjLztHT1tnc3N7h5Ofp7O/y9Pf6/f8AAAA8TEFNRTMuOTlyBK8AAAAALHMAADUgJAJATQABzAAAJ2m2MhXxAAAAAAAAAAAAAAAAAAAAAAAAAAAAAAAAAAAAAAAAAAAAAAAAAAAAAAAAAAAAAAAAAAAAAAAAAAAAAAAAAAAAAAAAAAAAAAAAAAAAAAAAAAAAAAAAAAAAAAAAAAAAAAAAAAAAAAAAAAAAAAAAAAAAAAAAAAAAAAAAAAAAAAAAAAAAAAAAAAAAAAAAAAAAAAAAAAAAAAAAAAAAAAAAAAAAAAAAAAAAAAAAAAAAAAAAAAAAAAAAAAAAAAAAAAAAAAAAAAAAAAAAAAAAAAAAAAAAAAAAAAAAAAAAAAAAAAAAAAAA//sQZAAAAC4A0q0EAAwAAA/woAABA7hbahihAAAXAGoXAgAADAAAIP5AAWOgIHA3DRq0TRqZiDvxBGOJC/od3DH7UBwGnflIAAAAAAJVNAnE1WPb6ehWmWhYIHPvC/OeqLQajBFn1ID/+xBkDQ/wxxhahyhgAAOAGkXgAAFClDNoB4RhQAOAaUAAAAcAAToM1kn8nznafAZZ7Rc/Yta0nb3rlBh8GYRLQPZopAcsWDg0Sik4DND2pY5uko7///+lfQIwQAOQ3isVAKgmZBsyHP/7EGQWDzC0AtkBjAgABeAKcAAAAQLAB2AMCGAAGAAqVBCMBF0Lc60NqWgUTm/9/RWgAnDl292vf3r9AzTtxkvfOgcQPwCA5/c+5CLGUJ19EIHsHsO29B5R4uZIJDhk3HOU91MEWf/z//sQZBuPUJICWIHnGAINIAqlBCImAnAJYgecYAAjgCqUEKQAduj6f62qDrAkzmC7HM0rhMy0gk8Qa4O9EUj/4uQu0ddWIKyAu2lgtqTrTQxhFxJg9mgDwgYl1L9C/p/2VpICtCNtrvb/+xBkH48wmwJYAwUYAAhAKpAJIwACLAlgDAhgACuAqmAgiAQss8oHK2EnAdriq4cKpgG/dR+rY+jpsDWQJemMF8IkhRbCsYwhb2bxWAYzf1e/u0WaKn2NpZVsVEsmCngRJ1TCwjfr1f/7EGQlj/CmAdcDARgACEAqkBQlAAJQC1oMJCAAIwCqAKGIAO8jCYM/1eVV6/SWYDcZliWk2uDY5logxevK/kYAFEnvrPadlVqFNa3XipGCDLdPoFTfqHvUmxMce7YPr9/3UC6/2e2r//sQZCsP8J8K1gMBGNAIQEqQHKIAAjQHXAeEYAA0gOlAsQwA8mGjBNI0+l7RvtaX0ZEB4GTf7//lgi7+r/+td4puErfcnFBASUs+zfV1MDBn/7q0Pq3bUhQwEaHp16feQGMGS5jcrbn/+xBkL4/wqwJWAykYAgcAOnAcIwACaAVYCARgCBiAqcCSmAAxkERc7jupLv3Ub1IkCJQCdS1NpoJg+TgUqRZRI0d9RBgIABQMh7qPo/SskHdltxCluaXRzH4JInxdPD8KyKFg0G//+//7EGQ2jxB5AlYDCRgACcA6UBjAAAHwK1gHhENAMQCpVPGMACjqrkbBZNadU/SPSPJnGFq699/TKF4I//WixlFdQ3AeBvMhpLgwegwGXILe+3RUFWGbFtZlac2budRXVmG2jIMwpaGB//sQZD4PcJsCVYMGGAAKwDqIJOUBAoAzUgwEY0AfgSnUsogEcuA3Exgwpvt80cQIoASC8a6rkF61/QQJKjOMqVDkUJ1AqIHMRtUQQCOBG1r9C9Cn1KMea45FuVSW9NSBDEoIPrrR0n//+xBkQw/wjw9VAwIYYAmASjA8RgACGAdUCBhgADMBKIDzDACUCAGSkcaKb7OleYg0MoGmRf01hgiGEsRTVNaggBAiDhsM3lt6Omoww4RCk140MtsUXGQ1DazDud2MdgBvDvarqmirMf/7EGRIjzCVA1QDAxAADMAqWDzCAQH4B1IHiGAAKwDpYPCYBIBaf1EbCGDGI7b5FW4QUPvaaNS/rYASIZws9/FMU/0VEFDvElAbMzpUVfALzL+q1FVQNF32bGaN/XUFKaAWMtP9phme//sQZE2PMI8K0wMBGAAMoDpIPCIBAgApTAwYQAArASlQswAE0cmLu9BQFx1DsZ/0dXtpB6i7uF8WfUjdQSy8yF0j9q4iUJC776nY7VUlCZEKcUiNRaN3iwPMCBB4yzpvYccBkUr9pK3/+xBkUo9wkwnTAeIYMA5AKhU8QwACJCdMB5hgACqA6KDxCAQk3U/6VSMpYBbsKpBU0HaSjWqd662MLMUG1dtYrajSr0UlGITPGmjxDeLcqNJVRgs9jXDtByCdHue+TI0Ev0qAwgwE0//7EGRWD3CHAlKB6RgACUAqADxDAAHYK0gHjEBAKIDooPEMBNRY0AFJYjh7WA30CMjprXIwpya7X7emXCRQoLmmyLVKCjrLSlyyyhlJkC+jJfKVMIBCGnh97jTHtDb4Anc7Xr+qVFax//sQZF6PMIYK0YHgGSAMQDnQYCMAAgApRAeAQoAxAOgUkQgE3em9uRsq0GED1DCaCWmYeJtC1V4tQNEqgPobcSQeqAi0KVghUwUrUcmnpdRqT6Io3GuNVOCGIGs73+MduYtUrCPhlI3/+xBkY4/wfgJRAeMYAAygOdA8QgACLClAB4RlCC+A50DxCABfJmB1tCEjh52txzCBLIZcz0J1d1fqg0DUELdsy2tE77tQdEAgYB5cQsdT79JuAaoCMQZVQgVUE1rHl5EXsZ0kJErxzP/7EGRoj/B2AdADAhAADQA5sGEjAAIIBz4MCGAAHYDnAPEMAMt2MWHNxZKDlj1qUcDGS3tq3lKriXWtA9/6hx4ZQAAxDGFBJtDsLJDqAAoQPJhRCGlQqxAvFev0kbJeJf/91ittdSfA//sQZHCP8I4CT4HmGAAKIDnAYEAAAdgPPAeMIEAwgSZA8QgAxBdsj1d9RscOgTK/pKgw6AljPvQ0ihz2ib0LjxWkBDBbWgXUbLPGONORd9PtQSFD8uK28pFnPqpZUgVHVxXI+X8UGYr/+xBkdw8wjwtOgwYQEArASZBgwgAB5Ak8DCQgADEAptWBCATvHoJO5K9hwAPSNoFOn60B5n9i2QMDh0xz7xZCauvEeiLOb46/9NURhaCwOadMpFz2WYHSi/MmXwH0ihf3PS/s++gnwv/7EGR9DzBdAk6DAxAAC0A6BCwjAQJQCzYHiCAAPAElwYMIAKwEuyNMFQ4qYTON16hsBMHx/yzTt45KTWl2w7YfR3JGEA4iVKFr9+oPoJKPkh0VoO/cz9IkYTgnE31JFBAcbC693UUQ//sQZIKPcIEKTYMBENAMYDnIPMIBAhQHNAgIYAAlAOXA8QgA5B7Nnr1DWWs9KjPBkjKP9yKQ1eLVW/1xIeOc37CpM9Fl/ZuUzALAqaXamNSTfMzv+9MML4ZqbMlGMq1OZEdUtX/OoRb/+xBkiQ/wdgLNAekIAA5AOVBgQwACVAswDAggADABJQGBiADBH7FtSlO/v10EAIBgEoaYk76v+MfQDjAPhwZ+2s/nklSQCITi57/p7vfLKgQoRIymmbUrmy2xGYYuABZhlCa/2S77ZP/7EGSNDzCACcuBgRjADUBJdWBhAQFYBzAEiGAAIIClQYCIABRKAi0HyFQSpu729zX1/6iMi5s/Sn/qUwywCPtCqRAKFSNpVMzjYkN1B8gWgtke9okbYmp96SUHYjAzpGtFlYy0Lv1p//sQZJaP8IIByoFmEAAKwDkwYEIAAdgJKgeUQAAxAKTA8QwAfYsdIMgp/t2fTUU8AXwdI7qSf2qDJ+gZpGACBABgLAE36hf/vWneLHDhGnqaedvc1eYXntOAA7gkoMNf3/qVB2icB4P/+xBknY/weAJKAwcQAAvgSRA8wgAB0AkoCBhgACwBJID0jABWN3i70NLH6G25xRgAQQAABnDqAm/znxIO0MkBc76mlUNlv+rABmQCeP/+haGkAuAKLnPsZqu/9UAAAXYMIWZ/vej+zv/7EGSlD/BrAkoB5hgADIApAGAjAAHACSYHiGAANwEjwPMIAJGkpQaAdr8W9BVDwSyAAFUAHXF0hf0MsZPc+4KCfAAAAAqESVQBAlAL6Bix/4FTvag6JxBAmR1MQU1FMy45OS41VVVV//sQZKwPMGsCSYMCGAAMgDlIPEMBAVwHJgeIYAApgKWgwQwEVVVVwAAC+gc8BI//+tFOAAAAANIelgElZFbV8RJPYMJqTEGAAAFgqpgS/q+Kf/////////////7NG5eAAAAAegFkP///+xBktgEwZAJJAeYYAAxgSRU8YAEB3AspCCQgIB0ApADwAAD//////////9Ypsp3+gHjSf/3////////+j/b//7b9m+pMQU1FMy45OS41qqqqqqqqqqqqqqqqqqqqqqqqqsAAAAAO6P/7EGTAj/CRAkcB6BgADOBI0DzCAAIABx4GBGAAHoCjgRAAAFH/XgAAAAFYCbgbKLIEoYBv/////////////X2f1dLE1TPBUh5FrUpHAsxyB+5NT/oarr0+z+ineTYt/7mIPa8sIpoo//sQZMcBMHYBSSoAGAgMoDkYJCABAfAHHAwIIAAlgOOU8QAEgU8Aoui5Zqn2EhEydviR99sUwAAAAAdAypKEUN+r7O5n/2//6fR6LVM8VrdgT11b6O74wNPFEC9SUChkMVbmqpW4R///+xBkzo9wgQFHAeEYAA0AOQk8QAEBfAkcB4gAAB4BI6GBAAT//////9Po7v/9qNLP6f1fslbnocAAAACkCEgR///////////////6oA////////////////d/0wANUJ2OCkxBTUUzLv/7EGTYA3BhAcgp4QAIDGA4xTxAAAEUCRwHlAAgDwEjQMGABDk5LjUjRir//6P//X///6vbZ0/9G6tnqd7uaqouAgTwp0wogywj09H/X/98Rf9nf+rtmUJ+S9yHprZY6hDoqjVS/ygQ//sQZOeF8IQByEMBAAwG4DkYYCABAdQJGwwkACAOgONA8IAEKl3NUJ0l6oHCnG4b////////+///0N+t7rl0a/9vZ+PVTEFNRTMuOTkuNVUHwSf/9X/3dP/d///Wnb/f6pFez/uRvbr/+xBk7IPwXQHHKwIADAdAOPg8IAEA7AUcrAAAMAyA5ADwgAT+nhyQVmf93////+3//X2f6NHVV3e7dXHWSnakU3tcqGpMQU1FMy45OUiOg7/s+r/9DP7f+n7NzKOUfsW+vh1EOLlGlv/7EGT+j3C/AUYrAAAEEgA42DwgAACUBRwHgAAwTgDiwJAAAAwvFG6GsHUPjmIGPS5KTJdUBf/////////////////6F0xBTUUzLjk5LjVVVVVVVVVVVVVVVVVVVVVVVVVVVVVVVVVV//sQZPEHcEUBR0IAAAgG4DjoMCABAJQFGKwAADhIAKLAwAAAVVVVVVVVVVVVVVVVVYSrE////////1f//2//V////pjqTEFNRTMuOTkuNaqqqqqqqqqqqqqqqqqqqqqqqqqgX///////+xBk/49xqAFDgeAAAAcAOPgkIAEFBAcQDAQAAFqAooBgAAD//////////6Kiwt3////////9H///+71W3XX3+ndehFVMQU1FMy45OS41VVVVVVVVVVVVVVVVVVVVVVVVVVVVVVVVVf/7EGTkB/CiAcZDAQAAD6AowAwAAACcBx8MBAAwBQCjQDAABFVVVVVVVVVVVVVVVVVVVVVVVVVVVVVVVVVVVVVVVakHIkxBTUUzLjk5LjWqqqqqqqqqqqqqqqqqqqqqqqqqqqqqqqqq//sQZOwH8LwBRQHgAAABQCjQDAABAHAHGqeEADADACOAAAAFqqqqqqqqqiw3//////////+n1cZ0VMV3dutGjWpdBRsqTEFNRTMuOTkuNaqqqqqqqqqqqqqqqqqqqqqqqqqqqqqqqqr/+xBk/wfxQgFEAeAAAADACPAAAAFAbAcapoQAIFeA4oBgAACqqqqqqqqqqqqqqqqqqqqqqqqqqqqqqqqqqqqqqqqqgkpMQU1FMy45OS41qqqqqqqqqqqqqqqqqqqqqqqqqqqqqqqqqv/7EGT6D/DYAUSBIAAAAMAI4AAAAUN4BxIFgAAAA4AjgAAABaqqqqqqqqqqqqqqqqqqqqqqqqqqqqqqqqqqqqqqqqoiTUxBTUUzLjk5LjVVVVVVVVVVVVVVVVVVVVVVVVVVVVVVVVVV//sQZPuP8VgBRAHgAAAAoAkAAAABAfQHGAKAACACgCQAAAAEVVVVVVVVVVVVVVVVVVVVI////////////09///1//qSqTEFNRTMuOTkuNaqqqqqqqqqqqqqqqqqqqqqqqqqqqqqqqqr/+xBk54/wBwBHAAAACgCgCQAAAAECIAUWBIAAAAOAI4AAAAWqqqqqqqqqqqqqqqqqqqqqqqqqqqqqqqqqqqqqqqqqSc1MQU1FMy45OS41VVVVVVVVVVVVVVVVVVVVVVVVVVVVVVVVVf/7EGTxD/B2AUYAYAAAAMAI4AAAAULABRQDAAAAAoAkAAAABFVVVVVVVVVVVVVVVVVVVVVVVVVVVVVVVVVVVVVVVVVKFUxBTUUzLjk5LjVVVVVVVVVVVVVVVVVVVVVVVVVVVVVVVVVV//sQZN8P8AYARwAAAAoAoAkQAAABABADIACAACADACNAAAAFVVVVVVVVVVVVVVVVVVVVVVVVVVVVVVVVVVVVVVVVVVVVTEFNRTMuOTkuNVVVVVVVVVVVVVVVVVVVVVVVVVVVVVVVVVX/+xBk6o/wuwHFAMAAAACAGNAEAAEAHAUaAQAAIAMAI0AAAAVVVVVVVVVVVVVVVVVVVVVVVVVVVVVVVVVVVVVVVVVVVVVMQU1FMy45OS41VVVVVVVVVVVVVVVVVVVVVVVVVVVVVVVVVf/7EGTej/AKAUYAYAAIAAAP8AAAAQAQAx4AgAAgAAA/wAAABFVVVVVVVVVVVVVVVVVVVVVVVVVVVVVVVVVVVVVVVVVVVUxBTUUzLjk5LjVVVVVVVVVVVVVVVVVVVVVVVVVVVVVVVVVV//sQZN6P8AQAx4AgAAgAAA/wAAABABADHACAACACgCPAAAAEVVVVVVVVVVVVVVVVVVVVVVVVVVVVVVVVVVVVVVVVVVVVTEFNRTMuOTkuNVVVVVVVVVVVVVVVVVVVVVVVVVVVVVVVVVX/+xBk5o/whABGAAAAAACgCPAAAAEAAAH+AAAAIAAAP8AAAARVVVVVVVVVVVVVVVVVVVVVVVVVVVVVVVVVVVVVVVVVVVVMQU1FMy45OS41VVVVVVVVVVVVVVVVVVVVVVVVVVVVVVVVVf/7EGTej/AFAEgAAAAIAIAY4AQAAQAAAf4AAAAgAwAjQAAABVVVVVVVVVVVVVVVVVVVVVVVVVVVVVVVVVVVVVVVVVVVVUxBTUUzLjk5LjVVVVVVVVVVVVVVVVVVVVVVVVVVVVVVVVVV//sQZN6P8AUAR4AAAAgAAA/wAAABABQBGgAAACAAAD/AAAAEVVVVVVVVVVVVVVVVVVVVVVVVVVVVVVVVVVVVVVVVVVVVTEFNRTMuOTkuNVVVVVVVVVVVVVVVVVVVVVVVVVVVVVVVVVX/+xBk3Y/wAAB/gAAACAAAD/AAAAEAAAH+AAAAIAAAP8AAAARVVVVVVVVVVVVVVVVVVVVVVVVVVVVVVVVVVVVVVVVVVVVMQU1FMy45OS41VVVVVVVVVVVVVVVVVVVVVVVVVVVVVVVVVf/7EGTdj/AAAH+AAAAIAAAP8AAAAQAAAf4AAAAgAAA/wAAABFVVVVVVVVVVVVVVVVVVVVVVVVVVVVVVVVVVVVVVVVVVVUxBTUUzLjk5LjVVVVVVVVVVVVVVVVVVVVVVVVVVVVVVVVVV//sQRN2P8AAAf4AAAAgAAA/wAAABAAAB/gAAACAAAD/AAAAEVVVVVVVVVVVVVVVVVVVVVVVVVVVVVVVVVVVVVVVVVVVVTEFNRTMuOTkuNVVVVVVVVVVVVVVVVVVVVVVVVVVVVVVVVVX/+xBk3Y/wAAB/gAAACAAAD/AAAAEAAAH+AAAAIAAAP8AAAARVVVVVVVVVVVVVVVVVVVVVVVVVVVVVVVVVVVVVVVVVVVVMQU1FMy45OS41VVVVVVVVVVVVVVVVVVVVVVVVVVVVVVVVVf/7EETdj/AAAH+AAAAIAAAP8AAAAQAAAf4AAAAgAAA/wAAABFVVVVVVVVVVVVVVVVVVVVVVVVVVVVVVVVVVVVVVVVVVVUxBTUUzLjk5LjVVVVVVVVVVVVVVVVVVVVVVVVVVVVVVVVVV//sQZN2P8AAAf4AAAAgAAA/wAAABAAAB/gAAACAAAD/AAAAEVVVVVVVVVVVVVVVVVVVVVVVVVVVVVVVVVVVVVVVVVVVVTEFNRTMuOTkuNVVVVVVVVVVVVVVVVVVVVVVVVVVVVVVVVVX/+xBk3Y/wAAB/gAAACAAAD/AAAAEAAAH+AAAAIAAAP8AAAARVVVVVVVVVVVVVVVVVVVVVVVVVVVVVVVVVVVVVVVVVVVVMQU1FMy45OS41VVVVVVVVVVVVVVVVVVVVVVVVVVVVVVVVVf/7EETdj/AAAH+AAAAIAAAP8AAAAQAAAf4AAAAgAAA/wAAABFVVVVVVVVVVVVVVVVVVVVVVVVVVVVVVVVVVVVVVVVVVVUxBTUUzLjk5LjVVVVVVVVVVVVVVVVVVVVVVVVVVVVVVVVVV//sQZN2P8AAAf4AAAAgAAA/wAAABAAAB/gAAACAAAD/AAAAEVVVVVVVVVVVVVVVVVVVVVVVVVVVVVVVVVVVVVVVVVVVVTEFNRTMuOTkuNVVVVVVVVVVVVVVVVVVVVVVVVVVVVVVVVVX/+xBk3Y/wAAB/gAAACAAAD/AAAAEAAAH+AAAAIAAAP8AAAARVVVVVVVVVVVVVVVVVVVVVVVVVVVVVVVVVVVVVVVVVVVVMQU1FMy45OS41VVVVVVVVVVVVVVVVVVVVVVVVVVVVVVVVVf/7EGTdj/AAAH+AAAAIAAAP8AAAAQAAAf4AAAAgAAA/wAAABFVVVVVVVVVVVVVVVVVVVVVVVVVVVVVVVVVVVVVVVVVVVUxBTUUzLjk5LjVVVVVVVVVVVVVVVVVVVVVVVVVVVVVVVVVV//sQZN2P8AAAf4AAAAgAAA/wAAABAAAB/gAAACAAAD/AAAAEVVVVVVVVVVVVVVVVVVVVVVVVVVVVVVVVVVVVVVVVVVVVTEFNRTMuOTkuNVVVVVVVVVVVVVVVVVVVVVVVVVVVVVVVVVX/+xBk3Y/wAAB/gAAACAAAD/AAAAEAAAH+AAAAIAAAP8AAAARVVVVVVVVVVVVVVVVVVVVVVVVVVVVVVVVVVVVVVVVVVVVMQU1FMy45OS41VVVVVVVVVVVVVVVVVVVVVVVVVVVVVVVVVf/7EGTdj/AAAH+AAAAIAAAP8AAAAQAAAf4AAAAgAAA/wAAABFVVVVVVVVVVVVVVVVVVVVVVVVVVVVVVVVVVVVVVVVVVVUxBTUUzLjk5LjVVVVVVVVVVVVVVVVVVVVVVVVVVVVVVVVVV//sQZN2P8AAAf4AAAAgAAA/wAAABAAAB/gAAACAAAD/AAAAEVVVVVVVVVVVVVVVVVVVVVVVVVVVVVVVVVVVVVVVVVVVVTEFNRTMuOTkuNVVVVVVVVVVVVVVVVVVVVVVVVVVVVVVVVVX/+xBk3Y/wAAB/gAAACAAAD/AAAAEAAAH+AAAAIAAAP8AAAARVVVVVVVVVVVVVVVVVVVVVVVVVVVVVVVVVVVVVVVVVVVVMQU1FMy45OS41VVVVVVVVVVVVVVVVVVVVVVVVVVVVVVVVVf/7EGTdj/AAAH+AAAAIAAAP8AAAAQAAAf4AAAAgAAA/wAAABFVVVVVVVVVVVVVVVVVVVVVVVVVVVVVVVVVVVVVVVVVVVUxBTUUzLjk5LjVVVVVVVVVVVVVVVVVVVVVVVVVVVVVVVVVV//sQRN2P8AAAf4AAAAgAAA/wAAABAAAB/gAAACAAAD/AAAAEVVVVVVVVVVVVVVVVVVVVVVVVVVVVVVVVVVVVVVVVVVVVTEFNRTMuOTkuNVVVVVVVVVVVVVVVVVVVVVVVVVVVVVVVVVX/+xBk3Y/wAAB/gAAACAAAD/AAAAEAAAH+AAAAIAAAP8AAAARVVVVVVVVVVVVVVVVVVVVVVVVVVVVVVVVVVVVVVVVVVVVMQU1FMy45OS41VVVVVVVVVVVVVVVVVVVVVVVVVVVVVVVVVf/7EGTdj/AAAH+AAAAIAAAP8AAAAQAAAf4AAAAgAAA/wAAABFVVVVVVVVVVVVVVVVVVVVVVVVVVVVVVVVVVVVVVVVVVVUxBTUUzLjk5LjVVVVVVVVVVVVVVVVVVVVVVVVVVVVVVVVVV//sQRN2P8AAAf4AAAAgAAA/wAAABAAAB/gAAACAAAD/AAAAEVVVVVVVVVVVVVVVVVVVVVVVVVVVVVVVVVVVVVVVVVVVVTEFNRTMuOTkuNVVVVVVVVVVVVVVVVVVVVVVVVVVVVVVVVVX/+xBE3Y/wAAB/gAAACAAAD/AAAAEAAAH+AAAAIAAAP8AAAARVVVVVVVVVVVVVVVVVVVVVVVVVVVVVVVVVVVVVVVVVVVVMQU1FMy45OS41VVVVVVVVVVVVVVVVVVVVVVVVVVVVVVVVVf/7EGTdj/AAAH+AAAAIAAAP8AAAAQAAAf4AAAAgAAA/wAAABFVVVVVVVVVVVVVVVVVVVVVVVVVVVVVVVVVVVVVVVVVVVUxBTUUzLjk5LjVVVVVVVVVVVVVVVVVVVVVVVVVVVVVVVVVV//sQZN2P8AAAf4AAAAgAAA/wAAABAAAB/gAAACAAAD/AAAAEVVVVVVVVVVVVVVVVVVVVVVVVVVVVVVVVVVVVVVVVVVVVTEFNRTMuOTkuNVVVVVVVVVVVVVVVVVVVVVVVVVVVVVVVVVX/+xBk3Y/wAAB/gAAACAAAD/AAAAEAAAH+AAAAIAAAP8AAAARVVVVVVVVVVVVVVVVVVVVVVVVVVVVVVVVVVVVVVVVVVVVMQU1FMy45OS41VVVVVVVVVVVVVVVVVVVVVVVVVVVVVVVVVf/7EGTdj/AAAH+AAAAIAAAP8AAAAQAAAf4AAAAgAAA/wAAABFVVVVVVVVVVVVVVVVVVVVVVVVVVVVVVVVVVVVVVVVVVVUxBTUUzLjk5LjVVVVVVVVVVVVVVVVVVVVVVVVVVVVVVVVVV//sQRN2P8AAAf4AAAAgAAA/wAAABAAAB/gAAACAAAD/AAAAEVVVVVVVVVVVVVVVVVVVVVVVVVVVVVVVVVVVVVVVVVVVVTEFNRTMuOTkuNVVVVVVVVVVVVVVVVVVVVVVVVVVVVVVVVVX/+xBk3Y/wAAB/gAAACAAAD/AAAAEAAAH+AAAAIAAAP8AAAARVVVVVVVVVVVVVVVVVVVVVVVVVVVVVVVVVVVVVVVVVVVVMQU1FMy45OS41VVVVVVVVVVVVVVVVVVVVVVVVVVVVVVVVVf/7EGTdj/AAAH+AAAAIAAAP8AAAAQAAAf4AAAAgAAA/wAAABFVVVVVVVVVVVVVVVVVVVVVVVVVVVVVVVVVVVVVVVVVVVUxBTUUzLjk5LjVVVVVVVVVVVVVVVVVVVVVVVVVVVVVVVVVV//sQZN2P8AAAf4AAAAgAAA/wAAABAAAB/gAAACAAAD/AAAAEVVVVVVVVVVVVVVVVVVVVVVVVVVVVVVVVVVVVVVVVVVVVTEFNRTMuOTkuNVVVVVVVVVVVVVVVVVVVVVVVVVVVVVVVVVX/+xBk3Y/wAAB/gAAACAAAD/AAAAEAAAH+AAAAIAAAP8AAAARVVVVVVVVVVVVVVVVVVVVVVVVVVVVVVVVVVVVVVVVVVVVMQU1FMy45OS41VVVVVVVVVVVVVVVVVVVVVVVVVVVVVVVVVf/7EGTdj/AAAH+AAAAIAAAP8AAAAQAAAf4AAAAgAAA/wAAABFVVVVVVVVVVVVVVVVVVVVVVVVVVVVVVVVVVVVVVVVVVVUxBTUUzLjk5LjVVVVVVVVVVVVVVVVVVVVVVVVVVVVVVVVVV//sQRN2P8AAAf4AAAAgAAA/wAAABAAAB/gAAACAAAD/AAAAEVVVVVVVVVVVVVVVVVVVVVVVVVVVVVVVVVVVVVVVVVVVVTEFNRTMuOTkuNVVVVVVVVVVVVVVVVVVVVVVVVVVVVVVVVVX/+xBk3Y/wAAB/gAAACAAAD/AAAAEAAAH+AAAAIAAAP8AAAARVVVVVVVVVVVVVVVVVVVVVVVVVVVVVVVVVVVVVVVVVVVVMQU1FMy45OS41VVVVVVVVVVVVVVVVVVVVVVVVVVVVVVVVVf/7EGTdj/AAAH+AAAAIAAAP8AAAAQAAAf4AAAAgAAA/wAAABFVVVVVVVVVVVVVVVVVVVVVVVVVVVVVVVVVVVVVVVVVVVVVVVVVVVVVVVVVVVVVVVVVVVVVVVVVVVVVVVVVVVVVVVVVV//sQRN2P8AAAf4AAAAgAAA/wAAABAAAB/gAAACAAAD/AAAAEVVVVVVVVVVVVVVVVVVVVVVVVVVVVVVVVVVVVVVVVVVVVVVVVVVVVVVVVVVVVVVVVVVVVVVVVVVVVVVVVVVVVVVVVVVX/+xBk3Y/wAAB/gAAACAAAD/AAAAEAAAH+AAAAIAAAP8AAAARVVVVVVVVVVVVVVVVVVVVVVVVVVVVVVVVVVVVVVVVVVVVVVVVVVVVVVVVVVVVVVVVVVVVVVVVVVVVVVVVVVVVVVVVVVf/7EGTdj/AAAH+AAAAIAAAP8AAAAQAAAf4AAAAgAAA/wAAABFVVVVVVVVVVVVVVVVVVVVVVVVVVVVVVVVVVVVVVVVVVVVVVVVVVVVVVVVVVVVVVVVVVVVVVVVVVVVVVVVVVVVVVVVVV//sQZN2P8AAAf4AAAAgAAA/wAAABAAAB/gAAACAAAD/AAAAEVVVVVVVVVVVVVVVVVVVVVVVVVVVVVVVVVVVVVVVVVVVVVVVVVVVVVVVVVVVVVVVVVVVVVVVVVVVVVVVVVVVVVVVVVVX/+xBk3Y/wAAB/gAAACAAAD/AAAAEAAAH+AAAAIAAAP8AAAARVVVVVVVVVVVVVVVVVVVVVVVVVVVVVVVVVVVVVVVVVVVVVVVVVVVVVVVVVVVVVVVVVVVVVVVVVVVVVVVVVVVVVVVVVVf/7EGTdj/AAAH+AAAAIAAAP8AAAAQAAAf4AAAAgAAA/wAAABFVVVVVVVVVVVVVVVVVVVVVVVVVVVVVVVVVVVVVVVVVVVVVVVVVVVVVVVVVVVVVVVVVVVVVVVVVVVVVVVVVVVVVVVVVV",
"D2": "data:audio/mp3;base64,//uQZAAAAAAAAAAAAAAAAAAAAAAAAAAAAAAAAAAAAAAAAAAAWGluZwAAAA8AAABdAAAnaQACBQgLDRATFhgbHiEjJiYpLC4xNDc5PD9CREdKSk1PUlVYWl1gY2Voa25ucHN2eXt+gYSGiYyPkZSUl5qcn6Klp6qtsLK1uLi7vcDDxsjLztHT1tnc3N7h5Ofp7O/y9Pf6/f8AAAA8TEFNRTMuOTlyBK8AAAAALG0AADUgJAJATQABzAAAJ2mMZ6RFAAAAAAAAAAAAAAAAAAAAAAAAAAAAAAAAAAAAAAAAAAAAAAAAAAAAAAAAAAAAAAAAAAAAAAAAAAAAAAAAAAAAAAAAAAAAAAAAAAAAAAAAAAAAAAAAAAAAAAAAAAAAAAAAAAAAAAAAAAAAAAAAAAAAAAAAAAAAAAAAAAAAAAAAAAAAAAAAAAAAAAAAAAAAAAAAAAAAAAAAAAAAAAAAAAAAAAAAAAAAAAAAAAAAAAAAAAAAAAAAAAAAAAAAAAAAAAAAAAAAAAAAAAAAAAAAAAAAAAAAAAAAAAAAAAAAAAAAAAAA//sQZAAAAEMA0sUEAAoAAA/woAABA6B1bBihAAAYAagDBAAAA7AAAAOD/MgANjoKDgXhxvN90WxxkbOVzBk/QgtXL/uhBCHv4sIYeF///QpiYIqad7/2KGVmdBl1uvFqGDGikpd6EAD/+xBkDA8wsg7bBxxgAAcgGkjgAAECPDVqBoBEgBEA6NQggAYDAAz//QwPJBUu3220HawKmV4tjREu21BEEX6qbxbw6Ru9kMsgUNERgiOQq9jkAGtApSgAAAx//26IwNUZE3fFNjpFMP/7EGQUD3CzAtkB5ggAByAahQAAAQJMB2QHrEAAHYCpwDCUANvNOesY5m3RRaf/37v+imqPA1QRQrtbrZWZDzQAeYhRttbLlAAGCABX+z7v6I6IVhJ49W6iVbUBUnCAdQ42trEa0GYF//sQZBoPEJ8CWIMGGAAJIAq4DCJDAogHYgwYQAArgCpUEIgAVfpgP7BkpfTVuAKANZF/11/N9DXrf2WP0YdDU47cCX+g+V4rFx8o65NXTUHthA/Iotjz1KrhUO1XnkuciIICvv7PiTP/+xBkHY+wpQJYAwcQAg0AKnAIAgACPAdeDBhAAB+A6qAgiAQK2HVH3oH0cJC80hS5ikjKrcvNQm/7flz/3x9cTMJtavcXFgqBqGHKwj1D0vrN0Qlf/9kRfYBahkFYiSM9ERwLcI+oO//7EGQhj/CRAlcDCRAAB8A6gBwCAAKACVoMJEAAHoDqAHCIAI9miOV7myB3CP9IvuCEc1zUV0CnBHgShjWTIkCozaLYnq6fLNDcM/6u/2p7lYDBdoXYpFaz2bBR5t5QEwEXV65EXg2Q//sQZCiP8JcK1oMBEGAMwEpgPEMAAigJWgiMQAAkASnAspgAz3+niymmMwjrXiEwBaj9t5d3FMENTwdBU/faj3wIwypRIMaEXrZpxOTI2UGmLD0SOeppQaAELEM/tXw+3Fa9Cqw2cGz/+xBkLY/wpgpWAwEYwAtASlA0ogACdC1WDBhAAAoA6cCjCAR7HrODZAOlZsPn73T3pg5xP6/gbJOo2IpQ8JsM1te96kPiiGrCxuMxtqmIBABMAo//oSjf29ZUS+oUUNfKOUPYfAoZQf/7EGQ0DzCYC1WDAxgADGBKZTSiAQJMCVYMGMAAJwDpANEIAPEJTXDRBSgwBrbmf/bF6gkYKgPH8XckDD3CwJh5zSrb5qENcG/pq0Fv6hBQeBtyunDkytyEktFbbKbl1GAYgjJAA71d//sQZDgPcJMK1QMCGBALgDp1JCMBAlgLVAwIIAAmgSmgs4wEv/oqbCNkpdClspUVWDJdOj5/pka9xQYIgBAhwirt/up6bokkFUNKzcvRzbzO0SxiGfFpARgf/V3+/9czxUC0e0luWRP/+xBkPI8QkgJVAkMQAAjASkA8pgACPC1SB4RgACmA6eDziASISxDWpzCkEAAiAEgcY0/oR0Jbf1tlHqM6Ly3LleC3LFRTAiKN77AUF/8ju6fUFYamcpMsm6EU+jObQpiD59u9XA8hFf/7EGRCjzCTClSDARjAC+A6WDQhAQIoP1AMDEBAIYCowPGEAN9qEXnAzT3+vrbCNUH69788FD7qFtAoi0f5ZOAsc5V8a+t6KhNLSTxTz9Zwcx4qdGuWv6vrM0GEf9OXZHNZWMd9PQJ2//sQZEiPMIECU4HjEAANgEo4PGMBAiwrTgwEYMAfgSiAwQgAoRaAIehSgq4mCNKyKatcxWIAAACKi0jf/TUKcGwqbrIpH5g1EEFFoDd0JLIMtBALiXDeq0XiT/yQpoLFout10NTZnE3/+xBkTw/wlApSgWEYgg0ASfA8YgACIC1IDBhgACMA6ADBDAQCd9qfNkZAIAtb1SvSXV+hKMJSDV052OdCQFe5vkqYoGiAP28vrZcWT+kSMAqPKDHv2nosHB8ApWI+2iQKgkFgsAFB3f/7EGRUDzCIC1IBgRjQDWAp4DxjAAJACUYHjGAAJADokPMIBPfyqlthHJbz66N6RNHWCFVkRq028weAQUAAY8Hm/KeUuli+AcdbM3UdHJaYyaNzN5hSgWBv/qZLL+hPhejpcgt9k5qR//sQZFkPMIwK0QHhGMANIEooPKMBAggtRAeEQkArgKdA8YgA0wBDhgQ45SmiBhQTu244gvEy/ulTfCKUUs84QcrceNz17jW61B3Acx2f4WfahFcHqH1H025/NI1BKI9kEekgAkCAL4f/+xBkXg8wdAPRAekIEAuAScA8QgACSClAB4RiwCiA6GCAjAbBefsSv/6XhIs0Vq+qc7xn0Lcb+oNkDgF4du7ygymp+zpVPQT8QzEoiJo8QhgylaH/okATQMnQm0qFc640kU6RjQGj5//7EGRkjzCTC8+DARFADGAqCBhjAQHoC0AGJCAAJADnAPCMAH662xRdNbn+6kqADwgluZVYRGdifTQqO0PWHURJ+TyWjhyUGxUoS9SwOwaYp3uxVrNYoJUFmORlv7QySnHUQJPKN6jP//sQZGsP8I4LTwHmEBAMwEmgYEIAAhQrPgeEYwAnASbA8wgAd7a3CGlD0cW0P7tfppSDDxa4ZvPliaDBZyVP3VhsSMN4Z7v0EkKFzaZ6WslSAae3ohtOgtLzl6DJrf6iq1pwL9WW+9n/+xBkcI8QeArOgeEY0AyASegwwwEBuCs8DARDQDQBJcDzCAB61V01RADa42g7lvaigAbRNvQhVVekUAkAABIhEgdP2II+suwYSjFGoprDJtSlvFmv/rQ6i5BdPvlTmr9aRRM4PJ/e+//7EGR3D/B+Ak2B5hgADqBJcGBiAAGcKTYGAESAM4ElwYGAAAk4+7Ko9OnoWyPcABe3ebUf1NQn6ysCRkWbnJChLS2/92uAR7Ik63/rXooohSZsL5O2nHfeusIGtcl2oWACADoEv98u//sQZHyP8IwKTQHhGLAL4DlwPEMAAkQrMAeAZEApAKWBgIgA6/+lpQtseV+4WI2grkjluljRkGG1CnTiR+xlP0UVU4Sq+raKblGO9HdMU6A3QCAAyj/fKit7VOKz1/SQwnB5ZzC1kQv/+xBkgY/whgpMgwEY0A0AOVA8QwACGCswDCRAAC+BJQGCjADtFDxr/pHsNYSL9WaSGn6lcG4b55HCtEK1XBsyKt9P6yyPFo3So5/FYEP4DXDAttbZaZeqcpfb42sgQh6D/aq4A6z5Jv/7EGSGDzCOCkwB4RjQDMBJeDxDAQIACy4HjCAAKIElQYEIAMOfSkakA3MfEHzkktiTs/0IUwP8d4v3r3Qa9tr6Pj0FQ65AEM7mmvIKQRamzppesOlfilI4HtVF6KJRUW4DDRLWuTeq//sQZIuP8HgKSwHhEMANAEkwYEIAAaAHLAYEYAAiAOTBgQwA+fYpAgABaO4mf0u/vuqgBQQo3EuREw1CFvMhxG+oFRIO7+I/SxEVIAo4e31rDOAW1QEoCALAc/lf0I/MQ0RfFIN0DLH/+xBklI8wgQpKgeEQwAugSXU8RgGBsAUqDARgADSBJIGEDAAMeKj0WdHSuhSxF/kFUAVYADDBBDud2KUaYigtm7k2T/SzVd+kO8Wob/NtlaNn+iQAzRrGf6USE8BL34xt7HbEf/T////7EGSbD/BuCkoB4BCQD2BJAEECAAHMCSYGFEAAKAEkAPSABP//VAQAFyUrf5RHpIBEHADlEyCMREkkkdQyspkIgYAABwYx/QpQAEggAAaQB8DTfblnyoNJv05hcBAAKiw3+Izuv/////sQZKIP8IAOSIGhGPAJgUjwPAIYAfAJIgeIQAA2gOOA8IQA///////+mEAAAgFWQm0RT+kB6lAL/pqAAAIAJVD9hqvr6qdMv7v///////////+qAAAAAUgKxkLEUw/6T4HSFfpo////+xBkqIHwcAJKKwYYCA5hWOA8YgIB3AkiDAhgAC4A44GADAD/////6v///0J9yKkaZHdu0TuAjinf/1GAyWgABBn4Lkf/pUAwv/////6v///6P//7P//fUoAAAAAqJWSYFEr/////f//7EGSvDzBmAcgDBwAAC4BJBTBiAQHwCR4HoEAAIIDjQLEIAP//3f///937v6IAAACAEkP8/+gME/7v/////////Wjs1///+O69NUxBTYAAAAAHaFsm4rv9zW0//////6f//9n+/rVj//sQZLkPMFcBx4GCGAALQCj1PCABAdgJHAwMYAAWgSOA8YAEdaLegvnKcLFWdbd/N6v///6en/9n//r6//+y99Ol3VqywAAAAAdoAoD///////////////9VEM9A4QvKvm95kPSvrq7/+xBkxYNwgAHIQeIYCAfAKNA8AgABUAccB4gAABoAo6DwAATqPY7uqrr2KpffYSnrrEOdIDatrEsT1QItA0m9AtSSSZQNR1LizJ0eBVkKSjv///////////7P/9CAAAAAjglBwL/////7EGTTAzCFAcaB4gAACSAo5TwAAQJACRsMLAAgGoCkIGAABP////////////9EBsENOf0//////////6wTv////////////R/6f/9P+ioXF///////2f///////dVT+M+ugaf/V/+j//sQZNuDsJsBxsnpAAASIEjFJEAAAZAJHIwIACAOAKPAgAAG7vd//J/dV/9tP9Nu5DH77HvK/vuorqGjbv7v///////////3f//VVXRVTEFNRTMuOTkuNVVVVVVVVVVVVVVVVVVVVVX/+xBk4o9wxgJGQwMAAAcgOOg8IAGArAccDAQAMGKAooDwAABVVVVVVVVVVVVVVVVVVVVVVVVVVVVVVVWAAAHAN0eCcMpMQU1FMy45OS41qqqqqqqqqqqqqqqqqqqqqqqqqqqqqqqqqv/7EGTlg/A1AccB4gAAAuAo0CwAAUEIBR0MAAAgR4DiwLCAAKqqqqqqqqqqqqqqqqrOi///////////7//r+v/+irRDRExBTUUzLjk5LjWqqqqqqqqqqqqqqqqqqqqqqqqqqqqqqqqq//sQZPWD8D0Bx8MBAAwRIDigICAAASgFHogAACBNgOKAgAAAqqqqqqqqqqqqqqqqqqqqqqqqqqqqqqqqqqqqqqqqxxhJTEFNRTMuOTkuNaqqqqqqqqqqqqqqqqqqqqqqqqqqqqqqqqr/+xBk+wfwPAHHQeEADBogOJA8AAADFAcUB4QAAAMAI4AAAAWLXRX///////////////7//0UV////////////3///+qpMQU1FMy45OS41qqqqqqqqqqqqqqqqqqqqqqqqqqqqqqqqqv/7EGT/h/ClAcbB4QAAAUAowAwAAQcMBw4MBAAANoAjQAAAAKqqqqqqqqqqqqqqqqqqBi///////////////NI//TNGiUxBTUUzLjk5LjWqqqqqqqqqqqqqqqqqqqqqqqqqqqqqqqqq//sQZPOH8DkByEMBAAwOgCjQDAAAAcQFGKeAAABGAKLAMAAAqqqqqqqqqqqqqqqqqqqqqqqqqqqqqqqqqqqqqqqqqq8DTEFNRTMuOTkuNaqqqqqqqqqqqqqqqqqqqqqqqqqqqqqqqqr/+xBk+o/wlgFFgWAAABzAKJAkAAACVAcWBIAAAAMAI0AAAAWqqqqqqqqqqqqqqqqqqpiPf/////////////9f6P/9OFVMQU1FMy45OS41VVVVVVVVVVVVVVVVVVVVVVVVVVVVVVVVVf/7EGTiB/AnAceowQAMASAo0AwAAQAgBRwBAAAgBYCjQGAABFVVVVVVVVVVVVVVVVVVVVVVVVVVVVVVVVVVVVVVVVVCFUxBTUUzLjk5LjVVVVVVVVVVVVVVVVVVVVVVVVVVVVVVVVVV//sQROeP8AYASAAAAAoRYCiwDAAAACAFGAEAACADgCNAAAAFVVVVVVVVVVVVVVVVVVVVVVVVVVVVVVVVVVVVVVVVpTKlTEFNRTMuOTkuNVVVVVVVVVVVVVVVVVVVVVVVVVVVVVVVVVX/+xBk3w/wBgBHgAAACgDACOAAAAFAHAEaAAAAKAKAI4AAAARVVVVVVVVVVVVVVVVVVVVVVVVVVVVVVVVVVVVVVVVVVVVMQU1FMy45OS41VVVVVVVVVVVVVVVVVVVVVVVVVVVVVVVVVf/7EGTuD/AIAUaAQAAIAKAI8AAAAQIABRoBgAAAOoDjADAAAFVVVVVVVVVVVVVVVVVVVVVVVVVVVVVVVVVVVVVVVVVVSkxBTUUzLjk5LjWqqqqqqqqqqqqqqqqqqqqqqqqqqqqqqqqq//sQZOcP8IMBRYBAAAAAwAjwAAABQBwBHAAAACgEAKMAIAAEqqqqqqqqqqqqqqqqqqqqqqqqqqqqqqqqqqqqqqqqqqqqTEFNRTMuOTkuNaqqqqqqqqqqqqqqqqqqqqqqqqqqqqqqqqr/+xBk3o/wBgBHgAAACgDACNAAAAFAEAMgAIAAIAAAP8AAAASqqqqqqqqqqqqqqqqqqqqqqqqqqqqqqqqqqqqqqqqqqqpMQU1FMy45OS41qqqqqqqqqqqqqqqqqqqqqqqqqqqqqqqqqv/7EGTnD/AGAEeAAAAKEKAYwAQAAAAYARwAAAAoAAA/wAAABKqqqqqqqqqqqqqqqqqqqqqqqqqqqqqqqqqqqqqqqqqqqkxBTUUzLjk5LjWqqqqqqqqqqqqqqqqqqqqqqqqqqqqqqqqq//sQZN6P8AUAR4AAAAgAAA/wAAABABQBIgAAACAAAD/AAAAEqqqqqqqqqqqqqqqqqqqqqqqqqqqqqqqqqqqqqqqqqqqqTEFNRTMuOTkuNaqqqqqqqqqqqqqqqqqqqqqqqqqqqqqqqqr/+xBk3w/wBgBHAAAACgCgCOAAAAEAGAEcAAAAKAKAJAAAAASqqqqqqqqqqqqqqqqqqqqqqqqqqqqqqqqqqqqqqqqqqqpMQU1FMy45OS41qqqqqqqqqqqqqqqqqqqqqqqqqqqqqqqqqv/7EGTdj/AAAH+AAAAIAAAP8AAAAQAAAf4AAAAgAAA/wAAABKqqqqqqqqqqqqqqqqqqqqqqqqqqqqqqqqqqqqqqqqqqqkxBTUUzLjk5LjWqqqqqqqqqqqqqqqqqqqqqqqqqqqqqqqqq//sQZN4P8AAAf4AAAAgAAA/wAAABABQBHgAAACAAAD/AAAAEqqqqqqqqqqqqqqqqqqqqqqqqqqqqqqqqqqqqqqqqqqqqTEFNRTMuOTkuNaqqqqqqqqqqqqqqqqqqqqqqqqqqqqqqqqr/+xBk3Y/wAAB/gAAACAAAD/AAAAEAAAH+AAAAIAAAP8AAAASqqqqqqqqqqqqqqqqqqqqqqqqqqqqqqqqqqqqqqqqqqqpMQU1FMy45OS41qqqqqqqqqqqqqqqqqqqqqqqqqqqqqqqqqv/7EGTdj/AAAH+AAAAIAAAP8AAAAQAAAf4AAAAgAAA/wAAABKqqqqqqqqqqqqqqqqqqqqqqqqqqqqqqqqqqqqqqqqqqqkxBTUUzLjk5LjWqqqqqqqqqqqqqqqqqqqqqqqqqqqqqqqqq//sQRN2P8AAAf4AAAAgAAA/wAAABAAAB/gAAACAAAD/AAAAEqqqqqqqqqqqqqqqqqqqqqqqqqqqqqqqqqqqqqqqqqqqqTEFNRTMuOTkuNaqqqqqqqqqqqqqqqqqqqqqqqqqqqqqqqqr/+xBk3Y/wAAB/gAAACAAAD/AAAAEAAAH+AAAAIAAAP8AAAASqqqqqqqqqqqqqqqqqqqqqqqqqqqqqqqqqqqqqqqqqqqpMQU1FMy45OS41qqqqqqqqqqqqqqqqqqqqqqqqqqqqqqqqqv/7EGTdj/AAAH+AAAAIAAAP8AAAAQAAAf4AAAAgAAA/wAAABKqqqqqqqqqqqqqqqqqqqqqqqqqqqqqqqqqqqqqqqqqqqkxBTUUzLjk5LjWqqqqqqqqqqqqqqqqqqqqqqqqqqqqqqqqq//sQZN2P8AAAf4AAAAgAAA/wAAABAAAB/gAAACAAAD/AAAAEqqqqqqqqqqqqqqqqqqqqqqqqqqqqqqqqqqqqqqqqqqqqTEFNRTMuOTkuNaqqqqqqqqqqqqqqqqqqqqqqqqqqqqqqqqr/+xBk3Y/wAAB/gAAACAAAD/AAAAEAAAH+AAAAIAAAP8AAAASqqqqqqqqqqqqqqqqqqqqqqqqqqqqqqqqqqqqqqqqqqqpMQU1FMy45OS41qqqqqqqqqqqqqqqqqqqqqqqqqqqqqqqqqv/7EETdj/AAAH+AAAAIAAAP8AAAAQAAAf4AAAAgAAA/wAAABKqqqqqqqqqqqqqqqqqqqqqqqqqqqqqqqqqqqqqqqqqqqkxBTUUzLjk5LjWqqqqqqqqqqqqqqqqqqqqqqqqqqqqqqqqq//sQZN2P8AAAf4AAAAgAAA/wAAABAAAB/gAAACAAAD/AAAAEqqqqqqqqqqqqqqqqqqqqqqqqqqqqqqqqqqqqqqqqqqqqTEFNRTMuOTkuNaqqqqqqqqqqqqqqqqqqqqqqqqqqqqqqqqr/+xBE3Y/wAAB/gAAACAAAD/AAAAEAAAH+AAAAIAAAP8AAAASqqqqqqqqqqqqqqqqqqqqqqqqqqqqqqqqqqqqqqqqqqqpMQU1FMy45OS41qqqqqqqqqqqqqqqqqqqqqqqqqqqqqqqqqv/7EGTdj/AAAH+AAAAIAAAP8AAAAQAAAf4AAAAgAAA/wAAABKqqqqqqqqqqqqqqqqqqqqqqqqqqqqqqqqqqqqqqqqqqqkxBTUUzLjk5LjWqqqqqqqqqqqqqqqqqqqqqqqqqqqqqqqqq//sQZN2P8AAAf4AAAAgAAA/wAAABAAAB/gAAACAAAD/AAAAEqqqqqqqqqqqqqqqqqqqqqqqqqqqqqqqqqqqqqqqqqqqqTEFNRTMuOTkuNaqqqqqqqqqqqqqqqqqqqqqqqqqqqqqqqqr/+xBk3Y/wAAB/gAAACAAAD/AAAAEAAAH+AAAAIAAAP8AAAASqqqqqqqqqqqqqqqqqqqqqqqqqqqqqqqqqqqqqqqqqqqpMQU1FMy45OS41qqqqqqqqqqqqqqqqqqqqqqqqqqqqqqqqqv/7EGTdj/AAAH+AAAAIAAAP8AAAAQAAAf4AAAAgAAA/wAAABKqqqqqqqqqqqqqqqqqqqqqqqqqqqqqqqqqqqqqqqqqqqkxBTUUzLjk5LjWqqqqqqqqqqqqqqqqqqqqqqqqqqqqqqqqq//sQZN2P8AAAf4AAAAgAAA/wAAABAAAB/gAAACAAAD/AAAAEqqqqqqqqqqqqqqqqqqqqqqqqqqqqqqqqqqqqqqqqqqqqTEFNRTMuOTkuNaqqqqqqqqqqqqqqqqqqqqqqqqqqqqqqqqr/+xBk3Y/wAAB/gAAACAAAD/AAAAEAAAH+AAAAIAAAP8AAAASqqqqqqqqqqqqqqqqqqqqqqqqqqqqqqqqqqqqqqqqqqqpMQU1FMy45OS41qqqqqqqqqqqqqqqqqqqqqqqqqqqqqqqqqv/7EETdj/AAAH+AAAAIAAAP8AAAAQAAAf4AAAAgAAA/wAAABKqqqqqqqqqqqqqqqqqqqqqqqqqqqqqqqqqqqqqqqqqqqkxBTUUzLjk5LjWqqqqqqqqqqqqqqqqqqqqqqqqqqqqqqqqq//sQRN2P8AAAf4AAAAgAAA/wAAABAAAB/gAAACAAAD/AAAAEqqqqqqqqqqqqqqqqqqqqqqqqqqqqqqqqqqqqqqqqqqqqTEFNRTMuOTkuNaqqqqqqqqqqqqqqqqqqqqqqqqqqqqqqqqr/+xBk3Y/wAAB/gAAACAAAD/AAAAEAAAH+AAAAIAAAP8AAAASqqqqqqqqqqqqqqqqqqqqqqqqqqqqqqqqqqqqqqqqqqqpMQU1FMy45OS41qqqqqqqqqqqqqqqqqqqqqqqqqqqqqqqqqv/7EGTdj/AAAH+AAAAIAAAP8AAAAQAAAf4AAAAgAAA/wAAABKqqqqqqqqqqqqqqqqqqqqqqqqqqqqqqqqqqqqqqqqqqqkxBTUUzLjk5LjWqqqqqqqqqqqqqqqqqqqqqqqqqqqqqqqqq//sQRN2P8AAAf4AAAAgAAA/wAAABAAAB/gAAACAAAD/AAAAEqqqqqqqqqqqqqqqqqqqqqqqqqqqqqqqqqqqqqqqqqqqqTEFNRTMuOTkuNaqqqqqqqqqqqqqqqqqqqqqqqqqqqqqqqqr/+xBE3Y/wAAB/gAAACAAAD/AAAAEAAAH+AAAAIAAAP8AAAASqqqqqqqqqqqqqqqqqqqqqqqqqqqqqqqqqqqqqqqqqqqpMQU1FMy45OS41qqqqqqqqqqqqqqqqqqqqqqqqqqqqqqqqqv/7EGTdj/AAAH+AAAAIAAAP8AAAAQAAAf4AAAAgAAA/wAAABKqqqqqqqqqqqqqqqqqqqqqqqqqqqqqqqqqqqqqqqqqqqkxBTUUzLjk5LjWqqqqqqqqqqqqqqqqqqqqqqqqqqqqqqqqq//sQZN2P8AAAf4AAAAgAAA/wAAABAAAB/gAAACAAAD/AAAAEqqqqqqqqqqqqqqqqqqqqqqqqqqqqqqqqqqqqqqqqqqqqTEFNRTMuOTkuNaqqqqqqqqqqqqqqqqqqqqqqqqqqqqqqqqr/+xBk3Y/wAAB/gAAACAAAD/AAAAEAAAH+AAAAIAAAP8AAAASqqqqqqqqqqqqqqqqqqqqqqqqqqqqqqqqqqqqqqqqqqqpMQU1FMy45OS41qqqqqqqqqqqqqqqqqqqqqqqqqqqqqqqqqv/7EGTdj/AAAH+AAAAIAAAP8AAAAQAAAf4AAAAgAAA/wAAABKqqqqqqqqqqqqqqqqqqqqqqqqqqqqqqqqqqqqqqqqqqqkxBTUUzLjk5LjWqqqqqqqqqqqqqqqqqqqqqqqqqqqqqqqqq//sQRN2P8AAAf4AAAAgAAA/wAAABAAAB/gAAACAAAD/AAAAEqqqqqqqqqqqqqqqqqqqqqqqqqqqqqqqqqqqqqqqqqqqqTEFNRTMuOTkuNaqqqqqqqqqqqqqqqqqqqqqqqqqqqqqqqqr/+xBk3Y/wAAB/gAAACAAAD/AAAAEAAAH+AAAAIAAAP8AAAASqqqqqqqqqqqqqqqqqqqqqqqqqqqqqqqqqqqqqqqqqqqpMQU1FMy45OS41qqqqqqqqqqqqqqqqqqqqqqqqqqqqqqqqqv/7EGTdj/AAAH+AAAAIAAAP8AAAAQAAAf4AAAAgAAA/wAAABKqqqqqqqqqqqqqqqqqqqqqqqqqqqqqqqqqqqqqqqqqqqkxBTUUzLjk5LjWqqqqqqqqqqqqqqqqqqqqqqqqqqqqqqqqq//sQZN2P8AAAf4AAAAgAAA/wAAABAAAB/gAAACAAAD/AAAAEqqqqqqqqqqqqqqqqqqqqqqqqqqqqqqqqqqqqqqqqqqqqTEFNRTMuOTkuNaqqqqqqqqqqqqqqqqqqqqqqqqqqqqqqqqr/+xBk3Y/wAAB/gAAACAAAD/AAAAEAAAH+AAAAIAAAP8AAAASqqqqqqqqqqqqqqqqqqqqqqqqqqqqqqqqqqqqqqqqqqqpMQU1FMy45OS41qqqqqqqqqqqqqqqqqqqqqqqqqqqqqqqqqv/7EGTdj/AAAH+AAAAIAAAP8AAAAQAAAf4AAAAgAAA/wAAABKqqqqqqqqqqqqqqqqqqqqqqqqqqqqqqqqqqqqqqqqqqqkxBTUUzLjk5LjWqqqqqqqqqqqqqqqqqqqqqqqqqqqqqqqqq//sQRN2P8AAAf4AAAAgAAA/wAAABAAAB/gAAACAAAD/AAAAEqqqqqqqqqqqqqqqqqqqqqqqqqqqqqqqqqqqqqqqqqqqqTEFNRTMuOTkuNaqqqqqqqqqqqqqqqqqqqqqqqqqqqqqqqqr/+xBk3Y/wAAB/gAAACAAAD/AAAAEAAAH+AAAAIAAAP8AAAASqqqqqqqqqqqqqqqqqqqqqqqqqqqqqqqqqqqqqqqqqqqpMQU1FMy45OS41qqqqqqqqqqqqqqqqqqqqqqqqqqqqqqqqqv/7EGTdj/AAAH+AAAAIAAAP8AAAAQAAAf4AAAAgAAA/wAAABKqqqqqqqqqqqqqqqqqqqqqqqqqqqqqqqqqqqqqqqqqqqqqqqqqqqqqqqqqqqqqqqqqqqqqqqqqqqqqqqqqqqqqqqqqq//sQRN2P8AAAf4AAAAgAAA/wAAABAAAB/gAAACAAAD/AAAAEqqqqqqqqqqqqqqqqqqqqqqqqqqqqqqqqqqqqqqqqqqqqqqqqqqqqqqqqqqqqqqqqqqqqqqqqqqqqqqqqqqqqqqqqqqr/+xBk3Y/wAAB/gAAACAAAD/AAAAEAAAH+AAAAIAAAP8AAAASqqqqqqqqqqqqqqqqqqqqqqqqqqqqqqqqqqqqqqqqqqqqqqqqqqqqqqqqqqqqqqqqqqqqqqqqqqqqqqqqqqqqqqqqqqv/7EGTdj/AAAH+AAAAIAAAP8AAAAQAAAf4AAAAgAAA/wAAABKqqqqqqqqqqqqqqqqqqqqqqqqqqqqqqqqqqqqqqqqqqqqqqqqqqqqqqqqqqqqqqqqqqqqqqqqqqqqqqqqqqqqqqqqqq//sQZN2P8AAAf4AAAAgAAA/wAAABAAAB/gAAACAAAD/AAAAEqqqqqqqqqqqqqqqqqqqqqqqqqqqqqqqqqqqqqqqqqqqqqqqqqqqqqqqqqqqqqqqqqqqqqqqqqqqqqqqqqqqqqqqqqqr/+xBk3Y/wAAB/gAAACAAAD/AAAAEAAAH+AAAAIAAAP8AAAASqqqqqqqqqqqqqqqqqqqqqqqqqqqqqqqqqqqqqqqqqqqqqqqqqqqqqqqqqqqqqqqqqqqqqqqqqqqqqqqqqqqqqqqqqqv/7EGTdj/AAAH+AAAAIAAAP8AAAAQAAAf4AAAAgAAA/wAAABKqqqqqqqqqqqqqqqqqqqqqqqqqqqqqqqqqqqqqqqqqqqqqqqqqqqqqqqqqqqqqqqqqqqqqqqqqqqqqqqqqqqqqqqqqq",
"Eb2": "data:audio/mp3;base64,//uQZAAAAAAAAAAAAAAAAAAAAAAAAAAAAAAAAAAAAAAAAAAAWGluZwAAAA8AAABdAAAnaQACBQgLDRATFhgbHiEjJiYpLC4xNDc5PD9CREdKSk1PUlVYWl1gY2Voa25ucHN2eXt+gYSGiYyPkZSUl5qcn6Klp6qtsLK1uLi7vcDDxsjLztHT1tnc3N7h5Ofp7O/y9Pf6/f8AAAA8TEFNRTMuOTlyBK8AAAAALGUAADUgJAJATQABzAAAJ2kPFdMmAAAAAAAAAAAAAAAAAAAAAAAAAAAAAAAAAAAAAAAAAAAAAAAAAAAAAAAAAAAAAAAAAAAAAAAAAAAAAAAAAAAAAAAAAAAAAAAAAAAAAAAAAAAAAAAAAAAAAAAAAAAAAAAAAAAAAAAAAAAAAAAAAAAAAAAAAAAAAAAAAAAAAAAAAAAAAAAAAAAAAAAAAAAAAAAAAAAAAAAAAAAAAAAAAAAAAAAAAAAAAAAAAAAAAAAAAAAAAAAAAAAAAAAAAAAAAAAAAAAAAAAAAAAAAAAAAAAAAAAAAAAAAAAAAAAAAAAAAAAA//sQZAAAADsA0K0EAAoAAA/woAABA/RBahihAAAZgGnXAgAAHAAAGQ95gAAXHQgJgHhxvXnsp7Ra93IUG3WDoLncaXWAk85uWd/poAAAAAAlaoIgxcRu62DLRwCcofXNzylrUz9oAQD/+xBkCw9wnQHbhyxgAAXAGiXgAAGCDAdqBaxAAAYAadQAAAUJ//10C4xJu+LqoOktin2PShDHIQlqBwMg0er8EzMFwaFybAre+PYL3NS+iAIgCD/p7d//SPzJZxfC/lr38oNqg0swbv/7EGQXD1CsAdkASxAACgAKVQAAAAJsNWIMBGOAJ4BqlAAAAOOa3PtUhU8//85W//X/oowJgh0UQ6ZxK0vOqSTSFK3kU7OhQAAFTlX/ruP6GfRYFTCRr/Vk0ANjgbQCMg0ytyugcCEO//sQZBqPUJ4CWIHvGAALYAqVBEYnAlQHYgwkYAAjgKrgIIwALN/+rT9Fqitx2hj6C9Nrp9JQVW4iTbJIVoAI4EJ/39sv7pj1UwEEEmTWZ5dT7ytxFCnutvi0LnNv/Ui7r7UqKIM4MNP/+xBkHw/QnAJYAwkYAAqgOqUICAACMAlgDCQgACMAqgBwiAD9cdpIMtSp5qPcy+SYOAEKMf+zXT6KXdNWA10IGFbuUcDEUHAGNCApRkuuhUDP/2JrobZp/rqVDYx2oZOLApUGXU73cv/7EGQkj/CKAdeCJwgADGAqlRxDAQJwCVwMIGAAJYCqQCMMBNJIOeuID//2JQfwh/qeECEGlzmUJPaQILEAIAoQSA9NFtKBEBwH+53bm9uiXgHyQSPI6z+GmJR4omU3y2sA4AQFwx/r//sQZCkPMJACVoMCEAAJQDpwCMIAApQHWAwYYAAngOqUoIgELVSlrviKNgNwe1EpztyyaBmtKHWXOSrReiiRIMWf+wofVQu6o1VuIK5RU1aP5jMJIPHqQ40i8p/sQQACgAQFgz/Vsur/+xBkLg+wiArWgeEQQAzASoUo5gECiC1WDBxhAC2A6UC1iABUSEmhAffl8l5Hx5/FKDNb1/7/VhgT/d9+hVDgmaCDXWMWsXcLkgTTQaT0eiEsb+j93oZGTbHgJV9LWCESFhdSzlTr6v/7EGQxD3CdDFWDABCQCqA6mBzjAQJkB1YMJGAIGIDpwJEMAFQzC2/d1mDIrJoqDQnDA57FV4jIWmQnaizXNDgECAFAyHmf39BIUu644AmicMsBFtiXkTEv94o1YBhzv3ivss0VT9Bx//sQZDcP8JICVQMDGAAGQDpQKMIAAjAHVgwYYAAmgSjAsxgAA+E7UEDkqDyrwG+ed0sRACCLcHGvRsd2/b1MJFo0XOdffhlam8YSodfGVQoUTt+ozxay6b0qLMGKHWU3o3zRB9EU9+f/+xBkPw+whwHVAwEQAAoAOngk4gECSAtSDAwgACUA6ZSTCAScg8AGoRQh+oudrt/fU+Idw8RYPWLhNNR1T2iOjRQeBEMgwxmO19r+6qp6NoTL+aUUaFCT8wFKHP4sQAiIAODwHf6uzv/7EGRFjzCFAlSDBhgADMA6RTzjAQH4K1AMAESALQEoQYEYAPx3rqE2Qqsnd0rzFaCYanrbHdCATDP9GxvbIm/XUwmio8S8au9wke8heCru6/o8J2zzd8O0T1qttaYOEFi1p6z/rwOf//sQZEsPMHcLU4HiGGAMwCo1PEMBAhAFTAwEYAAsgOkg8QgEp9amz5A0g7/4SMyMn6DVam8E6DhrlgtWCuWU1FlZRByNP8jvKbdD4AgpNePUoDF11h5FYn2ptiRx13VYRdR120V1XAH/+xBkUQ8wfwfTAeIQAAzgOig0wQECBC1IDAxAQCgA6ACDCADU5KWj2fICEKYq6vvoKkTwO/ihLXUG0aXf/SzA8ArA2ylLRVSV1PpfupYQ0Rj/BqrrWeoH+tULAmQ3FfaJaZyEo+tB0f/7EGRXj/CKD1GB4RjACuA58DAmAAHEC0YDJCAIMIDngPEIAL9r+pQ8dn3Olcys2AIU4N4bcU7LeZlgk/ZqPkTYPp9+FnTgoKqXhcYNH0qx5apN0WRRYiGRaomb2OzFblzH6NPTHzAo//sQZF4P8G0BUYHhGAAJAEnwQGMAAewtQgeEZQAtgOdBgwgAUHAVm8tDlEoRrbUIBCIhCUM/wHz3Z6NdZqAEkCww4PsxidDMcfKizqCwMqABuHWOw9xXmnrrO4TJV5R6rWbvELtDwkb/+xBkZw/weArQgYEY0A1gScA8QwAB5AdCB4hgAC8A5wDzCACY37SrH8G/z+C7NaVfoUQwkeEeNfuiJciVCqrHFsqAZQHgprq3s5/8Vp0fjxkUuO/otu1HdBQEKl0FQWM9TaBV2VWDAP/7EGRtD/CLA0+BIRACB2BJwBjDAQHoPT4FhGNAKoCmwPCIAEgYcOrpoa8FlAxCsV7K2gKoABPwOqCruiWjG6nQAUxY4Mmq9lp1I+jpBpofyYNYHwYZnQ7Q+laDarA8wrvKo4OudKHr//sQZHWPMHIBzwMJGAANoCmgYCIAAcgJPgwIQAAyAOegsQgEvn/LEyA9gW38WHoROXGvW3BJw7D3S/pdk0oFRYTwc/0aS9M2CGAZC9nmEOupYKP9qwjh0wUOfyJ/cMcUK+psQKiVrw3/+xBkfAMwhgHPqwcQCA1ASeg8wgECGC04B4RCwCwBJkDziAAxS38RMntRIlHkLX6n2HEovqbtrSSiVAA7gUwAz6RFoep9LKkXQUwVEaenupZ/rPYFSHGn6XvjnUsKOknf/QGyBFGn///7EGSBDzCBAs0BZggADeH5YDQCRAEkCzoEjAAAMYCm4QEMBNm49q/UE6JccLd/LYZKoGGv9IoAQoBAI1EPp/iXitGoXY9RhAF76C6Mool+t6CkIarv7+x79NUmQEceiJ5dK783wdxn//sQZIkPMIIBzQMGEAANgEmoYGEBAiw9MAwwQAAtASWBAQgArUSDChwWr+O9qJpiAHQc+crcNZYZWhjnoK0f1lUiCg7eqpzzZSvXkeqMEnotHR7jtQ841TmvevK3KB6HIMPt7un3MvT/+xBkjY8wcQFMAwEQAAyAOVA8IwABQAk0B5hAACUAphTxCATCBhBDx5WVikhnjr/N/pJSMxDY7WzsOvYIbixmpXSGRgDIQtHWSdaWI/pFOS43f2dXX6CAJaY+5F4Or7FUtliqfXoMAP/7EGSYj/BwAkuCBhgADQA5QEBCAAGUBS4MBEAANIDkwYMIAAPMAONEf/+u79IqLL2CbtbKzhmhRGp1mrAIABugfDLP28qRq9VYkIPwEWT3u9KdVvoYgP4ZegNIlXfThs+wXYKnHIGa//sQZKAD8H4CTMHiGAgLAElAYGEAAfQJLAekQAAqAOTA8wgA/pPkFcP5/15Aoi2hIV6U4VdGl0W6tlyXKgABCAQ4n+xnfagmgYiZ29DONUCYgWsHYuj/7P/+kPAS7/v//v//////////+xBkp48QaQFKAeMQAA2gKVhgYwEBmAkoB4hAACaA5IGBCAD//qWACABPD0lJ7uR5VK7ojccYuEK3QAFSAHJh1R3VauAw0bY4TJ6hCYwAKtEtAIkAAQSHNA2N6ZcueahZ95du2MNhlf/7EGSwj/BuAsoB5ggACkA5EGDBAAIcByQHiEAANIDjwYEEAI3/////////9nd/+zpwAAAACzFmf/+uAAAAhNgA1H/6NJYFQMJCTEFNRaqqqoAAAIAqAB5BB3Vr26tHxA////////////sQZLeP8IYCyQHjCAAKYDkAPMAAAcwHIgeIYAA4ASNBgwwA///Z/WWE0gADshihiD3/7v6mhp//////////////p/0VISIRBO8x1rKuKEEocUtHafRZ/29Eb+xStCf7n35xSlRb8lT/+xBkvYEQagJIAwIQAAiAOPA8IwAB8AkpDBggIC6A5WSQgAS2J84eP2EdxFslWdHxYwAy3/////////tVR/Tq/t1r0ARmBewY/0pIp39FEwyx36Jr//V+z/7H3NQqyQ3Pc3b+B0yH2v/7EGTHD3ByAceDAhgADWA45UDCAQF0CSAHoAAADoCjwPGABdji7iCx44DqY+nGqomLGRQkCaF/wnlIoJiz3gaq2sDfLb6/af1gpbV/0sdd+4qUGMcMQm8m8nFoQmIhMpeKs3CgskI3//sQZNOPMIQCxwHrCAAHQEjQPSABAgAJHAeMYAApAOPhgAAE3MuS86WcVMgQmg7w6g//9xT////u/9/Z/+j/FGf2l/6WW3+ODxF///////////0f//vR/9/vWmAAQUF4lgk7/9P/////+xBk3I/wPgHIAgEYCALAOOAkQAEBIAkcCAgAAEAAowCQgAD///+r2////9Wj6CrIO/0U///////////9Ob/7tmyrrnB8AT/////////////////Wol///////////////9NMQU1FI//7EGTsgXCEAUaqAAAIAkAo4DwAAQJ4CRssJAAAEQDjoPCABCHC/+j////+r/0ez/nNepHcuirqUh7vzPv6ZIAHpCIMlUgBR+/r///////3fv/8W0/cqh39L7+4Cr4nrpYL//////////sQZPkD8RoBxjMCAAAJgCjoPAABAWgFHowAACAOgOOAsIAE////o//7Hyv+7cz1lUoE3//0ft0b9K+17+3/3ct3zajJfsoWivdpRXNeP0xkUatRBj9EV//////////////////WGjr/+xBk+YXw2wHGQwIAAAHAKNAYAAEBbAccjIgAIDuAowCwAACLBL/////////7v//9n/b0f/TNGe/////////////////qTEFNRTMuOTkuNaqqqqqqqqqqqqqqqqqqqqqqqqqqqqqqqv/7EGT/h/GEAUQDAAAAEYAosCwAAAD0BRsMAAAgogDiAPCAAKqqqqqSiP//////////Z//0///62H///////////+j/XUxBTUUzLjk5LjVVVVVVVVVVVVVVVVVVVVVVVVVVVVVVVVVV//sQZOgP8BsBRoMAAAgBoCjwJAABB1QHDggEAAAHgKMAYAAEVVVVVVVVVVVVVVVVVVVVVVVVVVVVVVVVVVVVVVVVwgoVTEFNRTMuOTkuNVVVVVVVVVVVVVVVVVVVVVVVVVVVVVVVVVX/+xBk6Qfw0AFFAeEAABNAKLAkAAAAoAchB4QAMEsAosCQAABVVVVVVVVVVVVVBAX///////////bIfv+9Hq9Cfu+tMNVMQU1FMy45OS41VVVVVVVVVVVVVVVVVVVVVVVVVVVVVVVVVf/7EGToj/CmAUUB4AAAAMAI8AAAAUIMBRgFgAAgOACjADAAAFVVVVVVVVVVVVVVVVWKnoH///////////v////v2+zRUkxBTUUzLjk5LjWqqqqqqqqqqqqqqqqqqqqqqqqqqqqqqqqq//sQZO6H8NoBxIHgAAAAwAkAAAABQJgHIQwEADACAGRAEAAEqqqqqqqqqqqqqqqqqqqNFBn///////7v//////7fr+nCTEFNRTMuOTkuNaqqqqqqqqqqqqqqqqqqqqqqqqqqqqqqqqr/+xBk/4/w3AFEgeAAABOgKKAYAAAE0AcQB4QAAD0A40AgAASqqgaE7//////////////r/RM//////////////////9dMQU1FMy45OS41VVVVVVVVVVVVVVVVVVVVVVVVVVVVVVVVVf/7EGTvD/ASAcYBIQAIAAAP8AAAAQJcBRYEgAAAO4BjQBAABFVVVVVVVVVVVVVVVVVVVVVVVVVVVVVVVVVVVVVVVVVCFUxBTUUzLjk5LjVVVVVVVVVVVVVVVVVVVVVVVVVVVVVVVVVV//sQZOwP8AYAR4AAAAoPgCiwDAAAAYwHGAMAAAAAAD/AAAAEVVVVVVVVVVVVVVVVVVVVVVVVVVVVVVVVVVVVVVVVVUSqTEFNRTMuOTkuNaqqqqqqqqqqqqqqqqqqqqqqqqqqqqqqqqr/+xBk3w/wBgBIAAAACgAAD/AAAAEAHAEeAAAAKAKAI8AAAASqqqqqqqqqqqqqqqqqqqqqqqqqqqqqqqqqqqqqqqqqqk1MQU1FMy45OS41VVVVVVVVVVVVVVVVVVVVVVVVVVVVVVVVVf/7EGTpD/CmAcUAQAAAAKAJAAAAAQAcARwAAAAoAAA/wAAABFVVVVVVVVVVVVVVVVVVVVVVVVVVVVVVVVVVVVVVVVVVSkxBTUUzLjk5LjWqqqqqqqqqqqqqqqqqqqqqqqqqqqqqqqqq//sQZOeP8AgBRoBAAAgAwAjwAAABQiQHFgGAAAADACNAAAAFqqqqqqqqqqqqqqqqqqqqqqqqqqqqqqqqqqqqqqqqqqqqTEFNRTMuOTkuNaqqqqqqqqqqqqqqqqqqqqqqqqqqqqqqqqr/+xBk5w/wBwBHAAAACgDgCOAAAAFCCAMWAQAAAAMAI4AAAAWqqqqqqqqqqqqqqqqqqqqqqqqqqqqqqqqqqqqqqqqqqqpMQU1FMy45OS41qqqqqqqqqqqqqqqqqqqqqqqqqqqqqqqqqv/7EGTtD/ALAUYAYAAIDgAY0AQAAAAYAR4AAAAoOwBjQAAABKqqqqqqqqqqqqqqqqqqqqqqqqqqqqqqqqqqqqqqqqqqqkxBTUUzLjk5LjWqqqqqqqqqqqqqqqqqqqqqqqqqqqqqqqqq//sQZN6P8AUASIAAAAgAAA/wAAABABQBHAAAACAAAD/AAAAEqqqqqqqqqqqqqqqqqqqqqqqqqqqqqqqqqqqqqqqqqqqqTEFNRTMuOTkuNaqqqqqqqqqqqqqqqqqqqqqqqqqqqqqqqqr/+xBk3o/wBQBIAAAACAAAD/AAAAEAAAH+AAAAIAMAI0AAAAWqqqqqqqqqqqqqqqqqqqqqqqqqqqqqqqqqqqqqqqqqqqpMQU1FMy45OS41qqqqqqqqqqqqqqqqqqqqqqqqqqqqqqqqqv/7EGTeD/AAAH+AAAAIAKAI8AAAAQAAAf4AAAAgAAA/wAAABKqqqqqqqqqqqqqqqqqqqqqqqqqqqqqqqqqqqqqqqqqqqkxBTUUzLjk5LjWqqqqqqqqqqqqqqqqqqqqqqqqqqqqqqqqq//sQZN4P8AUARoAAAAgAAA/wAAABAAAB/gAAACAAAD/AAAAEqqqqqqqqqqqqqqqqqqqqqqqqqqqqqqqqqqqqqqqqqqqqTEFNRTMuOTkuNaqqqqqqqqqqqqqqqqqqqqqqqqqqqqqqqqr/+xBk3Y/wAAB/gAAACAAAD/AAAAEAAAH+AAAAIAAAP8AAAASqqqqqqqqqqqqqqqqqqqqqqqqqqqqqqqqqqqqqqqqqqqpMQU1FMy45OS41qqqqqqqqqqqqqqqqqqqqqqqqqqqqqqqqqv/7EGTdj/AAAH+AAAAIAAAP8AAAAQAAAf4AAAAgAAA/wAAABKqqqqqqqqqqqqqqqqqqqqqqqqqqqqqqqqqqqqqqqqqqqkxBTUUzLjk5LjWqqqqqqqqqqqqqqqqqqqqqqqqqqqqqqqqq//sQZN2P8AAAf4AAAAgAAA/wAAABAAAB/gAAACAAAD/AAAAEqqqqqqqqqqqqqqqqqqqqqqqqqqqqqqqqqqqqqqqqqqqqTEFNRTMuOTkuNaqqqqqqqqqqqqqqqqqqqqqqqqqqqqqqqqr/+xBk3Y/wAAB/gAAACAAAD/AAAAEAAAH+AAAAIAAAP8AAAASqqqqqqqqqqqqqqqqqqqqqqqqqqqqqqqqqqqqqqqqqqqpMQU1FMy45OS41qqqqqqqqqqqqqqqqqqqqqqqqqqqqqqqqqv/7EETdj/AAAH+AAAAIAAAP8AAAAQAAAf4AAAAgAAA/wAAABKqqqqqqqqqqqqqqqqqqqqqqqqqqqqqqqqqqqqqqqqqqqkxBTUUzLjk5LjWqqqqqqqqqqqqqqqqqqqqqqqqqqqqqqqqq//sQZN2P8AAAf4AAAAgAAA/wAAABAAAB/gAAACAAAD/AAAAEqqqqqqqqqqqqqqqqqqqqqqqqqqqqqqqqqqqqqqqqqqqqTEFNRTMuOTkuNaqqqqqqqqqqqqqqqqqqqqqqqqqqqqqqqqr/+xBk3Y/wAAB/gAAACAAAD/AAAAEAAAH+AAAAIAAAP8AAAASqqqqqqqqqqqqqqqqqqqqqqqqqqqqqqqqqqqqqqqqqqqpMQU1FMy45OS41qqqqqqqqqqqqqqqqqqqqqqqqqqqqqqqqqv/7EETdj/AAAH+AAAAIAAAP8AAAAQAAAf4AAAAgAAA/wAAABKqqqqqqqqqqqqqqqqqqqqqqqqqqqqqqqqqqqqqqqqqqqkxBTUUzLjk5LjWqqqqqqqqqqqqqqqqqqqqqqqqqqqqqqqqq//sQRN2P8AAAf4AAAAgAAA/wAAABAAAB/gAAACAAAD/AAAAEqqqqqqqqqqqqqqqqqqqqqqqqqqqqqqqqqqqqqqqqqqqqTEFNRTMuOTkuNaqqqqqqqqqqqqqqqqqqqqqqqqqqqqqqqqr/+xBE3Y/wAAB/gAAACAAAD/AAAAEAAAH+AAAAIAAAP8AAAASqqqqqqqqqqqqqqqqqqqqqqqqqqqqqqqqqqqqqqqqqqqpMQU1FMy45OS41qqqqqqqqqqqqqqqqqqqqqqqqqqqqqqqqqv/7EGTdj/AAAH+AAAAIAAAP8AAAAQAAAf4AAAAgAAA/wAAABKqqqqqqqqqqqqqqqqqqqqqqqqqqqqqqqqqqqqqqqqqqqkxBTUUzLjk5LjWqqqqqqqqqqqqqqqqqqqqqqqqqqqqqqqqq//sQZN2P8AAAf4AAAAgAAA/wAAABAAAB/gAAACAAAD/AAAAEqqqqqqqqqqqqqqqqqqqqqqqqqqqqqqqqqqqqqqqqqqqqTEFNRTMuOTkuNaqqqqqqqqqqqqqqqqqqqqqqqqqqqqqqqqr/+xBE3Y/wAAB/gAAACAAAD/AAAAEAAAH+AAAAIAAAP8AAAASqqqqqqqqqqqqqqqqqqqqqqqqqqqqqqqqqqqqqqqqqqqpMQU1FMy45OS41qqqqqqqqqqqqqqqqqqqqqqqqqqqqqqqqqv/7EGTdj/AAAH+AAAAIAAAP8AAAAQAAAf4AAAAgAAA/wAAABKqqqqqqqqqqqqqqqqqqqqqqqqqqqqqqqqqqqqqqqqqqqkxBTUUzLjk5LjWqqqqqqqqqqqqqqqqqqqqqqqqqqqqqqqqq//sQZN2P8AAAf4AAAAgAAA/wAAABAAAB/gAAACAAAD/AAAAEqqqqqqqqqqqqqqqqqqqqqqqqqqqqqqqqqqqqqqqqqqqqTEFNRTMuOTkuNaqqqqqqqqqqqqqqqqqqqqqqqqqqqqqqqqr/+xBk3Y/wAAB/gAAACAAAD/AAAAEAAAH+AAAAIAAAP8AAAASqqqqqqqqqqqqqqqqqqqqqqqqqqqqqqqqqqqqqqqqqqqpMQU1FMy45OS41qqqqqqqqqqqqqqqqqqqqqqqqqqqqqqqqqv/7EETdj/AAAH+AAAAIAAAP8AAAAQAAAf4AAAAgAAA/wAAABKqqqqqqqqqqqqqqqqqqqqqqqqqqqqqqqqqqqqqqqqqqqkxBTUUzLjk5LjWqqqqqqqqqqqqqqqqqqqqqqqqqqqqqqqqq//sQZN2P8AAAf4AAAAgAAA/wAAABAAAB/gAAACAAAD/AAAAEqqqqqqqqqqqqqqqqqqqqqqqqqqqqqqqqqqqqqqqqqqqqTEFNRTMuOTkuNaqqqqqqqqqqqqqqqqqqqqqqqqqqqqqqqqr/+xBk3Y/wAAB/gAAACAAAD/AAAAEAAAH+AAAAIAAAP8AAAASqqqqqqqqqqqqqqqqqqqqqqqqqqqqqqqqqqqqqqqqqqqpMQU1FMy45OS41qqqqqqqqqqqqqqqqqqqqqqqqqqqqqqqqqv/7EGTdj/AAAH+AAAAIAAAP8AAAAQAAAf4AAAAgAAA/wAAABKqqqqqqqqqqqqqqqqqqqqqqqqqqqqqqqqqqqqqqqqqqqkxBTUUzLjk5LjWqqqqqqqqqqqqqqqqqqqqqqqqqqqqqqqqq//sQZN2P8AAAf4AAAAgAAA/wAAABAAAB/gAAACAAAD/AAAAEqqqqqqqqqqqqqqqqqqqqqqqqqqqqqqqqqqqqqqqqqqqqTEFNRTMuOTkuNaqqqqqqqqqqqqqqqqqqqqqqqqqqqqqqqqr/+xBE3Y/wAAB/gAAACAAAD/AAAAEAAAH+AAAAIAAAP8AAAASqqqqqqqqqqqqqqqqqqqqqqqqqqqqqqqqqqqqqqqqqqqpMQU1FMy45OS41qqqqqqqqqqqqqqqqqqqqqqqqqqqqqqqqqv/7EGTdj/AAAH+AAAAIAAAP8AAAAQAAAf4AAAAgAAA/wAAABKqqqqqqqqqqqqqqqqqqqqqqqqqqqqqqqqqqqqqqqqqqqkxBTUUzLjk5LjWqqqqqqqqqqqqqqqqqqqqqqqqqqqqqqqqq//sQZN2P8AAAf4AAAAgAAA/wAAABAAAB/gAAACAAAD/AAAAEqqqqqqqqqqqqqqqqqqqqqqqqqqqqqqqqqqqqqqqqqqqqTEFNRTMuOTkuNaqqqqqqqqqqqqqqqqqqqqqqqqqqqqqqqqr/+xBk3Y/wAAB/gAAACAAAD/AAAAEAAAH+AAAAIAAAP8AAAASqqqqqqqqqqqqqqqqqqqqqqqqqqqqqqqqqqqqqqqqqqqpMQU1FMy45OS41qqqqqqqqqqqqqqqqqqqqqqqqqqqqqqqqqv/7EGTdj/AAAH+AAAAIAAAP8AAAAQAAAf4AAAAgAAA/wAAABKqqqqqqqqqqqqqqqqqqqqqqqqqqqqqqqqqqqqqqqqqqqkxBTUUzLjk5LjWqqqqqqqqqqqqqqqqqqqqqqqqqqqqqqqqq//sQRN2P8AAAf4AAAAgAAA/wAAABAAAB/gAAACAAAD/AAAAEqqqqqqqqqqqqqqqqqqqqqqqqqqqqqqqqqqqqqqqqqqqqTEFNRTMuOTkuNaqqqqqqqqqqqqqqqqqqqqqqqqqqqqqqqqr/+xBk3Y/wAAB/gAAACAAAD/AAAAEAAAH+AAAAIAAAP8AAAASqqqqqqqqqqqqqqqqqqqqqqqqqqqqqqqqqqqqqqqqqqqpMQU1FMy45OS41qqqqqqqqqqqqqqqqqqqqqqqqqqqqqqqqqv/7EGTdj/AAAH+AAAAIAAAP8AAAAQAAAf4AAAAgAAA/wAAABKqqqqqqqqqqqqqqqqqqqqqqqqqqqqqqqqqqqqqqqqqqqkxBTUUzLjk5LjWqqqqqqqqqqqqqqqqqqqqqqqqqqqqqqqqq//sQZN2P8AAAf4AAAAgAAA/wAAABAAAB/gAAACAAAD/AAAAEqqqqqqqqqqqqqqqqqqqqqqqqqqqqqqqqqqqqqqqqqqqqTEFNRTMuOTkuNaqqqqqqqqqqqqqqqqqqqqqqqqqqqqqqqqr/+xBk3Y/wAAB/gAAACAAAD/AAAAEAAAH+AAAAIAAAP8AAAASqqqqqqqqqqqqqqqqqqqqqqqqqqqqqqqqqqqqqqqqqqqpMQU1FMy45OS41qqqqqqqqqqqqqqqqqqqqqqqqqqqqqqqqqv/7EGTdj/AAAH+AAAAIAAAP8AAAAQAAAf4AAAAgAAA/wAAABKqqqqqqqqqqqqqqqqqqqqqqqqqqqqqqqqqqqqqqqqqqqkxBTUUzLjk5LjWqqqqqqqqqqqqqqqqqqqqqqqqqqqqqqqqq//sQRN2P8AAAf4AAAAgAAA/wAAABAAAB/gAAACAAAD/AAAAEqqqqqqqqqqqqqqqqqqqqqqqqqqqqqqqqqqqqqqqqqqqqTEFNRTMuOTkuNaqqqqqqqqqqqqqqqqqqqqqqqqqqqqqqqqr/+xBk3Y/wAAB/gAAACAAAD/AAAAEAAAH+AAAAIAAAP8AAAASqqqqqqqqqqqqqqqqqqqqqqqqqqqqqqqqqqqqqqqqqqqpMQU1FMy45OS41qqqqqqqqqqqqqqqqqqqqqqqqqqqqqqqqqv/7EGTdj/AAAH+AAAAIAAAP8AAAAQAAAf4AAAAgAAA/wAAABKqqqqqqqqqqqqqqqqqqqqqqqqqqqqqqqqqqqqqqqqqqqqqqqqqqqqqqqqqqqqqqqqqqqqqqqqqqqqqqqqqqqqqqqqqq//sQRN2P8AAAf4AAAAgAAA/wAAABAAAB/gAAACAAAD/AAAAEqqqqqqqqqqqqqqqqqqqqqqqqqqqqqqqqqqqqqqqqqqqqqqqqqqqqqqqqqqqqqqqqqqqqqqqqqqqqqqqqqqqqqqqqqqr/+xBk3Y/wAAB/gAAACAAAD/AAAAEAAAH+AAAAIAAAP8AAAASqqqqqqqqqqqqqqqqqqqqqqqqqqqqqqqqqqqqqqqqqqqqqqqqqqqqqqqqqqqqqqqqqqqqqqqqqqqqqqqqqqqqqqqqqqv/7EGTdj/AAAH+AAAAIAAAP8AAAAQAAAf4AAAAgAAA/wAAABKqqqqqqqqqqqqqqqqqqqqqqqqqqqqqqqqqqqqqqqqqqqqqqqqqqqqqqqqqqqqqqqqqqqqqqqqqqqqqqqqqqqqqqqqqq//sQZN2P8AAAf4AAAAgAAA/wAAABAAAB/gAAACAAAD/AAAAEqqqqqqqqqqqqqqqqqqqqqqqqqqqqqqqqqqqqqqqqqqqqqqqqqqqqqqqqqqqqqqqqqqqqqqqqqqqqqqqqqqqqqqqqqqr/+xBk3Y/wAAB/gAAACAAAD/AAAAEAAAH+AAAAIAAAP8AAAASqqqqqqqqqqqqqqqqqqqqqqqqqqqqqqqqqqqqqqqqqqqqqqqqqqqqqqqqqqqqqqqqqqqqqqqqqqqqqqqqqqqqqqqqqqv/7EGTdj/AAAH+AAAAIAAAP8AAAAQAAAf4AAAAgAAA/wAAABKqqqqqqqqqqqqqqqqqqqqqqqqqqqqqqqqqqqqqqqqqqqqqqqqqqqqqqqqqqqqqqqqqqqqqqqqqqqqqqqqqqqqqqqqqq",
"E2": "data:audio/mp3;base64,//uQZAAAAAAAAAAAAAAAAAAAAAAAAAAAAAAAAAAAAAAAAAAAWGluZwAAAA8AAABdAAAnaQACBQgLDRATFhgbHiEjJiYpLC4xNDc5PD9CREdKSk1PUlVYWl1gY2Voa25ucHN2eXt+gYSGiYyPkZSUl5qcn6Klp6qtsLK1uLi7vcDDxsjLztHT1tnc3N7h5Ofp7O/y9Pf6/f8AAAA8TEFNRTMuOTlyBK8AAAAALGUAADUgJAJATQABzAAAJ2md1COKAAAAAAAAAAAAAAAAAAAAAAAAAAAAAAAAAAAAAAAAAAAAAAAAAAAAAAAAAAAAAAAAAAAAAAAAAAAAAAAAAAAAAAAAAAAAAAAAAAAAAAAAAAAAAAAAAAAAAAAAAAAAAAAAAAAAAAAAAAAAAAAAAAAAAAAAAAAAAAAAAAAAAAAAAAAAAAAAAAAAAAAAAAAAAAAAAAAAAAAAAAAAAAAAAAAAAAAAAAAAAAAAAAAAAAAAAAAAAAAAAAAAAAAAAAAAAAAAAAAAAAAAAAAAAAAAAAAAAAAAAAAAAAAAAAAAAAAAAAAA//sQZAAAAIIA0u0EAAgAAA/woAABA3h1bBihAAAZgGnXAgAAADSAGAlAAAAHA/cQ/V/ph8CmOhqXA0zdU7m87E9EUxH/oCnDP/d1UcDdO2yAAAAAACVqgFBjSGJ9KjyASg27fMyQxJz/+xBkCI/wpQJbByxgAADAGkDgAAFCbAdoBCxgABGAKMAAAAZx5Dyc6gyETD9XcOck2HiQiMsgMrzCqKUP///01XAmgrGqLatFZOFAJ2k83VJKNssZpWf///sKfp4COKG/zp/e7M3MOv/7EGQTj3CmDdmBoBIgBsAKUAAAAAKIQ2IHgESAEgAqVAAABBISnji5JIrUMga///pVjow8HDoZVave54dGKePeYDHRq1AGBAABQ5u9bEA0DOmHvyjzyLI1ATEg4cogaHLMScWd/1Z3//sQZBsPsJ0B2IMGEAAHwAqoACMBArgJYAe8YAAXAKqAIYgA1JgA4CBzmcWw7F9F4lEhePco8PlYI7/4r2D6X8s/TERWoEpde/e9WbizxZTVnFuelVIkgdfcrdV1p+iVCUCmitfojSL/+xBkIY+QnAJXgwgQAAogKoAUJQACUAleDCRgACeA6mBQmABJ2KwJK5KgW2oALgEQ/+tW66y6W6+B5gtqCBGKoQgVMXAixKFc0Na3yCEED//pZr01VaolkbBsvmRcBQ0L1ABzPfGouf/7EGQmj9CSAlcDDwgAC4AqpQgjAAKgCVoMJGAAHYDqQHCYBFchYAEAAA48/6P/X/XND2gQwcYZFQnMkwRsHrHC7neJaNCA4ZDf/ZZ+jXSqqAIEDaNbfv4TpMrbTDljqXoT0rhBtACv//sQZCsPMKMCVoMGGAAKwCqoGCIBApgHVgwYQAAlASqUcowE22UxRinb51sipgF8S4Bqm82JDCICENt9P/RYDBB/+S7k666KbuAjDuXcoWE6WErS0wl27/VAlFH/pfDDv59bkvqGsfL/+xBkLg/wnBBWAeEY0A1gOlA8QwACKAlYB4hAACWBKYCVCADr91Q1AYrEYnFxqLqaUWBYZ/5Vs96HIRUNcAiTzuqyNaO5XRtxr99legAgAQAsIjdn/v/3LVWGzjd1+Aa0AY2o0eauWv/7EGQyD/CJAdYDAhgACsBKQCmiAAJAK1YMAEKAJgEpQJOMAJPW0wdBv7Z+jq6dCltnsgpDMaJyYuPBoq61hZzerUDGAACWguJEa/6ukJYfqJPH73io6kJuQIizM97UyCGj7v8Wpq/0//sQZDgPsIoP1QJAEaALgEpoJEIBAkQLVAwwIAAiAOkAcwgA1QQoTEeufb6NzUkOfOEDLK4oGLQAAJACE1SKVURLA4CwH3KeVHn8AiqRs1sk+CQQWAca/38Bf6frKEIyBFj6DhZRqJT/+xBkPg8wkwHUgwIYAAsgOnQsQgECNAdSCAjAACQA6QD0iACLEEiaarr6yAAFACBTmf+22t6vrmRMMjvA1zSZd4k5CsXdJ9EIEwHT/ax9aUwz9tBsBSDytfpl5WHF8WZp79Ugm/+hjP/7EGRDjzCHEFQB4BkQCWBKhCVpAQJAB04MJEAALwDo1POEBLLv62eApoO4uxqrWwyEmS4ug72VnhgxDxQPXr9RDqoSIpAvQpbUnN9IkGdaxDUj1evQ6hz/Slyxkj5X6+oPyCccc+1Z//sQZEmPMJICUwHoGAAMgCpINEIBAgQtTAwEQwAwAOhA8wgAKsfsOBH3H2vTDHuG3+I+Lk1BOgxA0FZOCTlu54EwQkyhWktvrPkG8O/3VPbFURy+1mkmQAvAi4wanfKgAbhT7tqEDyD/+xBkTg8QdwrTAekQAAggKhA8IgACJAlIDBxAACmBKODBCARkb/6S2shVLsBIDDhIG8sw8BgO57xf9m2tvB1h/+OoYJu2nbSYQCeam9yp3M8L5IW2MEyd6UnaGgH/9771furVTwDOHf/7EGRWj/CQC1IB6xAADAA54D0iAAH8K0YIAEQAJoDngPCIAIwVXZx5Advft8mkgACEYACAZFf+j3/r/oUYI8X25s0QJ5lk2wT929ntoSbg/B3Kq94XlXED1zfSg0EUEOAEoszYADkT//sQZFyPMI4CUQGvEAANQEnAPEMAAfALRAegQAAigOjUsIgGpv8jWUIdAz1/rOy1srIeksBPQRUNplrMWDzBpVpsj9Y4BxUKUMb+2xtNVXwN5LxbVPReVHB5EsOeJtKqxo0gLrDLt/L/+xBkYo/wjgLQgeIIAAtgOdA8wgACMDFAB4RFACaApwDxBAC3s31fWUILZlmInPwvuGo+9AbnjX/GtyHzjI7V+IZRpNlH0iAgIosQs3TCSSz2QwKMRTb1kbCNDNh/+50UeE3//6YQCP/7EGRoDxB2A9AB5hgADcBKCSxFAQI8LzwHhEVANgDmgRMMAIfcbFErTsgbOEhbbW/oDZDkC4T+l+29+/rQqmAFMFA2B9C0KWihQOm07H6nu1SwjBBu/8UblGPWurFy6B4dCdW/SF3D//sQZGwPMH0CTwMGEAAL4DmQPEAAAgwJPAkgQAAqAOfg8wwEIOp/yNQRgeAD/3NbYt+qGAlUABWB0QBDv1HkXE75PRuxw6gI2MMJ30ZYUsY5tvYrIIQJE88h5VKnlWim1fk0Q0JaMn7/+xBkco/wkQxOAeARIAuAWZA8YQACMD02B4RDgDMA5gGFgAD9Cu8m73ydLwGozOtrrUKsoQLoPAAqxRjfpz74YWyhWvqhgnAtV2rKuINei/f/9IYcHwzf0Hj+RG7P1CiBqgynkKUPJP/7EGR2j/CJAk2B4hAADaBJcD1jAAIILzIHgESAMgElgPMIAJlQWm079awkh6Iv/ubsNf1mEGkHKFdb3qdO2qTS52r9JIEFUD+7y9+Q7fbqFQAolqn1oOuxGcPpS1HVML5ImiCT9idS//sQZHqP8JUDTIHiEAAM4ClgZCAAAcwHNAYkQAAngSWBAQgAta/9AXEgJfWhdD2Qoh55KtaGL2SKIYr6MqWdX3O01Q2hOwlOi0zkEZMyg3Is4V+lxwAMIDkjAE70Xt99KHaFvhO7/U7/+xBkgIPwkwNNQWIYCA5gOUBgQgAB7AcuDCRAAC4A5UGAjAC1g216fr/oCcAqhtR+q+8InbSBQ0p6xUg7XaHc3kE37/u+ghI2wdV9GBUVUJgkZGCFN5tzBwYxyxnrYGgsh3Gj/V29nv/7EGSEjzBbAkuCAhgADuBJVTxCAQG8CS4HmGAALwElAQGIAJohwHAUR9LBzTaosRNii16dPJQACiPEdJM2dCq7Ev8AriMfTRdHvhESlX0s3/XAdDsNHB/oW7STOACusAAMMCWBZ/au//sQZIyP8H4BSgHhEAAJoElAQEIAAgAJKgecQAAugOSBg4gAsIpoSt+J2FES2z/XUpCSBqeIVQN65+ZSyULmabutSA7Avhv/dalE4APCJEBjO/tVUpP/IhgAAAU6Db//WCYxIANoRS//+xBklA8wfwJJgYkYAAuAOSBgQwABxAkoBhxgADKA5NWDCATvteduGCib+gjMYOK/6uvZ9FWUARSAEiOAGxr6lztoFDX6RaNgpuCgP4Jseu/cYdiYe+OZ1wBFZHA7/1igqpAACIAV8P/7EGSajzCGAkkB5gAADUApJWAjAQHACSYMJGAANYEkAQQIACUx/+UqHg7f+V1wAAANTgbQBIoBPGkGPdCKxYZQgMsUHCpOcarQAIAgAAkCEJATf8ecd/6jwxioAAAGoKi2gACalKHZ//sQZJ+PEGwCSQMGEAAKAFjwYWAAAbAJJAwIYAAqAOSU8JQEf/QbbPIv/jirDED/////////+n///o6qNgmoSd/rHb/1lRIkCCoAAM3///pbRw//m////+n//+r//70/QXo/Kf2DbNH/+xBkqY8wgwHHggYYAAyAORU9IwECCAkgDBhAACeA5BWAgASAAAEsGJgn+97NX/d////////q///f0/ozq4AABAJo4AAAACM0F7jO/9dH//////////////rTBJWqwAAAAFVgWGskg//7EGSwATCSAcrJ4RgICEA44GAgAAH8CR4MIEAAHoCkVPCABEnt6P0Tv//uTXSn6qWV6KkDGyFm1yc4lZg3TqsdUYXFBZ5CImOuYudew0+1zCzR5CBn4R4f/X/////////d//d2f9SQ//sQZLkDMG8ByasHEAwK4DlEJAABAbAHHAekQAAjgONA8wAARoAAAKawhFR5Wf///b////r1/0fMqs+gXlf7nSqPoTcymoLFS1DGkZf//////9H//7P+//7q//+y5CYL0r/9XX/p////+xBkwwEwggJHweIACAPASNAsQAEB3Akcp4wAICMA41SwgAT///Qr/b/r/o0K9Wxu1chNn//V//0Wf//7uns/Xmvk4vEO9dU6g+xLNxL9ctdjyrd/6P////////+r////X/9casAAAP/7EGTPAfCDAcdCAQAIBaA45TBAAYIgBx0IGAAgDQDjQPEABgAkGXwGu////////////////Qd//////////////////RVAAz0IasZMQU1FMy45OS41qqqqqqqqqsAAAADArHKbAbj///sQZNuB8JQBx0sCAAgGgEjVMEABgbgFHwwAACA/AOMA8wAC////////////////rgf//////7v/7//+ivb+5Kf/2/+VTEFNRTMuOTkuC40B//////++5P/+3/T6mJ6u/r7vZaqq5+X/+xBk4gXwSQHGAekAAAJgOOAkIAEBGAcgpYgAIF6AooDwAACXC4nu/++r//Z///9e3MO/w3f7K/Rrft3LfmXS81k5qqpMQU1FMy45OS41qqqqqqqqqqqqqqqqqqqqqqqqqqqqqqqqqv/7EGTuA/DQAkWrBQAEBUA49TwgAYLgBxqMCAAAC4DjgPCABqqqqqqqqqqqqqqqqqoaJ////////////+//////TUCHaExBTUUzLjk5LjWqqqqqqqqqqqqqqqqqqqqqqqqqqqqqqqqh//sQZPMH8EEBRsMgAAoyIChwPAAAAlQHGKwEAAAHgKOAkAAE7//////////9//t////9WJR3////////////6v///9OVTEFNRTMuOTkuNVVVVVVVVVVVVVVVVVVVVVVVVVVVVVVVVVX/+xBk7Y/wLgHHKeEADBygOJAsIAAAXAcYB4QAIFIA4oCQgABVVVVVVVVVVVVVVVVVVVVVi3f////////////////QhKpMQU1FMy45OS41qqqqqqqqqqqqqqqqqqqqqqqqqqqqqqqqqv/7EGTyj/C5AcUBgAAAICAokDwAAAIsBxYHgAAAA4AjgAAABaqqqqqqqqqqqqqqqqqqqo6aK///////////////T//oTUxBTUUzLjk5LjVVVVVVVVVVVVVVVVVVVVVVVVVVVVVVVVVV//sQZO+H8KsCRkMCAAAPwBjAAAABAJwHHwwEADADACOAAAAFVVVVVVVVVVVVVVVVVVVVVVVVVVVVVVVVVVVVVVVVjzVITEFNRTMuOTkuNVVVVVVVVVVVVVVVVVVVVVVVVVVVVVVVVVX/+xBk84/wMwHIweEACADACNAAAAFCFAccB4QAIFEA4oBQAABVVVVVVVVVVVVVVVVVVVVVVVUyd/////////////v/WapMQU1FMy45OS41qqqqqqqqqqqqqqqqqqqqqqqqqqqqqqqqqv/7EGT7D/DSAcUBgQAAAMAY8AAAAUPQBRIGAAAAAwAjgAAABaqqqqqqqqqqqqqqqqqqqqqqqqqqqqqqqqqqqqqqqqqjIkxBTUUzLjk5LjWqqqqqqqqqqqqqqqqqqqqqqqqqqqqqqqqq//sQZOeP8IUBRYEgAAAAwAjgAAABQEAHGgEEACACgCQAAAAEqqqqqqqqqqqqqqqqqqqqqqqqqqqqqqqqqqqqqqqqqkSVTEFNRTMuOTkuNVVVVVVVVVVVVVVVVVVVVVVVVVVVVVVVVVX/+xBk7o/wgwHFgSAAAADACOAAAAFB+AEaAAAAAAMAI0AAAAVVVVVVVVVVVVVVVVVVVVVVVVVVVVVVVVVVVVVVVVVVJKpMQU1FMy45OS41qqqqqqqqqqqqqqqqqqqqqqqqqqqqqqqqqv/7EGTmD/B3AUYAQAAAAKAJEAAAAQAAAf4AAAAgAoAjwAAABKqqqqqqqqqqqqqqqqqqqqqqqqqqqqqqqqqqqqqqqqqqTUxBTUUzLjk5LjVVVVVVVVVVVVVVVVVVVVVVVVVVVVVVVVVV//sQZOaP8AcBR4BAAAgAoAjQAAABAfAHGAGAAAACgCPAAAAEVVVVVVVVVVVVVVVVVVVVVVVVVVVVVVVVVVVVVVVVVVVKTEFNRTMuOTkuNaqqqqqqqqqqqqqqqqqqqqqqqqqqqqqqqqr/+xBk3w/wBwBIAAAACgDACPAAAAFAGAEeAAAAKAKAI8AAAASqqqqqqqqqqqqqqqqqqqqqqqqqqqqqqqqqqqqqqqqqqqpMQU1FMy45OS41qqqqqqqqqqqqqqqqqqqqqqqqqqqqqqqqqv/7EGTlD/AEAMeAIAAIDSAY0AQAAAAQAyAAgAAgAAA/wAAABKqqqqqqqqqqqqqqqqqqqqqqqqqqqqqqqqqqqqqqqqqqqkxBTUUzLjk5LjWqqqqqqqqqqqqqqqqqqqqqqqqqqqqqqqqq//sQZN6P8AkBRoBgAAgAAA/wAAABABQBIgAAACAAAD/AAAAEqqqqqqqqqqqqqqqqqqqqqqqqqqqqqqqqqqqqqqqqqqqqTEFNRTMuOTkuNaqqqqqqqqqqqqqqqqqqqqqqqqqqqqqqqqr/+xBk3o/wBQBIAAAACAAAD/AAAAEAGAEcAAAAKAAAP8AAAASqqqqqqqqqqqqqqqqqqqqqqqqqqqqqqqqqqqqqqqqqqqpMQU1FMy45OS41qqqqqqqqqqqqqqqqqqqqqqqqqqqqqqqqqv/7EGTej/AEAMcAIAAIAAAP8AAAAQAAAf4AAAAgAoAjgAAABKqqqqqqqqqqqqqqqqqqqqqqqqqqqqqqqqqqqqqqqqqqqkxBTUUzLjk5LjWqqqqqqqqqqqqqqqqqqqqqqqqqqqqqqqqq//sQZN4P8AAAf4AAAAgAoAjgAAABAAAB/gAAACAAAD/AAAAEqqqqqqqqqqqqqqqqqqqqqqqqqqqqqqqqqqqqqqqqqqqqTEFNRTMuOTkuNaqqqqqqqqqqqqqqqqqqqqqqqqqqqqqqqqr/+xBk3g/wAAB/gAAACAAAD/AAAAEAFAEeAAAAIAAAP8AAAASqqqqqqqqqqqqqqqqqqqqqqqqqqqqqqqqqqqqqqqqqqqpMQU1FMy45OS41qqqqqqqqqqqqqqqqqqqqqqqqqqqqqqqqqv/7EGTdj/AAAH+AAAAIAAAP8AAAAQAAAf4AAAAgAAA/wAAABKqqqqqqqqqqqqqqqqqqqqqqqqqqqqqqqqqqqqqqqqqqqkxBTUUzLjk5LjWqqqqqqqqqqqqqqqqqqqqqqqqqqqqqqqqq//sQZN2P8AAAf4AAAAgAAA/wAAABAAAB/gAAACAAAD/AAAAEqqqqqqqqqqqqqqqqqqqqqqqqqqqqqqqqqqqqqqqqqqqqTEFNRTMuOTkuNaqqqqqqqqqqqqqqqqqqqqqqqqqqqqqqqqr/+xBk3Y/wAAB/gAAACAAAD/AAAAEAAAH+AAAAIAAAP8AAAASqqqqqqqqqqqqqqqqqqqqqqqqqqqqqqqqqqqqqqqqqqqpMQU1FMy45OS41qqqqqqqqqqqqqqqqqqqqqqqqqqqqqqqqqv/7EETdj/AAAH+AAAAIAAAP8AAAAQAAAf4AAAAgAAA/wAAABKqqqqqqqqqqqqqqqqqqqqqqqqqqqqqqqqqqqqqqqqqqqkxBTUUzLjk5LjWqqqqqqqqqqqqqqqqqqqqqqqqqqqqqqqqq//sQZN2P8AAAf4AAAAgAAA/wAAABAAAB/gAAACAAAD/AAAAEqqqqqqqqqqqqqqqqqqqqqqqqqqqqqqqqqqqqqqqqqqqqTEFNRTMuOTkuNaqqqqqqqqqqqqqqqqqqqqqqqqqqqqqqqqr/+xBE3Y/wAAB/gAAACAAAD/AAAAEAAAH+AAAAIAAAP8AAAASqqqqqqqqqqqqqqqqqqqqqqqqqqqqqqqqqqqqqqqqqqqpMQU1FMy45OS41qqqqqqqqqqqqqqqqqqqqqqqqqqqqqqqqqv/7EGTdj/AAAH+AAAAIAAAP8AAAAQAAAf4AAAAgAAA/wAAABKqqqqqqqqqqqqqqqqqqqqqqqqqqqqqqqqqqqqqqqqqqqkxBTUUzLjk5LjWqqqqqqqqqqqqqqqqqqqqqqqqqqqqqqqqq//sQZN2P8AAAf4AAAAgAAA/wAAABAAAB/gAAACAAAD/AAAAEqqqqqqqqqqqqqqqqqqqqqqqqqqqqqqqqqqqqqqqqqqqqTEFNRTMuOTkuNaqqqqqqqqqqqqqqqqqqqqqqqqqqqqqqqqr/+xBk3Y/wAAB/gAAACAAAD/AAAAEAAAH+AAAAIAAAP8AAAASqqqqqqqqqqqqqqqqqqqqqqqqqqqqqqqqqqqqqqqqqqqpMQU1FMy45OS41qqqqqqqqqqqqqqqqqqqqqqqqqqqqqqqqqv/7EGTdj/AAAH+AAAAIAAAP8AAAAQAAAf4AAAAgAAA/wAAABKqqqqqqqqqqqqqqqqqqqqqqqqqqqqqqqqqqqqqqqqqqqkxBTUUzLjk5LjWqqqqqqqqqqqqqqqqqqqqqqqqqqqqqqqqq//sQRN2P8AAAf4AAAAgAAA/wAAABAAAB/gAAACAAAD/AAAAEqqqqqqqqqqqqqqqqqqqqqqqqqqqqqqqqqqqqqqqqqqqqTEFNRTMuOTkuNaqqqqqqqqqqqqqqqqqqqqqqqqqqqqqqqqr/+xBk3Y/wAAB/gAAACAAAD/AAAAEAAAH+AAAAIAAAP8AAAASqqqqqqqqqqqqqqqqqqqqqqqqqqqqqqqqqqqqqqqqqqqpMQU1FMy45OS41qqqqqqqqqqqqqqqqqqqqqqqqqqqqqqqqqv/7EGTdj/AAAH+AAAAIAAAP8AAAAQAAAf4AAAAgAAA/wAAABKqqqqqqqqqqqqqqqqqqqqqqqqqqqqqqqqqqqqqqqqqqqkxBTUUzLjk5LjWqqqqqqqqqqqqqqqqqqqqqqqqqqqqqqqqq//sQZN2P8AAAf4AAAAgAAA/wAAABAAAB/gAAACAAAD/AAAAEqqqqqqqqqqqqqqqqqqqqqqqqqqqqqqqqqqqqqqqqqqqqTEFNRTMuOTkuNaqqqqqqqqqqqqqqqqqqqqqqqqqqqqqqqqr/+xBk3Y/wAAB/gAAACAAAD/AAAAEAAAH+AAAAIAAAP8AAAASqqqqqqqqqqqqqqqqqqqqqqqqqqqqqqqqqqqqqqqqqqqpMQU1FMy45OS41qqqqqqqqqqqqqqqqqqqqqqqqqqqqqqqqqv/7EETdj/AAAH+AAAAIAAAP8AAAAQAAAf4AAAAgAAA/wAAABKqqqqqqqqqqqqqqqqqqqqqqqqqqqqqqqqqqqqqqqqqqqkxBTUUzLjk5LjWqqqqqqqqqqqqqqqqqqqqqqqqqqqqqqqqq//sQRN2P8AAAf4AAAAgAAA/wAAABAAAB/gAAACAAAD/AAAAEqqqqqqqqqqqqqqqqqqqqqqqqqqqqqqqqqqqqqqqqqqqqTEFNRTMuOTkuNaqqqqqqqqqqqqqqqqqqqqqqqqqqqqqqqqr/+xBk3Y/wAAB/gAAACAAAD/AAAAEAAAH+AAAAIAAAP8AAAASqqqqqqqqqqqqqqqqqqqqqqqqqqqqqqqqqqqqqqqqqqqpMQU1FMy45OS41qqqqqqqqqqqqqqqqqqqqqqqqqqqqqqqqqv/7EGTdj/AAAH+AAAAIAAAP8AAAAQAAAf4AAAAgAAA/wAAABKqqqqqqqqqqqqqqqqqqqqqqqqqqqqqqqqqqqqqqqqqqqkxBTUUzLjk5LjWqqqqqqqqqqqqqqqqqqqqqqqqqqqqqqqqq//sQRN2P8AAAf4AAAAgAAA/wAAABAAAB/gAAACAAAD/AAAAEqqqqqqqqqqqqqqqqqqqqqqqqqqqqqqqqqqqqqqqqqqqqTEFNRTMuOTkuNaqqqqqqqqqqqqqqqqqqqqqqqqqqqqqqqqr/+xBE3Y/wAAB/gAAACAAAD/AAAAEAAAH+AAAAIAAAP8AAAASqqqqqqqqqqqqqqqqqqqqqqqqqqqqqqqqqqqqqqqqqqqpMQU1FMy45OS41qqqqqqqqqqqqqqqqqqqqqqqqqqqqqqqqqv/7EGTdj/AAAH+AAAAIAAAP8AAAAQAAAf4AAAAgAAA/wAAABKqqqqqqqqqqqqqqqqqqqqqqqqqqqqqqqqqqqqqqqqqqqkxBTUUzLjk5LjWqqqqqqqqqqqqqqqqqqqqqqqqqqqqqqqqq//sQZN2P8AAAf4AAAAgAAA/wAAABAAAB/gAAACAAAD/AAAAEqqqqqqqqqqqqqqqqqqqqqqqqqqqqqqqqqqqqqqqqqqqqTEFNRTMuOTkuNaqqqqqqqqqqqqqqqqqqqqqqqqqqqqqqqqr/+xBk3Y/wAAB/gAAACAAAD/AAAAEAAAH+AAAAIAAAP8AAAASqqqqqqqqqqqqqqqqqqqqqqqqqqqqqqqqqqqqqqqqqqqpMQU1FMy45OS41qqqqqqqqqqqqqqqqqqqqqqqqqqqqqqqqqv/7EGTdj/AAAH+AAAAIAAAP8AAAAQAAAf4AAAAgAAA/wAAABKqqqqqqqqqqqqqqqqqqqqqqqqqqqqqqqqqqqqqqqqqqqkxBTUUzLjk5LjWqqqqqqqqqqqqqqqqqqqqqqqqqqqqqqqqq//sQRN2P8AAAf4AAAAgAAA/wAAABAAAB/gAAACAAAD/AAAAEqqqqqqqqqqqqqqqqqqqqqqqqqqqqqqqqqqqqqqqqqqqqTEFNRTMuOTkuNaqqqqqqqqqqqqqqqqqqqqqqqqqqqqqqqqr/+xBk3Y/wAAB/gAAACAAAD/AAAAEAAAH+AAAAIAAAP8AAAASqqqqqqqqqqqqqqqqqqqqqqqqqqqqqqqqqqqqqqqqqqqpMQU1FMy45OS41qqqqqqqqqqqqqqqqqqqqqqqqqqqqqqqqqv/7EGTdj/AAAH+AAAAIAAAP8AAAAQAAAf4AAAAgAAA/wAAABKqqqqqqqqqqqqqqqqqqqqqqqqqqqqqqqqqqqqqqqqqqqkxBTUUzLjk5LjWqqqqqqqqqqqqqqqqqqqqqqqqqqqqqqqqq//sQZN2P8AAAf4AAAAgAAA/wAAABAAAB/gAAACAAAD/AAAAEqqqqqqqqqqqqqqqqqqqqqqqqqqqqqqqqqqqqqqqqqqqqTEFNRTMuOTkuNaqqqqqqqqqqqqqqqqqqqqqqqqqqqqqqqqr/+xBk3Y/wAAB/gAAACAAAD/AAAAEAAAH+AAAAIAAAP8AAAASqqqqqqqqqqqqqqqqqqqqqqqqqqqqqqqqqqqqqqqqqqqpMQU1FMy45OS41qqqqqqqqqqqqqqqqqqqqqqqqqqqqqqqqqv/7EGTdj/AAAH+AAAAIAAAP8AAAAQAAAf4AAAAgAAA/wAAABKqqqqqqqqqqqqqqqqqqqqqqqqqqqqqqqqqqqqqqqqqqqkxBTUUzLjk5LjWqqqqqqqqqqqqqqqqqqqqqqqqqqqqqqqqq//sQRN2P8AAAf4AAAAgAAA/wAAABAAAB/gAAACAAAD/AAAAEqqqqqqqqqqqqqqqqqqqqqqqqqqqqqqqqqqqqqqqqqqqqTEFNRTMuOTkuNaqqqqqqqqqqqqqqqqqqqqqqqqqqqqqqqqr/+xBk3Y/wAAB/gAAACAAAD/AAAAEAAAH+AAAAIAAAP8AAAASqqqqqqqqqqqqqqqqqqqqqqqqqqqqqqqqqqqqqqqqqqqpMQU1FMy45OS41qqqqqqqqqqqqqqqqqqqqqqqqqqqqqqqqqv/7EGTdj/AAAH+AAAAIAAAP8AAAAQAAAf4AAAAgAAA/wAAABKqqqqqqqqqqqqqqqqqqqqqqqqqqqqqqqqqqqqqqqqqqqqqqqqqqqqqqqqqqqqqqqqqqqqqqqqqqqqqqqqqqqqqqqqqq//sQRN2P8AAAf4AAAAgAAA/wAAABAAAB/gAAACAAAD/AAAAEqqqqqqqqqqqqqqqqqqqqqqqqqqqqqqqqqqqqqqqqqqqqqqqqqqqqqqqqqqqqqqqqqqqqqqqqqqqqqqqqqqqqqqqqqqr/+xBk3Y/wAAB/gAAACAAAD/AAAAEAAAH+AAAAIAAAP8AAAASqqqqqqqqqqqqqqqqqqqqqqqqqqqqqqqqqqqqqqqqqqqqqqqqqqqqqqqqqqqqqqqqqqqqqqqqqqqqqqqqqqqqqqqqqqv/7EGTdj/AAAH+AAAAIAAAP8AAAAQAAAf4AAAAgAAA/wAAABKqqqqqqqqqqqqqqqqqqqqqqqqqqqqqqqqqqqqqqqqqqqqqqqqqqqqqqqqqqqqqqqqqqqqqqqqqqqqqqqqqqqqqqqqqq//sQZN2P8AAAf4AAAAgAAA/wAAABAAAB/gAAACAAAD/AAAAEqqqqqqqqqqqqqqqqqqqqqqqqqqqqqqqqqqqqqqqqqqqqqqqqqqqqqqqqqqqqqqqqqqqqqqqqqqqqqqqqqqqqqqqqqqr/+xBk3Y/wAAB/gAAACAAAD/AAAAEAAAH+AAAAIAAAP8AAAASqqqqqqqqqqqqqqqqqqqqqqqqqqqqqqqqqqqqqqqqqqqqqqqqqqqqqqqqqqqqqqqqqqqqqqqqqqqqqqqqqqqqqqqqqqv/7EGTdj/AAAH+AAAAIAAAP8AAAAQAAAf4AAAAgAAA/wAAABKqqqqqqqqqqqqqqqqqqqqqqqqqqqqqqqqqqqqqqqqqqqqqqqqqqqqqqqqqqqqqqqqqqqqqqqqqqqqqqqqqqqqqqqqqq",
"F2": "data:audio/mp3;base64,//uQZAAAAAAAAAAAAAAAAAAAAAAAAAAAAAAAAAAAAAAAAAAAWGluZwAAAA8AAABdAAAnaQACBQgLDRATFhgbHiEjJiYpLC4xNDc5PD9CREdKSk1PUlVYWl1gY2Voa25ucHN2eXt+gYSGiYyPkZSUl5qcn6Klp6qtsLK1uLi7vcDDxsjLztHT1tnc3N7h5Ofp7O/y9Pf6/f8AAAA8TEFNRTMuOTlyBK8AAAAALGUAADUgJAJATQABzAAAJ2mvnbVeAAAAAAAAAAAAAAAAAAAAAAAAAAAAAAAAAAAAAAAAAAAAAAAAAAAAAAAAAAAAAAAAAAAAAAAAAAAAAAAAAAAAAAAAAAAAAAAAAAAAAAAAAAAAAAAAAAAAAAAAAAAAAAAAAAAAAAAAAAAAAAAAAAAAAAAAAAAAAAAAAAAAAAAAAAAAAAAAAAAAAAAAAAAAAAAAAAAAAAAAAAAAAAAAAAAAAAAAAAAAAAAAAAAAAAAAAAAAAAAAAAAAAAAAAAAAAAAAAAAAAAAAAAAAAAAAAAAAAAAAAAAAAAAAAAAAAAAAAAAA//sQZAAAAGIA0EUIAAgAAA/woAABBABpaBjRAAAZgGnXAgAAAQAIAAAIg+fOAh/kAW8tC4loUVvV0HZ0RQqWuJMxhPsfhg7/A6yQify6YGqwAAAAAAlawHDWJdV/cJWAQWSdkmsWqsb/+xBkCI/wrgJbBzBAAAQgOjXhAAECdAloBgxgAAwAKQAAAAYXHLUboQAAEG9QJDIAPSnHROKHDCj7b1qaknfWpH/+upw1AELP/WcPpFSOfFqC1gs/vFNEAAAS3/+r/+qVCOQGA5GrWP/7EGQSDxCdAdkB4hgACGAKdQAAAQLEB2IMLGAAKQBqFAAAALXIF50dB1ziDVOdzzq1AFgT/05Tdcf//XWZaB7brjZZcukZnlS8zYp0UTaKgE4AZ/p+i+7Ce76ZkQzBEVfz6skx9ASN//sQZBWPEJkQ2IHgEUALYBqVAGIAAkAHYgwkQAAtAGqgBIwAn1xXexygzCBIHFsu7vdTv62GAUirc2s3NOQlE414MuAEKP0ICAAWgIhJ/19WvsXBRBYIrP0MW3RixtSCFcXul4ob/6//+xBkGY/QmAHXge8YAAsgOqgIIwACHAleDBxgACAA6oAhCAQcsXfopRKZEhoMdkXUKPVCTYu7Yq29bNAAAEABAX/z31/7K1XTYELgssugelby5C5BvHq7lNf5g8MG/9jdKNNKOACg5v/7EGQgD7CfAdcDDxgAC8AqqBRCAQJ8CVoMGEAAIIEqVCKIBLWMXthVu5+M3Z+e6gABQAVCh/JfZoxCiQB4Cmr3WmmJaLCIrF3y+diKC8d/+ip8/TpqI8D5C5BjmKYs4w+w8eArjmq6//sQZCQPsIAB1wIGGAAJgEq0FEMBAmgPWAwMAEAiASmAcQgAZwCOAAAgQsdP///9MwLhkOLPi2f08M5wgo8Gxaj+3rWYACGBIL/s96J2gWsKa520AKWHz8VjXbLNCAAgBBHg7/+9jFv/+xBkKw8woQHVggEQAApAOrgURgECeC9YDARjQCKA6qDAjAT2fQrKKiAzDPdaKhzDYKGn5ujvf9dgwDH/5mqMA/LLPfa12+5Bouzwqtl2r/QAEAJDcN/+uOQEKEzEzRC/JMa4RNWgmP/7EGQvj/CIAdWDBhgADGA6dTTiAQJQC1QMGCAAFYDpgJOMBGr5ur1lgAgKCQzP9n6f/TWLB6w5EcyiNLDFDjx2PUN+rPIGwDAFDn/Yz0exARxbhwpDJL0Uddg7WdP1ZdfdQACgYQdp//sQZDaPEJEB1YMBCAIJADp1LMYBAkgJVgesYAAsAOmgoIwEShX/K9lKA6iAALCfHlrRUC3NXVd6wgIACDgco+c3fZSwkoohyX5d0SEntZfsf6QAiIFoJBvs34r/f/rqYQaCozLK8p3/+xBkPA8QjQLUgyYQAArAOnUxIwECKC9QCARjSDAA6WD3iACkMAEXrCrCN1rAACwAiBAGP/7ELvzUQBRQztdSoi4iCD6WAGtLNEAM8df+7bjaJvs9FQ8gKA5QE7tIcBysy0OKb3fWIP/7EGRBDxB6A1QB4xAACuA6VD0jAQHUB1AMBEAAMgEpYJKIBBSIALBgf7j6LOjfvWFMIQMEg7ijC04dzImIua/0GAHBAjHf6nzSCXAA9wqL8SLePAqHIFALk7vQFAAmAEAgVHGM6jf///sQZEgPEIcK0wHhENAMwDo4QMAAAhAJTAwYYAAtAOgA9IgAoIEErVcX0ZaJbLEnag4usfX1n4YRCgNCnHp7+7001QLBWDSzDliNLGB2iFM0+uk8AyEAOgbEhU75DV7E0zxlIGI7p+7/+xBkTQ8whwJSAgYQAA2ASigkRgECGAdIB4hgACIBKOChAASayAtWhAbFEAKhgHlWf+s7wNcZSkKuYlEduXUBudjqAGJBrV/eJLa7H3tdUC6ELqIHRfNDwC15EuFS33yEfBTgaxrTo//7EGRTDxCPC9GB4RjQDOA6SxxDAQIsLUQHgERAMAEooJGIBGdVP6OtIGEWDVnDOxNwuno67fTKRMB36Km/I/11KNgJgEOJ91JwBtde1CVlq6HIM4CfFdeqz6n1KnxIW0GCm+PS4nPX//sQZFaPUIAC0IGLCAAN4DoYJEIBAYgxRAwMQEAngKjwkIwEAR7j1/k0PACQC5Nh2vb/ne6sogYBGIoax1hVA/aUa//EiJAnAY60/UWPdisD2OqrPCYGIpNL6GMAx5xwpDw7rboLVC3/+xBkXo/wfAJQgeYIAA0gSbBhIgACIAs+BiQAADCBJsGDmAB+rSwSrUhuxYxDIlgKI2fRy9ClJF9C0BTUncBjjJdoezWZc6jreoHPEMLaOYLgteg1cK/vpl4SMfj/o/6JCanGak6ooP/7EGRjj/BxAk+B6QgACgApsGBDAAI8CzwMCEAAJIDmgPEMAJ0ZrQdpWhTyZ1eYciz6/UEkLJjd7NdIprTc4I0qAIAmSETdJSUkbCqKQsi36FDScoxt3p3h6loIh4uwWQ3rUmpK0rW3//sQZGuPEIQCzgMGCAAMQEnoPEYBAfQJOggIQAA6gSYA84gA/1M8DUiX+3vop7vQZwaw7r9jlaXP599Fn0kJkEYJK/V565LQg/P+kVh9HdfrT0mEWLcMU9z9dtShxPoV5p/0Xck1d33/+xBkcAPwfgPNgSsIEAxgSYBhYwACGAs9CDAgIDCBJcGDDAA1YgLIBF8VGaXPpTQPpV8XRYAKHYr9LXXuWT076o2UiFhntvy7kLULoT/JpgNj+jUeuq/0KiACBABfAiAIL6i3xZqWp//7EGR1j/B+Ak2DAhgADcGJcGDCAAIcCTQHsEAAMQClQQCIAOphQAA7RzCzTPtl9qWr9T7DKQ7m3t6hjEpUoczlMiQFNgwEr9MXX7ZmpiVAe7b0oaamP/UwkHwYf9KLn4fZtt9VZULQ//sQZHoP8IgCzIHrCAAMQElQYWMAAYwJMgeIQAApASWBgQAAgJb3i1yXuOTZlhN6MY2iGCcAcfyS0XvoZd0VOAKqgEwOBBzfaqluVUj/Wh0FyhZ7v0HH11nNR3AF4RAnTHvBJLKYuXn/+xBkgg/wbQJLgekYAA3gSUBhAwACDAkuBaRAADIBJMGGiABtWkquZmDLdtVxOuUV39Ii4VhaN0vVSTXuD9kNLp+tCQAEokbx++tvnH6qdY9xPggPb3urNMMFj5lf+sGUBHFL99rHdP/7EGSHj/B4AUsB4QgADQBJMDzCAAF4BywMCEAALYCkwYEMAJIzQMIrHunwI3HC6hg1Cr/9aygMYOtAuvphP+v6utJA1Q43XXrI4170VGpHqjwcoQf/0v0uc7rqgc9pHYKmp7tIOzM9//sQZI+DMIACTEHiGAgOIFlFPSABAegHKAwYAAApgORBgQwAfd/dSPsHsd3/nt9usKcAKE6ht0/fxun6FkABBABFDcbv7/n1VSQAIIBnosxRR/6Gv72fkhpjGH/1o9L0D0Q0t/U6rIj/+xBklY/wWQHKgwYYAA1ASQBgYgACLAckBaRgAC6A5AGFAAA4VIJn/6VKkAAACUwAAQyaUDSrf5dxyARcqMXz8zAAAAAIej0Tf//FsQECtgoEcBjn91YOBCWbPoA6EESo6iQALoAAGP/7EGScgfB9AcvBiTAIC8BJAGFhAAH8ByIHpEAAMoDjgYOAAIDkCCv81QFRNQe0wAAA4BAsAAIGhAxv9dDti65i/CgjBYnf5Tr//////////7v/0IrAACUAEHCuDf9BTf6UIDyR//V///sQZKKPMH4CSIIDGAANYEj1YSIBAeQHIAekQAAnASOA9oAA///////////9J6i0BHf/6rUf//////////9eADUDNHp4AkhZd0VdD//6P///0f//fq9H//6oAAAmAGHP/o///2//////+xBkqY/wgwHHge0YAAzgSNBhYAAB0AceB6hAACoA44GBAAD///X//+33/pkAESAmhPP/64BVgAAAIYnAmn/e7aq9PzP//9H/+n/f+r//TP3/2JorOrgAAEBKAAhADtFgAcAClYAAAf/7EGSwDxB9A0cDBhgACOBI0EUgAAGMCyAHpCAALQDkpLCABNwHsR////////////////1YAAAABeAHbcw9Zxf8y/clCk1cl2fbrb/+3zv7rLHdttvclEhVsOcWSve6qm6ognQSasAA//sQZLmD8HgCyUMDCAgG4DjgPEAAARgJHgwIYAAbASMA8YAAAAAqlLlTMDi//o//+r///Z//+j7ujrV//+m0LQEZMVf//////////////6MADgNuTEFNRTMuOTkuNaqqqqqqqqqqCkD/+xBkyIVwswLIYwkACArgOOhgIAECLAcbDBgAIA+A49TzAAbDv///////r//91VdH05v/u/L9S6tWAAAABB3ARQZSYacPgZf+j////Nf//T0d2/sRs3aGNXkH55g1C+jNVcXl8iDOf//7EGTPAXCJAUjJ4AAIBWA49SQgAQHMCRqnrAAgRoDiwLCAAP////////////////6oIVi//0/9X//9v9PV//nf/ykx1bvpl3tfZ1wKFEpMQU1FMy45OS41qqqqqqqqqqqqqqqqqqqg//sQZNWFcGQBx8HmAAgP4DjAMCAAAigJGgekAAATgOOg8QAEAAAAJAFqoFRsDx/////p//7/9v+n//u06//uqrFLOSVVTEFNRTMuOTkuNVVVVVVVVVVVVVVVVVVVVVVVVVVVVVVVVVX/+xBk3gdwrAJFgeMAABcASLUwwAABEAkbCCQAAASAo8AgAARVVVVVVVVVVVVVVVVVVVVVVVVVVVVVwAAAACqb3mUQ/mpMQU1FMy45OS41VVVVVVVVVVVVVVVVVVVVVVVVVVVVVVVVVf/7EGTkh3D8AkUp6wAABEA5FQwgAYCsBx8MBAAwEIDkIJCABFVVVVVVVVVVVVVVVVVVVVVVVVVVVVWAAAAAXQokuCROlExBTUUzLjk5LjWqOgX/////////2//7Panu3201dH3F+qJ///sQZO+H8JsCRqniAAQHADkIMCABBPwHEAwAAAAIgOQAwIAE///////////////d/oAyX////////////9n/V7ft+OTVTEFNRTMuOTkuNVVVVVVVVVVVVVVVVVVVVVVVVVVVVVVVVVX/+xBk7wdwQQFGwwAAChXAOKAsIAAB/Acap4QAABAA4+CQgARVVVUsYv////////////3//V//9Yl//////////////9RMQU1FMy45OS41qqqqqqqqqqqqqqqqqqqqqqqqqqqqqqqqqv/7EGTvB/C9AUUBYAAABYA5GBQgAQBwBx6lhAAwCQDkAJCABKqqqqqqqqqqqqqqqqqqqqqqqqqqqqqqqqqqqqqqqsck1UxBTUUzLjk5LjVVVVVVVVVVVVVVVVVVVVVVVVVVVVVVVVVV//sQZP+PcQMBRIEgAAAQIBjACAABA0QHEgeEAAALAOPUgIAGVVVVVVVVVVVVVVVVVVVVVcCf/////////////////9MyTEFNRTMuOTkuNaqqqqqqqqqqqqqqqqqqqqqqqqqqqqqqqqr/+xBk7ofwOgHIoeEACAGgONAMIAEC9AcUB4AAAAKAI8AAAASqqqqqqqqqqqqqqqqqqqqqqqqqqqqqqqqqqqqqqqqqqkVMQU1FMy45OS41VVVVVVVVVVVVVVVVVVVVVVVVVVVVVVVVVf/7EGTjD/A1AchB4QAIAMAJAAAAAUBgBxwHhAAgAoAjwAAABFVVVVVVVVVVVVVVVVVVVVVVVVVVVVVVVVVVVVVVVVVCEExBTUUzLjk5LjWqqqqqqqqqqqqqqqqqqqqqqqqqqqqqqqqq//sQZOMH8DcByEHhAAwAoAjgAAABAFgHHqWEADACgCQAAAAEqqqqqqqqqqqqqqqqqqqqqqqqqqqqqqqqqqqqqqqqqqqDTEFNRTMuOTkuNVVVVVVVVVVVVVVVVVVVVVVVVVVVVVVVVVX/+xBk+g/wsgHFASAAAA9AKMAIAAACQAcWAwAAAAKAI8AAAARVVVVVVVVVVVVVVVVVVVVVVVVVVVVVVVVVVVVVVVVVkSpMQU1FMy45OS41qqqqqqqqqqqqqqqqqqqqqqqqqqqqqqqqqv/7EGTsj/CJAcWAwQAAAAAP8AAAAQGYARgAAAAAAAA/wAAABKqqqqqqqqqqqqqqqqqqqqqqqqqqqqqqqqqqqqqqqqqqqkxBTUUzLjk5LjWqqqqqqqqqqqqqqqqqqqqqqqqqqqqqqqqq//sQZN8P8AYAR4AAAAoAwAjwAAABQAAB/gAAACACgCOAAAAEqqqqqqqqqqqqqqqqqqqqqqqqqqqqqqqqqqqqqqqqqqqqTEFNRTMuOTkuNaqqqqqqqqqqqqqqqqqqqqqqqqqqqqqqqqr/+xBk5g/wBgBHAAAACg8gCNAAAAEAAAH+AAAAIAMAI4AAAAWqqqqqqqqqqqqqqqqqqqqqqqqqqqqqqqqqqqqqqqqqqqpMQU1FMy45OS41qqqqqqqqqqqqqqqqqqqqqqqqqqqqqqqqqv/7EGTeD/AAAH+AAAAIAKAI8AAAAQAAAf4AAAAgAAA/wAAABKqqqqqqqqqqqqqqqqqqqqqqqqqqqqqqqqqqqqqqqqqqqkxBTUUzLjk5LjWqqqqqqqqqqqqqqqqqqqqqqqqqqqqqqqqq//sQRN6P8AUAR4AAAAgAoAjwAAABAAAB/gAAACACgCPAAAAEqqqqqqqqqqqqqqqqqqqqqqqqqqqqqqqqqqqqqqqqqqqqTEFNRTMuOTkuNaqqqqqqqqqqqqqqqqqqqqqqqqqqqqqqqqr/+xBk3g/wBwBGgAAACgAAD/AAAAEAAAH+AAAAIAAAP8AAAASqqqqqqqqqqqqqqqqqqqqqqqqqqqqqqqqqqqqqqqqqqqpMQU1FMy45OS41qqqqqqqqqqqqqqqqqqqqqqqqqqqqqqqqqv/7EGTej/AGAEaAAAAKAAAP8AAAAQAUAR4AAAAgAAA/wAAABKqqqqqqqqqqqqqqqqqqqqqqqqqqqqqqqqqqqqqqqqqqqkxBTUUzLjk5LjWqqqqqqqqqqqqqqqqqqqqqqqqqqqqqqqqq//sQZN2P8AAAf4AAAAgAAA/wAAABAAAB/gAAACAAAD/AAAAEqqqqqqqqqqqqqqqqqqqqqqqqqqqqqqqqqqqqqqqqqqqqTEFNRTMuOTkuNaqqqqqqqqqqqqqqqqqqqqqqqqqqqqqqqqr/+xBk3Y/wAAB/gAAACAAAD/AAAAEAAAH+AAAAIAAAP8AAAASqqqqqqqqqqqqqqqqqqqqqqqqqqqqqqqqqqqqqqqqqqqpMQU1FMy45OS41qqqqqqqqqqqqqqqqqqqqqqqqqqqqqqqqqv/7EGTdj/AAAH+AAAAIAAAP8AAAAQAAAf4AAAAgAAA/wAAABKqqqqqqqqqqqqqqqqqqqqqqqqqqqqqqqqqqqqqqqqqqqkxBTUUzLjk5LjWqqqqqqqqqqqqqqqqqqqqqqqqqqqqqqqqq//sQZN2P8AAAf4AAAAgAAA/wAAABAAAB/gAAACAAAD/AAAAEqqqqqqqqqqqqqqqqqqqqqqqqqqqqqqqqqqqqqqqqqqqqTEFNRTMuOTkuNaqqqqqqqqqqqqqqqqqqqqqqqqqqqqqqqqr/+xBk3Y/wAAB/gAAACAAAD/AAAAEAAAH+AAAAIAAAP8AAAASqqqqqqqqqqqqqqqqqqqqqqqqqqqqqqqqqqqqqqqqqqqpMQU1FMy45OS41qqqqqqqqqqqqqqqqqqqqqqqqqqqqqqqqqv/7EETdj/AAAH+AAAAIAAAP8AAAAQAAAf4AAAAgAAA/wAAABKqqqqqqqqqqqqqqqqqqqqqqqqqqqqqqqqqqqqqqqqqqqkxBTUUzLjk5LjWqqqqqqqqqqqqqqqqqqqqqqqqqqqqqqqqq//sQZN2P8AAAf4AAAAgAAA/wAAABAAAB/gAAACAAAD/AAAAEqqqqqqqqqqqqqqqqqqqqqqqqqqqqqqqqqqqqqqqqqqqqTEFNRTMuOTkuNaqqqqqqqqqqqqqqqqqqqqqqqqqqqqqqqqr/+xBk3Y/wAAB/gAAACAAAD/AAAAEAAAH+AAAAIAAAP8AAAASqqqqqqqqqqqqqqqqqqqqqqqqqqqqqqqqqqqqqqqqqqqpMQU1FMy45OS41qqqqqqqqqqqqqqqqqqqqqqqqqqqqqqqqqv/7EETdj/AAAH+AAAAIAAAP8AAAAQAAAf4AAAAgAAA/wAAABKqqqqqqqqqqqqqqqqqqqqqqqqqqqqqqqqqqqqqqqqqqqkxBTUUzLjk5LjWqqqqqqqqqqqqqqqqqqqqqqqqqqqqqqqqq//sQRN2P8AAAf4AAAAgAAA/wAAABAAAB/gAAACAAAD/AAAAEqqqqqqqqqqqqqqqqqqqqqqqqqqqqqqqqqqqqqqqqqqqqTEFNRTMuOTkuNaqqqqqqqqqqqqqqqqqqqqqqqqqqqqqqqqr/+xBk3Y/wAAB/gAAACAAAD/AAAAEAAAH+AAAAIAAAP8AAAASqqqqqqqqqqqqqqqqqqqqqqqqqqqqqqqqqqqqqqqqqqqpMQU1FMy45OS41qqqqqqqqqqqqqqqqqqqqqqqqqqqqqqqqqv/7EGTdj/AAAH+AAAAIAAAP8AAAAQAAAf4AAAAgAAA/wAAABKqqqqqqqqqqqqqqqqqqqqqqqqqqqqqqqqqqqqqqqqqqqkxBTUUzLjk5LjWqqqqqqqqqqqqqqqqqqqqqqqqqqqqqqqqq//sQZN2P8AAAf4AAAAgAAA/wAAABAAAB/gAAACAAAD/AAAAEqqqqqqqqqqqqqqqqqqqqqqqqqqqqqqqqqqqqqqqqqqqqTEFNRTMuOTkuNaqqqqqqqqqqqqqqqqqqqqqqqqqqqqqqqqr/+xBk3Y/wAAB/gAAACAAAD/AAAAEAAAH+AAAAIAAAP8AAAASqqqqqqqqqqqqqqqqqqqqqqqqqqqqqqqqqqqqqqqqqqqpMQU1FMy45OS41qqqqqqqqqqqqqqqqqqqqqqqqqqqqqqqqqv/7EGTdj/AAAH+AAAAIAAAP8AAAAQAAAf4AAAAgAAA/wAAABKqqqqqqqqqqqqqqqqqqqqqqqqqqqqqqqqqqqqqqqqqqqkxBTUUzLjk5LjWqqqqqqqqqqqqqqqqqqqqqqqqqqqqqqqqq//sQRN2P8AAAf4AAAAgAAA/wAAABAAAB/gAAACAAAD/AAAAEqqqqqqqqqqqqqqqqqqqqqqqqqqqqqqqqqqqqqqqqqqqqTEFNRTMuOTkuNaqqqqqqqqqqqqqqqqqqqqqqqqqqqqqqqqr/+xBk3Y/wAAB/gAAACAAAD/AAAAEAAAH+AAAAIAAAP8AAAASqqqqqqqqqqqqqqqqqqqqqqqqqqqqqqqqqqqqqqqqqqqpMQU1FMy45OS41qqqqqqqqqqqqqqqqqqqqqqqqqqqqqqqqqv/7EETdj/AAAH+AAAAIAAAP8AAAAQAAAf4AAAAgAAA/wAAABKqqqqqqqqqqqqqqqqqqqqqqqqqqqqqqqqqqqqqqqqqqqkxBTUUzLjk5LjWqqqqqqqqqqqqqqqqqqqqqqqqqqqqqqqqq//sQZN2P8AAAf4AAAAgAAA/wAAABAAAB/gAAACAAAD/AAAAEqqqqqqqqqqqqqqqqqqqqqqqqqqqqqqqqqqqqqqqqqqqqTEFNRTMuOTkuNaqqqqqqqqqqqqqqqqqqqqqqqqqqqqqqqqr/+xBk3Y/wAAB/gAAACAAAD/AAAAEAAAH+AAAAIAAAP8AAAASqqqqqqqqqqqqqqqqqqqqqqqqqqqqqqqqqqqqqqqqqqqpMQU1FMy45OS41qqqqqqqqqqqqqqqqqqqqqqqqqqqqqqqqqv/7EGTdj/AAAH+AAAAIAAAP8AAAAQAAAf4AAAAgAAA/wAAABKqqqqqqqqqqqqqqqqqqqqqqqqqqqqqqqqqqqqqqqqqqqkxBTUUzLjk5LjWqqqqqqqqqqqqqqqqqqqqqqqqqqqqqqqqq//sQRN2P8AAAf4AAAAgAAA/wAAABAAAB/gAAACAAAD/AAAAEqqqqqqqqqqqqqqqqqqqqqqqqqqqqqqqqqqqqqqqqqqqqTEFNRTMuOTkuNaqqqqqqqqqqqqqqqqqqqqqqqqqqqqqqqqr/+xBE3Y/wAAB/gAAACAAAD/AAAAEAAAH+AAAAIAAAP8AAAASqqqqqqqqqqqqqqqqqqqqqqqqqqqqqqqqqqqqqqqqqqqpMQU1FMy45OS41qqqqqqqqqqqqqqqqqqqqqqqqqqqqqqqqqv/7EGTdj/AAAH+AAAAIAAAP8AAAAQAAAf4AAAAgAAA/wAAABKqqqqqqqqqqqqqqqqqqqqqqqqqqqqqqqqqqqqqqqqqqqkxBTUUzLjk5LjWqqqqqqqqqqqqqqqqqqqqqqqqqqqqqqqqq//sQZN2P8AAAf4AAAAgAAA/wAAABAAAB/gAAACAAAD/AAAAEqqqqqqqqqqqqqqqqqqqqqqqqqqqqqqqqqqqqqqqqqqqqTEFNRTMuOTkuNaqqqqqqqqqqqqqqqqqqqqqqqqqqqqqqqqr/+xBk3Y/wAAB/gAAACAAAD/AAAAEAAAH+AAAAIAAAP8AAAASqqqqqqqqqqqqqqqqqqqqqqqqqqqqqqqqqqqqqqqqqqqpMQU1FMy45OS41qqqqqqqqqqqqqqqqqqqqqqqqqqqqqqqqqv/7EGTdj/AAAH+AAAAIAAAP8AAAAQAAAf4AAAAgAAA/wAAABKqqqqqqqqqqqqqqqqqqqqqqqqqqqqqqqqqqqqqqqqqqqkxBTUUzLjk5LjWqqqqqqqqqqqqqqqqqqqqqqqqqqqqqqqqq//sQRN2P8AAAf4AAAAgAAA/wAAABAAAB/gAAACAAAD/AAAAEqqqqqqqqqqqqqqqqqqqqqqqqqqqqqqqqqqqqqqqqqqqqTEFNRTMuOTkuNaqqqqqqqqqqqqqqqqqqqqqqqqqqqqqqqqr/+xBk3Y/wAAB/gAAACAAAD/AAAAEAAAH+AAAAIAAAP8AAAASqqqqqqqqqqqqqqqqqqqqqqqqqqqqqqqqqqqqqqqqqqqpMQU1FMy45OS41qqqqqqqqqqqqqqqqqqqqqqqqqqqqqqqqqv/7EGTdj/AAAH+AAAAIAAAP8AAAAQAAAf4AAAAgAAA/wAAABKqqqqqqqqqqqqqqqqqqqqqqqqqqqqqqqqqqqqqqqqqqqkxBTUUzLjk5LjWqqqqqqqqqqqqqqqqqqqqqqqqqqqqqqqqq//sQZN2P8AAAf4AAAAgAAA/wAAABAAAB/gAAACAAAD/AAAAEqqqqqqqqqqqqqqqqqqqqqqqqqqqqqqqqqqqqqqqqqqqqTEFNRTMuOTkuNaqqqqqqqqqqqqqqqqqqqqqqqqqqqqqqqqr/+xBk3Y/wAAB/gAAACAAAD/AAAAEAAAH+AAAAIAAAP8AAAASqqqqqqqqqqqqqqqqqqqqqqqqqqqqqqqqqqqqqqqqqqqpMQU1FMy45OS41qqqqqqqqqqqqqqqqqqqqqqqqqqqqqqqqqv/7EGTdj/AAAH+AAAAIAAAP8AAAAQAAAf4AAAAgAAA/wAAABKqqqqqqqqqqqqqqqqqqqqqqqqqqqqqqqqqqqqqqqqqqqkxBTUUzLjk5LjWqqqqqqqqqqqqqqqqqqqqqqqqqqqqqqqqq//sQRN2P8AAAf4AAAAgAAA/wAAABAAAB/gAAACAAAD/AAAAEqqqqqqqqqqqqqqqqqqqqqqqqqqqqqqqqqqqqqqqqqqqqTEFNRTMuOTkuNaqqqqqqqqqqqqqqqqqqqqqqqqqqqqqqqqr/+xBk3Y/wAAB/gAAACAAAD/AAAAEAAAH+AAAAIAAAP8AAAASqqqqqqqqqqqqqqqqqqqqqqqqqqqqqqqqqqqqqqqqqqqpMQU1FMy45OS41qqqqqqqqqqqqqqqqqqqqqqqqqqqqqqqqqv/7EGTdj/AAAH+AAAAIAAAP8AAAAQAAAf4AAAAgAAA/wAAABKqqqqqqqqqqqqqqqqqqqqqqqqqqqqqqqqqqqqqqqqqqqqqqqqqqqqqqqqqqqqqqqqqqqqqqqqqqqqqqqqqqqqqqqqqq//sQRN2P8AAAf4AAAAgAAA/wAAABAAAB/gAAACAAAD/AAAAEqqqqqqqqqqqqqqqqqqqqqqqqqqqqqqqqqqqqqqqqqqqqqqqqqqqqqqqqqqqqqqqqqqqqqqqqqqqqqqqqqqqqqqqqqqr/+xBk3Y/wAAB/gAAACAAAD/AAAAEAAAH+AAAAIAAAP8AAAASqqqqqqqqqqqqqqqqqqqqqqqqqqqqqqqqqqqqqqqqqqqqqqqqqqqqqqqqqqqqqqqqqqqqqqqqqqqqqqqqqqqqqqqqqqv/7EGTdj/AAAH+AAAAIAAAP8AAAAQAAAf4AAAAgAAA/wAAABKqqqqqqqqqqqqqqqqqqqqqqqqqqqqqqqqqqqqqqqqqqqqqqqqqqqqqqqqqqqqqqqqqqqqqqqqqqqqqqqqqqqqqqqqqq//sQZN2P8AAAf4AAAAgAAA/wAAABAAAB/gAAACAAAD/AAAAEqqqqqqqqqqqqqqqqqqqqqqqqqqqqqqqqqqqqqqqqqqqqqqqqqqqqqqqqqqqqqqqqqqqqqqqqqqqqqqqqqqqqqqqqqqr/+xBk3Y/wAAB/gAAACAAAD/AAAAEAAAH+AAAAIAAAP8AAAASqqqqqqqqqqqqqqqqqqqqqqqqqqqqqqqqqqqqqqqqqqqqqqqqqqqqqqqqqqqqqqqqqqqqqqqqqqqqqqqqqqqqqqqqqqv/7EGTdj/AAAH+AAAAIAAAP8AAAAQAAAf4AAAAgAAA/wAAABKqqqqqqqqqqqqqqqqqqqqqqqqqqqqqqqqqqqqqqqqqqqqqqqqqqqqqqqqqqqqqqqqqqqqqqqqqqqqqqqqqqqqqqqqqq",
"Gb2": "data:audio/mp3;base64,//uQZAAAAAAAAAAAAAAAAAAAAAAAAAAAAAAAAAAAAAAAAAAAWGluZwAAAA8AAABdAAAnaQACBQgLDRATFhgbHiEjJiYpLC4xNDc5PD9CREdKSk1PUlVYWl1gY2Voa25ucHN2eXt+gYSGiYyPkZSUl5qcn6Klp6qtsLK1uLi7vcDDxsjLztHT1tnc3N7h5Ofp7O/y9Pf6/f8AAAA8TEFNRTMuOTlyBK8AAAAALF8AADUgJAJATQABzAAAJ2lKZ7O4AAAAAAAAAAAAAAAAAAAAAAAAAAAAAAAAAAAAAAAAAAAAAAAAAAAAAAAAAAAAAAAAAAAAAAAAAAAAAAAAAAAAAAAAAAAAAAAAAAAAAAAAAAAAAAAAAAAAAAAAAAAAAAAAAAAAAAAAAAAAAAAAAAAAAAAAAAAAAAAAAAAAAAAAAAAAAAAAAAAAAAAAAAAAAAAAAAAAAAAAAAAAAAAAAAAAAAAAAAAAAAAAAAAAAAAAAAAAAAAAAAAAAAAAAAAAAAAAAAAAAAAAAAAAAAAAAAAAAAAAAAAAAAAAAAAAAAAAAAAA//sQZAAAAFcA0qUEAAgAAA/woAABA3wPbBjBAAAaAGnXAgABADSoAgHA/cQR/DAN4xFjGqPqsBUFmwGZLYElw3lHvBoMv5uWS/+jAAAAAAGXVcFDZ0f+poGidKA2wk2888KH1OWee9D/+xBkCw9wrwHbBzBgAAOAGkXgAAHCsAtoB6wgAA8AaQAAAASAAAiVH0M1230JSslFgfeeWOEqbXjILlAyGv/8goYnIicYdftWEArAKGtcpOh28IVD2pU3//1f6arQoIKRi2OuTpsWAv/7EGQTj/CsAtkB7wgABkAKcAAAAQKwC2IMQCAAAoArAAAABElESA6hbu1Lw8VXoCBhNj/TsrdKoIsUaAZrcnSnUQBU5///9NGAqwJR0u9m/VkTIPPHHErJfUAQILEnd/b8dfTX6HoF//sQZByPEJUB2IMPGAAHQArBBCkAAjAJYgw0YAAugCqgAYgAcKIcD1bvkMkSPBAsxa2R0ux+qJf/+N/0Vx0ZuFzydXeovlyU7Ey3Eansc3TBQb//psZ2xVWmEmCJOJP74qtyVbmCo13/+xBkIw/wpAHXgfAYAAZgKpAIQgACaAdeDCQgACCA6gBxCACMdoklgEAAAB/V////0UAFUGLpXai6Hmb3rW19qUIlPPIFQ///Yr//So6MxEswfklS61pQTgdNdCskWG6rUECiCsCY9P/7EGQpj9CZAtcDDwgACcAa2AEiAYJsCVwMJEAAHYDqxBEkBO+p6zgGMDWqNKrujRM5YMDzjyre7qANBHv9l2l/c5SqpjfUKhkdIajkhAAC7hVD5hv6pFcDgxPX0/2a03pkoEgJ1nno//sQZC+PMKcCVoMGGAAJIDrUBEMBAlAJWgikQAAoAKoUIIwEGJvPIIIvFzgYl850PTrEAMBQPb9VeoGNqcVf0RpsYCYUGBStzLPe4BCLw/26j1HqW5XQ+4/cZiNC+KJgdyENJ9eipWD/+xBkNA8wnwXVgwYQAAlgSlAU4wACoAtWDCQgABmAquBwjAQhAbf+3/d6VV8hJgbmCqMkdlGjnlQuITaDerSE4BGiIAQqLM2HtqApgEECce5GNakIHXsHkrnqxUfAEHGH3v/V/rVVYP/7EGQ5j/CPC1WDARDQDABKQCHjAAIIB1YMLGAAIIEpgPUIAPPCBWT6mSosF86Bw8S9GsMDIoEACGPK6uX1aH//oJQhihnQ/tTqFM6w455QxqKABUCw0Agr/6Gav/0qIBokBG6m6Fyw//sQZEAPMJkB1IMrGAALoDqEHEIBAjAJVAeMYAAlAKpgYQAEHMOctC2uNoScpYKAEAoNSM7+W5ixteiAReFB0iLeg2/GjfZ+cUiAFYDvAmj+1GyzTSAAGgwkEi8MxSSYIsXDOvlaDEP/+xBkRQ8QigLUgyIIAA6AKnkJIwEB+A1ODCRAADOBKWDUGARRmc/xXTahFIggF16+O97/pS/RxM8yvrYHITQZSv/bsGiH/1oPogYNKsWxUytySoOy5Q1Wk4ASAZ/X0RqKAxg5ymFnLf/7EGRIjzCWAlODCBAADUBKNSXjAQHILU4MBENILYDpYNSMBCIyGB3kJZwoRSd1qARRn/3DtO3/6es3gFYGhcIZaqkRviR42+KZhBhU/rKEO9cZ+k/wBpplvV5lI/yze/NfbhRAzE+q//sQZE2PMIoC0oHrEAAJ4DoQLWAAAexBSAeEQ4AwgSjU9YwE/pe+hYz7clUZYF8Dgmw8ifcSGO8xtIDioAIRIgKO6kdgTTSQMMkX+lj1Je2mzXbK/vrPMC5clOCzrPqbp9QvgADWmOj/+xBkVA/whALSAesIAAjAOgBAIAACPAdGB7xAACuA58ERCADl9d4tqTc//VZJujT5KlZl1Vz6mUCinD8Ic9FZ7/+HbeoXb/0PEaTjpH+qiKaSysJVmjdAKBpmWi14BNVMbTF9VZQASP/7EGRbD/B7AdGB6xAACuBJ4GBjAAHcB0QHhEAIMQEnQQSIAAAWQgAMMf2lk/WRoHOFIznZFxoWp1JXqfb9LAAEht+hSQh4WLBYb0NliFTd6jdTfYuAhJ4EMW/VYsxKHdaf9/oIBCAj//sQZGIPMG4C0QHjEAANYDoIPSIBAeQJQge8QAAugKgg8QQEt36SyqjwbUBU493R6hWG0/QH36RVCkUHKPHK+KPYlT94Z8X+6quwDuDXd6WpLG3117+9SaZUbaAw9NMabbcJd6Akn0H/+xBkaQ/wcwJQgY8QAA1AScBgYgAB2DE+B4RCwDABJoGDCAAaJuDB36NT+/cYJiD7ErCGjEKkF0NipfgVuiNB0w6/9FmA3rtL/ZSuQlIZmKuK2VVmWwCt86M/YsPKC8JWdPqOdtVunv/7EGRvj3CBAc8DCRgADQA52EBCAQIICTwHtGAAFYEmwPMIBL+qXYEmFs/bHdlhmMMGvV1KXyUJCrf1W+uJC6RTcdX/TI1zV7exF1dEnQF0BE16etPRUjUafYIkDRlP32jNhtrvsvv6//sQZHgP8IgCTgHrAAAPQFmQYEEAAhgLOASIIAAhheZAsAhoSqYtqJPVU7nz9LzTHyfqK4KDQIzq9ta3NF6LNP6EHLKGxh1X76FD/oojgcBECo8tB4Qj8UJNUv6lumTbGYq39ytxF1P/+xBkfQ/wgAHOAekAAA7ASYBgQwAB3Ak0DCxAACmA5gD0iAAO/1Vj6AL2EM2/PDB4E841am+h6AeoQICas+lMPaVjJntyFYDNKhIf0PTLH8gpJRKqv9QSwyAGEJn55ba2HpNfSUAVAv/7EGSDD/CCAk0B7wgADOBJcGDjAAIkCTIHpGAANgDlgQSIAIDCDJj76T3q+z0rJABAtKv0W9GlfYfWF2tfUhGshvlrL4i0a2EkA4gDJHRhn0fs/6GMBoK6iu+tsn/fkcVsWNToMKMf//sQZIcPMHgCTIHmGAAIAElwYQIAAdwNLgw0YAA0gOXVhIwE/sy36kgEwE/19vZu/1EpokFHd3X9wDOuin8WhBqVFAPjkLx+Ofc88+ltEqCGBNDjf3WrMc/R9CqjGpiYKH7+up+7Ne//+xBkj48wegHLgwkQAA7AOUBgQAAB0AcsBhggACwBZZWEgAR3e5VaqQ9YIGvpv+x1BGzKCBB9l2xAg0bwOItteV0HABRQFwlYMmv8S+3VJUGQGMb/EvNaEfQSABIACaAsC6b/ntaYJP/7EGSVj/CBAcqCCRgADkA5MGFhAAIUCyYHhEAAOYEkgPQIAELXGlLeg4VR7SNEKr1ZB0qNECAEmOp9P0LhiAMyBhQaNeuu3yMJuetubQBgAyiAnf/xdGhS4HTH7kW4PXr3zOPK3kPR//sQZJiB8H8CygMCAAANwFkQQEEAAbgJMQgcQCAlgSTBhYQA4sSAVAQZSiQiKWAAFsgIgNqH9NDMUxa48dprMTGrAACEAXIE6j/t/rKiUBFQaOo/v4T8AMF/SgqGEGoGULADRP/H9jf/+xBkoA+wgAJJgwsYAAzASUU94QEBvAkmB7wAACWBJNWDCATr9Fn////////////+kwAAAAoNAgfYAEAiyiaQ8n+rb9zOSgKAEyG24AAQkAAkQdcCM/9/4iDRhbtykAAAews4/n/6///7EGSoD/BNAkmCAwgADWA48GChAAIMCSIHjEAALwFjwPSAAP///////////9P/roh+cRByf/7iSv0VwKYcweqAAAA9SehWft/1+77f/////////9MAAAABXBxmh6dODab+//U3Zoo///sQZLAPEH0ByAMJGAAJwDjgYWEAAiAJIAegYAAyAOUk9IQE////////6ft5X/erSB4AlYAAA0gnNCK5munyVCOnV+v///3///3s29//6vcr1XVwAAAABmgz0KcEvGnv0Vu9MC+EFH7/+xBkto9wWQHIgicQAAvASTgxIAECSAscB7AgACIBI4D1hAB//////////////+7/SoAAAHWBAh0AAAwIKUdwHMZO//6Eav///////t//u/d+izrgGAEGP/////////////9n/0/qgP/7EGS/gXCGAUgrARAICkA5BSRAAQIsCSCsPCAgFIDkYJEEBQAEuBxga7/6/////////3/7P0//8hR9EAAAIgtGW2LaBxUypm5PT2q79fn+5d+32PparnQ0jHXSjjjtk222pQQbeQco//sQZMiJcLYCSMsLEAgKwCkIPAABAcQHHqwsQCAOgKPUsAAHcsVCF1SXRz3bDdxZSDKYAHwDG8AAAAAI4eM8AAAACEEGQEFo9H/+v///2f///5r1x3o9X+jpfSY/VArqgAABMgyEPAP/+xBk0IFwtAHGgesIAAfASPgtYAEBsAkfDCQAIBQBI1TzAAaf////////////92nZ+l6bv+qvAApAZSYjf///////////1f//dmpMQU1FMy45OS41GguHv///////9Ho/f/7tDvZtPP/7EGTaDXCSAcfLAgAIFYBIxT0gAAFsBxwsHAAgEIDjVPMABMG+5Ga0dRvTAAADoUeABYYdjq////////////3f83//rkxBTUUzLjk5LjWqqqqqqqqqqsAAAAAPAARQAZ//7P+n//+r//sQZOAP8KcBxiniAAAHADj4YCABgxgJFgwYABAMAORAkIAG//7Oj33+J0i2pfUq/4wOeuAPAUN/////////////0IEMTEFNRTMuOTkuNaqqqqqqqqqqqqqqqqqqqqqqqqrAAAAAXib/+xBk5g9w+wJFKysABAdAOQg8IAGBGAcWB5gAAEkBItTzAABoj///////////////9cACwJuP/////////////////rpMQU1FMy45OS41qqqqqqqqqqqqqqqqqqqqqqqqqqqqqoAAAP/7EGTnD3A2AcaqBgAMBYBI9RhgAYLABxYHrAAASwDi1JMAAABsDzinQWd//////////+3+oTv//////////7/////0VUxBTUUzLjk5LjVVVVVVVVVVVVVVVVVVVVVVVVVVVVVVVVVV//sQZO6HcMMBxSsHAAAFoDjlLEABhrAHDgwEAAASAOPg8IAGVVVVVVVVVVVVVVVVVVVVVVVVVVVVVYAAAAALFREBYKlqTEFNRTMuOTkuNaqqqqqqqqqqqqqqqqqqqqqGB///////+r//+xBk5IdwPAHGwgEACAZgOPgwIAEDGAcUB4AAAAaA40AwgAT////////168ihj////////2f//Q5n//Tq4xrr+d9+9FVMQU1FMy45OS41VVVVVVVVVVVVVVVVVVVVVVVVVVVVVVVVVf/7EGTyB/A1AkYqAgAMFCAosBwAAACMByMGBAAgPoDjAJCAAFVVVVVVBCv/////////////1aUwP///////////////6UxBTUUzLjk5LjVVVVVVVVVVVVVVVVVVVVVVVVVVVVVVVVVV//sQZPeHcNcBRQEgAAAFADjlJCABgHgHIQSEACBAgOMAkIAAVVVVVVVVVVVVVVVVVVVVVVVVVVVVVVVVVVVVVVWPPEwVTEFNRTMuOTkuNVVVVVVVVVVVVVVVVVVVVVVVVVVVVVVVVVX/+xBE9odwNwHHwSEACBpgKJAYAAAB1AkapIgAEAiAZBQQAAVVVVVVVVVVVVVVVVVVVVVVFf////////////6P///+pExMQU1FMy45OS41qqqqqqqqqqqqqqqqqqqqqqqqqqqqqqqqqv/7EGTxB/A2AcfB4QAIDWAY0AQAAAB8ByUEhAAwOgDjACAABKqqqqqqqqqqqqqqqqqqqqqqqqqqqqqqqqqqqqqqqqpaKkxBTUUzLjk5LjWqqqqqqqqqqqqqqqqqqqqqqqqqqqqqqqqq//sQZO+H8DQByMGBAAwA4AjQAAABQaQFFgSAAAA6gCMAAAAAqqqqqqqqqqqqqqqqqqqqqqqqEP///////////////1y1TEFNRTMuOTkuNVVVVVVVVVVVVVVVVVVVVVVVVVVVVVVVVVX/+xBk4wfwLwDJQKAADgEAKNAIAAEAXAceowQAMAKAI0AAAARVVVVVVVVVVVVVVVVVVVVVVVVVVVVVVVVVVVVVVVVVVVVMQU1FMy45OS41VVVVVVVVVVVVVVVVVVVVVVVVVVVVVVVVVf/7EGTyj/CIAcWA4QAAAMAIwAAAAULsBRQDAAAAAAA/wAAABFVVVVVVVVVVVVVVVVVVVVVVVVVVVVVVVVVVVVVVVVVVyUxBTUUzLjk5LjVVVVVVVVVVVVVVVVVVVVVVVVVVVVVVVVVV//sQZOuP8G4BxYBAAAAAoAjgAAABAbQFGAGAAAAAAD/AAAAEVVVVVVVVVVVVVVVVVVVVVVVVVVVVVVVVVVVVVVVVVVVVTEFNRTMuOTkuNVVVVVVVVVVVVVVVVVVVVVVVVVVVVVVVVVX/+xBk34/wBwFHAEAACADACNAAAAFAHAEaAAAAKAMAI0AAAAVVVVVVVVVVVVVVVVVVVVVVVVVVVVVVVVVVVVVVVVVVVVVMQU1FMy45OS41VVVVVVVVVVVVVVVVVVVVVVVVVVVVVVVVVf/7EETmj/AFAEeAAAAID+AowAwAAAAUAR4AAAAgAwAjgAAABVVVVVVVVVVVVVVVVVVVVVVVVVVVVVVVVVVVVVVVVVVVVUxBTUUzLjk5LjVVVVVVVVVVVVVVVVVVVVVVVVVVVVVVVVVV//sQZN6P8AAAf4AAAAgAoAjgAAABABQBIgAAACAAAD/AAAAEVVVVVVVVVVVVVVVVVVVVVVVVVVVVVVVVVVVVVVVVVVVVTEFNRTMuOTkuNVVVVVVVVVVVVVVVVVVVVVVVVVVVVVVVVVX/+xBk5Q/wbQBGAAAAAAAAD/AAAAEAGAEaAAAAKAAAP8AAAARVVVVVVVVVVVVVVVVVVVVVVVVVVVVVVVVVVVVVVVVVVVVMQU1FMy45OS41VVVVVVVVVVVVVVVVVVVVVVVVVVVVVVVVVf/7EGTdj/AAAH+AAAAIAAAP8AAAAQAAAf4AAAAgAAA/wAAABFVVVVVVVVVVVVVVVVVVVVVVVVVVVVVVVVVVVVVVVVVVVUxBTUUzLjk5LjVVVVVVVVVVVVVVVVVVVVVVVVVVVVVVVVVV//sQZN4P8AYARoAAAAoAAA/wAAABAAAB/gAAACAAAD/AAAAEVVVVVVVVVVVVVVVVVVVVVVVVVVVVVVVVVVVVVVVVVVVVTEFNRTMuOTkuNVVVVVVVVVVVVVVVVVVVVVVVVVVVVVVVVVX/+xBE3Y/wAAB/gAAACAAAD/AAAAEAAAH+AAAAIAAAP8AAAARVVVVVVVVVVVVVVVVVVVVVVVVVVVVVVVVVVVVVVVVVVVVMQU1FMy45OS41VVVVVVVVVVVVVVVVVVVVVVVVVVVVVVVVVf/7EGTdj/AAAH+AAAAIAAAP8AAAAQAAAf4AAAAgAAA/wAAABFVVVVVVVVVVVVVVVVVVVVVVVVVVVVVVVVVVVVVVVVVVVUxBTUUzLjk5LjVVVVVVVVVVVVVVVVVVVVVVVVVVVVVVVVVV//sQZN2P8AAAf4AAAAgAAA/wAAABAAAB/gAAACAAAD/AAAAEVVVVVVVVVVVVVVVVVVVVVVVVVVVVVVVVVVVVVVVVVVVVTEFNRTMuOTkuNVVVVVVVVVVVVVVVVVVVVVVVVVVVVVVVVVX/+xBk3Y/wAAB/gAAACAAAD/AAAAEAAAH+AAAAIAAAP8AAAARVVVVVVVVVVVVVVVVVVVVVVVVVVVVVVVVVVVVVVVVVVVVMQU1FMy45OS41VVVVVVVVVVVVVVVVVVVVVVVVVVVVVVVVVf/7EGTdj/AAAH+AAAAIAAAP8AAAAQAAAf4AAAAgAAA/wAAABFVVVVVVVVVVVVVVVVVVVVVVVVVVVVVVVVVVVVVVVVVVVUxBTUUzLjk5LjVVVVVVVVVVVVVVVVVVVVVVVVVVVVVVVVVV//sQZN2P8AAAf4AAAAgAAA/wAAABAAAB/gAAACAAAD/AAAAEVVVVVVVVVVVVVVVVVVVVVVVVVVVVVVVVVVVVVVVVVVVVTEFNRTMuOTkuNVVVVVVVVVVVVVVVVVVVVVVVVVVVVVVVVVX/+xBk3Y/wAAB/gAAACAAAD/AAAAEAAAH+AAAAIAAAP8AAAARVVVVVVVVVVVVVVVVVVVVVVVVVVVVVVVVVVVVVVVVVVVVMQU1FMy45OS41VVVVVVVVVVVVVVVVVVVVVVVVVVVVVVVVVf/7EGTdj/AAAH+AAAAIAAAP8AAAAQAAAf4AAAAgAAA/wAAABFVVVVVVVVVVVVVVVVVVVVVVVVVVVVVVVVVVVVVVVVVVVUxBTUUzLjk5LjVVVVVVVVVVVVVVVVVVVVVVVVVVVVVVVVVV//sQRN2P8AAAf4AAAAgAAA/wAAABAAAB/gAAACAAAD/AAAAEVVVVVVVVVVVVVVVVVVVVVVVVVVVVVVVVVVVVVVVVVVVVTEFNRTMuOTkuNVVVVVVVVVVVVVVVVVVVVVVVVVVVVVVVVVX/+xBk3Y/wAAB/gAAACAAAD/AAAAEAAAH+AAAAIAAAP8AAAARVVVVVVVVVVVVVVVVVVVVVVVVVVVVVVVVVVVVVVVVVVVVMQU1FMy45OS41VVVVVVVVVVVVVVVVVVVVVVVVVVVVVVVVVf/7EETdj/AAAH+AAAAIAAAP8AAAAQAAAf4AAAAgAAA/wAAABFVVVVVVVVVVVVVVVVVVVVVVVVVVVVVVVVVVVVVVVVVVVUxBTUUzLjk5LjVVVVVVVVVVVVVVVVVVVVVVVVVVVVVVVVVV//sQZN2P8AAAf4AAAAgAAA/wAAABAAAB/gAAACAAAD/AAAAEVVVVVVVVVVVVVVVVVVVVVVVVVVVVVVVVVVVVVVVVVVVVTEFNRTMuOTkuNVVVVVVVVVVVVVVVVVVVVVVVVVVVVVVVVVX/+xBk3Y/wAAB/gAAACAAAD/AAAAEAAAH+AAAAIAAAP8AAAARVVVVVVVVVVVVVVVVVVVVVVVVVVVVVVVVVVVVVVVVVVVVMQU1FMy45OS41VVVVVVVVVVVVVVVVVVVVVVVVVVVVVVVVVf/7EGTdj/AAAH+AAAAIAAAP8AAAAQAAAf4AAAAgAAA/wAAABFVVVVVVVVVVVVVVVVVVVVVVVVVVVVVVVVVVVVVVVVVVVUxBTUUzLjk5LjVVVVVVVVVVVVVVVVVVVVVVVVVVVVVVVVVV//sQZN2P8AAAf4AAAAgAAA/wAAABAAAB/gAAACAAAD/AAAAEVVVVVVVVVVVVVVVVVVVVVVVVVVVVVVVVVVVVVVVVVVVVTEFNRTMuOTkuNVVVVVVVVVVVVVVVVVVVVVVVVVVVVVVVVVX/+xBk3Y/wAAB/gAAACAAAD/AAAAEAAAH+AAAAIAAAP8AAAARVVVVVVVVVVVVVVVVVVVVVVVVVVVVVVVVVVVVVVVVVVVVMQU1FMy45OS41VVVVVVVVVVVVVVVVVVVVVVVVVVVVVVVVVf/7EETdj/AAAH+AAAAIAAAP8AAAAQAAAf4AAAAgAAA/wAAABFVVVVVVVVVVVVVVVVVVVVVVVVVVVVVVVVVVVVVVVVVVVUxBTUUzLjk5LjVVVVVVVVVVVVVVVVVVVVVVVVVVVVVVVVVV//sQRN2P8AAAf4AAAAgAAA/wAAABAAAB/gAAACAAAD/AAAAEVVVVVVVVVVVVVVVVVVVVVVVVVVVVVVVVVVVVVVVVVVVVTEFNRTMuOTkuNVVVVVVVVVVVVVVVVVVVVVVVVVVVVVVVVVX/+xBk3Y/wAAB/gAAACAAAD/AAAAEAAAH+AAAAIAAAP8AAAARVVVVVVVVVVVVVVVVVVVVVVVVVVVVVVVVVVVVVVVVVVVVMQU1FMy45OS41VVVVVVVVVVVVVVVVVVVVVVVVVVVVVVVVVf/7EGTdj/AAAH+AAAAIAAAP8AAAAQAAAf4AAAAgAAA/wAAABFVVVVVVVVVVVVVVVVVVVVVVVVVVVVVVVVVVVVVVVVVVVUxBTUUzLjk5LjVVVVVVVVVVVVVVVVVVVVVVVVVVVVVVVVVV//sQZN2P8AAAf4AAAAgAAA/wAAABAAAB/gAAACAAAD/AAAAEVVVVVVVVVVVVVVVVVVVVVVVVVVVVVVVVVVVVVVVVVVVVTEFNRTMuOTkuNVVVVVVVVVVVVVVVVVVVVVVVVVVVVVVVVVX/+xBE3Y/wAAB/gAAACAAAD/AAAAEAAAH+AAAAIAAAP8AAAARVVVVVVVVVVVVVVVVVVVVVVVVVVVVVVVVVVVVVVVVVVVVMQU1FMy45OS41VVVVVVVVVVVVVVVVVVVVVVVVVVVVVVVVVf/7EGTdj/AAAH+AAAAIAAAP8AAAAQAAAf4AAAAgAAA/wAAABFVVVVVVVVVVVVVVVVVVVVVVVVVVVVVVVVVVVVVVVVVVVUxBTUUzLjk5LjVVVVVVVVVVVVVVVVVVVVVVVVVVVVVVVVVV//sQZN2P8AAAf4AAAAgAAA/wAAABAAAB/gAAACAAAD/AAAAEVVVVVVVVVVVVVVVVVVVVVVVVVVVVVVVVVVVVVVVVVVVVTEFNRTMuOTkuNVVVVVVVVVVVVVVVVVVVVVVVVVVVVVVVVVX/+xBk3Y/wAAB/gAAACAAAD/AAAAEAAAH+AAAAIAAAP8AAAARVVVVVVVVVVVVVVVVVVVVVVVVVVVVVVVVVVVVVVVVVVVVMQU1FMy45OS41VVVVVVVVVVVVVVVVVVVVVVVVVVVVVVVVVf/7EGTdj/AAAH+AAAAIAAAP8AAAAQAAAf4AAAAgAAA/wAAABFVVVVVVVVVVVVVVVVVVVVVVVVVVVVVVVVVVVVVVVVVVVUxBTUUzLjk5LjVVVVVVVVVVVVVVVVVVVVVVVVVVVVVVVVVV//sQRN2P8AAAf4AAAAgAAA/wAAABAAAB/gAAACAAAD/AAAAEVVVVVVVVVVVVVVVVVVVVVVVVVVVVVVVVVVVVVVVVVVVVTEFNRTMuOTkuNVVVVVVVVVVVVVVVVVVVVVVVVVVVVVVVVVX/+xBk3Y/wAAB/gAAACAAAD/AAAAEAAAH+AAAAIAAAP8AAAARVVVVVVVVVVVVVVVVVVVVVVVVVVVVVVVVVVVVVVVVVVVVMQU1FMy45OS41VVVVVVVVVVVVVVVVVVVVVVVVVVVVVVVVVf/7EGTdj/AAAH+AAAAIAAAP8AAAAQAAAf4AAAAgAAA/wAAABFVVVVVVVVVVVVVVVVVVVVVVVVVVVVVVVVVVVVVVVVVVVUxBTUUzLjk5LjVVVVVVVVVVVVVVVVVVVVVVVVVVVVVVVVVV//sQZN2P8AAAf4AAAAgAAA/wAAABAAAB/gAAACAAAD/AAAAEVVVVVVVVVVVVVVVVVVVVVVVVVVVVVVVVVVVVVVVVVVVVTEFNRTMuOTkuNVVVVVVVVVVVVVVVVVVVVVVVVVVVVVVVVVX/+xBk3Y/wAAB/gAAACAAAD/AAAAEAAAH+AAAAIAAAP8AAAARVVVVVVVVVVVVVVVVVVVVVVVVVVVVVVVVVVVVVVVVVVVVMQU1FMy45OS41VVVVVVVVVVVVVVVVVVVVVVVVVVVVVVVVVf/7EGTdj/AAAH+AAAAIAAAP8AAAAQAAAf4AAAAgAAA/wAAABFVVVVVVVVVVVVVVVVVVVVVVVVVVVVVVVVVVVVVVVVVVVUxBTUUzLjk5LjVVVVVVVVVVVVVVVVVVVVVVVVVVVVVVVVVV//sQRN2P8AAAf4AAAAgAAA/wAAABAAAB/gAAACAAAD/AAAAEVVVVVVVVVVVVVVVVVVVVVVVVVVVVVVVVVVVVVVVVVVVVTEFNRTMuOTkuNVVVVVVVVVVVVVVVVVVVVVVVVVVVVVVVVVX/+xBk3Y/wAAB/gAAACAAAD/AAAAEAAAH+AAAAIAAAP8AAAARVVVVVVVVVVVVVVVVVVVVVVVVVVVVVVVVVVVVVVVVVVVVMQU1FMy45OS41VVVVVVVVVVVVVVVVVVVVVVVVVVVVVVVVVf/7EGTdj/AAAH+AAAAIAAAP8AAAAQAAAf4AAAAgAAA/wAAABFVVVVVVVVVVVVVVVVVVVVVVVVVVVVVVVVVVVVVVVVVVVVVVVVVVVVVVVVVVVVVVVVVVVVVVVVVVVVVVVVVVVVVVVVVV//sQRN2P8AAAf4AAAAgAAA/wAAABAAAB/gAAACAAAD/AAAAEVVVVVVVVVVVVVVVVVVVVVVVVVVVVVVVVVVVVVVVVVVVVVVVVVVVVVVVVVVVVVVVVVVVVVVVVVVVVVVVVVVVVVVVVVVX/+xBk3Y/wAAB/gAAACAAAD/AAAAEAAAH+AAAAIAAAP8AAAARVVVVVVVVVVVVVVVVVVVVVVVVVVVVVVVVVVVVVVVVVVVVVVVVVVVVVVVVVVVVVVVVVVVVVVVVVVVVVVVVVVVVVVVVVVf/7EGTdj/AAAH+AAAAIAAAP8AAAAQAAAf4AAAAgAAA/wAAABFVVVVVVVVVVVVVVVVVVVVVVVVVVVVVVVVVVVVVVVVVVVVVVVVVVVVVVVVVVVVVVVVVVVVVVVVVVVVVVVVVVVVVVVVVV//sQZN2P8AAAf4AAAAgAAA/wAAABAAAB/gAAACAAAD/AAAAEVVVVVVVVVVVVVVVVVVVVVVVVVVVVVVVVVVVVVVVVVVVVVVVVVVVVVVVVVVVVVVVVVVVVVVVVVVVVVVVVVVVVVVVVVVX/+xBk3Y/wAAB/gAAACAAAD/AAAAEAAAH+AAAAIAAAP8AAAARVVVVVVVVVVVVVVVVVVVVVVVVVVVVVVVVVVVVVVVVVVVVVVVVVVVVVVVVVVVVVVVVVVVVVVVVVVVVVVVVVVVVVVVVVVf/7EGTdj/AAAH+AAAAIAAAP8AAAAQAAAf4AAAAgAAA/wAAABFVVVVVVVVVVVVVVVVVVVVVVVVVVVVVVVVVVVVVVVVVVVVVVVVVVVVVVVVVVVVVVVVVVVVVVVVVVVVVVVVVVVVVVVVVV",
"G2": "data:audio/mp3;base64,//uQZAAAAAAAAAAAAAAAAAAAAAAAAAAAAAAAAAAAAAAAAAAAWGluZwAAAA8AAABdAAAnaQACBQgLDRATFhgbHiEjJiYpLC4xNDc5PD9CREdKSk1PUlVYWl1gY2Voa25ucHN2eXt+gYSGiYyPkZSUl5qcn6Klp6qtsLK1uLi7vcDDxsjLztHT1tnc3N7h5Ofp7O/y9Pf6/f8AAAA8TEFNRTMuOTlyBK8AAAAALFsAADUgJAJATQABzAAAJ2mLz6ypAAAAAAAAAAAAAAAAAAAAAAAAAAAAAAAAAAAAAAAAAAAAAAAAAAAAAAAAAAAAAAAAAAAAAAAAAAAAAAAAAAAAAAAAAAAAAAAAAAAAAAAAAAAAAAAAAAAAAAAAAAAAAAAAAAAAAAAAAAAAAAAAAAAAAAAAAAAAAAAAAAAAAAAAAAAAAAAAAAAAAAAAAAAAAAAAAAAAAAAAAAAAAAAAAAAAAAAAAAAAAAAAAAAAAAAAAAAAAAAAAAAAAAAAAAAAAAAAAAAAAAAAAAAAAAAAAAAAAAAAAAAAAAAAAAAAAAAAAAAA//sQZAAAAG0A0c0EAAgAAA/woAABBBhdahihAAAaAGlXAgABAlAAIAAANB97gx///1gNjoCo3DIbNzO6s+pobySV8h3SVhfEBdJMM8q2IXf6YpAAAAAADLriAC2sd+5h0Uc4FH1utNT/+xBkB49wngHbByRAAANgGmXgAAHCMAtoBbwgAA2AKeAAAAbQcV50WgAAEzAWK6ORDb1blFNd2Hh7DwNIUkAty64jKFwx+iFAo5IeESz6WHPmyi6nIQAAFOYiWKMgi+vWoIyB44yeNP/7EGQTjxCmAdkDCxgAA2AalQAjAUKkB2IMPGAAJwBqVAAAAIXNt72qSnAigo//Z9dn/5eDVB7zF+nC70qOuc4s3K01P51AAAQgBQj/r6VCqCmzv9tfk2kElXVm9bBIxCV/7vRq//yl//sQZBoPEJUC2IIPCAAIIEq4BEMBAcxLYggASoAqAOqUEQwAMgng5zM/1lL/qXOU+QId6thKgACEAAg3+np/fVcHPE0f21H0LesvvPnkMFqLl5DqgH/+grRvuqWKCvCJjB/oYTrs0of/+xBkIg/wlBVYAiAaoAngKsgIKQECdAtcDDwAAB4A6gAgCABWpxfoRQgCgEgAih9Lfo6nXqRBJB2hEsbY824AnuslQhFOiKvVr0lAARQJXf5dgI0IBoFzO0X2LHMlSqCcs6lyU11AAf/7EGQoDzCQAtcB7wgADCBKmAhGAQKQC1oMDAAAHIErYBOgBgAIAu/d9P/RVG3SbqYi1/1mgp4CrGRut7qU7ACggj/9nSrMF9Dg5ei/YWD7mGDxS+7d19yKCwQf//eavgsoZAquyLQg//sQZC0PsKMB1oMJEAAJgAq0BOY1AmQzWgwEQsAZgSpgUQwEeDATtecbrZ9/00IJf/9H9FXEH9goFlciyKhd4ukyY2+klgDhT3///ZXpho6pCJa0N0iZcuh9ZRLkz9WiUF2M//7q/z3/+xBkMw/wlAHWAwYQAAaASmAlQgACXAdWDKxgABkA6YA1mABSaqDKA0EUY4kg+JWgV7wCHADcrt8cBQAAAIZD1s8CWk0jhlxzY6eGMoMkKm9ECTGsr/Vqx75LrrrqS2OscGEJN3Vzp//7EGQ7j/CFAtWDAwgACGA6QCRDAAI4C1YMMCAAI4DpQPWIABthddHYjILQrop/18hpU1nVUk+AnBCzhmy9TQU0miDTaSbuq0AQBDw/xZX9VUOIOKCpCQZuWdDLaT28wp93x6EwAyJI//sQZEOPcKcB1QMHGAAHADqkHOgBAhgJVAw8QAAugOjA14gAEjvu62b0JlgbEjyocjlz70FgFrS6ksAhsSFUFFd923be6hUJgWwFqED2xE5FQkDvhTb//XQiSiIs70Zn0kHxTb2607j/+xBkSQ+QfAJUAykQAAwgSiA94QACPAlODCBgACOA6nBzDAQUYFXjdcemYN2uGoehKRKeZ+3qbKf+pRygdhB+hY/WXNvWYQ5xAfNBeYJof9egKPkXb5tjEDCDOqLYqJ3rpp/pYUkBCP/7EGRPjxCRAtODBhAAC6A6RT0hAQHYB04MPEAAMwEpYPQMBDwt+7T0X2bfUirIcGVlu29ijXe1T+pg4ALANQiz+eDNaa//StsADBkB7pJiJYm7DwF/plAHAH/1p9O3Rpp7wAN4B4DO//sQZFSP8IsB0oIPGAAN4EnwYeMAAagJSgwMQAAsAOhA9ZgAhVa5wsqsUR2t1lAECAFADjgOfLftrT/QmAToWXCowfPFStoBX5OvqztBYDYFQ6A/3/Q/RS7APsBAAfTY36dkivoLoSz/+xBkWo8wewLSAgkAAAygSeBhAgABoAdIB6xgADKA6BUUjAQh/0MbMbzAo4VR+lbEMADEibQi+p4Wf1Zf6RgAFSQDqMAW/0N3L2jFYgD8UIXyAqkMlAo7upqpKgAQALgtgpVP+jxi7P/7EGRhjzBoAlIB7QgADaA59UDCAQHkB0QMLEAAJwDnQPEIAFiC61vqi3Ykddf6xgAUlIt0I6Gf7Xu/DKqAQY4TPE5y9xlz2bhj3V9mtuwOmEJ++1yP/RopOhYEFC1GnQdILmBhJ31d//sQZGmDcIcCUanpGAgOADn4LSMBAjgJQgesQAAoAOfgxRgEqjZBvAG1f6XaC1ShapQZEFZIB3HaRUMjHpArv/x0pJohaEf2I3x6QAUxqLGeilvrcpf1DYJ4JjVu7sPUpJbBbf66gIb/+xBkbg8wagJQAeIQAA6gObBEQgABxAs+B4ggADYA52D1iAQMJsQefRcMWKPZkSf+guwEcEFf26XWS4r//UfAvAwKePbuJxR9f3Jr/StsBqCJwh/ae3XPSF6NY6oaipQAbAiJdDSl3P/7EGR0DzB4Ak8B4gAAC6A6CDxDAYGUCzoHrAAAM4EnIYSIBK1ofvUH6FkhHAZXRD95VPQer/RMEgiHn6u1APv3jN2n1uPdTcBqIRb1+gO9yigCFAC4Hcec2+GOKvmP/WDiHAILfbgZ//sQZHuP8IQCzgMJCAALgDmQYMIAAgAJOASgYAAuASYA8wgAKfBmCmsr9y49NIUSQp/rUOKfhEv/vCj1MM2f/VWGMQZkG4xHszJgc481+6pgQALbIzhGmf5V/kKn/62ZA4gMvmqcw4r/+xBkgY/whQLNAw8IAAkAOYBgwwABkAs2B5gAADmA5YD0hABxY04oMtZ5MgGURAlQn66obevoqSgIFIA+CPHI+/7pj1ddRggJJ5v+t9KmYvMnJARaYro0yFBNzdn0UQSQPbHvuuPBVf/7EGSJD/B8AkyDCRgADOBZYDxBAAHgBzAIJEAAO4DlQYSEACMXsHqAjC0/7OwUf+swADAgAA+BaAb/lm//1QGIVQPYDeX79ZPj7dP+lBRGggwFP79Fd+AF0EFCYNJqrbcHr76WfDzw//sQZI2D8IgCTcGJEAgNIFlgYWEAAggHLgSkIAAmgOVBhIwAZYe/MgENV8fTBcxXQU/RQFfR+3rlY0cZs9SNCKzJS+z2JqViAFoYHE45/SE9w8se/qlVHwKoZT9u17uzTprfcO8MT6f/+xBkk4PwewLNweYICAgAOVA8QgEB1AksB7RAADWBJMGDCACXW6UeUgAAUPkUgEv+KOiqJAVQAI6JMHTFD7ieLtdrs/6xAAJABckgDj//GUpeIlGJ8Dnd7kS2ygX/01QDZQBKFr/6jv/7EGSbjzB4AcoB6xAADsBJRWEiAQIYCSgMGGAAMQEkgYSIANrUMk50iCQmVR6MoSF0AjHsv/FiAAGI/AKwo//qRsWl38eYABiQzC9f9VUkABoAKkNoOxn9KHxqxCWAAZAAAoUDWf/T//sQZKAB8HMBzMICEAgKACkwPEIAAbgJKgwkQAA2ASQBhogA62FEvBIQxr7+j6acxqXx5MIQACgADrAPwad/oPvcSMAAAAERgPsAAAi0hs4ViI9X2f+pWnABSByKwBQCHhfBV7/UjZ7/+xBkqA8wSAHKgwAAAA3gOXk8wgEB1D0mDARDwCCBJRTzjATTf+c9P//////////owAAAABpDdG//////////////6QBgY2JKG/6Tjmm5jFkhO0xBTUAAAz0SYE/+nwFAAAFwTH8/6f/7EGSzA/B0AcorCxAIC6A44GFgAAGECyQMPAAAOQDjgYWIAP///////q/+31f/9X1f9OAACXgAcWL/5UEnbv+gpgGFVYAAAo4bABOl/2JPSGj/2U////2W//v7er+jXkudV+5DU6KA//sQZLqPMHwByAHiGAALwEjQYWIAAVAHIAwYQAArgKQg8IAEAAAA2gxVQAOqRdH9H/6YMAQbP/////////////6f///QTEFNRTMuOTkuNaqqqqqqqqqqqqqqqqqqqqpiARhFgAUT////+xBkxAMwjALJQw8ICAvASRg9IAEBzAkeDCQgADCBI5T1gAT////////+z///0QLsaIxd/////////////d//9WAAoLdMQU1FMy45OS41VVVVVVVVVVVVVVVVVYAAAABO87hCoKi////7EGTKATBEAseDCwAIBwBI0EDAAQHUByUHmCAgIAEk4LWABP//////93///3fuqgU7Ioi//////////////q+jACw/0kxBTUAAABhwb////////////9UAAAAAkRblKQwgf09Ps//+//sQZNiBcHMByUHiAAgLoEk5FKABAZAHIqwYQCAMgKOA8IAFzf9yf7U2RVR71Nt99X+6olYrrMqgNKL2se6y5chBAKVVLIBVITf9Hb/T1////6admxK0aHtfo2LPJV8ouvVqW/LW2O3/+xBk5YFwbgHHwgsACAbAKSgsAAFB2AsdDEAAIBIA4+DwgARYAAAAEIm7KIMojv/Kf39H/dd//7EfoQ58I1NfCCbULqvYydoA23eN7FY5lo9CyDhv/////////+///+/7s1+/f+lMQf/7EGTzgXDAAkYp7AAAEwA42DxAAAGYBxqsCAAgCQDjwLCABE1FVVVYXD/6P//////+z///V6v/R07P6otYAN5XPACGEoQOVf/////3f/9vFv2/7/uctH0yum92vOyZNJ0Aj/////////sQZPcD8FEBxqsGAAgXAEi1JSAAAbQHGQwIAAANgONAwQAG///d/+r/1XK/cb/Rxy2BX/////////////3f///9dBr9P/////v7f/d+nTdevV9XexFnpUPYpUZtXssIh6pMQU1FMy7/+xBk/4dxDgJFKwsAAAcgORQ8IAEBFAsdDDwAMEmBIxRjAAA5OS41qqqqqqqqqqqqqqqqqqqqqqqqqoAAAWBxDYAFgNpMQU1FMy45OS41qqqqqqqqqqqqqqqqqqqqqqqqqqqqqqqqqv/7EGTyh3AgAkcB4wAID+A4wCxAAAJICRinrAAADwDkIGCABKqqqqqqqqpwDt////////////+z016v/jmfSmgoAY1AVUxBTUUzLjk5LjVVVVVVVVVVVVUsAP////////////7f//o///sQZPQHcD8Bx0MBAAwP4DiwLCAAAiAJGKwIABAPgOOg8IAE9Rd3//////////////v//6IRQb////////////////9STEFNRTMuOTkuNaqqqqqqqqqqqqqqqqqqqqqqqqqqqqqqqqr/+xBk/gfwfwJGKMUAAAcAOQg8IAGEyAUQDAAAAAwA48DwgAaqqqqqqqqqqqqqqqqqqqqqqqqqqqqqqqqqqqqqqlIuCqpMQU1FMy45OS41qqqqqqqqqqqqqqqqqqqqqqqqqqqqqqqqqv/7EGT/j3EbAcQB4QAABqA4+DwgAQUEBxAHhAAAS4DiwGAAAKqqqqqqqqqqqqqqqqqqqqqqqqqqqqqqqsAAAABITtasqkxBTUUzLjk5LjWqqqqqqqqqqqqqqqqqqqqqqqqqqqqqqqqq//sQZOwHcKABxYEhAAABYDjQCCABAIQHIQeEACAMgOQgcIAEqqqqqqqqqqqqqqqqqqqqqqqqqqqjr///////////TiYiTEFNRTMuOTkuNaqqqqqqqqqqqqqqqqqqqqqqqqqqqqqqqqr/+xBE/4/w2QFEgYAAABWgKKAkAAACFAcWAwQAAHuA4kCwAACqqqqqqqqqqqqqqqqqqqqqqqqqqqqqqqqqqqqqqqqqxQpMQU1FMy45OS41qqqqqqqqqqqqqqqqqqqqqqqqqqqqqqqqqv/7EGTih/ApAccpIQAMAOAY4AAAAUCAByUEhAAwAAA/wAAABKqqqqqqqqqqqqqqqqqqqqqqqqqqqqqqqqqqqqqqqqpeSkxBTUUzLjk5LjWqqqqqqqqqqqqqqqqqqqqqqqqqqqqqqqqq//sQZOqHcKIBRQEAAAABQCjQDAABAFADHqEAADgGgGQUAAAFqqqqqqqqqqqqqqqqqqqqqqqqqqqqqqqqqqqqqqqqqqpNTEFNRTMuOTkuNVVVVVVVVVVVVVVVVVVVVVVVVVVVVVVVVVX/+xBk9g/wiQHFgMEAAA+gCMAAAAAALAcaAQQAIDoA4wAwAABVVVVVVVVVVVVVVVVVVVVVVVVVVVVVVVVVVVVVVVVVVUJMQU1FMy45OS41qqqqqqqqqqqqqqqqqqqqqqqqqqqqqqqqqv/7EGTfj/AGAMeAAAAKAQAo4AgAAQAcASAAAAAoAoAkAAAABKqqqqqqqqqqqqqqqqqqqqqqqqqqqqqqqqqqqqqqqqqqwkxBTUUzLjk5LjWqqqqqqqqqqqqqqqqqqqqqqqqqqqqqqqqq//sQZOIH8DIBx8EhAAgAoAjwAAABABQBIgAAACADACOAAAAFqqqqqqqqqqqqqqqqqqqqqqqqqqqqqqqqqqqqqqqqqqqqTEFNRTMuOTkuNaqqqqqqqqqqqqqqqqqqqqqqqqqqqqqqqqr/+xBk5A/wVQHGAGEAAADACOAAAAFALAMcAIAAKAAAP8AAAASqqqqqqqqqqqqqqqqqqqqqqqqqqqqqqqqqqqqqqqqqqqpMQU1FMy45OS41qqqqqqqqqqqqqqqqqqqqqqqqqqqqqqqqqv/7EGTej/AGAEcAAAAKAKAJEAAAAQAUAR4AAAAgAAA/wAAABKqqqqqqqqqqqqqqqqqqqqqqqqqqqqqqqqqqqqqqqqqqqkxBTUUzLjk5LjWqqqqqqqqqqqqqqqqqqqqqqqqqqqqqqqqq//sQZN6P8AUARwAAAAgAwAjgAAABQBQBHAAAACAAAD/AAAAEqqqqqqqqqqqqqqqqqqqqqqqqqqqqqqqqqqqqqqqqqqqqTEFNRTMuOTkuNaqqqqqqqqqqqqqqqqqqqqqqqqqqqqqqqqr/+xBE3g/wAAB/gAAACAAAD/AAAAEAAAH+AAAAIAKAI8AAAASqqqqqqqqqqqqqqqqqqqqqqqqqqqqqqqqqqqqqqqqqqqpMQU1FMy45OS41qqqqqqqqqqqqqqqqqqqqqqqqqqqqqqqqqv/7EGTeD/AAAH+AAAAIAAAP8AAAAQAUARoAAAAgAAA/wAAABKqqqqqqqqqqqqqqqqqqqqqqqqqqqqqqqqqqqqqqqqqqqkxBTUUzLjk5LjWqqqqqqqqqqqqqqqqqqqqqqqqqqqqqqqqq//sQZN4P8AAAf4AAAAgAAA/wAAABABgBGgAAACgAAD/AAAAEqqqqqqqqqqqqqqqqqqqqqqqqqqqqqqqqqqqqqqqqqqqqTEFNRTMuOTkuNaqqqqqqqqqqqqqqqqqqqqqqqqqqqqqqqqr/+xBk3Y/wAAB/gAAACAAAD/AAAAEAAAH+AAAAIAAAP8AAAASqqqqqqqqqqqqqqqqqqqqqqqqqqqqqqqqqqqqqqqqqqqpMQU1FMy45OS41qqqqqqqqqqqqqqqqqqqqqqqqqqqqqqqqqv/7EGTdj/AAAH+AAAAIAAAP8AAAAQAAAf4AAAAgAAA/wAAABKqqqqqqqqqqqqqqqqqqqqqqqqqqqqqqqqqqqqqqqqqqqkxBTUUzLjk5LjWqqqqqqqqqqqqqqqqqqqqqqqqqqqqqqqqq//sQZN2P8AAAf4AAAAgAAA/wAAABAAAB/gAAACAAAD/AAAAEqqqqqqqqqqqqqqqqqqqqqqqqqqqqqqqqqqqqqqqqqqqqTEFNRTMuOTkuNaqqqqqqqqqqqqqqqqqqqqqqqqqqqqqqqqr/+xBk3Y/wAAB/gAAACAAAD/AAAAEAAAH+AAAAIAAAP8AAAASqqqqqqqqqqqqqqqqqqqqqqqqqqqqqqqqqqqqqqqqqqqpMQU1FMy45OS41qqqqqqqqqqqqqqqqqqqqqqqqqqqqqqqqqv/7EGTdj/AAAH+AAAAIAAAP8AAAAQAAAf4AAAAgAAA/wAAABKqqqqqqqqqqqqqqqqqqqqqqqqqqqqqqqqqqqqqqqqqqqkxBTUUzLjk5LjWqqqqqqqqqqqqqqqqqqqqqqqqqqqqqqqqq//sQZN2P8AAAf4AAAAgAAA/wAAABAAAB/gAAACAAAD/AAAAEqqqqqqqqqqqqqqqqqqqqqqqqqqqqqqqqqqqqqqqqqqqqTEFNRTMuOTkuNaqqqqqqqqqqqqqqqqqqqqqqqqqqqqqqqqr/+xBE3Y/wAAB/gAAACAAAD/AAAAEAAAH+AAAAIAAAP8AAAASqqqqqqqqqqqqqqqqqqqqqqqqqqqqqqqqqqqqqqqqqqqpMQU1FMy45OS41qqqqqqqqqqqqqqqqqqqqqqqqqqqqqqqqqv/7EGTdj/AAAH+AAAAIAAAP8AAAAQAAAf4AAAAgAAA/wAAABKqqqqqqqqqqqqqqqqqqqqqqqqqqqqqqqqqqqqqqqqqqqkxBTUUzLjk5LjWqqqqqqqqqqqqqqqqqqqqqqqqqqqqqqqqq//sQZN2P8AAAf4AAAAgAAA/wAAABAAAB/gAAACAAAD/AAAAEqqqqqqqqqqqqqqqqqqqqqqqqqqqqqqqqqqqqqqqqqqqqTEFNRTMuOTkuNaqqqqqqqqqqqqqqqqqqqqqqqqqqqqqqqqr/+xBk3Y/wAAB/gAAACAAAD/AAAAEAAAH+AAAAIAAAP8AAAASqqqqqqqqqqqqqqqqqqqqqqqqqqqqqqqqqqqqqqqqqqqpMQU1FMy45OS41qqqqqqqqqqqqqqqqqqqqqqqqqqqqqqqqqv/7EGTdj/AAAH+AAAAIAAAP8AAAAQAAAf4AAAAgAAA/wAAABKqqqqqqqqqqqqqqqqqqqqqqqqqqqqqqqqqqqqqqqqqqqkxBTUUzLjk5LjWqqqqqqqqqqqqqqqqqqqqqqqqqqqqqqqqq//sQZN2P8AAAf4AAAAgAAA/wAAABAAAB/gAAACAAAD/AAAAEqqqqqqqqqqqqqqqqqqqqqqqqqqqqqqqqqqqqqqqqqqqqTEFNRTMuOTkuNaqqqqqqqqqqqqqqqqqqqqqqqqqqqqqqqqr/+xBk3Y/wAAB/gAAACAAAD/AAAAEAAAH+AAAAIAAAP8AAAASqqqqqqqqqqqqqqqqqqqqqqqqqqqqqqqqqqqqqqqqqqqpMQU1FMy45OS41qqqqqqqqqqqqqqqqqqqqqqqqqqqqqqqqqv/7EGTdj/AAAH+AAAAIAAAP8AAAAQAAAf4AAAAgAAA/wAAABKqqqqqqqqqqqqqqqqqqqqqqqqqqqqqqqqqqqqqqqqqqqkxBTUUzLjk5LjWqqqqqqqqqqqqqqqqqqqqqqqqqqqqqqqqq//sQZN2P8AAAf4AAAAgAAA/wAAABAAAB/gAAACAAAD/AAAAEqqqqqqqqqqqqqqqqqqqqqqqqqqqqqqqqqqqqqqqqqqqqTEFNRTMuOTkuNaqqqqqqqqqqqqqqqqqqqqqqqqqqqqqqqqr/+xBk3Y/wAAB/gAAACAAAD/AAAAEAAAH+AAAAIAAAP8AAAASqqqqqqqqqqqqqqqqqqqqqqqqqqqqqqqqqqqqqqqqqqqpMQU1FMy45OS41qqqqqqqqqqqqqqqqqqqqqqqqqqqqqqqqqv/7EETdj/AAAH+AAAAIAAAP8AAAAQAAAf4AAAAgAAA/wAAABKqqqqqqqqqqqqqqqqqqqqqqqqqqqqqqqqqqqqqqqqqqqkxBTUUzLjk5LjWqqqqqqqqqqqqqqqqqqqqqqqqqqqqqqqqq//sQZN2P8AAAf4AAAAgAAA/wAAABAAAB/gAAACAAAD/AAAAEqqqqqqqqqqqqqqqqqqqqqqqqqqqqqqqqqqqqqqqqqqqqTEFNRTMuOTkuNaqqqqqqqqqqqqqqqqqqqqqqqqqqqqqqqqr/+xBk3Y/wAAB/gAAACAAAD/AAAAEAAAH+AAAAIAAAP8AAAASqqqqqqqqqqqqqqqqqqqqqqqqqqqqqqqqqqqqqqqqqqqpMQU1FMy45OS41qqqqqqqqqqqqqqqqqqqqqqqqqqqqqqqqqv/7EGTdj/AAAH+AAAAIAAAP8AAAAQAAAf4AAAAgAAA/wAAABKqqqqqqqqqqqqqqqqqqqqqqqqqqqqqqqqqqqqqqqqqqqkxBTUUzLjk5LjWqqqqqqqqqqqqqqqqqqqqqqqqqqqqqqqqq//sQZN2P8AAAf4AAAAgAAA/wAAABAAAB/gAAACAAAD/AAAAEqqqqqqqqqqqqqqqqqqqqqqqqqqqqqqqqqqqqqqqqqqqqTEFNRTMuOTkuNaqqqqqqqqqqqqqqqqqqqqqqqqqqqqqqqqr/+xBE3Y/wAAB/gAAACAAAD/AAAAEAAAH+AAAAIAAAP8AAAASqqqqqqqqqqqqqqqqqqqqqqqqqqqqqqqqqqqqqqqqqqqpMQU1FMy45OS41qqqqqqqqqqqqqqqqqqqqqqqqqqqqqqqqqv/7EGTdj/AAAH+AAAAIAAAP8AAAAQAAAf4AAAAgAAA/wAAABKqqqqqqqqqqqqqqqqqqqqqqqqqqqqqqqqqqqqqqqqqqqkxBTUUzLjk5LjWqqqqqqqqqqqqqqqqqqqqqqqqqqqqqqqqq//sQZN2P8AAAf4AAAAgAAA/wAAABAAAB/gAAACAAAD/AAAAEqqqqqqqqqqqqqqqqqqqqqqqqqqqqqqqqqqqqqqqqqqqqTEFNRTMuOTkuNaqqqqqqqqqqqqqqqqqqqqqqqqqqqqqqqqr/+xBk3Y/wAAB/gAAACAAAD/AAAAEAAAH+AAAAIAAAP8AAAASqqqqqqqqqqqqqqqqqqqqqqqqqqqqqqqqqqqqqqqqqqqpMQU1FMy45OS41qqqqqqqqqqqqqqqqqqqqqqqqqqqqqqqqqv/7EGTdj/AAAH+AAAAIAAAP8AAAAQAAAf4AAAAgAAA/wAAABKqqqqqqqqqqqqqqqqqqqqqqqqqqqqqqqqqqqqqqqqqqqkxBTUUzLjk5LjWqqqqqqqqqqqqqqqqqqqqqqqqqqqqqqqqq//sQRN2P8AAAf4AAAAgAAA/wAAABAAAB/gAAACAAAD/AAAAEqqqqqqqqqqqqqqqqqqqqqqqqqqqqqqqqqqqqqqqqqqqqTEFNRTMuOTkuNaqqqqqqqqqqqqqqqqqqqqqqqqqqqqqqqqr/+xBk3Y/wAAB/gAAACAAAD/AAAAEAAAH+AAAAIAAAP8AAAASqqqqqqqqqqqqqqqqqqqqqqqqqqqqqqqqqqqqqqqqqqqpMQU1FMy45OS41qqqqqqqqqqqqqqqqqqqqqqqqqqqqqqqqqv/7EGTdj/AAAH+AAAAIAAAP8AAAAQAAAf4AAAAgAAA/wAAABKqqqqqqqqqqqqqqqqqqqqqqqqqqqqqqqqqqqqqqqqqqqkxBTUUzLjk5LjWqqqqqqqqqqqqqqqqqqqqqqqqqqqqqqqqq//sQZN2P8AAAf4AAAAgAAA/wAAABAAAB/gAAACAAAD/AAAAEqqqqqqqqqqqqqqqqqqqqqqqqqqqqqqqqqqqqqqqqqqqqTEFNRTMuOTkuNaqqqqqqqqqqqqqqqqqqqqqqqqqqqqqqqqr/+xBk3Y/wAAB/gAAACAAAD/AAAAEAAAH+AAAAIAAAP8AAAASqqqqqqqqqqqqqqqqqqqqqqqqqqqqqqqqqqqqqqqqqqqpMQU1FMy45OS41qqqqqqqqqqqqqqqqqqqqqqqqqqqqqqqqqv/7EGTdj/AAAH+AAAAIAAAP8AAAAQAAAf4AAAAgAAA/wAAABKqqqqqqqqqqqqqqqqqqqqqqqqqqqqqqqqqqqqqqqqqqqkxBTUUzLjk5LjWqqqqqqqqqqqqqqqqqqqqqqqqqqqqqqqqq//sQRN2P8AAAf4AAAAgAAA/wAAABAAAB/gAAACAAAD/AAAAEqqqqqqqqqqqqqqqqqqqqqqqqqqqqqqqqqqqqqqqqqqqqTEFNRTMuOTkuNaqqqqqqqqqqqqqqqqqqqqqqqqqqqqqqqqr/+xBk3Y/wAAB/gAAACAAAD/AAAAEAAAH+AAAAIAAAP8AAAASqqqqqqqqqqqqqqqqqqqqqqqqqqqqqqqqqqqqqqqqqqqpMQU1FMy45OS41qqqqqqqqqqqqqqqqqqqqqqqqqqqqqqqqqv/7EGTdj/AAAH+AAAAIAAAP8AAAAQAAAf4AAAAgAAA/wAAABKqqqqqqqqqqqqqqqqqqqqqqqqqqqqqqqqqqqqqqqqqqqqqqqqqqqqqqqqqqqqqqqqqqqqqqqqqqqqqqqqqqqqqqqqqq//sQRN2P8AAAf4AAAAgAAA/wAAABAAAB/gAAACAAAD/AAAAEqqqqqqqqqqqqqqqqqqqqqqqqqqqqqqqqqqqqqqqqqqqqqqqqqqqqqqqqqqqqqqqqqqqqqqqqqqqqqqqqqqqqqqqqqqr/+xBk3Y/wAAB/gAAACAAAD/AAAAEAAAH+AAAAIAAAP8AAAASqqqqqqqqqqqqqqqqqqqqqqqqqqqqqqqqqqqqqqqqqqqqqqqqqqqqqqqqqqqqqqqqqqqqqqqqqqqqqqqqqqqqqqqqqqv/7EGTdj/AAAH+AAAAIAAAP8AAAAQAAAf4AAAAgAAA/wAAABKqqqqqqqqqqqqqqqqqqqqqqqqqqqqqqqqqqqqqqqqqqqqqqqqqqqqqqqqqqqqqqqqqqqqqqqqqqqqqqqqqqqqqqqqqq//sQZN2P8AAAf4AAAAgAAA/wAAABAAAB/gAAACAAAD/AAAAEqqqqqqqqqqqqqqqqqqqqqqqqqqqqqqqqqqqqqqqqqqqqqqqqqqqqqqqqqqqqqqqqqqqqqqqqqqqqqqqqqqqqqqqqqqr/+xBk3Y/wAAB/gAAACAAAD/AAAAEAAAH+AAAAIAAAP8AAAASqqqqqqqqqqqqqqqqqqqqqqqqqqqqqqqqqqqqqqqqqqqqqqqqqqqqqqqqqqqqqqqqqqqqqqqqqqqqqqqqqqqqqqqqqqv/7EGTdj/AAAH+AAAAIAAAP8AAAAQAAAf4AAAAgAAA/wAAABKqqqqqqqqqqqqqqqqqqqqqqqqqqqqqqqqqqqqqqqqqqqqqqqqqqqqqqqqqqqqqqqqqqqqqqqqqqqqqqqqqqqqqqqqqq",
"Ab2": "data:audio/mp3;base64,//uQZAAAAAAAAAAAAAAAAAAAAAAAAAAAAAAAAAAAAAAAAAAAWGluZwAAAA8AAABdAAAnaQACBQgLDRATFhgbHiEjJiYpLC4xNDc5PD9CREdKSk1PUlVYWl1gY2Voa25ucHN2eXt+gYSGiYyPkZSUl5qcn6Klp6qtsLK1uLi7vcDDxsjLztHT1tnc3N7h5Ofp7O/y9Pf6/f8AAAA8TEFNRTMuOTlyBK8AAAAALFYAADUgJAJATQABzAAAJ2m8mgztAAAAAAAAAAAAAAAAAAAAAAAAAAAAAAAAAAAAAAAAAAAAAAAAAAAAAAAAAAAAAAAAAAAAAAAAAAAAAAAAAAAAAAAAAAAAAAAAAAAAAAAAAAAAAAAAAAAAAAAAAAAAAAAAAAAAAAAAAAAAAAAAAAAAAAAAAAAAAAAAAAAAAAAAAAAAAAAAAAAAAAAAAAAAAAAAAAAAAAAAAAAAAAAAAAAAAAAAAAAAAAAAAAAAAAAAAAAAAAAAAAAAAAAAAAAAAAAAAAAAAAAAAAAAAAAAAAAAAAAAAAAAAAAAAAAAAAAAAAAA//sQZAAAAGMDzoUYAAAAAA/woAABA8wxbBihAAAbACmXBAABCEHJk02OAgc/hj/9YFcuBKNxKGzdvU1vhaSY51csIj/csFS3UmBQ0f/rroAAAAAMOmXVSnen+RKqWLPayVKtnT40tRT/+xBkCQ9wpQHbBzxgAAXAGkTgAAECZD1qA4BGQBMAaNQAAARAKksCgAAAhQgEAdWvf/NQ3g3IyU9GH3jxIliIA9//+hV4PwakH29Rs9EiIaXM0pzpUNgGqTT//0QaCDIZ222toVp1HP/7EGQRj3CkAtkBjwAAAyAa0AAAAYKUR2IJAEUAFQAqVAAABFZBjlzvWJnLUiBId//4xWCjB5eYdq2tnssLFgiFyrBTi/71HmGAAFBGMt7P9eJKsKI81uSqmw7uMGWhQPx7NMJDX/////sQZBqPcKEB2IGxEAAKAEqoBMIAAkAHYAxAYAAeAOpAUIgA3/9CRCdAy4Fl1bdS6zFSFCGvqhMU763fZURUeS/t1fRVJJRL3KWy26M0uHD1x4dwlZ1reWBYAgAY0p7f5+iOJqDEzJr/+xBkII8wfgJYAisIAA1gOmAUQgACjAlaDLxAACYAa1AGJARqpmF1NYzPK2oi4+BCv/6N/0wECIB/AtVilkWPL5Bk67paT6wIwAAFEIqfb/5frpaEiDw7AbNXX6hj4mHW6bPgEyzoC//7EGQlDzCKAdcB8BAABmBKgAhGAAJEB1oMvCAALAEqUHEIBPAAAy3Jd/64maGcM4Zd+pbtMTljKmJpvI7hknoFVYkM1DxFDyCU6GBpiJ4un6/+gQAUQAQgO9OihAtINvGxOkgTiNh9//sQZCyPcKAC1oMPCAAIgAsEASMBApg1VgyEY4ADgGsABJgFSXkmM/+oKgBgIWCv//ufUszNwrpTaeKUCVTmJY85cTrprAMMQAIod9uh3X/GvsF6g0AvD41FZ4VFCNb7ydWvWA4BAAT/+xBkNQ9QjAHWAykQAAhAOtQVKQECQAtWDKQgACeA6vBwjAQpH+huim7mLEOMMUWnD7XFTtgXcZyO3UABgCAQHCg3x//1UPoToihuNZ9d9PhJbEkTPf1LrMAyUYocVUtjnDBgtUes9P/7EGQ8D3COAtUDDwAAC2BKmAhJAQJQB1QMJGAAI4DqEFEMBAgBvKb6+m7oLAABgNFIxG///SjFEnzLgWmhs1kxh2tAEqGKfoSteoECgAAwxh3Vf+1aXiEZK2MYeRW5za2PiMqEf+QG//sQZEGPcJMC1IMmAAALgDp4HaABAjwxUgy8QAAVgSqg96QEOAQAIIMqRc/8Z0/jVsGxIMHyutziEaVO6kkpLw1IJ2B+v/YvVK7wxe7NqpoDsAliehBim55HHHtQF6+hCUDgBcVgzf//+xBkSI8wiAJUAywQAAxAOogxYwECYAlODDxAACmA6ZDRLARR5Wbq1w8HvCPPNfon9kimuwIa/94oUIQKQNSzeptaiHXq1xpkwFGdZ6ULCRU53sH7+vUHgRBjfp4qyqhfdpFNLgM6gP/7EGRNDzCKAtQDDwgADQBKSBViAQIcB0wMLGAAOYEoAPUMAE/L9fGXOnTMatm3qYsdBSBlx3zukS/Mbv61hgFA43+mNUd7afQZgAAAZAOQMaoogUAaNNPZcb5dhZgsipXa6urzPIfT//sQZFAPMIgC0oHrEAAL4EolMaMBAgAzSgw0QAA4AShhBYgE/F+xhgxoO4NMGWjIZFJF7zieSSyr00oOAAhAMgGo/f/Ub9GlAlAoPnli989dg3VaL1/frlRhkE36eK2quMdSGCgQAIL/+xBkVI8wgQHSAe8QAAtgSfAlIwACKDVEB4RDgDcBKBUFjATMZgZEhfcKM4CM9AAAEACAgAIgKGfb/V//W9IEWCyp/FU6L9K3ciJBgAkIAgVW/R///1XACB5DA+mKF3VB/W81aRV/Xf/7EGRZD3BZAdIB5hAACOBKGDxAAQJAB0IHrEAAKADnQYMYADgOY+P/y4Z2SmUZspQNBUi4DUjTVm8JKljHq+vrEFAgaEEXAMxHVx4/gQYXOmmUCezUYWy0663TdrGKoUAF4EODAmoT//sQZGMPEIoC0IHrEAANIDoIPSIBAew1QAYEY4ArgScBg4wAUvoyGnI5BLzCNlqRVtpr6VQo+tbtRAHmQw5gNvudnDv6aoI5g3p0V9D49Op1jfIIfUnADbhn67qFHPU3fRqyD4CR9hH/+xBkaIMQgQNQwxEQCA6ASiwkowEBmAlADEBgADEBJ6DEDAT4tk30JeljmfTSGg5g0f9X2djtf0WGFdE3br/X1DONy83a7ZQxAK4dY/+4kK7qEVwYsZRWv1HOwan7aRpg3iLIu/jUZv/7EGRugzCFAc6BLxAADYA5kGEiAAH8B0EHmGAgK4DoUPMkBK9uipV9hEQfZCXfpGANtqDL9XoFupmIDIHbvJbmi/o1bfW+AGxjKOtDo8J69sZ9S/6hIAqBd/+1nYsVlwAIEgd4xrlo//sQZHQPMIwCTgHrEAAOwDnIPSEBAiQJNge8IAAvgSdg8QgEF2S9i8Z76EUIfCyyHZZ7vfW5pLv39LYwXoGpxuiEENodai+tXT6YuP2BpYTuXutchos311oqApAALILoaydf7qmfE///+xBkdw/wcALNge8IAA5AWXBhYgAB9AsyB6wgACsA5gDEhACoKUAdAx6Ovl0ZJrTm76TCC3EO/96CG2KnlxrNV9SWo3wXr5P/Yt5G0Kq0VZ4VKHYY9XCWogfNVFtiWEGwoEHT/l16YP/7EGR9j/B5DMyB4RCQCsBJcD1iAAGEBzIMBEAAMQDlQPeIAEXf0QaI2DprTevGqfaPkP6u31idHEPf7ex7lnDQBNGBIqp/6xZuvJRVlf+kgQIMc8j36kaWTj5MlAFsacDWFX/5/uLJ//sQZIYP8IoCy4MJAAAM4ElAYUIAAewHLgeIQAAmASVBBYgA/6EAAIfgRwmc/0o7LaYyDPAIAA6CoDL7u3JHv//UIABWAB6Dwd/61a5brgo5lBBfbPepdgm7PVXpMENQPH/vyptFI0X/+xBkjI/wiwJLgwMQAA3ASTBh4wACDAsqDDRAADiBZIGFhAD66rYskdFV+l9LsrtrLev39EwMEUHPv9uym3/VThCwi9/vxaqfiaj5g9hbRxnxTGIDMiq2j211joIEB/0v2+zr/rsDrP/7EGSPg/B+Ak1CCxgIDgA5MDziAAHkCSoHjCAANQFkQYeEABs3/qv2o/+szgJUZDlfynyL1J9P+hDWNQTM9Xp7JjJfxZVi4AQ0JiDaX9JzQypS1ld7M39JgAGQAAEPwT/rs9CLCCh1//sQZJQP8HIBygMGEAAMoEkQYQMAAfgHJgwkQAAhASSA8wwE3rP4g6GJcuEP0SiTgxvq9HX/QsNQArKdzFZN0qeyA3eASVSPoQAADICAjo0AEYYkYGA9EizLifrDKtaOfB40LFuhIAv/+xBknIUwhgJKqwIwCAwAOQA8QgABwAktDCRgIDAA5OD0iAQBih/6k03jKUINZ/t17f/VCEgDz4YoJG/9/2f6zgHiFR7mGHJ9elldX3f///////////q/+uAAAAAUwl0VIsAdnv+nRf/7EGSjARB/AkvKCQAIDOA5SClDAQHICSIMIGAAMQDjwPSAABT//////////b+hcJC1gAAFITYD3/r/0f/////////////VgAAAALkgDgATuJCjt//UktBUT0BMQU1FMy45OS41qqqq//sQZKkP8HkByAMJEAAKwDjgPEEAAZQFIAwEYAA3gONA8QgAqqqqqqqqqqqqqqqAAAAsFx1AAAAAMAMKACXCR1A3D7HVTEFNRTMuOTkuNVVVVVVVVVVVwAAAAFUxaY/+r///////////+xBksI/wVAJIgwUYAApAONA9IgABxAceB6wgAC2A40D1gAD/////9GAAAAA4KHAmQgjg6//////////////+j9Hf9KpMQU1FMy45OS41qqqqqqqqqqqqqqpAcCP7cr7X5L3f/9v//f/7EGS7AxCVAkerCxgIC0A5OTRAAQHABRwHjGAAIwDjQPOAAJ1tt+Pv9W73+lenWipv6XKOAwAEDUR//////////9H/XUxBTUXAAAAAbgL4ZH//////////T//////r3++XgsSj//////sQZMKBMI4CxysPAAgGYEjlMSABAugLJ6xgICAaAOOU8IAE////////////9OBiO/////////d+79v9v93b+hX7KJihTEFNRTMuOTkuNVVVVVVVVVVVVVVVVVVVVVVVVVVVVVVVVVX/+xBkyY/wVwJHAwYAAANAONA8wAEBJAccDBgAAAwA40CRAASAAAHAgWAAAAAugw3f////////////////6cAEg3S4DJVMQU1FMy45OS41VVVVVVVVVVVVVVVVVVVVVVVVVVVVVVVVVf/7EGTeD3CqAkaB5wAABuA4+DwgAYJUBxgHiAAACwDjAJEABFVVVVVVVVWAAALgkGAAAGgFTQh/////////////////6IYd///////////////0/qr6ygX////////0/r93/3+j2oqz//sQZOcHcKcCRisGAAAG4Dj4PCABATQJGQwIACAOAOOU8IAGv/mCwGX////////6/v0fejoVTboobGaW9W2nZFbRQZVAwdpMQU1FMy45OS41qqqqqqqqqqqqqqqqqqqqqqqqqqqqqqr/+xBk6IdwLwHGqWYACAbgOSQsIAEAlAchDAQAMA8A41TwgAaqqqqqqqqqqqrAAAAAgZtA///////////////9UFCuCDdMQU1FMy45OS41VVVVVVVVVVVVVVVVVVVVVVVVVVVVVVVVVf/7EGT2h3CxAcbDAQAIBkA5GCwgAQB8BxynhAAgQ4DjAHAAAFVVVVVVVVVVwAAAAEwGaDRn////////////Y7/7v/19aExBTUUzLjk5LjVVVVVVVVVVVVVVVVVVVVVVVVVVVVVVVVVV//sQZPUH8PIBRIFAAAAAgBkABAABAIQHGKWYACAvAOMAMAAAVVVVVVVVVVVVVVVVVVVVVVVVVVVVVVVVVVVVVYMsoDUqTEFNRTMuOTkuNaqqqqqqqqqqqqqqqqqqqqqqqqqqqqqqqqr/+xBk/YfwOgHHQeEACBHAKLAYAAACBAcapIgAAFqAooDwAACqqqqqqqqqqqqqqqqqqqqqqqqqqqqqqqqqqoAAAQ/OGqpMQU1FMy45OS41qqqqqqqqqqqqqqqqqqqqqqqqqqqqqqqqqv/7EGTuB/ApAcapIQAMFOAo2DwAAQB8ByEFhAAgCYDjwJCABKqqqqqqqqqqqqqqqqqqqloMOf////////////////9CakxBTUUzLjk5LjWqqqqqqqqqqqqqqqqqqqqqqqqqqqqqqqqq//sQZOqHcCoBxqkhAAwE4DjlGCABgBgBHAAAACg8gKNAUAAEqqqqqqqqqqqqqqqBXf/////////sv+//Z3VLIf/uu1ZVTEFNRTMuOTkuNVVVVVVVVVVVVVVVVVVVVVVVVVVVVVVVVVX/+xBk/49wigFFgKAAABRAOKAYAAADtAUSBIAAAAoA5BRggAZVVVVVVVXF3//////////////XF////////////////61MQU1FMy45OS41VVVVVVVVVVVVVVVVVVVVVVVVVVVVVVVVVf/7EETph3AwAchBYQAIDWA4wBwAAABMByChhAAwCIDkFCCABlVVVVVVVVVVVVVVVVVVVVVVVVVVVVVVVVVVVVVVVVVCVUxBTUUzLjk5LjVVVVVVVVVVVVVVVVVVVVVVVVVVVVVVVVVV//sQZOoH8DMByEEhAAgAoAjwAAABAiwHFgMAAAACgCPAAAAEVVVVVVVVVVVVVVVVVVVVVVVVVVVVVVVVVVVVVVVVVVVCTEFNRTMuOTkuNaqqqqqqqqqqqqqqqqqqqqqqqqqqqqqqqqr/+xBk4A/wDAHGgGEACADACOAAAAFAKAUaAYAAIAKAI4AAAASqqqqqqqqqqqqqqqqqqqqqqqqqqqqqqqqqqqqqqqqqqqpMQU1FMy45OS41qqqqqqqqqqqqqqqqqqqqqqqqqqqqqqqqqv/7EGThB/AgAMgoIAAOAMAI4AAAAUAgBRoBAAAgAwAjQAAABaqqqqqqqqqqqqqqqqqqqqqqqqqqqqqqqqqqqqqqqqqqqkxBTUUzLjk5LjWqqqqqqqqqqqqqqqqqqqqqqqqqqqqqqqqq//sQZOaP8AUASAAAAAgAoAkAAAABAewDGgCAACACgCPAAAAEqqqqqqqqqqqqqqqqqqqqqqqqqqqqqqqqqqqqqqqqqqqqTEFNRTMuOTkuNaqqqqqqqqqqqqqqqqqqqqqqqqqqqqqqqqr/+xBk6I/wpQFFAKAAAAAAD/AAAAEAGAEeAAAAKAAAP8AAAASqqqqqqqqqqqqqqqqqqqqqqqqqqqqqqqqqqqqqqqqqqqpMQU1FMy45OS41qqqqqqqqqqqqqqqqqqqqqqqqqqqqqqqqqv/7EGTrD/AGAEcAAAAKDCAY4AAAAAG8BxoBAAAAAAA/wAAABKqqqqqqqqqqqqqqqqqqqqqqqqqqqqqqqqqqqqqqqqqqqkxBTUUzLjk5LjWqqqqqqqqqqqqqqqqqqqqqqqqqqqqqqqqq//sQZN6P8AUASAAAAAgAAA/wAAABABQBHgAAACAAAD/AAAAEqqqqqqqqqqqqqqqqqqqqqqqqqqqqqqqqqqqqqqqqqqqqTEFNRTMuOTkuNaqqqqqqqqqqqqqqqqqqqqqqqqqqqqqqqqr/+xBE3g/wBQBHgAAACAAAD/AAAAEAAAH+AAAAIAAAP8AAAASqqqqqqqqqqqqqqqqqqqqqqqqqqqqqqqqqqqqqqqqqqqpMQU1FMy45OS41qqqqqqqqqqqqqqqqqqqqqqqqqqqqqqqqqv/7EGTdj/AAAH+AAAAIAAAP8AAAAQAAAf4AAAAgAAA/wAAABKqqqqqqqqqqqqqqqqqqqqqqqqqqqqqqqqqqqqqqqqqqqkxBTUUzLjk5LjWqqqqqqqqqqqqqqqqqqqqqqqqqqqqqqqqq//sQZN2P8AAAf4AAAAgAAA/wAAABAAAB/gAAACAAAD/AAAAEqqqqqqqqqqqqqqqqqqqqqqqqqqqqqqqqqqqqqqqqqqqqTEFNRTMuOTkuNaqqqqqqqqqqqqqqqqqqqqqqqqqqqqqqqqr/+xBk3Y/wAAB/gAAACAAAD/AAAAEAAAH+AAAAIAAAP8AAAASqqqqqqqqqqqqqqqqqqqqqqqqqqqqqqqqqqqqqqqqqqqpMQU1FMy45OS41qqqqqqqqqqqqqqqqqqqqqqqqqqqqqqqqqv/7EETdj/AAAH+AAAAIAAAP8AAAAQAAAf4AAAAgAAA/wAAABKqqqqqqqqqqqqqqqqqqqqqqqqqqqqqqqqqqqqqqqqqqqkxBTUUzLjk5LjWqqqqqqqqqqqqqqqqqqqqqqqqqqqqqqqqq//sQRN2P8AAAf4AAAAgAAA/wAAABAAAB/gAAACAAAD/AAAAEqqqqqqqqqqqqqqqqqqqqqqqqqqqqqqqqqqqqqqqqqqqqTEFNRTMuOTkuNaqqqqqqqqqqqqqqqqqqqqqqqqqqqqqqqqr/+xBk3Y/wAAB/gAAACAAAD/AAAAEAAAH+AAAAIAAAP8AAAASqqqqqqqqqqqqqqqqqqqqqqqqqqqqqqqqqqqqqqqqqqqpMQU1FMy45OS41qqqqqqqqqqqqqqqqqqqqqqqqqqqqqqqqqv/7EGTdj/AAAH+AAAAIAAAP8AAAAQAAAf4AAAAgAAA/wAAABKqqqqqqqqqqqqqqqqqqqqqqqqqqqqqqqqqqqqqqqqqqqkxBTUUzLjk5LjWqqqqqqqqqqqqqqqqqqqqqqqqqqqqqqqqq//sQZN2P8AAAf4AAAAgAAA/wAAABAAAB/gAAACAAAD/AAAAEqqqqqqqqqqqqqqqqqqqqqqqqqqqqqqqqqqqqqqqqqqqqTEFNRTMuOTkuNaqqqqqqqqqqqqqqqqqqqqqqqqqqqqqqqqr/+xBk3Y/wAAB/gAAACAAAD/AAAAEAAAH+AAAAIAAAP8AAAASqqqqqqqqqqqqqqqqqqqqqqqqqqqqqqqqqqqqqqqqqqqpMQU1FMy45OS41qqqqqqqqqqqqqqqqqqqqqqqqqqqqqqqqqv/7EGTdj/AAAH+AAAAIAAAP8AAAAQAAAf4AAAAgAAA/wAAABKqqqqqqqqqqqqqqqqqqqqqqqqqqqqqqqqqqqqqqqqqqqkxBTUUzLjk5LjWqqqqqqqqqqqqqqqqqqqqqqqqqqqqqqqqq//sQRN2P8AAAf4AAAAgAAA/wAAABAAAB/gAAACAAAD/AAAAEqqqqqqqqqqqqqqqqqqqqqqqqqqqqqqqqqqqqqqqqqqqqTEFNRTMuOTkuNaqqqqqqqqqqqqqqqqqqqqqqqqqqqqqqqqr/+xBk3Y/wAAB/gAAACAAAD/AAAAEAAAH+AAAAIAAAP8AAAASqqqqqqqqqqqqqqqqqqqqqqqqqqqqqqqqqqqqqqqqqqqpMQU1FMy45OS41qqqqqqqqqqqqqqqqqqqqqqqqqqqqqqqqqv/7EGTdj/AAAH+AAAAIAAAP8AAAAQAAAf4AAAAgAAA/wAAABKqqqqqqqqqqqqqqqqqqqqqqqqqqqqqqqqqqqqqqqqqqqkxBTUUzLjk5LjWqqqqqqqqqqqqqqqqqqqqqqqqqqqqqqqqq//sQZN2P8AAAf4AAAAgAAA/wAAABAAAB/gAAACAAAD/AAAAEqqqqqqqqqqqqqqqqqqqqqqqqqqqqqqqqqqqqqqqqqqqqTEFNRTMuOTkuNaqqqqqqqqqqqqqqqqqqqqqqqqqqqqqqqqr/+xBk3Y/wAAB/gAAACAAAD/AAAAEAAAH+AAAAIAAAP8AAAASqqqqqqqqqqqqqqqqqqqqqqqqqqqqqqqqqqqqqqqqqqqpMQU1FMy45OS41qqqqqqqqqqqqqqqqqqqqqqqqqqqqqqqqqv/7EGTdj/AAAH+AAAAIAAAP8AAAAQAAAf4AAAAgAAA/wAAABKqqqqqqqqqqqqqqqqqqqqqqqqqqqqqqqqqqqqqqqqqqqkxBTUUzLjk5LjWqqqqqqqqqqqqqqqqqqqqqqqqqqqqqqqqq//sQZN2P8AAAf4AAAAgAAA/wAAABAAAB/gAAACAAAD/AAAAEqqqqqqqqqqqqqqqqqqqqqqqqqqqqqqqqqqqqqqqqqqqqTEFNRTMuOTkuNaqqqqqqqqqqqqqqqqqqqqqqqqqqqqqqqqr/+xBk3Y/wAAB/gAAACAAAD/AAAAEAAAH+AAAAIAAAP8AAAASqqqqqqqqqqqqqqqqqqqqqqqqqqqqqqqqqqqqqqqqqqqpMQU1FMy45OS41qqqqqqqqqqqqqqqqqqqqqqqqqqqqqqqqqv/7EGTdj/AAAH+AAAAIAAAP8AAAAQAAAf4AAAAgAAA/wAAABKqqqqqqqqqqqqqqqqqqqqqqqqqqqqqqqqqqqqqqqqqqqkxBTUUzLjk5LjWqqqqqqqqqqqqqqqqqqqqqqqqqqqqqqqqq//sQZN2P8AAAf4AAAAgAAA/wAAABAAAB/gAAACAAAD/AAAAEqqqqqqqqqqqqqqqqqqqqqqqqqqqqqqqqqqqqqqqqqqqqTEFNRTMuOTkuNaqqqqqqqqqqqqqqqqqqqqqqqqqqqqqqqqr/+xBk3Y/wAAB/gAAACAAAD/AAAAEAAAH+AAAAIAAAP8AAAASqqqqqqqqqqqqqqqqqqqqqqqqqqqqqqqqqqqqqqqqqqqpMQU1FMy45OS41qqqqqqqqqqqqqqqqqqqqqqqqqqqqqqqqqv/7EGTdj/AAAH+AAAAIAAAP8AAAAQAAAf4AAAAgAAA/wAAABKqqqqqqqqqqqqqqqqqqqqqqqqqqqqqqqqqqqqqqqqqqqkxBTUUzLjk5LjWqqqqqqqqqqqqqqqqqqqqqqqqqqqqqqqqq//sQRN2P8AAAf4AAAAgAAA/wAAABAAAB/gAAACAAAD/AAAAEqqqqqqqqqqqqqqqqqqqqqqqqqqqqqqqqqqqqqqqqqqqqTEFNRTMuOTkuNaqqqqqqqqqqqqqqqqqqqqqqqqqqqqqqqqr/+xBE3Y/wAAB/gAAACAAAD/AAAAEAAAH+AAAAIAAAP8AAAASqqqqqqqqqqqqqqqqqqqqqqqqqqqqqqqqqqqqqqqqqqqpMQU1FMy45OS41qqqqqqqqqqqqqqqqqqqqqqqqqqqqqqqqqv/7EGTdj/AAAH+AAAAIAAAP8AAAAQAAAf4AAAAgAAA/wAAABKqqqqqqqqqqqqqqqqqqqqqqqqqqqqqqqqqqqqqqqqqqqkxBTUUzLjk5LjWqqqqqqqqqqqqqqqqqqqqqqqqqqqqqqqqq//sQZN2P8AAAf4AAAAgAAA/wAAABAAAB/gAAACAAAD/AAAAEqqqqqqqqqqqqqqqqqqqqqqqqqqqqqqqqqqqqqqqqqqqqTEFNRTMuOTkuNaqqqqqqqqqqqqqqqqqqqqqqqqqqqqqqqqr/+xBk3Y/wAAB/gAAACAAAD/AAAAEAAAH+AAAAIAAAP8AAAASqqqqqqqqqqqqqqqqqqqqqqqqqqqqqqqqqqqqqqqqqqqpMQU1FMy45OS41qqqqqqqqqqqqqqqqqqqqqqqqqqqqqqqqqv/7EGTdj/AAAH+AAAAIAAAP8AAAAQAAAf4AAAAgAAA/wAAABKqqqqqqqqqqqqqqqqqqqqqqqqqqqqqqqqqqqqqqqqqqqkxBTUUzLjk5LjWqqqqqqqqqqqqqqqqqqqqqqqqqqqqqqqqq//sQRN2P8AAAf4AAAAgAAA/wAAABAAAB/gAAACAAAD/AAAAEqqqqqqqqqqqqqqqqqqqqqqqqqqqqqqqqqqqqqqqqqqqqTEFNRTMuOTkuNaqqqqqqqqqqqqqqqqqqqqqqqqqqqqqqqqr/+xBk3Y/wAAB/gAAACAAAD/AAAAEAAAH+AAAAIAAAP8AAAASqqqqqqqqqqqqqqqqqqqqqqqqqqqqqqqqqqqqqqqqqqqpMQU1FMy45OS41qqqqqqqqqqqqqqqqqqqqqqqqqqqqqqqqqv/7EGTdj/AAAH+AAAAIAAAP8AAAAQAAAf4AAAAgAAA/wAAABKqqqqqqqqqqqqqqqqqqqqqqqqqqqqqqqqqqqqqqqqqqqkxBTUUzLjk5LjWqqqqqqqqqqqqqqqqqqqqqqqqqqqqqqqqq//sQZN2P8AAAf4AAAAgAAA/wAAABAAAB/gAAACAAAD/AAAAEqqqqqqqqqqqqqqqqqqqqqqqqqqqqqqqqqqqqqqqqqqqqTEFNRTMuOTkuNaqqqqqqqqqqqqqqqqqqqqqqqqqqqqqqqqr/+xBk3Y/wAAB/gAAACAAAD/AAAAEAAAH+AAAAIAAAP8AAAASqqqqqqqqqqqqqqqqqqqqqqqqqqqqqqqqqqqqqqqqqqqpMQU1FMy45OS41qqqqqqqqqqqqqqqqqqqqqqqqqqqqqqqqqv/7EGTdj/AAAH+AAAAIAAAP8AAAAQAAAf4AAAAgAAA/wAAABKqqqqqqqqqqqqqqqqqqqqqqqqqqqqqqqqqqqqqqqqqqqkxBTUUzLjk5LjWqqqqqqqqqqqqqqqqqqqqqqqqqqqqqqqqq//sQRN2P8AAAf4AAAAgAAA/wAAABAAAB/gAAACAAAD/AAAAEqqqqqqqqqqqqqqqqqqqqqqqqqqqqqqqqqqqqqqqqqqqqTEFNRTMuOTkuNaqqqqqqqqqqqqqqqqqqqqqqqqqqqqqqqqr/+xBk3Y/wAAB/gAAACAAAD/AAAAEAAAH+AAAAIAAAP8AAAASqqqqqqqqqqqqqqqqqqqqqqqqqqqqqqqqqqqqqqqqqqqpMQU1FMy45OS41qqqqqqqqqqqqqqqqqqqqqqqqqqqqqqqqqv/7EGTdj/AAAH+AAAAIAAAP8AAAAQAAAf4AAAAgAAA/wAAABKqqqqqqqqqqqqqqqqqqqqqqqqqqqqqqqqqqqqqqqqqqqqqqqqqqqqqqqqqqqqqqqqqqqqqqqqqqqqqqqqqqqqqqqqqq//sQRN2P8AAAf4AAAAgAAA/wAAABAAAB/gAAACAAAD/AAAAEqqqqqqqqqqqqqqqqqqqqqqqqqqqqqqqqqqqqqqqqqqqqqqqqqqqqqqqqqqqqqqqqqqqqqqqqqqqqqqqqqqqqqqqqqqr/+xBk3Y/wAAB/gAAACAAAD/AAAAEAAAH+AAAAIAAAP8AAAASqqqqqqqqqqqqqqqqqqqqqqqqqqqqqqqqqqqqqqqqqqqqqqqqqqqqqqqqqqqqqqqqqqqqqqqqqqqqqqqqqqqqqqqqqqv/7EGTdj/AAAH+AAAAIAAAP8AAAAQAAAf4AAAAgAAA/wAAABKqqqqqqqqqqqqqqqqqqqqqqqqqqqqqqqqqqqqqqqqqqqqqqqqqqqqqqqqqqqqqqqqqqqqqqqqqqqqqqqqqqqqqqqqqq//sQZN2P8AAAf4AAAAgAAA/wAAABAAAB/gAAACAAAD/AAAAEqqqqqqqqqqqqqqqqqqqqqqqqqqqqqqqqqqqqqqqqqqqqqqqqqqqqqqqqqqqqqqqqqqqqqqqqqqqqqqqqqqqqqqqqqqr/+xBk3Y/wAAB/gAAACAAAD/AAAAEAAAH+AAAAIAAAP8AAAASqqqqqqqqqqqqqqqqqqqqqqqqqqqqqqqqqqqqqqqqqqqqqqqqqqqqqqqqqqqqqqqqqqqqqqqqqqqqqqqqqqqqqqqqqqv/7EGTdj/AAAH+AAAAIAAAP8AAAAQAAAf4AAAAgAAA/wAAABKqqqqqqqqqqqqqqqqqqqqqqqqqqqqqqqqqqqqqqqqqqqqqqqqqqqqqqqqqqqqqqqqqqqqqqqqqqqqqqqqqqqqqqqqqq",
"A2": "data:audio/mp3;base64,//uQZAAAAAAAAAAAAAAAAAAAAAAAAAAAAAAAAAAAAAAAAAAAWGluZwAAAA8AAABdAAAnaQACBQgLDRATFhgbHiEjJiYpLC4xNDc5PD9CREdKSk1PUlVYWl1gY2Voa25ucHN2eXt+gYSGiYyPkZSUl5qcn6Klp6qtsLK1uLi7vcDDxsjLztHT1tnc3N7h5Ofp7O/y9Pf6/f8AAAA8TEFNRTMuOTlyBK8AAAAALE8AADUgJAJATQABzAAAJ2k/qLLaAAAAAAAAAAAAAAAAAAAAAAAAAAAAAAAAAAAAAAAAAAAAAAAAAAAAAAAAAAAAAAAAAAAAAAAAAAAAAAAAAAAAAAAAAAAAAAAAAAAAAAAAAAAAAAAAAAAAAAAAAAAAAAAAAAAAAAAAAAAAAAAAAAAAAAAAAAAAAAAAAAAAAAAAAAAAAAAAAAAAAAAAAAAAAAAAAAAAAAAAAAAAAAAAAAAAAAAAAAAAAAAAAAAAAAAAAAAAAAAAAAAAAAAAAAAAAAAAAAAAAAAAAAAAAAAAAAAAAAAAAAAAAAAAAAAAAAAAAAAA//sQZAAAAEMC0C0MAAoAAA/woAABA3QNbBjBAAAaACnXAgABEAAAAlcWeYACO8CqtpBcjmocLVICeoGBo07hF8wFvdNiU3/voAAAAAMtpdL5a2kf0kknpNwsSlRqoh1uvtiKAAASUGD/+xBkDI9wngJbBzxAAANgGmXgAAFCNAtqBKQAAAyAaOAAAAYQZMa/oXUg+hxXkSZ6+/+kCA3SNgjAosd0dI4DLHMOp1Z6Ses6KstQQBgAACerIS4eK3/p3S1wfeLjnfdseqoALhI////7EGQYjxCnAdkCMBAABeAa1AAAAQIoB2QHvGAAKgBqFACkAFec3X/5SmBBg7jDvtwChNo8u4mfnLpKjzEAIgDX//W7//6eCqAuidey5SGVYoInhytyUr1gB3IX/9WnbYn7/orQoYUa//sQZB8PEJcB2IIiEAAJoBrFACkAAjwJYAwgYAAsgOrUEQwAiPd5e6NCbgGosVmEHLO9AIAA9oFv1ujbhDohkEV+lDEBjkkZ8jc5utIAAEQp3/s/b/6KQCGBqO3L6aKiPT6W03KaKO//+xBkJA8wmwLXgwYIAAggGvQAAgECLAlcDDxAACaAquAgjASmEBX/7O7+iiUmFYLIMkPY5VK/SnZgfbL96wDLEa//15KYFIlwyZdYPuxQHsBqoVdp9CHH/AAEqdxNL7BSIDTJDbfSkf/7EGQqj3COAleCDwAAB4BKkBRGAAI4B1wMQGAAF4Dq4BE8BuKOJ3dvU+SCAwDqAvobvRHqlIu8hscTO5c+2uJEgI2mlOW9nqEAwAQIA3+////t6Kc6VBfYLs9LZYNHrXCr3I6sVA9A//sQZDQPMJEB1oMvEAAIQBr0AEMBAhwJWgywQAAkgGrQBIwEugEg25/Y9NXIzbm+w72pm9qjKHRIw9u0AXAUACga0xitMbNh1QD61PccakCH7BYOW2HqQIBAgQK/u//0KpWa8AbQI+v/+xBkO48wnANVgw8YAAuASqgE4gECOAlWDDRAACWBK1ASmAT3Z6cKDz5gtfv0AUAAAAapTLBNUGWxkq0eFQ5UCjjav7X1hQwoz/0Jrr6/0f11WkdIYFIR4Yez2tA75ftcj6BICAACBv/7EGRADzCBDdUDIBEwCIBKpASjAQJUCVQMLGAAI4DqYCCMBlBzb6f9F9H0p/kMwXxR9dJAimIgMei7ZFizIBhZQCA7V136PUqQjaQgBVI3Ly4aD20i6Vf0GIEoUFOT/XfY93d9f6wo//sQZEeP8IkM1QMrEAAGgBq4ASMBghgLUgykQAAwAOjBgQQAQMMGDZRyOvCgjxdNCTTvoBgAEAEICI0v+7+ucIeuGIwPftQFSFaE/9bBhwABYFUJMr7naOliZAwGotJref/zBGmyahz/+xBkTw8whgNUAykQAA1gSmg1QgECSAlODKRAACgA6aBzjAScmC4ALAYgKETV/Hbqal8h6AqGimy7iQNqQTv57R+o/wgAAwDtCc+x3I/9T0CJoL0Vd/awIItinMfsSEAAR4nh1njeqv/7EGRTjxCBAdQDCxAADaBKAEGiAAIgB0wHrCAALADp7KMMBCRAhw3eJrNdypJN6qdGCARP/1qP/+krAvg9wKimdqa2HVqcr+nEDbE71/dp6jMoycg6pj+1OkfWyVUzt11gWyD8tvR8//sQZFiDMG8CUwMHGAAMIDpIPWMBAhQ3TKeARKAugOmQlIgEb/T9S0jSTAaHPRJZpa1gzbqRu2eggDyIKBTBL8cQ47xdmgAsOp/4l9P6iwDJECURgcb+6uT//9S+gaoHm4I8sg8hSnb/+xBkXw8whgHSAxAQAAygSjg8owEB6AdGDDwgACOG6OCgCLSnMZ6lLgCeDH0eqjR/UrgyYa0d3rIXiYFa6VGG3asj/XNglomtt/Smb5FaOnTXBYNMKqURfNbjb78ynsR2JiIEYHE9Kf/7EGRmD/BmAdGB6xAACUBJ4GEDAAHgB0QIPEAAI4FnQYSEANhAdplXuR9dRIAsGsdZ26pI7Wbn7abCXahsQAmDJFv7kitrPJh1cAOgaNBz81GEUuaaDLKlfRXOIAs+AugYLgku31mZ//sQZHEPEHUCUAHvCAAMAcnAYAIYAgQHPgYsQAAwASghA4wERLONd//TAIHCzX+s83qfv/0xgNcPNPdpoJusJnnd3rKIAPgA63q/rM0WW/1KZGACTAkwDt2fDqD3QxiPdSEYBAgWMxv/+xBkd48wSgJQgwoQAA2gOgg8QQECCAk6DDwAACYA5sDzCACPu/V//6ywAokmBIBpkj+uSJ9iP+tDAgA+IhtP//pqHUFWOgtf+8eUrcSc7dtwyximUBBBldI/VINyeUVwA5DdJ/R5tf/7EGSBD/CTAs6DDwAADYBJkGEiAAH8CzgMPAAAN4EmAYUEAPPqQzt9CswE6M3WfelZComyven01WDgBOBCEzH/1EUbWpZu16jTBwAlQssmwZ/skS9Tdxg5D6PX1CSPJLH7dyexNQ2V//sQZIQP8IgBzYHvAAAMwEmAYOMAAhQJNgekYAAOgOaBgwQESMi36I9J6u9GlWBgBkBFEOq7/SKNZFNjffUkAAoAExJaO0G/+51dejUdwGcI3735IjrovZ6ajAADXAFEG2//L1JnBzD/+xBkjQ/wfwLNAewIAAuAOZBgIQABxAk0B7RgADOA5YDzAADGf+ZpYyXa+cS/SikGoFMdQf/3pE3rImaSIDPsVs6qW9l5X00YmoTrf+i7WL0kCKpAKQUAYPdad14i2+39tSqIMEob6//7EGSTgVCDAk4p5RAIDGBJuCzCAQHoCTsIJGAgJQDnJJMMBKUuG7Hf7Ezw+MJJb/yuXniVfv1iAAFBwgR/9XUqPAAyIAAggvAM2f/yYk1/9LYLMMy5z/fdbob/XEjS0GB71+gyhB6h//sQZJqP8IwBzAIpCAALAFlQPWEAAbwLLgesIAA7AOTBhYgA7UNVcJXlpd33c35KujwAPagAEwHQ4wv+xFetV/PbaQgAAAIIAAABAcZv/s9C5QCsUX/9O0839WhcjkCNG/+k7rqhABj/+xBkn4MwhQJMqesQCAwAOXVh5gGCEAcsDDxgAC2BJMDzAABd/+k9a/r9YoAAAAoUS09QosIn/9Lu5FJwAGUCAwOf9NU4ACqIACcN4HkDn+oWtWQt3fTUYAAYAYJGLZ/5VMgKhW0/2//7EGSlAzCBAkwrDwgIDwBJWD0iAQGkCSoHmEAAKYFl4PSABFnqXs7v6AMDIt3/9SpQAABgHQAEEmVYtLd/YJd3qeFQi9Au+2WmFIAAAogkB6/9QIAFVBBgPBd/vZFbBzFoQ+Jx8BAE//sQZKuP8HgCSgHmEAAK4DkQQeEAAZgJJgewQAAkAWRBhYAAQGoLCmQACABPY4yXepe70inAL9v7EIAABIJKkgISYMIDYZ//9KVMAUxBTUUzLjk5LjWqqkCBAAAzoMBb/7//5d1MAAD/+xBktYEQiQHLwgYQCAyAWPBgYAABmAkmDKxAACMA5mBhCAY2BCWwAxoyGK6X/dsTahn/V/b////1///0ej/+kmgZJBrAAAAAIQDTgKv/+z/////////////V/66Ggqr/////////+//7EGS9gfCBAkxJ6xAIC4BI4D3hAAHIBSQMCGAAJoEjwYeEAP//////10AJ4IOEKPf+/8pgAkgB6J3///////////2f////6z3CeDn/1e//////37P/9P+7/1/2f+tuCHC//+z/99Vv//sQZMWBMJACy0oJCAgOQEmNFEIBAVgJIge0YAAiASOA9YQA//5jSn99/p/3N26SLdG3da97nqrTZTgARjIHyMY/9rf/R///////////+qCi3UxBTUUzLjk5LjVVVVVVVVVVgAADChv/+xBkzY8wUwJIAwYQAAcASZQNIQEBMAkgDCBAACEA5SCTAAQAAAABEFnIFQEX///2/d/////t/2+z1dX+/zEV60QQI6pMQU1FMy45OS41qqqqqqqqqqqqqqqqqqqqoAAAAE0CbuAAAP/7EGTdgXCXAknJ6BAICaA5ODxAAQGQCR4HvEAAGIDjQCeEAOBQG/////////////9ECcCwzOf////////t/1bv///6M0xBTUUzLjk5LjWqqqqqqqqqqqqqqqqqqqqqQAAEIQlRZwFg//sQZOeBcM8CSGMPAAgIgEjFQaABAkAFISwAACAYgOPRgIAFB4L/////////////////6oM/////////////////9F1FgAADUOEZ//////////6KNv7NP6P9XpwAAAAIRI2+DLTv/9b/+xBk7AXwjw3HQyARWAVAKRUkAAHBaAclB7AAMAaApIBgAAS9f////+jTcvRuqv2U9Xp/93qXbtH6NBZ////////////yn/7t2///0qVMQU1FVVVKAQ3//////3MM/9NRD+/NM+/7fv/7EGT2A/BtAceyAgAIBaAo5TwAAcNYCRasPAAACwDjQJEABM1UanCCzot+w1CC3////////+j//2f/zyP/q2aakwOARkxBTUUzLjk5LjVVVVVVVVVVVVVVVVVVVVVVVaAAAAAkCKYJ//sQZP+HcMQCRkMDAAAQYCjALAAAAUgJGwesACBPgOMg8IAAFf////////////////9aQfX/////////////d///10QMTEFNRTMuOTkuNaqqqqqqqqqqqqqqqqqqqqqqqqqqqqqqqqr/+xBk/gVwsAHFgeoAACBgKJA8AAACnAkZDCwAAAmA5FQwgAaqqqqqqqqqqnh1////////////f////qgAAFGWACGAhCpMQU1FMy45OS41qqqqqqqqqqqqqqqqqqqqwAAAALEawCL/Zf/7EGTwh/AmAccoYgAIBmA5CCwgAQLcBxQHpAAADIDjgQEABH+tf/oR/0f3/JV63r2Ud+1icoU1Ngb7G/Y/P7bp9qGGMkxBTUUzLjk5LjWqqqqqqqqqqqqqqqqqqqqqqqqqqqqqqqqq//sQZPMHcDoByKMBAAgQYEjFLKAAAlQHFqYsAAADACPAAAAFqqqqqqqqqqqqqqqqqqqqqqqqqqqqqqqqqqqqqqol88kVTEFNRTMuOTkuNVVVVVVVVVVVVVVVVVVVVVVVVVVVVVVVVVX/+xBk8ofwKQHGqUkACAHAOOAMIAECRAcYqAQAMEKAowBwAARVVVVVVVVVVVVVoE7////////////////6PTAAABcEBUpMQU1FMy45OS41VVVVVVVVVVVVVVVVVVVVVVVVVVWBV//////7EGT/h3C0AcWp5gAABqA4+DwgAQOEBxIHhAAATQDiwMCAAP/////+j//Xq0u31f/vrRDf////////////7/p/v/9CVUxBTUUzLjk5LjVVVVVVVVVVVVVVVVVVVVVVVVVVVVVVVVVV//sQRPgPcOsBRIGAAAAT4CiwMAAAABQBHAAAACAMgOOUYQAEVVVVVVVVVVVVVVVVVVVVVVVVVVVVVVVVVVVVVVVVwzSqTEFNRTMuOTkuNaqqqqqqqqqqqqqqqqqqqqqqqqqqqqqqqqr/+xBk8gfwNAHJISEACBAgSMAYQAECIAcWBIQAAAUAo0BQAASqqqqqqqqqqqqqqqqqqqqqqqqqqqqqqqqqqqqqqqpCkrpMQU1FMy45OS41qqqqqqqqqqqqqqqqqqqqqqqqqqqqqqqqqv/7EGTqB/B8AUWBYAAABCA5BQwgAYCIBx8GBAAgA4BkAAAABaqqqqqqqqqqqqqqqqqqqqrA9/////////////////6s0UxBTUUzLjk5LjVVVVVVVVVVVVVVVVVVVVVVVVVVVVVVVVVV//sQZPMH8DAByEEhAAgAAA/wAAABBIgFEAYAAAADACNAAAAFVVVVVVVVVVVVVVVVVVVVVVVVVVVVVVVVVVVVVVVVVcFqTEFNRTMuOTkuNaqqqqqqqqqqqqqqqqqqqqqqqqqqqqqqqqr/+xBk34/wCgDHgCAACgDACPAAAAFAGAEeAAAAKAKAI8AAAASqqqqqqqqqqqqqqqqqqqqqqqqqqqqqqqqqqqqqqqqqqqpMQU1FMy45OS41qqqqqqqqqqqqqqqqqqqqqqqqqqqqqqqqqv/7EGTpB3CDAUYAYAAAA4AY9QAAAUBQByCihAAwAoAjwAAABKqqqqqqqqqqqqqqqqqqqqqqqqqqqqqqqqqqqqqqqqqqqkxBTUUzLjk5LjWqqqqqqqqqqqqqqqqqqqqqqqqqqqqqqqqq//sQZPCP8J4BxYBhAAAAoAkAAAABAggHGAEAAAACgCRAAAAEqqqqqqqqqqqqqqqqqqqqqqqqqqqqqqqqqqqqqqqqqqqqTEFNRTMuOTkuNaqqqqqqqqqqqqqqqqqqqqqqqqqqqqqqqqr/+xBE3w/wBgBHgAAACgAAD/AAAAEAGAEaAAAAKAKAI4AAAASqqqqqqqqqqqqqqqqqqqqqqqqqqqqqqqqqqqqqqqqqqqpMQU1FMy45OS41qqqqqqqqqqqqqqqqqqqqqqqqqqqqqqqqqv/7EGTfD/AFAEiAAAAIAKAI8AAAAQAUASIAAAAgAoAjwAAABKqqqqqqqqqqqqqqqqqqqqqqqqqqqqqqqqqqqqqqqqqqqkxBTUUzLjk5LjWqqqqqqqqqqqqqqqqqqqqqqqqqqqqqqqqq//sQZOYP8AYAR4AAAAoOwBjAAAABABgBIAAAACgCgCOAAAAEqqqqqqqqqqqqqqqqqqqqqqqqqqqqqqqqqqqqqqqqqqqqTEFNRTMuOTkuNaqqqqqqqqqqqqqqqqqqqqqqqqqqqqqqqqr/+xBk3o/wBgBHAAAACgAAD/AAAAEAFAEcAAAAIAAAP8AAAASqqqqqqqqqqqqqqqqqqqqqqqqqqqqqqqqqqqqqqqqqqqpMQU1FMy45OS41qqqqqqqqqqqqqqqqqqqqqqqqqqqqqqqqqv/7EGTdj/AAAH+AAAAIAAAP8AAAAQAAAf4AAAAgAAA/wAAABKqqqqqqqqqqqqqqqqqqqqqqqqqqqqqqqqqqqqqqqqqqqkxBTUUzLjk5LjWqqqqqqqqqqqqqqqqqqqqqqqqqqqqqqqqq//sQZN2P8AAAf4AAAAgAAA/wAAABAAAB/gAAACAAAD/AAAAEqqqqqqqqqqqqqqqqqqqqqqqqqqqqqqqqqqqqqqqqqqqqTEFNRTMuOTkuNaqqqqqqqqqqqqqqqqqqqqqqqqqqqqqqqqr/+xBk3Y/wAAB/gAAACAAAD/AAAAEAAAH+AAAAIAAAP8AAAASqqqqqqqqqqqqqqqqqqqqqqqqqqqqqqqqqqqqqqqqqqqpMQU1FMy45OS41qqqqqqqqqqqqqqqqqqqqqqqqqqqqqqqqqv/7EGTdj/AAAH+AAAAIAAAP8AAAAQAAAf4AAAAgAAA/wAAABKqqqqqqqqqqqqqqqqqqqqqqqqqqqqqqqqqqqqqqqqqqqkxBTUUzLjk5LjWqqqqqqqqqqqqqqqqqqqqqqqqqqqqqqqqq//sQZN2P8AAAf4AAAAgAAA/wAAABAAAB/gAAACAAAD/AAAAEqqqqqqqqqqqqqqqqqqqqqqqqqqqqqqqqqqqqqqqqqqqqTEFNRTMuOTkuNaqqqqqqqqqqqqqqqqqqqqqqqqqqqqqqqqr/+xBk3Y/wAAB/gAAACAAAD/AAAAEAAAH+AAAAIAAAP8AAAASqqqqqqqqqqqqqqqqqqqqqqqqqqqqqqqqqqqqqqqqqqqpMQU1FMy45OS41qqqqqqqqqqqqqqqqqqqqqqqqqqqqqqqqqv/7EGTdj/AAAH+AAAAIAAAP8AAAAQAAAf4AAAAgAAA/wAAABKqqqqqqqqqqqqqqqqqqqqqqqqqqqqqqqqqqqqqqqqqqqkxBTUUzLjk5LjWqqqqqqqqqqqqqqqqqqqqqqqqqqqqqqqqq//sQZN2P8AAAf4AAAAgAAA/wAAABAAAB/gAAACAAAD/AAAAEqqqqqqqqqqqqqqqqqqqqqqqqqqqqqqqqqqqqqqqqqqqqTEFNRTMuOTkuNaqqqqqqqqqqqqqqqqqqqqqqqqqqqqqqqqr/+xBk3Y/wAAB/gAAACAAAD/AAAAEAAAH+AAAAIAAAP8AAAASqqqqqqqqqqqqqqqqqqqqqqqqqqqqqqqqqqqqqqqqqqqpMQU1FMy45OS41qqqqqqqqqqqqqqqqqqqqqqqqqqqqqqqqqv/7EGTdj/AAAH+AAAAIAAAP8AAAAQAAAf4AAAAgAAA/wAAABKqqqqqqqqqqqqqqqqqqqqqqqqqqqqqqqqqqqqqqqqqqqkxBTUUzLjk5LjWqqqqqqqqqqqqqqqqqqqqqqqqqqqqqqqqq//sQZN2P8AAAf4AAAAgAAA/wAAABAAAB/gAAACAAAD/AAAAEqqqqqqqqqqqqqqqqqqqqqqqqqqqqqqqqqqqqqqqqqqqqTEFNRTMuOTkuNaqqqqqqqqqqqqqqqqqqqqqqqqqqqqqqqqr/+xBk3Y/wAAB/gAAACAAAD/AAAAEAAAH+AAAAIAAAP8AAAASqqqqqqqqqqqqqqqqqqqqqqqqqqqqqqqqqqqqqqqqqqqpMQU1FMy45OS41qqqqqqqqqqqqqqqqqqqqqqqqqqqqqqqqqv/7EGTdj/AAAH+AAAAIAAAP8AAAAQAAAf4AAAAgAAA/wAAABKqqqqqqqqqqqqqqqqqqqqqqqqqqqqqqqqqqqqqqqqqqqkxBTUUzLjk5LjWqqqqqqqqqqqqqqqqqqqqqqqqqqqqqqqqq//sQZN2P8AAAf4AAAAgAAA/wAAABAAAB/gAAACAAAD/AAAAEqqqqqqqqqqqqqqqqqqqqqqqqqqqqqqqqqqqqqqqqqqqqTEFNRTMuOTkuNaqqqqqqqqqqqqqqqqqqqqqqqqqqqqqqqqr/+xBk3Y/wAAB/gAAACAAAD/AAAAEAAAH+AAAAIAAAP8AAAASqqqqqqqqqqqqqqqqqqqqqqqqqqqqqqqqqqqqqqqqqqqpMQU1FMy45OS41qqqqqqqqqqqqqqqqqqqqqqqqqqqqqqqqqv/7EGTdj/AAAH+AAAAIAAAP8AAAAQAAAf4AAAAgAAA/wAAABKqqqqqqqqqqqqqqqqqqqqqqqqqqqqqqqqqqqqqqqqqqqkxBTUUzLjk5LjWqqqqqqqqqqqqqqqqqqqqqqqqqqqqqqqqq//sQZN2P8AAAf4AAAAgAAA/wAAABAAAB/gAAACAAAD/AAAAEqqqqqqqqqqqqqqqqqqqqqqqqqqqqqqqqqqqqqqqqqqqqTEFNRTMuOTkuNaqqqqqqqqqqqqqqqqqqqqqqqqqqqqqqqqr/+xBk3Y/wAAB/gAAACAAAD/AAAAEAAAH+AAAAIAAAP8AAAASqqqqqqqqqqqqqqqqqqqqqqqqqqqqqqqqqqqqqqqqqqqpMQU1FMy45OS41qqqqqqqqqqqqqqqqqqqqqqqqqqqqqqqqqv/7EGTdj/AAAH+AAAAIAAAP8AAAAQAAAf4AAAAgAAA/wAAABKqqqqqqqqqqqqqqqqqqqqqqqqqqqqqqqqqqqqqqqqqqqkxBTUUzLjk5LjWqqqqqqqqqqqqqqqqqqqqqqqqqqqqqqqqq//sQZN2P8AAAf4AAAAgAAA/wAAABAAAB/gAAACAAAD/AAAAEqqqqqqqqqqqqqqqqqqqqqqqqqqqqqqqqqqqqqqqqqqqqTEFNRTMuOTkuNaqqqqqqqqqqqqqqqqqqqqqqqqqqqqqqqqr/+xBk3Y/wAAB/gAAACAAAD/AAAAEAAAH+AAAAIAAAP8AAAASqqqqqqqqqqqqqqqqqqqqqqqqqqqqqqqqqqqqqqqqqqqpMQU1FMy45OS41qqqqqqqqqqqqqqqqqqqqqqqqqqqqqqqqqv/7EGTdj/AAAH+AAAAIAAAP8AAAAQAAAf4AAAAgAAA/wAAABKqqqqqqqqqqqqqqqqqqqqqqqqqqqqqqqqqqqqqqqqqqqkxBTUUzLjk5LjWqqqqqqqqqqqqqqqqqqqqqqqqqqqqqqqqq//sQRN2P8AAAf4AAAAgAAA/wAAABAAAB/gAAACAAAD/AAAAEqqqqqqqqqqqqqqqqqqqqqqqqqqqqqqqqqqqqqqqqqqqqTEFNRTMuOTkuNaqqqqqqqqqqqqqqqqqqqqqqqqqqqqqqqqr/+xBE3Y/wAAB/gAAACAAAD/AAAAEAAAH+AAAAIAAAP8AAAASqqqqqqqqqqqqqqqqqqqqqqqqqqqqqqqqqqqqqqqqqqqpMQU1FMy45OS41qqqqqqqqqqqqqqqqqqqqqqqqqqqqqqqqqv/7EGTdj/AAAH+AAAAIAAAP8AAAAQAAAf4AAAAgAAA/wAAABKqqqqqqqqqqqqqqqqqqqqqqqqqqqqqqqqqqqqqqqqqqqkxBTUUzLjk5LjWqqqqqqqqqqqqqqqqqqqqqqqqqqqqqqqqq//sQZN2P8AAAf4AAAAgAAA/wAAABAAAB/gAAACAAAD/AAAAEqqqqqqqqqqqqqqqqqqqqqqqqqqqqqqqqqqqqqqqqqqqqTEFNRTMuOTkuNaqqqqqqqqqqqqqqqqqqqqqqqqqqqqqqqqr/+xBk3Y/wAAB/gAAACAAAD/AAAAEAAAH+AAAAIAAAP8AAAASqqqqqqqqqqqqqqqqqqqqqqqqqqqqqqqqqqqqqqqqqqqpMQU1FMy45OS41qqqqqqqqqqqqqqqqqqqqqqqqqqqqqqqqqv/7EGTdj/AAAH+AAAAIAAAP8AAAAQAAAf4AAAAgAAA/wAAABKqqqqqqqqqqqqqqqqqqqqqqqqqqqqqqqqqqqqqqqqqqqkxBTUUzLjk5LjWqqqqqqqqqqqqqqqqqqqqqqqqqqqqqqqqq//sQRN2P8AAAf4AAAAgAAA/wAAABAAAB/gAAACAAAD/AAAAEqqqqqqqqqqqqqqqqqqqqqqqqqqqqqqqqqqqqqqqqqqqqTEFNRTMuOTkuNaqqqqqqqqqqqqqqqqqqqqqqqqqqqqqqqqr/+xBk3Y/wAAB/gAAACAAAD/AAAAEAAAH+AAAAIAAAP8AAAASqqqqqqqqqqqqqqqqqqqqqqqqqqqqqqqqqqqqqqqqqqqpMQU1FMy45OS41qqqqqqqqqqqqqqqqqqqqqqqqqqqqqqqqqv/7EGTdj/AAAH+AAAAIAAAP8AAAAQAAAf4AAAAgAAA/wAAABKqqqqqqqqqqqqqqqqqqqqqqqqqqqqqqqqqqqqqqqqqqqkxBTUUzLjk5LjWqqqqqqqqqqqqqqqqqqqqqqqqqqqqqqqqq//sQZN2P8AAAf4AAAAgAAA/wAAABAAAB/gAAACAAAD/AAAAEqqqqqqqqqqqqqqqqqqqqqqqqqqqqqqqqqqqqqqqqqqqqTEFNRTMuOTkuNaqqqqqqqqqqqqqqqqqqqqqqqqqqqqqqqqr/+xBk3Y/wAAB/gAAACAAAD/AAAAEAAAH+AAAAIAAAP8AAAASqqqqqqqqqqqqqqqqqqqqqqqqqqqqqqqqqqqqqqqqqqqpMQU1FMy45OS41qqqqqqqqqqqqqqqqqqqqqqqqqqqqqqqqqv/7EGTdj/AAAH+AAAAIAAAP8AAAAQAAAf4AAAAgAAA/wAAABKqqqqqqqqqqqqqqqqqqqqqqqqqqqqqqqqqqqqqqqqqqqkxBTUUzLjk5LjWqqqqqqqqqqqqqqqqqqqqqqqqqqqqqqqqq//sQRN2P8AAAf4AAAAgAAA/wAAABAAAB/gAAACAAAD/AAAAEqqqqqqqqqqqqqqqqqqqqqqqqqqqqqqqqqqqqqqqqqqqqTEFNRTMuOTkuNaqqqqqqqqqqqqqqqqqqqqqqqqqqqqqqqqr/+xBk3Y/wAAB/gAAACAAAD/AAAAEAAAH+AAAAIAAAP8AAAASqqqqqqqqqqqqqqqqqqqqqqqqqqqqqqqqqqqqqqqqqqqpMQU1FMy45OS41qqqqqqqqqqqqqqqqqqqqqqqqqqqqqqqqqv/7EGTdj/AAAH+AAAAIAAAP8AAAAQAAAf4AAAAgAAA/wAAABKqqqqqqqqqqqqqqqqqqqqqqqqqqqqqqqqqqqqqqqqqqqqqqqqqqqqqqqqqqqqqqqqqqqqqqqqqqqqqqqqqqqqqqqqqq//sQRN2P8AAAf4AAAAgAAA/wAAABAAAB/gAAACAAAD/AAAAEqqqqqqqqqqqqqqqqqqqqqqqqqqqqqqqqqqqqqqqqqqqqqqqqqqqqqqqqqqqqqqqqqqqqqqqqqqqqqqqqqqqqqqqqqqr/+xBk3Y/wAAB/gAAACAAAD/AAAAEAAAH+AAAAIAAAP8AAAASqqqqqqqqqqqqqqqqqqqqqqqqqqqqqqqqqqqqqqqqqqqqqqqqqqqqqqqqqqqqqqqqqqqqqqqqqqqqqqqqqqqqqqqqqqv/7EGTdj/AAAH+AAAAIAAAP8AAAAQAAAf4AAAAgAAA/wAAABKqqqqqqqqqqqqqqqqqqqqqqqqqqqqqqqqqqqqqqqqqqqqqqqqqqqqqqqqqqqqqqqqqqqqqqqqqqqqqqqqqqqqqqqqqq//sQZN2P8AAAf4AAAAgAAA/wAAABAAAB/gAAACAAAD/AAAAEqqqqqqqqqqqqqqqqqqqqqqqqqqqqqqqqqqqqqqqqqqqqqqqqqqqqqqqqqqqqqqqqqqqqqqqqqqqqqqqqqqqqqqqqqqr/+xBk3Y/wAAB/gAAACAAAD/AAAAEAAAH+AAAAIAAAP8AAAASqqqqqqqqqqqqqqqqqqqqqqqqqqqqqqqqqqqqqqqqqqqqqqqqqqqqqqqqqqqqqqqqqqqqqqqqqqqqqqqqqqqqqqqqqqv/7EGTdj/AAAH+AAAAIAAAP8AAAAQAAAf4AAAAgAAA/wAAABKqqqqqqqqqqqqqqqqqqqqqqqqqqqqqqqqqqqqqqqqqqqqqqqqqqqqqqqqqqqqqqqqqqqqqqqqqqqqqqqqqqqqqqqqqq",
"Bb2": "data:audio/mp3;base64,//uQZAAAAAAAAAAAAAAAAAAAAAAAAAAAAAAAAAAAAAAAAAAAWGluZwAAAA8AAABdAAAnaQACBQgLDRATFhgbHiEjJiYpLC4xNDc5PD9CREdKSk1PUlVYWl1gY2Voa25ucHN2eXt+gYSGiYyPkZSUl5qcn6Klp6qtsLK1uLi7vcDDxsjLztHT1tnc3N7h5Ofp7O/y9Pf6/f8AAAA8TEFNRTMuOTlyBK8AAAAALEwAADUgJAJATQABzAAAJ2nhnkDzAAAAAAAAAAAAAAAAAAAAAAAAAAAAAAAAAAAAAAAAAAAAAAAAAAAAAAAAAAAAAAAAAAAAAAAAAAAAAAAAAAAAAAAAAAAAAAAAAAAAAAAAAAAAAAAAAAAAAAAAAAAAAAAAAAAAAAAAAAAAAAAAAAAAAAAAAAAAAAAAAAAAAAAAAAAAAAAAAAAAAAAAAAAAAAAAAAAAAAAAAAAAAAAAAAAAAAAAAAAAAAAAAAAAAAAAAAAAAAAAAAAAAAAAAAAAAAAAAAAAAAAAAAAAAAAAAAAAAAAAAAAAAAAAAAAAAAAAAAAA//sQZAAAAFsAUqUEAAgAAA/woAABA3xxbBihAAAXgCoXBAAAADSoAoYLn0FDjv0A3kwDpOeKW/9+f+ph/2O5JSfbaDYGPYTPFX/6CAAAAALEKuE8KrXf73PKXlelLDxyql1jA7TBcAj/+xBkCw9wmQJbBzBAAADgGlDgAAFCMAtoAywgAA2AKWAAAATFESf6zBl2xne2LhS4etCkwFPXnBkBK8AZH1xAxqRU6PHNJsMUoAVSFC6AAAW3//+nQrwV4+f/apLRqyQsU1dxbtSSev/7EGQYj3C3AlkB7xgABuAKpQAAAQKYC2IHyAAAGIEqoBEABNC8AJjf//9KYMILR9nR9h/QVQGWd1Xs4wigAAAGFf/+6rBAQyrgdXs8ZU0DtB5RU8osrSBIBIe1//+qYCskTXVe3rVX//sQZB4PcIIC2QGwAAAJABq0ACwBAkQJXge8QAAdgStQEQwE10KMmt+7UBAAIASGUf9XsRM+7farEgqJln9lWi+UY5rDOU6XtUQABAAYWF+z9HV11bozkF/TtQ2xk87uapSjO9LSrBr/+xBkJo8QfRbXgkAR0A4gOpgExgECFAtcDCwgACsBKqwRCAT/peCEAv//p3+6yz02gwpFadE/Qu6soNShqWNY1f+CnQuEhDf//6e6tYkQWBFdjLdSoxSdI4APFEJoA3lHIAgAAAAvX//7EGQrj9CmAlcDDxAACqA6oQhDAAKUC1oMYCAAHgEqQFEkBP/poAKgmHYdr/XPaj2ikpb//pSoDAAYRD7f9P9/oXxGcQpYMoj1HWNCD2MMNs2/6ggwAACDHVqho6WYtYST19Em6iSk//sQZC+PMKYCVoMvGAAIQBrYASMBgjg7WgeEQ8AoAOqgUwwEg8Xpu6e4ADCAAQAC2nR/poWqcoARNg22qrmgmSeLlCAVsgHXAMST+iUUpvd0v7PVTHcKEkjDNaiLMcQj24rY/ZSkACX/+xBkNQ8QkALVgywIAAdAOtgIQgGCUDNWDARCACsAavAAiASDiROtH/4uzPFgIwTP2IVZPD0Ktc5t/XWQMAISQC9/+mnvf2fRRH4mTU0jluTNDbXsFnilPfY/0BYBEjAWHKV/Zv/oa//7EGQ7j1CXAlUDKxAADABKQBVjAAI8CVIMrGAAJIDqbGEIBEHxvdZRtfI9fwZm1rrORXoYCAEEJOBxv/77ug+39a2TNoTR06/aUxjU30Tq/XAPIGqF3f+T+39/0V8HQoGGwX51QtEp//sQZECPEIkDVIMmEAAMwEpVNOIBAmAHUAy8YAAsgOngwwgEkW73MrH9ANAACYhsGjP+xK0h8oiKh4z2s2ijtk737tFGAfobk/s9HoZku/9aVRlgTwjwL5NmMQLYsRPkFORgLcDTv+3/+xBkRI8wig1UAyEY4A3gSkU8ZgEB6AlQDBhAAC4A6VT1mAS+iRVUn9w4doAgJvObO7vEhMQ7yfT35UQAAoWCIn//v6l3YAPgERD0CpbOsZ0m7+li7PVQkAIkICB6Y19Hnq/3/600gP/7EGRJj3CLAtMDDAgACcA6ZB0iAQIQCUoMvGAAMoDnwPWIAOIJ6p4ndkpRIjMaN9f+m6YUDCX/T/oQbmZ2B7tFMuNRwCYR3Pp/QBLQAA2hqHGlq/0M9Jmjh4X0dzSRAV1uJp1fvpyM//sQZE8PEIEC0oHpEAAMoDnwPWIAAhAJSAe8YAAmASlglYwELQnt/817+2nogoKLIuYGAXarpyP73v/7f6igPiADACwImeTavmiRDuEtFErsFG0iYu+1rG3in9d09pEgv/soxdve39v/+xBkVYNwkQHSqw8YCA6gSgVhogECGAlEDDxAACGA58GDDADdqqcHSGSxpr2srAl9O1sr/XTdPUAh2cYijF6z6GrSz9DJ4BCyhi9W3pscZmNe1z/RHANMImlv93IvySe79moYCoAAQP/7EGRajzB9AlEDDRAACsA6VCzjAQIkC0IMGCAAKgEnQYOIABLGI85qQtTP/9IckAAYbAqAkBZTv40WQQYe7vaq/eLETt8kr20pBAhpT+iVJPzY9OiUAvEwi/6bpLZpgoGFDB5X7aUU//sQZGGPMIYC0AMPEAAMACoIPCYBAkQLPge8IAA3gOaBhIgAvo1JTICoDNxXyVEwGtRIcNT19RABSTYCcBt+y6n0Wa4QqhQAcC4a1KVUd0L7aK1hMAAQOAKgvQYNf36fQnhekPDYv/j/+xBkZQPwgQLPAwwIAA7ASaBhQgACAAlArCxAIDiA5sGFjACNJvQjq/ctuw94iYru+6QU6m06xVWjAKgKsPEP6z5tH3M7tBsgzgpQr1u2FdlM86lvFwDjRAf79A7qihIG1fV+tEhchP/7EGRogzB3AdBCCxgIDCBJ9DDBAQHUMzgGgESAMYDmAYeIANP/rLCN1p1XTqW2F1gbWB4j/W51Wt4pV6EwFZKzAJgR1Mf/qNbb3/e2huQ08UJ+q2GiR6RxbNb61YwCsAdFPb5sC17w//sQZG+PMFABzwHrEAAMADmQYMEAAgQJNAewQAAygObhgQwEoS9+npU7NKhLPR9OMb1js8z+h+FaOHLv6Q8c0sZjf/6CgAGQQ0GACzv+9PWbrEJBJbPT4Qbl5fv0CWAIh6Zrf1HE3Wn/+xBkeAMQewHOwWkQCA1AOes9IwEBxAcyB7xAADWBZcGHhABH1dtCBcxWoWP+rh+uNF/+noIAAghCA8CT/8qM/7aVlYoIZs/8rlSy37P0MDAAzBSBNb/zLvbv7NMEfIM3xjtzdS2J3//7EGR9j/BxAkwDCRgADOA5UD2DAAIQCzAHpCAANADlAPCMAH72btIfMYCXnv8in0MrX97qVSZAFAxodv3WlAopjO317u/TYD0hG1/8c+tj2uzn0xM+hH4Ob/zVeN/6lBpID+2/+fJf//sQZIMP8HYCS4MMEAADYClgPEABQawJLge0QAA7AWTBgQAA/V9CGAApgKEDkCnr/59/qWryyAgATHg7v+j//9Dg/vEDlkmaN/4sc0z1fu3foSIEQUFN/9T61VV36iQAK8CGB2A53/n/+xBkjY8QfAJLAecQAA4ASSBgYwABwAcsB4ggADIBJaEBiAQjvZof0upKAJAkf/yJNlvi5gAQUQsGmHv/p/i9h79CEBMNY/6D3Rvdb+k2CfCqDT31sv0FtjmaEepTLPUYABhAABYXBv/7EGSTgxBhAksDCxgADoGZEEACJgG8CS6sNEAgNAEloMQABM9/yjPpgIEPECn//ee/7u6iAeCoGAb/5W7q6UFgBGziASI/d0nfcxhjrzXQQAAlAUAUeVP/fr/9JQADcgg1A7nf+lO3//sQZJqPMGECSoMLGAANwEk1QMIBAeAJJgewIAA1gOPA9IgA3M0lIJQQ3//okAAAgG5HkIIp//zet6fbSNddJeAAAAEtATykFMn///+owACggKQAAC+e/9Qqy+n0sWB0IEEDOf+MMAD/+xBkoQ8whwLJAe8AAA0ASQBhYgABbAkmDBhgAC2A5JTwDAQKIAAnAGxSX/9267pwAAAAK4KWHEAAQKaA6Gj1m///aGW9CAoHAR/8fSAABACOGgICJ/+m/9eA6gwxwOwJmgCjVYAAA//7EGSogTB7AkrDDRAICoA5VSTDAYIcByasPEAAMQEjgPEEADMaOMDf9mYu/p/o/d////////Z0//d6YGPkaoGXf+Z9lf+m72f//+1ez//1+r6/d7Hv69ECwYG//R/////////9SoBD//sQZK8B8IICSkHiGAgKIDjgQSMAAcgJKygcQCAtgSNAxYAAv26uuq//R//////+/6v/9XtVAAAMkmD////////////////9MCSKUNgFFP/+r//////+7/9v///RgAABuCsDTX//////+xBktw8QkQHHAk8QAAzgOUklYAEBeAceDBgAACkA5BSTgAT///////////91EAAAgGN///////////+pIgrQnX//v/////////////1UAAQAKoAAAXgIg07/0+z///////+j/////f/7EGS+gVCHAkerAhAIDIBJCCXgAQHACScHiEAgGoDjgQMAAJ/RgAAAAQiw1YZEIX/r////////6P///9vs+r0RAUGf/////////9tFCK7F9ft1f/jvklJMQU1FQAAGCkI3/93///////sQZMeBcJcBx0MNAAgN4EjYYwAAAjgJHyg8ACAaASNVBgAE/////xT//2//1IAAANkJjaDH//////////9n///b6P/oTEFNRTMuOTkuNYAABBORsF///////////////VfosLkDf///+xBkzQUwcgJIye0ACAeAONhgwAEB1AkdaGAAIBkApBSgAAb////////2f/////0sipf//////7f//Z/9X0W/3b/3/9NMAj///////Z+7/+39vZ9v9930VGqqCG//v//X9/1en7ep3v/7EGTZh/BnAsdDBgAIAwA40DzAAQCMCRwICAAgDADjQLMABLkFq5r21Bet8mrl2LaZanEjmWKrAuR6zB8ghAohoDZ///////Z/////6/QrS/6/bbaz0ExBTUUzLjk5LjWqqqqqqqqq//sQZO+HcNIBxasGAAQBQCjgDAABA2wHFAesAAA2ASMUkQACqqqqgZv/////////t///91Dv0fxiF9bki8AAAcaoFYpVTEFNRTMuOTkuNVVVVVVVVVVVVVVVVVVVVVVVVVVVVVVVVVX/+xBk7wdwnwFFgOAAABKAONU8IACAeAccp4QAMEMAosCQAABVVVVVVVVVVVVVVVVVVVVVVVVVVVVVgAAFAnAAAIKoElVMQU1FMy45OS41VVVVVVVVVVVVVVVVVVVVVVVVVVVVVVVVVf/7EGTzj3CrAcYqBwAIDmBI1RRAAAI0CRgHpAAQEoDkkLCABFVVVVVVVVWAAAQNsLwAhA2Ef////////////+z+j/19akxBTUUzLjk5LjWqqqqqqqqqqqqqqqqqqqqqqqqqqqqqqqqq//sQZPiHcLcBxamLAAAGgDj4NEABAoAJFgwMAABdAOKAk4AAqqqqqqqqqqqqqqqqqqqqqqqqqqqqqqqqqqqqqqqqGIVVTEFNRTMuOTkuNVVVVVVVVVVVVVVVVVVVVVVVVVVVVVVVVVX/+xBk9AfwrwJFqYsAAAOgGPUAAAFAUAcYBZgAIEQAosCQAABVVVVVVVVVVVVVVVVVVVVVVVVVVVVVVVVVVVVVVVVVWtBMQU1FMy45OS41qqqqqqqqqqqqqqqqqqqqqqqqqqqqqqqqqv/7EGT6j/ApAccpoQAIDuA4wBgAAAIsCRgHlAAAUgDigMCAAKqqqqqqqqqqqqqqqqqqqqqqwhknP//////////////01UxBTUUzLjk5LjVVVVVVVVVVVVVVVVVVVVVVVVVVVVVVVVVV//sQZP+H8KwBRQEgAAAnYCiAPAAAAGwJHKGIADBWgKKAsAAAVVVVVVVVVVVVVVVVVYl//////////6fp/1fsu//owi2tTEFNRTMuOTkuNVVVVVVVVVVVVVVVVVVVVVVVVVVVVVVVVVX/+xBk7IfwsQFFAKAAAARgOPUYIAGAMAMgoAAAKAWA5EAggAZVVVVVVVVVVVVVVVVVVVVVVVVVVVVVVVVVVVVVVVXDDNJMQU1FMy45OS41qqqqqqqqqqqqqqqqqqqqqqqqqqqqqqqqqv/7EGTjB3AjAceoYQAIBCA5BRQgAYAoBRoCgAAgAwAjgAAABaqqqqqqqqqqqqqqqqqqqqqqqqqqqqqqqqqqqqqqqsM0VUxBTUUzLjk5LjVVVVVVVVVVVVVVVVVVVVVVVVVVVVVVVVVV//sQROqH8CEByKhBAAwBYCjAGAABAGgHIQOEACBCgOMAYAAAVVVVVVVVVVVVVVVVVVVVVVVVVVVVVVVVVVVVVVVVVVVSTEFNRTMuOTkuNaqqqqqqqqqqqqqqqqqqqqqqqqqqqqqqqqr/+xBk3w/wBwDHgAAACgAAD/AAAAEAFAMeAAAAIAKAI8AAAASqqqqqqqqqqqqqqqqqqqqqqqqqqqqqqqqqqqqqqqqqqqpMQU1FMy45OS41qqqqqqqqqqqqqqqqqqqqqqqqqqqqqqqqqv/7EETej/AFAEiAAAAIAKAI4AAAAQAAAf4AAAAgAoAkAAAABKqqqqqqqqqqqqqqqqqqqqqqqqqqqqqqqqqqqqqqqqqqqkxBTUUzLjk5LjWqqqqqqqqqqqqqqqqqqqqqqqqqqqqqqqqq//sQROWP8AYAR4AAAAoBACjQCAABABQBIgAAACAzAGMAAAAAqqqqqqqqqqqqqqqqqqqqqqqqqqqqqqqqqqqqqqqqqqqqTEFNRTMuOTkuNaqqqqqqqqqqqqqqqqqqqqqqqqqqqqqqqqr/+xBk54/wiAHGAEEAAADACOAAAAFALAcYAQQAIAKAI4AAAASqqqqqqqqqqqqqqqqqqqqqqqqqqqqqqqqqqqqqqqqqqqpMQU1FMy45OS41qqqqqqqqqqqqqqqqqqqqqqqqqqqqqqqqqv/7EETfD/AGAEcAAAAKAMAI4AAAAUAYARwAAAAoAoAjwAAABKqqqqqqqqqqqqqqqqqqqqqqqqqqqqqqqqqqqqqqqqqqqkxBTUUzLjk5LjWqqqqqqqqqqqqqqqqqqqqqqqqqqqqqqqqq//sQZN8P8AYARwAAAAoAAA/wAAABABgBHgAAACgCgCOAAAAEqqqqqqqqqqqqqqqqqqqqqqqqqqqqqqqqqqqqqqqqqqqqTEFNRTMuOTkuNaqqqqqqqqqqqqqqqqqqqqqqqqqqqqqqqqr/+xBk3g/wBQBIAAAACAAAD/AAAAEAAAH+AAAAIAAAP8AAAASqqqqqqqqqqqqqqqqqqqqqqqqqqqqqqqqqqqqqqqqqqqpMQU1FMy45OS41qqqqqqqqqqqqqqqqqqqqqqqqqqqqqqqqqv/7EGTdj/AAAH+AAAAIAAAP8AAAAQAAAf4AAAAgAAA/wAAABKqqqqqqqqqqqqqqqqqqqqqqqqqqqqqqqqqqqqqqqqqqqkxBTUUzLjk5LjWqqqqqqqqqqqqqqqqqqqqqqqqqqqqqqqqq//sQZN2P8AAAf4AAAAgAAA/wAAABAAAB/gAAACAAAD/AAAAEqqqqqqqqqqqqqqqqqqqqqqqqqqqqqqqqqqqqqqqqqqqqTEFNRTMuOTkuNaqqqqqqqqqqqqqqqqqqqqqqqqqqqqqqqqr/+xBk3Y/wAAB/gAAACAAAD/AAAAEAAAH+AAAAIAAAP8AAAASqqqqqqqqqqqqqqqqqqqqqqqqqqqqqqqqqqqqqqqqqqqpMQU1FMy45OS41qqqqqqqqqqqqqqqqqqqqqqqqqqqqqqqqqv/7EGTdj/AAAH+AAAAIAAAP8AAAAQAAAf4AAAAgAAA/wAAABKqqqqqqqqqqqqqqqqqqqqqqqqqqqqqqqqqqqqqqqqqqqkxBTUUzLjk5LjWqqqqqqqqqqqqqqqqqqqqqqqqqqqqqqqqq//sQZN2P8AAAf4AAAAgAAA/wAAABAAAB/gAAACAAAD/AAAAEqqqqqqqqqqqqqqqqqqqqqqqqqqqqqqqqqqqqqqqqqqqqTEFNRTMuOTkuNaqqqqqqqqqqqqqqqqqqqqqqqqqqqqqqqqr/+xBk3Y/wAAB/gAAACAAAD/AAAAEAAAH+AAAAIAAAP8AAAASqqqqqqqqqqqqqqqqqqqqqqqqqqqqqqqqqqqqqqqqqqqpMQU1FMy45OS41qqqqqqqqqqqqqqqqqqqqqqqqqqqqqqqqqv/7EGTdj/AAAH+AAAAIAAAP8AAAAQAAAf4AAAAgAAA/wAAABKqqqqqqqqqqqqqqqqqqqqqqqqqqqqqqqqqqqqqqqqqqqkxBTUUzLjk5LjWqqqqqqqqqqqqqqqqqqqqqqqqqqqqqqqqq//sQZN2P8AAAf4AAAAgAAA/wAAABAAAB/gAAACAAAD/AAAAEqqqqqqqqqqqqqqqqqqqqqqqqqqqqqqqqqqqqqqqqqqqqTEFNRTMuOTkuNaqqqqqqqqqqqqqqqqqqqqqqqqqqqqqqqqr/+xBk3Y/wAAB/gAAACAAAD/AAAAEAAAH+AAAAIAAAP8AAAASqqqqqqqqqqqqqqqqqqqqqqqqqqqqqqqqqqqqqqqqqqqpMQU1FMy45OS41qqqqqqqqqqqqqqqqqqqqqqqqqqqqqqqqqv/7EGTdj/AAAH+AAAAIAAAP8AAAAQAAAf4AAAAgAAA/wAAABKqqqqqqqqqqqqqqqqqqqqqqqqqqqqqqqqqqqqqqqqqqqkxBTUUzLjk5LjWqqqqqqqqqqqqqqqqqqqqqqqqqqqqqqqqq//sQZN2P8AAAf4AAAAgAAA/wAAABAAAB/gAAACAAAD/AAAAEqqqqqqqqqqqqqqqqqqqqqqqqqqqqqqqqqqqqqqqqqqqqTEFNRTMuOTkuNaqqqqqqqqqqqqqqqqqqqqqqqqqqqqqqqqr/+xBk3Y/wAAB/gAAACAAAD/AAAAEAAAH+AAAAIAAAP8AAAASqqqqqqqqqqqqqqqqqqqqqqqqqqqqqqqqqqqqqqqqqqqpMQU1FMy45OS41qqqqqqqqqqqqqqqqqqqqqqqqqqqqqqqqqv/7EGTdj/AAAH+AAAAIAAAP8AAAAQAAAf4AAAAgAAA/wAAABKqqqqqqqqqqqqqqqqqqqqqqqqqqqqqqqqqqqqqqqqqqqkxBTUUzLjk5LjWqqqqqqqqqqqqqqqqqqqqqqqqqqqqqqqqq//sQZN2P8AAAf4AAAAgAAA/wAAABAAAB/gAAACAAAD/AAAAEqqqqqqqqqqqqqqqqqqqqqqqqqqqqqqqqqqqqqqqqqqqqTEFNRTMuOTkuNaqqqqqqqqqqqqqqqqqqqqqqqqqqqqqqqqr/+xBk3Y/wAAB/gAAACAAAD/AAAAEAAAH+AAAAIAAAP8AAAASqqqqqqqqqqqqqqqqqqqqqqqqqqqqqqqqqqqqqqqqqqqpMQU1FMy45OS41qqqqqqqqqqqqqqqqqqqqqqqqqqqqqqqqqv/7EGTdj/AAAH+AAAAIAAAP8AAAAQAAAf4AAAAgAAA/wAAABKqqqqqqqqqqqqqqqqqqqqqqqqqqqqqqqqqqqqqqqqqqqkxBTUUzLjk5LjWqqqqqqqqqqqqqqqqqqqqqqqqqqqqqqqqq//sQZN2P8AAAf4AAAAgAAA/wAAABAAAB/gAAACAAAD/AAAAEqqqqqqqqqqqqqqqqqqqqqqqqqqqqqqqqqqqqqqqqqqqqTEFNRTMuOTkuNaqqqqqqqqqqqqqqqqqqqqqqqqqqqqqqqqr/+xBk3Y/wAAB/gAAACAAAD/AAAAEAAAH+AAAAIAAAP8AAAASqqqqqqqqqqqqqqqqqqqqqqqqqqqqqqqqqqqqqqqqqqqpMQU1FMy45OS41qqqqqqqqqqqqqqqqqqqqqqqqqqqqqqqqqv/7EETdj/AAAH+AAAAIAAAP8AAAAQAAAf4AAAAgAAA/wAAABKqqqqqqqqqqqqqqqqqqqqqqqqqqqqqqqqqqqqqqqqqqqkxBTUUzLjk5LjWqqqqqqqqqqqqqqqqqqqqqqqqqqqqqqqqq//sQZN2P8AAAf4AAAAgAAA/wAAABAAAB/gAAACAAAD/AAAAEqqqqqqqqqqqqqqqqqqqqqqqqqqqqqqqqqqqqqqqqqqqqTEFNRTMuOTkuNaqqqqqqqqqqqqqqqqqqqqqqqqqqqqqqqqr/+xBk3Y/wAAB/gAAACAAAD/AAAAEAAAH+AAAAIAAAP8AAAASqqqqqqqqqqqqqqqqqqqqqqqqqqqqqqqqqqqqqqqqqqqpMQU1FMy45OS41qqqqqqqqqqqqqqqqqqqqqqqqqqqqqqqqqv/7EGTdj/AAAH+AAAAIAAAP8AAAAQAAAf4AAAAgAAA/wAAABKqqqqqqqqqqqqqqqqqqqqqqqqqqqqqqqqqqqqqqqqqqqkxBTUUzLjk5LjWqqqqqqqqqqqqqqqqqqqqqqqqqqqqqqqqq//sQRN2P8AAAf4AAAAgAAA/wAAABAAAB/gAAACAAAD/AAAAEqqqqqqqqqqqqqqqqqqqqqqqqqqqqqqqqqqqqqqqqqqqqTEFNRTMuOTkuNaqqqqqqqqqqqqqqqqqqqqqqqqqqqqqqqqr/+xBE3Y/wAAB/gAAACAAAD/AAAAEAAAH+AAAAIAAAP8AAAASqqqqqqqqqqqqqqqqqqqqqqqqqqqqqqqqqqqqqqqqqqqpMQU1FMy45OS41qqqqqqqqqqqqqqqqqqqqqqqqqqqqqqqqqv/7EGTdj/AAAH+AAAAIAAAP8AAAAQAAAf4AAAAgAAA/wAAABKqqqqqqqqqqqqqqqqqqqqqqqqqqqqqqqqqqqqqqqqqqqkxBTUUzLjk5LjWqqqqqqqqqqqqqqqqqqqqqqqqqqqqqqqqq//sQZN2P8AAAf4AAAAgAAA/wAAABAAAB/gAAACAAAD/AAAAEqqqqqqqqqqqqqqqqqqqqqqqqqqqqqqqqqqqqqqqqqqqqTEFNRTMuOTkuNaqqqqqqqqqqqqqqqqqqqqqqqqqqqqqqqqr/+xBk3Y/wAAB/gAAACAAAD/AAAAEAAAH+AAAAIAAAP8AAAASqqqqqqqqqqqqqqqqqqqqqqqqqqqqqqqqqqqqqqqqqqqpMQU1FMy45OS41qqqqqqqqqqqqqqqqqqqqqqqqqqqqqqqqqv/7EGTdj/AAAH+AAAAIAAAP8AAAAQAAAf4AAAAgAAA/wAAABKqqqqqqqqqqqqqqqqqqqqqqqqqqqqqqqqqqqqqqqqqqqkxBTUUzLjk5LjWqqqqqqqqqqqqqqqqqqqqqqqqqqqqqqqqq//sQRN2P8AAAf4AAAAgAAA/wAAABAAAB/gAAACAAAD/AAAAEqqqqqqqqqqqqqqqqqqqqqqqqqqqqqqqqqqqqqqqqqqqqTEFNRTMuOTkuNaqqqqqqqqqqqqqqqqqqqqqqqqqqqqqqqqr/+xBk3Y/wAAB/gAAACAAAD/AAAAEAAAH+AAAAIAAAP8AAAASqqqqqqqqqqqqqqqqqqqqqqqqqqqqqqqqqqqqqqqqqqqpMQU1FMy45OS41qqqqqqqqqqqqqqqqqqqqqqqqqqqqqqqqqv/7EGTdj/AAAH+AAAAIAAAP8AAAAQAAAf4AAAAgAAA/wAAABKqqqqqqqqqqqqqqqqqqqqqqqqqqqqqqqqqqqqqqqqqqqkxBTUUzLjk5LjWqqqqqqqqqqqqqqqqqqqqqqqqqqqqqqqqq//sQZN2P8AAAf4AAAAgAAA/wAAABAAAB/gAAACAAAD/AAAAEqqqqqqqqqqqqqqqqqqqqqqqqqqqqqqqqqqqqqqqqqqqqTEFNRTMuOTkuNaqqqqqqqqqqqqqqqqqqqqqqqqqqqqqqqqr/+xBk3Y/wAAB/gAAACAAAD/AAAAEAAAH+AAAAIAAAP8AAAASqqqqqqqqqqqqqqqqqqqqqqqqqqqqqqqqqqqqqqqqqqqpMQU1FMy45OS41qqqqqqqqqqqqqqqqqqqqqqqqqqqqqqqqqv/7EGTdj/AAAH+AAAAIAAAP8AAAAQAAAf4AAAAgAAA/wAAABKqqqqqqqqqqqqqqqqqqqqqqqqqqqqqqqqqqqqqqqqqqqkxBTUUzLjk5LjWqqqqqqqqqqqqqqqqqqqqqqqqqqqqqqqqq//sQRN2P8AAAf4AAAAgAAA/wAAABAAAB/gAAACAAAD/AAAAEqqqqqqqqqqqqqqqqqqqqqqqqqqqqqqqqqqqqqqqqqqqqTEFNRTMuOTkuNaqqqqqqqqqqqqqqqqqqqqqqqqqqqqqqqqr/+xBk3Y/wAAB/gAAACAAAD/AAAAEAAAH+AAAAIAAAP8AAAASqqqqqqqqqqqqqqqqqqqqqqqqqqqqqqqqqqqqqqqqqqqpMQU1FMy45OS41qqqqqqqqqqqqqqqqqqqqqqqqqqqqqqqqqv/7EGTdj/AAAH+AAAAIAAAP8AAAAQAAAf4AAAAgAAA/wAAABKqqqqqqqqqqqqqqqqqqqqqqqqqqqqqqqqqqqqqqqqqqqqqqqqqqqqqqqqqqqqqqqqqqqqqqqqqqqqqqqqqqqqqqqqqq//sQRN2P8AAAf4AAAAgAAA/wAAABAAAB/gAAACAAAD/AAAAEqqqqqqqqqqqqqqqqqqqqqqqqqqqqqqqqqqqqqqqqqqqqqqqqqqqqqqqqqqqqqqqqqqqqqqqqqqqqqqqqqqqqqqqqqqr/+xBk3Y/wAAB/gAAACAAAD/AAAAEAAAH+AAAAIAAAP8AAAASqqqqqqqqqqqqqqqqqqqqqqqqqqqqqqqqqqqqqqqqqqqqqqqqqqqqqqqqqqqqqqqqqqqqqqqqqqqqqqqqqqqqqqqqqqv/7EGTdj/AAAH+AAAAIAAAP8AAAAQAAAf4AAAAgAAA/wAAABKqqqqqqqqqqqqqqqqqqqqqqqqqqqqqqqqqqqqqqqqqqqqqqqqqqqqqqqqqqqqqqqqqqqqqqqqqqqqqqqqqqqqqqqqqq//sQZN2P8AAAf4AAAAgAAA/wAAABAAAB/gAAACAAAD/AAAAEqqqqqqqqqqqqqqqqqqqqqqqqqqqqqqqqqqqqqqqqqqqqqqqqqqqqqqqqqqqqqqqqqqqqqqqqqqqqqqqqqqqqqqqqqqr/+xBk3Y/wAAB/gAAACAAAD/AAAAEAAAH+AAAAIAAAP8AAAASqqqqqqqqqqqqqqqqqqqqqqqqqqqqqqqqqqqqqqqqqqqqqqqqqqqqqqqqqqqqqqqqqqqqqqqqqqqqqqqqqqqqqqqqqqv/7EGTdj/AAAH+AAAAIAAAP8AAAAQAAAf4AAAAgAAA/wAAABKqqqqqqqqqqqqqqqqqqqqqqqqqqqqqqqqqqqqqqqqqqqqqqqqqqqqqqqqqqqqqqqqqqqqqqqqqqqqqqqqqqqqqqqqqq",
"B2": "data:audio/mp3;base64,//uQZAAAAAAAAAAAAAAAAAAAAAAAAAAAAAAAAAAAAAAAAAAAWGluZwAAAA8AAABdAAAnaQACBQgLDRATFhgbHiEjJiYpLC4xNDc5PD9CREdKSk1PUlVYWl1gY2Voa25ucHN2eXt+gYSGiYyPkZSUl5qcn6Klp6qtsLK1uLi7vcDDxsjLztHT1tnc3N7h5Ofp7O/y9Pf6/f8AAAA8TEFNRTMuOTlyBK8AAAAALEsAADUgJAJATQABzAAAJ2khcHmSAAAAAAAAAAAAAAAAAAAAAAAAAAAAAAAAAAAAAAAAAAAAAAAAAAAAAAAAAAAAAAAAAAAAAAAAAAAAAAAAAAAAAAAAAAAAAAAAAAAAAAAAAAAAAAAAAAAAAAAAAAAAAAAAAAAAAAAAAAAAAAAAAAAAAAAAAAAAAAAAAAAAAAAAAAAAAAAAAAAAAAAAAAAAAAAAAAAAAAAAAAAAAAAAAAAAAAAAAAAAAAAAAAAAAAAAAAAAAAAAAAAAAAAAAAAAAAAAAAAAAAAAAAAAAAAAAAAAAAAAAAAAAAAAAAAAAAAAAAAA//sQZAAAAFEA0qUEAAgAAA/woAABA4hbbhihAAACgGoDAAAAADSooAHA/cCCNYX5wGScZjrf102T7UK37tRkBew+9/UAxwAL/v1KoCwOY23+KElUj5AlNnTi5F9HQ+qmmQfBeDpHr27/+xBkDo/wpgJbByBgAADAGkDgAAFCZAloBaxgAAMAacAAAAX3xcfbY11rDNx+710KnKEH0Hm/4WhBCDe/XVFB7nrJM3oxSFZVSk7pv6DERFxx1uz85QPdpu////+qoMsorOilOdxykv/7EGQbj/CiAdkB8hAAAMAakAAAAUJYC2QFvCAAFAAqwACIBDrRd6YcMmd+9eqAIALPf/Z6//1SMAVS0D99DvaAHsFjaUVFA+o6XyIcE8fFP/3bK8yRgRsW12nmJDQKHwGuYZPX9UjI//sQZCcPcKACWAH4GAAJYAq1ACkBApAJXgXAYAAggCsgAJgEbn/+/Z/0rCOBtQRbvZ0F2ZEKOXGoZi6lh3YW//09a3af1+msKQBD6atONGanMeit9R/a57tULC3/yqPHOjqZPu6KgXv/+xBkLA+QmQLXAwsQAAcASpAEwgACQAtcCSQgACuA6pQTGAACgHhfGXJ1iopUyiuz/YXBtADYEIg6DPUSonok4PU+N7779aydWlVbWa3eR0wGDsxv/v/+/1x0QwiA2E3pRcPMDeTtdv/7EGQyjzCVAlcDJhgAC+A6cBUiAAI4B1wMQCAAKgCqkCCMBMq/eaAGAAAcGIof/oqfMixRRR6N9AC2i74q0XDULBmvT/3/9n/XAQpoBhkASc7rYiLE1VJutb/oQNCjrP9zP9Tf1YBO//sQZDcPMJUC1oHyCAAJAEpgFEEAAjwJWAy8YAAkAOtQIQwE7waM4kV0oIp5VpRaTAruX/oCAAUAIQGv/oX8IO3YtTDYgWmIt/0R9E3Haxh1pO/0kUDGaP/Shap9nBMUAaRZUOUZsET/+xBkPY8wfQJVgw8QAAlASmAVYwACRAtWDLAgACeA6dQkjATuwr1DfoEAAgAIVBP/6+H02D8CJb7lIIhbTt7vsYuw7xxaYz/t9R7c3/7Sqn+OGMRK4Ocp9aV8FfpUorIC/0AwAAAEBP/7EGRFD3CaAtUDDxAADWA6aAhDAQIwOVQMpEAAGYDqFDWYBlPkaSdwwl4Ttiklc6KHc/ce/6QYAAAETAuggz/6/+pJY0vEsBjLr1Wai5TKr0vfavWR4eAAQiwoHLH+1zP6mZn2AK5Y//sQZEqPcJQDVAMvGAAIgEqYHUMBAgANUAysYAA1gShA94QAPneymlA11ixydn0QHQFP/+qXf/+1VV8jcQypzpz/i7bzDW1iwwBAkBCWAjXff7fb1kCDBCioas3x1JIkS17aVu0cD4H/+xBkUA8QlQ1Tg0EQwAdgKogIIgHCGAlODLxAADEA6ezxCASt/+pwgVsGWafNNWPDdDVh0AbANA6KxvrTd0EDFKBgJj+rok3SzQVURoSQZ3/61bJgBER8oPBg1+S8agzXqbs1ilAKAP/7EGRWj3CRAdKDDxAADSA6WDXpAQIkCUoMQEAAKADoQNYMAGAVI6HrE/uX6EULBDEQqrcQym3h1ZShtabf06wHQJGA4JB5HivcTQovypQAozCoKVDUhtaCPG/WhQAEQHRWz/fS//6x//sQZFsPcHMCUoMPCAAMgEo4NSIBAhANSAewYAAWgSgA9QgE2kJDLZ3Wn0IV8kTr/RXVMcwA8z/t//9/0YgDqhvLt/QTYj9N9X63PgAoDUDhNXRc61f/Z/oeIOWK2ZTru7F/Z89X9ej/+xBkZI8wYwHRgwsQAAtAOmQpogEBqAdEB6xAABmBKAEEjATnMcBP+SX///61GCIEAG8T8Cfr04n9FGWZd/RNmoQmcN/7df/qgEwKBeDNFg+nFXure7ktH5LSVAQUAW4LxEM+729qVf/7EGRwgzCJAdGrDxAIDkBJ+DxjAQIsDUAMQGAALoEokLMkBD2CQC+gkz6T1D03nnndehC0yoUGL6PI/7z/SlKdu/1u0BaBK0M8SInUo2VZFL0m1ghxn//vq/trSYNoklm/9StDEkrP//sQZHQDcH8C0cMMCAgLoEoFQeABgdQJPgekQAArAOcBgQAA0TB0GGz/3frOgYhNYS+71WV6v7d9CKhAIClQ2oN9vv+Lv62aBowYPM3bdSHUd//cpnodgPTH/c/p9f9LmDhBhkW9VNT/+xBke48wbAJPAwoQAA7AOdVEQQEBvAk6DDxAACmA5oGDBACtSYFYuzX26ahYAqGjqt3Oa9e97Fo/2rVPiPijiLRVV7CXellqv1G8N4SEW/c7b7r7ldnWUBRNYAGDAZ7izOpB2jjCMP/7EGSDAzCJAk/B7RgICeA5oGEhAAI8BzYMQEAAMYGnIPOIBDgCCEDQc1vrT//fWhoKlAAyAGwYclOmOuUh/7f+xaIAFAApQnRK9n9KVs4HkThP0LRUETDq6Vf/9az4AkQ27mfR/po6//sQZIgP8IkCzQHvCAAOQElwYeAAAbgJNAwkQAArgSXBgQQAAPBN6uunSSMPTlns/8QyozhBrP/t3t++oQCKYZgwpD/qp1pdU1aBWDIav1/113qX0RQAWICmFWEOqv9+SMf4o2roYMD/+xBkjg8wZwJNAe8QAAdgSZBgwgAB0AsyCLwAADABJmGGmAQEEPkI439G/ma2/X9ehhYGOB2dlf2XUkwBgTZ/7NR72EWNEJAKQhRn0WtD1bF0VWf0tAHCNbP9jfHDdA9EBiDrvTRqAv/7EGSYj/BsAcyDCxgACyA5YGHjAAIkBy4HiGAAOwDlALSMABSlT+lli12LcRVvsottb0f/rTwAPogAJALAkbFf9abrdv/SVAADAABULwKsb/+3SwPlMcUhxo7/kUYgq5TUKlw00/7z//sQZJ4DEHUCS4HvCAANQDkwPWMAAdQLMwwIACA0gSakw4wE+vTv/1pspqYDwT9vkXNajQ0oroIAAAAIFx17I48ImiZVt2/FgO6hj1Ol46FCieqP///6KjAAKaQAKYVYFEX/sX2WVq//+xBkpANwkQJMwgsACAvAOXg9IwEB/AcsB6RgACMBJQD0DAD1ngABAAAMNAhb/+txIK5CMXscy7o+63SS3/ohCFDUOAArwKEdQCbzv9hAPa3Ttbb/TWgAANFYWg0CBKgMGLU5ne/6OP/7EGSqgfB7AkoCCRgACiBJMGEiAAHABy8MPEAgKYDkQLEMAKpZ7dj6K2JAAMiH/10kAAAAlwZcRplFP/5qkgYAAAAKCWJ3MAACiDQUwUCX/l8rcOe4c+D8D3Fd/0+lWre3aL//6f/X//sQZLOD0IgCS8MPEAgOoEk1PSEBAUgLJgwYIAAngOSExYwE1+z/91P0fV0a1WAAEAC0Dciomez+XJdn//////////9UAAAmQaoTf9P+ln/////////6f/R/zH0kAUBoGOEqf/63ZYT/+xBku4/wgQJJAwwYAAhASQAxAAACFAsiCDwgAC8BI8D3iAANJmQIP/1GAUDA7qpACAQUSxFD/7fpf/2/////////////UgAAIE4H4A6Hof//RRkpRNWAAAPCJgUgAAAAIA0llBXgG//7EGTDAVCHAkvJ6UAIDMBJOTyiAQHICSisLEAgKwEjgLUAAHhKRinzf07eq/dvu7/793b9Lu/r7CKfRkCnrX532Zm4qrVAdCz/////2f/3/6f63+x/6OMd/+6ny6qAAAG4VgIq0/9u//sQZMmDcHQCSIMGCAAHIEl4HSABgfQLIqwkICAkASOBhIAAQp//////9H/z39H1faMb3K/dbtRAAAJAHH////////////////+lvKUcNwAb/////////////9CdF3RpTEFNRaqqqkD/+xBk1AFwiQJKSwwYCArgOVkYQAEB6AkgrDwgIA8A44D3gAQABAYR4AABABDYC8EAwFv+r/////////t///Vd/s64YVVMQU1FQAADhZAyAAAMAOEP///////////T///rgKgBCf/////7EGTeg3CbAkjDDBAIBeBJFTFgAYI4CSMMPCAgGoDjlGWABP//////o//q2s//x1n00SkiEv////////////+j///+tYAABgXUfAgh//////////////97/9ienrFdj6Drf93///////sQZOeBcHMCR0MPCAgHwEjoQSABAfAHHQw0QCBqgWKA94AA/oq//6//bf/j/pZu+dRBGBTD7v/////////r///9X/vGSqpMQU1FMy45OS41qqqqqqqqqqqqqqqqqqqqqqqqqqqqqqr/+xBk6QVwtQJGww8AABfASLVhYAACQAcbLDwAABMBI+C0gASqqqqqqqqAAAaBgVF6BIv///////////Z//o///9EARFVMQU1FMy45OS41VVVVVVVVVVVVVVVVVVVVVVVVVVVVVVVVVf/7EGToDXC1AkarDQAABOA5FSwgAYD8CR4HmAAwCwDjAPEABFVVVVVVVVVVVVVVVVVVVVVVwAAAAIHVAAAIDFQMEa0KkkxBgAAFjR//////////////////rkY/////////91vR//9n//sQZPaPcDIBRysAAA4GQDkoLCABhNQLEgwwIBBcAOKAoIAArTj6/925dOuwFJ///////////pp///r/f92uhmnAChM6TEFNRTMuOTkuNaqqqqqqqqqqqqqqqqqqqqqqqqqqqqqqqqr/+xBk8w/w8QJFKgoAABKgONUsQACAXAccB4QAMEmBIsDRAACqqqqqqqqqqqqqqqqqI////////////04AAAAEQ0ACCKdMQU1FMy45OS41VVVVVVVVVVVVVVVVVVVVVVVVVVVVVVVVVf/7EGTuh/AqAkaoYwAIBUA41SjAAYKgBxamLAAABoDjwHCABlVVVVVVVVVVVVVVVVVVVVVVVVVVVVVVgAAEWkYAQgUEykxBTUUzLjk5LjWqqqqqqqqqqqqqqqqqqqqqqqqqqqqqqqqq//sQRP2H8C4BximnAAgSQDjFISAAArwHFqSYAABGgSMA9YAAqqqqqqqqqqqqqqqEtf////////6G+///b7v+vR93qQVqTEFNRTMuOTkuNaqqqqqqqqqqqqqqqqqqqqqqqqqqqqqqqqr/+xBE/49wLQHHKeYADBPgOKBAIAAC9AcUB6gAAFAA4tT0gAKqqqqqqqqqqqqqqqqqqqqqqpVwn///////////////0y1MQU1FMy45OS41VVVVVVVVVVVVVVVVVVVVVVVVVVVVVVVVVf/7EGTrB3ArAccpggAMAQAo4AgAAQIwBxYGBAAACQBjlBAABVVVVVVVVVVVVVVVVVVVVVVVTB/////////////////9CUxBTUUzLjk5LjVVVVVVVVVVVVVVVVVVVVVVVVVVVVVVVVVV//sQZOWH8C8ByEFBAAgEwDjlLCABgFwHHqQEADAIgOOAwIAGVVVVVVVVVVVVVVVVVVVVVVVVVVVVVVVVVVVVVVVVVcVpTEFNRTMuOTkuNVVVVVVVVVVVVVVVVVVVVVVVVVVVVVVVVVX/+xBk/odwlgFGqSAACBZAKKAsAAACoAcUBIQAAA4A5CCQgARVVVVVVVVVVVVVVVVVVVVVVcGf/////////////9f6ErVMQU1FMy45OS41VVVVVVVVVVVVVVVVVVVVVVVVVVVVVVVVVf/7EGTnh3BVAMYAIAAABWA5KAggAQA4Ax6gAAAoCIDj1CCABFVVVVVVVVVVVVVVVVVVVVVVVVVVVVVVVVVVVVVVVVUTmkxBTUUzLjk5LjWqqqqqqqqqqqqqqqqqqqqqqqqqqqqqqqqq//sQZOKHcCABx6hBAAgAoAkQAAABAGgHIwOEACAGAGPUAAAFqqqqqqqqqqqqqqqqqqqqqqqqqqqqqqqqqqqqqqqqqlLqTEFNRTMuOTkuNaqqqqqqqqqqqqqqqqqqqqqqqqqqqqqqqqr/+xBk6IfwngHFAUEAAAAAD/AAAAEAMAMioAAAKAAAP8AAAASqqqqqqqqqqqqqqqqqqqqqqqqqqqqqqqqqqqqqqqqqql1MQU1FMy45OS41VVVVVVVVVVVVVVVVVVVVVVVVVVVVVVVVVf/7EGTlj/AGAMeAAAAKAKAJAAAAAQGwBxgBAAAAAwBjwAAABVVVVVVVVVVVVVVVVVVVVVVVVVVVVVVVVVVVVVVVVVVVVUxBTUUzLjk5LjVVVVVVVVVVVVVVVVVVVVVVVVVVVVVVVVVV//sQZOWP8AUASIAAAAgAAA/wAAABAdgHGAEAACACgCPAAAAEVVVVVVVVVVVVVVVVVVVVVVVVVVVVVVVVVVVVVVVVVVVVTEFNRTMuOTkuNVVVVVVVVVVVVVVVVVVVVVVVVVVVVVVVVVX/+xBE3o/wBgBHAAAACgCgCOAAAAEAFAEiAAAAIAAAP8AAAARVVVVVVVVVVVVVVVVVVVVVVVVVVVVVVVVVVVVVVVVVVVVMQU1FMy45OS41VVVVVVVVVVVVVVVVVVVVVVVVVVVVVVVVVf/7EGTlj/AGAEeAAAAKDYAY4AAAAAAUAR4AAAAgAoAjgAAABFVVVVVVVVVVVVVVVVVVVVVVVVVVVVVVVVVVVVVVVVVVVUxBTUUzLjk5LjVVVVVVVVVVVVVVVVVVVVVVVVVVVVVVVVVV//sQZN6P8AcAxwAAAAoAAA/wAAABABgBHAAAACgAAD/AAAAEVVVVVVVVVVVVVVVVVVVVVVVVVVVVVVVVVVVVVVVVVVVVTEFNRTMuOTkuNVVVVVVVVVVVVVVVVVVVVVVVVVVVVVVVVVX/+xBk3o/wBQBIAAAACAAAD/AAAAEAFAEiAAAAIAAAP8AAAARVVVVVVVVVVVVVVVVVVVVVVVVVVVVVVVVVVVVVVVVVVVVMQU1FMy45OS41VVVVVVVVVVVVVVVVVVVVVVVVVVVVVVVVVf/7EGTeD/AAAH+AAAAIAAAP8AAAAQAUAR4AAAAgAAA/wAAABFVVVVVVVVVVVVVVVVVVVVVVVVVVVVVVVVVVVVVVVVVVVUxBTUUzLjk5LjVVVVVVVVVVVVVVVVVVVVVVVVVVVVVVVVVV//sQZN2P8AAAf4AAAAgAAA/wAAABAAAB/gAAACAAAD/AAAAEVVVVVVVVVVVVVVVVVVVVVVVVVVVVVVVVVVVVVVVVVVVVTEFNRTMuOTkuNVVVVVVVVVVVVVVVVVVVVVVVVVVVVVVVVVX/+xBk3Y/wAAB/gAAACAAAD/AAAAEAAAH+AAAAIAAAP8AAAARVVVVVVVVVVVVVVVVVVVVVVVVVVVVVVVVVVVVVVVVVVVVMQU1FMy45OS41VVVVVVVVVVVVVVVVVVVVVVVVVVVVVVVVVf/7EGTdj/AAAH+AAAAIAAAP8AAAAQAAAf4AAAAgAAA/wAAABFVVVVVVVVVVVVVVVVVVVVVVVVVVVVVVVVVVVVVVVVVVVUxBTUUzLjk5LjVVVVVVVVVVVVVVVVVVVVVVVVVVVVVVVVVV//sQZN2P8AAAf4AAAAgAAA/wAAABAAAB/gAAACAAAD/AAAAEVVVVVVVVVVVVVVVVVVVVVVVVVVVVVVVVVVVVVVVVVVVVTEFNRTMuOTkuNVVVVVVVVVVVVVVVVVVVVVVVVVVVVVVVVVX/+xBk3Y/wAAB/gAAACAAAD/AAAAEAAAH+AAAAIAAAP8AAAARVVVVVVVVVVVVVVVVVVVVVVVVVVVVVVVVVVVVVVVVVVVVMQU1FMy45OS41VVVVVVVVVVVVVVVVVVVVVVVVVVVVVVVVVf/7EETdj/AAAH+AAAAIAAAP8AAAAQAAAf4AAAAgAAA/wAAABFVVVVVVVVVVVVVVVVVVVVVVVVVVVVVVVVVVVVVVVVVVVUxBTUUzLjk5LjVVVVVVVVVVVVVVVVVVVVVVVVVVVVVVVVVV//sQZN2P8AAAf4AAAAgAAA/wAAABAAAB/gAAACAAAD/AAAAEVVVVVVVVVVVVVVVVVVVVVVVVVVVVVVVVVVVVVVVVVVVVTEFNRTMuOTkuNVVVVVVVVVVVVVVVVVVVVVVVVVVVVVVVVVX/+xBk3Y/wAAB/gAAACAAAD/AAAAEAAAH+AAAAIAAAP8AAAARVVVVVVVVVVVVVVVVVVVVVVVVVVVVVVVVVVVVVVVVVVVVMQU1FMy45OS41VVVVVVVVVVVVVVVVVVVVVVVVVVVVVVVVVf/7EGTdj/AAAH+AAAAIAAAP8AAAAQAAAf4AAAAgAAA/wAAABFVVVVVVVVVVVVVVVVVVVVVVVVVVVVVVVVVVVVVVVVVVVUxBTUUzLjk5LjVVVVVVVVVVVVVVVVVVVVVVVVVVVVVVVVVV//sQZN2P8AAAf4AAAAgAAA/wAAABAAAB/gAAACAAAD/AAAAEVVVVVVVVVVVVVVVVVVVVVVVVVVVVVVVVVVVVVVVVVVVVTEFNRTMuOTkuNVVVVVVVVVVVVVVVVVVVVVVVVVVVVVVVVVX/+xBk3Y/wAAB/gAAACAAAD/AAAAEAAAH+AAAAIAAAP8AAAARVVVVVVVVVVVVVVVVVVVVVVVVVVVVVVVVVVVVVVVVVVVVMQU1FMy45OS41VVVVVVVVVVVVVVVVVVVVVVVVVVVVVVVVVf/7EGTdj/AAAH+AAAAIAAAP8AAAAQAAAf4AAAAgAAA/wAAABFVVVVVVVVVVVVVVVVVVVVVVVVVVVVVVVVVVVVVVVVVVVUxBTUUzLjk5LjVVVVVVVVVVVVVVVVVVVVVVVVVVVVVVVVVV//sQZN2P8AAAf4AAAAgAAA/wAAABAAAB/gAAACAAAD/AAAAEVVVVVVVVVVVVVVVVVVVVVVVVVVVVVVVVVVVVVVVVVVVVTEFNRTMuOTkuNVVVVVVVVVVVVVVVVVVVVVVVVVVVVVVVVVX/+xBk3Y/wAAB/gAAACAAAD/AAAAEAAAH+AAAAIAAAP8AAAARVVVVVVVVVVVVVVVVVVVVVVVVVVVVVVVVVVVVVVVVVVVVMQU1FMy45OS41VVVVVVVVVVVVVVVVVVVVVVVVVVVVVVVVVf/7EGTdj/AAAH+AAAAIAAAP8AAAAQAAAf4AAAAgAAA/wAAABFVVVVVVVVVVVVVVVVVVVVVVVVVVVVVVVVVVVVVVVVVVVUxBTUUzLjk5LjVVVVVVVVVVVVVVVVVVVVVVVVVVVVVVVVVV//sQZN2P8AAAf4AAAAgAAA/wAAABAAAB/gAAACAAAD/AAAAEVVVVVVVVVVVVVVVVVVVVVVVVVVVVVVVVVVVVVVVVVVVVTEFNRTMuOTkuNVVVVVVVVVVVVVVVVVVVVVVVVVVVVVVVVVX/+xBk3Y/wAAB/gAAACAAAD/AAAAEAAAH+AAAAIAAAP8AAAARVVVVVVVVVVVVVVVVVVVVVVVVVVVVVVVVVVVVVVVVVVVVMQU1FMy45OS41VVVVVVVVVVVVVVVVVVVVVVVVVVVVVVVVVf/7EETdj/AAAH+AAAAIAAAP8AAAAQAAAf4AAAAgAAA/wAAABFVVVVVVVVVVVVVVVVVVVVVVVVVVVVVVVVVVVVVVVVVVVUxBTUUzLjk5LjVVVVVVVVVVVVVVVVVVVVVVVVVVVVVVVVVV//sQZN2P8AAAf4AAAAgAAA/wAAABAAAB/gAAACAAAD/AAAAEVVVVVVVVVVVVVVVVVVVVVVVVVVVVVVVVVVVVVVVVVVVVTEFNRTMuOTkuNVVVVVVVVVVVVVVVVVVVVVVVVVVVVVVVVVX/+xBk3Y/wAAB/gAAACAAAD/AAAAEAAAH+AAAAIAAAP8AAAARVVVVVVVVVVVVVVVVVVVVVVVVVVVVVVVVVVVVVVVVVVVVMQU1FMy45OS41VVVVVVVVVVVVVVVVVVVVVVVVVVVVVVVVVf/7EGTdj/AAAH+AAAAIAAAP8AAAAQAAAf4AAAAgAAA/wAAABFVVVVVVVVVVVVVVVVVVVVVVVVVVVVVVVVVVVVVVVVVVVUxBTUUzLjk5LjVVVVVVVVVVVVVVVVVVVVVVVVVVVVVVVVVV//sQRN2P8AAAf4AAAAgAAA/wAAABAAAB/gAAACAAAD/AAAAEVVVVVVVVVVVVVVVVVVVVVVVVVVVVVVVVVVVVVVVVVVVVTEFNRTMuOTkuNVVVVVVVVVVVVVVVVVVVVVVVVVVVVVVVVVX/+xBE3Y/wAAB/gAAACAAAD/AAAAEAAAH+AAAAIAAAP8AAAARVVVVVVVVVVVVVVVVVVVVVVVVVVVVVVVVVVVVVVVVVVVVMQU1FMy45OS41VVVVVVVVVVVVVVVVVVVVVVVVVVVVVVVVVf/7EGTdj/AAAH+AAAAIAAAP8AAAAQAAAf4AAAAgAAA/wAAABFVVVVVVVVVVVVVVVVVVVVVVVVVVVVVVVVVVVVVVVVVVVUxBTUUzLjk5LjVVVVVVVVVVVVVVVVVVVVVVVVVVVVVVVVVV//sQZN2P8AAAf4AAAAgAAA/wAAABAAAB/gAAACAAAD/AAAAEVVVVVVVVVVVVVVVVVVVVVVVVVVVVVVVVVVVVVVVVVVVVTEFNRTMuOTkuNVVVVVVVVVVVVVVVVVVVVVVVVVVVVVVVVVX/+xBk3Y/wAAB/gAAACAAAD/AAAAEAAAH+AAAAIAAAP8AAAARVVVVVVVVVVVVVVVVVVVVVVVVVVVVVVVVVVVVVVVVVVVVMQU1FMy45OS41VVVVVVVVVVVVVVVVVVVVVVVVVVVVVVVVVf/7EGTdj/AAAH+AAAAIAAAP8AAAAQAAAf4AAAAgAAA/wAAABFVVVVVVVVVVVVVVVVVVVVVVVVVVVVVVVVVVVVVVVVVVVUxBTUUzLjk5LjVVVVVVVVVVVVVVVVVVVVVVVVVVVVVVVVVV//sQRN2P8AAAf4AAAAgAAA/wAAABAAAB/gAAACAAAD/AAAAEVVVVVVVVVVVVVVVVVVVVVVVVVVVVVVVVVVVVVVVVVVVVTEFNRTMuOTkuNVVVVVVVVVVVVVVVVVVVVVVVVVVVVVVVVVX/+xBk3Y/wAAB/gAAACAAAD/AAAAEAAAH+AAAAIAAAP8AAAARVVVVVVVVVVVVVVVVVVVVVVVVVVVVVVVVVVVVVVVVVVVVMQU1FMy45OS41VVVVVVVVVVVVVVVVVVVVVVVVVVVVVVVVVf/7EGTdj/AAAH+AAAAIAAAP8AAAAQAAAf4AAAAgAAA/wAAABFVVVVVVVVVVVVVVVVVVVVVVVVVVVVVVVVVVVVVVVVVVVUxBTUUzLjk5LjVVVVVVVVVVVVVVVVVVVVVVVVVVVVVVVVVV//sQZN2P8AAAf4AAAAgAAA/wAAABAAAB/gAAACAAAD/AAAAEVVVVVVVVVVVVVVVVVVVVVVVVVVVVVVVVVVVVVVVVVVVVTEFNRTMuOTkuNVVVVVVVVVVVVVVVVVVVVVVVVVVVVVVVVVX/+xBk3Y/wAAB/gAAACAAAD/AAAAEAAAH+AAAAIAAAP8AAAARVVVVVVVVVVVVVVVVVVVVVVVVVVVVVVVVVVVVVVVVVVVVMQU1FMy45OS41VVVVVVVVVVVVVVVVVVVVVVVVVVVVVVVVVf/7EGTdj/AAAH+AAAAIAAAP8AAAAQAAAf4AAAAgAAA/wAAABFVVVVVVVVVVVVVVVVVVVVVVVVVVVVVVVVVVVVVVVVVVVUxBTUUzLjk5LjVVVVVVVVVVVVVVVVVVVVVVVVVVVVVVVVVV//sQRN2P8AAAf4AAAAgAAA/wAAABAAAB/gAAACAAAD/AAAAEVVVVVVVVVVVVVVVVVVVVVVVVVVVVVVVVVVVVVVVVVVVVTEFNRTMuOTkuNVVVVVVVVVVVVVVVVVVVVVVVVVVVVVVVVVX/+xBk3Y/wAAB/gAAACAAAD/AAAAEAAAH+AAAAIAAAP8AAAARVVVVVVVVVVVVVVVVVVVVVVVVVVVVVVVVVVVVVVVVVVVVMQU1FMy45OS41VVVVVVVVVVVVVVVVVVVVVVVVVVVVVVVVVf/7EGTdj/AAAH+AAAAIAAAP8AAAAQAAAf4AAAAgAAA/wAAABFVVVVVVVVVVVVVVVVVVVVVVVVVVVVVVVVVVVVVVVVVVVVVVVVVVVVVVVVVVVVVVVVVVVVVVVVVVVVVVVVVVVVVVVVVV//sQRN2P8AAAf4AAAAgAAA/wAAABAAAB/gAAACAAAD/AAAAEVVVVVVVVVVVVVVVVVVVVVVVVVVVVVVVVVVVVVVVVVVVVVVVVVVVVVVVVVVVVVVVVVVVVVVVVVVVVVVVVVVVVVVVVVVX/+xBk3Y/wAAB/gAAACAAAD/AAAAEAAAH+AAAAIAAAP8AAAARVVVVVVVVVVVVVVVVVVVVVVVVVVVVVVVVVVVVVVVVVVVVVVVVVVVVVVVVVVVVVVVVVVVVVVVVVVVVVVVVVVVVVVVVVVf/7EGTdj/AAAH+AAAAIAAAP8AAAAQAAAf4AAAAgAAA/wAAABFVVVVVVVVVVVVVVVVVVVVVVVVVVVVVVVVVVVVVVVVVVVVVVVVVVVVVVVVVVVVVVVVVVVVVVVVVVVVVVVVVVVVVVVVVV//sQZN2P8AAAf4AAAAgAAA/wAAABAAAB/gAAACAAAD/AAAAEVVVVVVVVVVVVVVVVVVVVVVVVVVVVVVVVVVVVVVVVVVVVVVVVVVVVVVVVVVVVVVVVVVVVVVVVVVVVVVVVVVVVVVVVVVX/+xBk3Y/wAAB/gAAACAAAD/AAAAEAAAH+AAAAIAAAP8AAAARVVVVVVVVVVVVVVVVVVVVVVVVVVVVVVVVVVVVVVVVVVVVVVVVVVVVVVVVVVVVVVVVVVVVVVVVVVVVVVVVVVVVVVVVVVf/7EGTdj/AAAH+AAAAIAAAP8AAAAQAAAf4AAAAgAAA/wAAABFVVVVVVVVVVVVVVVVVVVVVVVVVVVVVVVVVVVVVVVVVVVVVVVVVVVVVVVVVVVVVVVVVVVVVVVVVVVVVVVVVVVVVVVVVV",
"C3": "data:audio/mp3;base64,//uQZAAAAAAAAAAAAAAAAAAAAAAAAAAAAAAAAAAAAAAAAAAAWGluZwAAAA8AAABdAAAnaQACBQgLDRATFhgbHiEjJiYpLC4xNDc5PD9CREdKSk1PUlVYWl1gY2Voa25ucHN2eXt+gYSGiYyPkZSUl5qcn6Klp6qtsLK1uLi7vcDDxsjLztHT1tnc3N7h5Ofp7O/y9Pf6/f8AAAA8TEFNRTMuOTlyBK8AAAAALFMAADUgJAJATQABzAAAJ2nLOIhbAAAAAAAAAAAAAAAAAAAAAAAAAAAAAAAAAAAAAAAAAAAAAAAAAAAAAAAAAAAAAAAAAAAAAAAAAAAAAAAAAAAAAAAAAAAAAAAAAAAAAAAAAAAAAAAAAAAAAAAAAAAAAAAAAAAAAAAAAAAAAAAAAAAAAAAAAAAAAAAAAAAAAAAAAAAAAAAAAAAAAAAAAAAAAAAAAAAAAAAAAAAAAAAAAAAAAAAAAAAAAAAAAAAAAAAAAAAAAAAAAAAAAAAAAAAAAAAAAAAAAAAAAAAAAAAAAAAAAAAAAAAAAAAAAAAAAAAAAAAA//sQZAAAAEQA0cUEAAoAAA/woAABA9RxbBjRAAACgGpDAAAAAlAAAAOD3uABzpB1TGOU26v0difvMie5HZUZvi92HYBPQ8qpv1O0KWEIABz7f/+XVfP6xl7bQ23fctd55UAAAh5IGAP/+xBkDg9wqRTbBxxAAAOAGlXgAAFCbAloB6xAAA8AKaAAAAaogl+yea2Viusa7HOY13/oAgUcpYwOETy6bOiy2djLiHXsLOsaWXAAAFH///9OhAaTONnXZqWOcVoEZRDh/kqX2X6IAP/7EGQYD3CTAlkB7xAAB0AKpQAAAQKcC2QE4CAAHgBqoAAABHv///3f6WA3ATemf+dNJsYeEzkZR/6AgAAACrCKQcDk+Q1/T/1lenNa2jVSO1vV1UoD/SLaPYrRAltt92Sbv9EZx2xi//sQZB8PcIQCWIGsAAAFgBrIACIBwpRjXgeEQkAXAmuQEAxEb3Hcj+qAAASBt///1/6lBDQiIwqhzNuEmGj+l7LyTOVOWKmHv//9/+/qVprEZyFVAvnnR6sRCm3efrfmcuRt9ZAFAAD/+xBkKI9wkBRXAwARUAmASsUERQECgAlcCLwgACQBKgATiAAQCYjV//07GLk1qMb/3P1OF3KSSlf1yEIOj//X97K6rjswJAiSrp5BAnbpudZemn1gBACIDH/1eh//srlYg6HTsU+4nf/7EGQuD1ChAdcDEBAACkA62wRJAQIYCVwMPGAAHYEpwCMkAEEAroq7latNNNFGAMhg79n/3dD11XaMFgw2Itq+rpGBmsihX9uxIYBAgBDtd9vt/65IBZgViwq3kHalvlVMSa2ltYAA//sQZDSPkIsCVoMDGAALICqFHCMBAmQLVgxgAAAmASrgI4wEoACJCP7v9v9CeEw7QLp8wL4oUZFCBi1rLcqAFgIcfv/7fU6fFY0C8AYZCLe63JjX5qJ/6fWAIAQELCav/+qdPFQH7Yb/+xBkOY8QiwNVgxgQAApgKpgJIwECLAlWDMRAACoBKuwRMARnVWNbFjBuuixpej8yAEAIUGN/9n1VzqzBr0DrN9wilbD30930gQVMYcOK//r/R//V6dMgqpRTK6xqW2EvgPQpIeABIP/7EGQ/j1CJAtUDMAgACuBKhQjDAQIECVQMJGAAI4EqsFEIBBCAO4U/8b6HN3joTEbHaaOYApzUi6tGoASAMACoFglSvf//+hVwiOaGrJGX+6r1SFbeq15tyTAAAACpIwi5TbPQFAN1//sQZEcPUJcDVAMvEAAIgEqVCOIBgfgLUAy8QAAvAOlgFQwA6Ou6kgLr6gM9MB1C4/9bWf/9CnPgA+AAOCwKiR1V1NjApkv9BUUCgQMQBwIO0dbqoeOIACc/SvUOf/mQnAMQCoN3N///+xBkTYMQewLUAy8QAAsgOngcQgECAAVQrIxAIDMA6ayRDATvomMgwgUWdQ1FKtq0c9brQFQAIAEAw2CYCZ7nf+iSCxRzT3frIh0F9TGo7aENoKUi7Cy//1fG3fRVbkNHEHnezss1NP/7EGRTg3CIDlMDIRDgB8BKeD1iAQH0B06sPGAgJAEogRMMADWp3+pTBDCHPbOR1/odmt19lB7gYwEbdo6+/d0ub9QwAArATBhX/37fWhoKBAClGwgbSNXLP+OxXNV0fUkAAAAMD6DJ//sQZFyDUJIB0ysQGAgLADpkHSIBAWgHSgwYYAApAOlspYwEr//0J//1C+A6QUADd9aa/7OeMfVXOPQo+Y15R2vaSd/9VQXA0JVju7O9xV12roZ6UEABA8QKu/f/lu5Isb/ppTFAYoD/+xBkZQ9QdQJRgwIIAA1gOkstIgEB7AdEDAhgADIBJ0D3iACDfV1Dq7GPlf6P9fAGcCPf+kW+lliVTAZ6AQdf/SbIHK7QM///9ZQFwIBsMoMw367n/5hAyAi5hdQIJSPv1D4C0sbbm//7EGRrDzBwAdCDBhAADiBJwD3iAAGYB0QHiGAAKwDn4QSMBKAi0E3/+xfgdUgCBABtGCNQCO9/zP8XYCAEfAhQQAX/l0P4Ct/NLoGCDxyP9HlrY9g2+XXXgSsARu/+z26FGAAEQLgm//sQZHMDcJMC0MMLCAgNwDoINWIBAcAHPgicYAA1AOaBhggAxWFf/W/Hf/qfSwEACkBDFEHf9At3yH6yHg8CvjX0bCVOwqddQt30lAUJhMHtk//+rSpIAMZM/1d25HmiwACgDQIEDEv/+xBkdw9wcgLPASsIAA7AScVJIwECBAc6DDxgACmA5sGBBAD/9XUqAyIlMR9rOxHF/Ul1H/625A8IDPEP9sZ2oc7/k58VUHzrGfX1AjrcruZaszRJAbDl/+1T428ztdqEgAmQOAIx9f/7EGR9A1CBAk4B4xAADYA5yGFjAQIMBzsMGGAgIgDmgYSAAD/6nr/omBalrGD/rsFtfboqTA6ytt/6W/P9QwBBAA3C7hNDvd839DCS+FEDQZ9XsZpGOdRf/XHECDKinv9pAGG+z+Z2//sQZIODMHABz0HvGAgPIDmVYYIBAdgJNAe8YAAigSZBhQgA6zIDQIob01L4CNa9996F/T1wSIiA1L//dcn0/zv+m2FmgbIuczs3QjfTVrA1//1tQDgFxT/Y8qr0oi4ACcBIIYAExV//+xBkiwFwfQHPQe0wCA3gOZVAQgEB9AkyCDAgACkBJqGGmAT/F/aUqu/cYAAcAABABB7f/4/UwMmxWYWLnf+hya+1Un65SGEEa2Z/9Lfv13MBIEFK+t/eeyETsoQ7QXgHhC7//Ge9i//7EGSRDxBMAcyBaxgAC6BJyD1mAQHsCS4GPGAANgElAZYEAP/+m6DUj/wO/ZwMio9Y59ddDWTcIZ/6WfT0KnSDSDCBYW0Id6CrqWtd993oLrRBdDIk/d/qWZqo/6iQAB/NkZgBXX/8//sQZJoD8HQCy4MMCAANwDlAPSIAAZgHNwe0YCAtAWTA94QAX19tm5XdrCYAAAjAMNu/9dURgAAQfgAGQLAEGb/tJ+27ZpQwJh0XPf1Yn1sDBAQScSCb/rq/2d+g4AAwggMhNr//U3//+xBkoYMwSwJMAi8YAAzAOXg9YwEB6AkwqAxAIDqBJED3hADSJAAUAINBiilhJ/6AplSyHaWAgBCDGE1kP/pPAAO/IQoDW7/7dne/T+o4AAwgkBBYc/+JP+lmG4OrBrq/Gp7d93//Sv/7EGSpj/CDAkoCBhAADSBJEGBjAAIcBygMMEAAKYDkQPWIAAEANBUNn//d/0kAAC4NaMSv/3kf65CYBMb/1f+j/////////+ljDaJrE/9iv10wJwSX/6f+lAbUCsBb/tS76YDsFYAA//sQZK8BMIcCzEIJEAgMAEmZKaIBAdQJLKw0ICApgSQBh4gABKAAJEA3wm47/0gq7yKB7RITkf+lAAAUFxQRzANgZAyf//9QgBBb0JcGtAjISz/6v////////////1fq/6VAAAwwAAr/+xBktg/wdQJJAeYAAAvgSPAxAAAB3AkiDDxAACMA5ADzCABAfg/+sZ/lARoWgAAJDcRgAYF2BUFiv/1fTuGMVBAkRypMQU1FMy45OS41qqqqqqqqqqqqqqqqqqqqqqqqqqqqQAABwP/7EGS+gTCUAcgDDxAADEA44EEhAAIgCycMMCAAJYEl0GKMBBCGGf/d//////////////+z0oAADADBU4ANaB8jwAhAKkxBTYAAAP4JUJS7/r/9PUj////9H/3/0J/+LN7lf7eiAAAI//sQZMOBEIwCTGHiMAgJIDjQMUAAAaQHJKwkICAwgSTkpYgECgG4BFDP///p////////owUAL/////////+M/////81pTEFNRaqqjB7ACdP/7Z1nY71f/1W97uzv6LUJ/0f/9Rb30X3/+xBky4EQhgJIww8ACAmASQU9IQEB2AktKBhAIDAA5ORigARuiVLV4AAAAFQDDguVgN////////////////9nXABkGCJMQU1FMy45OS41qqqqqqqqqqqqqqqqqqqqqqqqqqqqqqqqqv/7EGTTA3BtAkcB7xAACgA49TFgAQFsCSEIvEAgQADjAPSEAKqqqqqqqqqqqqqAAAYmHQZ3/////////////QhBR+CAlUxBTUUzLjk5LjVVVVVVVVVVVVVVVVVVVVVVVVVVVVVVVVVV//sQZNuD8EsCRwHvAAAHIEjQKQAAATAFHqeMACALgOOA0QAEVVVV0Bjnf/////////////d//04AAAAEHlABdIFJCDGVTEFNRTMuOTkuNVVVVVVVVVVVVVVVVVVVVVVVVVVVVVVVVVX/+xBk7wdwtgHGyysAAAaASNUt4AGB4AsfDDAAIE4A4sDzAABVVVVVVVVVVaBUZqAAAXQkZDuwJ////////////s//0aVMQU1FMy45OS41VVVVVVVVVVVVVVVVVVVVVVXI3f/////////7EGTxAXB/AchKAQAIBUAo5SwAAUGwBx7HiAAgDgCjlNAABf/////V//pzgYIh5Fx///////////3/6P6qXo9f+36KFUxBTUUzLjk5LjVVVVVVVVVVVVVVVVVVVVVVVVVVVVWAAAQA//sQZPAHcK8CxioJAAQGAEjlMMABgKQHIwwEADAQAOPgwIAEUAWf//////////////14AIFqDp/////////b//9P/boVTEFNRTMuOTkuNVVVVVVVVVVVVVVVVVVVVVVVVVVVVVVVVVX/+xBk/g/w5gJFKi0AAAUAOPUcIAEBwAcYB6QAEEUBIsDygABVVVVVVVVVVVVVVVVVVVVVVVVVVYAABCngAAAAQlQmCKRMQU1FMy45OS41qqqqqqqqqqqqqqqqqqqqqqqqqqqqqqqqqv/7EGT8h3EJAcSB5gAABqA4+DAgAQI8BxiniAAAEYDj4PCABqqqqqqqqqqqqqqqqqqqqqqqqqqqqqqqqqqqQAAC+MEQ8kxBTUUzLjk5LjWqqqqqqqqqqqqqqqqqqqqqqqqqqqqqqqqq//sQZOkHcCcBxqlmAAgMgCjAFAAAAFwHGqKkACAKgOQUcIAGqqqqqqqqqqqqqqqqqqqqqqqqqqqqqqqqqsAAAACAO0wJTEFNRTMuOTkuNVVVVVVVVVVVVVVVVVVVVVVVVVVVVVVVVVX/+xBk7IdwhQHGAMYAAAXAOSgoIAEAjAcfDAQAMAoA5BQhAARVVVVVVVVVVVVVVVVVVVVVVVVVVVVVVVVVVVVVVVVVyWpMQU1FMy45OS41VVVVVVVVVVVVVVVVVVVVVVVVVVVVVVVVVf/7EGTqB/AZAkYBJgAIA2AZBQAAAUB8CRilpAAgOYCiwFAAAFVVVVVVVVVVVVVVVVVVVVVVVVVVVVVVVVVVVVVVVVXPFUxBTUUzLjk5LjVVVVVVVVVVVVVVVVVVVVVVVVVVVVVVVVVV//sQZPIH8HoBxgHgAAAAwAkAAAABQGgHHKQIADBUAKLAsAAAVVVVVVVVVVVVVVVVVVVVVVVVVVVVVVVVVVVAAAS4wDUqTEFNRTMuOTkuNaqqqqqqqqqqqqqqqqqqqqqqqqqqqqqqqqr/+xBk8AfwIwHHKEEACA4AKMAUAAAAbAcjAoQAIDoAosBwAACqqqqqqqqqqqqqqqqqqqqqqqqqQ7//////////////rTVMQU1FMy45OS41VVVVVVVVVVVVVVVVVVVVVVVVVVVVVVVVVf/7EGTkD3AhAccooQAIBcA5CBwgAQAcAx4AAAAoCIDkVCCABlVVVVVVVVVVVVVVVVVVVVVVVVVVVVVVVVVVVVVVVVVCVUxBTUUzLjk5LjVVVVVVVVVVVVVVVVVVVVVVVVVVVVVVVVVV//sQZOEH8BsAySgAAAoAwAkAAAABQEQHHKEEACADACOAAAAFVVVVVVVVVVVVVVVVVVVVVVVVVVVVVVVVVVVVVVVVVUZqTEFNRTMuOTkuNaqqqqqqqqqqqqqqqqqqqqqqqqqqqqqqqqr/+xBk4YfwMAHHwOEACACgGPAAAAEAKAUaAoAAIAAAP8AAAASqqqqqqqqqqqqqqqqqqqqqqqqqqqqqqqqqqqqqqqqqwXVMQU1FMy45OS41VVVVVVVVVVVVVVVVVVVVVVVVVVVVVVVVVf/7EGTej/AGAEgAAAAKAAAP8AAAAQAUAR4AAAAgAoAkAAAABFVVVVVVVVVVVVVVVVVVVVVVVVVVVVVVVVVVVVVVVVVVVUxBTUUzLjk5LjVVVVVVVVVVVVVVVVVVVVVVVVVVVVVVVVVV//sQZN6P8AYAR4AAAAoAAA/wAAABABgBIAAAACgAAD/AAAAEVVVVVVVVVVVVVVVVVVVVVVVVVVVVVVVVVVVVVVVVVVVVTEFNRTMuOTkuNVVVVVVVVVVVVVVVVVVVVVVVVVVVVVVVVVX/+xBk4QfwGwDIqAAACgDACOAAAAFANAMeoAAAKAKAJAAAAARVVVVVVVVVVVVVVVVVVVVVVVVVVVVVVVVVVVVVVVVVVVVMQU1FMy45OS41VVVVVVVVVVVVVVVVVVVVVVVVVVVVVVVVVf/7EGTkj/AFAEeAAAAIDCAY4AAAAAAUASIAAAAgAAA/wAAABFVVVVVVVVVVVVVVVVVVVVVVVVVVVVVVVVVVVVVVVVVVVUxBTUUzLjk5LjVVVVVVVVVVVVVVVVVVVVVVVVVVVVVVVVVV//sQZN6P8AUASAAAAAgAAA/wAAABABQBHgAAACAAAD/AAAAEVVVVVVVVVVVVVVVVVVVVVVVVVVVVVVVVVVVVVVVVVVVVTEFNRTMuOTkuNVVVVVVVVVVVVVVVVVVVVVVVVVVVVVVVVVX/+xBk3o/wBQBHgAAACAAAD/AAAAEAGAEcAAAAKAAAP8AAAARVVVVVVVVVVVVVVVVVVVVVVVVVVVVVVVVVVVVVVVVVVVVMQU1FMy45OS41VVVVVVVVVVVVVVVVVVVVVVVVVVVVVVVVVf/7EGTej/AGAEcAAAAKAAAP8AAAAQAUARwAAAAgAAA/wAAABFVVVVVVVVVVVVVVVVVVVVVVVVVVVVVVVVVVVVVVVVVVVUxBTUUzLjk5LjVVVVVVVVVVVVVVVVVVVVVVVVVVVVVVVVVV//sQZN2P8AAAf4AAAAgAAA/wAAABAAAB/gAAACAAAD/AAAAEVVVVVVVVVVVVVVVVVVVVVVVVVVVVVVVVVVVVVVVVVVVVTEFNRTMuOTkuNVVVVVVVVVVVVVVVVVVVVVVVVVVVVVVVVVX/+xBk3Y/wAAB/gAAACAAAD/AAAAEAAAH+AAAAIAAAP8AAAARVVVVVVVVVVVVVVVVVVVVVVVVVVVVVVVVVVVVVVVVVVVVMQU1FMy45OS41VVVVVVVVVVVVVVVVVVVVVVVVVVVVVVVVVf/7EGTdj/AAAH+AAAAIAAAP8AAAAQAAAf4AAAAgAAA/wAAABFVVVVVVVVVVVVVVVVVVVVVVVVVVVVVVVVVVVVVVVVVVVUxBTUUzLjk5LjVVVVVVVVVVVVVVVVVVVVVVVVVVVVVVVVVV//sQZN2P8AAAf4AAAAgAAA/wAAABAAAB/gAAACAAAD/AAAAEVVVVVVVVVVVVVVVVVVVVVVVVVVVVVVVVVVVVVVVVVVVVTEFNRTMuOTkuNVVVVVVVVVVVVVVVVVVVVVVVVVVVVVVVVVX/+xBk3Y/wAAB/gAAACAAAD/AAAAEAAAH+AAAAIAAAP8AAAARVVVVVVVVVVVVVVVVVVVVVVVVVVVVVVVVVVVVVVVVVVVVMQU1FMy45OS41VVVVVVVVVVVVVVVVVVVVVVVVVVVVVVVVVf/7EGTdj/AAAH+AAAAIAAAP8AAAAQAAAf4AAAAgAAA/wAAABFVVVVVVVVVVVVVVVVVVVVVVVVVVVVVVVVVVVVVVVVVVVUxBTUUzLjk5LjVVVVVVVVVVVVVVVVVVVVVVVVVVVVVVVVVV//sQZN2P8AAAf4AAAAgAAA/wAAABAAAB/gAAACAAAD/AAAAEVVVVVVVVVVVVVVVVVVVVVVVVVVVVVVVVVVVVVVVVVVVVTEFNRTMuOTkuNVVVVVVVVVVVVVVVVVVVVVVVVVVVVVVVVVX/+xBk3Y/wAAB/gAAACAAAD/AAAAEAAAH+AAAAIAAAP8AAAARVVVVVVVVVVVVVVVVVVVVVVVVVVVVVVVVVVVVVVVVVVVVMQU1FMy45OS41VVVVVVVVVVVVVVVVVVVVVVVVVVVVVVVVVf/7EGTdj/AAAH+AAAAIAAAP8AAAAQAAAf4AAAAgAAA/wAAABFVVVVVVVVVVVVVVVVVVVVVVVVVVVVVVVVVVVVVVVVVVVUxBTUUzLjk5LjVVVVVVVVVVVVVVVVVVVVVVVVVVVVVVVVVV//sQZN2P8AAAf4AAAAgAAA/wAAABAAAB/gAAACAAAD/AAAAEVVVVVVVVVVVVVVVVVVVVVVVVVVVVVVVVVVVVVVVVVVVVTEFNRTMuOTkuNVVVVVVVVVVVVVVVVVVVVVVVVVVVVVVVVVX/+xBk3Y/wAAB/gAAACAAAD/AAAAEAAAH+AAAAIAAAP8AAAARVVVVVVVVVVVVVVVVVVVVVVVVVVVVVVVVVVVVVVVVVVVVMQU1FMy45OS41VVVVVVVVVVVVVVVVVVVVVVVVVVVVVVVVVf/7EGTdj/AAAH+AAAAIAAAP8AAAAQAAAf4AAAAgAAA/wAAABFVVVVVVVVVVVVVVVVVVVVVVVVVVVVVVVVVVVVVVVVVVVUxBTUUzLjk5LjVVVVVVVVVVVVVVVVVVVVVVVVVVVVVVVVVV//sQZN2P8AAAf4AAAAgAAA/wAAABAAAB/gAAACAAAD/AAAAEVVVVVVVVVVVVVVVVVVVVVVVVVVVVVVVVVVVVVVVVVVVVTEFNRTMuOTkuNVVVVVVVVVVVVVVVVVVVVVVVVVVVVVVVVVX/+xBk3Y/wAAB/gAAACAAAD/AAAAEAAAH+AAAAIAAAP8AAAARVVVVVVVVVVVVVVVVVVVVVVVVVVVVVVVVVVVVVVVVVVVVMQU1FMy45OS41VVVVVVVVVVVVVVVVVVVVVVVVVVVVVVVVVf/7EGTdj/AAAH+AAAAIAAAP8AAAAQAAAf4AAAAgAAA/wAAABFVVVVVVVVVVVVVVVVVVVVVVVVVVVVVVVVVVVVVVVVVVVUxBTUUzLjk5LjVVVVVVVVVVVVVVVVVVVVVVVVVVVVVVVVVV//sQZN2P8AAAf4AAAAgAAA/wAAABAAAB/gAAACAAAD/AAAAEVVVVVVVVVVVVVVVVVVVVVVVVVVVVVVVVVVVVVVVVVVVVTEFNRTMuOTkuNVVVVVVVVVVVVVVVVVVVVVVVVVVVVVVVVVX/+xBk3Y/wAAB/gAAACAAAD/AAAAEAAAH+AAAAIAAAP8AAAARVVVVVVVVVVVVVVVVVVVVVVVVVVVVVVVVVVVVVVVVVVVVMQU1FMy45OS41VVVVVVVVVVVVVVVVVVVVVVVVVVVVVVVVVf/7EETdj/AAAH+AAAAIAAAP8AAAAQAAAf4AAAAgAAA/wAAABFVVVVVVVVVVVVVVVVVVVVVVVVVVVVVVVVVVVVVVVVVVVUxBTUUzLjk5LjVVVVVVVVVVVVVVVVVVVVVVVVVVVVVVVVVV//sQZN2P8AAAf4AAAAgAAA/wAAABAAAB/gAAACAAAD/AAAAEVVVVVVVVVVVVVVVVVVVVVVVVVVVVVVVVVVVVVVVVVVVVTEFNRTMuOTkuNVVVVVVVVVVVVVVVVVVVVVVVVVVVVVVVVVX/+xBk3Y/wAAB/gAAACAAAD/AAAAEAAAH+AAAAIAAAP8AAAARVVVVVVVVVVVVVVVVVVVVVVVVVVVVVVVVVVVVVVVVVVVVMQU1FMy45OS41VVVVVVVVVVVVVVVVVVVVVVVVVVVVVVVVVf/7EGTdj/AAAH+AAAAIAAAP8AAAAQAAAf4AAAAgAAA/wAAABFVVVVVVVVVVVVVVVVVVVVVVVVVVVVVVVVVVVVVVVVVVVUxBTUUzLjk5LjVVVVVVVVVVVVVVVVVVVVVVVVVVVVVVVVVV//sQRN2P8AAAf4AAAAgAAA/wAAABAAAB/gAAACAAAD/AAAAEVVVVVVVVVVVVVVVVVVVVVVVVVVVVVVVVVVVVVVVVVVVVTEFNRTMuOTkuNVVVVVVVVVVVVVVVVVVVVVVVVVVVVVVVVVX/+xBE3Y/wAAB/gAAACAAAD/AAAAEAAAH+AAAAIAAAP8AAAARVVVVVVVVVVVVVVVVVVVVVVVVVVVVVVVVVVVVVVVVVVVVMQU1FMy45OS41VVVVVVVVVVVVVVVVVVVVVVVVVVVVVVVVVf/7EGTdj/AAAH+AAAAIAAAP8AAAAQAAAf4AAAAgAAA/wAAABFVVVVVVVVVVVVVVVVVVVVVVVVVVVVVVVVVVVVVVVVVVVUxBTUUzLjk5LjVVVVVVVVVVVVVVVVVVVVVVVVVVVVVVVVVV//sQZN2P8AAAf4AAAAgAAA/wAAABAAAB/gAAACAAAD/AAAAEVVVVVVVVVVVVVVVVVVVVVVVVVVVVVVVVVVVVVVVVVVVVTEFNRTMuOTkuNVVVVVVVVVVVVVVVVVVVVVVVVVVVVVVVVVX/+xBk3Y/wAAB/gAAACAAAD/AAAAEAAAH+AAAAIAAAP8AAAARVVVVVVVVVVVVVVVVVVVVVVVVVVVVVVVVVVVVVVVVVVVVMQU1FMy45OS41VVVVVVVVVVVVVVVVVVVVVVVVVVVVVVVVVf/7EGTdj/AAAH+AAAAIAAAP8AAAAQAAAf4AAAAgAAA/wAAABFVVVVVVVVVVVVVVVVVVVVVVVVVVVVVVVVVVVVVVVVVVVUxBTUUzLjk5LjVVVVVVVVVVVVVVVVVVVVVVVVVVVVVVVVVV//sQRN2P8AAAf4AAAAgAAA/wAAABAAAB/gAAACAAAD/AAAAEVVVVVVVVVVVVVVVVVVVVVVVVVVVVVVVVVVVVVVVVVVVVTEFNRTMuOTkuNVVVVVVVVVVVVVVVVVVVVVVVVVVVVVVVVVX/+xBk3Y/wAAB/gAAACAAAD/AAAAEAAAH+AAAAIAAAP8AAAARVVVVVVVVVVVVVVVVVVVVVVVVVVVVVVVVVVVVVVVVVVVVMQU1FMy45OS41VVVVVVVVVVVVVVVVVVVVVVVVVVVVVVVVVf/7EGTdj/AAAH+AAAAIAAAP8AAAAQAAAf4AAAAgAAA/wAAABFVVVVVVVVVVVVVVVVVVVVVVVVVVVVVVVVVVVVVVVVVVVUxBTUUzLjk5LjVVVVVVVVVVVVVVVVVVVVVVVVVVVVVVVVVV//sQZN2P8AAAf4AAAAgAAA/wAAABAAAB/gAAACAAAD/AAAAEVVVVVVVVVVVVVVVVVVVVVVVVVVVVVVVVVVVVVVVVVVVVTEFNRTMuOTkuNVVVVVVVVVVVVVVVVVVVVVVVVVVVVVVVVVX/+xBk3Y/wAAB/gAAACAAAD/AAAAEAAAH+AAAAIAAAP8AAAARVVVVVVVVVVVVVVVVVVVVVVVVVVVVVVVVVVVVVVVVVVVVMQU1FMy45OS41VVVVVVVVVVVVVVVVVVVVVVVVVVVVVVVVVf/7EGTdj/AAAH+AAAAIAAAP8AAAAQAAAf4AAAAgAAA/wAAABFVVVVVVVVVVVVVVVVVVVVVVVVVVVVVVVVVVVVVVVVVVVUxBTUUzLjk5LjVVVVVVVVVVVVVVVVVVVVVVVVVVVVVVVVVV//sQRN2P8AAAf4AAAAgAAA/wAAABAAAB/gAAACAAAD/AAAAEVVVVVVVVVVVVVVVVVVVVVVVVVVVVVVVVVVVVVVVVVVVVTEFNRTMuOTkuNVVVVVVVVVVVVVVVVVVVVVVVVVVVVVVVVVX/+xBk3Y/wAAB/gAAACAAAD/AAAAEAAAH+AAAAIAAAP8AAAARVVVVVVVVVVVVVVVVVVVVVVVVVVVVVVVVVVVVVVVVVVVVMQU1FMy45OS41VVVVVVVVVVVVVVVVVVVVVVVVVVVVVVVVVf/7EGTdj/AAAH+AAAAIAAAP8AAAAQAAAf4AAAAgAAA/wAAABFVVVVVVVVVVVVVVVVVVVVVVVVVVVVVVVVVVVVVVVVVVVVVVVVVVVVVVVVVVVVVVVVVVVVVVVVVVVVVVVVVVVVVVVVVV//sQRN2P8AAAf4AAAAgAAA/wAAABAAAB/gAAACAAAD/AAAAEVVVVVVVVVVVVVVVVVVVVVVVVVVVVVVVVVVVVVVVVVVVVVVVVVVVVVVVVVVVVVVVVVVVVVVVVVVVVVVVVVVVVVVVVVVX/+xBk3Y/wAAB/gAAACAAAD/AAAAEAAAH+AAAAIAAAP8AAAARVVVVVVVVVVVVVVVVVVVVVVVVVVVVVVVVVVVVVVVVVVVVVVVVVVVVVVVVVVVVVVVVVVVVVVVVVVVVVVVVVVVVVVVVVVf/7EGTdj/AAAH+AAAAIAAAP8AAAAQAAAf4AAAAgAAA/wAAABFVVVVVVVVVVVVVVVVVVVVVVVVVVVVVVVVVVVVVVVVVVVVVVVVVVVVVVVVVVVVVVVVVVVVVVVVVVVVVVVVVVVVVVVVVV//sQZN2P8AAAf4AAAAgAAA/wAAABAAAB/gAAACAAAD/AAAAEVVVVVVVVVVVVVVVVVVVVVVVVVVVVVVVVVVVVVVVVVVVVVVVVVVVVVVVVVVVVVVVVVVVVVVVVVVVVVVVVVVVVVVVVVVX/+xBk3Y/wAAB/gAAACAAAD/AAAAEAAAH+AAAAIAAAP8AAAARVVVVVVVVVVVVVVVVVVVVVVVVVVVVVVVVVVVVVVVVVVVVVVVVVVVVVVVVVVVVVVVVVVVVVVVVVVVVVVVVVVVVVVVVVVf/7EGTdj/AAAH+AAAAIAAAP8AAAAQAAAf4AAAAgAAA/wAAABFVVVVVVVVVVVVVVVVVVVVVVVVVVVVVVVVVVVVVVVVVVVVVVVVVVVVVVVVVVVVVVVVVVVVVVVVVVVVVVVVVVVVVVVVVV",
"Db3": "data:audio/mp3;base64,//uQZAAAAAAAAAAAAAAAAAAAAAAAAAAAAAAAAAAAAAAAAAAAWGluZwAAAA8AAABdAAAnaQACBQgLDRATFhgbHiEjJiYpLC4xNDc5PD9CREdKSk1PUlVYWl1gY2Voa25ucHN2eXt+gYSGiYyPkZSUl5qcn6Klp6qtsLK1uLi7vcDDxsjLztHT1tnc3N7h5Ofp7O/y9Pf6/f8AAAA8TEFNRTMuOTlyBK8AAAAALFYAADUgJAJATQABzAAAJ2mjVKhkAAAAAAAAAAAAAAAAAAAAAAAAAAAAAAAAAAAAAAAAAAAAAAAAAAAAAAAAAAAAAAAAAAAAAAAAAAAAAAAAAAAAAAAAAAAAAAAAAAAAAAAAAAAAAAAAAAAAAAAAAAAAAAAAAAAAAAAAAAAAAAAAAAAAAAAAAAAAAAAAAAAAAAAAAAAAAAAAAAAAAAAAAAAAAAAAAAAAAAAAAAAAAAAAAAAAAAAAAAAAAAAAAAAAAAAAAAAAAAAAAAAAAAAAAAAAAAAAAAAAAAAAAAAAAAAAAAAAAAAAAAAAAAAAAAAAAAAAAAAA//sQZAAAAHEDT60MAAgAAA/woAABA+xzbBjRAAAnAagXBAAAEAAAAIocDcoUDH///8oPdIOsTdNur285X9ySh/spHRSN9u4YInyhwyBUN7q+kAAgAAAkNCN/+pWkQMLjmfRlls24lzr/+xBkBg9wlQJbByxgAACgGnDgAAECaAloA6RgAAYAaRQAAAcrY3k+l5FSYXGsNs/4lvSxvKqEUUKit9+xuWQkcFSbtgTr/tVm1jmL1LQ2bUd9rK0AH///v/0KFDDDj/+sRM59g5yF+//7EGQUD9CeAtkA+AgABqBKcQBAAQIMB2QBvEAAFYBrSACUBCjabgAq///LKoDBIjqP64/dIWiYWFBe1uZV1VkAUAAASa7CcA8mo1zP+nFAwApGkO2sftvRoFABb9fIbQYoGhv6sKV1//sQZB2PsJUB2ADPGAAGIBrEACkBAoAJXgfEYAAQgGvQAIwEEs4OFWuyYAAAAEgAABO7/6MpBCWEa6ZbnY++KL63G1Tooa9BZn36YMO7Pr68dZ/T9SpQQRPrQzE/WjyGqJE0rbax7rr/+xBkJw+QgwLXgesIAAuAGtwAZgECrAtaB+AgACeBKYAjjAA3ogDCIAKDf/6t30/9TRMD3TGlNH3iBv01Wc1VrVCAzv/Xb1Tldbj5E5Bl3a/iq7bpUYS0N/p6gAgBCCV3/7Pu/+mXBf/7EGQrD9CeA1aCGBgAC6AKpgQiOAIACVwFyEAAIADqABSMBKA+ulFT7b517Fjbm+mp+z16gBQEQo7Z//0JgIk+CBPxEjtpQdrAaZrV/o0RcAAMgAhj39Pd///RYM5idlGNE6uZ7T4R//sQZDEPUIoB1gH4EAAKwDqVCSYBAmgLWAxgIAAjAKrsUIwEvuWc7tP1rgxP///UbqDZY1HQsRu7Co+ElNPZG+6vUCAATQUM7//QR+js/y0PDfAmYDZ39sqSelS52mj6gIBbGJ7P877/+xBkNw/wlANVAy8QAAtgKqgIIgECXAlUDGAgABSBKsAhGAaeuqQ4bBe+JdCfRkwqIN9T+sCQCgAwYe5Xf+qPmCnkOARZ/cvoHt6G9jPrAoAAAkLFX//X0O8BdUgn/Ya4vHeAkGnF/v/7EGQ+D3CVAtSDWBAADUBKeARCAAIMC1IMJAAAJQDqUBMYBK2HK9O7/rqcfUGMRqYlx7tpCcWaaub/9agIABgoOOX/1f9CiYB4Bth7/9oTK7KQgAAACIJgdLm5QdBi9GIRrUzqSoO8//sQZEMPMHoDVAMsGAAJwEqUCEIBAgAHUA08QAAjgSsQUSQEnfSkG4DYAQBDrPVuEap/gGmMZpX/oLnf/+kMXgUAIDwU+h2p47ZSKgWbjIT6armnoz+z6iwACRQKBpbd/9XjEpoaIAT/+xBkTAMwVQJUAykQAAygWhAxIQACMAtQrKRAICeA6eB0mAYAeILDCRkKmK/4q/ZLuagLWgUBw2gtj5B2U/SNUQtGJSA6cD4U9O/nnFKgOouecj3obatGir09VXxDwAv3y/b1x5HUov/7EGRUgzBcAlODCRAAB6A6aCRDAcIUC06sMEAgLAEqEFUwBOn+ggAAAgACwyhDf//9TPiVQkq6m+yaUVgu2lm9TuOihCgUD8j9PYQ7eKpj9QOATARQ/oWt2aQq7/f/WwQ2Gia/9qdQ//sQZF8DEGAB0oMvGAAJwEqEKaYBAggLSqxAQCAyASkgl4gEwFQ9SgAENqDXi+7r7F6f/rXwF8Kb//txlQ8BkLIBd7temLLTe+v+kbAMIAMgWBnmbvt/QYgzHHOd/ZnEl7u+zdR3/Tr/+xBkZ4MwkAJSwwwQCAwgSlQ0owEB1A1JDDDAIDaBJwD2DAAFhA09fq08X016f/QqgkAPEtOyOwW9rgadGR6W09WpBBAAgBsBpDa9f/fr1/1m8CkBDRRNN3qWOvRjLq7aqwOUBjP//v/7EGRsD1B0AlCDDwAAC+A6OTxGAQIcCz4MYCAALYEnAPgEALphoAVwUcGbvud2O+5r/eyl6TKjAFc0p/bVxa03vWcsgdi/oLfpoPFE2M0fpEAAOQJBTA1v//fVXU8AllE7V+8U3rkX//sQZHKB8IUDUKomEAAIADnQSeIAAhwJQwY8QAAfgScA8wwARKuQ3+htTkwAugGITGr9fVR+n2/W5gVA5wacv+vPS2FepndrRpqjpucEJ7PdlH9Mnl3s+tXYiwTud7Nyrztatq7On7H/+xBke48QdALPASsIAAwgOfhB4QEB+Ak6CDwgADMBJoGVhABx4VuBlz/u/rVwpAmV3o+k2zAXzCE2up5/k5KDZAc7v9v9aqYC4Eo4nXPR9antozpFdPfrsHBoUeN/LdCddHb/0QEqBf/7EGSBj/CTAs2DDwgADgBJuGFiAQH8CzQHsEAAHQEnAYSEBBfAsnR63RmLqLjO792t0iLQIMv+5+x3ZRVVGACkAIYF8ahtn06nRfT9SUoACABfEkEuaT/2pl4DqBtYyTu71WIrNLO0//sQZIeLEH4BzqsJGAgNoElwZWMAAcwJOKg8YCAvgSdk9owEv69RAABkBAAYz/9HqZUZZBJVXLDPH9+d3bV2fV18BuFCBb+/7D3uYpV+/1zYgaTfD09FKP2WaUt/TTRQKAASLBUGLf//+xBkjY9wiwLMgfgAAA6AOYVhggECLAcwB+AgADgBZQGGAAD9fqWVDEgo82Z+j1a9P/64AoBQZFZ//1fXQmPIGnOFtH/rWEYbkykf+v1Kvi4AasYj6e9H//6koMiQkP/2eiJB4gJOn//7EGSPj/B7AcwB7BAACCBZYGEhAAIwCS4HvGAAIYElgYaIACun+m59GVZG0f0ogGICSN/79V/+iqcSKHZFH9E95kra518p6OyvpYgj4qzv/2HEdHv/39coBUAchf+rs7ZD92o6CQAr//sQZJiP8IgCywMPAAAM4ElAYSEAAhwJLAa8QAAtgWTBhIQAM+iV9PoO6Uf6qmK7BKjYEBMd09PXtkUtZ/s7eiQN0Hdd9/u9H/qmCueVAqZ8b99nrT6ttCEBhzgCKIgAMRLoNG1/ftz/+xBknQMQgAHMwe8YCAvASWg9YwECHAsmDDAgACiBJqQkjAS/QxB5npxFCBB//64aO8cGLFP6+U9HJ//JcASgKpKIz6okAQdAgs7EJth/oZ6A7bGHlu/7axYAAAA4OPIqFqEAPEGnBv/7EGSjjxCDAsoDCwAADkA5ED3iAAIICSgMPEAAKoEloJWUBJd3f9Z3bQSwlAEgduPR/6/XriJQN//G/7e39UAbHs//V4gCLI8MHDou5P0L6/XpgApjKoFKjIAAAAQABD4PcDIajb/9//sQZKiPEGQCSgMMEAAJYElFJaIBASQJKAwgYAAhgSRAl4QAnfwkLpPCswOsVMdfb/7H2/VUjq+z/v//9HY3+8Vxf+4Q00aHfSmAAkqE2Adv//+mXbrgmRFsWz//////////////+z//+xBkto/wXAJJgwsIAAfAOQAx4gACBAkiDDAgACiBY8EDBACiEIAAAEoOoAr0gAAIYBdZgDY2UCpIGgIik7/7/f////////o3fq+ix6qOY/9+qkAABKgyYoov//3Xf//////////9OP/7EGTBj/COAkgDDwgADSA40D3gAAGEByIHpEAANQEjQJSIAAAAABAZwB/A4BfnWfoXTf3vZ9bk9FfU3/f//dvb9NnFNb6qbXr8X3Y+nKwZCSjv/////////pqAAALoJaHf//2f//////sQZMcJcJICSKsJEAAKADjgPMAAAbwHIqwkQCALgOZUUQAG///6YAABgmQUIwcwMk/2/v/+7clqvRqrq/vum1fto+9tCuniq9Wj+KqvuZyTdctMQU1FMy45OS41VVVVVVVVVVVVVVX/+xBk0oFwlAJJywkQCAZASOBhYgEBrAkcDMAAAB2BY6GMBARVVVWAAAShUAw///////////////+n/+hqABuF1WAEVUpMwAAAAIYCUMyAAAQMD////////////R//+7RBKEZEmf//7//7EGTdhXCgAkfDDwAACQBJRBsAAUGoCx8MLCAgJoEjFPYAAP/+v/3///3fT21dn/+//0wsN/////////+3//21f2f1VUxBTUUzLjk5LjVVVVVVVVVVVVVVVVVVVVVVVVVVVVVVVVVV//sQZOWBcFECRoMHAAAFgEjQLSABAcwJIQw8ACAVgONhkQAGgAAFgmH/////////////////6cAAAADwTeAEJCgAgQGqTEFNRTMuOTkuNaqqqqqqqqqqqqqqqqqqqqqqqqqqqqqqqqr/+xBk9YVwqwLHYxEICB+gWJA94QABiAkbDCgAIEoA4xWBAAKqqoAABwL4Q3///////////0erv/OdnsSpfqicALBE4BFMQU1FMy45OS41VVVVVVVVVVVVVVVVVVVVVVWAAAODCCX////7EGTth3BHAsgh6QgIBeBI5SlgAYC4Bx0MJAAoZADilMaAAP/////9iP///9n/+iAAARScHA3///////////////oiEkxBTUUzLjk5LjWqqqqqqqqqqqqqqqqqqqqqqqqqqqqqqqqq//sQZPiHcKMCxisPAAAGoDkINCABBJQHEgg8AAAvgONU9IACgAAEGB4Tt/////+z/////9DkWv3f75X1O+4VpgYMEIHVTEFNRTMuOTkuNVVVVVVVVVVVVVVVVVVVVVVVVVVVVVVVVVX/+xBk9IfwggHGKeoABAVAOOU8IAGEtAcSp8gAAAMAZAAAAAVVVYAAA4QHf/////////rhH//////////////9aA6CBNVMQU1FMy45OS41VVVVVVVVVVVVVVVVVVVVVVVVVVVVVVVVVf/7EGTsh3CoAcYp6QAEAMAY8AAAAUCMByMHhAAwDQDkINCABFVVVVVVVVVVVVVVVVVVVVVVVVQFZ/////////////TjkkxBTUUzLjk5LjWqqqqqqqqqqqqqqqqqqqqqqqqqqqqqqqqq//sQZP8HcEACR0HmAAgSIDi1KMAAAvAHFKeYAABCASLAUoAAqqqqqqqqqqqqqqqqqqqqi0QI/////////////////2emTEFNRTMuOTkuNaqqqqqqqqqqqqqqqqqqqqqqqqqqqqqqqqr/+xBE7gdwmAHHKYIADAYgOQgwIAEAbAchBQQAIA6A5GEAgAaqqqqqqqqqqqqqqoBHP////////////+j/7d/ot0wQqEVMQU1FMy45OS41VVVVVVVVVVVVVVVVVVVVVVVVVVVVVVVVVf/7EGTtB3DEAkUp6QAAAQAo0AgAAQB4ByEEhAAgBoBkFAAAB1VVVVVVVVVVVVVVVVVVVVVVP////////////////+j6FUxBTUUzLjk5LjVVVVVVVVVVVVVVVVVVVVVVVVVVVVVVVVVV//sQZPIPcKICRamnAAAEADjlCCABAeAJGAUUAAAFgOOAIIAEVVVVVVVVVVVVVVVVVVVVVVVVgv///////////////6FqTEFNRTMuOTkuNaqqqqqqqqqqqqqqqqqqqqqqqqqqqqqqqqr/+xBk7g9wIwHHqGEADBdgKKAwAAAAPAccAoQAIAoA49RwgAaqqqqqqqqqqqqqqqqqqqqqqqqqqqqqqqqqqqqqqqqqWmpMQU1FMy45OS41qqqqqqqqqqqqqqqqqqqqqqqqqqqqqqqqqv/7EGTtB3BqAUYowAAADSAosBQAAAA0Ax6gAAAoCQDkFCCABqqqqqqqqqqqqqqqqqqqqqqqqqqqqqqqqqqqqqqqqqpCMkxBTUUzLjk5LjWqqqqqqqqqqqqqqqqqqqqqqqqqqqqqqqqq//sQZOUP8AUAR4AAAAgMgCiwFAAAABgBIAAAACgDACOAAAAFqqqqqqqqqqqqqqqqqqqqqqqqqqqqqqqqqqqqqqqqqsVJTEFNRTMuOTkuNaqqqqqqqqqqqqqqqqqqqqqqqqqqqqqqqqr/+xBk5o/wCAFGgEAACACgGOAAAAECBAUYAoAAAAAAP8AAAASqqqqqqqqqqqqqqqqqqqqqqqqqqqqqqqqqqqqqqqqqQmpMQU1FMy45OS41qqqqqqqqqqqqqqqqqqqqqqqqqqqqqqqqqv/7EGToh/CVAUWAoAAAAAAP8AAAAQBEBx6hBAAgA4BjQAAABaqqqqqqqqqqqqqqqqqqqqqqqqqqqqqqqqqqqqqqqqqqqkxBTUUzLjk5LjWqqqqqqqqqqqqqqqqqqqqqqqqqqqqqqqqq//sQZOWP8AAAf4AAAAgPQBjQAAAAAAAB/gAAACAAAD/AAAAEqqqqqqqqqqqqqqqqqqqqqqqqqqqqqqqqqqqqqqqqqqqqTEFNRTMuOTkuNaqqqqqqqqqqqqqqqqqqqqqqqqqqqqqqqqr/+xBk5Q/wbgHGgEAAAACgCQAAAAEAAAH+AAAAIAAAP8AAAASqqqqqqqqqqqqqqqqqqqqqqqqqqqqqqqqqqqqqqqqqqqpMQU1FMy45OS41qqqqqqqqqqqqqqqqqqqqqqqqqqqqqqqqqv/7EGTej/AFAEgAAAAIAAAP8AAAAQAAAf4AAAAgAoAjwAAABKqqqqqqqqqqqqqqqqqqqqqqqqqqqqqqqqqqqqqqqqqqqkxBTUUzLjk5LjWqqqqqqqqqqqqqqqqqqqqqqqqqqqqqqqqq//sQZN6P8AUARwAAAAgAoAjgAAABABgBHgAAACgAAD/AAAAEqqqqqqqqqqqqqqqqqqqqqqqqqqqqqqqqqqqqqqqqqqqqTEFNRTMuOTkuNaqqqqqqqqqqqqqqqqqqqqqqqqqqqqqqqqr/+xBk3o/wBgBHgAAACgCgCNAAAAEAFAEgAAAAIAAAP8AAAASqqqqqqqqqqqqqqqqqqqqqqqqqqqqqqqqqqqqqqqqqqqpMQU1FMy45OS41qqqqqqqqqqqqqqqqqqqqqqqqqqqqqqqqqv/7EGTej/AFAEeAAAAIAAAP8AAAAQAUARwAAAAgAAA/wAAABKqqqqqqqqqqqqqqqqqqqqqqqqqqqqqqqqqqqqqqqqqqqkxBTUUzLjk5LjWqqqqqqqqqqqqqqqqqqqqqqqqqqqqqqqqq//sQZN2P8AAAf4AAAAgAAA/wAAABAAAB/gAAACAAAD/AAAAEqqqqqqqqqqqqqqqqqqqqqqqqqqqqqqqqqqqqqqqqqqqqTEFNRTMuOTkuNaqqqqqqqqqqqqqqqqqqqqqqqqqqqqqqqqr/+xBk3Y/wAAB/gAAACAAAD/AAAAEAAAH+AAAAIAAAP8AAAASqqqqqqqqqqqqqqqqqqqqqqqqqqqqqqqqqqqqqqqqqqqpMQU1FMy45OS41qqqqqqqqqqqqqqqqqqqqqqqqqqqqqqqqqv/7EGTdj/AAAH+AAAAIAAAP8AAAAQAAAf4AAAAgAAA/wAAABKqqqqqqqqqqqqqqqqqqqqqqqqqqqqqqqqqqqqqqqqqqqkxBTUUzLjk5LjWqqqqqqqqqqqqqqqqqqqqqqqqqqqqqqqqq//sQZN2P8AAAf4AAAAgAAA/wAAABAAAB/gAAACAAAD/AAAAEqqqqqqqqqqqqqqqqqqqqqqqqqqqqqqqqqqqqqqqqqqqqTEFNRTMuOTkuNaqqqqqqqqqqqqqqqqqqqqqqqqqqqqqqqqr/+xBk3Y/wAAB/gAAACAAAD/AAAAEAAAH+AAAAIAAAP8AAAASqqqqqqqqqqqqqqqqqqqqqqqqqqqqqqqqqqqqqqqqqqqpMQU1FMy45OS41qqqqqqqqqqqqqqqqqqqqqqqqqqqqqqqqqv/7EETdj/AAAH+AAAAIAAAP8AAAAQAAAf4AAAAgAAA/wAAABKqqqqqqqqqqqqqqqqqqqqqqqqqqqqqqqqqqqqqqqqqqqkxBTUUzLjk5LjWqqqqqqqqqqqqqqqqqqqqqqqqqqqqqqqqq//sQZN2P8AAAf4AAAAgAAA/wAAABAAAB/gAAACAAAD/AAAAEqqqqqqqqqqqqqqqqqqqqqqqqqqqqqqqqqqqqqqqqqqqqTEFNRTMuOTkuNaqqqqqqqqqqqqqqqqqqqqqqqqqqqqqqqqr/+xBE3Y/wAAB/gAAACAAAD/AAAAEAAAH+AAAAIAAAP8AAAASqqqqqqqqqqqqqqqqqqqqqqqqqqqqqqqqqqqqqqqqqqqpMQU1FMy45OS41qqqqqqqqqqqqqqqqqqqqqqqqqqqqqqqqqv/7EGTdj/AAAH+AAAAIAAAP8AAAAQAAAf4AAAAgAAA/wAAABKqqqqqqqqqqqqqqqqqqqqqqqqqqqqqqqqqqqqqqqqqqqkxBTUUzLjk5LjWqqqqqqqqqqqqqqqqqqqqqqqqqqqqqqqqq//sQZN2P8AAAf4AAAAgAAA/wAAABAAAB/gAAACAAAD/AAAAEqqqqqqqqqqqqqqqqqqqqqqqqqqqqqqqqqqqqqqqqqqqqTEFNRTMuOTkuNaqqqqqqqqqqqqqqqqqqqqqqqqqqqqqqqqr/+xBE3Y/wAAB/gAAACAAAD/AAAAEAAAH+AAAAIAAAP8AAAASqqqqqqqqqqqqqqqqqqqqqqqqqqqqqqqqqqqqqqqqqqqpMQU1FMy45OS41qqqqqqqqqqqqqqqqqqqqqqqqqqqqqqqqqv/7EGTdj/AAAH+AAAAIAAAP8AAAAQAAAf4AAAAgAAA/wAAABKqqqqqqqqqqqqqqqqqqqqqqqqqqqqqqqqqqqqqqqqqqqkxBTUUzLjk5LjWqqqqqqqqqqqqqqqqqqqqqqqqqqqqqqqqq//sQZN2P8AAAf4AAAAgAAA/wAAABAAAB/gAAACAAAD/AAAAEqqqqqqqqqqqqqqqqqqqqqqqqqqqqqqqqqqqqqqqqqqqqTEFNRTMuOTkuNaqqqqqqqqqqqqqqqqqqqqqqqqqqqqqqqqr/+xBk3Y/wAAB/gAAACAAAD/AAAAEAAAH+AAAAIAAAP8AAAASqqqqqqqqqqqqqqqqqqqqqqqqqqqqqqqqqqqqqqqqqqqpMQU1FMy45OS41qqqqqqqqqqqqqqqqqqqqqqqqqqqqqqqqqv/7EGTdj/AAAH+AAAAIAAAP8AAAAQAAAf4AAAAgAAA/wAAABKqqqqqqqqqqqqqqqqqqqqqqqqqqqqqqqqqqqqqqqqqqqkxBTUUzLjk5LjWqqqqqqqqqqqqqqqqqqqqqqqqqqqqqqqqq//sQZN2P8AAAf4AAAAgAAA/wAAABAAAB/gAAACAAAD/AAAAEqqqqqqqqqqqqqqqqqqqqqqqqqqqqqqqqqqqqqqqqqqqqTEFNRTMuOTkuNaqqqqqqqqqqqqqqqqqqqqqqqqqqqqqqqqr/+xBk3Y/wAAB/gAAACAAAD/AAAAEAAAH+AAAAIAAAP8AAAASqqqqqqqqqqqqqqqqqqqqqqqqqqqqqqqqqqqqqqqqqqqpMQU1FMy45OS41qqqqqqqqqqqqqqqqqqqqqqqqqqqqqqqqqv/7EETdj/AAAH+AAAAIAAAP8AAAAQAAAf4AAAAgAAA/wAAABKqqqqqqqqqqqqqqqqqqqqqqqqqqqqqqqqqqqqqqqqqqqkxBTUUzLjk5LjWqqqqqqqqqqqqqqqqqqqqqqqqqqqqqqqqq//sQRN2P8AAAf4AAAAgAAA/wAAABAAAB/gAAACAAAD/AAAAEqqqqqqqqqqqqqqqqqqqqqqqqqqqqqqqqqqqqqqqqqqqqTEFNRTMuOTkuNaqqqqqqqqqqqqqqqqqqqqqqqqqqqqqqqqr/+xBk3Y/wAAB/gAAACAAAD/AAAAEAAAH+AAAAIAAAP8AAAASqqqqqqqqqqqqqqqqqqqqqqqqqqqqqqqqqqqqqqqqqqqpMQU1FMy45OS41qqqqqqqqqqqqqqqqqqqqqqqqqqqqqqqqqv/7EGTdj/AAAH+AAAAIAAAP8AAAAQAAAf4AAAAgAAA/wAAABKqqqqqqqqqqqqqqqqqqqqqqqqqqqqqqqqqqqqqqqqqqqkxBTUUzLjk5LjWqqqqqqqqqqqqqqqqqqqqqqqqqqqqqqqqq//sQRN2P8AAAf4AAAAgAAA/wAAABAAAB/gAAACAAAD/AAAAEqqqqqqqqqqqqqqqqqqqqqqqqqqqqqqqqqqqqqqqqqqqqTEFNRTMuOTkuNaqqqqqqqqqqqqqqqqqqqqqqqqqqqqqqqqr/+xBE3Y/wAAB/gAAACAAAD/AAAAEAAAH+AAAAIAAAP8AAAASqqqqqqqqqqqqqqqqqqqqqqqqqqqqqqqqqqqqqqqqqqqpMQU1FMy45OS41qqqqqqqqqqqqqqqqqqqqqqqqqqqqqqqqqv/7EGTdj/AAAH+AAAAIAAAP8AAAAQAAAf4AAAAgAAA/wAAABKqqqqqqqqqqqqqqqqqqqqqqqqqqqqqqqqqqqqqqqqqqqkxBTUUzLjk5LjWqqqqqqqqqqqqqqqqqqqqqqqqqqqqqqqqq//sQZN2P8AAAf4AAAAgAAA/wAAABAAAB/gAAACAAAD/AAAAEqqqqqqqqqqqqqqqqqqqqqqqqqqqqqqqqqqqqqqqqqqqqTEFNRTMuOTkuNaqqqqqqqqqqqqqqqqqqqqqqqqqqqqqqqqr/+xBk3Y/wAAB/gAAACAAAD/AAAAEAAAH+AAAAIAAAP8AAAASqqqqqqqqqqqqqqqqqqqqqqqqqqqqqqqqqqqqqqqqqqqpMQU1FMy45OS41qqqqqqqqqqqqqqqqqqqqqqqqqqqqqqqqqv/7EGTdj/AAAH+AAAAIAAAP8AAAAQAAAf4AAAAgAAA/wAAABKqqqqqqqqqqqqqqqqqqqqqqqqqqqqqqqqqqqqqqqqqqqkxBTUUzLjk5LjWqqqqqqqqqqqqqqqqqqqqqqqqqqqqqqqqq//sQRN2P8AAAf4AAAAgAAA/wAAABAAAB/gAAACAAAD/AAAAEqqqqqqqqqqqqqqqqqqqqqqqqqqqqqqqqqqqqqqqqqqqqTEFNRTMuOTkuNaqqqqqqqqqqqqqqqqqqqqqqqqqqqqqqqqr/+xBk3Y/wAAB/gAAACAAAD/AAAAEAAAH+AAAAIAAAP8AAAASqqqqqqqqqqqqqqqqqqqqqqqqqqqqqqqqqqqqqqqqqqqpMQU1FMy45OS41qqqqqqqqqqqqqqqqqqqqqqqqqqqqqqqqqv/7EGTdj/AAAH+AAAAIAAAP8AAAAQAAAf4AAAAgAAA/wAAABKqqqqqqqqqqqqqqqqqqqqqqqqqqqqqqqqqqqqqqqqqqqkxBTUUzLjk5LjWqqqqqqqqqqqqqqqqqqqqqqqqqqqqqqqqq//sQZN2P8AAAf4AAAAgAAA/wAAABAAAB/gAAACAAAD/AAAAEqqqqqqqqqqqqqqqqqqqqqqqqqqqqqqqqqqqqqqqqqqqqTEFNRTMuOTkuNaqqqqqqqqqqqqqqqqqqqqqqqqqqqqqqqqr/+xBk3Y/wAAB/gAAACAAAD/AAAAEAAAH+AAAAIAAAP8AAAASqqqqqqqqqqqqqqqqqqqqqqqqqqqqqqqqqqqqqqqqqqqpMQU1FMy45OS41qqqqqqqqqqqqqqqqqqqqqqqqqqqqqqqqqv/7EGTdj/AAAH+AAAAIAAAP8AAAAQAAAf4AAAAgAAA/wAAABKqqqqqqqqqqqqqqqqqqqqqqqqqqqqqqqqqqqqqqqqqqqkxBTUUzLjk5LjWqqqqqqqqqqqqqqqqqqqqqqqqqqqqqqqqq//sQRN2P8AAAf4AAAAgAAA/wAAABAAAB/gAAACAAAD/AAAAEqqqqqqqqqqqqqqqqqqqqqqqqqqqqqqqqqqqqqqqqqqqqTEFNRTMuOTkuNaqqqqqqqqqqqqqqqqqqqqqqqqqqqqqqqqr/+xBk3Y/wAAB/gAAACAAAD/AAAAEAAAH+AAAAIAAAP8AAAASqqqqqqqqqqqqqqqqqqqqqqqqqqqqqqqqqqqqqqqqqqqpMQU1FMy45OS41qqqqqqqqqqqqqqqqqqqqqqqqqqqqqqqqqv/7EGTdj/AAAH+AAAAIAAAP8AAAAQAAAf4AAAAgAAA/wAAABKqqqqqqqqqqqqqqqqqqqqqqqqqqqqqqqqqqqqqqqqqqqqqqqqqqqqqqqqqqqqqqqqqqqqqqqqqqqqqqqqqqqqqqqqqq//sQRN2P8AAAf4AAAAgAAA/wAAABAAAB/gAAACAAAD/AAAAEqqqqqqqqqqqqqqqqqqqqqqqqqqqqqqqqqqqqqqqqqqqqqqqqqqqqqqqqqqqqqqqqqqqqqqqqqqqqqqqqqqqqqqqqqqr/+xBk3Y/wAAB/gAAACAAAD/AAAAEAAAH+AAAAIAAAP8AAAASqqqqqqqqqqqqqqqqqqqqqqqqqqqqqqqqqqqqqqqqqqqqqqqqqqqqqqqqqqqqqqqqqqqqqqqqqqqqqqqqqqqqqqqqqqv/7EGTdj/AAAH+AAAAIAAAP8AAAAQAAAf4AAAAgAAA/wAAABKqqqqqqqqqqqqqqqqqqqqqqqqqqqqqqqqqqqqqqqqqqqqqqqqqqqqqqqqqqqqqqqqqqqqqqqqqqqqqqqqqqqqqqqqqq//sQZN2P8AAAf4AAAAgAAA/wAAABAAAB/gAAACAAAD/AAAAEqqqqqqqqqqqqqqqqqqqqqqqqqqqqqqqqqqqqqqqqqqqqqqqqqqqqqqqqqqqqqqqqqqqqqqqqqqqqqqqqqqqqqqqqqqr/+xBk3Y/wAAB/gAAACAAAD/AAAAEAAAH+AAAAIAAAP8AAAASqqqqqqqqqqqqqqqqqqqqqqqqqqqqqqqqqqqqqqqqqqqqqqqqqqqqqqqqqqqqqqqqqqqqqqqqqqqqqqqqqqqqqqqqqqv/7EGTdj/AAAH+AAAAIAAAP8AAAAQAAAf4AAAAgAAA/wAAABKqqqqqqqqqqqqqqqqqqqqqqqqqqqqqqqqqqqqqqqqqqqqqqqqqqqqqqqqqqqqqqqqqqqqqqqqqqqqqqqqqqqqqqqqqq",
[truncated: 795,584 more chars]
