# Supplementary material for: An auditory display tool for DNA sequence analysis
Source: BMC Bioinformatics. 2017 Apr 24;18:221. doi: 10.1186/s12859-017-1632-x (PMC5404335; doi:10.1186/s12859-017-1632-x)
Supplement: Supplementary file 17 — Code for website; including html, php and associated files. (ZIP 49453 kb) [file 12859_2017_1632_MOESM17_ESM.zip › sonification/JZZ-modules-master/html/soundfont/synth_drum-ogg.js]

if (typeof(MIDI) === 'undefined') var MIDI = {};
if (typeof(MIDI.Soundfont) === 'undefined') MIDI.Soundfont = {};
MIDI.Soundfont.synth_drum = {
"A0": "data:audio/ogg;base64,T2dnUwACAAAAAAAAAADPGUs4AAAAAJC9Zb4BHgF2b3JiaXMAAAAAAkSsAAAA+gAAf7sAAAB9AADJAU9nZ1MAAAAAAAAAAAAAzxlLOAEAAAC4jmQ+Dzv/////////////////fQN2b3JiaXMrAAAAWGlwaC5PcmcgbGliVm9yYmlzIEkgMjAxMjAyMDMgKE9tbmlwcmVzZW50KQAAAAABBXZvcmJpcyFCQ1YBAAABABRjVilmmVKSW4oZc5gxZxlj1FqKJYQUQiilc1Zbqym1mlrKucWcc86VYlIpRZlSUFuKGWNSKQYZUxJbaSGEFEIHoXMSW2mtpdhaajm2nHOtlVJOKaQYU4hK6JhSTCmkGFOKSuicc9A55pxTjEoINZVaU8kxhZRbSyl0TkIHqYTOUkuxdJBKByV0UDprOZUSUymdY1ZCarmlHFPKraaYc4yB0JBVAAABAMBAEBqyCgBQAAAQhqEoigKEhqwCADIAAATgKI7iKJIiOZJjORYQGrIKAAACABAAAMBwFEmRFMvRHE3SLM3SPFOWZVmWZVmWZVmWXdd1XSA0ZBUAAAEAQCgHGcUYEISUshIIDVkFACAAAACCKMMQA0JDVgEAAAEACFEeIeaho9577xFyHiHmHYPee+8htF456qGk3nvvvfcee++5995775FhXiHnoZPee+8RYhwZxZly3nvvIaScMeidg9577733nnPuOdfee++do95B6anU3nvvlZNeMemdo1577yXVHkLqpaTee++9995777333nvvvfeee++99957763n3mrvvffee++9995777333nvvvffee++9995774HQkFUAABAAAGEYNohxx6T32nthmCeGaeek95575ahnDHoKsfeee++9195777333nsgNGQVAAAIAAAhhBBSSCGFFFJIIYYYYsghhxyCCCqppKKKKqqooooqqiyjjDLKKJOMMsoso4466qjDzkIKKaTSSguttFRbby3VHoQQQgghhBBCCCGEEL73HggNWQUAgAAAMMYYY4xBCCGEEEJIKaWUYoopppgCQkNWAQCAAAACAAAALEmTNEdzPMdzPMdTPEd0REd0REeUREm0RE30RFE0RVW0Rd3UTd3UTV3VTdu1VVu2ZV3XXV3XZV3WZV3XdV3XdV3XdV3XdV23gdCQVQAACAAAYZBBBhmEEEJIIYWUUooxxhhzzjkgNGQVAAAIACAAAABAcRRHcRzJkSTJsizN8izPEjVTMzVTczVXc0VXdU3XdFXXdU3XdE1XdFXXdV1XdVXXdV3XdV3XNF3XdV3TdV3XdV3XdV3XdV0XCA1ZBQBIAADoOI7jOI7jOI7jOI4kAaEhqwAAGQAAAQAoiuI4juM4kiRJlqVZmuVZoiZqoqiKrukCoSGrAABAAAABAAAAAAAolqIpmqRpmqZZmqZpmqZpmqZpmqZpmqZpmqZpmqZpmqZpmqZpmqZpmqZpmqZpmqZpmqZpmqZpmqZpGhAasgoAkAAAUHEcx3Ecx5EcyZEcRwJCQ1YBADIAAAIAUAxHcRxHkizJkjTLsjRN80RRdE3VNF3TBEJDVgEAgAAAAgAAAAAAUCxJkzRN0zRJkzRJkzRN0zRH0zRN0zRN0zRN0zRN0zRN0zRN0zRN0zRN0zRN0zRN0zRN0yzLsizLsiwgNGQlABAFAAApq632YByBKJNWc2gQZRJz0RVDylHsKVIIKYi5RUwhBa22ijnFoMXaOYaQk9ZD6JRiEAKhISsEgNAMAIMjAZKmAZKmAQAAAAAAAIDkeYAnioDmiQAAAAAAAAAgeR6giR7giSIAAAAAAAAAAAAAAAAAAAAAAAAAAAAAAAAAAAAAAAAAAAAAAAAAAAAAAAAAAAAAAAAAAAAAAAAAAAAAAAAAAAAAAAAAAJLnAZ4pAp4oAgAAAAAAAIBmioAomoBomgAAAAAAAACgiSLgmSIgmiYAAAAAAAAAAAAAAAAAAAAAAAAAAAAAAAAAAAAAAAAAAAAAAAAAAAAAAAAAAAAAAAAAAAAAAAAAAAAAAAAAAAAAAAAAAJLnAZ4oAp5oAgAAAAAAAIAmioBomoAnmgAAAAAAAACgiSYgmiYgmiIAAAAAAAAAAAAAAAAAAAAAAAAAAAAAAAAAAAAAAAAAAAAAAAAAAAAAAAAAAAAAAAAAAAAAAAAAAAAAAAAAAAAAAAAAAAAAAAAAAAAAAAAAAAAAAAAAAAAAAAAAAAAAAAAAAAAAAAAAAAAAAAAAAAAAAAAAAAAAAAAAAAAAAAAAAAAAAAAAAAAAAAAAAAAAAAAAAAAAAAAAAAAAAAAAAAAAAAAAAAAAAAAAAAAAAAAAAAAAAAAAAAAAAAAAAAAAAAAAAAAAAAAAAAAAAAAAAAAAAAAAAAAAAAAAAAAAAAAAAAAAAAAAAAAAAAAAAAAAAAAAAAAAAAAAAAAAAAAAAAAAAAAAAAAAAAAAAAAAAAAAAAAAAAAAAAAAAAAAAAAAAAAAAAAAAAAAAAAAAAAAAAAAAAAAAAAAAAAAAAAAAAAAAAAAAAAAAAAAAAAAAAAAAAAAAAAAAAAAAAAAAAAAAAAAAAAAAAAAAAAAAAAAAAAAAAAAAAAAAAAAAAAAAAAAAAAAAAAAAAAAAAAAAAAAAAAAAAAAAAAAAAAAAAAAAAAAAAAAAAAAAAAAAAAAAAAAAAAAAAAAAAAAAAAAAAAAAAAAAAAAAAAAAAAAAAAAAAAAAAAAAAAAAAAAAAAAAAAAAAAAAAAAAAAAAAAAAAAAAAAAAAAAAAAAAAAAAAAAAAAAAAAAAAAAAAAAAAAAAAAAAAAAAAAAAAAAAAAAAAAAAAAAAAAAAAAAAAAAAAAAAAAAAAAAAAAAAAAAAAAAAAAAAAAAAAAAAAAAAAAAAAAAAAAAAAAAAAAAAAAAAAAAAAAAAAAAAAAAAIAAAIAABwCAAAuh0JAVAUCcAIDBcSwLAAAcSdI0AABwJEnTAADA0jRRBAAATdNEEQAAAAAAAAAAAAAAAAAAAAAAAAAAAAAAAAAAAAAAAAAAAAAAAAAAAAAAAAAAAAAAAAAAAAAAAAAAAAAAAAAAAABAAADAgAMAQIAJZaDQkJUAQBQAgEFxNA04jqYBR9I0YGmeB/A8gCgCTBGgqgBAAABAgQMAQIANmhKLAxQashIAiAIAMDiKZWmaKJIkTfM0USRJmuZ5okjTPM/zTBOe53mmCVEURdOEKIqiacI0TVNVgWmqqgAAgAIHAIAAGzQlFgcoNGQlABASAGBwHMvyPFH0PFE0TVVlWZrmeaIoiqapqq7LkjTN80RRFE1TVV2Xpmma54miKJqmqrouNM3zRNE0VVVVXReeJ4qmaZqq6rquC88TRdM0TVV1XdeFKIqiaZqmqrquLANRNE3TVFXXlWUgiqapqq4ry7IMRNE0VdV1XVmWgWmqqqq6rizbNkBVVdV1Zdm2AarqurIsy7YNUFXXlWVZtm2A67qyLNu2bQNwXVm2bdsWAABw4AAAEGAEnWRUWYSNJlx4AAoNWREARAEAAMYwpZhShikJIYXQKCYhpBAyKSWllEoFIZWSSqkgpJJSKRmllFJLKYOQSmmlZBBSKamUAgDADhwAwA4shEJDVgIAeQAAhDEIMcaYcxIhpRhzzjmJkFKMOeecZIwx55xzTkrJGGPOOSeldM4555yTUjrnnHPOSSmdc845CKWUUjrnHIRSSikhhNBBKaWUDjoHnQAAoAIHAIAAG0U2JxgJKjRkJQCQCgBgcBzL0jRNE0XT1CRJ0zzP80xRNTVJ0jTP8zzRVFWe53miKIqmqao8z/NEURRNU1W5riiKpmmqquuSZVEURdNUVdeFaZqmqrquK8M0TVNVXdd1YduqqqquLMuwbdVUVdeVZeC6rivLsg1k13VlWbYFAIAnOAAAFdiwOsJJ0VhgoSErAYAMAADCGIMUQggphBBSCCGklEJIAADAgAMAQIAJZaDQkJUAQBQAAGCMpRhrbRijWGutiSNaa621llZrrbXWGmmntdbaaqy11lprrKXWWmuttdZaa6211lprLQBAd8IBQPfBBk2JxQEKDVkJAKQCAADGKOUchJJSqhBizDkpJaVUIcSYc1JSa61mjDkIKaWWWtCYYxBSaq21mlLnpKTWYmo1pc5JSa3F2GqupZSSWmst1dhLKaGl1mKtudZYSkotxVRbjjWVVlqLMcaac2sptRRbrbUG11KJKcYCADAbHAAgEmxYHeGkaCyw0JCVAEBIAABijFKMOecchBBCKJVSijHnHIQQQgilUkox5pxzEEIIoWSMMeecgxBCCCGUUjLGnHMQQgghhFJK55xzDkIIIYRQSumcc85BCCGEEFJJnXPOOQghhBBCKSWlzjkHIYQQQkglpRRCCCGEEEIIJZWUQgghhBBCCCWlklIIIYQQQgghpJJSSimEEEIIIYSSUkophVJKCCGEkEpKKaUQQgghhBBSSimlVEoIIYQQQkkppZRSCiGEEEIoAADgwAEAIMAIOsmosggbTbjwABQashIAiAIAQIhzzkmriVCMOWk9Uww6abV3yhnEIMVMOaQYpNo5yZhyEkNqIWROWok5pRJKjD3YXGMNAgAAEAQABJgAAgMEBaMQBAhjAACCEJkhEgqrYIFBGTQ4zAOAB4gIiQAgMUHR6sIF6GIAF+jCXQ4IQRAEQRAWDUABEuDACW7whDd4ghs4gY6ipA4EAAAAAMACAD4AABAKICKimauwuMDI0Njg6PD4ABEAAAAAAFIA+AAAQEKAiIhmrsLiAiNDY4Ojw+MDJAAAEEAAAAAAAAQQgICAAAAAAABAAAAAgIBPZ2dTAACAjQAAAAAAAM8ZSzgCAAAAtmY9UBRAPO/v7uPr3ebs6eXo4vbm6+zh2yTRXWtMorvW8TbSoFJEBCIikLAowRTnTMypRpMSLtnr2bQt1oEDkWS7/Tbqfp67N/vDhw8f6t70r/2buwqwOwAkV+Oky9VE0uMAAKqgODQJAL+KUAxMRII0IAZDfD1F0ff27o4UY+6BuP+6pu917d7y939z4n/LqdX9TQC6+sXjUqzGjSZPVJI2wuoXj0sJOW40e6MSHBnh+65LXZEqqaqqclWVozNpJpEVqta1oixEJiVqV62SK6pSAUHUJcqqKeoS1NSRUVZGhMpYblw0J+qikU2qiQrRTK9HixAlopF2mSvaANX02sVz2xaBNCNNGrTB6d6rzh/yqXScb+E1h40/Dj27E/pd/wSWO5Gq6QQWftHTJ1n3IZelGj6wDEjWyaz3QGiUvOdr1GJeJUeyD2rcER0JD29XRJ/aJ0lJVr1zuEsJTxmT7eZecgwzLaSQXjttg9yIo5YFVe11ImfJwCAtvAmwjGXhAkNGBV7Ljcsa0+2egLNp00S45aZtzeVxT8Bu0ACvl5r0EovFJZWrclVV5ZhpIhQr1FEGkTQqmk1yamplG4sXjRYvGaPKoihKkVE5XbpctIvIRnbsG3saVaJaBUI7X+uziUoBoPl49nW2iZGe5QepeF+/y6cv+fR+RIlSWpVqHTu9LlDaAUzxLFJVoPiWffyEjeNdL8lG07VGvO3yekxvrHRmufMbho7TrVdr0rtviBvBanEXbs2dNJo3NFKxMmio3Il6dabGwXnDJ4XHB3HU7oNCGlGUxbs0risva2wa/KmyLLAMy8BiVCQJro2MAQa34lIBXjse1zVee9to4X+bHhcCteNpXeOrto0Sf7fpkQHPa8RJYnElSVVVsaqqKtM2RHUkIEoQJalGs51Gmom0KmfuayNtRixyJtJUcmlESvKsClGaAZSUZxutUgSKFkqz9+p8edhoiMIhbUQlSBFUqzdUtEqkGqUopOmyvTpK1aajafVwDE/lL2Np7xC7lOdve4Ju1fnZVin11WZ/7Ho3qTTR85Ro6SuXX9eUqDRcm7i3hpQQGKtjkQSrLaLqV/P2iFHNesm/0bf94xav+cJouaZkMt3kbo4bG8lvQN5YgmabpUKyuDYqSAl4XE+4JCTgAt57nk/n0H63iDifTEDveTld4vjKImDfZMD9daRSIy5xelVlVqWUy5EmiYhD6SbAsOXhVGhEziSJVJpquiJnbiqSi4QmzZQmFSjRjDxCVTKZ/Do321c1rTa/cTtkWlJAhVKRakmSpu15ESqpVinmp1J0ecwpZpRKK98I7YICRUuttmpCgXqCSG36esrp0Jpe22yrmNrSwkYak6uVVuo5PrZk+Vxzwls2wmipzkevCAtxudSsGfLDXcZ0q1ciOTSfU37LktwaSqLli/LIpsO9UvlUhSao7rpWkm9VV6owKsMAHS4qXmyu/vtY309piPh8Uh0pFJtv94eMwF0aSr1vakEO+6UplvTRrKqqKldVrlg2CdkkUUTUdb+LRm7kSioiZ1gGObrMWiy6aF1aVZFqNDSTkF3upBEFPEueBYlQzaV3nghSgWpVjI7JK1AVtKqqPKkASgVVUZUHfKPz0lF2mZ6OkR5MutOuib7g7blzukf5sUXvW22O1Cvnf0639hbSk+1p5WYK5dazea/3SlI1YMBrtIu2wRoEK1FRrSfiBtu59/QzrZ06S731OOvV53KK+Y2VbE/01pxe4B4TtJWx3WgYPLrUy1ChybBgMCBhAX5LXo7reNxuoejfp+mQAbfl5XQdj8cNEL632ZABr5tKEqdGrJdYr6qqqirnok1DHVUlBBBAXNZXl8y6kYRMRG5G5Jair+iGTLlQMD3Ro1qydL5JXXXFdiFuGcCzEoifPKRTlE1UoNkGlOwKhWgrRbQKBSSZIJC0GtyX8M5WPEVJAUEkFdqIaaysrZFu3+Qxy2Y9HR1Cm21S58c5vVAyro3EYhSLGQO9TRo/l4CARLNEe34z8nridbwf2vx0c8IYsX1LofaspY2LWCJzYVFULzKrjaJmFi4LCS6BigESPutdrpf+espAUf+bLgNmvev1PL6fMlDU/2LKgNdLjSQWj6qk9KqqclVlF02TqIi6ywDQKE00Gtm0MrIsqqO7oMhOTZVYWxmLxiIfSRtp7bC3lpWkVLVToon11RnFjpEnWIUEz1QiGFoAoJA2IFGEJJA2b4hDWhO2pliNmYlwnCakTJ85adQxdu64AKpUSvvP89aX54u70mrNaurI7ueoJnKsc0dn7aWO1lPH8R1Jgm6LS7iGFIzIGFBEVLKbR7o8jjrtvGJcOuNF5+xCRmpDrjepg2WQBCTfJdaApKWU8cCVmgGMCjR+2p22vV/+dYPwe5o1DTDaHZdd8ytcT0R8n3ya4Po2EzejS1VVuciqsl052jRzXQRII42KkETiasXKZWPJwsLCxQsVEReNyTAelcuSKiVGIZo2kyiXfEDXnI9s3lFrmz3nz4kiFFLNqDYj54mvNTFR6llVRYGq4AmhQAXkCUWoSqsCDy2hQGFY0o0pGK3LaN+7I0zfWx8Suf153cZdaiVfJ6ceiB2tblHXyvOdPc8UlBbJC1aB5hQjcFdgIi9oq1mqqyVs/r+/7MSR43LD6ppK5lOmENTR20BETxYVJSMsiFVxcSMSeSAxQEK+AN7ZHeazaAMAy8Zwbq820qCzO8zn+v7KE8O92VLgu2nKklKTWKqqclVVZVeMJKLyovOEyB5Zn0mPSPs6Kw90pddcmsmRjesVi4goREWfTqcsIsvMdhpVpCjod2fosOrfqpQsRDRVhzk31MlfJ5oH+fGXO6LZniOVAvDctCZzgJfSBoCqE9haYhXZLHaleWnn5rmbQsgdfSuMPozxYPLszUYaTbn8qkKVzN/nCJGWUlIXtsdSk2lYLEZayfsBxiy812luDx3z7xJWKOKggQpdZS3ceTQjCQxDpaIUOuVnYZFgYxiJQUvIMEAAHqpdtlPdPvdE4x4qWRvV0e583DQ9oLkRdjbj4WSwvr5NsSxd18XiqqRixapyFWnbaJrmroNKtKLkJpKIJNJmhQOyn7Inekdmd2lkdjuprIixZREy64sUohGpOFdnl2GZqqoWVGlhM6moRvkA1EMLCc8CFN+v2gUQybNKvn9G0KJUCiW5iyXtSoFS1ArlkWcAXuJqa/GYZ8Yd11C3GZZe6wWrjQ93JuUERQ2hXTJrrBdSRk32twbKnT+qFODaFKkZQjjSq9DcY3mlKdu5ISVik6TJRl4QDJdBBnfJAqzVXJomoQ1UF/6pXbaL5huKpyh6pEnyHCBc/dQux0WLFxQLTY80Ws6M6ndTIxanpyQkripXVRWrzGwS6eAoIUOHjBTlkpTLVUZcxPpqZY4VXVb0qszlYjG6hW4sJ/5RORmpNFU0FW00m4qAUnla8gRA8gToutGOgVZQ2uI3rgkrnTVRfTVxI0QrV9Nhnur7G4CXjxZtUYEQN6FXv0tg3PHL66mzrYfeU/dOUXa+HZv1K+VQuSP0LinbQL1UtdNYWRgqpZz5XerNBst4T7zvc5tvFjVEpS6Jb6LNhxE9Sa2OJnFpjQb1EoaUYvgxXCBbIAh+2Z2mp0aN1BMF3OxIwPKyO88PTRZSTwJwswMs1wNratrFYqWqnKuqqsqZJqTdagAQyGaapFaThdRTEbUrKlQmZVb9OJkeUcw11AOUCFxp0gRaQAEtBRFaKG6p/cycTjRmnpIVoRJooTxLUZCy7PHtquUlWkpF6DCax6QNAFWoBsVPEapS8ovY7enNB5U/Bx3HnJR1CWM3g47Uawyxwc2DC/KLHsaiMtYmgnXnZAupzt7aUpIkxmoK60NpVDLrN+3mDlWxMTC5uuQqsOmx8fhgDbdTqFUs0cBALCSpog4kIDQQnqk9bad+/GajkGm8XAHVTe35dNbyFZmNBk51I1S1r5HEjb7LxOKqKlZVVZVp2tCsRlupVKSMzIhDyO44SoUiYwXG3UgZcq5YJxG60LhEaJUgtNpK8UBQUlXW7bE5L7q+b30KWk2RpERa6vo6aleJAkVVnkAhhRJtgNRDJ34W+derANGG8I67bNncRYAANCA/VZAEVaQdlRQFNdXplyFehFwj9rL9qBu9NV9Rzd+1NtsWjQPeC+kaBSZu7pRzV0uyJTBfm4G7jfrhNs28G2tcBcu90gtnLIkiF71yImdt/lakWS4Dnfs2gl7jhqwt3KZVroREg0QFnqk9H5d6/dW/a+B0nyRUN7Xn81nzFzJfBDjZkVC9vZYuTk26JE6vKldVVa6iTUP+5eYGBREZIsR5WlbZrUT2DimEKgeua+VDG69JaUugStEmZAiFUADwpN6SlQobAB6piMQ9ka25bmIfFVElKLCKyyCPZhSUgoK1Tj4aaBbhBwRsWzmvQkuogFLl8KNN85vPNkx+t393jYhyDCmpA7mZ0q45rdQhIbdO8rutViPVSqqSTHBRm1ttUI+Xds1v3zexcr1tOzUsZSx2vEznmERjQduvGElLYyQybd3tYYNE+ZIZcBsCAheeqT09Lhq8SD2DMJw+L4TqpfZ0u2jwJnUCcKqlBdV1jThJ3C4Wi6uqqlxVVUXaoNFsBwBCmhsRxep6nYm1S6Y0XMsu8khfqCReyISUdlVbkapC8xE0JBIpx8lSqHgUqmbZThuPhauJ39I8VjwjAhSsOmuyqQwCEPKFqyUAQAIeAErBk2oBAfJZD80ritvlk3MmJ2dt7ry63BGXNCc97opfUve5M01XrUyoaQ13wRiWiPEIKzEmx72Iy5q47fiu/b1x15thSEKNiDARq9aWxc0NN+7eDR5GgjrQSGixhkbucF2WjisjsbDQsCADfql9nHaNF6ieROBEV0I1U/s67/X41U0FRnZjVDevJRYnifWqqqpiVVXFaBJifT2CAju9EfdCmiMaLeReyy8iKpLIL5bJVayrnlUaaJcCV0DQqI26j0oJLaqSf5HmBin8tlNA21L7FQtRbyEgQVThCYrSCoCWVNXdo+qS171jzJ+3iqvN/PXQNSdvREfnOiy04+nUgcdSStvbj2maaPOT1cbQZZSkLRMOwRgb0taORhXjttyZvxNbcEMzOJRwEcPq4lFzFTRFaJ0PyT3Wj5bIDG5yNRPk2xrlrAhCjtONCYPlyYC8LCyJKhIBGhJ+qX3e9rz86olxnOCQqF5qn7c9j1/dOHCSY6C6X5dYEpdeVVVVrqqqyrZheb0rS8G7Y8ik63VkL5d1uGRYca1tLPLiUtGKSHPQRLBIAlcF2kIQSvEMUivF5GrfVBuoRwFE5Z7WOTQTbJg81pOAwlN6cLy4iBrnPnTltqbfpdm7059162yx3lYVzbd720PvaWe0zfj4NJlvkCkWk7jDh2AqN5cWa7bTfNq14iFjNZQYHt3BTTGmsfDSkhyXzCDH/pLSWQt6sK7sZuIiy7ix4hJ2rJRd1SAF2lCZdlgoQickXC6e2f26LfnYxU2UCN0yBpvM7tdtCcsqbqKCMF0NNvq1xHpKOkuvqmJVVZFVNqHVbAYA/VVFGkkikWSvX8usjESaamQhSlUF8WhVXl1Y5EKZ97UihdKWKiUCUC1sTE/fttPLnJQizwkzhfcLGw81HiVNz1Cg5GWQPaWdmnI+UTabvKwdC5UIeUgyG+rpTzItDylualvWejK/oOVHVLd8J9aqH6irWxWEK5kol5hCqBi8NbDJfCiWR0YebJnqsIBFXKnd0vweYqBDIyE0smQZDGSP2gBVBtJqjAyBpgFPZ2dTAACAdQEAAAAAAM8ZSzgDAAAAJG/h6h3XzcxqRjs1MTEvMDGnp6zSp8+iwa3KzaTRrKTIxV6p/bpMcznVRoAjGtVL7edlntOpTuA4YlDV12ra06iUqqqqqsoVTRKqJSCwbpGSasSj8vwV64qmwbKqjUoDolWE1Ua1USom418VR3mCSiFAxCMUQynfTIgKhWxQSO5LHe5DXkqBSPJwjGnnk6klGyuN+eHE7u+odJHROcXu/Tfhlqvt67sbL1EsqOX8IFpLGT0zHnhsv864samraw0o5SXorA+pprVSQIoWFWstZHXP1VpQsTDI6nUcnZe8ZnNFZjJ3sNYGGHqX7QX1nc3VMCDpkrGoVFQAfqn9fRmqVXWiCAYtVC+7vy9DlipuAAZgvVUziq7rKUnpVVVVVeWKmSTINgJwNsn4k5Jmu5SKakS1UkWqUqhQeFRUEG/Muj3xBEUqsiIBSHgqpGmjALSKaSpaKXgsjF1QJow6hjySmolBfCOjZcEDCkI6jNK7voicDzi0qaa66cx+oquoaI2c1y9leiEFd9Xk3riyWqnNHTfYFCoaqseSpXatNarBomPzmFRudoNBjkriKZu2kDNBU6uXNizjpu9gwGidC1cGBmkwyFjQAL6o/b3mK6gCdBIRpKuN2l9b28HVAJEEpKvbJPEkTqn0qrKrqqoq2zRExFVU4TKGx3N37tw5OebW7dHXWStKicqz5fGUh0IJbSEQ2oRaH9s8K4WZ8qsAimOwAHhbFXfsisettU3M3jEeutYnc84djwkeAqBks2aoD515zObe8hS+qpilZHk9wbGLp8sITnJ0F3r3xioa8gBDA7vzUZaan6sxMo1W8bVab/r44LU6PCbubau1HTevmpKmx6ziBIMkDRoGtPtTGkgLLAYELn7Y/b2UO1QFgAHAYffXWu5QFQAGAKY4vdJjdKZtmyRJ0rZNG4AKUoLKM0WVCJLl3TXED4BSqIOHwCXPDi7NV0CAVOrRDBg0uGAIUNdG0RqJ3NaayTQYEBc0iAEaAgMSMksCCwvWBYKBJQF+2P29ljtUBYABwGL3r618oCoADAAMyYZhGCRJ0jZgkjRpmwQAUwIkBViZgboYyLRF1kCDoRJAEpCgcrGgoQq4FhBoDBkEvtj9aytvqAoAA4DF7l97eUNVABgAAEQEAJCkaZoAAMAkSRsAwNBAs2AwkICGEaAhW+DCJZBUNCRUaAB+2P29litUBYABwGL3r708oSoADAAAwgAAgLZt2wAAAKZhGADAhoYLLgwZ1ADNBRWahAyaAL7Y/WsrH6gGAA2AxO4fa3lDVQAYAAAEAAAAaZskAAAADBAwAIAGNwMJKXCxQMaFgQG+2P1rL2+oCgADgMXuX1v5QDUAaAAAAAAAAGnTpg0AAAAYMABABakBVUIFlUYmgxAAvtj9aysfqAoAA4DF7l9b+UBVABgAAAAAAABJ2qYBAAAAwAAAgIQBl4TGAtcAUQHe2P23lw9UBYABwGL3r728oSoADAAAAAAAgDZpkgQAAAAMAAAgQ5bQEOAKoHFRZQDe2P23lw9UBYAFQGP3314+UBUABgAAAAAAQJo0CQAAaAOEAQDIQCZDJaNBcNEQBBku/mf9t+UPZAGABcCf9d+WP5AFABYAAIARFJyZmZmZmSFt2zZt0zZJAAsA0wEAODAwABwLOtxZFgNucRgGq3t9ug7GwHZnO7MDLJhb6GY+bvq7g74w0KU7jJUbgcN0h658Cjh7MwxH32XYvnXg6MMN3AAszAEYfbg+MABOhw76YQEGAHboADjdAQCwoGOATgfAIACCAQtCQ4LFBZWLQZVdJO4gBgQSkgT+Z/235Q9kAYAFQKD135Y/kBUABgAAAMzMzMzMzMwMTZKk7UiTNi0AACwAAAbAWgAwFlgAhnIwHACGzq7+dhznrlzfob9gcFh3WM6aHTfv2Hk/Rwc6Fn3B2Osf+FxfHWNQbp0+w74+BsCy+sHBsczBhxkAB8MBAB2cMyAAAMCBAWCBATA4YMECAAscAAAYoAMCGRcqAS4BTYWswgAZTQk00SCjNRBcAP5n/bflD2QBgAVAoPWvPX+gCgAsAAAAGjMzMzMzMzOCpEnbNmln08QBAAuABdABdOgABgAcONyBgz46B246OO5ghn7AOBy4MxgdfU6Zu271wazdOwuc7WbsbF8Ypkb36Tq4tW71wdnuzDBmz3buhdUPHMDg5gBH5waQg9EBDqDTLQ5gAQDuAIYBWABg4QAA6wAALAunAyxkSAwYYKnguqhgYZGoqCCpkNBcYAHeV/235w9UBYABQF/1357fUBUABgAAIDgzMzMzMzMzM6Pbtk1G2jYNWAAAWACgA3AAAHcAEAY4AHQAwPUBe4s9/rqjf3Cre2HOLtGxZ0fpgsvkrrNrh8XHmJm5d+760jno072M+hz2hkFfoXfW3SnuxeLQ77Pd6Lru7To7fX3MzbrtdMLpvet2dB8w8Vm3DGNBZzhjrncdowz6MBwW0DvAYGA7oAMADgAc6IsBAMDgBaAD0AHAgg4AgNUBAMACsGAgJGARcDVQZVADahiBRgBLAhkeaP235w9kBYABQKD135Y/kAUAFgAAIAjMzMzMzMyMBmnbpmmbkaYBgHMAug6so6PDHos5xp4OsMcdM+zSHVhw3bpFt93CAXIdsB3qGN7D6Tg3GJjS6XPs6d1HN6Prps+hn9cY9uWWgYNuYaDrwBbojA46H50BYADQOegQDnQwgMGhAzDggAEACwBAx9kDAA5goIFAYCE0SBAuDSyoDU2Ca2CBjJCgAt5X/bfnD1QFgAFAX/Xfnj9QFQAGAAAgKDgzMzMzMzMzI6iTJGnHTJIEBgAOwMIAAANHPyAMzALdAcBi9RvsCwxMP8zxYRb6pQszdqcYc30dfaw+ts+AuTKf7ffuKQHvrt5Bf1+mPqUPHR3uQ/U7dXOsArzVu71j+x3d7mCYTu84XTdnnW6XY2fQl27WOO70LPQ7wE7HYgHAchYdAAqcvliwBwsAGA4AAKcDAAYA+HRgOjgAADAGHAAWABDIWCpcNBrIsAQSoiETYBmQkSxgAR5o/bfnD2QBgAVAoPXflj+QBQAWAAAAjODMzMzM6IIztknSpO1smwAABoADOAAAHRz2LAAdrjOsZQxju95XxzHQj+HWOY4F4NDB6A7OMPrNcp+bdczM6XotM2D6sev6bbfecR2YgU4GHDMvow8Au3YAnUM3CwA6tzjAdbALAAPIAAPBAhgAdAAWAAB0QMmQYMkEXAJcVBg0MnexgKYhQ4JQAd5X/bfnD1QFgAFAX/Xfnj9QFQAGAAAgKKgxMzMzMzMzGiOom7Zt02WTBFgAAGBwWMAAADoMDCzY63QA3IAPdg6K7TOrZztHdw6oNbeM1bnOcIf5jHVDMUCeUy9r9bNr92YGFJe1anpl2cNnzp1jxnaSPeiOZWYDFq7XLXBDZ/UbOD4+DAYADg4AM9iDdY61OACHA1gYZejAdBigcyzAAnQAAwBAZ0AHAABugQNAA5cQCLiwCDIkqHBJMFgwMBYuLgAeaP235Q9kAYAFQKD135Y/kAUAFgAAgJmZmZmZmZkZ2qRpmnQkSYMBAAAdYAEAAAd0gA4YYGAsFBhwOLCHGQBLB3Cv296PwGIBDNBPDeuF0zs66NmlHxzj+nbG2a7rs9Pd+tgxOIPRx2CxRhzgmNMdLwM6LOPW3AFwHAAvWAcdcACAAQDHQgfQARjQFx0YWMAA+gAAuAEKIKEGXFSoqDTQLgxwcQOBJyDT4GJYAN5X/bfnD1QFgAFAX/Xfnt9QFQAGAAAAwZmZmZmZmREcwTFp03SxaBMWsDAAAAD9cAAHC17AdVgCpzPWstLhuquz1y1ZFrAzGcL0pW9f0mfXGP0cnbeXXbtKXDdUd3HvGqx3dLk+To0x+k7sR9fH8DnbldU51t3dvjPcC7tu+eznvC+LHcYYXstgGHQLn8XBzDF0FhjHGByAcbB2cWPdGAAW0AEH4AwAAwALwGEBXgAA3QAAGMiQSFiQkVA1WC5INDI0UDEaqHBpKgDeV/235w9UBYABQF/1354/UBUABgAAAI2ZmZmZmZmZmdEgSdKOziQJAA4AwAAGAGdwtwAc2+ksa+BY5JwOzAw3B4wBcLYPnM5rcDDDXXQMH1Bn7fa5Pm+X770+Y8F7b+i709fNKvR11/eOS8fq7vb6jemLYXO76bjVgTG3i+kO5xY69I6FUSCO3bOAwdkPoB90dLB2WfSjWxYOcLDs6B3ggIUFDsMBBwAdwwIAA2BhDwDgAMACcCgAsgFkiQEuVNpCww2BEhaCVrnQWKgAHmj9a88fqAoAA4BA678tfyALACwAAAAQnJmZmZkZwRmaJk3btKNJMIAOcAAGDgAs0C2gA9idDgwfxocBH66DHWV0AmBWNzjfHYa1XiD6HDu9c72zfRbWbmc5fZa7remcwLpFB8DQudU74DiDbm2HQgdgTTcAgAUsgOs6HUC3dGsZgM4CB8wAAADAgQ4AAwASUFUwKgxYUFUMCMZAJhBUJCALJADeV/235w9UBYABQF/1357fUBUABgAAAMGZmZmZmZmZERTUbdJ2NGnTRAcAADiArgP4YDHr1hkAdM4OFp0DYxjH8l53Jh0OWN27nD1YfXXbme7opG/vO9fPdPfZvLUz59bY7nPr+q2+ur6Leu8Wo/r7UjuUvnRHR3/p05ePfjPYBSgzRtcZA+dsDi90lluLwbEsOnrd2+noRqcDYMYCxxzLWLoOFhiAw2E+HQCGA5YPAAwAYAA3YBYAHOgAuBhYwOIiuyBXqoEhIyoDnTRwqSxkAB5o/evIH6gCAAuAQOu/LX8gCwAsAAAAmJmZmZmZGbFum6ZJmzGTNADooAMwADqAAQAMgG4+AKMbnEOHoXc6FizcfLAjML2j63o3I/cxwKtfp2M7ll4d5h2Lkelr4MSZQ+9q76AP17E6Y3Sjj2XvBmAZRgcc0A3swbllAd2ADuzLoC8MoBtA3w4ALxgcsNBRYQEwANABWcIFDUImQUIGeYAsIEOFikpSQaBBowEeaP235Q9kAYAFQKD135Y/kBUABgAAAMzMzMzMzMyAtEmSNm2aNgE4FhigdwA4/YMBAOzIAXw6sFg6OgcMeAlujRkcBsCeG53eD26B6UMHxy8d5xh23WsHe++5bga4dfqro8/gBm71DmeOWbDnwC4wC4cBDrglDgyADoPjdAYAHUMHWF52AQA6WAAMvAA6ACDDoMlgUEEiG0AjZA2qDFUFEhoDCd5X/bfnD1QFgAFAX/Xfnt9QFQAGAACAmZmZmZmZmdEYQd00TdOsbBIAdDAsAAPjAL2DOQA4gA4AhsX1YzuwwNycDm4A47rrcDPj7JYZgKNeSz/riLdLB+rjY8sgOqdwfckd108f9sW7uxh0R6eznzvouu36HNDNkL2Pz7m5shzWFg7OGK5jDXOLPQYd6G7HYRwFADpLtwaohQ7S6XRgYVkAoMMCANMBQwd0AAALGAcA0AFgQGLgQh1oYCFQb7BwL8iQMEiQSNAC3lf9t+cPVAWAAUBf9d+eP1AVAAYAAADBmZmZmZmZmRlB3bRpl51pE0A/AHCmcwAAg4EDw9oOrAVjlk4HODdwna53cNyct7O6PtbCLhw+ZXpfw4fQdxf0PnP6y+zNHbMWMbizPgNUOp0xfXXujA8GtywOOIADwwfevXdYdDpe3dAXDgw6g0W3AAcfn47l+hlYDrDGcA4AwAAMd9A/ADoABnQAAAMcAIABAHRwwADQAUjIaLjIaKAmyFxUqJCZhwS3QYNMRQJPZ2dTAAQAngEAAAAAAM8ZSzgEAAAAv7yJiAbFpq7RpbTeV/235w9UBYABQF/1354/UBUABgAAAMGZmZmZmZnRmNGgbduks03SWACA4wCsAwC4BYDtgJmuHw56t0BZdOD4gOsYrLNYM7rTj95td8fxDmTsnnFW6T77ATBztcfHmb1+7sUW6TrO58aYPqTbfgbLfdbZ7VS3bHe2T18AAzOvftM7fDqfATj6zQUA7HQ3ox8vAMcN2I4OAIixgM5rwegAMEvnBkAHgFnAANAXumEBADgslgZcKgEymgBRgYWlMlgVNAy4Ah5o/bflD2QFgAFAoPXflj+QBQAWAAAACM7MzMyMxswMbdM2STObpGGxAIAxhzHgAAADwO0AbD9gOmCwOMdyemH3BXdsN51FZ4cOABl9vU5/3UA/L6/MlRcLxupOxx4H2Nvr4GVZHT6dfju4AaCzwMfhANsX+jGAweDGDubopgM6ADBwAGA7AA4AWMMCGHBgABRcrgYNLCwXrIoFVAHDhYoKGVkCFwkeaP235Q9kBYABQKD135Y/kAUAFgAAAMERnJmZmZmZGZs2SZoks0nDAbAAcAAAlgE4MHsMd9Dh6BaLwxwcFoO1OhbQ9Zu1i9fhM+DO61M63L4M5p3pWMv0zkHX97Mf42zXoY+zgFNuXIc96N1CXwzWsmagAwzoA50Olq6zcAOArs86wAHA7JgB4DAAAOgAHYAF4CwADAA6AAVBksCCRXKBkJGRySC5kFFBRUa2YAHeV/235zdUBYABQF/1354/UBUABgAAoCE4MzMzMzMzIzijYdJ0dNGkDcAAAGMAOhyAMeA4HBy6AwCs6wtcXpADdjsLHe/ArX44wHzQ2VX9nBy5VWuwilPpO+Om0981CPrM9O7tsrj9WD5m4c5v/zDmw5jp3el37OnYvoPBOzqf+bjTl+q63u3C0DEsa2GuT1/AqgLo+p3BvR3oDIsAWK4XABiADscuADAdsHTAAN0CADgAOhZgAACgA+gUQCCDCkuAREKDZjUXGSQWq8GCjES1AN5X/beXD1QFgAFAX/Xfnt9QFQAGAAAACM7MzMyM4MyMhiBN06RNm6QJ9APAAB0A1gAH4MCswSwA1zH66dcBncUZH9APpgOA23evW8COnQUs/TrXAeswAOU67LBjFsCnXz8d3Wcs+g10ZvHpdDqwADpMx5QBpqMfAHD6AAwDDgAHgAEsHXQAAFgAAAMAwAGA1YEDBhoNLGQMFlhkuAkaEhUMLgMYMg4AAAAAAAAAAAAAAAAAAAAAAAAAAAAAAAAAAAAAAAAAAAAAAAAAAAAAAAAAAAAAAAAAAAAAAAAAAAAAAAAAAAAAAAAAAAAAAAAAAAAAAAAAAAAAAAAAAAAAAAAAAAAAAAAAAAAAAAAAAAAAAAAAAAAAAAAAAAAAAAAAAAAAAAAAAAAAAAAAAAAAAAAAAAAAAAAAAAAAAAAAAAAAAAAAAAAAAAAAAAAAAAAAAAAAAAAAAAAAAA==",
"Bb0": "data:audio/ogg;base64,T2dnUwACAAAAAAAAAABWkFM4AAAAAPD9PckBHgF2b3JiaXMAAAAAAkSsAAAA+gAAf7sAAAB9AADJAU9nZ1MAAAAAAAAAAAAAVpBTOAEAAACZDpKnDzv/////////////////fQN2b3JiaXMrAAAAWGlwaC5PcmcgbGliVm9yYmlzIEkgMjAxMjAyMDMgKE9tbmlwcmVzZW50KQAAAAABBXZvcmJpcyFCQ1YBAAABABRjVilmmVKSW4oZc5gxZxlj1FqKJYQUQiilc1Zbqym1mlrKucWcc86VYlIpRZlSUFuKGWNSKQYZUxJbaSGEFEIHoXMSW2mtpdhaajm2nHOtlVJOKaQYU4hK6JhSTCmkGFOKSuicc9A55pxTjEoINZVaU8kxhZRbSyl0TkIHqYTOUkuxdJBKByV0UDprOZUSUymdY1ZCarmlHFPKraaYc4yB0JBVAAABAMBAEBqyCgBQAAAQhqEoigKEhqwCADIAAATgKI7iKJIiOZJjORYQGrIKAAACABAAAMBwFEmRFMvRHE3SLM3SPFOWZVmWZVmWZVmWXdd1XSA0ZBUAAAEAQCgHGcUYEISUshIIDVkFACAAAACCKMMQA0JDVgEAAAEACFEeIeaho9577xFyHiHmHYPee+8htF456qGk3nvvvfcee++5995775FhXiHnoZPee+8RYhwZxZly3nvvIaScMeidg9577733nnPuOdfee++do95B6anU3nvvlZNeMemdo1577yXVHkLqpaTee++9995777333nvvvfeee++99957763n3mrvvffee++9995777333nvvvffee++9995774HQkFUAABAAAGEYNohxx6T32nthmCeGaeek95575ahnDHoKsfeee++9195777333nsgNGQVAAAIAAAhhBBSSCGFFFJIIYYYYsghhxyCCCqppKKKKqqooooqqiyjjDLKKJOMMsoso4466qjDzkIKKaTSSguttFRbby3VHoQQQgghhBBCCCGEEL73HggNWQUAgAAAMMYYY4xBCCGEEEJIKaWUYoopppgCQkNWAQCAAAACAAAALEmTNEdzPMdzPMdTPEd0REd0REeUREm0RE30RFE0RVW0Rd3UTd3UTV3VTdu1VVu2ZV3XXV3XZV3WZV3XdV3XdV3XdV3XdV23gdCQVQAACAAAYZBBBhmEEEJIIYWUUooxxhhzzjkgNGQVAAAIACAAAABAcRRHcRzJkSTJsizN8izPEjVTMzVTczVXc0VXdU3XdFXXdU3XdE1XdFXXdV1XdVXXdV3XdV3XNF3XdV3TdV3XdV3XdV3XdV0XCA1ZBQBIAADoOI7jOI7jOI7jOI4kAaEhqwAAGQAAAQAoiuI4juM4kiRJlqVZmuVZoiZqoqiKrukCoSGrAABAAAABAAAAAAAolqIpmqRpmqZZmqZpmqZpmqZpmqZpmqZpmqZpmqZpmqZpmqZpmqZpmqZpmqZpmqZpmqZpmqZpmqZpGhAasgoAkAAAUHEcx3Ecx5EcyZEcRwJCQ1YBADIAAAIAUAxHcRxHkizJkjTLsjRN80RRdE3VNF3TBEJDVgEAgAAAAgAAAAAAUCxJkzRN0zRJkzRJkzRN0zRH0zRN0zRN0zRN0zRN0zRN0zRN0zRN0zRN0zRN0zRN0zRN0yzLsizLsiwgNGQlABAFAAApq632YByBKJNWc2gQZRJz0RVDylHsKVIIKYi5RUwhBa22ijnFoMXaOYaQk9ZD6JRiEAKhISsEgNAMAIMjAZKmAZKmAQAAAAAAAIDkeYAnioDmiQAAAAAAAAAgeR6giR7giSIAAAAAAAAAAAAAAAAAAAAAAAAAAAAAAAAAAAAAAAAAAAAAAAAAAAAAAAAAAAAAAAAAAAAAAAAAAAAAAAAAAAAAAAAAAJLnAZ4pAp4oAgAAAAAAAIBmioAomoBomgAAAAAAAACgiSLgmSIgmiYAAAAAAAAAAAAAAAAAAAAAAAAAAAAAAAAAAAAAAAAAAAAAAAAAAAAAAAAAAAAAAAAAAAAAAAAAAAAAAAAAAAAAAAAAAJLnAZ4oAp5oAgAAAAAAAIAmioBomoAnmgAAAAAAAACgiSYgmiYgmiIAAAAAAAAAAAAAAAAAAAAAAAAAAAAAAAAAAAAAAAAAAAAAAAAAAAAAAAAAAAAAAAAAAAAAAAAAAAAAAAAAAAAAAAAAAAAAAAAAAAAAAAAAAAAAAAAAAAAAAAAAAAAAAAAAAAAAAAAAAAAAAAAAAAAAAAAAAAAAAAAAAAAAAAAAAAAAAAAAAAAAAAAAAAAAAAAAAAAAAAAAAAAAAAAAAAAAAAAAAAAAAAAAAAAAAAAAAAAAAAAAAAAAAAAAAAAAAAAAAAAAAAAAAAAAAAAAAAAAAAAAAAAAAAAAAAAAAAAAAAAAAAAAAAAAAAAAAAAAAAAAAAAAAAAAAAAAAAAAAAAAAAAAAAAAAAAAAAAAAAAAAAAAAAAAAAAAAAAAAAAAAAAAAAAAAAAAAAAAAAAAAAAAAAAAAAAAAAAAAAAAAAAAAAAAAAAAAAAAAAAAAAAAAAAAAAAAAAAAAAAAAAAAAAAAAAAAAAAAAAAAAAAAAAAAAAAAAAAAAAAAAAAAAAAAAAAAAAAAAAAAAAAAAAAAAAAAAAAAAAAAAAAAAAAAAAAAAAAAAAAAAAAAAAAAAAAAAAAAAAAAAAAAAAAAAAAAAAAAAAAAAAAAAAAAAAAAAAAAAAAAAAAAAAAAAAAAAAAAAAAAAAAAAAAAAAAAAAAAAAAAAAAAAAAAAAAAAAAAAAAAAAAAAAAAAAAAAAAAAAAAAAAAAAAAAAAAAAAAAAAAAAAAAAAAAAAAAAAAAAAAAAAAAAAAAAAAAAAAAAAAAAAAAAAAAAAAAAAAAAAAAAAAAAAAAAAAAAAAAAAAAAAAAAAAAAAAAAAAAIAAAIAABwCAAAuh0JAVAUCcAIDBcSwLAAAcSdI0AABwJEnTAADA0jRRBAAATdNEEQAAAAAAAAAAAAAAAAAAAAAAAAAAAAAAAAAAAAAAAAAAAAAAAAAAAAAAAAAAAAAAAAAAAAAAAAAAAAAAAAAAAABAAADAgAMAQIAJZaDQkJUAQBQAgEFxNA04jqYBR9I0YGmeB/A8gCgCTBGgqgBAAABAgQMAQIANmhKLAxQashIAiAIAMDiKZWmaKJIkTfM0USRJmuZ5okjTPM/zTBOe53mmCVEURdOEKIqiacI0TVNVgWmqqgAAgAIHAIAAGzQlFgcoNGQlABASAGBwHMvyPFH0PFE0TVVlWZrmeaIoiqapqq7LkjTN80RRFE1TVV2Xpmma54miKJqmqrouNM3zRNE0VVVVXReeJ4qmaZqq6rquC88TRdM0TVV1XdeFKIqiaZqmqrquLANRNE3TVFXXlWUgiqapqq4ry7IMRNE0VdV1XVmWgWmqqqq6rizbNkBVVdV1Zdm2AarqurIsy7YNUFXXlWVZtm2A67qyLNu2bQNwXVm2bdsWAABw4AAAEGAEnWRUWYSNJlx4AAoNWREARAEAAMYwpZhShikJIYXQKCYhpBAyKSWllEoFIZWSSqkgpJJSKRmllFJLKYOQSmmlZBBSKamUAgDADhwAwA4shEJDVgIAeQAAhDEIMcaYcxIhpRhzzjmJkFKMOeecZIwx55xzTkrJGGPOOSeldM4555yTUjrnnHPOSSmdc845CKWUUjrnHIRSSikhhNBBKaWUDjoHnQAAoAIHAIAAG0U2JxgJKjRkJQCQCgBgcBzL0jRNE0XT1CRJ0zzP80xRNTVJ0jTP8zzRVFWe53miKIqmqao8z/NEURRNU1W5riiKpmmqquuSZVEURdNUVdeFaZqmqrquK8M0TVNVXdd1YduqqqquLMuwbdVUVdeVZeC6rivLsg1k13VlWbYFAIAnOAAAFdiwOsJJ0VhgoSErAYAMAADCGIMUQggphBBSCCGklEJIAADAgAMAQIAJZaDQkJUAQBQAAGCMpRhrbRijWGutiSNaa621llZrrbXWGmmntdbaaqy11lprrKXWWmuttdZaa6211lprLQBAd8IBQPfBBk2JxQEKDVkJAKQCAADGKOUchJJSqhBizDkpJaVUIcSYc1JSa61mjDkIKaWWWtCYYxBSaq21mlLnpKTWYmo1pc5JSa3F2GqupZSSWmst1dhLKaGl1mKtudZYSkotxVRbjjWVVlqLMcaac2sptRRbrbUG11KJKcYCADAbHAAgEmxYHeGkaCyw0JCVAEBIAABijFKMOecchBBCKJVSijHnHIQQQgilUkox5pxzEEIIoWSMMeecgxBCCCGUUjLGnHMQQgghhFJK55xzDkIIIYRQSumcc85BCCGEEFJJnXPOOQghhBBCKSWlzjkHIYQQQkglpRRCCCGEEEIIJZWUQgghhBBCCCWlklIIIYQQQgghpJJSSimEEEIIIYSSUkophVJKCCGEkEpKKaUQQgghhBBSSimlVEoIIYQQQkkppZRSCiGEEEIoAADgwAEAIMAIOsmosggbTbjwABQashIAiAIAQIhzzkmriVCMOWk9Uww6abV3yhnEIMVMOaQYpNo5yZhyEkNqIWROWok5pRJKjD3YXGMNAgAAEAQABJgAAgMEBaMQBAhjAACCEJkhEgqrYIFBGTQ4zAOAB4gIiQAgMUHR6sIF6GIAF+jCXQ4IQRAEQRAWDUABEuDACW7whDd4ghs4gY6ipA4EAAAAAMACAD4AABAKICKimauwuMDI0Njg6PD4ABEAAAAAAFIA+AAAQEKAiIhmrsLiAiNDY4Ojw+MDJAAAEEAAAAAAAAQQgICAAAAAAABAAAAAgIBPZ2dTAACAjQAAAAAAAFaQUzgCAAAAQ/rCcBQ+Pevz5tzq5trk4uPj6OPp6dTR2BzR5h6PaHOPHwAAU8WiiAAABWylUE5GIhAJEhkZiaBF02yaFqgfaq3xb65AcP/z2zVqreFX7vZPefeBC1kCJFlHgU2yjgR6AgCgikW1JABIbZMcmOB5UhDZ2fOZempCEv/SxCt+B3W00e2VZf7+3zjwK2/5MsZst2GoDRr7teMUydWTSL9RCRrJY792miK5uon0E5Wgkfz7LvWVqqqqKkZXRWbSNGlERmXt2lUqKzISWciyukpttSpLlDIqq1ZUqZBlT7XIvlUyerpEWUaNZrIVVYJckSQ5k9BWziS4Jzvf+Ws2aRQlUisbKal2g4rQqiaRTQpmn9XRWez6Ciu3SJFj/5W2vSMV17Y7JUPQN1VdKN3edH1wDKPZKC23Q6LZxpimO7ZupJ7jlar1QqTxVZrDfcNZA5sjmfaQZpjmaJZWhFQly8s19LXOUjIZZno1ryqLleJaOUiV93UZXEuzYK0EQYMsgQseu43LntMaJ4gnVBBit27Zc9rNieGGDsLtU4nFiVVTpShVVVW5TNo0SWiarmaJi0QnI2SVvlXGqYwyU1bRrS5TlN2ehTIi9NENmWNlLP31RojuPL2FW2iRGlRaQirotUJWrUpRaSepwkaeGUXRK1YQRNpw+p3SjS3orWoBlUIB1YKies9zzmy7vp3fuBOsLYpqV9/tdro9mYzz28jdINlzzi/0HIvdFe9nG5lS1LHdkl4ssZHirlbndRJuS+TVaE9mU2bIG9QLmypGVYyOVe4sWsV6ftXi7VC3LE7l4lNSmqrk4H2bQXXcyPBEoiEDjYUiEg1ePD6ux3zUtkH4HR4gAMXj022bL7VtlPC/FADggZtKLz29qqqKuarK5UgSVNaZCTjtGZNRrqOr11e5ujTbdfNlr+imqK6sF1UD+j62R6n7xmoBUCGpd+t6aNs7js/K8fQQJEBUaTViasQ5xWVtzCxPAAqu41LhaJCLJYMutZ35cz7U/GeiVDcTXbP10EqPpNluT3+Kccd9YoXsRLE33aDJOLQGqdpEJbuaJlnuYuRRc86P4k4u3/7k2lkL+xob0viNtObc4vRGXUnHGpOKNieUf5mxl2+1iCUWMs1ComPoIWMhSGg0AL5rHi/XND43AM9FBea75vFySctXBuC9qMB883Z0VVWlWVWVK1dFx2wb5My5CmDE7lcEoqWZZvMrFtn3PMqKys5iYcw4uKxavagiiPAkKlLaUVUEyA/9nlfqxkx2a9+B12OFKO77kO8hh/70/erk0zA60vul6E7X9ClpmuUW1DZRZwGFiFYGPWaxP/xZL7fQz+57N7OTLS01JqJ9pdyxPyjRfN2VFFV12nClKdN1mbg+XgOKWFkFLdW8xKb5cRlRxxhpTGZysbpEvQKicc0HHBFyxhH0yJCRqJAtcAE+TD6/zvPxuYZSnzdZCgyTT69j3p7SUNR7k6Xklrt2F4vTdV1cUlUVXVWVbUeakJEVVVHioT0qzZI0SD1TI31E0a2aMeqMYpQhKgM5RcWJs389drSYF6mkTRvJf6ZIPUtFENHmU1r/iqKg2qmazI8K1DMUrFQXBZS0YC1D24SqtEBR8/QhxODeY41uZ94dM5z4CaVsSVp22um769i5dXuCb9muZBG8FEu/ByMZL+ykWWjZ4G6mzKBCQqz1TE7BjapndKZ4qR/sON7csXVsb+bZKMgXNzY+dqtNTvM+wsANJVQeSTJcVJkKFw1+W14vt/66Y6CE78l1A5BbXm6P+npiAH5PuiuB12sSp9leYqmqGKuqcmWaNtTuEwGAEq2QbyanEJEqU/Tpo1dlamUSi6ZJmopI08oTpJkqoeChVaQI0V+du/2Yb4JSIO0mVTrezkwAWpAy47x7pDvpvjebWxQa1XZLDnXLJS3t8Isg7o0KkAr1iLPvp8VPDj5PO7RrdH9am8OwVkLq2Op5tnl93Y5b4+gqloaecbVK1UKu3FVZZDQwPc3haL/aVvWaSS2W0W/i6735la/3u6kcGb98o/1UFFIFwbXXgyyjshhUBlSIAD7rPS4nmUGzDZTwO+hRS3K958dpf69toaj/QY4O321KJqWXUlVVdClV2ZmmibJTU5EBQWZClB0haiQRkkaOdCmrSRcryr5JZxS5EIm0I0A1aYtKKBEpqdGxpsZftxaLnQf/Y9E2sgpQflcbIuZxL/uXImkXJNpSCo910GtuulgPw37eTgDlR8N1PUs8WGm8mXQf8+toNyz1FcKzfEc/vDPwNlyjQe2RsGiVK1VEymjFQ0GeDH6C3JFXN6nONTONu79aMq7qIbkm51T8DIyExXqOizb4LrgCuA0DPtod91N+3+UN9P9gOyPMS7vTfpIK3O6NEn8X0wVg+V2XWEpJI6mqisysqnJF00b2n51OBwpBImOhsCSXVHcvkUkaIcnkSONKNC9WU3E9WWioWG2aUYIAIqMpRSQv45nIs2hB6XshaLo4qlrzxHrHarmvlD+PD38yz1aBihR6RmU7rVtKIMfTr1RJypvbR83kb/NQWUUelZa9WM3QdCQb5488+SD3PBh5+16JRBe8NVmVtUrVSTaRI5KobZeNHR1foz4ad8utrOdt5A6Li1xjIiVVrTQC1WVplJBBJrtHvIelaqgA3tkd5rPGF+jeKKzB1lSaZnb7dG3XLxbgLF7lgOXrtatSlZ5UVVWZVVW27UwiLM1bAwrERduLC28fr1cLoq9u306lioqMEJdm15HJkW3Ih0ToaougYv7P5igRUmg93np1036kdy0DeHaDveP7+7W9pr+uZP/VVqqKJ/UoqIT0dFpaLYbWA/rpbG5Uj9r5lX5J6/thMikJoxZqu6uUarHXFbaVa6upc6UOjetKRNRIcIvqwFaJOt3Uu5CQFYWc3RqPr43JJrVZLRt+MeSukYlAq9JdD6hVsMlFzbhDaqChSgRYAP7ZXdZr2H6z0DibPacDwzy2e7te9u02i0A/i6HRJG6++VKNVIqeVFXFilVVdJVN6PXnBBra7dzxbeWSqjHqf0lWVRByrslNo800Qqb34+3sZ/pV0+14BkiAkqTqQSi6RljwHEyuVqxmj5OjNL98iwHX+FVBSaVdiqqYrKSu6RCLZeszs9ISRjOsYjKMk/c9bq7HDU89bT6t/PR+XhpPux43s5F4TLN5SPINmOSyJkYhkL7YssqX6g6232pSWgRjGAODNr0F79EeYXwhocoDuVrUkDLMBj40SLKaIqELAjQXWhsAftmdpptGDZkTQ3GT54ixvOyO802DBs2JoaXpccKYv64R12Z7VVVVVbliZUcaYnmlQIashrAipGlIhUyS5LjKEQVk05WrMo21WEe2PEiAZqoEzadKUL3bJA/1qB+SRLm1Uj5dtPsQF7QqRy+BHWua6sm6tl/5Y70IVHmhzVNSkihO3/RRqtjMnayjtG65/3LLhY0F9Z58acl2K3r20HF8vPOdabV2smgQGXl5mT1euQF3yULILRadVyBDw6prtSmqEZt5/h5TsIcFOTeeIgSTtDd1mcSAy4uGLD0gciJp0ODSoAK+2V2nl8aFxC8BmE8faZhvarf5oWlD6hcFzLuXM6aqvUSl0kyv9KpiVVWxsrNNyFdDIQEJxYiy6BshzXEtK5u5RFQXkUM+GhBpw7O3/pCWR6QI6Xht756k3Gljuzw7W2BtrMNQpE0LFYaUM49dTb2ZFuCZdktVDvfWK0+IjrMpa/o7YWfnsFXg4UcpmifY36ciq4s1VW8mGUTlMqHdMXCPrBQJFFu4vLvKdYJV60D+oKyarnXzfrSXeV2r5nTyaHU+j9yqVVhyLjx72mNZ1oSlSR/MYTNp0hfDvIFmUsJYENQJ1GA1kA0AXqk9rafw/szZNDD9ZVGt7J7XswTgE2cJOm7wFByW66YpSU27OHFVVVVVRRZNm9AOQVBoRM4kqXwIi8uqZqINmo0yaqI+MsnIjFQeTamSFDjTvFXn5dFLNTJndKedI63P6UeLtEuqXRV4RigSXh7mN92MQEVXLyUWpOoBgQBZitakbrRBSBR+x+P5GVt2Ltv+1RDsc7ak9pim1jzVVbVNs3mFvVEc3VjJhXolcstiUe6S4B6XQaJdeOdfecuGOpIxP12jyqswNbwYdLDqnaw5aaXlyI2NxapqaJbGbIKcLFAlEGR+2T3tV80vJN7FgBsMlYLlZffYrxocJL6IiBmuKRZYvi5NSUy9KbGqqqpyZbJcORMcGF2cCCikDZGI90guizTNPOirhmiObES1V688NBRPUVISprtl1xuTN5ndkMHZT2tUQKRNxYgJFIF2qmT/vsOd7wwICo9qEMATgIGWW1qJtlrKVQFCuw2yNyesb137bUfv0HK/tjikxsnJLb08RGea5IrqWSmrmzW31pd1ahobX2xq2VWSjlfTtBZExaW3aA+haS0vndPxAq1Wi81VumL72m49VyBf7RLJnQfZpdW7WKZoLIEE6sUlAX7ZvR5nDQ4knjhw4yUH88zu7XHW6I3EWQ04VQ7mm5dYrIul9BJXVbmqqipXkeCqCQD7+47Xcj0rUxHgm5z5hQh9qF7LXLpK9TFBVaQpj6pNiUdSEiFQTwqokFf30ianpCp4EmLad8Ycmzlej3ADqAraUexW5cVaxXXbkKqespKg2kKVri09HdeD2OEet/ab3V6FOamn43zq+mSqttx12z5Nc5Vn1Q7RSZrSVfNk5tovy94KNqUQLaymrrvhylUSsObtudu6uNJaZoP8vL2iTJA/WpJMJls1+GFBxiwtqVZDBXEb0AYuqEsGfql9XbZ4/cxNBEJwU7Qqu4/Lnq+/uAnA4Mqw3Lw0S6xYr6qqqsqsquiiYfUtslDgud3zCJXNNB9RITJpbgmZt3Q1GqSdaifNJEoKy6+DokJIpXEV333vPjdAqWcD6H3I2tXNSo8hKEpLwRuWoN5eqr8OUcRE/2OeXPmV6cN88aFnXmqlzbNSv9mzP3k+3xabOjoFJclwc8FOWqtLC789uXONVbet2saps0F4AknGYmAuadjX21Iw8som6yY5YQBtAQNB1AwubclpoKkZ6fqBgITBIAOeqb2/rXF71A0Eo0eheql939Z4udWJA6OC6n6pxEklY+KqqqqqqipHEqzIBIA1lqhGE9H1artSjjSfSPKxFosGM98iOm9seC02EqIUtIoguqlda5gndobVZeGDuKTAWQGyBQHZZmZOk391C1VRoqIqD52pdnw3//rsKy/t+aiv2TopXiyliFX2nmIPSes6P9KcNh7J2s5RU0mq6iKStEeC2iwVySOGy37cXFsGzdNOucfIv6Baaan2jTRWkxvB+wYM2Sa0hSA1CZWUYaBhUDEQAB7a/eM1j9stNhoYZY4ZlqHd369lXG5xooAw3ASW+iUlLn2qlKqqyKqqyiQJVY8CwCFRIfJS2SZxffX6tevaVKpN+Z2T7uNX7K3SquljVuxqFaEgPHDN/5Rdef5aGfVDUHD5TADagaCeAuCuFD/Hntmq8frl6UbnabVj3/X6TjzuRrTtjc41/Xrn4uM7mWhzXtd7uLxaniNldq7NtG5vSm7bNeK2YW7epFRFlrlumXTTQC2Ncclk6qgJeRKjgYTWam2UrDBovCQpFAiGxQ0SCxiNKYkGEkugAk9nZ1MAAIB1AQAAAAAAVpBTOAMAAABPCIpAHb+1n0w+NjMuMTIyeKKmzKPNpMu/q8zQoazUpsqeftn9dRnHNMUJQAAsP7t/vaa1dHECEBawVpasKlnpVVVVdLFYLpumyIRrm7QhqkESSZoJsVC9JJfuOwvTRNBVRBu6SZ5TfS6QetH+oK/VKe9j6ZBFzUsSxiYg0wDU9I4suUFeuhRUHgrK+toMacfZVcvmFq8nuvKaNiFFW+m9jFZvNLfDCJeM2au+GEuVLClRrEjTUpU0Bomq89wcLVviaik1kkS4Ky/N0rLRfKii4V0XqEiQpUXWLKgqNDIaKgCeqf2vS+sJ1AlAaKA62f37aD0B2wAcwHIrlvQqyVVVVZUrl6NJ2tDkahVAjDMlBfVQCa+jHlqKeBaQCC20M1obd9TN0pmNsX3meEx13/Uzb52qg/whpzro138Pbd1sWSl0uINM7pRdFtLUpK7ak4ZOiZbu7MJj7SjVadVjgbaZYw4qLm9yukfpio2GeqWoLBobvZq3Y7kRmR7irWFVv315wny6V5SQdSkMYN9qowdyCySQEAESntj9vZQnZAWABsBh99da7pAVAAYAGmnqGpUsVilVpG3SVZUjQdBOBYA7T/AMUggpdeHWTIEILWRapUK7lAqQyOunV4qSek1xR20tAdnMQoBbYurowb3HUh8xPu9ISmk1R1a/hHes9qbZeKfTlYpcotdpkPVQ5MjFLZGBi8pjCDfYxhE905WmigiWG45u6e24ILsCq8jAlaDCm0uDAZkBvtj9aysfqAoAA4DF7l9b+UBVABgAGIIFg4RJk7Rt0iBp0yZNABqCBClfZKBaBEPGYMCFRIVtGCQuCAIagkAzQGVAg7hAxaWRcSG5AL7Y/WsrH6gKAAOAxe5fW/lAVQAYABikQRAASZu0CQAAaNM0AUAj8oLsCJc3JAkkNBdUCVwBrAQuAyQ0EoQLvtj9aysfqAoAA4DF7l9b+UBVABgAAKQBACBpkiQAAAAIEyYAgAvVhQYVTYAgMCwMuAwEKpAAvtj9aysfqAoAA4DF7l9b+UBVABgAAIABAABp0yQBAABoAgQAQIOLgQa3QkZDg+wCl4wEntj9YytvqAoAA4DF7l97eUNVABgAAAAAAABJk6YBAAAAAAAAQEWjIYMsQMNCAJ7Y/WMtb6gKAAOAxe5fe3lDVQAYAAAAAAAAbZMEAQAAYNgGAIAkQCKjoaHBgEqgcQG+2P1rKx+oCgADgMbu31v+QFYAGAAAAAAAAG2bpAkAAADQIACAEHDRQKA2GAgSVJA1AN7Y/beXD1QFgAFAY/ffXj5QFQAGAAAAAABA2qRNAAAAgiYAAKAZ0HBBRsPKYOESqGABPoj9t+c3VAWAAcAg9t+eP1AVAAYAAABgBAVnZkZwaJM0SdukbZs0gQEAAAwABwMdAAYLDDAAeDm3AKrTdeAMCtvN4bz4APABOkPv4F4WQ3CwjqPQgX7QWR2Hjg4AOgMAqNCgamC5kOAKkAgLFwYLKggXBpoGBoILHmj9t+UPZAGABcCf9d+WP5AVAAYAAAAIzszMzMyMWFCQNGmTtJlJEh0A9I4DABiAg8U649BNh0OHd7bTgUXvHfDirmP7dGd9MPbA4ThDWTNT697ZhUW3sGZeNwDWXQc73YI+5voCMwO6WesQ7HvAHL1jwBoO8KEDAEDHYQDjAOiLoeMABy4AFmBwADqAAosEgiwQGMDIkMFwaaAixCCBiyQDHmj9t+UPZAGABUCg9a89f6AKACwAAADQmJmZmZkZwRnSNk3TdCZJggM4PgAAsLoOdNBf2AE6zu1AX+UWC3BggN1X1/eAjhc64ww+eldr8b4wTgevc7Zfn47h6B+ADtMBO2My/XYsOEBfbsFAX5wDA/p1YLp1GJ9xAIXB+ggAFgAAuDm8AOAAADqADgbgACwIgEAjoEngkpEhSzBIIFSg0aoMGo1EBd5X/bfnD1QFgAFAX/Xfnj9QFQAGAACAmZmZmZmZmRmN0U3adjHbNAELgAEAAGBhB3AMQA/gAChn93QADr1PBziDFzec7sOt+xycYeznWDeYyTi39iPTD7x1W+vQYxTbZQZ2rLGvbt696x26zi7Dvfp83OlIZ3GzB4zj6NvPzWsMFs5i7OLQx6EDLtbBgu0jbtiP66ADjAOsV2fB4AywHQAAwAAO+gKAAVgcwDEAgAOAAQBgAUAiYWBgQVyBigFtVFxkYCGrQ6qQ0MhgAR5o/bfnD2QBgAVAoPWvPX+gCgAsAAAAI4iZmZmZmdEYkyZp0iZNmwYHAABwAA4A0A/AOnywDpZFB33ksxzWDvS3g+OOtR2Gm48+BjMHeI8wDLFnzt6L+Yw1dCyAwQd7cDrca72rg3UGDuiBrgMvdOZ81gFuHTjMGmd0ANaA4wBgwAA3CwAAdHQAAwAW6AAUEBIsJAIWVFgIggQGLkHAEJCRQAbeV/235w9UBYABQF/1357fUBUABgAAAEHBmZmZmZmZmRmbdiZJmiYJ4ACmAzoA4AAMYHq30+fgXmPpLFi4fnQF52Bh0n32dtCvZxlnx7ns3thB1+nXdds/+ui9dx+HeSGb3nGI6fNBZqub9Dl1/e71mrPDMdi1YG8ZumLN8UE39FxZ/bqudwvOsRbDoRu47rgOnQ59gB0sBywdmBvH0aEDywIw0HFWx4AOwOHAAAAABwAG0AEAAMMBFQNVgwSBcGnAUA1LahLsukDFkJAAHmj9t+cPZAGABUCg9d+WP5AFABYAACCImZmZmZkZjSFpk6RJMtMkgQEAMADgAAYcLMChwwDoBlh24TgMLAsO12HpDIec8WLAWFg+6GuA1Xf7Qlf9/VAfDNApd6b64A7bl+uY1XXcpxtgAJ0OwAuur3XQgd67WTO4YzA6AAMdcGCwAB0AChjoLBbgAIAFAAa0jAwDFi4VDTIBmoXAQkBwSSBxwQLeV/235w9UBYABQF/1357fUBUABgAAAMzMzMzMzMyMhoZJ08wu27RBB4AFLNAHAIClo6OAPYd+mMMd5nyuz8zu2p3XFLZ7+weLmvFyzPTbXRcxPpbtOgdz+vTuLGf6jX5Dv/0MdzMzn6m3avsa9oyw59i93W4xc/ZM33u5+exx3c3L6DqMY9lxcLiiAzBj9M7BWJzpYNfSAQPMAAfTARYHFgbuAAuDDuiAYwHQAaMDlnUA6MAuAIskgAgYDLhoZEhcaCxYaK4MCQmJAd5X/bfnD1QFgAFAX/Xfnj9QFQAGAACA0RCcmZmZmZnREBzdpm2SZpE2ACwAWACwsAbAAJg9ABx3ozsf7NzovdAN/bbry+tDB7vXP8ugc8zw+SzzYd1Qs4MlXR9Y/dSHPaNzysz5rJpuWHfIOY6Zd4vM5wBgZq/DwnUfFAygY86xdg2GjkF3cEC3zMChw6klHIDDwQDQDR3QYQCODgBr0AEMADosAIABABzgANDgsqAKuNBYZEggSDBYMMgwEBkyHmj9t+UPZAGABUCg9d+eP5AFABYAAAANwZmZmZmZmRnSpGmTdJGkwQAAFjgAAwwwMMBYAAbc2tOxBwMYSz9n4POid+Y6YFkGA7edmsM7oPehg34OBxjXt+sopY/Z6W6tPoY9g9EHLLYPboBjguMFAMu4NQfAXncdLF6HdQBwAIABWDjW0lkAAAM6AAYWANDHAABugAJIWAEyCQSVBguXAS5uIJBxgUyDi6EC3lf9t+cPVAWAAUBf9d+e31AVAAYAAADBmZmZmZmZmREckzZtF4s2YQELsAAA8B4O4A7AC7g1a08OAJYVcN3t2esQLLazfSYM+lIdpp81TD/H2LevXUuXfq+ZLOLeNYY+7zHXxylGtu9k96MzZn3O0pduj3V3pxv2tfquw+3nvK9bbgfG8FrGGaBby65xMHPM6GOB8YHBARhg7XZuYGYAnQV0AACgHwA7sAAWAACHBXgBMKAbAAADGRIJCzJSggbZBYlGhgYqRgMVFk0F3lf9t+cPVAWAAUBf9d+eP1AVAAYAACA4MzMzMzMzMyM4GiRp2rFMkgDgAAAHDgAAHM4AGAAH7haAYzu9Kxa4scihgx2Duw7GAAy6wcHLcTCDO7+uhw9Hnd53u+vzct/UDMD1w5q+blZxfd31vesusPrd53Md05d15HbTcasbx3C7mO5wbgF0WDAAx+5ZwODsB1bvB70bYC126Ue3LNyCO1h29A6LAxYWABwAsNCBBVjYAwA4ALAAfFAAZAPIEgEuVNpCw7UCFQYLQatcaCxUAB5o/evIH6gCAAuAQOu/LX8gCwAsAAAAEJyZmZmZmRkNmiRN2zSjSTAwdAAABg4ALNAtAIBdAKw+PgydD9fBsgYCYFaXztkOw1r/ByP6HKu/0Nlugd3O8rPdcrc1nTOwDjoAhs6tDnCcQbe2d3R0HJg13WAAsNgDgOvQAXRLt5YBWAAAFjhwBgAAMAB0ABJQVcgqDFguuDQIBmQsgooEZIEEHmj9t+UPZAWAAUCg9d+WP5AFABYAAABBjZmZmZmZmdEgaZumSZMmTXQAAICDBcy6xQAA+sKi8wFjAEvXnQl0wOoGOKCvTgdG57red85Jd7vzLj5u6dhDPyz6LluvW1B9OgVdR3f0Th9MX1Y3g88CMCM6MHDO5gA6wGJwLIsObjod3eh0AGCBYw6MBUAHA3CAOXCAAYAPAGAlXAwsYHGRoZENkKEy0EkjgcoCA95X/bfnD1QFgAFAX/Xfnj9QFQAGAACgMTMzMzMzMyMejbFNk3aVSZoBAMABAB0AB4AO+gEYAB3AOOjodAOgm89Bd6MbNg6dkY/e6ViwhpsPygTS+/Hq3u4duY/BnNdv+ui67Xe7/FZnzDv34Uamr5njZG/n0Lv63LH6kI7tnTH6jD6WvRum0+/jZmd0MAJ0w6mDc8tCpxvQWezLLH1hAN1Y0LePA/DqGBywnD5UWADMAaADAHNgAX0BdAAAFgDNgEyChAzyAJUgIEOFhopKUkGgQaYBHmj9t+UPZAWAAUCg9d+WP5AVAAYAAADMzMzMzMzMgLRJmjZtmjbhwLHAC/QOAKd/MFgA7LgD+HQYi6Wjc8CAl+DWmMHBAuy54fQObsFMR4d+/NJxMOzHvXaYvfccM8Dt0F8dfYYzcKuDM8cAew7sArNwGOCAW+LAAOgwOE5nMICOoQMsL7sAAB0sAAYGHXRgADIMmgwGFYOKATRC1qDKUFUgoTGQAN5X/bfnN1QFgAFAX/Xfnt9QFQAGAACAmZmZmZmZmdGY0U2TNM3KJgFAB8MCMDAOoAMHAAfQAcCwuH5sBxaYmwPcAMahO24yzm6ZweKOGks/64i3Swf24+NTBqNzat31XXPH9dOxL97dxaDP6Z3Ofu6g63R9DuhmyN7H59woy2Ft4eCMQcca5razx6AD3XkdxpkCAJ2lWwPUQgfpdDoAlgUAOiwAMB0QOqADwAIAcAAGAIAOAAMSAxcqRgMLgXqDS3VBhoRBgkSCFgAeaP1rzx+oAgALgEDrvy1/IAsALAAAAIKCMzMzMzMzGoIkTZu2bdu0CcABAMBgAAAACxgWdAAMXKfTwXEOLPpYCxbgyvS+cAzsgt4H/WWYO2bBGNzZ2QF60GH66hxjMTgsDjgAYADv3gwLdIxu6AvAoDNYsAAHfDpwzgAOsMbAAQAYgOEOfADAAAGGhISMhkuDBmqCTAWZBUmDBpmKBE9nZ1MABACeAQAAAAAAVpBTOAQAAADMhFLaBsTQrqe5uN5X/bfnD1QFgAFAX/Xfnj9QFQAGAAAAzMzMzMzMjMaMBm3bJp1tksYeB2ABADgAsB0w0/XDLXq3QIEOHGdxHYN1WOsd3elH77a7cLwgM7tnnLW9u11wg7na43Nn9vq5F9tJnw4+N8b0IWW7PsB91qfvdqpbtjvbpy+AgZlXv9Hh0/kMB47+mTsYgNXdjH4MgD1uwHZ0ADBidgGd14LRAWCWzgHQAWAWMABY6IYCAOCwWBpwqQTIaAJEBRaWymBV0DDgCgDeV/23lzdUBYABQF/1354/UBUABgAAgJmZmZmZmZmZGQ3TNlnMJmkAYAGABQzAgsUC4DDmMAYcMIAZC3A7dLD92GU6LINlz7GcXszu2+FzbDedRZmd0bHovDKfvl6nj5uOfvfyylx5sbAz63U69jgc6vY69HeVWX2m+3TXb8fcjWFAZzl8HO7o2L6OfgxGjC0AFgyODTtHNx3QgQ4IHADYcgAOANYaFsCAAzMAHUAHAAAW6NABBqDDABRoYGHhYlXsQYIqQGW4UFXVICNL4CIBHmj9t+UPZAWAAUCg9d+WP5AFABYAAADBEZyZmZmZmRmbNkmaJLNJwwGwAHAAGLAMwIHZY7iDDke3WBzm4PDBYK2OBXTvZe2iO3wG3Hlt6XD7Mph3pmNheger6/XZj3G269DHWQ5OuQHsQe8W+mKwljUDHWBAH+h0sHSdhRsAdH3WAQ4AZscMHXAYAAB0gA4AGHAWAAYAHYCCIEm4wCK5QMhIyGSQXMiooCIjW7AAHmj9t+cPZAGABUCg9d+WP5AFABYAAADBEZyZmZmZERxB0yZNk3Y0aQMYADocgDEAAIB1AJcXDGAXCx19wOqHA/igs6ucc8dYtQarQ03f4XR04NABZHE+lo9ZuNMdwwdG7+76HUvHWoA+sPNxx1J0vduFoQPLAs70BVAL0PVj4O1AZ1gcAOgLgGMXANABSwcMQAEyg0sggwpLwEKDZnFBYrHAgoxEtQC+N/235Q9kAYAFwN70354/kBUABgAAAMzMzMzMzMzMCNI0HTNt0jYAYIB+gGEHXAeANaBfB7Yf1qzBLEB3HfTTrwO6gavx6dAPpmABbt+9bgE7dhYdS//gOhjrrIFCzXXYOTssgE+/frrT5zMW/Qa6ncWn0+nAAkynbzqmDCzoAJiOfgDARw04hgEHgMMBBrB00AHAAgsAYAAAOEAHdBYAAAcMNBpYyBgscLHIcNE6oWkSdcHgIoGRAQ4AAAAAAAAAAAAAAAAAAAAAAAAAAAAAAAAAAAAAAAAAAAAAAAAAAAAAAAAAAAAAAAAAAAAAAAAAAAAAAAAAAAAAAAAAAAAAAAAAAAAAAAAAAAAAAAAAAAAAAAAAAAAAAAAAAAAAAAAAAAAAAAAAAAAAAAAAAAAAAAAAAAAAAAAAAAAAAAAAAAAAAAAAAAAAAAAAAAAAAAAAAAAAAAAAAAAAAAAAAAAAAAAAAAAAAAAAAAAAAAAAAAA=",
"B0": "data:audio/ogg;base64,T2dnUwACAAAAAAAAAAA2xVs4AAAAACexJGABHgF2b3JiaXMAAAAAAkSsAAAA+gAAf7sAAAB9AADJAU9nZ1MAAAAAAAAAAAAANsVbOAEAAABFF8zHDzv/////////////////fQN2b3JiaXMrAAAAWGlwaC5PcmcgbGliVm9yYmlzIEkgMjAxMjAyMDMgKE9tbmlwcmVzZW50KQAAAAABBXZvcmJpcyFCQ1YBAAABABRjVilmmVKSW4oZc5gxZxlj1FqKJYQUQiilc1Zbqym1mlrKucWcc86VYlIpRZlSUFuKGWNSKQYZUxJbaSGEFEIHoXMSW2mtpdhaajm2nHOtlVJOKaQYU4hK6JhSTCmkGFOKSuicc9A55pxTjEoINZVaU8kxhZRbSyl0TkIHqYTOUkuxdJBKByV0UDprOZUSUymdY1ZCarmlHFPKraaYc4yB0JBVAAABAMBAEBqyCgBQAAAQhqEoigKEhqwCADIAAATgKI7iKJIiOZJjORYQGrIKAAACABAAAMBwFEmRFMvRHE3SLM3SPFOWZVmWZVmWZVmWXdd1XSA0ZBUAAAEAQCgHGcUYEISUshIIDVkFACAAAACCKMMQA0JDVgEAAAEACFEeIeaho9577xFyHiHmHYPee+8htF456qGk3nvvvfcee++5995775FhXiHnoZPee+8RYhwZxZly3nvvIaScMeidg9577733nnPuOdfee++do95B6anU3nvvlZNeMemdo1577yXVHkLqpaTee++9995777333nvvvfeee++99957763n3mrvvffee++9995777333nvvvffee++9995774HQkFUAABAAAGEYNohxx6T32nthmCeGaeek95575ahnDHoKsfeee++9195777333nsgNGQVAAAIAAAhhBBSSCGFFFJIIYYYYsghhxyCCCqppKKKKqqooooqqiyjjDLKKJOMMsoso4466qjDzkIKKaTSSguttFRbby3VHoQQQgghhBBCCCGEEL73HggNWQUAgAAAMMYYY4xBCCGEEEJIKaWUYoopppgCQkNWAQCAAAACAAAALEmTNEdzPMdzPMdTPEd0REd0REeUREm0RE30RFE0RVW0Rd3UTd3UTV3VTdu1VVu2ZV3XXV3XZV3WZV3XdV3XdV3XdV3XdV23gdCQVQAACAAAYZBBBhmEEEJIIYWUUooxxhhzzjkgNGQVAAAIACAAAABAcRRHcRzJkSTJsizN8izPEjVTMzVTczVXc0VXdU3XdFXXdU3XdE1XdFXXdV1XdVXXdV3XdV3XNF3XdV3TdV3XdV3XdV3XdV0XCA1ZBQBIAADoOI7jOI7jOI7jOI4kAaEhqwAAGQAAAQAoiuI4juM4kiRJlqVZmuVZoiZqoqiKrukCoSGrAABAAAABAAAAAAAolqIpmqRpmqZZmqZpmqZpmqZpmqZpmqZpmqZpmqZpmqZpmqZpmqZpmqZpmqZpmqZpmqZpmqZpmqZpGhAasgoAkAAAUHEcx3Ecx5EcyZEcRwJCQ1YBADIAAAIAUAxHcRxHkizJkjTLsjRN80RRdE3VNF3TBEJDVgEAgAAAAgAAAAAAUCxJkzRN0zRJkzRJkzRN0zRH0zRN0zRN0zRN0zRN0zRN0zRN0zRN0zRN0zRN0zRN0zRN0yzLsizLsiwgNGQlABAFAAApq632YByBKJNWc2gQZRJz0RVDylHsKVIIKYi5RUwhBa22ijnFoMXaOYaQk9ZD6JRiEAKhISsEgNAMAIMjAZKmAZKmAQAAAAAAAIDkeYAnioDmiQAAAAAAAAAgeR6giR7giSIAAAAAAAAAAAAAAAAAAAAAAAAAAAAAAAAAAAAAAAAAAAAAAAAAAAAAAAAAAAAAAAAAAAAAAAAAAAAAAAAAAAAAAAAAAJLnAZ4pAp4oAgAAAAAAAIBmioAomoBomgAAAAAAAACgiSLgmSIgmiYAAAAAAAAAAAAAAAAAAAAAAAAAAAAAAAAAAAAAAAAAAAAAAAAAAAAAAAAAAAAAAAAAAAAAAAAAAAAAAAAAAAAAAAAAAJLnAZ4oAp5oAgAAAAAAAIAmioBomoAnmgAAAAAAAACgiSYgmiYgmiIAAAAAAAAAAAAAAAAAAAAAAAAAAAAAAAAAAAAAAAAAAAAAAAAAAAAAAAAAAAAAAAAAAAAAAAAAAAAAAAAAAAAAAAAAAAAAAAAAAAAAAAAAAAAAAAAAAAAAAAAAAAAAAAAAAAAAAAAAAAAAAAAAAAAAAAAAAAAAAAAAAAAAAAAAAAAAAAAAAAAAAAAAAAAAAAAAAAAAAAAAAAAAAAAAAAAAAAAAAAAAAAAAAAAAAAAAAAAAAAAAAAAAAAAAAAAAAAAAAAAAAAAAAAAAAAAAAAAAAAAAAAAAAAAAAAAAAAAAAAAAAAAAAAAAAAAAAAAAAAAAAAAAAAAAAAAAAAAAAAAAAAAAAAAAAAAAAAAAAAAAAAAAAAAAAAAAAAAAAAAAAAAAAAAAAAAAAAAAAAAAAAAAAAAAAAAAAAAAAAAAAAAAAAAAAAAAAAAAAAAAAAAAAAAAAAAAAAAAAAAAAAAAAAAAAAAAAAAAAAAAAAAAAAAAAAAAAAAAAAAAAAAAAAAAAAAAAAAAAAAAAAAAAAAAAAAAAAAAAAAAAAAAAAAAAAAAAAAAAAAAAAAAAAAAAAAAAAAAAAAAAAAAAAAAAAAAAAAAAAAAAAAAAAAAAAAAAAAAAAAAAAAAAAAAAAAAAAAAAAAAAAAAAAAAAAAAAAAAAAAAAAAAAAAAAAAAAAAAAAAAAAAAAAAAAAAAAAAAAAAAAAAAAAAAAAAAAAAAAAAAAAAAAAAAAAAAAAAAAAAAAAAAAAAAAAAAAAAAAAAAAAAAAAAAAAAAAAAAAAAAAAAAAAAAAAAAAAAAAAAAAAAAAAAAAAAAAAAAAIAAAIAABwCAAAuh0JAVAUCcAIDBcSwLAAAcSdI0AABwJEnTAADA0jRRBAAATdNEEQAAAAAAAAAAAAAAAAAAAAAAAAAAAAAAAAAAAAAAAAAAAAAAAAAAAAAAAAAAAAAAAAAAAAAAAAAAAAAAAAAAAABAAADAgAMAQIAJZaDQkJUAQBQAgEFxNA04jqYBR9I0YGmeB/A8gCgCTBGgqgBAAABAgQMAQIANmhKLAxQashIAiAIAMDiKZWmaKJIkTfM0USRJmuZ5okjTPM/zTBOe53mmCVEURdOEKIqiacI0TVNVgWmqqgAAgAIHAIAAGzQlFgcoNGQlABASAGBwHMvyPFH0PFE0TVVlWZrmeaIoiqapqq7LkjTN80RRFE1TVV2Xpmma54miKJqmqrouNM3zRNE0VVVVXReeJ4qmaZqq6rquC88TRdM0TVV1XdeFKIqiaZqmqrquLANRNE3TVFXXlWUgiqapqq4ry7IMRNE0VdV1XVmWgWmqqqq6rizbNkBVVdV1Zdm2AarqurIsy7YNUFXXlWVZtm2A67qyLNu2bQNwXVm2bdsWAABw4AAAEGAEnWRUWYSNJlx4AAoNWREARAEAAMYwpZhShikJIYXQKCYhpBAyKSWllEoFIZWSSqkgpJJSKRmllFJLKYOQSmmlZBBSKamUAgDADhwAwA4shEJDVgIAeQAAhDEIMcaYcxIhpRhzzjmJkFKMOeecZIwx55xzTkrJGGPOOSeldM4555yTUjrnnHPOSSmdc845CKWUUjrnHIRSSikhhNBBKaWUDjoHnQAAoAIHAIAAG0U2JxgJKjRkJQCQCgBgcBzL0jRNE0XT1CRJ0zzP80xRNTVJ0jTP8zzRVFWe53miKIqmqao8z/NEURRNU1W5riiKpmmqquuSZVEURdNUVdeFaZqmqrquK8M0TVNVXdd1YduqqqquLMuwbdVUVdeVZeC6rivLsg1k13VlWbYFAIAnOAAAFdiwOsJJ0VhgoSErAYAMAADCGIMUQggphBBSCCGklEJIAADAgAMAQIAJZaDQkJUAQBQAAGCMpRhrbRijWGutiSNaa621llZrrbXWGmmntdbaaqy11lprrKXWWmuttdZaa6211lprLQBAd8IBQPfBBk2JxQEKDVkJAKQCAADGKOUchJJSqhBizDkpJaVUIcSYc1JSa61mjDkIKaWWWtCYYxBSaq21mlLnpKTWYmo1pc5JSa3F2GqupZSSWmst1dhLKaGl1mKtudZYSkotxVRbjjWVVlqLMcaac2sptRRbrbUG11KJKcYCADAbHAAgEmxYHeGkaCyw0JCVAEBIAABijFKMOecchBBCKJVSijHnHIQQQgilUkox5pxzEEIIoWSMMeecgxBCCCGUUjLGnHMQQgghhFJK55xzDkIIIYRQSumcc85BCCGEEFJJnXPOOQghhBBCKSWlzjkHIYQQQkglpRRCCCGEEEIIJZWUQgghhBBCCCWlklIIIYQQQgghpJJSSimEEEIIIYSSUkophVJKCCGEkEpKKaUQQgghhBBSSimlVEoIIYQQQkkppZRSCiGEEEIoAADgwAEAIMAIOsmosggbTbjwABQashIAiAIAQIhzzkmriVCMOWk9Uww6abV3yhnEIMVMOaQYpNo5yZhyEkNqIWROWok5pRJKjD3YXGMNAgAAEAQABJgAAgMEBaMQBAhjAACCEJkhEgqrYIFBGTQ4zAOAB4gIiQAgMUHR6sIF6GIAF+jCXQ4IQRAEQRAWDUABEuDACW7whDd4ghs4gY6ipA4EAAAAAMACAD4AABAKICKimauwuMDI0Njg6PD4ABEAAAAAAFIA+AAAQEKAiIhmrsLiAiNDY4Ojw+MDJAAAEEAAAAAAAAQQgICAAAAAAABAAAAAgIBPZ2dTAACAjQAAAAAAADbFWzgCAAAAhluBwhQ7Pfvv6ufm2OTq5+f3697p497dyBxR6zD0iFqHoccAAFgRFEUEANiAnHIFMhKBiCQyMjKSb/7vdrMnof1LqxsHuo39v52F/+uuA/v4N3cBHFeHD3hcHT7gcQkAqGJRbQkAii0lMgLAgCgRZGSoUEYRm1uO8u+l7iys1a3caq67b7lrduO9tVvLk+olAdr65cMSIIsn4EQ1gbz1K+olWBRPUzhRTRLIv9ftbCppKilVVS7HqmImTdNJpKq1y1qVFWWURURUZFTUqqxah9oVIVQosop+qiroqcmkuenKqJRIcrYrQz4bokkTQUpVc1mZhJAhEg2KNtNsqGZRiSqPi1RylZBmomX74TvrzldsZz7orePM6piY7+yTphZQCfnKPUIav9rdH9mQoK4uT2h6OxLVxIn1OF98pj6ra8USHTI31aJkTXJmZhW3raJULUGuU7tuWHDjkpBKskxf0RsWRTlJkUd2RefyLunckWytZl635Wm6atxxNTVBSbMSPQEitYqLS4XFRWYA3srVy1HT7jaGJ0xAa1fPp57WshHcMAG3a1f0GkWzUqqqKqmqiqZpBpozsqrNTSuVEZV1lFUKkVFegtXrTXI2qVhxCWkvOZuXZNYaTa4iG5AqlbY4NLNvSL9PNh4fBRCU0nHG62BNHvNJVrsPp2iTUkUK1UKIiPqt3uzWNn4BeaqASNOE3xjdR0RuiUFaI63ZtDC2vrc13h0l+flo2pntIR2LV2xf6UFNyR3kSq3pNbUyjIw0hDzk2lCHu8jQpAR9TrT+thjVsVgfcvc5040xcfp43w/911BNVyM6TL7IuKs1g5agigQEw6ARJLASUAH+Kh7HuWzebqr6P0yaLIgVj9OaDm83Qf0O72Cy4PpUla4rlV5VtiupqqqiaZDNZIBqVJCEjDRpRFIWVfsskN2MCMsWy4wsBZ2MG3vLk2MjtFu0dOx4KEXcojVbOHw8baZWvr95Cp5F8bQjo5JCBPUgV4xfrBr5OplM1cvMj/vwZjpkBUUFraoTD9Ox8Xhiu6y2ON+MifRSWGON39M571LTeZ5xcevbyitjtTulLsYTFaaLYFzksTysQegv6P6YW9Zpne9KEx9H8e2datpdaG3QaNup5Z4JqcdkahfN0BYElQESQSWDmli4BgB+Sx5O19TONgDvRgfckofjmtq5FuDdvIMAHrhtziTpuriqqqqqqsxo2gZRq5SAEd39nQoiFvl8kzQip7B8HJUVi5ELGdKVaqIXBFXbNPOIalOEAhJ5IikQEM/QDhCK8kmkeB4CG6eE2BKQQiuuTEWUBLRfvM3Y/NIqoALyh4lW3CymVkhDf0qP1u1eT2xnH1/fivl7cmuYtsd1zx7rz7HfBtNQ3EjyoSSzkWHHBlrsBXpaGnATZBqD6tbETa2mub827m+DUENRx+39rt7f6th4qK7ZWwnJ5k0k8otcYwoXa8GlYnFZIAEeLL48T/N7loYWfxtRFubL4urf5XR9zTLQ4rcQ5GB5vfSU1CRVSlVVxaoq07ZpuGoOggaBQiCfySwIRVmmEZl9KjVxTQ7Nr9BLtZBKnni06cx/z25ZteFZTxYLbZXvdAuWaYoSI/dZkVAolW6hK2rxsXe7R08uorqM0XQf1WxG0WgxZb9q2P2d3nRimvphvb1fVrT9ifYVYeIhXrrkmTvJIno5z4pbGRLWBZthkEGTpYzQQ+fNTU9+mTfq3vw0z07/FerzOXrPIq9VY2tHOu7TGEi2rlFLaiLNcy1YltWqDHKDG7jQAF5bns+Pej3dQgu/g+uKoLa8nB71ON0iiu/BdQXweu2Sroh1pdKrYsxVKblckTRU12SChAi0VSKTOYrIUBFlmdXRyUasK982spApVQuNRjvsfmXwIxS9IKU8gHo7bzxIGx4Et/FsAJACLUqCstiG37Zhdca+N1S390K9tNo11sqXSFWeVOC9v1tsp5Uu+zpybeXz3imeaFE3puNY1OB2u9IaGRJIVBmeipANUEysdFz1vig7kqSCW5+ObFrszqRhTddRJo+MCXycv0iQT1VZI2uiguBClcDVAF7bPa6n+T3bQqu/gyrLO7n1nq/n9d3bQqnfRpXlnjxfeonT9VKqylWsqsrZNI2o7FM1gBRVKCqNlqoCoT6qFpaNe8ZJdp3KaGVE6+mpqEKpZkvfvr1ODrLF6bQ6szz1tTuTokihSjtiuWvXuLNSEmhHJWL2IYCWAudtMLwNX3NeoZuB7PeGhWam449mx3df7x7cpAX2R7WvsdHCZhh7OXFvveOxQ7t0NuUQi6RlrDugrIHKWjpIL3cs8etiOj7mEGkzP+Y/d7K2zr28Ru3Q7oQnj5oYwd5d43JVJgYEhgn1AhcNGd7ZrddTeu1ldbVIQyl5M0nNO7vjuksB1jKmIP4PpeLDKDd/vVQnvfT09KqqyKpypu1MIi9WddSBjAhpSxuhcqbKKCLUl4pey6Oj6SVXpiFpNKJVUYcOPPOQdBVAlEryDCUk8zOvVD0vSqNUniCp78f9cWPHyTTsnuio3Ti5SlBptoBtEscPEloKAHIuur0ZAoBHpVBHYePdOyFQb9KEl5puHrM7ih2FYWWdxmt//Ym13FGnI5IrJQQSagbTykAM6vwiPAStY+iU0vaXfnd+yHmqjvtu6dHw1NJlmsITg5eFi0zIkjEwULlYAL7ZHeZrvp7xRvAuahWYd3bn9ZyvezxR1LOxgfn17VLpeqWxV0pVVVVVjraNrvYxG0RY0TyRG9L8erW9pFdGi8qycnlGUS6E0K0oMov9mVV0oiNZ5vNRaVCtXj5TeIjj0NZXFJWq/sZTH6NFQynQSjFj4x/ViqikSuHszvgwW7/lwcNHUtYMiwGU8gQguAqFkYddJz01Fusw/aS767Dprg2L4z5up6VzB/IovZTIDXJlXddFRg4VbiqqDG4gomkjMi/qTYwE5rdvRNvomhwZbcg2xsBmGaiybFhUa4E0BGRhZGjXJSoGAJ7ZncdbvJzmqwN1G919w3yzu47XcDnNmyqezrSkYXm9jpRYnN6uV1W5WFUVXTQNsbyeFBG6to6krpLQdVeljCyyrCMUCM1oirxGiJVEGlUIlIJWiQZbuChjNO+JTU6XMVICpE1I2WK1RwgShElnRzL7UkVS8iiqdN8WERQfjVhaUEB4P8lUKXgKVZqiRR3HsTY20gbhqXf1Vca0M1q77ePh8989drw3X6+lhsjjl8YV5E7hypehCmgozVt501HDitBsSV4MY86oUqERjjOh1jpVyVhHS20jKp4QqMhMXNy1DBmqBTRUXH7ZHaenRgWpN4bixkMD5pndeX7F8YuFoJjRk4fl9anSdc0Rp1dVVVVVVZk0CWRzA1QQoZdk9WodrqVJZZU+VSJ6cjFBTaXMLIy60Rnlo6727rH1H6OOn6FToUohPAkkpPIUAVrOAwWqqqV8wrCREgF4CAWqjZYQI5okReFRmYePtFYUACJPrjQm8toexsv2y3drH27d3terBebTZO7XQtoht2JmFR8eb61rvrgZm+3y09tH5pflB21ZcqJVLZ9WOYahU4tFyRibxzRffNO8tHrrr21sTEquvauV6LWaE5hekVLk+eSFYELX6FgNsjbchttIYJAY0ABe2Z3XpwZXJG4cCFXVYX7ZXdZHOH7xRCGdKZKY315X4tTosvSpiqyqqliRdjbEOpOuEQUilWoWpdMoM0U5ipoiIyK7mTTNJKAh2tw00qgCCKWWSYPQMeyPOw+J0QF4qkZRMnqCbmdShp/xm4AUWkXlUQEV3DZrHNNTc+OtLSIQaa3aNf90q+UJKCnrpRWgHqFIpX6ACqHYfCif4HTNTkyVWNPmDh3rJnQkG0OnbG225NakN0RlQL2Ct7saquui9CYZG0OtGptV2NzguoN6YyK/4tZxMSTxp1pVIudMTbIG8moZ6y5F0AQBsgY0ntm9rufx8ogbDcz4uEIsL7uX5Zyvn3hKUDF9qj6W10tR6ohXSlVVFVnFmF20CZWbaaAIoZGN66G9ipFY6Bu6KrqgOa7VIohAlboz1/aNXDwNXk5n00OJmEi9NpldC0EhrnpBBSWPyqNkM45DFVAq8fQEoB6od8C61pHY67C+B1jMvQ+rTrSnbDqKdzs92GhdW9JRbc7H5hp1WHnjd/PtnKDJZLe+4y0K20W3gaHSUrUMm7cJ1Dabj0okUa0qqQ08tFaZujTjSkkO3KVXSoaujCsbdI0radCQkVhQYSABntm9Xc/1/YuNAk53BZhfaq/nU379aiPAydKoXjdNSRFLujhdqqrsqqqqnLMN8REvBASokHOZJBFEaSSSFZdI0oh81tdkRkfRORdy1EIqCMRPPdte50PoadKlSKiTE+/57RAUkDxKe9o/dnSWNSMV1SpFQTYbk6v1tVJFQDWqXCGVpDwDhOLe5CmVfDOhvVd+5VjX9la52+1R7my5M8b8bMm6L+VyTdonV9ktZ/ZyZ9uoLqm1ecgu8sVLzkgs5IqTjImX3wTBsV0mhVsl0KKlAh3qwGpiIYUXarSRGWC1S5CwkpobyDXjBQt+2X1ed8nAL04KMKIzxTyz+7rtEkG/2BRgVFeO+XVJUtLRxaXrVVUssnLlWKShkbmCACCbRlxFhbB6lU/iklbEomnfMsmyEbSL67FzOpa3TmY7aEQ58Hry4195blfnvgespwQR5JtbREDaKkqlPLVJFTB5zG+9egBAtTBucp+imHTKRFUo0iovXoaS8kxDEQ57JV7M7DZrc8u2MTrW8ezOo/3qXSNdSkmramtdz9w8ZJFJwn1y+U3NW+NXb0aVVYlflNhTZSvI3HuDDCNqTqsStBd4wcggiJKMLDVDyggEDBIaCH6pvb8s8/VRJwEYLG2oXnbvr+t4vcVJAEZ03zA/l0rRxfoupSdVxYpVrDIzy4TmzPYKLQo8pa3SaEaTNtGV+YhLK2kOFq18mixo77zLzjWDcwqgX/9rRyUVqbQD8bzkjmhKARXqUUFVVKVFnsmHhJ9VCoxwp6tu/1riYF+hUG0g5HaLNlphjTwm03eCmFZ7Ns0WmT2Qbrtnp475oRZ/knFbanpLG1Sy+es3yITq4f1kWN6GG7B4cw3URGM2V6O6XNItWOzbFSeotYuGTgNImCAnK8g3pwgDsoRIcEHCAp7Z/bouoZ3iRgNnOgHMM7XfL1NIq3oCcDqo7us0iXVZVVVVFauqqhwhms0DMCDyqEY0m2lKV6VNLmkk62quqEpCLguN8gyUohLi9pWnJ9uFUFRQSLtJIeW0Cu/D8yxzBAS0gnoAoqg2OqVYgBAlspHAXqmtsy+PjwkpT7S84cTySprf764lnU9RaO7ykPKw7vg98qfWxLSBVZg2yS/ctJ9Pq2PU6vIb0R+Z65HKFTEsK1sj0cu3qTLKrE+3hcXEi0oiVfFuJlyShQn8ZPPSZUBGRbgwitfIKi4wMhAS3tn9/ZjvYxcbITirMMC0svtzmcY2xQnAAEz3NZWeVOKqYjFXVWW7aIJroQjFGuWRBo/SrIeI9KoRFW1Q0HhCAi1pQpGqCNnt0NF/bat1Xh9RXgYVKqQdDOZODq5ZeUBWzociod8abW4zr1NvHuoJFIpaLOmov7vyZmn6ay84bG3IQ/uXXvJvFuu3v02jCoUxWa3nLinG2yjrNWobco2Rp/cuo47LqrVVlmBAWxZojeUJDQ3sg7iahuxnyXgkX4ab1CzB4lpDgwFPZ2dTAACAdQEAAAAAADbFWzgDAAAAhvo11h2+x1lBNzMxMjIwMabNqMehxc6lxqrNodOr0aPKxD6p/XWqc6pqI8Agjeql9t+5VwN1AhCA6namJl0qcVVV5apYlW3SQEYBoEUTnkk1Gw0V1UqhgiYqBW0qkMIz4utsezx46DDvZXKsaAMEoEI7SOGuoSTShgD+qB5sZDT9a3SKvSFdanasreohAGTTJoqLDoaN5rbHlZNlE8kacTwETbFVXQO5pZZ4r42wJMNlm2o0tooC16Wqk2AyZVZk5pdWsq5sVQP3u2osPyRqZ8rIECaRpSHJDLghIN0LAwGeqP1Z2xOyAoADVBe1v7byBlcASIDqVppKrMtKXFVluqqqyjZtiEUky1DQpfWP7o5npR4hBZFKwVNRsr5OnNX1ctycTGI7123H7Vv7H/FrK6BIgQcUYKe6sTlSRoHAytx4ikE51rVm3Ol2TVkFglSeSa2f6bjNyxhRumjHNeRbKGbrRJttQ+khXNsftYq2BoOaBel6knAjXLitGoGhrZtdCy2tx8bkcRE8CNq39rwZaBLper6ODbbvGovhslRIomVotIHaLmQAntj9Yy1vqAoAA4DE7h9reUJVABgAOFa0IICibZo0bdqkadMmoKExOLptPWIl0tMXNeuRyNOEjUCBAlrINEODC1lGwwAXgYUwwGpAHmBBDgwIaKjIKhZIsAC+2P1rKx+oBgANgMbuv718oCoADABAZtIEQEfSNAAAhknbBgBgEIu2dMHCGAMCXCokhEuAJAGRwSIjwWWAoMJIAL7Y/WsrH6gKAAOAxO4fa3lCVQAYABgEAABANm3aAAAABm3CAGBAQuKCjMpSwTDAhYQhCGSgugC+2P1rKx+oCgADgMTuH2t5Q1UAGAAAAAAQAE2apAEAAAAbNgAADZVlYECGwICLRpYhIAGe2P1jLW+oCgADgMTuH2t5Q1UAWAAAAAAQAE3TNgEAAAAAhAEAQ8LCQkYjgIzBQkYFvtj9ay9vqAoAA4DF7l9b+UBVABgAAAAAACBt26QJAIABACAAgEtAQpaxQEbCQpIg0ADe2P23lw9UBYABwGL3r618oCoADAAAAAAAgCZJGgYAAABsEwBQwYWWgKtBhrVAYBAIAN7Y/beXD1QFgAFAY/ffXj5QFQAGAAAAAABMkiRpAAAAAIABAKCxQEYmZODKBAzQAN7Y/beXD1QFgAFAY/ffXj5QFQAGAAAAAABAmjZMAwAAADYMAJCpIEHNwLjgYhnIGAD+Z/235Q9kAYAFQKD135Y/kAUAFgAAAMHBzMzMzMyMIEmSNs1skrQBgAMACwDA7uxxLwCAO1zfY0eHDnR0/QZe3QvmdYDhGIOpD9hb+u8xhlhAZ3sP3PY+3OqscTdWtxg6S+fQCQ7DbT92GBx8YLsOziwAd+gLoAMYtjtWRwcLHQB9cAvQAQA6jAEcAADALiCABBcVXCyuBUJCRUUChsy6kAkaqAjI3lf9t+cPVAWAAcBe9a8tf6AqAAwAAEBDcGZmZmZmZmYEx6RN5liRJgAsB2AAHVhgADpMd2Ds6rAUgIMDHD6cgrml6G6GQx2zy+qwHbwvSo/h491du9zGOiLz6jtDX4dbN4vlNSuMob+zDuv0dZ9ucT5mGGbY9Y5Zn84Cy2KMgbneGQu4vR2G27E63dD1G9ABXgA79N7xAvoArNMBMKCzwAJA59DhACxw6IDtOADMAg4AcAALAESCBokLBhcymiq7IGiocAM5DwxcSCRIZB5o/bfnD2QFgAFAoPXflj+QFQAGAAAAzMzMzMzMzJC0Tdo2SdM2AbBwAAALAOgsAK7rgM7AAO99LNuXBYvtnZs1AwzOdhZ9OugdOOZ232H1hW5476Yf0+GO6dY50GEMMAN92e7MuJ0xr3PQt8PB3Oj46NKxDH3YDoDDWIBhEXAOgAEAHQMAoxsA3gEAYAHoAOiLjAEaEo2FBDQXREVFomWg0ZYMKoHEBd5X/bfnD1QFgAHAXvWvLX+gKgAMAAAAmJmZmZmZmZkZDZI2YzGSJrAAADBgOh2MTgcAh451HNx0g24/TAYOw80AONI7szt753N3yzBQjFg9HWaxe/dJH7IH1vGpfrvovX9AYTsdh37Hdod+btYtZRwAHbtzdt45Rwemd/eexSw421+siTnMWeg4FnwAs/rBAWAAAMcxoDsGAJYDHQMAQKcDDGAcDAcABgAOAMAAABYBSBgYWOBqYODSBiqWBprLrVwILMgqsAAeaP235Q9kAYAFQKD1354/kBUABgAAAIzgzMzMzGiM4Ni0TZskaZo2FgAAYACADqDDAtYhcHsGgBu8Mz6wsAd0gzXH6vrHAB+jD2ZGB0yZrnfd6Ax3OAtjV2fPMcyyy8J9rqPr6KtDX2IOlmUO9OnLdGDmggNYADCcroMFncUBOAAdAAvgdGAB6ABgAYCExIKBCs2lIkBARWCpCAYGLsiQAd5X/bfnN1QFgAFAX/Xfnt9QFQAGAAAAjZmZmZmZmZkRHJsmGTMjTQNgdXAA0AEAMCwAywHo9kDnNfYUUNZWDrpFP8wsxL1rszr0WWJgJR+HDsQe03XM0vk4ujnDTl89N0Q3t11cdaPH9Ou57oUbPhhub61+7Ll0KLjdhXFOxy7oAx3gRjcHfYDuzHUHHQbAcAcG6xgGLDqggwU4GOj0Yx0DwMcBADsA6MDg0AGAAQCgIgU0VBAVJA0sqBht0CS4Blw0CAkG3lf9t+cPVAWAAUBf9d+e31AVAAYAADCYmZmZmZmZmRmdJEnSZZskDACAAQAwgAIAxgAAw6cDoJbTb7C9r7WDGwe3YM1w08GwU4w5HH3eNa/txi2U+XBTN/UZg77g07ve56ilZ/Rbnb37mHoHJ6x1gXd7V8dtd4PdF5hOB73rXlZmWQ4z6L06s8a9/UMPKAAb6FgcGKyw6H1NBwB0WIs9wAHAcADAwQEAmA6ATgdgOQAAMAAWABwAtwCAhIyFy0WDS4AWAZqGhADLIoFkAQEeaP235Q9kAYAFQKD135Y/kAUAFgAAAEHMzMzMzIzgCJomTZJm2bZhAQAAQAeHDgDW3eAsB+C4MizLzEB1vcMNdDjMS19GsDrbhzkYvU8fB2cwbmB31jHjM6v3UsZ1xrH2XAGLwTLWe3NjcZjO6IB+YKcDOHQWDKADAtDBLoBhDgAcDLZj4AAWBh3QAYDRASWBS0YSQDBgDWhk4FpoLKBpyJC4kADeV/235w9UBYABQF/1354/UBUABgAAgJmZmZmZmRHPjKBu0zZJO5MkAKwOgGUAWGAALAYAQIcBBzigm4XjbsAHOzemd7bP0G/rOrobHexev9XH6hyGzwc+LEONsGuu6y8dTn3sMgOK3O3a0Qd7Hz45Z4+Zvp2bz9EBzHyuw4Jeh4WhQz+Y42MZjGUMuoMD2DGwh845fTkOsBZHuoYO6DAAdwAAAwAGgAMAAHTAdgAAsAc4ADRwuagYXFgsMiQQuBgsGBgIATIeaP235Q9kAYAFQKD1354/kAUAFgAAgJmZmZmZGcGZoU2aJklHkjQYYAGADrAAAAscgAHQMegMjIUOBsAZ7MEAxtIP4NOd3nGwWDAYoFPzsV6gd3TQDxwc4/p2ULo+rH63FoY9oxt9DBZrnANc53QfXgCwjNs+B4DjOlh0sI4DcAALx0IHLAAM6AAYWABAHwAAN0ABJNQAmQQVlQYa1xrg4gYCT0CmwcWwAN5X/bfnD1QFgAFAX/Xfnt9QFQAGAAAAwZmZmZmZmZkRHNM0TReLNmEBCwMAAPAeDuAOwAu4NezJBwdjLes6XMf5XIdgobMzM3q4vvS1TLeM8Z5jePtadvVNv9e47cS9a7Bep8/1ccqO0XdiP0wfsz5nu251jnWcdwYvve+65fZz5nXL7VhmhtcyGAv9FnYNMHOgjz0wDoZ+AAa6tQtwMwPoLAAAANAPgB0AYAEWgMMCvAAAugEWgIEsQMWCjISqIbgg0cjQQMVoFiosmgoeaP235Q9kAYAFQKD1354/kBUABgAAAA3MzMzMzMyMIG2StO1omiQAwAHgDgDHorMscCwGOjCGuwMYAGBw8IKDgbveMRyow2533cstfcYC58Doblahr7u+rruB1d1nD/QFxEqH1XEMt4vhcCzo6B3AABy7ZwGDswBAB8Bil350WDgAgNE7LA4ACwCgAwUuaC7IBpAlAgmoNGi4BCoClQuNBd5X/beXD1QFgAFAX/Xfnj9QFQAGAAAgKCg4MzMzMzMzM0OSpl1mmSSABQDAwsDQAQ7deg1cB4Bl8FoM+gAwHc47Pp8ZnxO9+HC9s3bUjtdmsPqZ1QXXvzuEvfV/2BF97K7+cr1P324ta7ez/GyfNXdbX73fXWDd4h1gMXT3+VzvMBw3s6dbW4WOTj8waxj6AAe4PRYYrnvpHQPddt3OMgBg+wF0FjgHMwAWAIADHQAAA9AdALoB6AAAFnAAqJAF2oDlQkWDsEBiIGUsggrUBGQBjQQeaP235Q9kBYABQKD1354/kAUAFgAAAEGNmZmZmZmZ0SBpk7ZJkyZtdAAAgIPFYtbBAAAsrNM5MIaBpevO6OgHrG4WAPpCZzp00vVuzpnudmd2ObfHsgeH1fVd1MuC6tMp6Dq6o6MPfSyr3wwWOixjdB0Gztk7DABYDI5lAdx0OrrR6QAwFjjmwFgAAANwOMwBMACwfAAAC+1iYAGLi+yCbICMwEAnjQQqCxfeV/235w9UBYABQF/1354/UBUABgAAAI2ZmZmZmZkRj8bYpkm7yiQNHAAHgA76ARgAHcA46Ci6AdDN56Az+o3buKUzcnofHQvKcPNZvWYC0/vRdb2bkfsYzMfrN52O7WeX3+p2zJv7YGT6mjlO9nYOvavPHasP17G9nzH6jD6WvRsG/T5udkYH43B0A3tw/bCg6wZ0FvsyRl+Yw9GNBX07AxavxXAHLKcPFRYAcwDo6ADMggX0BQB0AFgANAMyCRIyyANUgoAMFRoqKkkFgQaNBh5o/WvPH6gCAAuAQOu/LX8gKwAMAAAAmJmZmZmZmQFpkzRt2jRpAoAFBgAA6IfBAmDHHcB2GIulo3PgBrwMbo0ZgAVYbvTT+8EtmOno4Pil4xzDrnvtdLP3Ht0McAuvjj7D3cCt3uHMEWAPsAvMwmGAA26J6zAAOgyO0xkAdAwdYHnZBQAAFg4YGHTQgQHIMGgyGFSQKgbQCFmDKkNVgeTCQALeV/235w9UBYABQF/1357fUBUABgAAgJmZmZmZmZnRGEHdNE3TzNkkAOhgWAAGxgF6Bw4ADqADgGFx/dgOwDI3p4MboHPocJOZs1tmLHDUWPpZR7xdOrCfXaqPvqMTtVzfNXdcPx374t1d3TB9jk5nP3fQdbo+B3pnyN7H59woy2Ft4eCMQcca5ra7PQYd6M44jDMFMNBZOgZY0A2u0+nAwrIAQIcFAKYDhg7oALAAMA4AoAPAgMTAhTrQwEKg3mDhXpBhkCCRoAUA3lf9t+cPVAWAAUBf9d+eP1AVAAYAAADBmZmZmZmZmRlBmjbtsjNtAugHAM50DgBgMHBgWNtZrAVjFqdj4NzAdbrewXFz3s5afewu7MLhyvS+6B/Cu7ug95nzvsze3DFrMQZ3dj5joafTGdO3d+6MxehuWRxwAHcwfODdm2GBjlc39IUDg85g0S3AwcenA+cMLAfYG8M5AAADMNxB/wDoABg6AAAMcAAABgDQwQEDEjIaLg0aqAkyFxUq5DAPCW6DBpmKBE9nZ1MABACeAQAAAAAANsVbOAQAAADB8h9OBqHNrc6lqR5o/bflD2QBgAVAoPXflj+QBQAWAAAAzMzMzMyMxmjoNm3bJm3bJAE4AAsAwAEAAKPrcIsOoEAHcOA6BgtgRoejd9s5jhdk7J5x1urOAuBqj48zrp97sZ3pOtiD6cN1C8B91tntVLfoWPoCGJgZ3QDb+QzA0W8OAFjdzXAMAMcN2I4AoDMW0AFg0DkAABUqjUYDLpUAGU2AqMBSGaigYcAF3lf9t+cPVAWAAUBf9d+eP1AVAAYAAICZmZmZmZmZmRkN0zbJmE3SAMACAAsYgAWLBXAOYw5jwAFjgbEAt0MH249dfcC6wZo9x5rTi9l9wYXtpp/tlNkZHYvOK3N9vRN93LxDPy+vzJUXCztTXqdjj8Nhb69Df9ea1We6T3f9dnBjGNBZDh83HGD7OvoxYAwFwILBjQ07Rzcd0IEOGDgAsOUAHACsNSyAAQdmAADoAFgAAB0ADAAYgAINLCxcrIo9UAWoDBeqqhpkZAlcJB5o/bflD2QFgAFAoPXflj+QBQAWAAAAwRGcmZmZmZkZmjZJmiSzScMBsABwABiwDMCB2WO4gw5Ht1gc5uCwGKzVsYDuvVm76A6fAXdeVzrcvgzmnelYmN7B6vp+9mOc7Tr0cRZwyo3rsAe9W+iLwVrWDHSAAX2g08HSdRZuAND1WQc4AJgdMwAcBgAAHaADAAacBYABQAegBEgSLrBILhAyMjIZJBcyKqjIyBYs3lf9t+c3VAWAAUBf9d+eP1AVAAYAAKAhODMzMzMzMyM4o2HSdHTRpA3AAAADQIcDMAYccAAdAMA6C1xekAN2Owsd78CtfjjAfNDZVf2cHLFqDVbnVPrOuOn0l0HQZ6Z3b5fF+Vg+Zhd3fvuHMR+Y6d1dvztLx9oxBu/ofObjTl+Krne7MHQMy1qY69OXDlQBdP0+Bvd2oDMsAmC5XgBgADocuwDAvIClAwboFgDAAdCxAAMAAB1ApwACGVRYAhYSGjSrucggsVgNFmQkqgXeV/23lzdUBYABQF/1357fUBUABgAAAAjOzMzMjODMjIYgTdOkTZukDTgADNABYA1wAA7MGswCcB2jn34dgMX18enQwXQAcPvudQvYsbOApR+uA9ZhoKNchx12zAL49Ouno/uMRb+Bziy20+nAAuiQjikDTEc/AOD0ARgGHAAOAANYOugAYAEAAAYAgAMAqwMHDDQaWMgYLLDIcBM0JCoYXAYwMgAOAAAAAAAAAAAAAAAAAAAAAAAAAAAAAAAAAAAAAAAAAAAAAAAAAAAAAAAAAAAAAAAAAAAAAAAAAAAAAAAAAAAAAAAAAAAAAAAAAAAAAAAAAAAAAAAAAAAAAAAAAAAAAAAAAAAAAAAAAAAAAAAAAAAAAAAAAAAAAAAAAAAAAAAAAAAAAAAAAAAAAAAAAAAAAAAAAAAAAAAAAAAAAAAAAAAAAAAAAAAAAAAA",
"C1": "data:audio/ogg;base64,T2dnUwACAAAAAAAAAAALv2Q4AAAAAI8SYbwBHgF2b3JiaXMAAAAAAkSsAAAA+gAAf7sAAAB9AADJAU9nZ1MAAAAAAAAAAAAAC79kOAEAAACfpk/rDzv/////////////////fQN2b3JiaXMrAAAAWGlwaC5PcmcgbGliVm9yYmlzIEkgMjAxMjAyMDMgKE9tbmlwcmVzZW50KQAAAAABBXZvcmJpcyFCQ1YBAAABABRjVilmmVKSW4oZc5gxZxlj1FqKJYQUQiilc1Zbqym1mlrKucWcc86VYlIpRZlSUFuKGWNSKQYZUxJbaSGEFEIHoXMSW2mtpdhaajm2nHOtlVJOKaQYU4hK6JhSTCmkGFOKSuicc9A55pxTjEoINZVaU8kxhZRbSyl0TkIHqYTOUkuxdJBKByV0UDprOZUSUymdY1ZCarmlHFPKraaYc4yB0JBVAAABAMBAEBqyCgBQAAAQhqEoigKEhqwCADIAAATgKI7iKJIiOZJjORYQGrIKAAACABAAAMBwFEmRFMvRHE3SLM3SPFOWZVmWZVmWZVmWXdd1XSA0ZBUAAAEAQCgHGcUYEISUshIIDVkFACAAAACCKMMQA0JDVgEAAAEACFEeIeaho9577xFyHiHmHYPee+8htF456qGk3nvvvfcee++5995775FhXiHnoZPee+8RYhwZxZly3nvvIaScMeidg9577733nnPuOdfee++do95B6anU3nvvlZNeMemdo1577yXVHkLqpaTee++9995777333nvvvfeee++99957763n3mrvvffee++9995777333nvvvffee++9995774HQkFUAABAAAGEYNohxx6T32nthmCeGaeek95575ahnDHoKsfeee++9195777333nsgNGQVAAAIAAAhhBBSSCGFFFJIIYYYYsghhxyCCCqppKKKKqqooooqqiyjjDLKKJOMMsoso4466qjDzkIKKaTSSguttFRbby3VHoQQQgghhBBCCCGEEL73HggNWQUAgAAAMMYYY4xBCCGEEEJIKaWUYoopppgCQkNWAQCAAAACAAAALEmTNEdzPMdzPMdTPEd0REd0REeUREm0RE30RFE0RVW0Rd3UTd3UTV3VTdu1VVu2ZV3XXV3XZV3WZV3XdV3XdV3XdV3XdV23gdCQVQAACAAAYZBBBhmEEEJIIYWUUooxxhhzzjkgNGQVAAAIACAAAABAcRRHcRzJkSTJsizN8izPEjVTMzVTczVXc0VXdU3XdFXXdU3XdE1XdFXXdV1XdVXXdV3XdV3XNF3XdV3TdV3XdV3XdV3XdV0XCA1ZBQBIAADoOI7jOI7jOI7jOI4kAaEhqwAAGQAAAQAoiuI4juM4kiRJlqVZmuVZoiZqoqiKrukCoSGrAABAAAABAAAAAAAolqIpmqRpmqZZmqZpmqZpmqZpmqZpmqZpmqZpmqZpmqZpmqZpmqZpmqZpmqZpmqZpmqZpmqZpmqZpGhAasgoAkAAAUHEcx3Ecx5EcyZEcRwJCQ1YBADIAAAIAUAxHcRxHkizJkjTLsjRN80RRdE3VNF3TBEJDVgEAgAAAAgAAAAAAUCxJkzRN0zRJkzRJkzRN0zRH0zRN0zRN0zRN0zRN0zRN0zRN0zRN0zRN0zRN0zRN0zRN0yzLsizLsiwgNGQlABAFAAApq632YByBKJNWc2gQZRJz0RVDylHsKVIIKYi5RUwhBa22ijnFoMXaOYaQk9ZD6JRiEAKhISsEgNAMAIMjAZKmAZKmAQAAAAAAAIDkeYAnioDmiQAAAAAAAAAgeR6giR7giSIAAAAAAAAAAAAAAAAAAAAAAAAAAAAAAAAAAAAAAAAAAAAAAAAAAAAAAAAAAAAAAAAAAAAAAAAAAAAAAAAAAAAAAAAAAJLnAZ4pAp4oAgAAAAAAAIBmioAomoBomgAAAAAAAACgiSLgmSIgmiYAAAAAAAAAAAAAAAAAAAAAAAAAAAAAAAAAAAAAAAAAAAAAAAAAAAAAAAAAAAAAAAAAAAAAAAAAAAAAAAAAAAAAAAAAAJLnAZ4oAp5oAgAAAAAAAIAmioBomoAnmgAAAAAAAACgiSYgmiYgmiIAAAAAAAAAAAAAAAAAAAAAAAAAAAAAAAAAAAAAAAAAAAAAAAAAAAAAAAAAAAAAAAAAAAAAAAAAAAAAAAAAAAAAAAAAAAAAAAAAAAAAAAAAAAAAAAAAAAAAAAAAAAAAAAAAAAAAAAAAAAAAAAAAAAAAAAAAAAAAAAAAAAAAAAAAAAAAAAAAAAAAAAAAAAAAAAAAAAAAAAAAAAAAAAAAAAAAAAAAAAAAAAAAAAAAAAAAAAAAAAAAAAAAAAAAAAAAAAAAAAAAAAAAAAAAAAAAAAAAAAAAAAAAAAAAAAAAAAAAAAAAAAAAAAAAAAAAAAAAAAAAAAAAAAAAAAAAAAAAAAAAAAAAAAAAAAAAAAAAAAAAAAAAAAAAAAAAAAAAAAAAAAAAAAAAAAAAAAAAAAAAAAAAAAAAAAAAAAAAAAAAAAAAAAAAAAAAAAAAAAAAAAAAAAAAAAAAAAAAAAAAAAAAAAAAAAAAAAAAAAAAAAAAAAAAAAAAAAAAAAAAAAAAAAAAAAAAAAAAAAAAAAAAAAAAAAAAAAAAAAAAAAAAAAAAAAAAAAAAAAAAAAAAAAAAAAAAAAAAAAAAAAAAAAAAAAAAAAAAAAAAAAAAAAAAAAAAAAAAAAAAAAAAAAAAAAAAAAAAAAAAAAAAAAAAAAAAAAAAAAAAAAAAAAAAAAAAAAAAAAAAAAAAAAAAAAAAAAAAAAAAAAAAAAAAAAAAAAAAAAAAAAAAAAAAAAAAAAAAAAAAAAAAAAAAAAAAAAAAAAAAAAAAAAAAAAAAAAAAAAAAAAAAAAAAAAAAAAAAAAAAAAAAAAAAAAAAAAAAAIAAAIAABwCAAAuh0JAVAUCcAIDBcSwLAAAcSdI0AABwJEnTAADA0jRRBAAATdNEEQAAAAAAAAAAAAAAAAAAAAAAAAAAAAAAAAAAAAAAAAAAAAAAAAAAAAAAAAAAAAAAAAAAAAAAAAAAAAAAAAAAAABAAADAgAMAQIAJZaDQkJUAQBQAgEFxNA04jqYBR9I0YGmeB/A8gCgCTBGgqgBAAABAgQMAQIANmhKLAxQashIAiAIAMDiKZWmaKJIkTfM0USRJmuZ5okjTPM/zTBOe53mmCVEURdOEKIqiacI0TVNVgWmqqgAAgAIHAIAAGzQlFgcoNGQlABASAGBwHMvyPFH0PFE0TVVlWZrmeaIoiqapqq7LkjTN80RRFE1TVV2Xpmma54miKJqmqrouNM3zRNE0VVVVXReeJ4qmaZqq6rquC88TRdM0TVV1XdeFKIqiaZqmqrquLANRNE3TVFXXlWUgiqapqq4ry7IMRNE0VdV1XVmWgWmqqqq6rizbNkBVVdV1Zdm2AarqurIsy7YNUFXXlWVZtm2A67qyLNu2bQNwXVm2bdsWAABw4AAAEGAEnWRUWYSNJlx4AAoNWREARAEAAMYwpZhShikJIYXQKCYhpBAyKSWllEoFIZWSSqkgpJJSKRmllFJLKYOQSmmlZBBSKamUAgDADhwAwA4shEJDVgIAeQAAhDEIMcaYcxIhpRhzzjmJkFKMOeecZIwx55xzTkrJGGPOOSeldM4555yTUjrnnHPOSSmdc845CKWUUjrnHIRSSikhhNBBKaWUDjoHnQAAoAIHAIAAG0U2JxgJKjRkJQCQCgBgcBzL0jRNE0XT1CRJ0zzP80xRNTVJ0jTP8zzRVFWe53miKIqmqao8z/NEURRNU1W5riiKpmmqquuSZVEURdNUVdeFaZqmqrquK8M0TVNVXdd1YduqqqquLMuwbdVUVdeVZeC6rivLsg1k13VlWbYFAIAnOAAAFdiwOsJJ0VhgoSErAYAMAADCGIMUQggphBBSCCGklEJIAADAgAMAQIAJZaDQkJUAQBQAAGCMpRhrbRijWGutiSNaa621llZrrbXWGmmntdbaaqy11lprrKXWWmuttdZaa6211lprLQBAd8IBQPfBBk2JxQEKDVkJAKQCAADGKOUchJJSqhBizDkpJaVUIcSYc1JSa61mjDkIKaWWWtCYYxBSaq21mlLnpKTWYmo1pc5JSa3F2GqupZSSWmst1dhLKaGl1mKtudZYSkotxVRbjjWVVlqLMcaac2sptRRbrbUG11KJKcYCADAbHAAgEmxYHeGkaCyw0JCVAEBIAABijFKMOecchBBCKJVSijHnHIQQQgilUkox5pxzEEIIoWSMMeecgxBCCCGUUjLGnHMQQgghhFJK55xzDkIIIYRQSumcc85BCCGEEFJJnXPOOQghhBBCKSWlzjkHIYQQQkglpRRCCCGEEEIIJZWUQgghhBBCCCWlklIIIYQQQgghpJJSSimEEEIIIYSSUkophVJKCCGEkEpKKaUQQgghhBBSSimlVEoIIYQQQkkppZRSCiGEEEIoAADgwAEAIMAIOsmosggbTbjwABQashIAiAIAQIhzzkmriVCMOWk9Uww6abV3yhnEIMVMOaQYpNo5yZhyEkNqIWROWok5pRJKjD3YXGMNAgAAEAQABJgAAgMEBaMQBAhjAACCEJkhEgqrYIFBGTQ4zAOAB4gIiQAgMUHR6sIF6GIAF+jCXQ4IQRAEQRAWDUABEuDACW7whDd4ghs4gY6ipA4EAAAAAMACAD4AABAKICKimauwuMDI0Njg6PD4ABEAAAAAAFIA+AAAQEKAiIhmrsLiAiNDY4Ojw+MDJAAAEEAAAAAAAAQQgICAAAAAAABAAAAAgIBPZ2dTAACAjQAAAAAAAAu/ZDgCAAAAl+3XxhQ9PP7x4OPW2dvu6+bq5dvn49THwRxRaz/8iFr74ccBAAgRQVFEAIAiVYG8AhmJQCBBIiMjM7m3Q9fCf/+zvj7USmLV+qHG3nv/7w/I/+YOBwosWc3bk6xx9g8AQBVjrBIA0u2XSS8hMIssAbFIEhJtthXhld1/jPuvMNfdOeFlvew+X87lbsPkbzbKyAC66uXTUszZRuGEDfJVL53WkpxtpXHCVmTk36fVPCqpqiqlWFVVVaRNM4lUWVlRR9WKqlEWiTKysj+jqK1KpZRVVUbv6loqSyoq61pUVlksKcuIiBU0Kw8eaGiUTJGRtbIyIDSapamBqFb96ri9H1VoXK5dF4QKNEoV8Sh/6/bYkymdsj7vyytvkRsn99WIa/9sIh5nQ65wOT6Wip1W4ua6mXKb6tyIzrpWLB6Mqj6YuLOcDr3OTv3O7bsSSaMmeRkZdxgYCa6ce7R87LSjCGT8AqPowZVy8yTS8lLytP3MiY9OW8h6adzWZFoJa3QawHg77VE02kDTNFgMSI2EBf66TcuWW1c3Sj+hgvC6jcsWyzQ3qBsyyvB67XspmimJ9aqqqqoqkjZJ0K2VdZchMgtJk7RJzoSMEKVRT3Rrq+yOIiPLrrMJ+S4sZJIQjTQayIbAv0NdqpVJAcaWncdHk3/auK8/349JMRd77Peg+FKcCGiVpoSq/SZp3Y91wnthC/bNHRjxFKvtn1oVBEAAnlUULW/UMT/WzDnHGbPZGqe2i33Pe3oFuvW5eVukWrN7Xeo7u0wdc3eQM2/tiR7ceYqhk8qdp2qV4GZPeRvHaffUG+PdsU5OpZc/XqnSSEIpmnmsHh7fJOob1gaJBSqWBQ0+G27LEZa+bgRvjJq0htlwW44w6joRvDEaaHjedDVS6auSqqoqVxWzaRMERXVlgKBSwuOZZzOl1kJEzoi2AmqKTij0yCzaqVJVqoFGla5/M4JtpHgUCnHzOl7RZPk4NnX1byun1LWikVRQQZtSVoAK6mkZJbRrhWmKd0c55rvac83IXrr6sUN6TO7Z+Eae43t616OIwoO2q9r+uWd5uu3RWkmFUhfc0LabrY+mbd+xT14qOFoDFxbDSuCNIeab5mlfbZc+9IZfNr3Wdq95MpFj7BlXzQzx1iqSBJmEiwUWGj4rrvdzWta1AGdRjmiYFdf7uSz7WoCzUFHyUt81dUU84qqqqqqqKmbaNKQ6BYhAqKiSGxWvcXyqab7pVY7IbaathiQblUQbqia7rcdSxRMo0PvjqUAriPrc7jjHKwONs6Eq8CgAVFoiCJU8IaIq1Wy3FEpagIj2zp2lmbW5cbIv87RGOUZ+Kb071ofNVuuLzhu31dEwcsfp8HEdsxLNMbXRvGSe3Viq0mb7+8WGzqEJ2QKOBDSaDGSMXUBxtZjUme5WsmXxq7MKPN/HZPkl+g+GNuFejewBpnoDlmYYQKKS4WoA/hoez5fw7q6A8G5sWaWs2PB0OcJ7bQ3U52DLati8KWpKlVTppbjK5aqqYjYJGTkRSo8eN56zMqsNafNJNRbZGRHLOpFVVGYRl/uNmBRLm79R3AzwDAAypvNU03smFay0xHluL+Gr5b51WFtUUw/3TZ43fmzS6upUzstKSSS0AYpQH6fLio488mY7EpRis4RjY1exJmsEYyOZ0ftS729ru+V86+USsuuCbICGHtqxZBUVRfJi5KMbfYcGKV3Um61hXTLos55yNQLV2NYSNZMQ+DUSsCQQDR48Pj3u122aTcCzkGUgdXh8er73ZVcbhDvJUbB+vlRiXUkRV1XlYlVVzs6mCWWtTkgkEDQTj1QJIZXdqp2srKwetfk2hLT5dEXYYimEqCIn4/zZ0SgooSUK0KqqtIu05rLfhnf5q4foktaeLpk9YF54SbOAeAY94XRkD3ecw3i5q42bJfHYvlZ6iZR6Ozx2rJ6RL+1DHU9x66HwmDUDmYEJVAwyC1oTLq/zYHrEagrCkSQ/aLxuE+Oh+RrfabyNVLU6RIsWqdQgS3EaeRrYlgU6NKAiZxUSRgLe6t1O1/qKbqPV30JHKvXVux+neq3lRpn+Cx05r5dKUVJ0qSRWVZFkrCrbmSYUNUtSQGhEA0mapElGWrEUwkJNFJnLFl52CbmLJNF8r1Jnu74iZOTur/P4Jrp6cYS+8V3lPjNfqyPn0q5fhhW9OsYTaAVS+JOvfrnUXkkecov7I9GG8k23yJoFfBK92eGuY9xn8x6nD6I65jo262N0E5MzqbYklFqmkKZHrfWhl2sb7nCREDVnKlayUFzfPSjsPRrLz1VbgVKRWLWBcVmwNoKLvMDycUCtcGFBLADe2W3Lbbx+bqPxLFRdtflnt97O9fW5jRKfQzVqa0y/166k1CSWqqpyVVUV7SIRWewerUjSxYthMQTladk4oqhSW+VCjsvIkepOWaToMvKL0kSQNmdFQhW+bOc8X6h13Ymu4uiq5GDLe1FLPx7rs7Fa+WutSp4KKamCQhKlVVjLva8HvkNRhRQeCVHLzhWeOPzs8zqllObrMrfRqbDdoX1J91R+rOvJYw1qe7hRW+ktdE0Yae1zRV4ajYELtwHlxIgn6qTkmkhw19Hq/jyck3oladUd1PfhLUq5S5JeaLiRh8es0hYGUJsBgSTDGgwEntmdp2u5VDOI1DN90p+Gifmldh5O6bq6RVRv905/BjbV69uUmhKXxKoqVlUVc9k29P3LdaUiIqIVMlGhrejoMyr6lqOziFBkyqpZlMvkQhZCrRJpmxTEduf1PfnV0RXw3cfDyY0wbVFJaQEAiFKPdmyVj5MFyzQfCnan4rEVEKoiWnGSxGbqOEW9YNKEKJ8fD3J9SW9Jmq2j3Lf1NEX00vjucNo+PRUnWntaspSPS20JLPayRW6og4sT77GQ3ZB1iKrdkbi1sBHyvEdGSi2ddhET+UUs6atRR+PWoBqlQUa6qAgSaDIVogngAt7ZXddHfK9xEnC6ybIMMeWyO683KeA1tkZ8mskRrYLzOkqJdXElVVWxqqoqmzQhMjldEKGqtFSq2UCaeaDTqa/vZu/qERliEVdNsqmwaAOrAqqEhAKPgiKE0BP3eTCDka1Uab27oSaFPBqkKOUpQVDu+U7rN7HZJgpSleLnQ01Z1n+Go1pZZYYOsUPdLlk5F1fUhHgZnpZO7aTWYVdH2w+5LTfdnCpzpaFT2y+VNAKR4waG1kYP15IH09HBWLe5XEYbdq7HWP17rTydasbP3CRahyuzZoUkrdRJggYJg6utBw0NGjIV3tndlmdsj1iAYR5pgOVld5kf6fKIW5vanOnHENPv09TTZWI1aVRVsaqqqiKZCYwPLUAkZGS5v1ufKInxaJmyYiFLITNrOpEysoxQUbSJUii9m6bwpFoSoN5xsm4c30WrxBMgkK1cnOzxFCIAeJxMHnkCCCmS07oKqMcTol80DQqQeCavQ63FRuAppp5Snegc+d3FwyMjl6cnamjv3o37anYfXkq/6ElLFNOvuGEstMowRBtrF4aGN1OrHbHyGlFo1usdiV9Sn5QGh5dWOQ0TOWc6a6r0qouglO9wbEBC6xC0SqWhAQ0t42IBftndjke8PuIMgmZa1Azmmd1jv8XjFydawA2HDMxvt829xEqVlKsqV1VVrExCc6wva2iUlDLPFpYtLzOEVpPE9Ujb1bTeshyNSoJOV2TzDa2IoKSR+YXVICAE227fyxZ/jjl9nDzkMSq9os1epfFAowKyzzgrnKlMsl28H7KseSbKm/dFbfUrc6ZPMlmxvf0ea3M+TLwYukZLqmzYOOvmjq6RqVw1OmYfk7UGJ4d7aU9YInClXBkVRrpLJVvTS2VC3e6NnEPVJOekcuF+V6EDmQr7PA3uRdMs12JQL2oiXTQsEAQDKn7ZPa+Xfn3Et0RgRksO5pfd834J7198M6iY4VJymF+XrlkyfVVVVSxXlSubtg2NJAuFKESS2xxpDiFtNvcqkrhE2oZKc2YsW2EZyE9VIlWEWmy3RVMCBDwtmZ8OOS/3gdtxx/eG51CFIihEPJRSNkEpngEVLYK1q2iU11B018lpdd3hKYqN1UYbtasYeXxX6o28tiQOrZu+btrB9sZENDUJzSZklzCRLU2n1oiM2msMY1jHheHmhdXuCnXcWk/CfWgN0pKL7pFKE6pjJWnY5A7USIS6EohIdIGKAn7ZfdwOKaBPbAKNU+dEY3rZvd3OUkAf2wQKp86ixvy6JF0sqWl0vaqKxcq5qirb4DWTAgCNrOYsjZC2iag0x1WmEZns6nMaj1mE+DeKKXwZuq39QLUKUdamuqP4VgBtpEoHLwjiO75dddKGpAS8Rs0BRaqANgXyQCWAh0Kl7PACgLaQh/kvebNwIlbMKY/5fSre0lIMn3JjdmvdXE9dS9LCmqjX3WgdY9/qNJBWu80nEXW354J8zS5CGqzbssuQW2uymqarJopIctRaByoae1W4EiOn4FYkSqLhcjWuihEsQXYhZCQSAH7ZfV32fH3MiQYGNw6V2sdlj69fnShgJHdM9XXNlHpiVVVVVbGqKhdpgyL3JwSARiby5SoJC6mshrBOuayucyZpvl1fluJZISpUoOShoIpqp4FKCUGB0mwFTE53pdxPb2V8kL/DBl0CJVhuF7s6ezfnWywNjwLNSqGWL0JgX8lJ+tf0bjGTZx97a2e9p2mtdn7iYRzrIm2MDuv716/7jTvV0qKjMfJGL0vkoYmQ8bMMi4KWgoecyPemyfkKqtxaQyazDDdR3V/VIDDA7NDeEowhE1SkgM0ksirqXdyoSAhYMioAntn9uK3huMVNBEZ1F5hndj9ua9xucxM4Rp1FDPulT6knJU6vqiq7XGVXNAmVyYDC7GulIqxFxCqika5I5IrmtSkeVSlapTJbXBupp6RKAJSgnQfqV+yYpdeMUO3fflrckLuAtgS0TKLEu7KzTG2LdN3XGr8AEC2iFTa7biKCekqVKJajY/NOrkjxftG/hPHqLOrVG3fF8UYYZi0ya+96SUuF+mD0tOMdMsatFht5Xfkhq0xAFK+rbjelS5FKu6ukCVdoDFw6BMMOaTAgUyGToCKr0AAe2v3jNdftFCcAo0nDdLT712ve2ylOFMFoThTzfe1TsqqqiuVsu5xZlWmwzKyMAnQtFC2lmUc1UhGaD/nVJkIQmquh0Up1KI+oUhBFgbQrcN/jxtOX+kBW3RTDNwIo9EaWo62udD0/lN/bF/XW6DfU9+3emn88RowJxehnv5nf+ud0O6O3HhVbp42TG9xjbi8vNW8wr0tOIxfXQJL3Sm4Xya1BZmG2XWQtMwZWRMt5MJBcVDHQc8mTriaMAQYZVAELRSQLSIYG/tn9hp7DWYBtAE4Bppfdv85Db8CeCXAA0/3axWLxqkxWuaqqqiqXSYjLVQtgW2hUhKjVS0QESVdE1aMGVCGs1sfS15iZLCIg1Q6s6L8qgK9KpbLrcaqESvAUpSrPFChCrjYEGqH4+DQ/kpocJzRXy5nbDG2FifWEeXQxpJsEYiC5rGB0Lgla2IZARdiSsQwYGxg4Xq2abUIdUqo3QU1G0sWIrPOmnAeVQaUXFRmjJZFIAoHhyiQLy5JlGZNkpAFlBE9nZ1MAAIB1AQAAAAAAC79kOAMAAACt19M5HcKUT0A1LzAuMS51rqnFrcao0Mmi1aXQo67WpcjGHtn9tddjyOIsMIwEzCO7v/Y6hyzOBBiFgqUi1sVS4tKTqqqqmMmqnE2aYwoyx1wJWpRUqqQ0CcqTQt5x50fpQRVEow2kmSO7ysgPK4l0OtMvTLVbIAEPHad3ylqr1GaTK8hTFMXmStVJ+myUmxRxQmeJnbXOPhWGVu9qfhMureNxttOcx/uU62zBDllrbM0jrGyltFCtwFT44RJIvBH3KBFcgsHKo0ojuJkBT1fho6yhMmmslDGMTEYVFSpYGleWcAGe2P1jLU/ICgADgMTur609oSsADAA0Ei+9NJI7KbuKJmnbjlW2aaj8pgCqTl2j0zsyKPAMEpWqtAFKA08akIBSQbsjlXSsmx3v9HHRE/dRCQBkavGlvju/IR0lCXnDff5Zn+gpg2MxwdEa2kAvk0rwRh1gbXVhUUHGxfBFg4aKQehZj1aCEnqweIGBhAU3EMCSQG4Avtj9aytvqAoAA4DE7h9reUJVABgAmCzmbGeTtg3YBGjbNgEAKjL0DIGPzNemHkKbJsFwFyoYXLhY0OhZIEvAJUNdsMiQwcLgwnVxsVBJAJ7Y/WMtT6gKAAOAw+7vpdyhKgAMAACUYRggadOkYQAgbZMGAJDwbljqRwQGAxoCSQYSA7IBFwPywgJVQkICTQK+2P1rKx+oCgADgMXuX1v5QFUAGAAYoAEAAE3StgEAAGATBABAg0piAbkBoYJF4HLBlaChAb7Y/WsrH6gKAAOAxe5fW/lAVQAYAAAAAAAAadskAAAAAAA2AGDBgMEFq4FrAFkDvtj9aysfqAoAA4DF7l9b+UBVAFgAAAAAAABNm6QBAAAAAiYAgARhgYsgLAgEDBcZvtj9aysfqAoAA4DF7l9b+UBVABgAAAAAAABNkjQAAAAAADAAALUiQIYwuKBCAN7Y/beXD1QFgAFAY/ffXj5QFQAGAAAAAABA2zQJAAAAALYJABigwsI1QCO7IDBICADe2P23lw9UBYABQGP3314+UBUABgAAAAAAQNMkCQAAAAAgAQBA0iBLCJAIAgYXPoj9t+cPVAWAAcAg9t+e31AVAAYAAAAICs7MzGjM0LRN2qRJ0iZJADCAA4ABAB3wAcCiA4DPwkIHWADoAKwDANQ4BmAvHToAFnYAAAzoA1iFAHAWDGDBwAAAA8ABABUYVFQDhAwuAwtBBjIh4aICQSagGsAFHmj9t+cPZAGABUCg9d+WP5AFABYAACCImZmZmZmZmSFt0rYZTdM2OABwCwAAoBtgAHQAHKx5zxkcsDgE12F3YAwd1HF6345FHzosYE3X16Fz6/Qt3HF3btHtwuzQu7Ps3m22m6UDYBmdvhbXcQP9MLx77AG9dwAWOvhAtwDdAmvpQMEBDAAALNAx0GEAY+AAFgDAAqADDgSQ4UIigYVEICBhVWBkVLiQ0TS4GCADHmj9t+cPZAGABUCg9d+WP5AVAAYAAADB0ZiZmZmZmRnTNEnbpm3SwAAAgAEdADpgAYCFcxblOl7oOHCgg65jZiNXrncUi4/RYVinmLHmcEdfZk6crh873MLBcsYydMfA3cc7nNVZHdZ2YMwNvDC99/PCgcEB0HXMAQA6zp6xwBr6AOA6wAILAHQcgAHAAIADABw4WADAlUDQSEgkCBqErCIhYeDIBQkqEt5X/bfnD1QFgAHAXvWvLX+gKgAMAAAAmJmZmZmZmRkNQZ2kaTtmkiY4AOjQB4ABDN1iAR0YQAdmYfSNe1d3wK1u7MCa3mHWOOwN+khP9HPnPnDfxZVZts+s6fdhjd7phz4W5nTvZ0GnY/BRSw/T7fa5YXO909es7nBGv46Zs9wZYJ0F7FljOUznMNc7nbGgY7F05gDAgs4AfXgBABwAgOEGAIsDAAxgcNABWHAACwAyAtwEFhUy3BFkoAkrAR3CC7IFBgkaHmj9t+UPZAGABUCg9d+WP5AFABYAAADBmZmZmZmZmSFNkrRJ0zRtAAygAwAMOgAACwDAAXQAzNA77MzMLAALbIfjgA/czeDM0GenG+cwOrvb72yf7hzdGC/bLfbtrkPv0Lez9IHeOYxxy+JmYXkdsM4OwGLpHQDg0OngLEwHth+uYwHoQAAwsLDAAEsHAIsFAAcAoN8ABgJY4JLAMDCQQapQoQ0sDWQVAQnNhQDeV/235w9UBYABQF/1354/UBUABgAAAA1BwZmZmZmZmRlBnSZNksy0aQDWAuBgWACAxQsDFm7MHtvPrHP7obMYPjuOcxvbFWa4ccfass4eq987xjuf4TruDOmma3E3x70fcfoa2zvbOcU4fTscd9vNvffa/rq+i3WG9fmwvbNW9+rWdMC4zzrwcQs4HJyuM6MbzkEAwIuD0R1nAQDwoQOAAQewAMAy6AAAACwAgKMDwAAsADIClYVLBUIGy1KxMFQEWANYEsgeaP235Q9kAYAFQKD135Y/kAUAFgAAgJmZmZmZmZnRMG3btE0y0gTgAABgYDkAoAMAAA4AwOgWB/cKdBYsBDoQAEjf26sD3e5x20FujYWus/fiugHgoMOsvjgcfU4fo3ofNZ9x7+lec3fDAQC3gK7AsXhxTjmWTseBAwB0AziOAx0MHQY4AIAcxwEAywJg0HEAAAAMWAKoGAgNEgSaDAsGEgmuwQUBTQLeV/235w9UBYABQF/1354/UBUABgAAMBCcmZmZmZmZmdFJkjZj0SRhAAAMAOBsB2BgDt10n04Hhj2r3wBrrcX0w1wHa+g33TF3qxtjDujT14xlWFyZj35TN2WwOrb31W/fd6nt+o1+dPacqe7IHasI19/qXZ2h3w3WWJhOh9N1c1ZmfZZDH/StzqzhdadPh7rFwkDH4gAsZ9E7AAoLAGzgAwDA0QEGcAAAptMB2A4ADgAcYHAAwAAAbgEACRlLhQsXAxmawEIHBgIsLOQEkgUs3lf9t+cPVAWAAUBf9d+e31AVAAYAADAQnJmZmZmZ0ZgRNGma2RVtGwCLgQ5wOAAAAND1AzqdLfSx3LBnOZzr3O4VdteeMYve9b46swyzzs30j35jerDw6XAwek1/HTdn+s30G9jPcMzMvaX3Vaafw32sOqeHmc8xDjN9vdx8ljtuOqPrwNHZAeA6nQXDoHcOYsF1sKAbMAAL7jAAtoOFYeAOsIdBZwHQAXTAAjoAGABmAEDHIgkgAlwDLhoWEhYJC2gaJAYkLiQGHmj9t+cPZAGABUCg9d+WP5AVAAYAAICZmZmZmZkZDQ3Tpm2TtG3TBIAFABgAFgAALABAh4EBwHW6MQADFjvQO9uh3xbgBrC4ZdA5zLkPZlmGYsBc11/AqWWZwVnOWUsf7OHmsBgWFwecBQ58gH4AAD0wx8cyGAA4OIAFLIDTFxxgwQEs0A0AHQboHHQAA1CRZXAJFQEsGgsSCSoVDAwMRAYy3lf9t+cPVAWAAUBf9d+e31AVAAYAAAQ1RnBmZmZmZmZmRidJm9FFkgYOAABgwQAAwHQACxzQGRxDHYM+wNjlCszA4cAejMWavvRzBvfpTn/PXD86FgwGTqfmY70x6B2vwXvO9ev0Y1zfztzVlj59vqffrWUMdUY3/Z0dLNY4B7gu0e/DC9BhGbfvHGBw3b1gudcH6zgW9ANYADpr4VjodMcCDDegL7oOs1gAQB8BANwAHQAYAAA6AEAHAAYHAAiQSSxQabBwZRjg4iVcgYwnINPgYlgAHmj9t+cPZAGABUCg9d+eP5AFABYAAADB0ZiZmZmZ0RAc0qRN05k0bQLAAiwAAAwcwAEsOQAAA66DvQ4WAOZGH/Slg+ksTD+Y7i12Ld2514xFeGGgY3ROh9m+E3vow7qzdHR7rA+ng9fyWXD7OfOyWDCG1zIYoN/CrgFmgM4C42DoB2CAtQCOAQCAWwDAAiwAEAEGMgQJCzISqgrVBUkGKgYVFk0F3lf9t+cPVAWAAUBf9d+eP1AVAAYAACCooTEzMzMzMzMzo0GSph3LJAkADgBwAAAGB+4AcG7RKX2Bm1nMOR3WDDhgDJ3uBt3gDi/HYebFnU4fPhx1ut0++rzk+/QZ263p997pa5SbVejrru9ddwOr3332+qEvO2dzKx1WNw7c7jDd4XwWQO/cwgAIuwdgcPYD9H7QuwFY7NKPblk4LAcWo3dYHLCwAOCAAyx0YAGAAbCwBwBwAGAB+KAAyAaQJQJcqLSFhhsCFQYLQatcaCxUAB5o/WvPH6gCAAuAQOu/PX8gCwAsAAAAEJyZmZmZmRlBmiRN2zSjSTCADgDAwAGABV4L6AAsgPFhfBi9s1wHyxrdBnBmMbj+3QFr/YcRfc7u9I7e2W6B3c5y2y13arq7G1gHfQAYOrc6GI4z6NYqdHQAs6YbAABujwVwHQDolm4tA7CgA8ACBxgAAMDAMQAgAVWFrMKAhYpLg2BAxiKoSEAWSAAeaP235Q9kBYABQKD135Y/kAUAFgAAAEGNmZmZmZmZ0SBpk7ZJM5MmOgAAwMFiMesWAwDoO1h0DowBLP26MzoAVmdhGU4HnenQx/Xt3ZyT7ta8u+bc3sAe57BW30W9bkH16RT07eiOjj706cvqZrCLDsyIDgwcNocOABaDY1mANZ2ObnQAwFjgmANjoQPAABwOcwBgACyLA8AiuRhYwOIiuyAbICMwVNBoJFBZYADeV/235w9UBYABQF/1354/UBUABgAAoDEzMzMzMzMzozG2adKuMkkzAAA4AAAccADooB+AAdABDNBRdGMB3XxAZ/QbJ27pjHz0TseCNdx86DsTmN6PV9/ezch9DDfn9Zvf0XXbzy6/1WHe3Acj09fMcZO9nUPv6nMHfUjntvcxRp/Rx7J3w3T6fRgzOhiHoxvYg+tnLKAb0FndvozRFyZANxbYPg5gXoXhDljogwIcYAEwANABgPmABXQAgA4AC4BmQCZBQgZ5gEoQkKFCQ0UlqSDQINMAHmj9t+UPZAGABUCg9d+WP5AVAAYAAADMzMzMzMzMgLRJkjZtmjbhwLHAAL0DwOkfDABgRw7g04HF0tE5cANeBrfGDA4DYLnRT+8Ht8D0oUPHLx3nGHb7vXaw9x7dDHCL/uroM7iBW73DmWMW7DmwC8zCYYADbokDA6DD4DidAUDH0AGWl10AAGDhgIFBBx0AkGHQZDCoIJENoBGyBlWGqgIJjYEE3lf9t+c3VAWAAUBf9d+e31AVAAYAAICZmZmZmZmZ0RhB3TRN09HZJADoYFgAAuMAvQMHAAfQAcCwuH5s12GxjDkdHBi4ToebGWe3zAAc9Vr6WUe8XTpQHx9bM7rRicL1XXPH9dOxL97d1Q3THZ3Ofu6gQ9dzQDdD9j723FxZDuzi4IzhOtYwt509Bh3obsdhHMUA0Fm6NUBf6OA6nQ4sLAsAdFgAYDogdEAHgAWAcQAAHQAGJAYu1IEGFgL1omJdIskwSJBI0ALeV/235w9UBYABQF/1354/UBUABgAAAMGZmZmZmZmZGUHdtGmXnWkbQD8AcKZzAACDgQPD2s5iLRiWTsdwuIHrdL2D4+a8ndX1sbuwC4dPmd4X/cPw2gW9v877Mntzx6xFDO7sfMZCT6czpq/OnbEY3LI44MBxYDh492ZYdDpe3dAXgEFnsOgW4ODj04FzBpYD7I3hHAAAAxjuwEcHqwNgQAcAMMABABgAQAcHDAAdgISMhouMBmqCzEWFCjnMQ4LaoEGmYgFPZ2dTAAQAngEAAAAAAAu/ZDgEAAAAIhj87wajza6nt7keaP235Q9kAYAFQKD135Y/kAUAFgAAAMzMzMzMzIyGbtO2bdK2TRKAA7AAABwAADDTdbhFB1CgAzhwHYMFrKHD0bvtHMcLMnYPZ63uLABztcfHmb1+7sV2pusAxvThugXgPuvsdqpbdCx9AQzMjA6wnc8AHP0zBwCs7mY4BoDjBiwA4CAsQGcsoAPAoAOADlSoNCwNuFQCZDQBogJLZaCChgEX3lf9t+cPVAWAAUBf9d+eP1AVAAYAAICZmZmZmZmZmRkN0zbJmE3SAMACAAsYgAWLBXAOYw5jwAEDmLEAt0MH249dfcC6wbLnWE4vZvcFn2O76Wc7ZXZGx6Lzynz6ep0+bjr6eXllrrxY2JnyOh17HA57ex36u9asPtN9uuu3Y9wYBnSWw8fhANvX0Y/BGGMLgAWDY8PO0U0HdKADBg4AbDkABwBrDQtgwIEZAAA6AACwQAcAAwAGoEADCwsXq2IPVAEqw4WqqgYZWQIXCR5o/bflD2QFgAFAoPXflj+QBQAWAAAAwRGcmZmZmZkZmjZJmiSzScMBsABwABiwDAAwewx30OHoFos75uDwwWCtjgV0783aRXf4DDhen+odbl8G8850LEzvYHW9PvsxznYd+jjLwSk3DuxB7xb6YrCWNQMdYEAf6HSwdJ2FGwB0fdYBDgBmxwwAhwEAQAfoAIABZwFgANChAAGShAsskguEjIxMBsmFjAoqMrIFCx5o/bfnD2QBgAVAoPXflj+QBQAWAAAAwRGcmZmZmREcQdMmTZN2NGkDGAA6HIAxAACAdQCXFwxgFwsdfcDqhwP4oLNrnXNHrFqD1aGm73A6OnDoALI4H8vHLNzpjuEDo3d3/Y6lYy1AH9j5uGMput7twtCBZQFn+gKoBej6MfB2oDMsDgD0BTpgFwDQAUsHDEABMoNLIIMKS8BCg2ZxQWKxwIKMRLUAvjf9t+UPZAGABcDe9N+eP5AVAAYAAADMzMzMzMzMjIYgTdMx0yZpAwAG6AcYdsB1AFgD+nVg+2HNGswCdNcx+unXAZ3F9fHp0A+mAMDtu9ctYMfOomNHP1wHrGMHCjXXYefsmAXw6ddPd7rPWPQb6HYWn06nAwswnb7pmDKwoANgOvoBAB814BgGHAAOBxjA0kEHAAssAIABAOAAHawOHDDQaGAhY7DAxSLDReuEpknUBYPLAEYGDgAAAAAAAAAAAAAAAAAAAAAAAAAAAAAAAAAAAAAAAAAAAAAAAAAAAAAAAAAAAAAAAAAAAAAAAAAAAAAAAAAAAAAAAAAAAAAAAAAAAAAAAAAAAAAAAAAAAAAAAAAAAAAAAAAAAAAAAAAAAAAAAAAAAAAAAAAAAAAAAAAAAAAAAAAAAAAAAAAAAAAAAAAAAAAAAAAAAAAAAAAAAAAAAAAAAAAAAAAAAAAAAAAAAAAAAAAAAAAAAAAAAAA=",
"Db1": "data:audio/ogg;base64,T2dnUwACAAAAAAAAAABEsmw4AAAAALCcgDMBHgF2b3JiaXMAAAAAAkSsAAAA+gAAf7sAAAB9AADJAU9nZ1MAAAAAAAAAAAAARLJsOAEAAAAkmDIIDzv/////////////////fQN2b3JiaXMrAAAAWGlwaC5PcmcgbGliVm9yYmlzIEkgMjAxMjAyMDMgKE9tbmlwcmVzZW50KQAAAAABBXZvcmJpcyFCQ1YBAAABABRjVilmmVKSW4oZc5gxZxlj1FqKJYQUQiilc1Zbqym1mlrKucWcc86VYlIpRZlSUFuKGWNSKQYZUxJbaSGEFEIHoXMSW2mtpdhaajm2nHOtlVJOKaQYU4hK6JhSTCmkGFOKSuicc9A55pxTjEoINZVaU8kxhZRbSyl0TkIHqYTOUkuxdJBKByV0UDprOZUSUymdY1ZCarmlHFPKraaYc4yB0JBVAAABAMBAEBqyCgBQAAAQhqEoigKEhqwCADIAAATgKI7iKJIiOZJjORYQGrIKAAACABAAAMBwFEmRFMvRHE3SLM3SPFOWZVmWZVmWZVmWXdd1XSA0ZBUAAAEAQCgHGcUYEISUshIIDVkFACAAAACCKMMQA0JDVgEAAAEACFEeIeaho9577xFyHiHmHYPee+8htF456qGk3nvvvfcee++5995775FhXiHnoZPee+8RYhwZxZly3nvvIaScMeidg9577733nnPuOdfee++do95B6anU3nvvlZNeMemdo1577yXVHkLqpaTee++9995777333nvvvfeee++99957763n3mrvvffee++9995777333nvvvffee++9995774HQkFUAABAAAGEYNohxx6T32nthmCeGaeek95575ahnDHoKsfeee++9195777333nsgNGQVAAAIAAAhhBBSSCGFFFJIIYYYYsghhxyCCCqppKKKKqqooooqqiyjjDLKKJOMMsoso4466qjDzkIKKaTSSguttFRbby3VHoQQQgghhBBCCCGEEL73HggNWQUAgAAAMMYYY4xBCCGEEEJIKaWUYoopppgCQkNWAQCAAAACAAAALEmTNEdzPMdzPMdTPEd0REd0REeUREm0RE30RFE0RVW0Rd3UTd3UTV3VTdu1VVu2ZV3XXV3XZV3WZV3XdV3XdV3XdV3XdV23gdCQVQAACAAAYZBBBhmEEEJIIYWUUooxxhhzzjkgNGQVAAAIACAAAABAcRRHcRzJkSTJsizN8izPEjVTMzVTczVXc0VXdU3XdFXXdU3XdE1XdFXXdV1XdVXXdV3XdV3XNF3XdV3TdV3XdV3XdV3XdV0XCA1ZBQBIAADoOI7jOI7jOI7jOI4kAaEhqwAAGQAAAQAoiuI4juM4kiRJlqVZmuVZoiZqoqiKrukCoSGrAABAAAABAAAAAAAolqIpmqRpmqZZmqZpmqZpmqZpmqZpmqZpmqZpmqZpmqZpmqZpmqZpmqZpmqZpmqZpmqZpmqZpmqZpGhAasgoAkAAAUHEcx3Ecx5EcyZEcRwJCQ1YBADIAAAIAUAxHcRxHkizJkjTLsjRN80RRdE3VNF3TBEJDVgEAgAAAAgAAAAAAUCxJkzRN0zRJkzRJkzRN0zRH0zRN0zRN0zRN0zRN0zRN0zRN0zRN0zRN0zRN0zRN0zRN0yzLsizLsiwgNGQlABAFAAApq632YByBKJNWc2gQZRJz0RVDylHsKVIIKYi5RUwhBa22ijnFoMXaOYaQk9ZD6JRiEAKhISsEgNAMAIMjAZKmAZKmAQAAAAAAAIDkeYAnioDmiQAAAAAAAAAgeR6giR7giSIAAAAAAAAAAAAAAAAAAAAAAAAAAAAAAAAAAAAAAAAAAAAAAAAAAAAAAAAAAAAAAAAAAAAAAAAAAAAAAAAAAAAAAAAAAJLnAZ4pAp4oAgAAAAAAAIBmioAomoBomgAAAAAAAACgiSLgmSIgmiYAAAAAAAAAAAAAAAAAAAAAAAAAAAAAAAAAAAAAAAAAAAAAAAAAAAAAAAAAAAAAAAAAAAAAAAAAAAAAAAAAAAAAAAAAAJLnAZ4oAp5oAgAAAAAAAIAmioBomoAnmgAAAAAAAACgiSYgmiYgmiIAAAAAAAAAAAAAAAAAAAAAAAAAAAAAAAAAAAAAAAAAAAAAAAAAAAAAAAAAAAAAAAAAAAAAAAAAAAAAAAAAAAAAAAAAAAAAAAAAAAAAAAAAAAAAAAAAAAAAAAAAAAAAAAAAAAAAAAAAAAAAAAAAAAAAAAAAAAAAAAAAAAAAAAAAAAAAAAAAAAAAAAAAAAAAAAAAAAAAAAAAAAAAAAAAAAAAAAAAAAAAAAAAAAAAAAAAAAAAAAAAAAAAAAAAAAAAAAAAAAAAAAAAAAAAAAAAAAAAAAAAAAAAAAAAAAAAAAAAAAAAAAAAAAAAAAAAAAAAAAAAAAAAAAAAAAAAAAAAAAAAAAAAAAAAAAAAAAAAAAAAAAAAAAAAAAAAAAAAAAAAAAAAAAAAAAAAAAAAAAAAAAAAAAAAAAAAAAAAAAAAAAAAAAAAAAAAAAAAAAAAAAAAAAAAAAAAAAAAAAAAAAAAAAAAAAAAAAAAAAAAAAAAAAAAAAAAAAAAAAAAAAAAAAAAAAAAAAAAAAAAAAAAAAAAAAAAAAAAAAAAAAAAAAAAAAAAAAAAAAAAAAAAAAAAAAAAAAAAAAAAAAAAAAAAAAAAAAAAAAAAAAAAAAAAAAAAAAAAAAAAAAAAAAAAAAAAAAAAAAAAAAAAAAAAAAAAAAAAAAAAAAAAAAAAAAAAAAAAAAAAAAAAAAAAAAAAAAAAAAAAAAAAAAAAAAAAAAAAAAAAAAAAAAAAAAAAAAAAAAAAAAAAAAAAAAAAAAAAAAAAAAAAAAAAAAAAAAAAAAAAAAAAAAAAAAAAAAAAAAAAAAAAAAAAAAAAAAAAAIAAAIAABwCAAAuh0JAVAUCcAIDBcSwLAAAcSdI0AABwJEnTAADA0jRRBAAATdNEEQAAAAAAAAAAAAAAAAAAAAAAAAAAAAAAAAAAAAAAAAAAAAAAAAAAAAAAAAAAAAAAAAAAAAAAAAAAAAAAAAAAAABAAADAgAMAQIAJZaDQkJUAQBQAgEFxNA04jqYBR9I0YGmeB/A8gCgCTBGgqgBAAABAgQMAQIANmhKLAxQashIAiAIAMDiKZWmaKJIkTfM0USRJmuZ5okjTPM/zTBOe53mmCVEURdOEKIqiacI0TVNVgWmqqgAAgAIHAIAAGzQlFgcoNGQlABASAGBwHMvyPFH0PFE0TVVlWZrmeaIoiqapqq7LkjTN80RRFE1TVV2Xpmma54miKJqmqrouNM3zRNE0VVVVXReeJ4qmaZqq6rquC88TRdM0TVV1XdeFKIqiaZqmqrquLANRNE3TVFXXlWUgiqapqq4ry7IMRNE0VdV1XVmWgWmqqqq6rizbNkBVVdV1Zdm2AarqurIsy7YNUFXXlWVZtm2A67qyLNu2bQNwXVm2bdsWAABw4AAAEGAEnWRUWYSNJlx4AAoNWREARAEAAMYwpZhShikJIYXQKCYhpBAyKSWllEoFIZWSSqkgpJJSKRmllFJLKYOQSmmlZBBSKamUAgDADhwAwA4shEJDVgIAeQAAhDEIMcaYcxIhpRhzzjmJkFKMOeecZIwx55xzTkrJGGPOOSeldM4555yTUjrnnHPOSSmdc845CKWUUjrnHIRSSikhhNBBKaWUDjoHnQAAoAIHAIAAG0U2JxgJKjRkJQCQCgBgcBzL0jRNE0XT1CRJ0zzP80xRNTVJ0jTP8zzRVFWe53miKIqmqao8z/NEURRNU1W5riiKpmmqquuSZVEURdNUVdeFaZqmqrquK8M0TVNVXdd1YduqqqquLMuwbdVUVdeVZeC6rivLsg1k13VlWbYFAIAnOAAAFdiwOsJJ0VhgoSErAYAMAADCGIMUQggphBBSCCGklEJIAADAgAMAQIAJZaDQkJUAQBQAAGCMpRhrbRijWGutiSNaa621llZrrbXWGmmntdbaaqy11lprrKXWWmuttdZaa6211lprLQBAd8IBQPfBBk2JxQEKDVkJAKQCAADGKOUchJJSqhBizDkpJaVUIcSYc1JSa61mjDkIKaWWWtCYYxBSaq21mlLnpKTWYmo1pc5JSa3F2GqupZSSWmst1dhLKaGl1mKtudZYSkotxVRbjjWVVlqLMcaac2sptRRbrbUG11KJKcYCADAbHAAgEmxYHeGkaCyw0JCVAEBIAABijFKMOecchBBCKJVSijHnHIQQQgilUkox5pxzEEIIoWSMMeecgxBCCCGUUjLGnHMQQgghhFJK55xzDkIIIYRQSumcc85BCCGEEFJJnXPOOQghhBBCKSWlzjkHIYQQQkglpRRCCCGEEEIIJZWUQgghhBBCCCWlklIIIYQQQgghpJJSSimEEEIIIYSSUkophVJKCCGEkEpKKaUQQgghhBBSSimlVEoIIYQQQkkppZRSCiGEEEIoAADgwAEAIMAIOsmosggbTbjwABQashIAiAIAQIhzzkmriVCMOWk9Uww6abV3yhnEIMVMOaQYpNo5yZhyEkNqIWROWok5pRJKjD3YXGMNAgAAEAQABJgAAgMEBaMQBAhjAACCEJkhEgqrYIFBGTQ4zAOAB4gIiQAgMUHR6sIF6GIAF+jCXQ4IQRAEQRAWDUABEuDACW7whDd4ghs4gY6ipA4EAAAAAMACAD4AABAKICKimauwuMDI0Njg6PD4ABEAAAAAAFIA+AAAQEKAiIhmrsLiAiNDY4Ojw+MDJAAAEEAAAAAAAAQQgICAAAAAAABAAAAAgIBPZ2dTAACAjQAAAAAAAESybDgCAAAAFzFJPxVCPP8F8urq1Nvp6One7uXb4d/XysMcUWs3/Hhau+EfAABRQVFEAIAtUiCvQEYiEACSSGQyibYikoiIiK7f/+9u9utDra7l/i8fOHCg8O///3SgcODhfxkkWeNZk6vRzBMAAFlRdSQACCYFSmSIwCKTCKnYbFaTNmkkSte/VQvpf+f/JtRvVteWd//gYXehaisveQGa+oXDlsDFCbjhA3npF9drCyw2ATdcKeSPMML3XUvRpaqqqqqqqsq0SSdWbUvJVpoObWcnkcroj1r9VKlaURZZKBYUWdRWpT6TurNvlBWlVLUMhZqiLKLIQqbMTJELCSsUAVXXGtJKyVfQEGmaXZOi8GxUqvkoelnVRqPQ3ZhmuvOPbZaqKFS0JG/HidL7ZT8Py+3Z4o2nLGYYyCyfd6QbcollHWvaLq5DtdC51qoe970INO/i1WKaR+8WSjPbow85CeSkwxPuRQ6IahtSta6VhJWSBWSNJD/ejnHXo7c8X/NKrW9z1WNtm710sixEe0a+dTT5VsIRGiq1ZDRo1ICkgSaRAP66LdMaRlRPMG3III7dtmXNLZoTTBsyCN9t19MTV+kpVVWslKrKNkkQdaioDLJIKSNylH1VHRmFNsmZ5EyTbK4GUZ/VOkVUROpm0YkGjYDIYE12RhRpqYCu9kVxX9KaQtpppqqijON+fE18vHc9OxbT36FSqpQ2lqdvb9lzVynPGv6LMWr7fCeiqgB5SClp7137b48ZRdG2OKFvTU7zTEuf+xxPiymlekXc3Cy0ResY18YkCBaGEKwkc32yXK573UxjyG5cJjKNL7nD5unkyA/hTFlvu/RotFVqK62t5GKSN6ErsvbO7nCzyuWJgcyFZIAAPhselj0sfk6U8MSooSM2XM9HWvycIDwxaih53jQVXZw4caVUVZFVVZmkTYOoXWYmEpVKtKqqUhFNyaSZVKiQWabqpSKjSCnNtEtJWlUxbZp1MKHzq3CLakDkgfa4q83u7nUBkOLJyL1zHlv3TKpWKFIpIHl9WvJXNp4opVJRIRhpbN3eTKe5mNwTpGVOxi86Q1wb7+OXLu4nXds5giLHcZWGUXkgaEzGh7RD6m0nOuSPmS4JdSwmkIvyDYY2i3i6Hh4dvXOnd6FubISdHgu3eorW++ku27t6t/6sFyWr9pDSXVUgXxjQGOACHivu22sotWzAEs8kQNaseNgfZVS3QLhRCsDygduuRjOxWE8slqqqqqqqIm2aQP8VJYIIG8P3VdaiqWVSqbQoyXHdIXVjhGQROYP8RcDLftV6Nu8sMgDSFo22oEpJ2gWyIG+umsfG7Uk1SgA8KzoVtFGoUEDwoIrnYbfNo0icEuBHAnBMNwPgSTjuTsnuFt17mZ/mra31tWLqQD6ab7uaw0p128ZT5pi0Aesru7LKCouijLMqSJlUU+LmlNbKuijqZOX0B+80Xrc5uW4T40FK3cTLJWq0QkfWYaCSM02mNTGgGiyMJCPBaMAF/goeTo/2mm4g4mlslL5K7Hg8P9K7R8PVM9lwVr38+VIp6ZI4NSnlqqpyVWWaNg0Z1UmSkQGEhofKiiLI0VJ9ihyNIiJno/nEpZYRni/d6RkDIsc3A3I2zZuPj94kBbQ1lcbYLc0EMGl3Ki2AgMQrpVWHKBseAAArpI76o6cS0h1ymtd2fE6F3Nao5d3D0+M7z5etmjVb4EZGkFvGjcTxddZSuUK6Ku6t2IYl57wgJzImxLs1Y2TGQu31Jj1TGyyzq+QpMcIUlrBqEnk8WdiGdJEhqAAeK572dx5d3UThXdiS0CVjwcN+n8c0J+CZbOC1vl4qNU0ycSVVVXRVMbvKtg3qzCTJAEUzq1wlUWYgRGSNyrKPRTRCiFQ0rpyZ2LFSnu5ZpnwbAEgVrVE30lRxKAE8KwDgCbbcwHr+YP5nGaqRJwKhASKtEhzLFfH40Gtd/pesM1LwMPc3Gtu8n5nyZnHlfDr5LX0rarau3tPXUyj1JtJ0m49XdeKywCM6NNEDK5EIGbWNMa8+wZASPY2k9DZWq5k2n2O+5MJ0pHSZhBdvuVWJKaQ6CI0FkgTUjAz+6p2PZ992d2LibexINbHf9XTrlzU2oj6NXQDV5tel69KeWNLT9VxVmbGqKtum0XUmjYKKBqDSJHJ2kYgQIb2WzacrM4uKaFySaBdpEo+kUNWM8NjXEUpoNVNwrO5Nse+vkAuiGkKmWhj8Dqfw+NvoOfvSqkKpUIHJvsAUeXgISGGo+TY8EfAAKpK19QmkAHpx5tzanli1Mx2uyo4pfM4e17Ro6ArRMKXmcfeTwg2aR4mYvAHChbNSyiT3uu+7QY04zS3N7q4Tc7d8HDrz7LRYN6gxkeVUSWNsZq3CvG1USUYzVGhgMEgkAL7Zbfs1XM82OngmEyWb3bI/0vWMe4J6umom1eav567oiZP0pKoqVlVVLtu0IcvVSwQiijKNrqFXmdLl/txX6l1E9pbVNZ2lKtVuVCWpPOia62UhBOqkvWfUgT8T9+aJolmqJMU7tLFdDsb9kEMFKSoejDpZ/6ybpcgFZeqth4JKUZHkKKoUWDO3jw3u0zlPG2HmtV4oPk28+0rHxThLxtNNdURJoW5LLDmWmkdBLiy2R263gkuFAcliXoXkoZEtYuXUZE3cdlPnOD1uvEvFI4tyvI5HHtpDWrVzYIoP6fFCYIEQsDQkWADe2V2nW7zM2Gjxdo8S8mCzO0+PeKxqE4TtxkMe5td3xClS6UlVVZl0VVU2aRPihWtdINpMqEiJy1Wkbeuj7GYRNbJyJHQEWROpapEjRcptGhHyUaAqJQo8Mt3cGRUpoBVR70PHlkmzS063UTuLnYnYjF9KJ46UqpVWK9Wm8gylFKV0S4mRus6gn4pkn9sgvh5Wjw/hkJnKw9mqH6nf6KqPXoljMrdIHmsaGKNevZyApwUNdmhO1zGN4UF2V+RYbeUYUpPXpsKDjs08ioaikQvbE+7V1U/k9L7wIXIzsuqxscgj4BpSyNAIAH6pXeZrek/zri6cmJZ6gVQvu/P6iK9VPWMRtjEzGNPbdZL2SmEpVZWrqsrR0TR0/XhZQqggOipUdyp6erJI4ipx/bJo9v16hNLoMiuLaGk0FxpUVISAtJPbWfJzfTL/0qczxLMCFM2hHiF91spzX4397LEoYWKVQjPLxibG+w8GOh1La7gP+cMMe7g6Y44HbTbXxjvy9H2/KxUeHyqjFWLFLpHypcl7GWRZCnuQZVOkRHEVSdttLMHmY5jPd2E1ktxK+7TdEfd1vVHVhHGpV6KhXw0D0oKQIGtoAQMCGb7ZPfZnfD3srmZC6OoMy83utj3j9og3ohdhysD8XJu6ro84JV2vqmJVlSuapAmxjkwKEVU8S+qnkabKJQnRHMn1ZlebJsteKnedjWg0v1yIZeST0mg0WKPm/gLVbgcCH62CACXaFZEbD01JEEUp2aZS8BSlFESVaCutxqMAUUB5FYV+JNDWk5XaFglUPUClUDdbJVAR2F83Wmfk3Ltjx/booOWeVXRbTXBcYwiDAcNDE4FxbIOM2hqFo2vNvXLnDXJ1b+6w6IxQb9cLS5O5aTPdfDrG5jEl2VLrxIgwISVwV2JIGV2pBC2TUXQRQACe2T2drvV1ijMoqphJqVeJeWb3OG7jcYsTTRUxKoUp1tprn3SxLquqqspVVa5cNqEerUdQJXSFzAq9+1vZjUyq4XpEc4SFDJLM+yLRQMIyryoqFP1TRUM7laYAAO2CscqdL/IsT0WEZsVntB6h8CihQBGeKKZJFGwqEN5B9Cvc7Kqvxz5tH13jtgleImid7kubqF2b836/ouyhRjN3e51Ph/LZyBO1vnOtla4hCZOk2UFLVd6FxSixRA4dUDWpwhoJL3Dx9ryl0ZC5I00EGyOjXQJC0tVlUpBZSHAxkJJWIdMgVCAAftm9XU4ygh410CpOLYrhsntcrv3yq40GDmnwvXRF0dPFSklVucpVVVU0bRBFHylDQpaZsu4q9ejojpQsEEsUKyyNaJJaB9V8bvNMUSkpqCdT75rleDS1THaZefqoHgWiKo+ScGtlr4BIiyawzcQHE0OgVfUk1Pn1GBaGtYrbf65VnO9IN9+HYhF4Tqv3HXTliTY/8mQb82qaDlTpnRGVFNltg9AxW1siMaSAIBJGYmNyYzC4MtXjMqp0Dy356lyisDJXYmFJ1NQWVb2XG6KquGyycJHhXiwuiQQqXqm9Xk4SgU+dJAXKXQLVSu3tcpT3ozaKRsjNnOql3RVFVxLr+lRVVVVVLuZsg74oAoCgzblea6inSprVUM1qqTJlZBF9Mrsyu9LGh1apduLoxTfGV8hGoEcrsnpD0CZpoTFyz856zz18Jd1bZBYP2kAFiGgVAC3XE/AoBTgwqUqVAp5QpaSloNzv77Fvuj1RktrriKtVbHdezrfE8my0mY648uNjW2PV9kAQ0UHiyPAsd6FW5kEu9J5csPGuVV5klSdczGNhjRvoIMsNoqnJDQ+D1TLkxpAqcliwqMDFvaACftl9XfZ8fcyNAyPIgsvu43bMr0+dDOBEORiua3RNXSk9qaqqirHKVcUI6xXRFRABIchnm6RBumIR2tASEYHIGY0QuqDZbhKRilRFRTWAJ6RaSMCYnSKQqDyajeo37YQCQdrFyFfQ75J92dnUSspKK7XJ+3x2EQ8AJLhPU1ca6Z0jX/kXx6417o5HQ125tnnHyU1aR0dju2g+R/GnoCUHDXsZKxm4stYS6qoLVrpLyKol3yvT2hIKyF5Ck5Nbe9FylVdNGlRQTsnDvZhnMQZoLaxKslpzuWRpEY0KF1QJC77a/fbnNm+3eaIkriDdBZR2f7/Xvp3qSQCpIN0Y6Oq6rutivaqqKldVVRVNGzSa7QA4XqTfnaOZbJermsY6pJKEapcir+fNSDWqpVSEFKSXBKSlkkrEV6aCUJ6hT9Ir3qsASH4fBQnPCDQv4fXINS7j7ITFPnXK46l1fZs+PrU8HSfmU5uOzvln6W12zm62y2n3zd5Hydmh3OFpGC3XCDYauB6zDUYJVzZrIKeNSS5cDBb0kERdYOHqEpWQqoxKrPXWKuhyx6r2VkZGfVLJmGq4cBkskoUMHtn9Oo1zmGqHABJaoVL7cx7nNNUJFAZQPWfXTElJVXpVVbFcZkVnkyATkYKCIh6Vp4I8ta51V5OiHkk7tAORKuQS2uhFpuKRelQJMjf1w9q3K7dvpP113GMx7TbxQkdOoxC0tdkSna6DM5D5myRo39N79up1v2gpAVWqXfBipVzy9jsf+/e4cgrUiXjqXZtRryODOwYmw71K1SKkqpUwKrkRLtkNGwqIlSvs1VqHWy0G8jSu2ghDXcNtS1Nh9+hYaChkA1RoFhYVWL7Z/f5YaljZCRKjNRNMM7u/r2OmKU5gGAWYb0c8aVR74qqqqmJVRUfbIJJsAQCESutJtRst7RBlOll6phSk1DOQtkoqKkAh0CbHdXddIxMCNNrqKDMeOuWwndJDvnI9fQEAKuvJGim2kwvnSQHl0ZT0oWh8N5lOvkzKfRRj3yvkzmKKEx2jPa4wOA4ddUX7yGX73pREgubNckNS0dwbRJPUxl2FYYEFl9um4A1X3D5BlVgYSwOLICAJyUJT1QwXEgJLBk9nZ1MAAIB1AQAAAAAARLJsOAMAAAD+AVx5HbNXQjUwMjEwMTDIqM+nzarHn8u9rM2iza3Uo8ievqj92dsbqgKAA1QXtT97e0JWAHCAqoZYPFOlWVXlyqSzXVXRJNB6/kDhrsegtAhUppFKQmgHkkKq+eAJSEWFVFqlFJBUqQcoJdoKndaDO7Vd8kBM1+LSS+ZHqgUoKKTSfgOW1EvCw5W9bwmxTn1fMLV1BkZWH7g1Pxm59h7IS70tORuM9xGtWjDFtiYUQUsaAzZq4AmpJ2yHRH4CVRRPUpGTVnHVQTShVxMVOmUgXzBUMACe2P1jLW+oCgADgMTuH2t5QlUAGACYYl0vEwZN0rQNADBt0rYBQAYtkwFtAgJPBBhsAoD6sYoqKw1e9rJ021SjStCIGzchQ3DhJgwQkAUYNGQaVBgkqCS+2P1rKx+oBgANgMXuX1v5QFUAGAAYjBEEEEmahgEABm2CJABouNwK1spMSQ0uGQwL+RIwsBayBFTUhosGCQIWQwC+2P1rKx+oCgADgMXuX1v5QFUAGAAAAEDAAEmStA0AAADYJgDApSIDY2DhAouFCoOAQMUiA57Y/WMtb6gKAAOAxu6/vXygKgAMAAAAAACAJmkaAAAABAEDAICGnDDAhTrAJVi4AL7Y/WsrH6gKAAOAxe5fe3lDVQAYAAAAAAAASdM0AQAAARA2AEAFOQG5QYaBQaMiIEMCvtj9aysfqAoAA4DG7r+9fKAqACwAAAAAAIA2bZMAAAAwABsAgIVMQyMgE3CR4V40AL7Y/WsrH6gKAAOAxe5fW/lAVQAYAAAAAAAATZMmAAAwAAMwAAC1wcKC5mKAzEJiAN7Y/beXD1QFgAFAY/ffXj5QFQAGAAAAAABA2yRhAAAAAoYJAFggkJBRVZBhYBDQqADe2P23lw9UBYABQGP3314+UBUABgAAAAAAQJMkbQAAAACwAQCgYSEzQMXFwsUyWADeV/235w9UBYABwF71ry1/oCoADAAAABqCMzMzMzMzM6NBk6ZNO5u2GQBgYSEAFkvvAGcst4y+9hC6tQwLq/N2vQMd9vbFZ6Fjfeh0N/auzzDWMIw+x8fQl3V9zTh2D58+Vgbsuu3e8zmL1cfejplDn7v+qbW21u1Z1ALuluWU7XRj6Dp3tgOwnTnQHbcGfRgfA+hLx6IDLGanAws6NzgMYAEcAFgLAAMAHF4AAHQACwCDbtGgsoBLQGYhJOSKmyxoDC6VC4YGCf5n/bflD2QFgAHAn/Xfnt+QBQAWAACA0RCcmZmZmZnRIEnTJmnStk0AAwCgAwDQoQPA4ryYzgLgrtP5DODDAejLArA3sHCj76EP+Gzvve/nxhbltewZ6Fa3Qd9u3dHtWBwd7hg4gE/vy+F23EdxuBeLwmGgAwD97MBhGB0AsJYOHYYBLB0ADgAAwBgADDAA+gIdA4DlYqARQJAQCAYVlUGIQCPBooKgAb5X/WvLH6gKAAOAvuq/PX+gKgAMAAAAMzMzMzMzMyM4o0HTNm3akTToDgDAwHaABQwAAAwUsDcsh8MCxoAz2/Fx3To49D62Qwc+g7W92+v9NWMxphQ+4jpM1/uO6B/mxU7tzPiUGf0SnM5+KJ3eu8/S1V2Yd4alW2Y6fVcAG3CmrjPnYBx4Ldfx+XQwOIyPjgOgg8FgQAf6cIDT7RyAswAsAOhgeB0cgA5OtwAAtgMdDABwAAsLGAACJC7cAdQGWVNlD6yEVM0PGFC5UDMGAB5o/evIH6gCAAuAQOu/LX8gCwAsAAAA0BCcmZmZmZkZ0zRJkowmaQIwAFhgAfROR7/BMNwCDri1MboDALB2OaDT6WPOGVbf6TtgdNMPhbcPH9fp3Ivp+uHdcx0GLDAzbjtecPTtwMcOOiBAHwBAf9cB7gDgDM5h0LFAx9HRwWBNHwPAAAA4C8A6AB0AoAMdALASBgQMF7gqNAk0iYYQDJpokNEuSNAA3lf9t+cPVAWAAUBf9d+eP1AVAAYAAADBmZmZmZmZmRlBnaTtommbNgAG0FkAwMGwHOgA4AxwB1luoR99OoxzczOD49hjDuA9mI/x+Th3eOUMZcfBuQ2L3TtMd+6qY0xddY59O72fXv09+nbd8nJ6nzsIqbO7Y/bMYJxZfByjj8Fynd4Z1hrg6B2Fy60hHdh+M3Qs9IUO7gx0eGEdAHTsbAcAsIABBxyg43RgdgCAAQAAoBscdAALgAoJAwML3AqWiwBtXJAgq1JCBs2FAB5o/bflD2QBgAVAoPWvPX+gCgAsAAAAGoIaMzMzMzMzY5M0TTrStm0A1gLgAGDAAejgOiyOOHbPcLjVwTt8wIu9Axw+JmeX/WDg49UHMwfd2Rij00W/HRw4ndiCfs5i6Isb3Oro0/G6Dn0xYJdloDN9mQ7MnFsHuKIDHOaMzgAWOBwwAIDjLAAA0NEBAAewAHQAxgIAkgYLQgDNAhWRYYGBiqsiYAlgkSED3lf9t+c3VAWAAUBf9d+e31AVAAYAAADMzMzMzMzMaIygTZu2HTNN4ywAALAA6Pp1HQCY7jY1Rx/d2ANOtz5ij24B2AV593Y6+qvbvenRObnPGhxwe9Onbz8GndvDvIfZ6au7IXqf1e/mqr/0MZt+1/2Bz+hnDLdnV7c2i4513dmFwW1H6Zyy6DjYgYPOQXfcOoyOAdgBAB/nBhwA0MGy4AB0HAez0OEcGABggA4ABgAHVCRUDRKEi5SoC2YbAk2Ca0BFQEgwAB5o/bflD2QBgAVAoPXflj+QFQAGAAAAaMzMzMzMjMboJkmSJE3apg0wAAAOTHcAAKcfYK0FHBywDNLBAZgD+lhey7BQLNf3M2VA/7DQ9T6wdHR0FqYMzrFwXH8X/bAdyxpAp8PpujnrLMsBdItZ47qjD4eDhYGOBQDrWHQAAAxgsQc4ALDgDgBgOpARNEjIWLhcqFAFaAINAZZFAgkGC95X/bfnN1QFgAFAX/Xfnj9QFQAGAAAAwZmZmZmZmZnRGJOmmR2zSVsAACwADnAAGHTQOaDT6R2d5QxnOZxjzl7Brv14TWe36/0DA3PD9Zvpt33HCLuwHXMwp6a/jnHymuk3uP3MOmbm3urVV/Vxe8adVee2o89inDXT13sTt9x1pjPowFFrpx/AdToLBpzOQSzQwS4wDHOABQcDYIFlOwbuAAuDDuhgYQHQAaMDloUOAFgAAEDHIgkgAlwDLhoZkrDQEJoGkgxFJCoG3lf9t+cPVAWAAUBf9d+eP1AVAAYAAABBDcGZmZmZmRmNGd2mbdNmJk0AMAAsAAbmAOyhG4PjbnTug51jerHd0G9L1/EB2L3+WeboHIbPZ7GsG73GOGuu6y/g7Nq9mTFOjeGzSu8Dh5tzHPO+W9x8AvYsZvY6LOj9lgWAHobjY9dggAEHB7BjYA/gWMIBOjiAArqhA9NhAO50AGDQAQwAAJ0BAABYAMAB4ADQ4LKgCrjQCDIYECQYLBgXiAxkHmj9t+UPZAWAAUCg9d+eP5AFABYAAAANwZmZmZmZmRnapGkzukjSYAAACxyAAQbHoAPGQgcDHXsGezAHjKUfBq677e+Zo4NlgQHbqfngDegdHbzn6AfHuL6dYXVdt9PdWsawZzC9D53FGucAx9DvQwcAy7jtcwC47gB4HdYBwAEABgAcCx0AYDCgA2AAAKCPAQDcAAWQUANkElRUGixcFwa4uIFAxgUyDS6GBd5X/bfnD1QFgAFAX/Xfnt9QFQAGAAAAwZmZmZmZmZmZMW3TdLFoExYABgsAAP2OA7gDAHAMe3I4YC0r4DrOXodgobN9JtMHfUevvkxnjdHPMd3bl7WrpN9r5hZx7xrwvsdcH6fGmO07sR9dH7M+t9t1dHusO2cM+9LtOuv2c+Z1y+1YO4bXMhig31p2jYOZY+hjD4yDwdGBAdYubnAzA8CCDgAA0A8AAzBgAQBwBgAAgBcAQDcAAAayAAkLMhKqBtUFiUaGBipGAxUWTQUeaP235Q9kAYAFQKD135Y/kAUAFgAAAA3MzMzMzMyMIG2SNO3oTBIA4ABwB4Bj0VkAxmIOHRjgOhgDAB0cvOBgBnc6hg9HHX230+fllpoBuH5gOjer0NddX8cNrH5ur2P6shArHVYHcLsYDscC6B0LABy7LGBwFgDoDMBi0Y8OCwccWIwO4ICFBQDQgQIXNBdkA8gSAS5ULDRcAhULgcqFxgLeV/23lzdUBYABQF/1354/UBUABgAAIAjBmZmZmZmZmRmdpmmXWSYJYAEG0MFygOkDBwC3DF4L6AB2B2Csd3zO6MWH62BHGd1mgDN7XTrXvzsMa/0fdkTNba3+6nqfvn0Ws3a7vvxsnzV3W1+93wmsW7wAGLq7j86M4bh30K3thULH0Zk13WB0AMvt0YHhuu46DHTbdWuZBYAD4GUxHGAAAAADBzoAAAagA4BuADodAFjAAdABACpkSG3AcsGlQVigMpAyFkHFQAKyQEICHmj9t+UPZAGABUCg9d+eP5AFABYAAABBjZmZmZmZmdEgaZu2SZMmbXQAAICDxWLWwQAA+g4WnQ8YA1j6dWemowNWZwE4HXSGo5Ou951zprvbeXc5twbWun5YXd9FvSxG9bdT0PWlOzr6YPqyuhnsAjozogMD52wOAMBicCwL6Gs6Hd3odAAYCxyAsQsAHQAOhzkAMACWxQFgkVwMLGBxkV2QDZChMtBJI4HKwgXeV/235w9UBYABQF/1354/UBUABgAAoKExMzMzMzMz4tEY2zRpV5mkGQAAHAAHgA76ARgAHcA46Ci6sYBuPqC70W+cuOVl5KP30bGgDDcfes0Epvfj1bd3M3Ifgzmv3/TRsf3s8lsd5s19MDJ9zRw32TOH3tXnDvqQDr0zZvuMPtbs3TCdfh83O6ODcTi6gT24fsuCrhvwstiXQV+Y4OjGLvTtHIDXYriDtZw+VFgAzAGgowMwCxbQFwDQAWAB0AzIJEjIIA9QCQIyVGioqCQVBBpkGh5o/bflD2QBgAVAoPXflj+QFQAGAAAAzMzMzMzMzIC0SZI2bZo2AcACL9A7AJz+wQAAduQAPh1YLB2dAzfgZXBrzOAwAJYb/fR+YIHpQwfHLx3nGHbdawd777luBrhFf3X0GRi41TucOQbYc2AXmIXDAAfcEgcGQIfBcToDgI6hAywvuwAAwMIBA4MOOgAgw6DJYFBBIhtAI2QNqgxVBRIaAwneV/235w9UBYABQF/1357fUBUABgAAgJmZmZmZmZnRGEHdNE3T5WwSAHQwLAAD4wA6mAOAA+gAYFhcP7YDsMzN6eDAwHU63Mw4u2UG4Kix9LOOeLt0oD7WVh+MTtRyfdfccf107It3azFMd3Q6+7mDrtP1OdC7GbL38Tk3V5bD2sXBGcN1rGFuO3sMOtCdcRhnigGgs3QMUAsdXKfTgYVlAYAOCwBMBwwd0AFgAWAcAEAHgAGJgQt1oIGFQL2oWLgXZBgkSCRoAR5o/WvPH6gCAAuAQOu/LX8gCwAsAAAAgoIzMzMzMzMagiRNm7Zt27QJwAEAwGAAAAALGLOgAwBcp9PBcc5g0QcLFuDK9L5wDOyC3gf9ZdbcMQvG4M7ODtAHHaavzjEWg8PigAMABvDuzbBAx+iGvgBAZ7BgAQ7WdeCcARxgjYEDADAAwx34AIABAgwJCRkNlwYN1ASZCoQFSYMGmYoET2dnUwAEAJ4BAAAAAABEsmw4BAAAAJgKgbwGw82tzqWs3lf9t+cPVAWAAUBf9d+eP1AVAAYAAADMzMzMzMyMxowGbdsmnW2Sxh4HYB0AwAGA7YCZrh9u0bsCCvQDx1lcx2Ad1prRHUfvtrtwvCAzu2ectb27XXCDudrjc2f2+rkX20mfjrM3xvQ5KdsZ4D7rY7dT3bLd2T59AQxkXv1Gh0/nMxw4+mfuYABWdzMcL4A9bsB2AOAYMbuAzlgwvQPALJ0DoAPALGAAsNANBQDAYbE04FIJkNEEiAosLJXBqqBhwBUA3lf9t+cPVAWAAUBf9d+eP1AVAAYAAICZmZmZmZmZmRkN0zbJmE3SAMACAAsYgAWLBXAOYw5jwAFjgbEAt0MH249dfcC6wZo9x5rTi9l9wYXtpp/tlNkZHYvOK3N9vRN93LxDPy+vzJUXCztTXqdjj8Nhb69Df9ea1We6T3f9dnBjGNBZDh83HGD7OvoxYAwFwILBjQ07Rzcd0IEOGDgAsOUAHACsNSyAAQdmAADoAFgAAB0ADAAYgAINLCxcrIo9UAWoDBeqqhpkZAlcJB5o/bflD2QFgAFAoPXflj+QBQAWAAAAwRGcmZmZmZkZmjZJmiSzScMBsABwABiwDMCB2WO4gw5Ht1gc5uCwGKzVsYDuvVm76A6fAXdeVzrcvgzmnelYmN7B6vp+9mOc7Tr0cRZwyo3rsAe9W+iLwVrWDHSAAX2g08HSdRZuAND1WQc4AJgdMwAcBgAAHaADAAacBYABQAegBEgSLrBILhAyMjIZJBcyKqjIyBYs3lf9t+c3VAWAAUBf9d+eP1AVAAYAAKAhODMzMzMzMyM4o2HSdHTRpA3AAAADQIcDMAYccAAdAMA6C1xekAN2Owsd78CtfjjAfNDZVf2cHLFqDVbnVPrOuOn0l0HQZ6Z3b5fF+Vg+Zhd3fvuHMR+Y6d1dvztLx9oxBu/ofObjTl+Krne7MHQMy1qY69OXDlQBdP0+Bvd2oDMsAmC5XgBgADocuwDAvIClAwboFgDAAdCxAAMAAB1ApwACGVRYAhYSGjSrucggsVgNFmQkqgXeV/23lzdUBYABQF/1357fUBUABgAAAAjOzMzMjODMjIYgTdOkTZukDTgADNABYA1wAA7MGswCcB2jn34dgMX18enQwXQAcPvudQvYsbOApR+uA9ZhoKNchx12zAL49Ouno/uMRb+Bziy20+nAAuiQjikDTEc/AOD0ARgGHAAOAANYOugAYAEAAAYAgAMAqwMHDDQaWMgYLLDIcBM0JCoYXAYwMgAOAAAAAAAAAAAAAAAAAAAAAAAAAAAAAAAAAAAAAAAAAAAAAAAAAAAAAAAAAAAAAAAAAAAAAAAAAAAAAAAAAAAAAAAAAAAAAAAAAAAAAAAAAAAAAAAAAAAAAAAAAAAAAAAAAAAAAAAAAAAAAAAAAAAAAAAAAAAAAAAAAAAAAAAAAAAAAAAAAAAAAAAAAAAAAAAAAAAAAAAAAAAAAAAAAAAAAAAAAAAAAAAAAAAA",
"D1": "data:audio/ogg;base64,T2dnUwACAAAAAAAAAAD4+nc4AAAAACYcVUMBHgF2b3JiaXMAAAAAAkSsAAAA+gAAf7sAAAB9AADJAU9nZ1MAAAAAAAAAAAAA+Pp3OAEAAACU1F4bDzv/////////////////fQN2b3JiaXMrAAAAWGlwaC5PcmcgbGliVm9yYmlzIEkgMjAxMjAyMDMgKE9tbmlwcmVzZW50KQAAAAABBXZvcmJpcyFCQ1YBAAABABRjVilmmVKSW4oZc5gxZxlj1FqKJYQUQiilc1Zbqym1mlrKucWcc86VYlIpRZlSUFuKGWNSKQYZUxJbaSGEFEIHoXMSW2mtpdhaajm2nHOtlVJOKaQYU4hK6JhSTCmkGFOKSuicc9A55pxTjEoINZVaU8kxhZRbSyl0TkIHqYTOUkuxdJBKByV0UDprOZUSUymdY1ZCarmlHFPKraaYc4yB0JBVAAABAMBAEBqyCgBQAAAQhqEoigKEhqwCADIAAATgKI7iKJIiOZJjORYQGrIKAAACABAAAMBwFEmRFMvRHE3SLM3SPFOWZVmWZVmWZVmWXdd1XSA0ZBUAAAEAQCgHGcUYEISUshIIDVkFACAAAACCKMMQA0JDVgEAAAEACFEeIeaho9577xFyHiHmHYPee+8htF456qGk3nvvvfcee++5995775FhXiHnoZPee+8RYhwZxZly3nvvIaScMeidg9577733nnPuOdfee++do95B6anU3nvvlZNeMemdo1577yXVHkLqpaTee++9995777333nvvvfeee++99957763n3mrvvffee++9995777333nvvvffee++9995774HQkFUAABAAAGEYNohxx6T32nthmCeGaeek95575ahnDHoKsfeee++9195777333nsgNGQVAAAIAAAhhBBSSCGFFFJIIYYYYsghhxyCCCqppKKKKqqooooqqiyjjDLKKJOMMsoso4466qjDzkIKKaTSSguttFRbby3VHoQQQgghhBBCCCGEEL73HggNWQUAgAAAMMYYY4xBCCGEEEJIKaWUYoopppgCQkNWAQCAAAACAAAALEmTNEdzPMdzPMdTPEd0REd0REeUREm0RE30RFE0RVW0Rd3UTd3UTV3VTdu1VVu2ZV3XXV3XZV3WZV3XdV3XdV3XdV3XdV23gdCQVQAACAAAYZBBBhmEEEJIIYWUUooxxhhzzjkgNGQVAAAIACAAAABAcRRHcRzJkSTJsizN8izPEjVTMzVTczVXc0VXdU3XdFXXdU3XdE1XdFXXdV1XdVXXdV3XdV3XNF3XdV3TdV3XdV3XdV3XdV0XCA1ZBQBIAADoOI7jOI7jOI7jOI4kAaEhqwAAGQAAAQAoiuI4juM4kiRJlqVZmuVZoiZqoqiKrukCoSGrAABAAAABAAAAAAAolqIpmqRpmqZZmqZpmqZpmqZpmqZpmqZpmqZpmqZpmqZpmqZpmqZpmqZpmqZpmqZpmqZpmqZpmqZpGhAasgoAkAAAUHEcx3Ecx5EcyZEcRwJCQ1YBADIAAAIAUAxHcRxHkizJkjTLsjRN80RRdE3VNF3TBEJDVgEAgAAAAgAAAAAAUCxJkzRN0zRJkzRJkzRN0zRH0zRN0zRN0zRN0zRN0zRN0zRN0zRN0zRN0zRN0zRN0zRN0yzLsizLsiwgNGQlABAFAAApq632YByBKJNWc2gQZRJz0RVDylHsKVIIKYi5RUwhBa22ijnFoMXaOYaQk9ZD6JRiEAKhISsEgNAMAIMjAZKmAZKmAQAAAAAAAIDkeYAnioDmiQAAAAAAAAAgeR6giR7giSIAAAAAAAAAAAAAAAAAAAAAAAAAAAAAAAAAAAAAAAAAAAAAAAAAAAAAAAAAAAAAAAAAAAAAAAAAAAAAAAAAAAAAAAAAAJLnAZ4pAp4oAgAAAAAAAIBmioAomoBomgAAAAAAAACgiSLgmSIgmiYAAAAAAAAAAAAAAAAAAAAAAAAAAAAAAAAAAAAAAAAAAAAAAAAAAAAAAAAAAAAAAAAAAAAAAAAAAAAAAAAAAAAAAAAAAJLnAZ4oAp5oAgAAAAAAAIAmioBomoAnmgAAAAAAAACgiSYgmiYgmiIAAAAAAAAAAAAAAAAAAAAAAAAAAAAAAAAAAAAAAAAAAAAAAAAAAAAAAAAAAAAAAAAAAAAAAAAAAAAAAAAAAAAAAAAAAAAAAAAAAAAAAAAAAAAAAAAAAAAAAAAAAAAAAAAAAAAAAAAAAAAAAAAAAAAAAAAAAAAAAAAAAAAAAAAAAAAAAAAAAAAAAAAAAAAAAAAAAAAAAAAAAAAAAAAAAAAAAAAAAAAAAAAAAAAAAAAAAAAAAAAAAAAAAAAAAAAAAAAAAAAAAAAAAAAAAAAAAAAAAAAAAAAAAAAAAAAAAAAAAAAAAAAAAAAAAAAAAAAAAAAAAAAAAAAAAAAAAAAAAAAAAAAAAAAAAAAAAAAAAAAAAAAAAAAAAAAAAAAAAAAAAAAAAAAAAAAAAAAAAAAAAAAAAAAAAAAAAAAAAAAAAAAAAAAAAAAAAAAAAAAAAAAAAAAAAAAAAAAAAAAAAAAAAAAAAAAAAAAAAAAAAAAAAAAAAAAAAAAAAAAAAAAAAAAAAAAAAAAAAAAAAAAAAAAAAAAAAAAAAAAAAAAAAAAAAAAAAAAAAAAAAAAAAAAAAAAAAAAAAAAAAAAAAAAAAAAAAAAAAAAAAAAAAAAAAAAAAAAAAAAAAAAAAAAAAAAAAAAAAAAAAAAAAAAAAAAAAAAAAAAAAAAAAAAAAAAAAAAAAAAAAAAAAAAAAAAAAAAAAAAAAAAAAAAAAAAAAAAAAAAAAAAAAAAAAAAAAAAAAAAAAAAAAAAAAAAAAAAAAAAAAAAAAAAAAAAAAAAAAAAAAAAAAAAAAAAAAAAAAAAAAAAAAAAAAAAAAAAAAIAAAIAABwCAAAuh0JAVAUCcAIDBcSwLAAAcSdI0AABwJEnTAADA0jRRBAAATdNEEQAAAAAAAAAAAAAAAAAAAAAAAAAAAAAAAAAAAAAAAAAAAAAAAAAAAAAAAAAAAAAAAAAAAAAAAAAAAAAAAAAAAABAAADAgAMAQIAJZaDQkJUAQBQAgEFxNA04jqYBR9I0YGmeB/A8gCgCTBGgqgBAAABAgQMAQIANmhKLAxQashIAiAIAMDiKZWmaKJIkTfM0USRJmuZ5okjTPM/zTBOe53mmCVEURdOEKIqiacI0TVNVgWmqqgAAgAIHAIAAGzQlFgcoNGQlABASAGBwHMvyPFH0PFE0TVVlWZrmeaIoiqapqq7LkjTN80RRFE1TVV2Xpmma54miKJqmqrouNM3zRNE0VVVVXReeJ4qmaZqq6rquC88TRdM0TVV1XdeFKIqiaZqmqrquLANRNE3TVFXXlWUgiqapqq4ry7IMRNE0VdV1XVmWgWmqqqq6rizbNkBVVdV1Zdm2AarqurIsy7YNUFXXlWVZtm2A67qyLNu2bQNwXVm2bdsWAABw4AAAEGAEnWRUWYSNJlx4AAoNWREARAEAAMYwpZhShikJIYXQKCYhpBAyKSWllEoFIZWSSqkgpJJSKRmllFJLKYOQSmmlZBBSKamUAgDADhwAwA4shEJDVgIAeQAAhDEIMcaYcxIhpRhzzjmJkFKMOeecZIwx55xzTkrJGGPOOSeldM4555yTUjrnnHPOSSmdc845CKWUUjrnHIRSSikhhNBBKaWUDjoHnQAAoAIHAIAAG0U2JxgJKjRkJQCQCgBgcBzL0jRNE0XT1CRJ0zzP80xRNTVJ0jTP8zzRVFWe53miKIqmqao8z/NEURRNU1W5riiKpmmqquuSZVEURdNUVdeFaZqmqrquK8M0TVNVXdd1YduqqqquLMuwbdVUVdeVZeC6rivLsg1k13VlWbYFAIAnOAAAFdiwOsJJ0VhgoSErAYAMAADCGIMUQggphBBSCCGklEJIAADAgAMAQIAJZaDQkJUAQBQAAGCMpRhrbRijWGutiSNaa621llZrrbXWGmmntdbaaqy11lprrKXWWmuttdZaa6211lprLQBAd8IBQPfBBk2JxQEKDVkJAKQCAADGKOUchJJSqhBizDkpJaVUIcSYc1JSa61mjDkIKaWWWtCYYxBSaq21mlLnpKTWYmo1pc5JSa3F2GqupZSSWmst1dhLKaGl1mKtudZYSkotxVRbjjWVVlqLMcaac2sptRRbrbUG11KJKcYCADAbHAAgEmxYHeGkaCyw0JCVAEBIAABijFKMOecchBBCKJVSijHnHIQQQgilUkox5pxzEEIIoWSMMeecgxBCCCGUUjLGnHMQQgghhFJK55xzDkIIIYRQSumcc85BCCGEEFJJnXPOOQghhBBCKSWlzjkHIYQQQkglpRRCCCGEEEIIJZWUQgghhBBCCCWlklIIIYQQQgghpJJSSimEEEIIIYSSUkophVJKCCGEkEpKKaUQQgghhBBSSimlVEoIIYQQQkkppZRSCiGEEEIoAADgwAEAIMAIOsmosggbTbjwABQashIAiAIAQIhzzkmriVCMOWk9Uww6abV3yhnEIMVMOaQYpNo5yZhyEkNqIWROWok5pRJKjD3YXGMNAgAAEAQABJgAAgMEBaMQBAhjAACCEJkhEgqrYIFBGTQ4zAOAB4gIiQAgMUHR6sIF6GIAF+jCXQ4IQRAEQRAWDUABEuDACW7whDd4ghs4gY6ipA4EAAAAAMACAD4AABAKICKimauwuMDI0Njg6PD4ABEAAAAAAFIA+AAAQEKAiIhmrsLiAiNDY4Ojw+MDJAAAEEAAAAAAAAQQgICAAAAAAABAAAAAgIBPZ2dTAACAjQAAAAAAAPj6dzgCAAAASBBRYhU+Ov8D8+7j0t3d3uPo6+fd0NfEx8kcT+sweDyt/eAHAMAqKIoIAFCiK5JVICMRCAyQIMlkEm1FkiRJBGrs57n4V47dYQV3fSuvAwcO3H/lf+lAACxZqw++ZK0++AcAoIqqBQDI21CkWIYEIhBJAUkmiQZBC7Pdat5yYnLn32zOFtTN/VizMbdb1TEGeQF6+qXj1ozZBuqEG4G09IuHbTAmG6gTvgjkjyB5NLAudZEVpaJSVVVVVZWzSdIaNeKwIlYQTxFFraggFsVDTRKoqEvUrlK1SlZURhmVOkJF7cqoEJlsGk1oskQrQiNnVJokjez49fONEg3RRMjmbOQR+d2iLGRWZykSxlPlrPAs1SR5hL+r7eIOMfORn0/Cmfq1mR/DQjM/xTarYZj8s6UdafPQiseq2OnUrTfX7GX0ckdy81q9O/8VbalUEmxElmGwrCSRpiZdaiVISm3dyxUayY6R8HJjMlYxaiwfxtp0w3ido29j25pMRJ7GGsd3bFjru0Z1Il0SG49hU9EYXFfgQgb+6g3LqbTqTsBCKSHn9RvXoyy9nJg+UEoouV2KnjixWNErpaqqXJVSRZIGIWfONhoaQmTIihWiaojQRprJ5kgiN0WkK2UtlmnOSCrth7MMv5RbB1IPIilQbl/6Rh3ZOjO5Ee1EAfg9HFPBDT1RNB/yRJHn1a5neSLlUSgDqVM0HkoUJGw/mF9/+ePGvGPRHStv5N8+3+6Gb0R2f5joK23O0Kk5ffc6Rqyy0thk1XEFd7T9ysN492jSOySVDvRHkUqqMEHVnrKBdEy4PjhP71jXcnJmmCj6vGNFxLDyfLkywvDWGKKBLCZskxAhaRJiJKAGZADeCs7rOQ1fu4MT7ygSO1rBeTmlw9fGcOMdTULD69pUxInVtFdVVbarqiraNgG1sggyQEjo9eiqaNPcpJGGSCOsMxGr+cisFAuaS+WXUqAif1onYcU0RE3tMd7NoLRA4vY7Rl8ezeQTqUdBgJ5+E1SqqBTJ08f5os22tTM3DUJFI0ovqunHbmL429lJtHVSKe9wdI30bEfRK+XpTF0bd0zVzjSchR+rjTpbJEK6smEcfvswWgkNnR7BHokbsVzMqhNaQntYD9dDenf2Dg291Y7n01NI+3LuV0ec87Tyw4bqWpc8erCKt2KhErhYuGABHhvux6ON7hbgVIoJpWVsuB2vNnoswKkUA7B8QKuPIpVeVVVVVVVVNGkDVWsXIIWNUMuHCkq1JFEqK4tUXWZGRIwqFZqhHSLPDprSCBUezwhAQbVydGQZJ8tFbW/qsHRq9ZJuGN0XPAEhSWnzWylf1mk2GRZ+76mI7bHV0e3f1abvr9czW4/pRJzdl1Lui8cfpd4hazvFNOkt72So4Y1JEt4Djky9CWSBKw+WjK5V3ZavorKLzfyY3Gj3t3lbcWI078ftLK5uv/e7LOWurt+xOCI/STmsO5MhLsPKgW0WBgsqyFwePD69Xv09VcH1DVFGrtcEj0+vR39PU0j1NKKMUv/cv1SKSkoN9SqlqoqRFXPRNA3K2gEyhPxqqEyijErVjIh1XNDmrHB9U2GFp8xEZC1nbZO89BNht2hLt/fEh/u3QPGVWmrsNBqihcYDYC+qAlRaTXjJjoNMT5/1SvHJqKN9TJ3r83pKHw630qrnlY+tTjfbOp4qqVQdqV0yilovKtZ4d8nvN71KbmIEmhXcyCUN95IXq4gluYzoXRaud3aDdk2sNO5HNyqp4bI0KUHFgtFcCaj+Gh62zzyqukHcxoxVqpCx4eH47KOqE3AaW2qpV3+fooykpOulV1VVsapytm1DRS0hkJEgyYXsJzvGUYrISIrqMnuyTxkiBXqiXgSnprl9zfe78rlUT6GiVFtJpKS0GylUeLLZ0ws20ipUtF47jgOTXyItAPLu8NYukHalicnL2NpyXd6vhDW9sgJ4BNaGvB6/a52Z/FF+93Kk9uTcRE197KvxZOfxDtIm5ElHEUlXJXq3iYsYTFzXzNIwQluBHGNJtAvNJoIB0UgesTJRfSJrQChyhQxkDRYlLNAyAL7qXddn3qI50eotpkViqZeufpftnZdqdtT6KWypufzrpShSilKJ9apYxVxVVTZNRE0YJxCNBoi2aSYbo07KEJnVlZ2eXBkaFeKSVJOtkeq35a+JVyzPNDVrS4/bt6Ue5U2fa2HicgjlWmsa82zsxJi5g5Xy5C2shzR+g0ytfhtpeUJKKoBQUtqFGqPUdov+L6MjSuN+PX1Fzq9vnM5kt9g7nsmJEFJRO7yO1GF0gAsDQxN6gTTQW9HQ8vsIwQWVWjyCy912v8tpsCriLetCOlJxQUs0l6ByUZEMoFEBXtqdTh/jdY2NEhd0ID/aHc+vfjnNnjS9jWuIcr38unRdXIqUuKqqilXFcrZJQ46sxSJQOVKitMuccpKsbJfRJNsu00jTFblCNEd1QcRHxaNRzUakgjXtaqlKqiVKG6l7tOP0pVAVtBOBjHtXngb5w6ZbGmO2Z/HK2s4p3HHktBmcGb+iu2wqECjP/MLmRGySdi3p8GTcVuq3PKw/VcMEbbqk4D03hvnUuFJHdpHafOVPFUgMFo0Md7VJHnD3IgHbGORUV6IN10Al22pAjiWT9zhKmSWZnxouFywMCIMFPtt9PB770dXqWr3NmxTEjWu1j8dzv3SzQNx4k5FC9fXtujhdvdLQqypWVVW5bNpQRv+dcWCURaSIK81GrOmoq0pUVvSMR8rlyMjoRE1QZOholK5AA0ze1S5IFdog3ffJVKq0QolAPWyu2w8A2qQKhiczJCiyAUp2R7qzY6zjr0ibUWk8igAgCJ6FGu9VPc72i66CjU7vVCSZmLd957/bIbtin1uLAqstWP5IyyyJnKiwwFG9VzQ4brV0vYRrH4YhyLd4zIukyfXtxZPtGleKcuQaaZSWjxBIdGCbAVQMRVgCWA2e2V3XZ7pUsaMJC9NWGGPe2Z2O+3CcosXEFs803oAwf326LolTxLtYKVdVuYpSuSJpQocD4wBCSWi6utpLhAoZZZ9uZU9l5Z6EEGrGWZSZ6UGVIJVqYkw0G0pUpA2OBX2j0CsKYjtP8yo/KvIQAOozVDtDlf4UlbmlqAchCkUJSxqlm6iAAsHzmi3EWEvXYcaTr+xrcDKNx5FysopjdPHXxrvPsv3dMLXpX5KN7JcMKSdovyygdbJnsezJOp8eTCb3m7GpmBHqSIrW41iO4mVNWgUsI6HvtWd8pA2KAY3BpbpgWFCxUGkAftndlkdeVvEGfZlKlSFtfNld1ue4neLEMYwMjG8vXd91Zar0qorFqqqKJklYfLPOL/MlXxEp62X09OknKiKjqJQU/RTd3jIkKhaL1ULjqoHmo5RmCu6EVIpK2gTe9WAgKNl1ozc7rVApQRur82JX/cWYeDintL41qkBVtYI2RUER6bWOaTyJa/TG8FLH72ECtwKEZxtuaVtr9XwaTMy2ltqSWgrCM6PNbKazj/Y5+UxljWKuY7JVuC9pBFLAS8JoaXqHi4U6XYwUUm2GYL1aEQkjaiOLGjI1NxOprUGOBlp+ATK2gzFAYkGmyn7ZPY5b3x51A40ZlwmOcNndLs943OIJFIYCAW431a5opotHrOhVsapyVRWdach/ict1JQIKIaPyouXVSzvBq7hK1gtNkxzZlilDzSmiXE2dhV0dswjSLWwJpSFyRTG1iLmZl4lBOwJVCUqReOc6q6lSHgUIHrewEqGkCkUbFBppPwOKol2AFhcolLTl6ZUDmwVEAS2YNd3BTTwkxux9TFwi33S3q22X8DhSNK6ooi6qkHKYB0uobw2GfS4av0qkyBpXDOGqSydZTVRs1u1x60BbnYKI+8QDrWHNq0Aalc6gsgwkkLAkAJ7ZfVzOfdziJqq4Yi04YbN7u17ycqtTKRFSrVCH203X166I09OrqspkVdGVSRoal+uXKAIiUuTSJXFxLpZBKouKyCYragpje1F0RzKMAx7NqlKpB7Hun2qVekQjSUtFpVJIPSqV0EypBTRQFRU0Q2wtQ67sb8/1C/0E1AOQEjFbXBSkWlURjkV5sLJW5ZlAgPN4utnGac7mar6GNIZcDkr1t7RmdBiBzWsxJMPkDaoOx9ZDtqhctWKMOu8+rYqgTSLBoq3HCF400UFYl0biUq9/BEmAy0KiIgjIoJIBftm9XM9p+9QNIEnS4FJ7vZ7D9VMnAqBIoXq7aepqJEUXa0pSVVWVTZaL0TYNFl1nAYhIsuwTFSEi03YZVUnpKIkyl0UZxqEs0lRR5Fn1dIe0LQiqWqkHi2JJIY8CqYCRl54dkM05v7r1DV/NRxUQjrGFrSBQKWhVUoDyKIIsqEVuQS56Dethc02ufCffXp+R6qa3iNF/o0LMb9ud6phXtlKYtKy8HqBxFzJCQF7UNc/NWXIXTW7XfQF6QjAkaiIzJHAllEygauANmczIEBIWXJ7Z/bhu9bKKGwWMLAcuu6/rkY9T3BgwqhQ4N0VXpcvSTKmqKlZVFYuZBsts2oCAUFSjqtlOo6FioblRJVKZF48iRYg2zw6x9dtxpYjSTLW+werQ9LNR5K7oeGsbLwaAoB0ta6VjYZWiKjRXgO01U2tzsgJIOwo3zOlHT4HhfbSbtPzh6eHdYsvlVzCSl2puJrRdCctAbXXDWOqj2QnrWtwFv3TvZs7uPmGgMaqMWI1b1YFttW2gcm9KYJVlujaeXFA3UbMmyqhIhHFVNSPLLPi5CwvZaiAQftr9471e02lOAnCSJCjV/nqtZzjViQIQpFLV1Y8+4kpcVVXFilVlZtIGzygo+HXZlZkTNJp/vWSaabAqNClSimdQeICikBbaCkYUQOMJCtoAG8lGNAGeIOpDWe/luYSNlVidWke1MwFVlUeAZAxbdHV//ee9k/Si3SGlkR/KaYz88eOTZNJmLxPT7FB1g9ol5JFTFhMhQ2/JG1KCUbvx6+A+BISGsCRuuhAtYzVckyKDLolYCYYMCwsNU9irIDdQUWEFAF7Z/X6ZaurqBAAAk92v81xDVyfJAMUy7LOpzFSyqqqqWMUiyzZN0GxTACe2qUpV2qVEO1V4liehEJk0gnVF+5ME6RS56cPDtBYoFXmmnSY0KUU7KIVKaUdpCSAFMfqlu3r7oLdu5H0O/DlhOwWIyDQEYalTnW0Drckey7FlyXac3//hTsz2HdxVTmtiV2czpEib8diQ6CnWsZ9SrQ5VBGyQDMtmcDULUiQaVmsIZFhIF2x3SCSNVS2ZRaOKii4uAwgNAioVFw0e2f1+GmbqYgPDSdFkmU52f87TSlNtkBghoiwU8ei6pIuTWFIVK1flXJVpkvOrFj6crHO2FnhUVVAKjQqqBYpQeTxLkYCqaFfKg9wSKEE9Un1SnXGfFGgJIhWkWqR2rFkRT6qKcEd2/tH2DJqeIy6m6f7z1BMlk93G2Tnb5bI8peieDd2tvqjFlVrVmXLhztYeKh+U5J+NlJXbMWEcEVCii1hYCbJkDDK0BaIFaPOrWkNbKg190LLZEStUVAK1kfVag0HTyGhkGgBPZ2dTAACAdQEAAAAAAPj6dzgDAAAA/qzP9h2IVkEzMS4yLzB7q6XJqcLPosnNoKzN0aKu1aTIn57Y/b2WJ2QFgAFAYvfX2p7QFQAGAFE8kx7L5RxNk2SmSTvShOVSRjjW2eWGAPKEAN9S2l8CCtWiKIWSQp6ptIMKQaWT1z+JAim0ynfg1lrKhTzGun2TVq6rqEpUK1d4ty/Cy46Zl4USFnipGsci0uVGhQyWRoMExgIZMgvBJUBC4JiwGFCREbie2P1jLW+oBgANgMTu77W8oSoADACMNBJrRCNm0iZsAgBo2iYMwEDyVitIUVQLWmgi95agHQCAgNIOe9wIGCwoIldYSGgkLEgEWJBcBmRQKyxwVWhkAJ7Y/WMtT6gKAAOAxO4fa3lDVQAYAJjQKAfAJGnSAAADMAETAAACGqiAFqjJlRsasOXAvUhQLZAgyzAgIyMTECTIvtj9aysfqAoAA4DE7h9reUNVABgAGDAMAABpkiQAAAAA0AQAwECjQUKCheVioYJBgkoGvtj9aysfqAoAA4DF7l9b+UBVABgAAAAAAwBJm6YBAAAAgAYAYIEFSSbAEHBpEFgwAL7Y/WsrH6gKAAOAxe5fW/lAVQAYAAAAAAAAbds0AAAAAAAGAAAJC5UEYUBGhQy+2P1rKx+oCgADgMbuv718oCoADAAAAAAAgDZp2gAAADAIGwCgYoB1QeZSERAwXFwIAN7Y/beXD1QFgAHAYvevrXygKgAMAAAAAACANGnSAAAABAAAAMCFkUC2gKbBQhYA3tj9t5cPVAWAAUBj999ePlAVAAYAAAAAAECbNEEAAAAAhgkAqFBpcMFlIGMguAgAPoj9t+cPVAWAAcAg9t+e31AVAAYAAAANaMzMzMwI6rRJkzRJk7ZpExYAGAAAgEU/YAAALLoOOkAHcLjpQAc69gC4A4Cxy3yAA6ADZQCDEwyWowPAMgCAwwCADgDAAh8AAFiAurgIgQHVAkYDMg0N2gWVigGLBQEhgasB/mf9t+UPZAWAAUCg9d+WP5AFABYAAABBwZmZmZmZGUFBmyZJ0tEkaaIDAAYAiznQAaAPHRhYBQP65fD2BWYo6HC39AGrw7p1tpwO8DHjw22HM/Q7AHR2jmX2huH6Hr3fjr0b5VhugOVgWHMOdH05mHNwWHRjGPQ7q+vGYmdZ+hwMAjoAOtcBAFiHgQVwADAABxbQAaBwNVAbLkgEGVwEDcFFhQbZJVMNUCEDHmj9t+cPZAGABcCf9d+WP5AFABYAAAANDY2ZmZmZmRmStmnSNE3TJh0AAAsADgCsmcN0sMfquH4A2FNwW4yOYTuA6Q4LzHL36hx9nF290xkGzoexvbtz3TDUvWaH3evWgOtGR2fRLRyM0w/ca1gOBxZnFLYvgIXDHgvowEKnAwAAfQBAdwBgdTA6BwAAg7UICS4kEgikBgQDVkVlsCyQ0TS4EFwA3lf9t+cPVAWAAUBf9d+eP1AVAAYAACCoMTMzMzMzM4Kjj4ZtktmkSZLAAYAOAAxwAAADAPoCfTrAnp0DTjj20mEcoOt7ZvsybJ/egQ66XZ3R+WDR7efOOo5+1Ymx7h34wHVwjrl5r3d7Z7F6r7Pdop83M8fodhmzfTtzHI47B9aZDmBqcEyfvYXr3WDpBgOOMxwG6DrLAsBgDusAsMDBAl0AAzoAoANgWADcdhYA4MACAAOogIWGKgGDClkmCR6hQnl+geBCzWAAHmj9t+cPZAWAAUCg9d+eP5AFABYAAABBQY2ZmZmZmRndtE3TNJlJmoDOgKMDgAUYsB28nc4AcP12sN2xuGWAsQyAs31XHJ2X3sEOpm9H7WC88DqznQ5Ov647QIdZznQG17Hv6DN7+w6DA+sFSwAfnOswAAOm4zoD98EAgBMMYAcAHQNuAK8BYA4AgAV0ygEAAAcgBGhIGBgu0FQQCQZoWBVotCuDdkHiAt5X/bfnD1QFgAFAX/Xfnt9QFQAGAAAAzMzMzMzMzMyMTtK0I8umCQAsAPSjO8CADmDg4ODgDHiHAXkzlgEGAG7cDX338Dm9W2Pqur069Cuw03f3YLi9Wwb2tnNs73RL7z2Hwk6fDuug75hi4d0AAzo77OgBaw46zipj9HFDR8edM4xF2X6Gzn7cAIALAEZnweCAsXRA140FABgAABzAsB0ABoCzAAAWAADQARYAFQgDAwtCBUaABvMZFcgqGSokZBUN3lf9t+cPVAWAAUBf9d+eP1AVAAYAAACNmZmZmZmZGcEZ3TZJMmabNABrAQA4MBzg4ECAgY4OgN7RDawPt3c+bqd82Fsd9Jn7QIe9W0p3c87c2Y9l53Dz0TNj7p09cG6MSTelZW+HvZd5P/oaOtQ5hZe+5Q7uFPq81rteS99+N/DBLjmLV1+mQ3dz91kHY24BpovhvDoz1rB97ABeQAcYHAdAxwJLBwDjcAALBgA6AA4AwALAAjpAB+gAwIKBCs3FBSFjgYGMlaEyYEBCoEEGHmj9t+cPZAWAAUCg9d+WP5AFABYAAAAMZmZmZmZmNEzbNk3bzCSNAwB0ALCpgdGBfhYsDnQLA3ZBumPRx4sbB7jPGhwdszd0fYHOOUxnzE6HQ/Q+9Ju50kef49x1L+zAgL21WAs6OsDqM/2cAqBbdHAsAN2A7jgOdADYwQFYx4ADBwAsCwDoOA4GgHNgwIJAxUBokCBcGlioGhoaDAYIGBIM3lf9t+cPVAWAAUBf9d+e31AVAAYAACAIwZmZmZmZmZkR1EmSJCNtkgQGQAe3wBJ84INuuA4Y86k1H90AsIObfpgDVofpwgS9M+ZwdH3N2D7DQpkP99ZNGYPXoutd/52ltpPRT+92785Uh3NsL5fuvNW7vePT3WB3OEynW+i696zAcjDou7pZ4M6rQz9YbgOwAGDdWXQA6NilH1isjgUAMEcH6AAAAKYDgO0A4AAOAIaBA+AAABIyFi4XLlwBmkBCByPAsiAjWVgA3lf9t+cPVAWAAUBf9d+e31AVAAYAACCImZmZmZmZmZkxaZq5yqYNAA4AcLgFDgAAdA7A0Dv62HMznOVwdG73yrBreWcW2/X+gcEMnDP9tnPTj13YbjkY26e/Dk76zbw3sJ9ZZ/7M3Fu971qDj3FmObeFPosRe8Z6z81nueOmj9F1AJ2dzgDX6QDDcDq3OAv0gV0AGMAsnQMAtnMsCwN3gIVBB3QAFgB9MNABC2CBDgAA7AIAAB2LJIAIGAy4aGTIGFhoLKBpkMiQkJAYAB5o/bfnD2QBgAVAoPXflj+QFQAGAAAAQQ3BmZmZmZkZDdM2bZu0bdMEAAPAAmBgAAAMwN2AD3aO6R2d1W8XXXcD2NVvGXQOw30WH5ahxrDLdf0FnFq7zIDlsJYeONyc45jpOjd7AGD2wILeb+kA0AOOtQwGAMANAGAP4FhwgAUHsEA3AHQA4AAABgAMQEWWweWiCrjQCDIkELgYGBiIDGQeaP235Q9kAYAFQKD1354/kAUAFgAAgJmZmZmZGcGZoU2aJklHkjQYAADQARYAYIEDOgMABp2BsdDBDBx7BnswgLF0GLju9Pc4WCyAgdNPzeIdoKODftAPjnF9O47tOrP63VoY9oxu+jtgwTgHuM7pPqMDgGXc9gkAjusAusO6BcChwwIWOmB1AAZ0AAwAAPQxAIAboAASasBFgopKA41rDXBxA4EnINPgYlgA3lf9t+cPVAWAAUBf9d+eP1AVAAYAAADBmZmZmZmZGY0ZkzRtF4s2YQELAwAA0O84gDsAL+D2hj050IFlXYfrOJ/rECx0dibRh+s7elmmWGOmn2N4a+1aStxr5rYT9y7GeueY6+PUGLN9J/aj62PW3W7XrW6P9bk7Bvui7zrcfs68brkdOzuG1zIYoN/CrnEwcwydBcYNBgdgoFsLN7iZAWABHQAA6AeAATpgsQYA4AAMAAZ0AwBgICNQsSAjJWhQXZBoZGigYjRQYdFUAN5X/bfnD1QFgAFAX/Xfnj9QFQAGAAAgODMzMzMzMzMjOBokadpVJkkAcACAAwcAAOAMgAFw4A4Ax3Y6pS9wYzHX6WDHwHUwBnCDbnCHl+MwM7jTVx8+5k6d3neLPi/3Tc1YFvfesca6WcX1ddf3jgusfvf5XL8xfVlHrHTjVjeOMbeL4XBuAXTcgumAY/csYHC7C04/6N0ALBb9TLcs3II7WHZ0sDhgYQHAAQdY6MACLOwBABwAWAA+KACyAWSJABcqbaHhkhGoMFgIWuVCY6ECHmj9t+UPZAGABUCg9d+eP5AFABYAAAAIzszMzMzMjIZNkqZtmtEkGEAHAGDgAMAy6BbQAewCYBkfRi+W6x2WNToZ4MwiuL4dsNZ/GNHHWr2j97HdArud5bbPcqe+ujuBdfACYOjc6mA4zqBb26GjA5g13QAAcIsFcB0A6JZuLQMAdABYDAcYAADAwIEOwACqClmCAQsqlwbBgIxFUJGALJAAHmj9t+UPZAGABUCg9d+WP5AFABYAAABBjZmZmZmZmdEgaZO2SZMmTXQAAICDxWLWLQYA0Hew6BwYA1i67oyODlidhWU4HXSmQx/Xt3dzznS35t0159bAHtcPq/Rd1MuC6tMp6NvRHR196NOX1c1gFx2YER0YOGwOHQAsBseyAHvT6ehGBwCMBY45MBY6AAzA4TAHAAbAsqADWCQXAwtYXGQXZANkFwx00kigssAA3lf9t+cPVAWAAUBf9d+eP1AVAAYAAKAxMzMzMzMzIx6NsU2TdpVJmgEAwAEA4IADQAf9AAyADmAcdBTdWEA3n4PuRr9B3NIZ+eidjgVruPnQayYwvR+vvr2bkfsYzHn95nd0bD+7/FaHeXMfjExfM8dN9nYOvavPHfQhHdv7GKPP6GPZu2E6/T5u+owOxuHoBvbg+hkLum5AZ7EvY/SFCdCNBX37ADCvwuCA5fShwgJgDgAdHYBZsIAOANABYAHQDMgkSMggD1AJAjJUaKioJBUEGmQaHmj9t+UPZAGABUCg9d+WP5AVAAYAAADMzMzMzMzMgLRJmjZtmjYBwAIv0DsAnP7BAAB23AF8OozF0tE5cANeBrfGDA4DYLnRT+8HFsx0dHD80nGOYde9dpi991w3A9yivzr6DAzc6h3OHAPsObALzMJhgANuiQMDoMPgOJ0BQMfQAZaXXQAAYOGAgUEHHRiADIMmg0EFqWIAjZA1qDJUFUhoDCTeV/235w9UBYABQF/1357fUBUABgAAgJmZmZmZmZnRGEHdNE3TrGwSAHQwLAAD4wC9gzkAOIAOAIbF9WM7AMvcnA4ODFx3HW5mnN0yA3DUa+lnHfF26UB9fGwZRCdqub4rd1w/Hfvi3V0M0x2dzn7uoOt0fQ7oZsjex+fcXFkOawsHZwzXsYa5xR6DDnRnHMaZYgDoLB0D1EIH1+l0YGFZAKDDAgDTAUMHdABYABgHANABYEBi4EIdaGAhUG+wcC/IkDBIkEjQAh5o/WvPH6gCAAuAQOu/LX8gCwAsAAAAgoIzMzMzMzMagiRNm7Zt27QJwAEAwGAAAAALGLOgAwBcp9PBcc5g0QcLFuDK9L5wDOyC3gf9ZdbcMQvG4M7OZ4A+6DB94c5YDA6LAw4AGMC7N8MCHaMb+gIAncGCBThY14FzBnCANQYOAMAADHfgAwAGCDAkJGQ0XGQ0UBNkKsgsSBo0yFQkAE9nZ1MABACeAQAAAAAA+Pp3OAQAAAA9HiJOBsPNrs6lq95X/bfnD1QFgAFAX/Xfnj9QFQAGAAAAzMzMzMzMjMaMBm3bJp1tksYeB2AdAMABgO2Ama4fbtG7Agr0A8dZXMdgHdaa0R1H77a7cLwgM7tnnLW9u11wg7na43Nn9vq5F9tJn46zN8b0OSnbGeA+62O3U92y3dk+fQEMZF79RodP5zMcOPpn7mAAVnczHC+APW7AdgDgGDG7gM5YML0DwCydA6ADwCxgALDQDQUAwGGxNOBSCZDRBIgKLCyVwaqgYcAVAN5X/bfnD1QFgAFAX/Xfnj9QFQAGAACAmZmZmZmZmZkZDdM2yZhN0gDAAgALGIAFiwVwDmMOY8ABA5ixALdDB9uPXX3AusGy51hOL2b3BZ9ju+lnO2V2Rsei88p8+nqdPm46+nl5Za68WNiZ8jodexwOe3sd+rvWrD7Tfbrrt2PcGAZ0lsPH4QDb19GPwRhjC4AFg2PDztFNB3SgAwYOAGw5AAcAaw0LYMCBGQAAOgAAsEAHAAMABqBAAwsLF6tiD1QBKsOFqqoGGVkCFwkeaP235Q9kBYABQKD135Y/kAUAFgAAAMERnJmZmZmZGZo2SZoks0nDAbAAcAAYsAzAgdljuIMOR7dYHObgsBis1bGA7r1Zu+gOnwF3Xp/S4fZlMO9Mx8L0DlbX97Mf42zXoY+zgFNuXIc96N1CXwzWsmagAwzoA50Olq6zcAOArs86wAHA7JgB4DAAAOgAHQAw4CwADAA6FCBAknCBRXKBkJGRySC5kFFBRUa2YAHeV/235zdUBYABQF/1354/UBUABgAAoCE4MzMzMzMzIzijYdJ0dNGkDcAAAANAhwMwBhxwAB0AwDoLXF6QA3Y7Cx3vwK1+OMB80NlV/ZwcsWoNVudU+s646fSXQdBnpndvl8X5WD5mF3d++4cxH5jp3V2/O0vH2jEG7+h85uNOX4qud7swdAzLWpjr05cOVAF0/T4G93agMywCYLleAGAAOhy7AMC8gKUDBugWAMAB0LEAAwAAHUCnAAIZVFgCFhIaNKu5yCCxWA0WZCSqBd5X/beXN1QFgAFAX/Xfnt9QFQAGAAAACM7MzMyM4MyMhiBN06RNm6QNOAAM0AFgDXAADswazAJwHaOffh2AxfXx6dDBdABw++51C9ixs4ClH64D1mGgo1yHHXbMAvj066ej+4xFv4HOLLbT6cAC6JCOKQNMRz8A4PQBGAYcAA4AA1g66ABgAQAABgCAAwCrAwcMNBpYyBgssMhwEzQkKhhcBjAyAA4AAAAAAAAAAAAAAAAAAAAAAAAAAAAAAAAAAAAAAAAAAAAAAAAAAAAAAAAAAAAAAAAAAAAAAAAAAAAAAAAAAAAAAAAAAAAAAAAAAAAAAAAAAAAAAAAAAAAAAAAAAAAAAAAAAAAAAAAAAAAAAAAAAAAAAAAAAAAAAAAAAAAAAAAAAAAAAAAAAAAAAAAAAAAAAAAAAAAAAAAAAAAAAAAAAAAAAAAAAAAAAAAAAA==",
"Eb1": "data:audio/ogg;base64,T2dnUwACAAAAAAAAAABd2nw4AAAAADbNcp8BHgF2b3JiaXMAAAAAAkSsAAAA+gAAf7sAAAB9AADJAU9nZ1MAAAAAAAAAAAAAXdp8OAEAAACzLtSsDzv/////////////////fQN2b3JiaXMrAAAAWGlwaC5PcmcgbGliVm9yYmlzIEkgMjAxMjAyMDMgKE9tbmlwcmVzZW50KQAAAAABBXZvcmJpcyFCQ1YBAAABABRjVilmmVKSW4oZc5gxZxlj1FqKJYQUQiilc1Zbqym1mlrKucWcc86VYlIpRZlSUFuKGWNSKQYZUxJbaSGEFEIHoXMSW2mtpdhaajm2nHOtlVJOKaQYU4hK6JhSTCmkGFOKSuicc9A55pxTjEoINZVaU8kxhZRbSyl0TkIHqYTOUkuxdJBKByV0UDprOZUSUymdY1ZCarmlHFPKraaYc4yB0JBVAAABAMBAEBqyCgBQAAAQhqEoigKEhqwCADIAAATgKI7iKJIiOZJjORYQGrIKAAACABAAAMBwFEmRFMvRHE3SLM3SPFOWZVmWZVmWZVmWXdd1XSA0ZBUAAAEAQCgHGcUYEISUshIIDVkFACAAAACCKMMQA0JDVgEAAAEACFEeIeaho9577xFyHiHmHYPee+8htF456qGk3nvvvfcee++5995775FhXiHnoZPee+8RYhwZxZly3nvvIaScMeidg9577733nnPuOdfee++do95B6anU3nvvlZNeMemdo1577yXVHkLqpaTee++9995777333nvvvfeee++99957763n3mrvvffee++9995777333nvvvffee++9995774HQkFUAABAAAGEYNohxx6T32nthmCeGaeek95575ahnDHoKsfeee++9195777333nsgNGQVAAAIAAAhhBBSSCGFFFJIIYYYYsghhxyCCCqppKKKKqqooooqqiyjjDLKKJOMMsoso4466qjDzkIKKaTSSguttFRbby3VHoQQQgghhBBCCCGEEL73HggNWQUAgAAAMMYYY4xBCCGEEEJIKaWUYoopppgCQkNWAQCAAAACAAAALEmTNEdzPMdzPMdTPEd0REd0REeUREm0RE30RFE0RVW0Rd3UTd3UTV3VTdu1VVu2ZV3XXV3XZV3WZV3XdV3XdV3XdV3XdV23gdCQVQAACAAAYZBBBhmEEEJIIYWUUooxxhhzzjkgNGQVAAAIACAAAABAcRRHcRzJkSTJsizN8izPEjVTMzVTczVXc0VXdU3XdFXXdU3XdE1XdFXXdV1XdVXXdV3XdV3XNF3XdV3TdV3XdV3XdV3XdV0XCA1ZBQBIAADoOI7jOI7jOI7jOI4kAaEhqwAAGQAAAQAoiuI4juM4kiRJlqVZmuVZoiZqoqiKrukCoSGrAABAAAABAAAAAAAolqIpmqRpmqZZmqZpmqZpmqZpmqZpmqZpmqZpmqZpmqZpmqZpmqZpmqZpmqZpmqZpmqZpmqZpmqZpGhAasgoAkAAAUHEcx3Ecx5EcyZEcRwJCQ1YBADIAAAIAUAxHcRxHkizJkjTLsjRN80RRdE3VNF3TBEJDVgEAgAAAAgAAAAAAUCxJkzRN0zRJkzRJkzRN0zRH0zRN0zRN0zRN0zRN0zRN0zRN0zRN0zRN0zRN0zRN0zRN0yzLsizLsiwgNGQlABAFAAApq632YByBKJNWc2gQZRJz0RVDylHsKVIIKYi5RUwhBa22ijnFoMXaOYaQk9ZD6JRiEAKhISsEgNAMAIMjAZKmAZKmAQAAAAAAAIDkeYAnioDmiQAAAAAAAAAgeR6giR7giSIAAAAAAAAAAAAAAAAAAAAAAAAAAAAAAAAAAAAAAAAAAAAAAAAAAAAAAAAAAAAAAAAAAAAAAAAAAAAAAAAAAAAAAAAAAJLnAZ4pAp4oAgAAAAAAAIBmioAomoBomgAAAAAAAACgiSLgmSIgmiYAAAAAAAAAAAAAAAAAAAAAAAAAAAAAAAAAAAAAAAAAAAAAAAAAAAAAAAAAAAAAAAAAAAAAAAAAAAAAAAAAAAAAAAAAAJLnAZ4oAp5oAgAAAAAAAIAmioBomoAnmgAAAAAAAACgiSYgmiYgmiIAAAAAAAAAAAAAAAAAAAAAAAAAAAAAAAAAAAAAAAAAAAAAAAAAAAAAAAAAAAAAAAAAAAAAAAAAAAAAAAAAAAAAAAAAAAAAAAAAAAAAAAAAAAAAAAAAAAAAAAAAAAAAAAAAAAAAAAAAAAAAAAAAAAAAAAAAAAAAAAAAAAAAAAAAAAAAAAAAAAAAAAAAAAAAAAAAAAAAAAAAAAAAAAAAAAAAAAAAAAAAAAAAAAAAAAAAAAAAAAAAAAAAAAAAAAAAAAAAAAAAAAAAAAAAAAAAAAAAAAAAAAAAAAAAAAAAAAAAAAAAAAAAAAAAAAAAAAAAAAAAAAAAAAAAAAAAAAAAAAAAAAAAAAAAAAAAAAAAAAAAAAAAAAAAAAAAAAAAAAAAAAAAAAAAAAAAAAAAAAAAAAAAAAAAAAAAAAAAAAAAAAAAAAAAAAAAAAAAAAAAAAAAAAAAAAAAAAAAAAAAAAAAAAAAAAAAAAAAAAAAAAAAAAAAAAAAAAAAAAAAAAAAAAAAAAAAAAAAAAAAAAAAAAAAAAAAAAAAAAAAAAAAAAAAAAAAAAAAAAAAAAAAAAAAAAAAAAAAAAAAAAAAAAAAAAAAAAAAAAAAAAAAAAAAAAAAAAAAAAAAAAAAAAAAAAAAAAAAAAAAAAAAAAAAAAAAAAAAAAAAAAAAAAAAAAAAAAAAAAAAAAAAAAAAAAAAAAAAAAAAAAAAAAAAAAAAAAAAAAAAAAAAAAAAAAAAAAAAAAAAAAAAAAAAAAAAAAAAAAAAAAAAAAAAAAAAAAAAAAAAAAAAAAAAAAAAAAAAAAAAAAAAAAAAAAAAAAAAAIAAAIAABwCAAAuh0JAVAUCcAIDBcSwLAAAcSdI0AABwJEnTAADA0jRRBAAATdNEEQAAAAAAAAAAAAAAAAAAAAAAAAAAAAAAAAAAAAAAAAAAAAAAAAAAAAAAAAAAAAAAAAAAAAAAAAAAAAAAAAAAAABAAADAgAMAQIAJZaDQkJUAQBQAgEFxNA04jqYBR9I0YGmeB/A8gCgCTBGgqgBAAABAgQMAQIANmhKLAxQashIAiAIAMDiKZWmaKJIkTfM0USRJmuZ5okjTPM/zTBOe53mmCVEURdOEKIqiacI0TVNVgWmqqgAAgAIHAIAAGzQlFgcoNGQlABASAGBwHMvyPFH0PFE0TVVlWZrmeaIoiqapqq7LkjTN80RRFE1TVV2Xpmma54miKJqmqrouNM3zRNE0VVVVXReeJ4qmaZqq6rquC88TRdM0TVV1XdeFKIqiaZqmqrquLANRNE3TVFXXlWUgiqapqq4ry7IMRNE0VdV1XVmWgWmqqqq6rizbNkBVVdV1Zdm2AarqurIsy7YNUFXXlWVZtm2A67qyLNu2bQNwXVm2bdsWAABw4AAAEGAEnWRUWYSNJlx4AAoNWREARAEAAMYwpZhShikJIYXQKCYhpBAyKSWllEoFIZWSSqkgpJJSKRmllFJLKYOQSmmlZBBSKamUAgDADhwAwA4shEJDVgIAeQAAhDEIMcaYcxIhpRhzzjmJkFKMOeecZIwx55xzTkrJGGPOOSeldM4555yTUjrnnHPOSSmdc845CKWUUjrnHIRSSikhhNBBKaWUDjoHnQAAoAIHAIAAG0U2JxgJKjRkJQCQCgBgcBzL0jRNE0XT1CRJ0zzP80xRNTVJ0jTP8zzRVFWe53miKIqmqao8z/NEURRNU1W5riiKpmmqquuSZVEURdNUVdeFaZqmqrquK8M0TVNVXdd1YduqqqquLMuwbdVUVdeVZeC6rivLsg1k13VlWbYFAIAnOAAAFdiwOsJJ0VhgoSErAYAMAADCGIMUQggphBBSCCGklEJIAADAgAMAQIAJZaDQkJUAQBQAAGCMpRhrbRijWGutiSNaa621llZrrbXWGmmntdbaaqy11lprrKXWWmuttdZaa6211lprLQBAd8IBQPfBBk2JxQEKDVkJAKQCAADGKOUchJJSqhBizDkpJaVUIcSYc1JSa61mjDkIKaWWWtCYYxBSaq21mlLnpKTWYmo1pc5JSa3F2GqupZSSWmst1dhLKaGl1mKtudZYSkotxVRbjjWVVlqLMcaac2sptRRbrbUG11KJKcYCADAbHAAgEmxYHeGkaCyw0JCVAEBIAABijFKMOecchBBCKJVSijHnHIQQQgilUkox5pxzEEIIoWSMMeecgxBCCCGUUjLGnHMQQgghhFJK55xzDkIIIYRQSumcc85BCCGEEFJJnXPOOQghhBBCKSWlzjkHIYQQQkglpRRCCCGEEEIIJZWUQgghhBBCCCWlklIIIYQQQgghpJJSSimEEEIIIYSSUkophVJKCCGEkEpKKaUQQgghhBBSSimlVEoIIYQQQkkppZRSCiGEEEIoAADgwAEAIMAIOsmosggbTbjwABQashIAiAIAQIhzzkmriVCMOWk9Uww6abV3yhnEIMVMOaQYpNo5yZhyEkNqIWROWok5pRJKjD3YXGMNAgAAEAQABJgAAgMEBaMQBAhjAACCEJkhEgqrYIFBGTQ4zAOAB4gIiQAgMUHR6sIF6GIAF+jCXQ4IQRAEQRAWDUABEuDACW7whDd4ghs4gY6ipA4EAAAAAMACAD4AABAKICKimauwuMDI0Njg6PD4ABEAAAAAAFIA+AAAQEKAiIhmrsLiAiNDY4Ojw+MDJAAAEEAAAAAAAAQQgICAAAAAAABAAAAAgIBPZ2dTAACAlQAAAAAAAF3afDgCAAAA+N1OABY/Ov8P9/zx4tjV8ejq1NjS0LzEuKxnJE/HOTx5Os7hHwAAUUFRRAAAK5TIK5CRCARmZhJW5Mgk0VYkSZKEse82W2vd/+f5TUKy+8DD/2b4zXUgDrgJNFktW5uslq3HAQBYxawKAChRokihhIhIkBBMELoWkU/VMc96tle3Onl+tzv3PP90ahsPu362dXATAFrqxeM2ACIL6AEXlKVfPO4DIFlAD7gRKR/B8F2bt72qqsp0VVVVlWlahxrFadSKVRyagojq6po6q1StUllEkUVZsbQsM9Uqq6qQWdYlQkWZjOsqiSRnIi9NKxshkbRpVI6GSHNTQUMmskllvjMR+7zTbJo0mklFEJGhSk0oFWUZkoakSkRIc3Q6bNQo3DG2yGrr3LTlMWwZtXj8MCG3L0sgkus4U7rZ3ZZ8dJ/m24m0em32KUyvlWZfol2UvKTmXtbGquovFozbQYUbUK9LVteyLd8rxS2BFNVKjiBFKZfrtD21lU9UY9LHDhMdsT63Th2rmLbbWUqRN1MdvSpjbJSMKtoVixKuS+lIUDVcAv76zcu5NHc36KOSUfP6zctRRnQ3oi/IqPleijJSpaRXVVVVVVXZNCHVVC2XZIiMVCqjFJW1KisqIyLKUmShuoxFkdEkExHFSqs1n+z1152PDooeZxYUbSRaQIRUq0IgKsFX6umO28SdKa5RWMf0En/F/RM/ket0Rw8nC3qjmI7r9TtfCVRAqi2NXJyZf/1SjEkPHbmN0Z/DhtjgUOcNyX2SWtuONmJ/WE1rNs+rOay6nWsTacta1VJNTE6eAUJxup0qrOoq4tmElUSJC0Lcr5zxfq4adf726Ol0VPra4XEyRfLOHwukZLkmNg24UPPQo1grVBgGFgC+yk3LNRV2G8FZDZ70klZunm+hqdsg7G74otS8XldiRVf0VVWVc8WqqkzTBOXCiqJSCrQNkbBYlVxfjkesUFFkRmWnKyIiS7J0leOS114SkepVCpcKV4FCRWt75mPW3e47CY8UFKX6m6M3zmbvWQChXYjWOPCIl6sVBaQdWAglPKHIJkQBNJsbnckaubW+HbLS6XbS67pHy0z7qpMn82x6dxSHDVrnmI9a8+Lqeko3XZcrdHSUVjotXxQ33W0wUiMdjdorSgwvm/XNfVgf+ZBfutxoI28/1IdeztpEcbu1aS9vP0Uxi60fSvJTdNZUk6Dl2UTL3GCBgITmogE+Gx5Oj7LUMjBqoRwl5hSLT69XX2oZOL1QBJPd4F47aa5KKb2qylVVVRVtAhW1Skjp/dLPoylVaVBUSyxW1K7oiagcdTIlFNXCo5RIquoJJHadfCmxBKSiySNyKhfqAaRBFHUVALe1r53YdlrbxoeqPpNvs+3Zy6dzmR3r0JmtRDFGanepBxWqwETNXx8eq/zXTF6lv4xn0avPO2Y3nEo6iXEsGcK8sKZCRe+LoVDTwjbIQYJM5gXcNWtZxKb6w5o0W8XK71K2fbY0eXMeafbbGC8b9/Eh7suW/0pSlls6fQyT8jtjDZeMJEnIBjTIMGQAfjy+vO/Ho6qGY6MAUOs1yePqvj/HkcVA8EQRSUaFuX+dpGlGTSVJVcxVsaoyTRsUtZIAUfcPkRYySZUV2TeXuqRpdBlt5RAyrYZQhAbSbgF4dnoX8dfcaS++pWsVAOUpUEULBG2/v19QQjQfoRDqQaESCEqbiAKhTXTyk5uKxgNARhznt3WmW6o1dI2Fdjvr6kzb2Xsn6xS7YnqGPa8TvbJHy1htxXfBhmNP3BhSxjIPNtq9+ZEJNLS6FGkEqHcRV0+ggSmZrNgEhHf4oiWTEkOWntaA/YLAnqu6ATWTIzcyAH4KrpfPtGW1NepQXFqu30/BfflMo5ozog64GVbLf099H72akpKqqsqsypk2SahRhAjIEBGgR5/M6K2MIMmyuqispK2oqGaTUkCltKokXZslKiURwSqDglSUNgopaDwFT4UiKjKetrP1tH4VytnIYrwT/QKQapdS8HwKBJL3S6+k5uJTJW8UFtEx3czYbinMbzvGOrONH4f6fdy2vE1atWZdTFTau1UNK6FIm4oGPstSY1h00OIiAZMWNxJXMGgYSmomJ1byGkHUnKYmcgrDQhsyBXhzDUgYAP663c+3es1uE/Qb4ySprL5u18u7XrLZKOFUdEeYe62vl64kVaukkldlkqxcVbZpqKg9ykwgERRWpVctS1NmFMYLtXtlfbMVbUujVc2WRlQL7WjmVop9re/GDSN1HW+bfXfM790RvG00Jz82tRY3/s7XpuiKRVwJVNqAVm4AiEr74Jiifh6KLT0Zl5jEyrQjo9j/2WujsxFjSqBplGDrSs0VhsTKhHxsaJK7cLFQqzUVEIkmVdQf4yoqCpNZLq6QVzMT00SSRFItjMaknrQYqpKsAUHTAD6q7Zd33e5YE1jQDWBZLe3Wt498nGbM4FZUYPl67bNKrGtWVVWxqqpytknIuiuzaiDINKJroTlzrHOgMishKrNvKXvljLwgbX7dRlQiJHm5JUSzxxWlUdVKCM2kAtUqQIRKql2RZRREtIG1qtfvefTmV5FbGGVSINBOQyhBq0jNvVKUCh6I+sXtXYha8/TxKU/OSIpTTEOvdHtZK9W20WbfGyed/S4PjOZ37yP7OfXmZCc33D0pMIuYtUQFGQuujLSnstaYteCqfZLfLU5HVWrXQ0jRfUr3t+MqtRjtqKq1Ilg3S0pVuPEjrksiV8gyNBi+2Z23Z9mmaR3hxC8NATq78/EKYzXjiOrCq0SlJLguRR+xQOJKkqrKma6qypkkoSu9sIgiIr9IRMSCFakI0nwvLzWTZtJkNWcfSzQie42GILPnRlu3R6NNqYenaFBIEFKPZiCIJipPPKwkoCnaVXB/weDr77Rmpq/E2kWBPFMIUdje7sg15/zibZQ7Hx7jpd3SYoycIp+aR1K0Z/v8Pla61s5M7okopaqQ9j8plalZ+85jjuZS0HIBS64MoLnZYI3RSNcqtWVRUTf57ooHtWom78+OuPlmaFqqYyxVAlbbYCwsVDJYuBYAvtq9Xp/rtqsTUZdpAZR2t/P73HaxSGzRBMy/T9fFpS9xVVVV5TJjxbINEW/6djqA7KDMyH76RNZXRvYplZEVWTWNMiM6Mqmx0B0po5HiWaoRniVszqg0StFMm6plxvFlrRRCoTw0q6P7676Kp45qQVGeFI6p+AhoixalQHODCJLJm2oLSUFhv7/ctvZlT+vhiOmhtrbTau72u6Sm3RWfFOpayg6lXF5Pu/MGw+5imnzJ1KCiYYiCYJab8wBaEhX525XUWscd7xubliubTzcx27sobFDT1ictsfcIOWVgIQ1uthoXLqKiYqACntndLo98WdVJCht6wQyb3fXyCsdpbhID4yIZbq99F4vTJXFVVVXlyCpn0iZUZhECjWSculGq4nDtxUSfHupVyVFPESEfTZqbpeufCZdYUvLKqkguZCBUaZKtNk6bRfJAqjB0WyXFsyBRWCe6CNVKqBDWetzIhiR+0MZQ8kSBVOYGUufmY9YIpp+MOx/GHfTpFovjiKSl0dFu6b3ZsTJNjKkxm6yU7DVMFHNWfyDVoCL/GOLeBjXGGizgzcJUHmPT1VRsFmUcBSyJhCQZCLA0qJAR0AB+qd2vt7zd6g0E6BGoVnaXyyOMXT01pCU5AtwuXdenJLGuV5XLVVVVmSYN1vlmwAVkKhnH8jzvlkhcstpEmiONFTlCm8Ql6o1WNflO2oUmHvpEuyKqpZpptDoJQjXFd6Iq9b/z0i6gUiEFj5ACYhR2FustHbPljpPjIWSXdP5tNMqPioB4FABim1UhBe0I62o7uTHkSVuJMlpY4+63XQupMtSBTmXJ6CHnQV2GdrkNkjqsjJBUVYhLGxcsCYMaoKCKK2fW8J6A1lplQavyQIPFXRJoSIQLXCR+2b08L2F51KoBQJcJl93jcQvLr3YHQCXBdem7mlLXl65XVVUmi7Qr27ShmrsGBA2hscxhFQTC9bosV3O+cJUriGV0DaDdbj4aRNV6WEWSFouI3Gq4kSht9LZUKlWoB8bqmTo2PD3bLkRGaUcerJYQBBcFqLQhxE2IRDtQ4modl6AQtAAUMnIdADwT0vKn/fvWcI/N6OrZGLnKMdHqXeMYqBNfUBcjLSpSroT0ywk3kYB0WQiVcXk3ttvICAzN1ckgUZAlGExAJsOwkOCyoGFxQQB+2b3erv34xA0Asgao7F5u53H71a0VSLICh9tLU5GSxEmJq6oql6tMk7RNsFw/5rNoRBDGRUa3V+2sV2ZWlxkSuaSHi0aJ3Kt1GoBUJZXSVo/I2ocn/Z6zLnmGgvBGS7Yef5V6xTOnPW62EqoFKSKWNmfrGq/82ggZeLqnFz/bVo0tW1ApAg7LG5v7Q8PjsaYWfU1rqb2MVSuGxS3Od364WB08xbWkIBEyWuBm2i+D4WY3TWVqlYZLrQYrY7GQs8pyZKERNFxsY04FGgMZGnIAXtr9/d7GbRU3BbhM3TDa/XodvZ3ipFAYwXEKs6srunpicSVVlZ1jrGJVNEnQa5ECWN07tHingLhkwzWtJ0zp3tziWREi9UhJJcakRp94lhUEFcX7SrdvwUh5FABppRH4xlOklOZJJsYII4xPtpsbRDZl/zQjm3h4ePLIW9ssGfm2R1pLRkI8NsoDNpbHlXoKUOusLDTzlYCQG0uwGoF5Gq5akRID3hlMJxZQVpI0sFidIruoa2CRiAxLhQA+2b2/LHPb1QaQAER2n5c1h1vdABKAs7mLNdPFpVRVVblcrsrRJjTy720RAIrKMxWx2tBq1LoxoevGRlhEPiMg1VrKvZeOfAQCWqCtKAIpjcw6NA/ZeAQUKaTtBakbVBtC8XRXcl+J1kizZNHgKdKk4ij4Y9Tp40YyXbu8WA+y272rq/N2TOudbCVYIUurabEuraImspa4UJMBNsskRQZVpAs5an1a4FYLCy6tStnSMhUJQgahycJKtyGNlhsk3kkCEmoAntn96zrmkNUJAApgsvt1nkfpagMAgH10XVzi0pOqirmqsskybRpIrpoH0AOBxJOUkFT5eSKKeBBpULI1tIPQTLXUd8caecTrq0U0SQvkJNLaxWsbnYmH3EU0CvJUkZNZS5vWrWMNhcdnOxQA0khu3S+Gm23fWL4lJnUpfeeOanPGbOjVNiffHGuiGhqa1CER0Zn/3QY0SWcpZwkCXAYByR4NBi651+AqksBdsQxkKpIKiwUkAioaGb6o/b61J2QFgASoLmp/tvbGqgBGAlKr29oU61U7k6qKjGS5yMqkCeItfeE5KuCpjZySm9LyHE0CwjNxESe6v46+3VYbFYkC0YYSJF9++pKH6bTE6+S4Hs5Mrs5ExmjkTukqgKhoeJSnbfoVlfq0YPvHHtJKMkpVwLUqk2FsmlO6rBerNtQpRqBXDViQoGEESDdnaEzAgC4ybZG4kaWTwyMokeBO3CmXhUGFxAKe2P1jLW+oCgADgMXuH2v5QFUAGABoMF2cKzsWSZsACZImTdoEQHkCkCGyzblCoiqBViK14Ae0UCkwXXEksVbizv8WkTOeNMLqgqqSF9pFAFmFAZdlAJWKi2zBABmV4YLLALeCioQKT2dnUwAAgHUBAAAAAABd2nw4AwAAAMlo7hAcSDwyLS8xLjKgyLDKps2nzKbKwqrJotKwqsynw57Y/WMtb6gKAAOAxe5fW/lAVQAYABgwdQfYzLRtAwZA0KRNAIAVmu1jWtAGgSKvAZtkuA0XEhJkSBqouBhcZA0aCy4BFhWVCp7Y/WMtT6gKAAOAxe5fW/lAVQAYABgwg0GAJGnSBgAAIEATAGCFZd0YDJCyAAtLQoIKbcCAhobKgozsAr7Y/WsrH6gKAAOAxe5fW/lAVQAYAAAAAAAAbdOmAQAgANgwAABNIkFDhaYiQcMAIXMB3tj9d5QPVAWAAcBi96+tfKAqAAwAAAAAAIAkaRsAAAAAAAMAsJBARoMgEAgM3tj9t5cPVAWAAcBi96+9vKEqAAwAAAAAAIC2adsAAAAGAAAAwNAgYNEgoFGRkAC+2P1rL2+oCgADgMbuv718oCoADAAAAAAAgKZNmwAAAKYBAABwcZGBGCAIZEhUJC4A3tj9t5cPVAWAAUBj999ePlAVAAYAAAAAAEDbpkkAAAAAAAAAYEBoSHAFGFgkAN7Y/beXD1QFgAFAY/ffUT5QFQAGAAAAAABImzZJAAAAAIYNAGBx4TJQQULjImMhWFwA/mf9t+UPZAGABcCf9d+e35AFABYAAACMxszMzMyIZ3TSpE2btEmbhgMAoAMAHRhgug93nRXoiwXOYQACrDuAulg42VsHHX1YLwD0ZaDr78dsd5Z+fSzd6QbKMHCz4Bb2AI4FxQAW7J3exbLD6cBiWHDoCywWAJ0FmUXHsfQBBgDrAPBCBwAsAADAcCXIoGE0UOFKoHHRIBuwaGBZZOC6AN5X/bfnD1QFgAHAXvWvLX+gKgAMAAAAM4IzMzMzMzMjODRNkzRp2jYAoAMAHwDsgoUOAAPAQd+dPkbXAWvpoF59wB573Pqwn47+crwfjpvrfa5cFYK4Ob33A59xHDtndeEX6p+Om26r3zJkzNox60yRTu+2L313+/XtZg86dM7Rz7JjMMNw0OnYgoFhgGUAMDq9owN4AdaaHQOADjA6A8CwdAALtjvoOAAAXgB0CwADYADQ0UDCwiLAQCKIa1RqgIo3KeOSWCABHmj9t+UPZAWAAUCg9d+WP5AFABYAACAoODMzMzMzIziCpk2bJLNNmgY4AABwALAAwAEA0C10dGDXGroZ3HLAHc4xq3cOzOl004G+dDhvZwDA9WVvO+76TPWjc26PsbCrHxw1fOif/XTrel+uG6ZjpcPoAAy3e3h5AXeA3vEBLOh76OA4rGXQAXQAQAfAwTqAF2MOOGABGAAHQKESIJHAsmjAIiRUVGTIuDAIGlzIkAHeV/235w9UBYABQF/1354/UBUABgAAgBGcmZmZmZkZfca2TZbLmTQGAMBhWPTpLDgAQNcZQIfAotO5OUuHA+7czkGfGizA6o7rnS21w+100Nm92TGzhrd3MfUZsstHV8fnxZobMKzR6W/vPvfRrXP7DtcXVh+ggHCB946hH32PfrAAhu3TFwfodx36we50oFuh68Bh+hDQHX0PACwAiwHoBjocYEAHwBkAABYAnQUAB/ABAEKDhmVAkMGApoLsQpAwFkIMGJAyAhksHmj9t+cPZAGABUCg9d+WP5AFABYAAABBwZmZmZkZQY0ZmyRN2yZNkgTAwQEAAB1DBwsAY9C76wxYwM1hAMMYsKB30KF3awxcH73jQFid2mFu+qAvnfHCfWA40PXrzAUALNsxnNdnBtfRt78LgtEBBw4AB/qYY8aHw8AyB8wBOkyHA5gZgAMY6HDQDQAAOAMIAMuFSiBxgaZChjsGFUqg4QVZ40LCBd5X/bfnD1QFgAFAX/Xfnj9QFQAGAAAwozEzMzMzMzMzGjpJ2452Nk0AHQCgAwDAAhgDYABw6BjQAQccGByLgxf0YzI3wGEWAMx7N+vdz+FON8uM63BMP4y+bO0Fw7nbbjDu+x3H9t6vd1R/j66v1Q3oPgCpteu8y1gGdO9iB3LXVz9sx1nLns7RO9a5uw8MYPvN0PFx9GV1IADo+loAjs5YAFbHYgHAARbooAMDAwDAGA4AAAcWwAKgAsPAwAK34iJAc1mCCqSMBBIamQYeaP235Q9kAYAFQKD1rz1/oAoALAAAABiNmZmZmZkZQZM0aZKRtkkDAA7gAGDAAYCjw+K4wzrDsbc66OM+ho5Zh4XhY+7sB8vh5uOdPphxQD/GXKeLPcPee/joBLCcjsHiBve5bpiOlw62M2Cx3ejQB3Rg5m7XAW4BcHBGx2BYGIcDgAFwnAUAADoAC4cDWDAAUJAkWFxQWbhgIWSwMJCxVBhYSAg0yN5X/bfnN1QFgAFAX/Xfnj9QFQAGAACAmZmZmZmZmdEYQZt2zsVM0zgcAAAMcAcAdAAAAw4AwHB7Ox/MvWLp7MB+1nGmHxgMBdL3Izt4vdaN653jPmuso+tm78X2z0DHx+Fehp2+uLHR+6x+5lO9D3PTr1+615zPYAcsVr+1Z+i6oju79NHJFSz9LA4cGAbo5qDDcW7oYIAd4OhYx8AdOEBnsCw4LOg4wIAO58AAAAcAYBgAHFCRcDVIAggXkgZ1QVVpQGoSgsEAAU2CCx5o/bfnD2QBgAVAoPXflj+QFQAGAAAgCMGZmZmZmdEY3TRJkqSZSZLAAAAOOGDAocMBgD2r3wCwcNMPDljoN10AgzEHGKsPYHVXZrm+poxX14HV9f4uu0BHh1tTHOdYxcBbvVvYfgd2gOl0OF03h1iWg0FfulngTgc6FgjAAoDlLHoHQMcCsNgDHAAAnAUAdGAgZGSQsVS4UC0I0AQCMgEWGRnJwgLeV/235zdUBYABQF/1354/UBUABgAAMBCcmZmZmZmZmSFpmpkumzYAFgDAwQIAAEDXAR1Uh7Hc4Jw5HJ2z17HWnjHLVr/eV2eW6XD95u2f6zumBwvb4WBOjZfZc9LNvDe4/cw6ZuYzpfe1M84Z90FxutV9jnGYsfrN+Sx3mM7oOnAUO/3Ay+EFwKB3Dg5wfWAXGIYBWDp3GADbwaJj4AAWBh3QAQCA3oEBsIAOAAYAAFj6AAAQJAFEgGvARSNDuHexgKZhIUNCQmIA3lf9t+cPVAWAAUBf9d+eP1AVAAYAAICZmZmZmZkRzwgK6jZpm3TZJAFgAQAGgAUAWAAA0GFgAHDoxgB3Az7YOab3td3w3paO7gaw9Ntujs4xw30WH/ZuKMbscl1/6XDqY/fMdE6NOGvpOfazXM7ZY6Zv57IBQJ/5HFjQ6xY6Q4ce3BwfuwZjGcDBDWAH2EPnnL4MB1iHI10DYDoMgNMBgEEHAADAAmwHAABLBweABq4FFRcWiyBDAqFCgsGCgYFoQAYeaP235Q9kAYAFQKD1354/kAUAFgAAAA3BmZmZmZmZGdokaTO6SNJgAAALHIAB4Bh0wFjoYOYAB/ZgANOXfgO4jv6eOehYAAN0aj7We6B3dDAHDo5xfTuwXcdOv1v0MeyB6e8sLNY4N8Axp9/RAcAybvscAK47AF6HdQBwAIBBhwUsdMACwIAOgIEFAPQxAIAboAABNUAmsUClwcJ1YYCLGwhkXCDT4GJYAN5X/bfnD1QFgAFAX/Xfnt9QFQAGAAAAwZmZmZmZmREcwTFp07Rj0SYsAMACAMB7xwHcAQCwZy05nA4sDLiis9chWGxnTTI96HvbQTprzPRzjH2tXbu69HvN3HYX964BvR9zfZyaG7N9J/aj62PWJ5a+dHusz93psC/6Ltbt58zLcjuWMbyWccYa+i3sGgczx9DHAuMDgwMw0K1d3MDMADoLOoADcDuwGAAAAIcFeAEAdAMAYCBDImFBRkLVkCoSjQwNVIwGKiyaCh5o/bflD2QBgAVAoPXfnj+QFQAGAAAADczMzMzMzIwgbZI07WiaJADAAeAOAMeiUyxwYzGHDoyB62AMAHRw8ILDgDsdw4ejjr7b6fNyS5+xwPUDY92sjr7u+t5xgH52r0NfFmKlw+oGcLsYDucWQIcFAI5dAAZnAYAOYC0W/Uy3LBxwYDE6WBwAFgBABwpc0FyQDSBLBLhQadBwCVQEKhcaC95X/beXN1QFgAFAX/Xfnt9QFQAGAAAgiJmZmZmZmZkZQZ2kaUezTBLAAsACYGDoYDmM1Q1cB4Bl8NoFOoBdHTA+ZnzO6MWH6521o4xuM3bpZ/a6dK5/dxjW+j/siP7e9vW+ut7n3T6LWbtdX362z5q7ra/e7y6wDt4BYOjuVgfDcTN7urVV6Oj0o9tZ0w0GALg9Chiu667DQLddt5ZZwIIOoLMYDpgBAAAwHOgAMACADgC6Aeh0CwdABwCokCW0AcsFlwZhwXCljEVQMZCALJCQAB5o/bflD2QBgAVAoPXflj+QBQAWAAAAQY2ZmZmZmZnRIGmTtkmTJk10AACAg8Vi1i0GANAXFp0DMwNY+nXMdHTA6mYBOB10prvRx/Xt3Zwz3e3Ou8u5NbDH9cPq+i5br1uM6tMp6Dq6o6MPffqyuhnsAnQzTocxcM7m0AHAYnAsC7A3nY5udDoAjAUOwFgAdDAAh8McAAMAy4IOYJFcDCxgcZFdkA2QERjopJFAZYEBHmj968gfqAIAC4BA678tfyALACwAAACYmZmZmZkZsW7bpkmbMZMEAOgAAAOgAxgAwADo5gMwumHPoTOG3ukAFm4+2BGY3tF1vZuR+xgMr36dju1YenWYl8XI9DVwsmcOndo76MN1gDG60Qf2bhi4BaODcUA3sAfnsKDrBnRgh0EHc0A3FtgOAC8YHLDQUWEBMADQAUPCBc2ATIKEDPIAWUCGChWVpIJAgwbeV/235w9UBYABQF/1354/UBUABgAAAMzMzMzMzMwICo6GSZp2OdMmHMexwAv0DgCnfzDsAmBHDm74dBiL7To6By7gJbg1ZjofzB7o9tzo0ft19la3ZvrQLf34nd5xjmG332vnNXvvuW6mg9R7+qujz6y7gVu9d1yfI4vXfu7AroH54A4DHPS5tXHdMSzQYXCcfgYDS8fQQTd7XnYBADpYuIUdeNFBBwYAwBkA6wAAQAcAFtARkMGgglQxgA4eUGUNakBuqKgqkGQYSAAeaP235Q9kAYAFQKD1354/kAUAFgAAgBmNmZmZmZkZDdOmaZpmtk0CgA4GAAyMA+jAAcABdNCP7QCAOR0cAIcONzPObjcAjgX9rIOXdGA/UH0wOqdwfZmDfjq8eC0Mw9Hp7DoAnTkAQ9zHnhtlOQAOGIMOhrnFHgNAdwaMowBAZ4EBFnRw6HRgYVkAoMMCANMBA0mDChIDF+pAAwuBCgv3ggwDiQQtAN5X/bfnD1QFgAFAX/Xfnj9QFQAGAAAAwZmZmZmZmZmZoWnTLjvTJoB+AOBM5wAABgMHhrWdxVowZkEHzrmB63S9g+PmvJ21+thd2IXDlel90T8M7+6C3mfO+zJ7c8esRQzu7HwG6EFnTF+dO+ODwS2LAw7gwPCBd2+GBTpe3dAXDgw6g0W3AAcfnw5cPwPLAdYYOHAAGIDhDvoHQAfAgA4AYIADADAAgE4HAAAwICGj4SKjgZogc1GhQmYeEtwGDTIVCU9nZ1MABACeAQAAAAAAXdp8OAQAAAAYklkGBsPNrqe3t95X/bfnD1QFgAFAX/Xfnj9QFQAGAAAAzMzMzMzMjMaMBm3bJp1tksYeB2AdAMABgO2Ama4fbtG7Agp04DiL6xisw1rv6I6jd9tdOF6Qmd0zzlrd7QfcYK72+DjzuX7uxXbSp+PsjTF9Tsp2BrjP+tjtVLdsd7ZPXwADM69+o8On8xkOHP0zdzAAq7sZjhfAHjdgOwBwjJhdQGcsmN4BYJbOAdABYBYwAFjohgIA4LBYGnCpBMhoAkQFFpbKYFXQMOAKAN5X/bfnD1QFgAFAX/Xfnj9QFQAGAACAmZmZmZmZmZkZDdM2yZhN0gDAAgALGIAFiwVwDmMOY8ABA5ixALdDB9uPXX3AusGy51hOL2b3BZ9ju+lnO2V2Rsei88p8+nqdPm46+nl5Za68WNiZ8jodexwOe3sd+rvWrD7Tfbrrt2PcGAZ0lsPH4QDb19GPwRhjC4AFg2PDztFNB3SgAwYOAGw5AAcAaw0LYMCBGQAAOgAAsEAHAAMABqBAAwsLF6tiD1QBKsOFqqoGGVkCFwkeaP235Q9kBYABQKD135Y/kAUAFgAAAMERnJmZmZmZGZo2SZoks0nDAbAAcAAYsAwAMHsMd9Dh6BaLO+bg8MFgrY4FdO/N2kV3+Aw4Xp/qHW5fBvPOdCxM72B1vT77Mc52Hfo4y8EpNw7sQe8W+mKwljUDHWBAH+h0sHSdhRsAdH3WAQ4AZscMAIcBAEAH6ACAAWcBYADQoQABkoQLLJILhIyMTAbJhYwKKjKyBQseaP235w9kAYAFQKD135Y/kAUAFgAAAMERnJmZmZkRHEHTJk2TdjRpAxgAOhyAMQAAgHUAlxcMYBcLHX3A6ocD+KCza51zR6xag9Whpu9wOjpw6ACyOB/Lxyzc6Y7hA6N3d/2OpWMtQB/Y+bhjKbre7cLQgWUBZ/oCqAXo+jHwdqAzLA4A9AU6YBcA0AFLBwxAATKDSyCDCkvAQoNmcUFiscCCjES1AL43/bflD2QBgAXA3vTfnj+QFQAGAAAAzMzMzMzMzIyGIE3TMdMmaQMABugHGHbAdQBYA/p1YPthzRrMAnTXMfrp1wGdxfXx6dAPpgDA7bvXLWDHzqJjRz9cB6xjBwo112Hn7JgF8OnXT3e6z1j0G+h2Fp9OpwMLMJ2+6ZgysKADYDr6AQAfNeAYBhwADgcYwNJBBwALLACAAQDgAB2sDhww0GhgIWOwwMUiw0XrhKZJ1AWDywBGBg4AAAAAAAAAAAAAAAAAAAAAAAAAAAAAAAAAAAAAAAAAAAAAAAAAAAAAAAAAAAAAAAAAAAAAAAAAAAAAAAAAAAAAAAAAAAAAAAAAAAAAAAAAAAAAAAAAAAAAAAAAAAAAAAAAAAAAAAAAAAAAAAAAAAAAAAAAAAAAAAAAAAAAAAAAAAAAAAAAAAAAAAAAAAAAAAAAAAAAAAAAAAAAAAAAAAAAAAAAAAAAAAAAAAAAAAAAAAAAAAAAAA==",
"E1": "data:audio/ogg;base64,T2dnUwACAAAAAAAAAAA9D4U4AAAAAIEvsxoBHgF2b3JiaXMAAAAAAkSsAAAA+gAAf7sAAAB9AADJAU9nZ1MAAAAAAAAAAAAAPQ+FOAEAAAC0Tbq7Dzv/////////////////fQN2b3JiaXMrAAAAWGlwaC5PcmcgbGliVm9yYmlzIEkgMjAxMjAyMDMgKE9tbmlwcmVzZW50KQAAAAABBXZvcmJpcyFCQ1YBAAABABRjVilmmVKSW4oZc5gxZxlj1FqKJYQUQiilc1Zbqym1mlrKucWcc86VYlIpRZlSUFuKGWNSKQYZUxJbaSGEFEIHoXMSW2mtpdhaajm2nHOtlVJOKaQYU4hK6JhSTCmkGFOKSuicc9A55pxTjEoINZVaU8kxhZRbSyl0TkIHqYTOUkuxdJBKByV0UDprOZUSUymdY1ZCarmlHFPKraaYc4yB0JBVAAABAMBAEBqyCgBQAAAQhqEoigKEhqwCADIAAATgKI7iKJIiOZJjORYQGrIKAAACABAAAMBwFEmRFMvRHE3SLM3SPFOWZVmWZVmWZVmWXdd1XSA0ZBUAAAEAQCgHGcUYEISUshIIDVkFACAAAACCKMMQA0JDVgEAAAEACFEeIeaho9577xFyHiHmHYPee+8htF456qGk3nvvvfcee++5995775FhXiHnoZPee+8RYhwZxZly3nvvIaScMeidg9577733nnPuOdfee++do95B6anU3nvvlZNeMemdo1577yXVHkLqpaTee++9995777333nvvvfeee++99957763n3mrvvffee++9995777333nvvvffee++9995774HQkFUAABAAAGEYNohxx6T32nthmCeGaeek95575ahnDHoKsfeee++9195777333nsgNGQVAAAIAAAhhBBSSCGFFFJIIYYYYsghhxyCCCqppKKKKqqooooqqiyjjDLKKJOMMsoso4466qjDzkIKKaTSSguttFRbby3VHoQQQgghhBBCCCGEEL73HggNWQUAgAAAMMYYY4xBCCGEEEJIKaWUYoopppgCQkNWAQCAAAACAAAALEmTNEdzPMdzPMdTPEd0REd0REeUREm0RE30RFE0RVW0Rd3UTd3UTV3VTdu1VVu2ZV3XXV3XZV3WZV3XdV3XdV3XdV3XdV23gdCQVQAACAAAYZBBBhmEEEJIIYWUUooxxhhzzjkgNGQVAAAIACAAAABAcRRHcRzJkSTJsizN8izPEjVTMzVTczVXc0VXdU3XdFXXdU3XdE1XdFXXdV1XdVXXdV3XdV3XNF3XdV3TdV3XdV3XdV3XdV0XCA1ZBQBIAADoOI7jOI7jOI7jOI4kAaEhqwAAGQAAAQAoiuI4juM4kiRJlqVZmuVZoiZqoqiKrukCoSGrAABAAAABAAAAAAAolqIpmqRpmqZZmqZpmqZpmqZpmqZpmqZpmqZpmqZpmqZpmqZpmqZpmqZpmqZpmqZpmqZpmqZpmqZpGhAasgoAkAAAUHEcx3Ecx5EcyZEcRwJCQ1YBADIAAAIAUAxHcRxHkizJkjTLsjRN80RRdE3VNF3TBEJDVgEAgAAAAgAAAAAAUCxJkzRN0zRJkzRJkzRN0zRH0zRN0zRN0zRN0zRN0zRN0zRN0zRN0zRN0zRN0zRN0zRN0yzLsizLsiwgNGQlABAFAAApq632YByBKJNWc2gQZRJz0RVDylHsKVIIKYi5RUwhBa22ijnFoMXaOYaQk9ZD6JRiEAKhISsEgNAMAIMjAZKmAZKmAQAAAAAAAIDkeYAnioDmiQAAAAAAAAAgeR6giR7giSIAAAAAAAAAAAAAAAAAAAAAAAAAAAAAAAAAAAAAAAAAAAAAAAAAAAAAAAAAAAAAAAAAAAAAAAAAAAAAAAAAAAAAAAAAAJLnAZ4pAp4oAgAAAAAAAIBmioAomoBomgAAAAAAAACgiSLgmSIgmiYAAAAAAAAAAAAAAAAAAAAAAAAAAAAAAAAAAAAAAAAAAAAAAAAAAAAAAAAAAAAAAAAAAAAAAAAAAAAAAAAAAAAAAAAAAJLnAZ4oAp5oAgAAAAAAAIAmioBomoAnmgAAAAAAAACgiSYgmiYgmiIAAAAAAAAAAAAAAAAAAAAAAAAAAAAAAAAAAAAAAAAAAAAAAAAAAAAAAAAAAAAAAAAAAAAAAAAAAAAAAAAAAAAAAAAAAAAAAAAAAAAAAAAAAAAAAAAAAAAAAAAAAAAAAAAAAAAAAAAAAAAAAAAAAAAAAAAAAAAAAAAAAAAAAAAAAAAAAAAAAAAAAAAAAAAAAAAAAAAAAAAAAAAAAAAAAAAAAAAAAAAAAAAAAAAAAAAAAAAAAAAAAAAAAAAAAAAAAAAAAAAAAAAAAAAAAAAAAAAAAAAAAAAAAAAAAAAAAAAAAAAAAAAAAAAAAAAAAAAAAAAAAAAAAAAAAAAAAAAAAAAAAAAAAAAAAAAAAAAAAAAAAAAAAAAAAAAAAAAAAAAAAAAAAAAAAAAAAAAAAAAAAAAAAAAAAAAAAAAAAAAAAAAAAAAAAAAAAAAAAAAAAAAAAAAAAAAAAAAAAAAAAAAAAAAAAAAAAAAAAAAAAAAAAAAAAAAAAAAAAAAAAAAAAAAAAAAAAAAAAAAAAAAAAAAAAAAAAAAAAAAAAAAAAAAAAAAAAAAAAAAAAAAAAAAAAAAAAAAAAAAAAAAAAAAAAAAAAAAAAAAAAAAAAAAAAAAAAAAAAAAAAAAAAAAAAAAAAAAAAAAAAAAAAAAAAAAAAAAAAAAAAAAAAAAAAAAAAAAAAAAAAAAAAAAAAAAAAAAAAAAAAAAAAAAAAAAAAAAAAAAAAAAAAAAAAAAAAAAAAAAAAAAAAAAAAAAAAAAAAAAAAAAAAAAAAAAAAAAAAAAAAAAAAAAAAAAAAAAAAAAAAAAAAAAAAAAAAAAAAIAAAIAABwCAAAuh0JAVAUCcAIDBcSwLAAAcSdI0AABwJEnTAADA0jRRBAAATdNEEQAAAAAAAAAAAAAAAAAAAAAAAAAAAAAAAAAAAAAAAAAAAAAAAAAAAAAAAAAAAAAAAAAAAAAAAAAAAAAAAAAAAABAAADAgAMAQIAJZaDQkJUAQBQAgEFxNA04jqYBR9I0YGmeB/A8gCgCTBGgqgBAAABAgQMAQIANmhKLAxQashIAiAIAMDiKZWmaKJIkTfM0USRJmuZ5okjTPM/zTBOe53mmCVEURdOEKIqiacI0TVNVgWmqqgAAgAIHAIAAGzQlFgcoNGQlABASAGBwHMvyPFH0PFE0TVVlWZrmeaIoiqapqq7LkjTN80RRFE1TVV2Xpmma54miKJqmqrouNM3zRNE0VVVVXReeJ4qmaZqq6rquC88TRdM0TVV1XdeFKIqiaZqmqrquLANRNE3TVFXXlWUgiqapqq4ry7IMRNE0VdV1XVmWgWmqqqq6rizbNkBVVdV1Zdm2AarqurIsy7YNUFXXlWVZtm2A67qyLNu2bQNwXVm2bdsWAABw4AAAEGAEnWRUWYSNJlx4AAoNWREARAEAAMYwpZhShikJIYXQKCYhpBAyKSWllEoFIZWSSqkgpJJSKRmllFJLKYOQSmmlZBBSKamUAgDADhwAwA4shEJDVgIAeQAAhDEIMcaYcxIhpRhzzjmJkFKMOeecZIwx55xzTkrJGGPOOSeldM4555yTUjrnnHPOSSmdc845CKWUUjrnHIRSSikhhNBBKaWUDjoHnQAAoAIHAIAAG0U2JxgJKjRkJQCQCgBgcBzL0jRNE0XT1CRJ0zzP80xRNTVJ0jTP8zzRVFWe53miKIqmqao8z/NEURRNU1W5riiKpmmqquuSZVEURdNUVdeFaZqmqrquK8M0TVNVXdd1YduqqqquLMuwbdVUVdeVZeC6rivLsg1k13VlWbYFAIAnOAAAFdiwOsJJ0VhgoSErAYAMAADCGIMUQggphBBSCCGklEJIAADAgAMAQIAJZaDQkJUAQBQAAGCMpRhrbRijWGutiSNaa621llZrrbXWGmmntdbaaqy11lprrKXWWmuttdZaa6211lprLQBAd8IBQPfBBk2JxQEKDVkJAKQCAADGKOUchJJSqhBizDkpJaVUIcSYc1JSa61mjDkIKaWWWtCYYxBSaq21mlLnpKTWYmo1pc5JSa3F2GqupZSSWmst1dhLKaGl1mKtudZYSkotxVRbjjWVVlqLMcaac2sptRRbrbUG11KJKcYCADAbHAAgEmxYHeGkaCyw0JCVAEBIAABijFKMOecchBBCKJVSijHnHIQQQgilUkox5pxzEEIIoWSMMeecgxBCCCGUUjLGnHMQQgghhFJK55xzDkIIIYRQSumcc85BCCGEEFJJnXPOOQghhBBCKSWlzjkHIYQQQkglpRRCCCGEEEIIJZWUQgghhBBCCCWlklIIIYQQQgghpJJSSimEEEIIIYSSUkophVJKCCGEkEpKKaUQQgghhBBSSimlVEoIIYQQQkkppZRSCiGEEEIoAADgwAEAIMAIOsmosggbTbjwABQashIAiAIAQIhzzkmriVCMOWk9Uww6abV3yhnEIMVMOaQYpNo5yZhyEkNqIWROWok5pRJKjD3YXGMNAgAAEAQABJgAAgMEBaMQBAhjAACCEJkhEgqrYIFBGTQ4zAOAB4gIiQAgMUHR6sIF6GIAF+jCXQ4IQRAEQRAWDUABEuDACW7whDd4ghs4gY6ipA4EAAAAAMACAD4AABAKICKimauwuMDI0Njg6PD4ABEAAAAAAFIA+AAAQEKAiIhmrsLiAiNDY4Ojw+MDJAAAEEAAAAAAAAQQgICAAAAAAABAAAAAgIBPZ2dTAACAnQAAAAAAAD0PhTgCAAAAeUHoLxdDOf8A/O/v39bo6t/k0tnM0Ly6w4FeQyRPxzs+eTre8R8AQKhiUUQAACuXkVckIxEILIqiyJEkmSQoERFUVRVJGo1Wsj/w8L8syfyfu7ubffxf3X7/078kBwAkWaOjSdbo6AcAwCpmtSIBwLpteSUSEIgIJADZNE1bFaQt+TLP2LH7ea9bS/aRrd+1Hna5zZPyogK6+sXzPgCSAVioNJTl6hfP+wBIBmCh0lDmP1h8r81LqUpcVRVdVVUVMw2AiEN8p8vpcEtlfdWoyawoiypROzIjM8oiq6OIolRL1TIos4pQpUaqrCkiZEUZlSlEqFQ2JE0KkaaZopXNkabnhY1v0mibUTRaNGlkJWmomMYwXK/nnX1Y7s2Fh46cfdBS1yfXuJvvG9MTLVZRCg3NEaJaBQjNqj6s6V1q0Vs7rbE2aj0derm+w4hjLzVpqtQ8FVe20XAbEVh1OBoLipqaISUsHGknJCRIVnL5tTd3ba6m3mMNYzNfO8aL8VKQ+sJYv/nmuh2nSK1y3ayRcUwSg0aDRQJe+62PUxxaNuhZDRLa1Hrr/RSGuhNMWYE230ullFjXxUpVVVWxqsqONIHKuutYkiHJCJGFXKhaR/YqI8IlMrJjVFaVkUGzfYpMss4kV02yLLKP2SpJ2TFidtOx1Dw+HSfPzOycX48Pj9NjMU+kzVYJKJInDwGlwOf1jFQlT4Dk5ERXaaLWI0ApYm06M7ozZzwTk14R0cur2+f5Z/VUmuh4v0ov9Smm8VXqx1ualmbVKjZOpjuRq8gVB9W48n58aNwtLaWT08TbGOYl6lsfkpuzdCNdFKq8XIuNY1bxosisxzXZMeSWn9lvTXK02+ans0orkS4JAWmAy4UgwQJ+6g3zLSZt94Q6OjVaR6o3TLecvN0gtk6N0fC9djXiklVVVVWsSqkq0zSEiP77LkR2jekaF6pFtxOqjpYFRSzPkGMZuMoZ2RD5ZVSIZZ6FBXmEXfqV8nQrqqRagULRO/2uRVGploDexMNmKqzurImwhb7f+4bIFQB43zimxM1jRp1Gq5FevrI0CkW7U65p9V7nUi3l1brXeCW9P9d0V+ftuP9oePIOLHl5eG/ok0jqhjsSwdJQuTRFl4SL4vzbUOV8Ori5Og45P1rbVqatep0ypEhfMsXVnI6jyA+5ts13Y17Rxm2TQGO4FQQJVwULEl48Pl6fvdVoQJeqAKNhXTw+Pe/76DFA9KoAo9TW90tTl8RJUpVSVVWxqsqRZEBZZ4DMojhWpalKnk+hXZGur+doVFxEm89nqlRRSJZ23hahSppaKd/Wben44dxNOT+i946oUlJUtVMEarv7bivJMoCBh3V2ev5p/nDHss3EFp1afHjYkdbm0/FXe8f1Sm+8x7qldEepr3Ojh/Old6n9yVkyc99vveR4eS89OjHVjGB7HktAP7alajDUmebK9BD3KZeNsYvURpMul3l5Ir10bK0rfVV3s6ZmfSyxqVi4TKzJutKN4QiCCw0ryVAhXHAB/jy+vj/nJbKGqSMqIZR6zfO4+ne5HxdVDdQVlQgaFfqBM7tYnFgRV1VVsUgzVyZNG5Q1BQJoXvVGo5LWhRzptUykqtlqtiStaibNRrtEqVBUFO0ASlVilZB0x3iQ7q5DiYhnEkk90674URDxrLRIJlP3LskEbSggFZlFSm83tie6bjwCIE17x2prVJ28dOyg14k12139E4yXOcftpj08//svr41YRdp0xrFW1WjzyRqMoLcSzI/+48ZjraQcFeRtrwVNkr5aalBiQMZyZXRcjsUKFR5vqFpCZUHWkMDCAB4LXvbPujhbWqklsGm1/m4Nj9tP2FxsBBnZRrjWn6/naKZLYl2zqqqqTNJVtrNpKGpLGYAK0EzTTC1mdiCjUxZLapqNaoDKsxoNqRKJikclCMCDAKmS1lPZYhFpzPRK77Tz+SgSqKKmT+e/gjp2zZemNS0KQECqWgLaz0NLS5VEgXLRytiJPkmlPY0fxmvm/5Smzyq+zxMpYXri2+hNXmPIZpMxjNBESksSluSGaxWdAz+SZKR0EclgZEUwKVNGoMKFq6ElNwbUG5HTqPW6mguBYQE3gQr+2p0fH/nIZgSwoZIbXrvz475eohkKPKGj5PXS1WiWIp5KUaoq56qqKtKEorpyQQksi0JzM81GFlFRSvWhvqfP0vpIrycITSURUC2pSrNo5z3/Dmp5ugypJyBUFTwFqWLUL6O9LKUaK4IV+Tlw+3v+oX2VPm7XaD0VpChVoC2QoqgipaVIN0z78sU6J9F7uBhd9hpcyXpy5Smgnuye3yM5MggrWyuxv/oTD0yGGxFqbmziZriqBg0NV7FauF/ACLHqKC/5+rV7iXWr1DPhdLvrWMqdkhh1bRalYql5bJQNLBBGJ1wuAxW4/tkdzh9xVDWuiBWYCl5pGaodL8+8dbMOpS7YB0Elr9wuRVEjLl2VuJRi5VxVVTmTRuRM1q5H69IWnSJC2Y1Qd70yNK1Mc/MZcq7IX7vKsVjVSzWLaL+rsu1b57F3p7mcLa7GhvuvhEalXVDJ0hwiKdFOQsX4MNJlctbvLChPqKjw4qGFlnZ/UursG4knAdWqALAJk+OYNt9N4AlBqcyc2Z4uuKg9N69ISfaSJvKmsLCW1BvzZLeWqRoJF0tGXD+9/Bsh03KWpGML3vPT5lqT65XV1BxLXi2pbeAXszzS5sG68CZBWjRoMtAAvtmdj1e+dHWCMKADOrvL6RW2qkpFGJgMIlzXvk9icVOlVFXFigorO5OEJHvJ7Voo0UhZ17qrq9arsc6vlDMhn+a7YuVjJAVdZ9eFNZdKWG3gPrRKiIagL4j8LrYLpALVKgCtZlTskIqpeelMAjyBKsRxSUsFoGo160Se0oYUgkoAUn4K00klXgrNevZu61JXba/dORuq9dyt0Z2NzTGNwsh0Fi1JM18fsIGXIOEyOEI1SFA1DbLAPPNJJmQduU5IGaUFLbzqCqhJvZ1emodihpYsNa/71CDICxIsA8EAC37Z3ZZHWLI6Qd3CBFx2t+WRl6o26Fvo0uH7Rh/x6LqUuKqqYlXlbJKkQf3T8qDQlZkZZdATQtlfRUaKGlJ91TKyiG5IWWaMqstOGKeq8Uy7xVM08xCAKBVBCxHcBqq0KhQSFNqJRBXl3pNIKSE8FAoUSZFAtAEB7SIECnkCJCg8sTT6yWY7mcqPeitK/RSlYEx5N9OO6S+ka/ZjvFnbvd4n9kaaqmVDzMptAmzWasy3Lul2yNhXIeYxJMEUNa0OA3eiTV1CyAx60yKlBbKl5ohFaCw/uqqK5aZKoV10QZYpIXBZAH7Z3S6POqY6EXpDlgqX3fX6SGNXJyk24Fbhdht9pKSkxFVV5aqYy7ZJE7z9r7kutLAoRmXm4Vze/3gceI0I6dVqI8fVYmV0IoMysnvgWFHtFEiqopk8RREpJYWkXVByrJIgVRKeD6rSaNFKQVVhzxi5nyGYR/MjhTHFRX2HLQz9yvJIFC/RAsUTCjamRU1z9JYbErkcBV4Kn2b6vTCGU6OzVQNuHXmzjJQrjdrumsWavdyc3OEiDbBULaCRQdSluhcWwYA8LtZCtSzQWJKAQIPQAF6p3S/XmqYaTGhog3n1UrvdHrXdaoBQoEah+n26mtE5iauqylXFMplN2wTKykuAQESRmRlFdTFezFjMlCPlWGR99omsnQW6S1PGWKVakGqWkuKOYjEiRozXZ+0vgABU2pVWASXalIAipIJqVdI75/qV54FCPQQPiqKg6rCw8tqk3UChpFWSRzmUHiXdD0Yhe498tWqsHLen6OGdHnKplT5OtDTy9os8GunOJK+1pp48tSrBQ8pEE5wgKvLIkFMQC1emYWW4BVgGDctAnV4RIKiorsxlQYNrQQNe2b3cLulyiwUi0AGR3dP1mo9HtI4AVMB3HV08ncS6uKqKVVVFRtOmgZFbEwCdDqlPkSouIZu2RNeJxeISXaxGad+TagAytaZAAtAOUIVGecxMjx3mdAykHQlFy0NBUKmUFAGeCRS5UwRVliGIQnhQUe9YG6Tbtsp3IYVQBUAeFYyRlUCqHgVBzD2912phfAl31fyQGzmptyHPd2JSCclmR12CtYzRMEZcFZmFRuKiAD8Xyfy6C9ZCwIMbyMBoaLhAcDFgewBZJgEDAwl+2X3e9nj5xEkDDkUMl93H7dSPW5w5AGTpcF1i+aSIZeLEVVVVVWbO0TQD+UyymgdBaAliNb1mtaIB8o1sRKQiRG5kLBbVr+/VKxFFKdKGtr8IHqWUUkQrNB9NlfLKLdfUbklCIa9OW2NfVALyLOTpPbtYBoRS+qZ1xBMhJcpK3xdYd7qpoyjaCRLccirMnzN9qs2j580/3diFSjMiaUZD7cB+yGGldouMMkhIGClh3UGG24zMgNuAI1kCMu5CrtRBkwhYqNSMgFwxEGC5INEAPtr99d7WsYqNACfJhNPur/ttHbs6KSAprh3OUpOslFJSqqqqHKtyMdMg+ZAUAFJ4BE9KgVJqQSGbSJMQz3LbS1V4RhGp5DhzvVOt50tw1agqotRzBsV0PXIntM23LXTSmavUmG/ey2kGM5DwYjLJYrNt5rs6jOk1TehKkl87TtvkNQyoDx3yo4Zbm0ogdCUB16TUbIBWm5EjYSAkqAvLkkXFYpLhItCDwYjb9CrWwlK5eRHokcAjDQmhIgF+2f26LN2muAHAAGR2v25rTVOcGMNZgM2164q4vZSqKlexKjpG0iSINHtJAfDIB4hSVUpUlLZXlIhEIln0SUlN9C0FvqtQCZ3ugxCZNmZS79puA1DQ1t38PR+PCCCWiLbuml/VXe1u53y7ohTgEXI+XGm1d488uJ3F1a24r3KuzRa8O9vo7HBv7xYlLAK6WGyPSnmeHg24boJRE5IqIblI5FAHAhVLcDPQKiqGHoxqUVEZwpCgIWc0XAAe2f05hpmn2gASgMnur9PQqasNFAnALlZ0far0qqrKZFXFYiYNKharBTaXsp8CKm1BOdGZvl5bkNJS2tHO5Gwpp6j8aENV0pyDj6lWAaSq8V0IoIg2xjH3imzZebSceZRG9t667m+IQVRIqlqlKm+dreNtxI54aTXX3vb0ZJc1Z4dqGi+zYWPbyNMqz9Mhcs9o8URqdZhYKuSRFxolCMh3loSLFOCoCJoExNWIBZFh4WYk1crkfFkmzFrYzExVXC5BRQae2P2+9TdMBYABQGL3cxuevipAMgBw1MWKuNKryrZNk6ZJkqZtQu4NXhDL1AL1lZKKfC3V9PbvKdqPiqRNRJxgPNnavKRSQUjaYa3jfa/krKVB8cvsGwqoaIE+LAIypkSl8dXnHTBosMANqKiooCIWBhIWCAYZbqBpQNMQNBgJDQme2P1jLW+oCgADgMTur609oSsADAAM6uIkvVyZJGmAAAiDpmkAsApYR6AFQtsYjAqC0g7kYXVRF/OX9gwApA2vY+wtaDaBxh0yggGSCzKVBQsVrAwGZBkWZJIBlYoBntj9Yy1vqAoAA4DF7l9b+UBVABgAGHSMgE3bpmkDAADYpGkA0AIWFhvUJvBAYlOqIKloIAvIaFgIFiRIAQMqgwVEAE9nZ1MAAIB9AQAAAAAAPQ+FOAMAAABa7lITHD0yLi8uMXWayqXUqMmnxafKwKzJodCs1aXInsOe2P1jK2+oCgADgMXuX3t5QlUAGAAYcCEAIG2aJAAAAGwSBABoGC6XPCkQwC0ki8YFuQEX14CASkVjQeYCvtj9ay9PqAoAA4DE7h9reUNVABgAADAAAABp07QBAABggCAAAIsGtcJFBY1AwMWtIAPe2P23lw9UBYABwGL3r728oSoADAAAAAAAgKRJ0gAAAAAAAACAVdGgQSWDOyAAvtj9aysfqAoAA4DF7l9b+UBVABgAAAAAAABNkyQBAAAAgAAAIAOhguuyIEHI0ADe2P23lw9UBYABQGP3314+UBUABgAAAAAAQNO2bQAAAAAAAAAYuAMLXFwyQUAA3tj9t5cPVAWABUBj999ePlAVAAYAAAAAAECbNAkAAECYAAwA0FhAotEg02BBuEhwAT6I/bfnN1QFgAHAIPbfnt9QFQAGAAAAAIIzMzMjqJskadK0bZImAQA6DAzLAIAFAICjG2MMQN/FoJzrcK8Fux2WNTBD3wIdIEAHHzp4YWGAYQALOA4DoAOgAwAs0AGAwSBBg4EGteGCwGCggkZDQBigumigAv5n/bfnN2QBgAXAn/Xfnt+QBQAWAACgAUHMzMzMzMzopGmbtEmaNgnggAEAcNDvGPABHZgBY9HfA4CgM90lmKMbfS3odNctSxy36ACQbpYBdA5YBh2YsygGAegAMM5wcHSsDizYDq9ZHR0A0M8B22EBoAOHwWEBgIPlgMMCHeNgAAAAcIbLRYakIkCGS1gYwEI2uGCosMjAdQHeV/235w9UBYABQF/1354/UBUABgAAIDgzMzMzMzMzM4K6bZOkyUjbAIABYAEA4AC6BToAgAMGAPoADjeODuCMKQr0Mf0Dqy/uY17W6Azs+eh7XacLFmHd9JdeWPcZ97HmLZwYasAIfc/NfPS7g9VZy7hV5ePVB9wch1s45m4/ros53TjwomOtbux12xlAPw5HB3as3rEC0AEODKwDYAAOWN1YADgAgA4AAAbQAQMAgBkYQAcMAA0DJKhkZFyExJiiggZXJYFKxuICHmj9t+UPZAGABUCg9d+WP5AFABYAAAANDY2ZmZmZmRlBmyRJmqYzbQM6gAUAAHRYdo3r7gDY4+7GdbdDBzuADoyuFzoAOKwCqEPnmO16vx7cfYxbwHEo4xbW2jufvtahG8sB2zvODS+nPuBezgJs74ADgDsDAPoe+gB0CwswcACAZQEAAB1jAAcAYLAWMAAZGEDDxVIZ0MDFqqgMwh4MSBcNFQRk3lf9t+cPVAWAAUBf9d+eP1AVAAYAAICZmZmZmZkZfWZs2nSuHGkD0GGABUAHCwCszujAshZgWW45xwHOWT72un7oOO5mzcJie22f9envOt5ur/cXs3s6/XbHxuIdhu0Ztx+n3x72YOfsnJud4HbvitWVz17Zugvzzow97M3wbte7o9t+8w4DIPrqLCy3Z/RxC/roBgA6wHTwYiidbh2jO6BzYA4A2wEAADgIAA5YOjgAMIAFdHSgAziABQBCJcCAhdZAg0ZkDyAkJEiQ0oIBiQvVYgAeaP235Q9kAYAFQKD135Y/kBUABgAAAEHBmZmZmZmZGdI0Sdt0pmkC4OAAABYAABYWQNc7GICOM6yOXVgGsHiBNegLp6OP3r0MGNtRC7yO7tDpg73FcHB0tg/9AwYH+zIzrl4HQN9uORgDGOfA4IDF9M7pXjs+0LE48HEAWACA6XAD6AaAPgCABQAcdEMHADA4AIBAQyJIYEBTQeAKEo1QgUa7MlgXJC7eV/235zdUBYABQF/1357fUBUABgAAIKgxMzMzMzMzMyOok7RtxrJpAtABAAwLAAsA9KODjgEcOCxnuUGAOfR3GJhMxsINADi8Dl573J3pzJh+2/fq4DAsu3uHWbf32d6ZG7fdHnqnW3rvR7+O0+eFAjpmWcu7A24cOgTTA+zodDhrzdLHDd3B3TlgUdbN0LGOjtVBDrAYnQVYXIcdAB1YAIADC1g4HQADcAAABgAMgA6wAKhAGBhY4FZg0IYLFhoWskqGCgmZTAMeaP235Q9kAYAFQKD1ryN/oAoALAAAAJiZmZmZmZkRNEmbJB1J2zRwAAAOAICzAKADAK4PAPb4OMPhFvDOWBxYYPoZztzB+nAWH8MYr9OBC9uHYeztsDfw0Qm9Y8+BweIG99ENOl7XoW8/A2AZDn0s0x2Y81kHsHSAg9N1jAUdAIDeLTA4DsAAACwAOBzAggGAgizBIoCaYMGFkLHAQMYlZGgMYEkgA95X/bfnN1QFgAFAX/Xfnt9QFQAGAAAAwZmZmZmZmRmNGds2bZvMNA0AZuEAAAAdAOi6DsB1wNV86HPd2IMF6+PIYGEAIO+eq9Bfr3UjgHzWLMcyt8d0/QN65xzS0bPpdIZM71Z3rrrR52av33VjjtHPwO2trluL09FxH1imn+joOh+doQMYw6F3c9DhOIYOBscOoGPsHmPxAQA6WIDDDnQcBxbAOTAAWA7oAMAAAABAh4rBpUGCcOGRCmYNmgTXgIqAkGAAHmj9t+cPZAGABUCg9d+eP5AFABYAACAIwZmZmZmZ0RjdNEmStJltksAAAA4AAAemOwCwrH6wrLVw+gEO6x2kg2A6OAZY78CwuM6u63VTBrxY6HqfpX/oRz8664z+wjlWJ5x3O2C7s9gBptPhdN2cdbAcDDqYNU4/OtABGOhYALDuLDoAAKYDiwU4ALDgDgBgOjAQNCrIWLhcNLAEAwINMgGWBRmJywLeV/235zdUBYABQF/1357fUBUABgAAoIGZmZmZmZmZ0RA0aZq5yqYNgAWwADjAAQA66BzQ6fQOM8sZznI417nd6zPsWsYsW/16Xx3LvIarM/0+fccIFrZjDubU9NcxTrqZ9wa3O+v4mvlM9d5XGYdxa9U5PcvsMc6a6eu9ubHnjpvO6DpwFjv9DHDoAIDeOYgF1wd2gQEDsHQOBsACy3YM3AEWBh3QwcICQAdGBywLHWAAB8AiCSACXAMuGhYyAguNBTQNCxkSEhID3lf9t+cPVAWAAUBf9d+eP1AVAAYAAIDREJyZmZmZEY+G4Og2bZu0M2kCwOoAWAaABQYG5gA4dGNw3A34YOeY3vl0s/pt6bruxoJd/ZY5OtfNcB/4sG6oucGa6/oL+KiP3TPTOUXmPqv0Hux9uPk4jnn7di4bOg7M7IEP6HVL6QwdephxfCyDsTDg4ACWgT10OH0ZDrAOR7oGgA4AnA6AZdABDIDVAYABAADQwQGgwWVBFXChEWRIIHAxWDAwEBnIHmj9t+UPZAGABUCg9d+eP5AFABYAAACNmZmZmZmZmaFNmiZJR5I0GGABYACwwAEYAP0YdAbGQgczYDmwBwOYvvQbwHX0fuZgsSyDAdupOesN6B0d9HM4OMb17YDSsdPv1sKwZ3TT+4AF4xzgmNPveAHAMm77HACOzwvgdVgHAAcAGICFY6EDFgAG9AVgYAEAfQwA4AYogIQaIJOgotJA4zLAxQ0E7gKZBhfDAt5X/bfnD1QFgAFAX/Xfnt9QFQAGAAAAwZmZmZmZmREcwTFJ03SxaBMWsAALAADv4QDuAABYw54cDmBZAdcd9jpku4XOmgyDvvSyI501Rj/HdG+tXbtK3nvNKMS9ZcA7x1wfp8aY7TuxH10fsz6xXUe3x7q70w37wq6zbj9387rFjrVjeC2DAdtvObvmDmaOGX0sMA6GfgAGWLu4gZkBdBZ0AAfgFiyABQDAYQFeAAzoBgDAQEagYkFGQtWguiDRyNBAxWigwqKpAB5o/bflD2QBgAVAoPXfnj+QFQAGAAAADczMzMzMzIwgbZI07WiaJADAgQN3ADgWnWKBGwsHwBi4DhiAQQcHLwcAdzqGD0cdfbfT5+WWPgNw/cDgZhX6uuvrOLD63WcP9AXESofVDTC3MByOBdA7twDAsQvA4OwBgM4ALHbpR7csHHBgMTpYHAAWAEAHClzQXJANIEsEuFBp0HAJVAQqFxoL3lf9t5c3VAWAAUBf9d+e31AVAAYAACAIwZmZmZmZmZkZnaRpR7NMEsACDAwdLAfWa+A6ACyDbgEdwO50YMbHOz5n9OLD9Q47yug2A/qZ1aVz/bvDsNb/YUfUe1s776vrfWb7LKzdri8/22fNnfrq/e4C6xYvAIbuPqt3w3DcjNOt7YVCpx+dWdMNBgC4PTowXNddh4Fuu24tswBwHUC3i+HAzQAAAAaADgADAOgAoBuADgBgAQdABwCokCW0AQsqlwZhwXCljEVQMZCALJCQAB5o/bflD2QBgAVAoPXflj+QBQAWAAAAQY2ZmZmZmZnRIGmTtkmTJm10AACAg8Vi1i0GAGAHi86BMYCl685MRweszgKG0+l0pkMf1/W+c850tzvv4twe2Fv6YZW+i3pZUH06BX370h0dfejTF7oZ7AI6M6IDA4fNoQOAxeBYFlBMB7rR6QAwFjgAY6EDwAAcDnMAYAAsCzqARXIxsIDFRXZBNkCGykAnjQQqCxfeV/235w9UBYABQF/1354/UBUABgAAoKExMzMzMzMz4tEY2zRpV5mkGQAAHAAHgA76ARgAHcA46Ci6sYBuPqC70W+cuKUz8tH76FhQhpsPvWYC0/vx6tu7GbmPwZzXb/ro2H52+a3OmDf3wcj0NXPcZM8celefO+hDOrZ3xmyf0ceyd8N0+n3cmNHBOBzdwB5cv2VB1w3oLPZljL4wh6Mbu9C3jwPwWgx3wHL6UGEBMAeAjg7ALFhAXwBAB4AFQDMgkyAhgzxAJQjIUKGhopJUEGiQaQAeaP235Q9kAYAFQKD135Y/kBUABgAAAMzMzMzMzMyAtEmaNm2aNgE4FhigdwA4/YMBAOy4A/h0GIulo3PAgJfg1pjBYQDsudHp/eAWzHR0cPzScY5h1712mL33XDcD3Dr91dFncAO3eoczxwB7DuwCs3AY4IBb4sAA6DA4TmcA0DF0gOVlFwCggwXAwAugAwOQYdBkMKggVQygEbIGVYaqAgmNgQTeV/235w9UBYABQF/1357fUBUABgAAgJmZmZmZmZnRGEHdNE3TzNkkAOhgWAAGxgF6B3MAcAAdAAyL68d2AJa5OR0cGJ3rdLiZcXbLDMBRY+lnHfF26cB+rK0+utGJWq7vmjuun4598e6ubpju6HT2cwcduj4HdDNk7+Nzbq4sh7WFgzMGHWuY2+72GHSgO+MwzhQDQGfpGKAWOjh0OrCwLADQYQGA6YDQAR0AFgDGAQB0ABiQGLhQBxpYCNQbLNwLMgwSJBK0AB5o/WvPH6gCAAuAQOu/LX8gCwAsAAAAgoIzMzMzMzMagiRNm7Zt27QJwAEAwGAAAAALGLOgAwBcp9PBcc5g0QcLFuDK9L5wDOyC3gf9ZdbcMQvG4M7ODtAHHaavzjEWg8PigAMABvDuzbBAx+iGvgBAZ7BgAQ7WdeCcARxgjYEDADAAwx34AIABAgwJCRkNlwYN1ASZCoQFSYMGmYoE3lf9t+cPVAWAAUBf9d+eP1AVAAYAAADMzMzMzMyMxowGbdsmnW2Sxh4HYB0AwAGA7YCZrh9u0bsCCvQDx1lcx2Ad1prRHUfvtrtwvCAzu2ectb27XXCDudrjc2f2+rkX20mfjrM3xvQ5KdsZ4D7rY7dT3bLd2T59AQxkXv1Gh0/nMxw4+mfuYABWdzMcL4A9bsB2AOAYMbuAzlgwvQPALJ0DoAPALGAAsNANBQDAYbE04FIJkNEEiAosLJXBqqBhwBUAT2dnUwAEAJ4BAAAAAAA9D4U4BAAAAPISbrsFza3OpaneV/235w9UBYABQF/1354/UBUABgAAgJmZmZmZmZmZGQ3TNsmYTdIAwAIACxiABYsFcA5jDmPAAWOBsQC3Qwfbj119wLrBmj3HmtOL2X3Bhe2mn+2U2Rkdi84rc329E33cvEM/L6/MlRcLO1Nep2OPw2Fvr0N/15rVZ7pPd/12cGMY0FkOHzccYPs6+jFgDAXAgsGNDTtHNx3QgQ4YOACw5QAcAKw1LIABB2YAAOgAWAAAHQAMABiAAg0sLFysij1QBagMF6qqGmRkCVwkHmj9t+UPZAWAAUCg9d+WP5AFABYAAADBEZyZmZmZmRmaNkmaJLNJwwGwAHAAGLAMwIHZY7iDDke3WBzm4LAYrNWxgO69WbvoDp8Bd15XOty+DOad6ViY3sHq+n72Y5ztOvRxFnDKjeuwB71b6IvBWtYMdIABfaDTwdJ1Fm4A0PVZBzgAmB0zABwGAAAdoAMABpwFgAFAB6AESBIusEguEDIyMhkkFzIqqMjIFizeV/235zdUBYABQF/1354/UBUABgAAoCE4MzMzMzMzIzijYdJ0dNGkDcAAAANAhwMwBhxwAB0AwDoLXF6QA3Y7Cx3vwK1+OMB80NlV/ZwcsWoNVudU+s646fSXQdBnpndvl8X5WD5mF3d++4cxH5jp3V2/O0vH2jEG7+h85uNOX4qud7swdAzLWpjr05cOVAF0/T4G93agMywCYLleAGAAOhy7AMC8gKUDBugWAMAB0LEAAwAAHUCnAAIZVFgCFhIaNKu5yCCxWA0WZCSqBd5X/beXN1QFgAFAX/Xfnt9QFQAGAAAACM7MzMyM4MyMhiBN06RNm6QNOAAM0AFgDXAADswazAJwHaOffh2AxfXx6dDBdABw++51C9ixs4ClH64D1mGgo1yHHXbMAvj066ej+4xFv4HOLLbT6cAC6JCOKQNMRz8A4PQBGAYcAA4AA1g66ABgAQAABgCAAwCrAwcMNBpYyBgssMhwEzQkKhhcBjAyAA4AAAAAAAAAAAAAAAAAAAAAAAAAAAAAAAAAAAAAAAAAAAAAAAAAAAAAAAAAAAAAAAAAAAAAAAAAAAAAAAAAAAAAAAAAAAAAAAAAAAAAAAAAAAAAAAAAAAAAAAAAAAAAAAAAAAAAAAAAAAAAAAAAAAAAAAAAAAAAAAAAAAAAAAAAAAAAAAAAAAAAAAAAAAAAAAAAAAAAAAAAAAAAAAAAAAAAAAAAAAAAAAA=",
"F1": "data:audio/ogg;base64,T2dnUwACAAAAAAAAAABrx404AAAAAAf+CogBHgF2b3JiaXMAAAAAAkSsAAAA+gAAf7sAAAB9AADJAU9nZ1MAAAAAAAAAAAAAa8eNOAEAAABKNqIbDzv/////////////////fQN2b3JiaXMrAAAAWGlwaC5PcmcgbGliVm9yYmlzIEkgMjAxMjAyMDMgKE9tbmlwcmVzZW50KQAAAAABBXZvcmJpcyFCQ1YBAAABABRjVilmmVKSW4oZc5gxZxlj1FqKJYQUQiilc1Zbqym1mlrKucWcc86VYlIpRZlSUFuKGWNSKQYZUxJbaSGEFEIHoXMSW2mtpdhaajm2nHOtlVJOKaQYU4hK6JhSTCmkGFOKSuicc9A55pxTjEoINZVaU8kxhZRbSyl0TkIHqYTOUkuxdJBKByV0UDprOZUSUymdY1ZCarmlHFPKraaYc4yB0JBVAAABAMBAEBqyCgBQAAAQhqEoigKEhqwCADIAAATgKI7iKJIiOZJjORYQGrIKAAACABAAAMBwFEmRFMvRHE3SLM3SPFOWZVmWZVmWZVmWXdd1XSA0ZBUAAAEAQCgHGcUYEISUshIIDVkFACAAAACCKMMQA0JDVgEAAAEACFEeIeaho9577xFyHiHmHYPee+8htF456qGk3nvvvfcee++5995775FhXiHnoZPee+8RYhwZxZly3nvvIaScMeidg9577733nnPuOdfee++do95B6anU3nvvlZNeMemdo1577yXVHkLqpaTee++9995777333nvvvfeee++99957763n3mrvvffee++9995777333nvvvffee++9995774HQkFUAABAAAGEYNohxx6T32nthmCeGaeek95575ahnDHoKsfeee++9195777333nsgNGQVAAAIAAAhhBBSSCGFFFJIIYYYYsghhxyCCCqppKKKKqqooooqqiyjjDLKKJOMMsoso4466qjDzkIKKaTSSguttFRbby3VHoQQQgghhBBCCCGEEL73HggNWQUAgAAAMMYYY4xBCCGEEEJIKaWUYoopppgCQkNWAQCAAAACAAAALEmTNEdzPMdzPMdTPEd0REd0REeUREm0RE30RFE0RVW0Rd3UTd3UTV3VTdu1VVu2ZV3XXV3XZV3WZV3XdV3XdV3XdV3XdV23gdCQVQAACAAAYZBBBhmEEEJIIYWUUooxxhhzzjkgNGQVAAAIACAAAABAcRRHcRzJkSTJsizN8izPEjVTMzVTczVXc0VXdU3XdFXXdU3XdE1XdFXXdV1XdVXXdV3XdV3XNF3XdV3TdV3XdV3XdV3XdV0XCA1ZBQBIAADoOI7jOI7jOI7jOI4kAaEhqwAAGQAAAQAoiuI4juM4kiRJlqVZmuVZoiZqoqiKrukCoSGrAABAAAABAAAAAAAolqIpmqRpmqZZmqZpmqZpmqZpmqZpmqZpmqZpmqZpmqZpmqZpmqZpmqZpmqZpmqZpmqZpmqZpmqZpGhAasgoAkAAAUHEcx3Ecx5EcyZEcRwJCQ1YBADIAAAIAUAxHcRxHkizJkjTLsjRN80RRdE3VNF3TBEJDVgEAgAAAAgAAAAAAUCxJkzRN0zRJkzRJkzRN0zRH0zRN0zRN0zRN0zRN0zRN0zRN0zRN0zRN0zRN0zRN0zRN0yzLsizLsiwgNGQlABAFAAApq632YByBKJNWc2gQZRJz0RVDylHsKVIIKYi5RUwhBa22ijnFoMXaOYaQk9ZD6JRiEAKhISsEgNAMAIMjAZKmAZKmAQAAAAAAAIDkeYAnioDmiQAAAAAAAAAgeR6giR7giSIAAAAAAAAAAAAAAAAAAAAAAAAAAAAAAAAAAAAAAAAAAAAAAAAAAAAAAAAAAAAAAAAAAAAAAAAAAAAAAAAAAAAAAAAAAJLnAZ4pAp4oAgAAAAAAAIBmioAomoBomgAAAAAAAACgiSLgmSIgmiYAAAAAAAAAAAAAAAAAAAAAAAAAAAAAAAAAAAAAAAAAAAAAAAAAAAAAAAAAAAAAAAAAAAAAAAAAAAAAAAAAAAAAAAAAAJLnAZ4oAp5oAgAAAAAAAIAmioBomoAnmgAAAAAAAACgiSYgmiYgmiIAAAAAAAAAAAAAAAAAAAAAAAAAAAAAAAAAAAAAAAAAAAAAAAAAAAAAAAAAAAAAAAAAAAAAAAAAAAAAAAAAAAAAAAAAAAAAAAAAAAAAAAAAAAAAAAAAAAAAAAAAAAAAAAAAAAAAAAAAAAAAAAAAAAAAAAAAAAAAAAAAAAAAAAAAAAAAAAAAAAAAAAAAAAAAAAAAAAAAAAAAAAAAAAAAAAAAAAAAAAAAAAAAAAAAAAAAAAAAAAAAAAAAAAAAAAAAAAAAAAAAAAAAAAAAAAAAAAAAAAAAAAAAAAAAAAAAAAAAAAAAAAAAAAAAAAAAAAAAAAAAAAAAAAAAAAAAAAAAAAAAAAAAAAAAAAAAAAAAAAAAAAAAAAAAAAAAAAAAAAAAAAAAAAAAAAAAAAAAAAAAAAAAAAAAAAAAAAAAAAAAAAAAAAAAAAAAAAAAAAAAAAAAAAAAAAAAAAAAAAAAAAAAAAAAAAAAAAAAAAAAAAAAAAAAAAAAAAAAAAAAAAAAAAAAAAAAAAAAAAAAAAAAAAAAAAAAAAAAAAAAAAAAAAAAAAAAAAAAAAAAAAAAAAAAAAAAAAAAAAAAAAAAAAAAAAAAAAAAAAAAAAAAAAAAAAAAAAAAAAAAAAAAAAAAAAAAAAAAAAAAAAAAAAAAAAAAAAAAAAAAAAAAAAAAAAAAAAAAAAAAAAAAAAAAAAAAAAAAAAAAAAAAAAAAAAAAAAAAAAAAAAAAAAAAAAAAAAAAAAAAAAAAAAAAAAAAAAAAAAAAAAAAAAAAAAAAAAAAAAAAAAAAAAAAAAAAAAAAAAAAAAAAAAAAAAAAAAAAAIAAAIAABwCAAAuh0JAVAUCcAIDBcSwLAAAcSdI0AABwJEnTAADA0jRRBAAATdNEEQAAAAAAAAAAAAAAAAAAAAAAAAAAAAAAAAAAAAAAAAAAAAAAAAAAAAAAAAAAAAAAAAAAAAAAAAAAAAAAAAAAAABAAADAgAMAQIAJZaDQkJUAQBQAgEFxNA04jqYBR9I0YGmeB/A8gCgCTBGgqgBAAABAgQMAQIANmhKLAxQashIAiAIAMDiKZWmaKJIkTfM0USRJmuZ5okjTPM/zTBOe53mmCVEURdOEKIqiacI0TVNVgWmqqgAAgAIHAIAAGzQlFgcoNGQlABASAGBwHMvyPFH0PFE0TVVlWZrmeaIoiqapqq7LkjTN80RRFE1TVV2Xpmma54miKJqmqrouNM3zRNE0VVVVXReeJ4qmaZqq6rquC88TRdM0TVV1XdeFKIqiaZqmqrquLANRNE3TVFXXlWUgiqapqq4ry7IMRNE0VdV1XVmWgWmqqqq6rizbNkBVVdV1Zdm2AarqurIsy7YNUFXXlWVZtm2A67qyLNu2bQNwXVm2bdsWAABw4AAAEGAEnWRUWYSNJlx4AAoNWREARAEAAMYwpZhShikJIYXQKCYhpBAyKSWllEoFIZWSSqkgpJJSKRmllFJLKYOQSmmlZBBSKamUAgDADhwAwA4shEJDVgIAeQAAhDEIMcaYcxIhpRhzzjmJkFKMOeecZIwx55xzTkrJGGPOOSeldM4555yTUjrnnHPOSSmdc845CKWUUjrnHIRSSikhhNBBKaWUDjoHnQAAoAIHAIAAG0U2JxgJKjRkJQCQCgBgcBzL0jRNE0XT1CRJ0zzP80xRNTVJ0jTP8zzRVFWe53miKIqmqao8z/NEURRNU1W5riiKpmmqquuSZVEURdNUVdeFaZqmqrquK8M0TVNVXdd1YduqqqquLMuwbdVUVdeVZeC6rivLsg1k13VlWbYFAIAnOAAAFdiwOsJJ0VhgoSErAYAMAADCGIMUQggphBBSCCGklEJIAADAgAMAQIAJZaDQkJUAQBQAAGCMpRhrbRijWGutiSNaa621llZrrbXWGmmntdbaaqy11lprrKXWWmuttdZaa6211lprLQBAd8IBQPfBBk2JxQEKDVkJAKQCAADGKOUchJJSqhBizDkpJaVUIcSYc1JSa61mjDkIKaWWWtCYYxBSaq21mlLnpKTWYmo1pc5JSa3F2GqupZSSWmst1dhLKaGl1mKtudZYSkotxVRbjjWVVlqLMcaac2sptRRbrbUG11KJKcYCADAbHAAgEmxYHeGkaCyw0JCVAEBIAABijFKMOecchBBCKJVSijHnHIQQQgilUkox5pxzEEIIoWSMMeecgxBCCCGUUjLGnHMQQgghhFJK55xzDkIIIYRQSumcc85BCCGEEFJJnXPOOQghhBBCKSWlzjkHIYQQQkglpRRCCCGEEEIIJZWUQgghhBBCCCWlklIIIYQQQgghpJJSSimEEEIIIYSSUkophVJKCCGEkEpKKaUQQgghhBBSSimlVEoIIYQQQkkppZRSCiGEEEIoAADgwAEAIMAIOsmosggbTbjwABQashIAiAIAQIhzzkmriVCMOWk9Uww6abV3yhnEIMVMOaQYpNo5yZhyEkNqIWROWok5pRJKjD3YXGMNAgAAEAQABJgAAgMEBaMQBAhjAACCEJkhEgqrYIFBGTQ4zAOAB4gIiQAgMUHR6sIF6GIAF+jCXQ4IQRAEQRAWDUABEuDACW7whDd4ghs4gY6ipA4EAAAAAMACAD4AABAKICKimauwuMDI0Njg6PD4ABEAAAAAAFIA+AAAQEKAiIhmrsLiAiNDY4Ojw+MDJAAAEEAAAAAAAAQQgICAAAAAAABAAAAAgIBPZ2dTAACApQAAAAAAAGvHjTgCAAAA90Iy6hg8O/8B8u7l4Nfd6+3l3trWwcawqmtVRDUkz9HC5DlaeBwAgKpYFBEAoIy8jLwiGYEIYFEqlc77w8S99957s18fJnuv+uFDN8iQ/Ju7Dvzm7g+EMAAsWU3bl6ym7R8AAFUxq0YCgEKbskoEEczMUkDKzSRJRAglUL9dN+uGp27aUpl/Wd2PZPco7Ncvba+gVpr6pfMxCJAGKFWlSC/T1S/fjsmAlApKrWmsxMv0LSy+13XtlUqpqqqqYlXZ0SYIIOIsxqPD0eFIV6/nSHMkyVWS5myOS0KRGWX0jSyy/pBl3UXlYlBGMFq4RIxdXBZiXCiVRRGhgkSmqlElRwVUm0kRRIkGDY00CVnVqAhNIMkmadCMCiEqxuYnpTHxWBr5PU5nN2THGPkl6GJGb488dtZD9vRoZ81iw3nJSylPqVZJ4ynULMeQ3qXp0JLcU3pkmP8gyzqpSu+mTuTKVQeGpudNkTeDDy7kNRkYwnIt06aeAk9MqdDjbS3JIFTHGe9cZOZtZUId243pEkgkmBKkBTT+Gi7bJQ0tC2XyiSq15jVc1mtYuCyUyWcqGr7X0XdxJVVVVWXHYpXJbINQF/0ZGSKLlBGhIisqq1VkFHJ5RBaVsXRJ1C8GYZ1mo5FPktWrrtIIIoKIJ3iQBJSkVKsoFIoF0JbI0mh9/fmfg5FUIEm7UY1e95rc/O51J9+eKX3t6ajDx209eOoYZ0eNsX755altppHX8/Ku4vuczsndX7H1QVHe2nLx5T67z62i8dXJ4ikmpK144Ic12TmOo8NAHd6wsJUkbgj3ptzHzW4ekY2kl11Vlg350Wp9HXiM42Og3VFKYvbaIRnC2KYxQBYEBgzIAL7qTcsjFygngj0ZDJSseuPyrAHcRrBmw4Wat9Dh02UpSYn1qqrKrqqqaNMGQNTh5UIhR4hGk9wVjXzm0hdcYq8s+6koMmXSoVtW1LKQKSIjWjwb1STRJJ35Nz2m/UERwiJ/VVD1nfYbT/rTbkzVdk3iuH1Xk6dBvzOC8d1KWSOrUGlHmi3qgSIFGFP3ztemhJOO1/vbeizxQuq+PR1tbO3armFant1IdRg8E6uOF4tcq9ByY2uit+kOTF8TMrJ3KIJr3PWuoFjsNVpdUu49tcB6iaTn58fytV2Tr3eM5c7TR9xR5I6WsTIISAtIMmgePN5en7F5FIRqXREUGdj8jrfnRxweBejWFUAsbJ7XaIqVxGJJr6oqV5WrsqNtQF1kEJRQKJJWQTWpsMyuzDYNjUWORte0NNvPEAFEPVF5pBAIFRXtnMs8mo6BSlWlnqVBMCg47+X7Sm2b+k0SBam0C0bnUysAz4K2rzac/SWUZxUK0GbqVYw22+6L32gj2l+l9nkmWksneufonT7u97t70e4Ut03pe7/gMdbVDNywGoKLs7+bP8BqBlK2DSL3UBta6igycrrtWnpw8Wgz/dq1UjquU0uu216xh7Qm0YBFQAglAzQu/kw+v7/PIYqCwpqUgEzsosnVfX/NJYqGxqhKAKXdUd9HrNQum6oqV1VVVaZpgySTEwAQtFoqsd/IPv+VjUgi1TUuTbKkmTQiipRP56ilRGgTSrvQpECWyR9PAnjSZ56S38bShb3pLz2GamamCNFCMx3nX0nF4XBAkUlB0pKmQglSPwUojno5uPVnAlp5MEadG89m4vb/qpHju9qbnM/cXrbetCVkGIZB0wzyW3KxGKkNUJukcRFtrIWafrnAzSumKmmSyxTvPDVexteGloc1ejZm3IZwDXlZiAVVgwWVAAs+G17OH+FwMbSrTdP7udXWs+L5/BUWF0O7uCK9zgbWr9sssS5OUemlSOVMZ7uqiqRNgjoqCwACILKrRVotyCVfe4EMMjLKiFKCFiXSUIoqIC0K8JSUAB+hQKd/vUA7JYWUktJWlaTwvFB72YIEqvA4ScoXEKO03gSP2GbPi+BZSQWVqOhQYzg0QerK0ym6b8ywumr41sSmzv73+KxTzkxhHXEfVGGZ0nDKSCywkc6yQNSJQHrAxobjnrok7Qll5K+bQ9Oa1kp29jFuROh0a+Uu0Oo1IF+oAJ7aHS9fwVyt2rEqXTSRW6d2p+tXbi5aD1id6VaxfL00dTXpki6uqlyuXK4q2jYNVZcVioQQaSlEXFuRMyIyA6FqZqe7jKs0WsIV0VQSVKLVLu8ss7cX8GykUihNWNvd30OqCB6CHAuyfKkWkQIS7vasyTV0l99ISjwoSbNRaqd0+00UgjbP4NzDUcONvqaobdU0Pcn4E8Kk9nQqam271qNy1+cSllRGhKaIngmbcKFdCByRB2FIYIwGtZ2WjJtmuUNz35pNswNVC1mL67SndR1TvAl1cFRBdSFVKmhoPtqdnp/hmkW5wI5kYFPanR4f4ahmzGBDBnwvfaQUcWdiVVXZVVVl0yZYYdloLxNkRZCRGVmUlygyZVYZjVWODmdVcUBuEvKNkHQR1U6lGlFJVeTjGknaKNWQUjxT8SRQebJv3zpGx00Po8Z7pS8D1I1iGTRVpL6AkfOqmxszUCKWYF1K0FaeQSBPhRSifgLgHdHQZjbkLO94Uoy44/h+5V3TqO3rmHxI7a75WtePN0gvN8zqGkPAgEZm4MJoNy7pjoqOlDV5bZ5o1c1Z12LAUR3W5DXBR4tSJFNsIE+tRb3DBIvRwFQEAyQuFz7a3Z/vcESVGE4Ukmy47I7HK21ZNUQ44RYecLs29VXixOKUqsoxVmVWtmlC3vWf6wRKmRFJ6ubthl6aJiukuVLXxIrFuou4ZMVVPn3L2YZYpOE6l5DH7s6QKdDWFFKdhhQFxaOovBBC0PxVFDviMf9edoxSHTZPNnJ5UqIphVnrZ3KjaoefCIA8nog1vwSPADiiVN3f9mpGK69h8nW+Vz016o5U2lrq0HHrymKVSuO+M0+uo7FPxZbfuVhK80bqdJnmegdRNWCpFlp7h0rgvuOKIcVdMCRs3g1rXzWTk9pIhmQKMbgZElWgYdHQAF7Znbdn3qbapDqgF25w2V22Z16yOjFs6FLh9drUp9ToelVV5YpVrnImDRnvdJ6kJzCWDwttjmUtMtkuUln0VGcEZUVmpyLNaOX2el4+3xBpUtEknhN+FtsFVCtA1yAFotkCIpVSeXg0E7V9mO1sqU6wks2dyQxUpaoULSBaSQGV6E0SqFQLKn2K6eSc3FYHd5aX4noWnWFHiqbVmY61NUW29tm29clzH7e2E6E0moytRm1fNUPaHPVFg3UlV4Ulq8tAAlERbnoLuWGAlCDc5qUl3JTvMFggYRi0QSO4kNEaaCwkEgB+2d3Oj5p2tSf05oZrZgtkdvfzI7VVPXF9ufecmW1wrjNKaZa4qqoqll0xMtMEXrikhQh4PDyezzyr4qUgXTdzlUnSWEhzmzOWJYjViPSpIhQRcYlF2hRKFYomxTMPpDxEBFCaZ8PDbOl4d67oFcbtL5J637QKlQDf6J2hDY2LdqupwpkGPADYN1c4WXyo43Mdx5ztLelPNnpdxlOxbv+Jx+19jk6lWU/260Y2KEkb2TF1GRBs4GGISnMhKixypcJoWBjNJNzLlR5VzIuxkBk9JqqAna4kYIPRaA2uigxe2d2OW6VTLQrd0rgNvQUqu8d+67KqTaEKhuPUQaZ810mNuClFQ6+qYpkVYyzSJoixPjJARCoQqS4yxCWS3Kg0UhJpc1w10PotltooJW26eBeCVqRUquzs9bZ8lhyy0ZFFlEKl3UKqjJSIEqSt2Oix8upUDyEUpVINwBOMtYbHZ82tqpLt2R9GQnlGAYpfBQWYrKVSX6u3uchzDf0cMn9vHqVZ0/bsJ03okurAZLovlhF7MkZ64zGR5EGROgzwzvdSk4S7AppKRlRZbMKSQB2gIVAz1UWCABU5AX7ZfV73vE11doSSqOAIld3XdUuXqs5gakmih7dwPfUZcSo9zXJVlSOrKmfaNkieLpklBMU6aaOZNGcbIxWZFNnp0U99fTMaovBotAtUJdqRZ+SuPKQFgGp4AECBQqVaJSkUFM96cGKVRUVRD4WPDx3aXfM9iVVbz3DRKkAhTEoaPCpUtAB4LTS/L12PdVtJZ3K97Nu75/ZVFOTq5pvSxcgxur+Na1j9tYeLJRfTEy1bLEvmlhdKgWhNdTWpuqCpuDC4BBmjYiCpMotFEi5DFkcacBewcAE+2v16H3251QkAAqCz+36ecnnEidNAlA2Xuj5LSlylV7FcOUdnmzZNgrjkbEBBKchcqoduz0XTuIQQL0UTClpIKtI5MXuWNqgW8ZRHAQGgoiKFdgGRWzRkOcqk6Q2h2u5yqUcB2qTWh/fee3GfpTxG8tw5L989lo7Xz3CWUkq1FXEy4vlTKY022xQqOc7OU7Y9waU9m5ebvFNtUme2rd1cyQuG2zVSFTXUhMuqSJnccGGBlbBoXBUEKjQVCww0JBkLntn9eKznWNUmQQHgs/vruVy3rjYNFJJdwJItfempGbGsqsrlYtEu0pkm+G435QGACBqu12ZKvyBEoyI+otCkQRVPXEUpAUoFqgjPiRaEBKoeRYCGKwHBE1Dh5H3fb0/S5q/Fi1wZWiBaFKQdQCKlAPEAImkBqUopmR5RqwGgZXubT7qm8Z7oCdcSXRLDfCmMnEvZ5BjcEqFBZFIiLgNDgCxQUblUMhU6SVSS1Kg1sXK1VPKQUhga8xpyFVhatjLNrC4wwUUAntn9fpuzTXUCcBogs/t53SLt4gQAJQpsSkcXixOXVFU5VuVo09HZNuh7pCkAndPBysLpWmZFRS61EJU2KQoIClXAc7YVV345LQFUiyA1EzwACRwJS50AbQgCx/w4KsFmujbkuZr+JfA07N64vaZ9vF2LzQ8OmiR36MGYrOlGJR89BU+8yJeVjBR1LMaIQnMFLCPDk40gQ8pjwQrEksOFfLGuKgRIqFzqYtDgosGCiwG+2P04xiesBmAkosFi9/MY3jANQEhAGL2adHFpVmWzSNskTdJFZ4M8f9Nqh6iUGgfJ7eRmrN4072hL/VCzQQKpliKA8h14PBLPLLR4BigmPfy9TCzaCvVFlBYHG200+hXT89ICrRRQ4ry3j7zRJyZcN0SkY5oInevZWGyM2yuJCXhPST1vWj8uQtJwGwNkTWQVl8sEtSVcrMaE3hQJFVOpGTRJBbklLlWGBZ7Y/bW1J3QFgAVAYvf3Wp5QFQAGADqZWFzics40SQIAANO2aRAAxX8AEloeRlYsTnbRPF6AfFFUNGgD8oQ/oej+hJ7tW/LUZrsEKcqzlGaOWBjoZMGqXPlWaDQMGLAWMFADGYiACgKJioYKvtj9aysfqAoAA4DE7h9reUNVABgAaACVxXYmbdq2AYAETZg0AABfBUB5zWSISMpfq0S1rKw0BmkHqgRcccnyIxoqGFwEGdwBLtQFKgNkAwaCBEYGFb7Y/WsrH6gKAAOAxe5fW/lAVQAYABioLCYybZMkAQAAYNAAAMCA2BygDSyVZrlsYNACCkCyUKABmQQLFY1FZWBggAwXvtj9ay9vqAoAA4DE7h9beUJVABgAGDCACJA0aRIAAACACQAAYCRkDU3FYqDisiBAIxEgaAJPZ2dTAACAdQEAAAAAAGvHjTgDAAAAAA2O9howMS8uL6Cp0avLo8yszKbIodGp0KnRqcunw77Y/WsrH6gGAA2AxO4fa3lDVQAYAAAwAAAASZomAAAAAMAwAADXxYUGSUOAoEHVAL7Y/WsrH6gKAAOAxe5fe3lDVQAYAAAAAAAATdqmAQAAAMAEAcACQUZVgSUYECCRGADe2P23lw9UBYABQGP3314+UBUABgAAAAAAQNO2bQAAAAAGAAAIJNC4kAQSFtBUAN7Y/beXD1QFgAHAYvevrXygKgAMAAAAAACAtmmSAAAAAAAAAJAxcCGQkHERGADe2P23lw9UBYABQGP3314+UBUABgAAAAAAQJMkSQAADAAAAABgwOJq0LhAYpHgAv5n/bflD2QBgAXAn/Xflj+QBQAWAAAAQQjOzMzMzMxo0KZp0swkbXoBMACAA9DpFJgzgOkDgO040Kcf5mU7DszH4QBs3y1w5HUD19fBOtz2D+hjxwId78Iucw5urGKHDtzo9LcbA5jFIuPFWIYO+IAFTJ/FAQAdjgPAgAOgWFgAAA4ADgAADIAOCyoWA6jIAtwLCRYugkyFGq7KABmXjAseaP235Q9kAYAFQKD135Y/kAUAFgAAAMGZmZmZmZnR0GnTNk1H2zYJAFYHOADDWYCOAThAB1gsOgcAMLMMdi1LdwfQAYBjCGbnM8s5pgNnmIy+H8ax04e+2J2hvwbLwqw+HVwH54B1rA640aEDoDvMgHW3HR0ACwDLgtPBgn4D2LPYjgOs0qHjAIAFBqCvwegAAIwELhKDAQxcGgRygITGuCosFizQcF0Avlf9a8sfqAoAA4C96l9b/kBVABgAAABmZmZmZmZmZgTHpmnStE3TBqAD0AEAYBcs6EDXHeiAZRAL3LBes6vrcMtt10fXt5PtHDrW2r1dtt5XRz+ojLPQOWYc6J3Tx6fCMGXddndjr9tbt8Z+er/+GSs3/O7oFvR0a7CuFnzW7Nm+Br0f57qFl+69wcd2Vtc7t+y+nZsZHBbHgDNK770D6IYOsAbQAdCxAHQwAKxzC2ABOgBgAcALAAwAANBhcGFhEWCokhwkLsNFY3BJWTCgkQAeaP3ryB+oAgALgEDrvz1/IAsALAAAANCYmZmZmZmZsU2SpiNt2jYAdi2AhX4AWLDWyTA46Na4mxkds9h+sDow/cCrY8GZAdztgm59MMbN9oUhbo/d3ncXAmo+9+l2bXduFtOP61jg2AEOOD5dDR3ouEEHy6wDnTujA8D5AFhg4egMAADLAnTgAIDpAzgADBgA4AAWEIDKQAMuFiqNBgFroCKjooGBysKFgAzeV/235w9UBYABQF/1354/UBUABgAAAMGZmZmZmZmZ0dDQMEkz24wkCXQD0IF1AIMDencOfcFAB3CwWOcO3CzbHYyO2QV3r9FtB71jp2NXp/Mxlg/287GOs3qvEnajg3+Gml3Mp4N5r8/tHmuv9763ujWHdwiwOzOoTwduuY6xOr2f6bWALByMz8d0+utdFqZDx6F3AFADHEwHwF23zgFYHQAGQAdAAAM6WADAAQAsbAcYDjAAAXIAlyTApYLGyB4NAvcGZJBwUTPIAB5o/bfnD2QBgAVAoPWvI3+gCgAsAAAAmJmZmZmZGTFMkzRJk5mkCQ6AAwBYgAE6AKAz9A4sgOu3sH0Bt4wOYACG7bvG6f10OszsuBnbh9rBeOfWOHT6DO7oygE6DP3oZ5iDfZkZV+8wAFYHa2MAcGDo4MD0zmGsvQMLBpwDFjoAdAw4gNc4AAMA4DqADgI0NDISFzIqNAkGqoZRgUa7MhYXJC7eV/235w9UBYABQF/1354/UBUABgAAMJiZmZmZmZmZGZ2kbZMmbZoAOgBAB2AAAEBHB70zgHM44FgGB4D+Yjo7mWEHBwB8xo079t3POXfGyBjH3h7jQN/Z2j103e3dVp8Zw3aMfWv0jt770XX2mBdb9uCYYnGzZ2BA1xfAfPT1HqrjUOzoHL0D7u5jGNBtvxk6e46O1YEDLF5YgD10xo4O6DpgObAALACcDmABAIDhAABwADAAACwAKhAGBha4FSq0cVkayDdoIKGRaQAeaP235Q9kAYAFQKD135Y/kAUAFgAAAI3RmJmZmZmZGZO2aZKRNkkDsOAAgAM4wMEAANDPAThuj3WGD3t00Md9AGYdus7wMXd2sRxuPt4xeAfOHofR6WLPsNfho3MAnMJg1y04ZfR0a+hgu5uBxXZzoAMdZzN3n3XA3MIAB2d0DMDgAIDOADjOAgBg6QAsHA5gAYAFOgAUhAQLBqoEFywEAQsDGUsNAgOGCxpk3lf9t+cPVAWAAUBf9d+e31AVAAYAAACNmZmZmZmZGY0RtG3T2TGTNOAAcACADnQAjq4DADC926uB0Y2ln6Wzy4FuYQ4+C9L3s3bor9e6cXBuPnuDoyuzN6brn4HeOYd5GbPTFzdE77P63Vz1Pvrc9Ot33WvODnZg9/aWW6s7XbeYs+gz/ZxC3z4oC8c5jM5BN6A7rjuGDgbYwQFY5wYAh44OLAtgQcdxMKDDAYYDwAEdGGBwgAMqBkKDBOFC0qAu1NqA1CS4BgMIFQkGHmj9t+UPZAGABUCg9d+eP5AVAAYAACAIwZmZmZmZ0RidJEmSpEnbJIEBABzAgIVDN90B4Kz56ACwcNMPAOvFTQcHGHM4+szy2m5YKD6cuikDOha96/39YGE4Ou7OlME51hJ4t3cO2wHGwnQ6HLphBRYw6BazuA49wAFsoGMBwDoWHQA6Fv3AYgGODsACAACmAxVaBgkZS4WLBpcATaAxAiyLBJKFBd5X/bfnD1QFgAFAX/Xfnj9QFQAGAAAgiJmZmZmZmZnRGJM2SbuyaUMHAAA4WOAAAEDXcegMgFnOcLjDub7OXmF37ZoZ2H69r87QjeEw/daO6cFaPt0Chpr+Os4ZN9Pvhf0Md2bmM9urrzLOGbez6tyWZT7H9LOM9d6cz+K46UAHjmKnAzi2sziA3rnFAa4P7ALAAGPpHAyA7WABA3dAXxh0QAdgAeDFQAcsoFsAsLAAAHQskgAigWpAMzIUsdBYQNOwggwJCYkBHmj9t+cPZAGABUCg9d+WP5AVAAYAAABBDcGZmZmZmZkxbdM2Sds2TQAwACwABhwA0A2AG/DBzjG9sx367eroDmBXt8zROQz3gQ/LsGOwXNdfwKllzwxYgrX0gVtuznHM9O1cNgDAHljQ69ABoB841ofBAAA4gAXsARwLDrAOB1BANwAAAA4AYNABACwAQEWW4bKgCrjQWGRIIHAxMDAQGRfeV/235w9UBYABQF/1357fUBUABgAAgJmZmZmZmZmZGZ00TUZHkjQYYAGADrAwAFjQD+gMgH4MOgNjFx3MHI49gz0YoE9f+s0Z3Kff6e+ZdCyWZTBw26n5WG9weh9ehn579EM/xvXt3KktXZ/v6XdrGbP2jG76O6aP1a1xe4Drcvp9Rl8AWMatCQDS3Qt2eR3WrQNwAIBBZy0cCx2O1YHBgL5cB2axAIA+DgBwA6sDADAAQAcA6ADA4AAAATIJKioNNK4nGODiJVyBJyDT4GJYAB5o/bfnD2QBgAVAoPXfnj+QBQAWAAAAwdGYmZmZmZnRIE3TNJ1J0yYsAMACAECHA3CAPTkAwAq4jrPXIVjorJlh0JeuL9NZg36O4YW1q4t7DYtz7xrAMTqnGLN9J/YDY/ic7aDbYx0HeGEX3B7zusUOdgwvDAboFnaNgxmgs8A4GByAAdbCwQ0ALAAAANAPgAULYAERYCALULEgI6FqUF2QZKBiUGHRVADeV/235w9UBYABQF/1354/UBUABgAAIDgzMzMzMzMzIzgaJGnasUySAOAAAAcOAAAczgAYAAfuFoBj0SkWuJlFrtOBmcEdwABu0A3u8HIcZgZ3flcPH46603f76PNy39QMwL13rOnrZhX6uut71106Vr/77PVj+rKO2E2H1Y1jzO1iusO5BdBhwXTAscsCBrd7QO8HvQOsxaKf6ZaFW5Y7WIzeYXHAchYA5oADLHRgARb2AAAOACwAHxQA2QCyRIALlbbQcK1AhcFC0CoXGgsVHmj9t+UPZAGABUCg9d+eP5AFABYAACAIwZmZmZmZmRmaJE3bNKNJAFiAgaEDADBwAGCBbgEdwC6A8WF8DorlOjDW6GSAM6sLrm+HYa3/MKLPsfqL3s12C2u3s9z2We7UdHcG1kEfAIbOrQ6G4wy6tRYdHQdmTTcAANxiAVyHDgPd0q0FwAIAOgscYAAAAAMHOgAMECABVYWswmCAikuDYEDGIqhIQBZIAN5X/bfnD1QFgAFAX/Xfnt9QFQAGAACAmZmZmZmZmRlBQd0mTUeTJk04AKADAADuADoAPljMusUAoKPvYJ3OgZmBYXmv75l0dMDq3oVlOH11OtMZfVzf3nfOTbr77Ly7M+f23r7srevHrq7vsvX/bjGqv52Cvn3pznX0oaYvq98MdgHIiK4zBu7O5vDCC6zF4FgWHVX39tW5bnT6AmAscMyxjF10oIMBOBzmABgGB5YPAAwAAMDgzAKAAx0AFwMLWFxkaORKNTBkRGWgk0YClQUGHmj968gfqAIAC4BA678tfyALACwAAAAQnJmZmZmZEeu2bZq0mTNJAAADoAMYAMAA6OYDMLphOXTG0DsdCxZuPlgTmN4Put7NyH0Mhq5fp2M7u/TqMC+Lkelr4GTPHDq1d6w+XIfeGaMbfSzuhgELRgfjgG5gD85hAd2ADuzLoIMBdGNB3w4AL4ADFvpQYQEwANABWcIFzYBMgoQM8gBVggwVGipJBYEGGd5X/bfnD1QFgAFAX/Xfnj9QFQAGAAAAzMzMzMzMzAgKjoZJmnY50yYcOBZ4gd4B4PQPhl0A7MgZDp8OY7FdR+fABbwEt8YMPsPsgW7PjR69X8etbs30oVv68Tu94xxj99PvtfOavfdc7zMdpN7TXx19Zt0N7lbvcH2OLMZ+7sCugfno7jDAQZ9bG9dhAHQYHKefoQ8sHUMH3SwvuwAAHSzcwg686KADAwDgDIB1AACgAwAL6AjIYFBBqhhABw+osgY1IDdUVBVIaAwkHmj9t+UPZAGABUCg9d+eP5AVAAYAAIAZjZmZmZmZGQ3TpmmaZrZNAoAOhgVgYBxABw4ADqCDfmwHAMzp4AA4dLiZcVY3AI4d6GcdvKQD+7FUH4zOKVxf5qCfDi9eCwOOTmfXAejMARjiPvbcKMsBcMAYdKxhbrHHANCdAeMoBoDOAgMAHRw6HVhYFgDoAACYDhhIGlSQGLhQBxpYCFRYuBdkGEgkaAHeV/235w9UBYABQF/1354/UBUABgAAAMGZmZmZmZmZGUGaNu2yM20C6AcAznQOAGAwcGBY21msBWMWpwOcG7hO1zs4bs7bWauP3YVdOFyZ3hf9Q3h3F/Q+c96X2Zs7Zi3G4M7OZ4CeTmdM3965Mxaju2VxwAHcwfCBd2+GBTpe3dAXDgw6g0W3AAcfnw6cM7AcYG8M5wAADMBwB/0DoANg6AAAMMABABgAQAcHDEjIaLg0aKAmyFxUqJDDPCS4DRpkKhJPZ2dTAAQAngEAAAAAAGvHjTgEAAAAqv8oqgaiza3OpbUeaP235Q9kAYAFQKD135Y/kAUAFgAAAMzMzMzMjMZo6DZt2yZt2yQBOAALAMABAAAzXYdbdAAFOoAD1zFYwBo6HL3bznG8IGP3cNbqzgIwV3t8nNnr515sZ7oOHGP6cN0CcJ91djvVLTqWvgAGZkYH2M5nAI7+mQMAVnczHAPAcQO2IyxAZyygA8CgcwAAKlQalgZcKgEymgBRgaUyUEHDgAveV/235w9UBYABQF/1354/UBUABgAAgJmZmZmZmZmZGQ3TNsmYTdIAwAIACxiABYsFcA5jDmPAAWOBsQC3Qwfbj119wLrBmj3HmtOL2X3Bhe2mn+2U2Rkdi84rc329E33cvEM/L6/MlRcLO1Nep2OPw2Fvr0N/15rVZ7pPd/12cGMY0FkOHzccYPs6+jFgDAXAgsGNDTtHNx3QgQ4YOACw5QAcAKw1LIABB2YAAOgAWAAAHQAMABiAAg0sLFysij1QBagMF6qqGmRkCVwkHmj9t+UPZAWAAUCg9d+WP5AFABYAAADBEZyZmZmZmRmaNkmaJLNJwwGwAHAAGLAMwIHZY7iDDke3WBzm4LAYrNWxgO69WbvoDp8Bd15XOty+DOad6ViY3sHq+n72Y5ztOvRxFnDKjeuwB71b6IvBWtYMdIABfaDTwdJ1Fm4A0PVZBzgAmB0zABwGAAAdoAMABpwFgAFAB6AESBIusEguEDIyMhkkFzIqqMjIFizeV/235zdUBYABQF/1354/UBUABgAAoCE4MzMzMzMzIzijYdJ0dNGkDcAAAANAhwMwBhxwAB0AwDoLXF6QA3Y7Cx3vwK1+OMB80NlV/ZwcsWoNVudU+s646fSXQdBnpndvl8X5WD5mF3d++4cxH5jp3V2/O0vH2jEG7+h85uNOX4qud7swdAzLWpjr05cOVAF0/T4G93agMywCYLleAGAAOhy7AMC8gKUDBugWAMAB0LEAAwAAHUCnAAIZVFgCFhIaNKu5yCCxWA0WZCSqBd5X/beXN1QFgAFAX/Xfnt9QFQAGAAAACM7MzMyM4MyMhiBN06RNm6QNOAAM0AFgDXAADswazAJwHaOffh2AxfXx6dDBdABw++51C9ixs4ClH64D1mGgo1yHHXbMAvj066ej+4xFv4HOLLbT6cAC6JCOKQNMRz8A4PQBGAYcAA4AA1g66ABgAQAABgCAAwCrAwcMNBpYyBgssMhwEzQkKhhcBjAyAA4AAAAAAAAAAAAAAAAAAAAAAAAAAAAAAAAAAAAAAAAAAAAAAAAAAAAAAAAAAAAAAAAAAAAAAAAAAAAAAAAAAAAAAAAAAAAAAAAAAAAAAAAAAAAAAAAAAAAAAAAAAAAAAAAAAAAAAAAAAAAAAAAAAAAAAAAAAAAAAAAAAAAAAAAAAAAAAAAAAAAAAAAAAAAAAAAAAAAAAAAAAAAAAAAAAAAAAAAAAAAAAAAAAAAAAAAAAAAAAAA=",
"Gb1": "data:audio/ogg;base64,T2dnUwACAAAAAAAAAABOrqc4AAAAAGMd0S8BHgF2b3JiaXMAAAAAAkSsAAAA+gAAf7sAAAB9AADJAU9nZ1MAAAAAAAAAAAAATq6nOAEAAACCMpcwDzv/////////////////fQN2b3JiaXMrAAAAWGlwaC5PcmcgbGliVm9yYmlzIEkgMjAxMjAyMDMgKE9tbmlwcmVzZW50KQAAAAABBXZvcmJpcyFCQ1YBAAABABRjVilmmVKSW4oZc5gxZxlj1FqKJYQUQiilc1Zbqym1mlrKucWcc86VYlIpRZlSUFuKGWNSKQYZUxJbaSGEFEIHoXMSW2mtpdhaajm2nHOtlVJOKaQYU4hK6JhSTCmkGFOKSuicc9A55pxTjEoINZVaU8kxhZRbSyl0TkIHqYTOUkuxdJBKByV0UDprOZUSUymdY1ZCarmlHFPKraaYc4yB0JBVAAABAMBAEBqyCgBQAAAQhqEoigKEhqwCADIAAATgKI7iKJIiOZJjORYQGrIKAAACABAAAMBwFEmRFMvRHE3SLM3SPFOWZVmWZVmWZVmWXdd1XSA0ZBUAAAEAQCgHGcUYEISUshIIDVkFACAAAACCKMMQA0JDVgEAAAEACFEeIeaho9577xFyHiHmHYPee+8htF456qGk3nvvvfcee++5995775FhXiHnoZPee+8RYhwZxZly3nvvIaScMeidg9577733nnPuOdfee++do95B6anU3nvvlZNeMemdo1577yXVHkLqpaTee++9995777333nvvvfeee++99957763n3mrvvffee++9995777333nvvvffee++9995774HQkFUAABAAAGEYNohxx6T32nthmCeGaeek95575ahnDHoKsfeee++9195777333nsgNGQVAAAIAAAhhBBSSCGFFFJIIYYYYsghhxyCCCqppKKKKqqooooqqiyjjDLKKJOMMsoso4466qjDzkIKKaTSSguttFRbby3VHoQQQgghhBBCCCGEEL73HggNWQUAgAAAMMYYY4xBCCGEEEJIKaWUYoopppgCQkNWAQCAAAACAAAALEmTNEdzPMdzPMdTPEd0REd0REeUREm0RE30RFE0RVW0Rd3UTd3UTV3VTdu1VVu2ZV3XXV3XZV3WZV3XdV3XdV3XdV3XdV23gdCQVQAACAAAYZBBBhmEEEJIIYWUUooxxhhzzjkgNGQVAAAIACAAAABAcRRHcRzJkSTJsizN8izPEjVTMzVTczVXc0VXdU3XdFXXdU3XdE1XdFXXdV1XdVXXdV3XdV3XNF3XdV3TdV3XdV3XdV3XdV0XCA1ZBQBIAADoOI7jOI7jOI7jOI4kAaEhqwAAGQAAAQAoiuI4juM4kiRJlqVZmuVZoiZqoqiKrukCoSGrAABAAAABAAAAAAAolqIpmqRpmqZZmqZpmqZpmqZpmqZpmqZpmqZpmqZpmqZpmqZpmqZpmqZpmqZpmqZpmqZpmqZpmqZpGhAasgoAkAAAUHEcx3Ecx5EcyZEcRwJCQ1YBADIAAAIAUAxHcRxHkizJkjTLsjRN80RRdE3VNF3TBEJDVgEAgAAAAgAAAAAAUCxJkzRN0zRJkzRJkzRN0zRH0zRN0zRN0zRN0zRN0zRN0zRN0zRN0zRN0zRN0zRN0zRN0yzLsizLsiwgNGQlABAFAAApq632YByBKJNWc2gQZRJz0RVDylHsKVIIKYi5RUwhBa22ijnFoMXaOYaQk9ZD6JRiEAKhISsEgNAMAIMjAZKmAZKmAQAAAAAAAIDkeYAnioDmiQAAAAAAAAAgeR6giR7giSIAAAAAAAAAAAAAAAAAAAAAAAAAAAAAAAAAAAAAAAAAAAAAAAAAAAAAAAAAAAAAAAAAAAAAAAAAAAAAAAAAAAAAAAAAAJLnAZ4pAp4oAgAAAAAAAIBmioAomoBomgAAAAAAAACgiSLgmSIgmiYAAAAAAAAAAAAAAAAAAAAAAAAAAAAAAAAAAAAAAAAAAAAAAAAAAAAAAAAAAAAAAAAAAAAAAAAAAAAAAAAAAAAAAAAAAJLnAZ4oAp5oAgAAAAAAAIAmioBomoAnmgAAAAAAAACgiSYgmiYgmiIAAAAAAAAAAAAAAAAAAAAAAAAAAAAAAAAAAAAAAAAAAAAAAAAAAAAAAAAAAAAAAAAAAAAAAAAAAAAAAAAAAAAAAAAAAAAAAAAAAAAAAAAAAAAAAAAAAAAAAAAAAAAAAAAAAAAAAAAAAAAAAAAAAAAAAAAAAAAAAAAAAAAAAAAAAAAAAAAAAAAAAAAAAAAAAAAAAAAAAAAAAAAAAAAAAAAAAAAAAAAAAAAAAAAAAAAAAAAAAAAAAAAAAAAAAAAAAAAAAAAAAAAAAAAAAAAAAAAAAAAAAAAAAAAAAAAAAAAAAAAAAAAAAAAAAAAAAAAAAAAAAAAAAAAAAAAAAAAAAAAAAAAAAAAAAAAAAAAAAAAAAAAAAAAAAAAAAAAAAAAAAAAAAAAAAAAAAAAAAAAAAAAAAAAAAAAAAAAAAAAAAAAAAAAAAAAAAAAAAAAAAAAAAAAAAAAAAAAAAAAAAAAAAAAAAAAAAAAAAAAAAAAAAAAAAAAAAAAAAAAAAAAAAAAAAAAAAAAAAAAAAAAAAAAAAAAAAAAAAAAAAAAAAAAAAAAAAAAAAAAAAAAAAAAAAAAAAAAAAAAAAAAAAAAAAAAAAAAAAAAAAAAAAAAAAAAAAAAAAAAAAAAAAAAAAAAAAAAAAAAAAAAAAAAAAAAAAAAAAAAAAAAAAAAAAAAAAAAAAAAAAAAAAAAAAAAAAAAAAAAAAAAAAAAAAAAAAAAAAAAAAAAAAAAAAAAAAAAAAAAAAAAAAAAAAAAAAAAAAAAAAAAAAAAAAAAAAAAAAAAAAAAAAAAAAAAAAAAAAAAAAAAAAAAAAAAAAAAAAIAAAIAABwCAAAuh0JAVAUCcAIDBcSwLAAAcSdI0AABwJEnTAADA0jRRBAAATdNEEQAAAAAAAAAAAAAAAAAAAAAAAAAAAAAAAAAAAAAAAAAAAAAAAAAAAAAAAAAAAAAAAAAAAAAAAAAAAAAAAAAAAABAAADAgAMAQIAJZaDQkJUAQBQAgEFxNA04jqYBR9I0YGmeB/A8gCgCTBGgqgBAAABAgQMAQIANmhKLAxQashIAiAIAMDiKZWmaKJIkTfM0USRJmuZ5okjTPM/zTBOe53mmCVEURdOEKIqiacI0TVNVgWmqqgAAgAIHAIAAGzQlFgcoNGQlABASAGBwHMvyPFH0PFE0TVVlWZrmeaIoiqapqq7LkjTN80RRFE1TVV2Xpmma54miKJqmqrouNM3zRNE0VVVVXReeJ4qmaZqq6rquC88TRdM0TVV1XdeFKIqiaZqmqrquLANRNE3TVFXXlWUgiqapqq4ry7IMRNE0VdV1XVmWgWmqqqq6rizbNkBVVdV1Zdm2AarqurIsy7YNUFXXlWVZtm2A67qyLNu2bQNwXVm2bdsWAABw4AAAEGAEnWRUWYSNJlx4AAoNWREARAEAAMYwpZhShikJIYXQKCYhpBAyKSWllEoFIZWSSqkgpJJSKRmllFJLKYOQSmmlZBBSKamUAgDADhwAwA4shEJDVgIAeQAAhDEIMcaYcxIhpRhzzjmJkFKMOeecZIwx55xzTkrJGGPOOSeldM4555yTUjrnnHPOSSmdc845CKWUUjrnHIRSSikhhNBBKaWUDjoHnQAAoAIHAIAAG0U2JxgJKjRkJQCQCgBgcBzL0jRNE0XT1CRJ0zzP80xRNTVJ0jTP8zzRVFWe53miKIqmqao8z/NEURRNU1W5riiKpmmqquuSZVEURdNUVdeFaZqmqrquK8M0TVNVXdd1YduqqqquLMuwbdVUVdeVZeC6rivLsg1k13VlWbYFAIAnOAAAFdiwOsJJ0VhgoSErAYAMAADCGIMUQggphBBSCCGklEJIAADAgAMAQIAJZaDQkJUAQBQAAGCMpRhrbRijWGutiSNaa621llZrrbXWGmmntdbaaqy11lprrKXWWmuttdZaa6211lprLQBAd8IBQPfBBk2JxQEKDVkJAKQCAADGKOUchJJSqhBizDkpJaVUIcSYc1JSa61mjDkIKaWWWtCYYxBSaq21mlLnpKTWYmo1pc5JSa3F2GqupZSSWmst1dhLKaGl1mKtudZYSkotxVRbjjWVVlqLMcaac2sptRRbrbUG11KJKcYCADAbHAAgEmxYHeGkaCyw0JCVAEBIAABijFKMOecchBBCKJVSijHnHIQQQgilUkox5pxzEEIIoWSMMeecgxBCCCGUUjLGnHMQQgghhFJK55xzDkIIIYRQSumcc85BCCGEEFJJnXPOOQghhBBCKSWlzjkHIYQQQkglpRRCCCGEEEIIJZWUQgghhBBCCCWlklIIIYQQQgghpJJSSimEEEIIIYSSUkophVJKCCGEkEpKKaUQQgghhBBSSimlVEoIIYQQQkkppZRSCiGEEEIoAADgwAEAIMAIOsmosggbTbjwABQashIAiAIAQIhzzkmriVCMOWk9Uww6abV3yhnEIMVMOaQYpNo5yZhyEkNqIWROWok5pRJKjD3YXGMNAgAAEAQABJgAAgMEBaMQBAhjAACCEJkhEgqrYIFBGTQ4zAOAB4gIiQAgMUHR6sIF6GIAF+jCXQ4IQRAEQRAWDUABEuDACW7whDd4ghs4gY6ipA4EAAAAAMACAD4AABAKICKimauwuMDI0Njg6PD4ABEAAAAAAFIA+AAAQEKAiIhmrsLiAiNDY4Ojw+MDJAAAEEAAAAAAAAQQgICAAAAAAABAAAAAgIBPZ2dTAACArQAAAAAAAE6upzgCAAAApDAGbxg6O/3v7vjRzuno1+XZ1MTJu8ORX08+MzIczxHR8RwRfQAABBVUFEUAgFILpaISGQkRwKJZKs2mFZEkQds0net/6tj/PLseIPYHwjoQd+6+m/8JLFmj0CarefQDAKAqlodEAsD51IIIFACzL4osmhGZSCJQtGz/8hWj7/pQM7vqdsEKy95S2Fl/T/sgSwB6+qXDaWBCGqBUtQLK1C8ez00BaSjQVYp0yh9scHtdZy+xWK+qilXlYkXbNEEANCszZjodTldWlNWVFZVlWV8WVVRGGtIkhMg2lWZqKiuKTGQVo6wSNVFm34iUFZUiCmlkIzTfdiEaTQI5G1cBcYkrUZK4RCuIkmTXDWkKjacoUWkmzaSUNKKi7kPbnkzn4+i8P7Pthbpvo1cTqqUAttSbQSol7SiEtAOi0oym08iQeEsfmQMtJvV5HzdW41j7Wsqt52YDqpttA4NIVchAm2dYFipCj8Dw1Bra2xiXTbmP00RC0lKCdM0Xc1aTxsML3pWOXAySS3NlzRtEKdMAPhvOp/u8gWk4eJABs+F8uQ8LmDIJeFA1wFvI4LUpVkqRxHpVuexYVa4yaRsARL307GgEhZBKY7lukk0iUYyyp+zTEWVEp/deSOMSMsmVi0hWX7qIEFGhaV36rY1PUiptTUkTgFX3ycdN45aqX2wd05qap29Be8fmw7t3tfeOGUe5bbYzSqNSHu1HVaJUKioNQnkyWypt2vfL0f1+UXByqWl92JRUqQdj4qob1MbXNECuqnvZ/qEjKSEiSVLNVesa9WvA8U6W3mh1O2nFY0Vf6edLm+xrcVNzCXcZV0Mt5ue4ltxxoVkL1zxcGmSCSgW++k3rfUzkNsLKw3BohtRvXO9DI7cB5aIDXq+ZlBInrqrKdlVVlUmSQGXVWpEhCRFE5FiQZNfJYnE4RqMYL8uUKZKGfCZnzi4jRHJRLVVpamg1NYJCIjQfKUCbKpGE0k7lgRr1q+v3QJYYfatPr19Ray8b5V8dojR5EA0hqfAgryPf0TH/fnj+8u0BQFRF1Fzld74F/cbrUspzHk6H1lEqjzrnGsd0O3cadc03CR5fhkhDq4OhrVYAyw3jsoQ1Q+noSuk2lcSfdVvdMyqdV6sbWFUqR2pUCbY3l4hetHBMUuWWmHExoIVmJQwgMzAA/hs+Pz/iAaqhwKwAtKKL/4ZPr8+4gSoBcCgA7Vg/cM1KVzSPWLOSirmqqqqK2QairiIRbjCUT6NrSZJEQ2TIplkRjVi2ooh2NRpJKYWIqkC7ogigVWVBm5YlQWhp3Dun0iaAoiq+0m3s/lYUZ1VVKqA8GrF95X6bjRQEGs130ECpVDZKhQnNopRqtqpSqWb9KpSUmjdB5PZircXYnOlnvM830kvp6o0MbRaTt22WrnFSQ9CkG24pwE00FWxU2sc7JjUfg/Jk7lghr4crbtW65EV9kbAcwkn51qi8wUBBenypoWPVZsodo1jH3ohooCdIhgWCBZbGBRc+PD49vveipAHVukTt6Dq74/nyO6RMGtDZVWIMdJ0Hboo4XUmsy1JKqqois82qsk2QDo0E4MyVoCrymonqEEWMiUwZ0/meSDH5OeRC2tV81CONkmqDiaV9mNRoFykBkpEZ34ab+TMeRDJDH4XmUxRVPJIAQb13KbWX1YhGURqk+pRzVKwtVvFYv7JfjtpMcLdH/uTYWTqba/BMtdY88luy4V4keGNdC/Qw3rhHkKZxnCBjjPECQyaQR7AqZIk6UtWxEDQaA9JtlQrChYClachcAH4r3m9f4QDWALsqJ2B9K94fn7GBKLVjVabsI61fl7KqkcSbTqoqF0mXq6JtG5TVZWQCKgDiktvERQgRXItFziZpaFhodH2pZZi7efdyFSjiESEIYrXAtv1SbPX8+dTeziYnY1hF1Q5NkQKKEFHaeaUp1aOQWzfGrakHqlJJAVYG0FLqPE2ii2lWTa2ShPdgnNR4mfPhZabcwn5fN5pEJS9wK9mTERdEaFkzGpACldpoFbnnaizgjkaikeioLbbhaozrmDQLuSIjcWkMyLAA3tqdn7/qpqx0MGY6sG7tro+ffEHWiEKbyMD8e+1rSiyWbVZV5aqqqkg6G9Su6FZEIllIhAgRtXQrUuQ4FrtRWbHMOFejy9V8iDZSufIREbFoxTIvSR+nqYiqQiRPRanoKoCnFJBCiSA8ql4KJ7bb2MiFed9YfgMpUKV4VFFND6V4UEpqGVgFRENDEIUouS3s6t5OjGE4bmJzjF+I/BCd0tGwJvPjrzDKumbD2AZzkoAb1zJhuNrFYCyEaJTq4IUa/fGSH5AYRE8aqMirisxAXo2cJVylRLpUXEqmk6NFRYOlqWgVMqMFmQF+272+7s9RzcDFhSGa3QGz3dPzYy3VDBAHBqTYKLldm2KxrovFQuKSqio701VVOduQz9lrvdBGZBGZUFKZyyJoNF2RaZOsICchhVhnQ2SaFxFXIo1Gfr+1bPJlKqUelPILHOr5owJNqFYhgqpWCvHOkPKUIgk2lXozJCBFqlqMhYo8U6DIBUVxmox2oFIqIvlwvdIxX61jhaLTN63HnWU+dq9GQS19Fx0xX+x13PAasmwNgpxQDW2bpmJgeUCAJt9Lj6y7VT23Ju8icExoS14sj7FSsp3ncdMqOKLiPcC7ZQxgUdGQJAQAntmdzu+4VDUqaLABnd35cl9TV60jNpilnGHge+knPbFYpmlKroo5VpFVtk1DFKX9RRaCyAUpLaWImjKislPo70IupMWMIto0zWqICI21NPJ8VqFKtR973hGioVwuL4fiCY+KSMme5o+BRzUCKaVmpk1nb3WQ59Ofh0uAB8qzA/WAdgoCbV7kQikCSqBUtRUJOVJSm4qiSPrNSs/p6whXeCfzqbAuDfmoadATSkQkLGjStAP3BjJXQCMZqGA90miXltPw3EJ2cQ23VaNYaRdMpDogVJUEVwZe2R2P+6Hs4qQIBZM2xBu47E7n+1qqWBRs6EN/BddrUzbiFLFYT6+qqliuKprZhD6k637bZ5q3CAvaWFST3MVuZhaXGgkZlZkP74TMoknEiqvc/KIuF3EJZCr+G0EqtnuJsKptBFBBKKVdSjsCVGmmAYjUo7BWVGbvOVHuuOH2u4xMKvUVUSBDiyJUIHy1gaoKkuUpj7oKVKh44m6Pl9GM+9xGtVzqwx3psWZdUyefEV5eDB5rI6EZcleWC7iaq7bVAsiyhmigagOkm5tgkWhLFS0gLi7iaqgSGoJVRhE3g0aFBnkAftldHq8UHpEHAma8ShEEl931+aw2hT803Qyl4ASvS9/1Pb32clVVlXOVmSMJ8k35ysp9iC5EUbV8UVys12nSq3Rl7vXVZN1YTTPxBJGV8QQKeaj8KawexBVR8pjs/EqggkS10/V4z+E9H9CC0nREXathqFaUKgGPt/Q66jC7f08YQxvbLsESCI21ksl05VVrM7U1FZenpdTqdLwbqxnNhqkRj0Be9yjJ8sK1BIIL8iWR8BA5QUDKmRzSIsGjwRBpMSwLmQGXgFldNzWjacnSgQdUGfQYqJBdAD7ZXa/PXG7VQAByNJjs7tdrbFNtND2S6dDhu8401hQ3Yr1clWOxsmkzkgR5dvjicSnJFKKsVy86Rd3ZWYrU1TMyFteTHM3NB1HBtYuFfMRqNYIIhapqKVEiKgX8kvh6aKOpYC37+dEy8QhEioKQ0obcUkmJ4gEB3uwwgHgqVagFbhQnoVoALS0AEMVtXyrAAwDAMxGpS31CHXflionZgjzG4CVh5FxMJlN/CyMzFlkjL2TVNRamUAcVFYSoKKOqVMxTk5QNKzdaY49HC3QRFjK4LiwAXtk93a5hfOxGBBLR4LJ7vV7HtosTEwCtAW43XY1YT1VTuarIWGWWSdskeBVyF4GQQiiLFD3Vu2xcrCsR2oiVRU2MFQLR6WamRNWjKtUQ12b5ngeZ5VuqnaQKlByLtooIQVJQHiXU2ydWGly25pyk/UGOfBQCGpFWQUK1nwkEPAu2D9VHc+paDx2Nk7Ox3GHGagtBtmRIelw8qWP5gRpNNnADvJ9wFu6jbQku7rI2sBo0SKMupIqLMGh5SBckKoORIEEiAZ7ZfT+O2naxASQZMKr9+jjqMtlAANBK9YjVjFhPn05VVbkqOudo2yZoc6QFoCJPyKN6kx1P1ShRVWhoP8Q0sgWeEopQKSpoSwUSrYpWKdAxRADKg0dKwRPsbkn6MTxIhTwJSDKO7ZSCCAmUoJCvQqGJbFvwDCKij/EAhBAd1R2qXHNba84tmPZqWvOXsTFNs1ZJmjfmZVaySbBRh3xMYHEkCbSaQXsatmXwS9UwUoVqbKuQBHUYhgHqzayBBjVXeJSlrAEXVaNBBr7Z/XkuuU11MkDSAhBsdj+eW027OmkgWROfwZ5KrLfVLM2qqoq5io6OzjRojiQSgLarf50vl0oxce9VjuVbZGc4e6fztOMnlT9RURQA1bIjlKaOQgMaV4GiwHdSFBZvsmk+3Eu01TMoBIr2T6YikSWau53NyZ3HG9U+pcc1eDVZsZIe8+5QCyOJpyXwqF6BjLVGF8bsqiAw6oWLqwN5IKEyUGV6MkOGhiEbnagMVdzOxRJY8rBgIA9Q0QBe2f3r3EdUtYmgQC9Mdn8dQ9aoTgJIuH6gi0fc3ijiVVWVc5GZjsWKBGnn+/kApN4CBVLajwpUqlUVIkIFKtUiW2sv0aoqRUD/RxOPEFcUAthPfch3i67J02KSkqh2gFKoqog8nkCMrPPmXwYqqvBEIL4KhbQqCgJcVqOQR3XpxfRO5eJGruoxJy9yfvooQXErbaAihH2nhiXIVWNNwiYkd9yEBRoubg6QkCyaSzYklaCSF9SQ7sLQspsWZCxSJWUDSBJ+2P1c67tPBRAGokBi9/MYntAVwFiIBHq6WNkrwTErMtMmbdIms02SIL4eggoqmvUpeEghVRWexzL5FFWpqJ8IhnVOl+u2c8T1AFHA8FTvdrLyju+L10O8+5Y1Xt+kjQKApK2AVGkBSCWZXCrrymxaBhhfoSLDwEINMEODwYXLAq0BTYYBFcsUXI0MDC6SBYQAntj9tbc3dAWAAUBi99fW3pANABoAGojSbqUCTZs0DQAATNMmAACE7wIWl6TpJfeOTME72qtQGlVMvbmv0Tlr3E1FOvLxjmqqcm/OE3UYVFgIrMAFFyoaWgZiQeYCqQKe2P1jK0+oCgADgMTuH2t5QlYAGAAYiLqrTNo0aQMAAIM2CQDwK8KiuldVv1GEwDCkJbJHkkXlWheV4zvIQB4YoLrAVUlgWWC4uMiQoAkAvtj9ay9vqAoAA4DF7l97eUJVABgAaABgBQaaNmkYAADAoAEAAMA3QKNiwAJ1AbdCIkCgQsUgY0EaoCEjUwG+2P1rKx+oCgADgMXuX1v5QFUAGAAYAAIAgCZpEgAAAABAEwBAVkFDpYEhkHER0JCRVQC+2P1rKx+oCgADgMXuX1v5QFUAGAAAAAAQAE3TJgAAAAjDIABAQiDBgkCishigSUA1AE9nZ1MAAIB1AQAAAAAATq6nOAMAAAD0gK20GTEwMS3Qo9WvpdGhx8qlzZ7QpMvQrarMqcPe2P23lw9UBYABwGL3r618oCoADAAAAAAAgDRp2wAAAAABggCwYCBDQGBxcSEtUBkAvtj9aysfqAoAA4DG7r+9fKAqAAwAAAAAAICmTdsAAAAAABsAgEtFhZbRgJpAE2gA3tj9t5cPVAWAAUBj999ePlAVAAYAAAAAAEDbNmkAAAAYIAwAoKnAJUElcCGpsNAIAN7Y/beXD1QFgAFAY/ffXj5QFQAGAAAAAABAk7QJAAAAAAAAAKBioWlALDCwAN5X/bfnD1QFgAFAX/Xfnj9QFQAGAAAAwZmZmZmZmRnBGQ3atKsYTdIBAAAYBegAWNxxdugLuAWLvXmxet87WLo+uEVHHxRH7+e1HehjjW6HWec1OIbe99B30T/u42zcvnj79v0GXe93zGdnt+vLcNNvWeZDP3fbjRlLutcZ9DXUC67AzY3RzS64gs7cLMtZHGBs53Y6WBisATqcSQcAh84YAAMADgAHAGPBscAAdADooAPQAQAYYEEBGJBluEgGLGiQGujgQuNiBAEVVwIaMjL+Z/235Q9kAYAFQKD135Y/kAUAFgAAAMyIZ2ZmZmZGJ23SJk3btkkAsACAGQBgwACAxn7gFgeABd1hpC9D76YPjsxyOv1gMUYffHBjzlrbvZb0BYbOAHSc7Z3P6B0cdhnG0WeL08FBZ+CDud0+sJ0FcB8Ay2I51HUAgAVYDhYcgNWhAwCwgAWAA4AF0AcADGRYXDQNMgSNBQ0W5IqFgESCBK4G3lf9t+cPVAWAAUBf9d+eP1AVAAYAACAoODMzMzMzMzMzNE2TjIy0DQDWAGAcB4AOwPalcwCAvtD1AbCA1eH0273tXV/odGvh4PMXs8vynluub+fjXvZOt2vM+3HjBYwPE/Y1ux9bl9d1fHbXnV4+Y5k9fTDzwRrOXDmd21q7bnF03IcZYJn7dFw39LVuZ9HN7qEvGMtnBzBn0Ife0RdYdFM4MABgtwMcwFoMFgwcAEDnAIBjOrAdAGAAAAyAAUBHRsOFgQCDi4A1KhkVGrgqiUw1YIEMHmj9t+cPZAGABUCg9d+eP5AVAAYAAADBmZmZmZmZmaFp0qSjTds0GAAAcAAOAICFvgA6DDBz3Q0WWOMO142hd8A5HX0w6GChvwzsLLijc8Zwe6Nj5Ixb7LJ6d2fZ3mdvVV/MSj9nGOh2XZ9hFnB4OXXGuBd2HQ4wFgtw/c4A4DiLAcAAsKADwIEFOADodIyBAwAGwAIAB8AARGaAJQFLhQSDgEVTkbmIBTJUgQsZMh5o/bfnD2QBgAVAoPXfnj+QFQAGAAAACM7MzMzMzGiMaZOks2nbJByAAQvoAAA4BnCdxbrO9kPXGdwZswAWs7rjuqOmg9Wxg3UWw9A7YZc+u2w3PSw+bu4OcCzQ96y+cN4ZYUCfgU8BMDCHwxm2A2Ax5j76AIDuQD+wAxgMBnDQB6A74ABYAGAAANMBdGB0AIAhgUDGokrAWFBBa3ChMlgDhoFABt5X/bfnN1QFgAFAX/Xfnt9QFQAGAAAAwZmZmZmZmZmZIUmSdswkTRwKB+AAOLCgAxYM0NlazgFD3971DqDrw+1Ad8DRW1585rN0HTpjuzV4+12nd7BnM9ZQO52bmSvdme2jw92HrvcPc6npS5+9/jGdYVi373hn3L5zXgb06rPLsaNfx2Icq8/owGGmvxyGcx9rAAE3hxewAOgdOtwci24Awww4AAtApxx0wAAAg7MwgBkAgA4AAAsAwAGBYOECTYWrwgQZiZaDCjThBRnjgsQFHmj9t+cPZAGABUCg9a89f6AKACwAAAAQFJyZmZmZmRmSJG072qRpAgA64AwAwQGgd8COmbFwQMcBN87A5zgHZnAA4zDssA5w2N4Zw74w13vXO3p/0XUc07E4DFJrYQAGdNZBx4LDdrAWgz10dBwLs4B+ho5zWADmAPDqAAAddnQs6IDlAAAWAA5gAGBBpgJhYGCBW3GBQYOlkXGBS0Ij0wDeV/235w9UBYABQF/1357fUBUABgAAAI2ZmZmZmZmZERzSJklG2jYNwALgoDsADnBw4CzMAjoAtp8DWNze+TjhcMtBH/MxE7BjqbffDTdzB+vDWefjvT7GC3scQZ9u+n2p22HvxftRDL2jzlm8yy43x32UQde9rmP6OjOOtVvMOfSxa7qjM5fPOnBzCzAMnFdHLGwHgwPonQGD4wAYAJZuARYcB7AAwALdAgAA7AFgAR2gAxYC1AQXLgRBgIEC7aphBBoBLAlk3lf9t+c3VAWAAUBf9d+e31AVAAYAAACNmZmZmZmZGY0RtGnTuZhpGgd0gAMAAPQFAP26DgAM9mo+mOsCnR1YHEa3EJhdkL7ndujda9306/RjPmuArpu9oeufceicQ7qbPju948bmep/Vb+aq99Hnpl+/615zdgYD1tp1a3G6rngPmNGv52oBp4OOA+CgG9Adx7mhg4Gzg0MHnz0GHAdAB5YFsKDjOJgDcA4MADBABwADADpUDFwNkky4kDSooGI0GDRJg8EAASHBBR5o/bflD2QBgAVAoPXflj+QFQAGAAAgCMGZmZmZmdEYnSRJkqSZbZLAAABuAQA4MN0BMCyrA7B2YPrBAeuF6WCgwxzQpy9jGRaK5d5uyqDrAF3vs8bS0Y8Od1SHc6zlOO/2bh3b3YCxMJ0OdN2cksECBh3drKFzOtABCMDiACwsegdABziwWIADAAwOAIAODGgaJGQsXC5cXAI0gQaZANcigWRhAd5X/bfnN1QFgAFAX/Xfnt9QFQAGAAAwmJmZmZmZmRmNMWmaucq2DQAYAHAAgMMBAAA66OCATu/oYznD+XA417ndK+yyZ0xhu94/MJiB62f659N3jLAL2zFgqOmvY5x5b+a9od9+Zh0z83lLr1XGOePO2nPbrZnPMQ4zfb03N7vccdMZXQfOFjv9wHDoLAD0zsFZcB3sAhgGYMEdBsB2sCwM3AEWBh3QAVgAdMDogGWhAwAWYAAHwCIJIAJcAy4aGTICC40FNA0LGRIXEgMeaP235w9kAYAFQKD135Y/kBUABgAAAEENwZmZmZmZ0dAwbdK2SdM2TQAwAAAGwADgwAC4AYudY3pHh367OrobwK7+WeboHIb7wIdlqDHAdf0FnF27DLAct5YeuOXmHMewnZs9AJjZAwt6vwUMoAccH8tgAODgABawAE5fcADgABboBoAOA+CgAxiAiiyDS6AKuNAIMiQQJBgYGIgMZN5X/bfnD1QFgAFAX/Xfnt9QFQAGAACAmZmZmZmZmZkZnTRNRkeSNBhgAYAOsDAAWOCAzgDox6AzMBY6mDkce2ADY7F9+tJvzjj36U5/z5xjsSyDMdx2aj7WG+P0wgv6OdcP/RjXt4ParuvzPf1urT6GPaOb3mfHWGwf5wBHTr8P7wJglnHb5wBw3b1gl9cx6ziAfgALQGctHAsdbq0ODAb05TowiwUA9BEAwA3QAQAYAKADAHQAYHAAgACZBBWVBhrXEwxw8RLkwBOQaXAxLAAeaP235w9kAYAFQKD1354/kAUAFgAAAAhqzMzMzMwIzpAmaZq2SdMmAP1wAHeAJQBgWQeug70OwUJnzYRBX/rCdAj6OYa3s2sXca9hce5dA8wx+jjFGH0n9gNjuLMddHusO4fBC7vg9nPmZbFgDC8MBugWdo2DGaCPBcbB4AAMsBaOBXQAAKADYAHdAAALAESAgQyJigUZCVVDqkgyUDGosGiQAd5X/bfnD1QFgAFAX/Xfnj9QFQAGAAAAjZmZmZmZmZkRHA2SNO1YJkkAcACAMwAGwIG7BeDYTqdY4GYWc/10YAzuOhgDMOjgDi/HYWZw8UsPH446+m4ffV7u+/QZy+J66Ltj3axCX3d977oLrH73+Vw/pi/rbOymG7e6cTC3i+FwPgugd27BABy7LGBw9gP0ftDRwVos+pluWbgFd7Ds6GBxwMICgAMOsNCBBVjYAwA4ALAAfFAAZAPIEgEuVNpCww2BCoOFoFUuNBYq3lf9t5cPVAWAAUBf9d+e31AVAAYAACAIwZmZmZmZmZkZnaZpl1kmCWABBtDBcoBu4DoALINuMegAdnVgxsc7Pmf04sP1DkuZ6TYDnFldOte/Owxr/Q87ot7b3emvrvd5t8/C2u368rN91txtffV+d4F1ixcAQ3efvd7NGI6bcbq1VSh0+tGZNd1gAIDbo4Dhuu56x0C3XbeWWQDQAXS7GA6cAQAADAAdAAAD0AFANwCdDgAs4ADoAAAVMqQ2YLng0iAsUBlIGYugYiABWSAhAR5o/bflD2QBgAVAoPXflj+QBQAWAAAAQY2ZmZmZmZnRIGmbtkmTJm10AACAg8Vi1i0GANB3sOgcGANY+nVnBjpgdRYwnE6nMx36uK73nXPS3e68i3ML7C39sFbfRb1uQfXpFPTt6I6OPvTpy+pmsAvozIgODJyzOQAAi8GxLGDddDoYHQAwFjgcGAuADgbgcJgDAANgWdABLJKLgQUsLrILsgEyVAY6aSRQWbgAHmj968gfqAIAC4BA678tfyALACwAAACYmZmZmZkZsW7bpkmbMZMEAOgAAAOgAxgAwADo5gMwusE5dMbQOx3Aws0HawLTO15d72bkPgbDq1+nYzu79OowL4uR6WsGJ3vm0Km9gz6kA4zRjT4WdwO4BaODcUA3sAfnsKDrBnRgh0EHc0A3FtgOAC8YHLDQUWEBMADQAUPCBc2ATIKEDPIAVUCGChWVpIJAgwzeV/235w9UBYABQF/1354/UBUABgAAAMzMzMzMzMwICo6GSZJ2OdMmHMexwAv0DgCnfzDsAmBHDg6fDmOxXUfnwAV0gltjpq/PMA50e2706P06bnVrpg/drn78Tu84x9jdfq+dbvbec91MB6n39FdHn1l3A7d677g+Rxav/dyBXQPzwR0GOOhza+O6Y1igw+A4/QzGgo6hg272vOwCAHSwcAs78KKDDgwAgDMA1gEAgA4ALKAjIINBBYlsAB08oMoa1IDcUFFVIMkwkAAeaP235Q9kAYAFQKD1354/kAUAFgAAgJmZmZmZmZnRMG2apmlm2yQA6GAAwMA4gA4cABxABwAD6Md2AMCcDg6AQ4ebGWe3GwDHgn7WwUs6sB+oPhidU7i+zEE/HV68Fobh6HR2HYDOHIAh7mPPjbIcAAeMQQfD3GKPAaA7A8ZRAKCzwAALOjh0OrCwLADQYQGA6YCBpEEFiYELdaCBhUCFhXtBhoFEghYA3lf9t+cPVAWAAUBf9d+eP1AVAAYAAADBmZmZmZmZmRlBmjbtsjNtAugHAM50DgBgMHBgWNtZrAVjFqcDnBu4Ttc7OG7O21mrj92FXThcmd4X/UN4dxf0PnPel9mbO2YtxuDOzmeAnk5nTN/euTMWo7tlccAB3MHwgXdvhgU6Xt3QFw4MOoNFtwAHH58OnDOwHGBvDOcAAAzAcAf9A6ADYOgAADDAAQAYAEAHBwxIyGi4NGigJshcVKiQwzwkuA0aZCoST2dnUwAEAJ4BAAAAAABOrqc4BAAAAMRpOMcGos2uzqW0Hmj9t+UPZAGABUCg9d+WP5AFABYAAADMzMzMzIzGaOg2bdsmbdskATgACwDAAQAAM12HW3QABTqAA9cxWMAaOhy9285xvCBj93DW6s4CMFd7fJzZ6+debGe6Dhxj+nDdAnCfdXY71S06lr4ABmZGB9jOZwCO/pkDAFZ3MxwDwHEDtiMsQGcsoAPAoHMAACpUGpYGXCoBMpoAUYGlMlBBw4AL3lf9t+cPVAWAAUBf9d+eP1AVAAYAAICZmZmZmZmZmRkN0zbJmE3SAMACAAsYgAWLBXAOYw5jwAEDmLEAt0MH249dfcC6wbLnWE4vZvcFn2O76Wc7ZXZGx6Lzynz6ep0+bjr6eXllrrxY2JnyOh17HA57ex36u9asPtN9uuu3Y9wYBnSWw8fhANvX0Y/BGGMLgAWDY8PO0U0HdKADBg4AbDkABwBrDQtgwIEZAAA6AACwQAcAAwAGoEADCwsXq2IPVAEqw4WqqgYZWQIXCR5o/bflD2QFgAFAoPXflj+QBQAWAAAAwRGcmZmZmZkZmjZJmiSzScMBsABwABiwDAAwewx30OHoFos75uDwwWCtjgV0783aRXf4DDhen+odbl8G8850LEzvYHW9PvsxznYd+jjLwSk3DuxB7xb6YrCWNQMdYEAf6HSwdJ2FGwB0fdYBDgBmxwwAhwEAQAfoAIABZwFgANChAAGShAsskguEjIxMBsmFjAoqMrIFC95X/bfnN1QFgAFAX/Xfnj9QFQAGAACgITgzMzMzMzMjOKNh0nR00aQNwAAAA0CHAzAGHHAAHQDAOgtcXpADdjsLHe/ArX44wHzQ2VX9nByxag1W51T6zrjp9JdB0Gemd2+XxflYPmYXd377hzEfmOndXb87S8faMQbv6Hzm405fiq53uzB0DMtamOvTlw5UAXT9Pgb3dqAzLAJguV4AYAA6HLsAwLyApQMG6BYAwAHQsQADAAAdQKcAAhlUWAIWEho0q7nIILFYDRZkJKoF3lf9t5c3VAWAAUBf9d+e31AVAAYAAAAIzszMzIzgzIyGIE3TpE2bpA04AAzQAWANcAAOzBrMAnAdo59+HYDF9fHp0MF0AHD77nUL2LGzgKUfrgPWYaCjXIcddswC+PTrp6P7jEW/gc4sttPpwALokI4pA0xHPwDg9AEYBhwADgADWDroAGABAAAGAIADAKsDBww0GljIGCywyHATNCQqGFwGMDIADgAAAAAAAAAAAAAAAAAAAAAAAAAAAAAAAAAAAAAAAAAAAAAAAAAAAAAAAAAAAAAAAAAAAAAAAAAAAAAAAAAAAAAAAAAAAAAAAAAAAAAAAAAAAAAAAAAAAAAAAAAAAAAAAAAAAAAAAAAAAAAAAAAAAAAAAAAAAAAAAAAAAAAAAAAAAAAAAAAAAAAAAAAAAAAAAAAAAAAAAAAAAAAAAAAAAAAAAAAAAAAAAAAAAAAAAAAAAAAA",
"G1": "data:audio/ogg;base64,T2dnUwACAAAAAAAAAACF1aM4AAAAAGzSsCQBHgF2b3JiaXMAAAAAAkSsAAAA+gAAf7sAAAB9AADJAU9nZ1MAAAAAAAAAAAAAhdWjOAEAAACu/e0lDzv/////////////////fQN2b3JiaXMrAAAAWGlwaC5PcmcgbGliVm9yYmlzIEkgMjAxMjAyMDMgKE9tbmlwcmVzZW50KQAAAAABBXZvcmJpcyFCQ1YBAAABABRjVilmmVKSW4oZc5gxZxlj1FqKJYQUQiilc1Zbqym1mlrKucWcc86VYlIpRZlSUFuKGWNSKQYZUxJbaSGEFEIHoXMSW2mtpdhaajm2nHOtlVJOKaQYU4hK6JhSTCmkGFOKSuicc9A55pxTjEoINZVaU8kxhZRbSyl0TkIHqYTOUkuxdJBKByV0UDprOZUSUymdY1ZCarmlHFPKraaYc4yB0JBVAAABAMBAEBqyCgBQAAAQhqEoigKEhqwCADIAAATgKI7iKJIiOZJjORYQGrIKAAACABAAAMBwFEmRFMvRHE3SLM3SPFOWZVmWZVmWZVmWXdd1XSA0ZBUAAAEAQCgHGcUYEISUshIIDVkFACAAAACCKMMQA0JDVgEAAAEACFEeIeaho9577xFyHiHmHYPee+8htF456qGk3nvvvfcee++5995775FhXiHnoZPee+8RYhwZxZly3nvvIaScMeidg9577733nnPuOdfee++do95B6anU3nvvlZNeMemdo1577yXVHkLqpaTee++9995777333nvvvfeee++99957763n3mrvvffee++9995777333nvvvffee++9995774HQkFUAABAAAGEYNohxx6T32nthmCeGaeek95575ahnDHoKsfeee++9195777333nsgNGQVAAAIAAAhhBBSSCGFFFJIIYYYYsghhxyCCCqppKKKKqqooooqqiyjjDLKKJOMMsoso4466qjDzkIKKaTSSguttFRbby3VHoQQQgghhBBCCCGEEL73HggNWQUAgAAAMMYYY4xBCCGEEEJIKaWUYoopppgCQkNWAQCAAAACAAAALEmTNEdzPMdzPMdTPEd0REd0REeUREm0RE30RFE0RVW0Rd3UTd3UTV3VTdu1VVu2ZV3XXV3XZV3WZV3XdV3XdV3XdV3XdV23gdCQVQAACAAAYZBBBhmEEEJIIYWUUooxxhhzzjkgNGQVAAAIACAAAABAcRRHcRzJkSTJsizN8izPEjVTMzVTczVXc0VXdU3XdFXXdU3XdE1XdFXXdV1XdVXXdV3XdV3XNF3XdV3TdV3XdV3XdV3XdV0XCA1ZBQBIAADoOI7jOI7jOI7jOI4kAaEhqwAAGQAAAQAoiuI4juM4kiRJlqVZmuVZoiZqoqiKrukCoSGrAABAAAABAAAAAAAolqIpmqRpmqZZmqZpmqZpmqZpmqZpmqZpmqZpmqZpmqZpmqZpmqZpmqZpmqZpmqZpmqZpmqZpmqZpGhAasgoAkAAAUHEcx3Ecx5EcyZEcRwJCQ1YBADIAAAIAUAxHcRxHkizJkjTLsjRN80RRdE3VNF3TBEJDVgEAgAAAAgAAAAAAUCxJkzRN0zRJkzRJkzRN0zRH0zRN0zRN0zRN0zRN0zRN0zRN0zRN0zRN0zRN0zRN0zRN0yzLsizLsiwgNGQlABAFAAApq632YByBKJNWc2gQZRJz0RVDylHsKVIIKYi5RUwhBa22ijnFoMXaOYaQk9ZD6JRiEAKhISsEgNAMAIMjAZKmAZKmAQAAAAAAAIDkeYAnioDmiQAAAAAAAAAgeR6giR7giSIAAAAAAAAAAAAAAAAAAAAAAAAAAAAAAAAAAAAAAAAAAAAAAAAAAAAAAAAAAAAAAAAAAAAAAAAAAAAAAAAAAAAAAAAAAJLnAZ4pAp4oAgAAAAAAAIBmioAomoBomgAAAAAAAACgiSLgmSIgmiYAAAAAAAAAAAAAAAAAAAAAAAAAAAAAAAAAAAAAAAAAAAAAAAAAAAAAAAAAAAAAAAAAAAAAAAAAAAAAAAAAAAAAAAAAAJLnAZ4oAp5oAgAAAAAAAIAmioBomoAnmgAAAAAAAACgiSYgmiYgmiIAAAAAAAAAAAAAAAAAAAAAAAAAAAAAAAAAAAAAAAAAAAAAAAAAAAAAAAAAAAAAAAAAAAAAAAAAAAAAAAAAAAAAAAAAAAAAAAAAAAAAAAAAAAAAAAAAAAAAAAAAAAAAAAAAAAAAAAAAAAAAAAAAAAAAAAAAAAAAAAAAAAAAAAAAAAAAAAAAAAAAAAAAAAAAAAAAAAAAAAAAAAAAAAAAAAAAAAAAAAAAAAAAAAAAAAAAAAAAAAAAAAAAAAAAAAAAAAAAAAAAAAAAAAAAAAAAAAAAAAAAAAAAAAAAAAAAAAAAAAAAAAAAAAAAAAAAAAAAAAAAAAAAAAAAAAAAAAAAAAAAAAAAAAAAAAAAAAAAAAAAAAAAAAAAAAAAAAAAAAAAAAAAAAAAAAAAAAAAAAAAAAAAAAAAAAAAAAAAAAAAAAAAAAAAAAAAAAAAAAAAAAAAAAAAAAAAAAAAAAAAAAAAAAAAAAAAAAAAAAAAAAAAAAAAAAAAAAAAAAAAAAAAAAAAAAAAAAAAAAAAAAAAAAAAAAAAAAAAAAAAAAAAAAAAAAAAAAAAAAAAAAAAAAAAAAAAAAAAAAAAAAAAAAAAAAAAAAAAAAAAAAAAAAAAAAAAAAAAAAAAAAAAAAAAAAAAAAAAAAAAAAAAAAAAAAAAAAAAAAAAAAAAAAAAAAAAAAAAAAAAAAAAAAAAAAAAAAAAAAAAAAAAAAAAAAAAAAAAAAAAAAAAAAAAAAAAAAAAAAAAAAAAAAAAAAAAAAAAAAAAAAAAAAAAAAAAAAAAAAAAAAAAAAAAAAAAAAAAAAAAAAAAAAAAAAAAAAAAAIAAAIAABwCAAAuh0JAVAUCcAIDBcSwLAAAcSdI0AABwJEnTAADA0jRRBAAATdNEEQAAAAAAAAAAAAAAAAAAAAAAAAAAAAAAAAAAAAAAAAAAAAAAAAAAAAAAAAAAAAAAAAAAAAAAAAAAAAAAAAAAAABAAADAgAMAQIAJZaDQkJUAQBQAgEFxNA04jqYBR9I0YGmeB/A8gCgCTBGgqgBAAABAgQMAQIANmhKLAxQashIAiAIAMDiKZWmaKJIkTfM0USRJmuZ5okjTPM/zTBOe53mmCVEURdOEKIqiacI0TVNVgWmqqgAAgAIHAIAAGzQlFgcoNGQlABASAGBwHMvyPFH0PFE0TVVlWZrmeaIoiqapqq7LkjTN80RRFE1TVV2Xpmma54miKJqmqrouNM3zRNE0VVVVXReeJ4qmaZqq6rquC88TRdM0TVV1XdeFKIqiaZqmqrquLANRNE3TVFXXlWUgiqapqq4ry7IMRNE0VdV1XVmWgWmqqqq6rizbNkBVVdV1Zdm2AarqurIsy7YNUFXXlWVZtm2A67qyLNu2bQNwXVm2bdsWAABw4AAAEGAEnWRUWYSNJlx4AAoNWREARAEAAMYwpZhShikJIYXQKCYhpBAyKSWllEoFIZWSSqkgpJJSKRmllFJLKYOQSmmlZBBSKamUAgDADhwAwA4shEJDVgIAeQAAhDEIMcaYcxIhpRhzzjmJkFKMOeecZIwx55xzTkrJGGPOOSeldM4555yTUjrnnHPOSSmdc845CKWUUjrnHIRSSikhhNBBKaWUDjoHnQAAoAIHAIAAG0U2JxgJKjRkJQCQCgBgcBzL0jRNE0XT1CRJ0zzP80xRNTVJ0jTP8zzRVFWe53miKIqmqao8z/NEURRNU1W5riiKpmmqquuSZVEURdNUVdeFaZqmqrquK8M0TVNVXdd1YduqqqquLMuwbdVUVdeVZeC6rivLsg1k13VlWbYFAIAnOAAAFdiwOsJJ0VhgoSErAYAMAADCGIMUQggphBBSCCGklEJIAADAgAMAQIAJZaDQkJUAQBQAAGCMpRhrbRijWGutiSNaa621llZrrbXWGmmntdbaaqy11lprrKXWWmuttdZaa6211lprLQBAd8IBQPfBBk2JxQEKDVkJAKQCAADGKOUchJJSqhBizDkpJaVUIcSYc1JSa61mjDkIKaWWWtCYYxBSaq21mlLnpKTWYmo1pc5JSa3F2GqupZSSWmst1dhLKaGl1mKtudZYSkotxVRbjjWVVlqLMcaac2sptRRbrbUG11KJKcYCADAbHAAgEmxYHeGkaCyw0JCVAEBIAABijFKMOecchBBCKJVSijHnHIQQQgilUkox5pxzEEIIoWSMMeecgxBCCCGUUjLGnHMQQgghhFJK55xzDkIIIYRQSumcc85BCCGEEFJJnXPOOQghhBBCKSWlzjkHIYQQQkglpRRCCCGEEEIIJZWUQgghhBBCCCWlklIIIYQQQgghpJJSSimEEEIIIYSSUkophVJKCCGEkEpKKaUQQgghhBBSSimlVEoIIYQQQkkppZRSCiGEEEIoAADgwAEAIMAIOsmosggbTbjwABQashIAiAIAQIhzzkmriVCMOWk9Uww6abV3yhnEIMVMOaQYpNo5yZhyEkNqIWROWok5pRJKjD3YXGMNAgAAEAQABJgAAgMEBaMQBAhjAACCEJkhEgqrYIFBGTQ4zAOAB4gIiQAgMUHR6sIF6GIAF+jCXQ4IQRAEQRAWDUABEuDACW7whDd4ghs4gY6ipA4EAAAAAMACAD4AABAKICKimauwuMDI0Njg6PD4ABEAAAAAAFIA+AAAQEKAiIhmrsLiAiNDY4Ojw+MDJAAAEEAAAAAAAAQQgICAAAAAAABAAAAAgIBPZ2dTAACAvQAAAAAAAIXVozgCAAAAtQGK3ho8Ou359+fYxvHi3czW0MXGuap7XE87MjEvLxxRazP8eFqb4R8AgCpWFEUAgE0ZxaxERkIEgEWpbM5sWiIigrZzdz/8/5/u//9lMvz/78Cdax2Q7AvIADTZusEmWzf4AQBQFbMyEgBsS81KIAUzA8REmjObM01LlLC9o/h3ZOfGJNJkfEvEJWvrl7v227987QGaCqbjtSAhBeATF+SpYDpdGhBSAD5xQf4WBLfXJVNKqqqqXFWZVZGOBgGwbgxuh9ORjTTJGTkjkjSyOSVN0nxklchQ2adqZRRJlOrOYlxdljKz6BLKIrQRzdHSEAiRhoh1zkwvQQMijUamSl/v3Mi0pI2CU2x3/t5VcdfEV9wsjBSp+8midEeT7Y6dcRzHZ6XW9+zw98N73GMKtDrwem34IAbVtY6d1GNxGpzmvl6a8eVuPi5HGtU14CVutsYgWBiZd0mEpIKakbi1lUhaS8NDNpov4/iMRUsWcsosPSwa8EJ+rFAzqpVB5UiFTAn+Ok7HxzDAJApcSkMTvI7T8VEGmALgomuAtzC4dqlKrNqrqqqqqlhF0gQAcdLLVECsL9YRaSzbWEQE0jTJISSN7IrId7VRqcxzpCSrSZqIiIpF2tjSnbgmGK+6ncl43e5Np9/lD8+ql3H+fVprsR1706dp4TeKefO0BGgmbZqZMbt1lv+NHnVHXJpXDSJyo3d+aaY2jc48nbl5ck2K0scd09s6xlTrUe+Jp2z+BbnQ+vpmZKhjoLKuy8rkhrQJ6i2tcWVsTn1Mrfc+RV8i6T1FcYI+DqWrdMnrHrN3qcX0pfoZZGiq5zy4kzJDbhdhkYfLZeUAFQ0mZQDeCs77V1rANAAvpQZ4DZf9Mw2JASgPpQF43TbFlbKpj15VVVVVsXLMBopaxYqqdDMyqxGa5F3pMt80yRY5apWWqCSqltXRKXdBJog2KhYWiXlIRZyo9VcpFBH1ZFT342OfXtyn7dTcp09L7o2pJKR6R0A0rhIIMobb78KjUKWU+nKyIsUzzUZJVYhHPSrPKAHxFCjr8aHYdn3O0xcTXa/7hndOm3HLDz917ez9vnr7kaa3w4ahtAFjikdoahlTPUegrWFct9BoWa94fLOS+lQqIdRsbaiud1Z5kdwLdVtdWdIZFM0SY4Z5RoMRkikDVhIECQNcLLgqfhuenz/hAFM64FBIBLgNL4+PcIApEeSskID5WwxcuxpNpSTVVFWVq6rIqkwaAFGLiiqIJkBcxCLbHMg0uUqzcYkrOcLKNE1EVAYkEdFGLtC6Zdf4trAkiVS1hQYFIO0KML7bvb5qc727H/NzYV3zeXvc79L6u6zWHU4R8JNYv6BSrUpFqDZCikeqYFRSqrXrIZ4dpMP+aW2IPDM088nyLs3excfVPi6YlIxxffWEkQZkF+8pZGddQ9J4uvVaUraNNDWZczIaA51Bs0i31Wq1Ck2ijdQhqdJKCZFHWxYlcAcWosKCbEEAHiuuj19DUTEAayIDy+Hx+fWTi4oWEctMioTl69pl6SVLXFUuV66qcpG2gaq1iUgAFNGcCKWLKF3GstkMsU6JhjbSuCIaFejffazjY5JYGW1awSKlZunc11t7iLRRpakRXGb6VexX6jSB2VwCBDSelQ4JY/NKZgNUtCt4S+69OTnfdj+0uJszCtv4t/yRy2v+diuUnSg6TZ1FfaNW8Q6BTBCWflyTaM3UXfKmo+XeBzq5WpN4vpAqiRueBXXtEo32UkxoV8ZKb5T0aqKKAmJ4s7AWN9AgIxgAPhverj9pI9ZAHBMdWM6G1+tXOUQ0wOhKAcdY7jdNKSVF1mZZqVxVscplmrRBNptJFTS+1qKNaiJJ5DazumqkHHcyRSZUUA9VVSJuF6zU8RJh3POhOZT2Kz3fr7jRe7e8LUIMaRFbt2CJVAZa0RKL3Fop5fGnTwgKLDKEcQrUiwliQn6WJSVybHHWFOH0u7Pay3Sht8ZDvaEIhSWzUlLlOoCEdo24NFwWhIBrcSUaWJKlSZfWEBYuWIqaRQO+pBtcQ+aCSw8GftqdHp/p7ayAYDDRcNodHl/pcFWIaDClltyuoyZdL11NpVSVY6RzVTnTkOQsmTcVQZFIKUfR38oVqXJ9dVlJrMxkrCMf2kR+uV4kFpXPzVtGPmgT7YQ2JdCtsr9QVUipemjvo66NM9mzHlRBSQ1aASB5muLa8dRxtWJnh1Ib3UsoBU9Ivc5+cmTGCWjDU8XnmLDaw2wxOihVblFQRcYsUmmsJOq7IydjSJr30rD2MUp+JeRZzM2P+jV1bFqNm1wPaI0m4QUXKzzQbTZjQ65o9eqbKs2PMSnvaENb9yhWolA7Xy/Douq6I8tLRvlCyoklA17bvT4+1pHFAtGDIWtotflt9/a630tUA4TEULj0htdtTXoa4sRVUlWVzaoqRpMQUbNw1ZUphaQRREsOaWTQRbKkySJpyL6RpUhCVlRVGqFdrSIVWbR5ARQRCB5PUZ6JooF2fJDnPyNF8mySksmXVdK9pZtAqDyBiiSEiCBph8+nPJW2c8uikjaeKep2hBUpOz7UdVBJM3WKcdwpPyNJA6GU7sgr87gGEoqivNA2zGcd5l1RDalaLCG3cckMmaWpA1p6wBim9DY+dlqQHhaVjNVGDlmZhCmKzUVzexDJBRqiggye2R32z9qmaIhQYMuGze64f9bUxUAJBdMhG77XUZOuN02lpFTlYlWxom2CitKhy4xSILNDltHJKGqy6FntHfqUPRmUnSKNHKtNRUKIyO0l3ySy+chNaUQaVeoBVUW2TPui8BBSaJ4ZE7p4hFJBNHpsAgXyTC2MG7cuClSeKSCUUuCLyckYgJaiFIUqpOWR4KmwQYHZOKp9nddEnrKwXeLjCk1Xk/dOxixdsYeQvJFSdZk38HZRWUzIkOIC6VbpgiShYWIgYEjakKzIcCFhxRRkxlvEPMqoLgiZChkLC37ZXbZXpCi+BGwMi1uFy+6yvWrIYoG40TM1B16vI6uaxLGqqnI5uiJt2qAiL39hVScpGo1aR7KUhqtedOyd9VRUjVhMNOn1piKqkawm0SS5lMqGyKd5KJCKqKO8QH6VlAjizjtemnqDHqtQnoD5fCFQHs8ACVWekGbJUq7GAKoqaUcT8YSUjTNFDb3LV9+k8ZbTypW3dHjWugqbD7eja6AJD3FhGLKrGkGxMpDx7GZXSIRbVYjLQl1xNZSRBy64SFgELJnBIyqXjAEMGj7Zna7PYKuyKlhpskpZAJfd9fIM1EVOQi1Mng3T4YGXoiZdT2+qqorOlavKmSSI+57dJSIQyy/VE+Moey/o03tB1RRlrEZcspc1Kq7MIh097Xa89/Q5M5qKlArVVoVjVfq0izyKqgpoyjYpCJSWCulxssb1AClQtBrbUqR8obSB8vMFtJNqNQPX7iVhnlGaUZXmB94PYViG+0nuSrXWvii9bzz/o7WQt+g4Mia155hPS3O9oasuICGTLskA7gITBJqGpFFBhVkkAyrqQtUIkFAZoNJYqAD+2F1P15hW0SIYxWgRobK7X6897GJ00AoAr5cy6SVuL1YVM5mrqsqkQVw/HO2vhyAImTzNTRZZMh2Oc5nnlHVLc1LApWl8K7X1XvpPIuWpDep/FKo8q0KV3iN+W0xmDYW0iiSK+VY3nnOXGu9jOeW0ZiarBALVqqYcuEE0QMWv9h6bEZ2SCRt1+OVyOrWuwrYcXM8noniT19vVNdsJ8Z7gV46aUpXp5jKlgkoskkWyQE5VRbFWeuDYhkUiA+ui4UqLAS2DmqtBg8RljzCLRcMCftl9XY+8THECTZJ1QmX3ej2nsYoTp0lqhxbYvHT1lKaOXq5cjK5cORZtgi4b6wTC1tvRU0STNEo9XF66yJG0eRCLKOqhqFZR2WHV7mvobx5diK6yaJB4H3lYdMfYyDm1M815CFDqyxNEaQF5hJ70r6VNLetABARcAUk9BIAS2mAyzK90pG53qjnuxOXl+a2DWOFCzrAWeblqRSQYqy1ikcC4JnNjaRkWDSpKNNyLRCSWSBgXwlqViAnRhkgiIWMxqBgIsADe2f187vMyxU6jKATtENr9ee97m2JLo0jCfCtwZmTt6VKjVxVjkVXRFSsT9KVlcskXQCoq5BGoSIFqq4pqFYqkyKOSZqsNokgD0LLe87fQ6KoiakhhEFcQAa1hlDfGqJGgUkobSMd8Fa2i6TNr5lWGAhDVBvKFApCqPB8Cy2bV7T2GtW5p1AcW9ZYCulxyjNVR742gXgxmJYu3ykW0ZKCSDHSplw0YaI1RBRe8km6QBzQtywFHLcGCpwFvC08JVMuCioaw0ACe2f14rKPt4gRQEAUuu/e3rdoUGwiJCHBGLBbrGnopelXRMVfF7ByZCeLKehUAKOIRDyICaEWoVkXRUjt3zr4bijxVVKSOg1Kk5RmU4qkASpsAmmhVBdIeowFEeAiAFoRGftxTas9n2qrBSqz1qwopUah6NiWwEaS08yeXjbeFOuyqCVVruIsh1xgWib0ICrQ8SOR9BWmRBGSwEsgumspgSTQF6uKq1Dexb0gXLam5BonBJK6EhUqlAd7Y/ThNT5wKAqNBIyx274/pCVMBoAGwJ552JXG6XqxizCRtlyMZadCnX+G9lCWz7DBRTOlMq6RACe0g1ANBoyBVDwhRnJjI0GweQEljpejGNDYDuXTZYfo0UT0AiNLeT68lFQpUaJWJ4wWlHmkm0KvF2JyM1pI0g6xzu+fdk8wf8zIyzbAYYGkw8hM2LLKGqgFJQAoBCeNSrYHABa0asIbFIzQaQwkCyYAGntj92IZnPBUIY6BYhsTu11Y/YVUAGABoQCZOH11PXDnStgEDMGCSNAAAabYSIFU+AKKwOsYplKYn0sZt1sZJeRYoiGABAY0nvigAALQLBamCFhQh0+jThtlNBkgbqiDXbOjR9B57XDJ1gIrMZiIYQGuoQEtgQdAgkDEAvtj9vbUPdAWAAUBi99fenlAVAAYAhqO+Jy7TtmnTAAAAJm0SALyLBAsTNYpG4pkAIfCuAYD0naLqypkHaUwRCihPRkqNlhl+g6piWMgkaLhYoGXQGFw0UCFRLQCe2P1jLW+oCgALgMXuX1v5QFUAGAAYJHW9HEmbJAkAIADYhmEAWqKhpRKDZ4uIAnpkUEB+yVgkEiOrNDZlGJAgI1Nd4NKwoDFoXJBIUJEAntj9Yy1PqAoAA4DF7l9b+UBVABgAGCAz7ECaNAkAAAAQJAAAsNACTe/SqMguBDQLJAwDFQJWxoABlQGe2P1jLU+oCgADgMXuX1v5QFUAGAAAABgIg7ZtAwAAAAAIAADAhdSQgVahIWioIEM1AJ7Y/WMrb6gKAAOAxe5fW/lAVQAYAAAAABAAaZI0AAAAAMIgAACNDAuX6gK3AtUAQQa+2P1rKx+oCgADgMXuX3t5Q1UAGAAAAAAAAGnStgEAAAAABACAhEQFmQWrwUJAAt7Y/beXN1QFgAFAY/ffUd5QFQAGAAAAAABA0yRNAAAAAwAAAAiQULlUsEgEMkgAT2dnUwAAgH0BAAAAAACF1aM4AwAAAFWskmUYLnSjz62rzcak1aHLoL7RqMuh0qjLqMPD3tj9t5cPVAWAAUBj99+eP1AVABYAAAAAAECaNkkAAAAAgAEAaDCgEqAiuAQkFz6I/bfnN1QFgAHAIPbfnt9QBQAWAAAAjOAIzsxoiAVJ0rRp07RtmwQAQAcAA2ABAKwOAB+wjFkDANDRl8MAgA5z0OkLAKbjANwxCzMd3IJzcIcbdAQAAIMEMAwAGDgsLJBJaHAhu2BVDCAkEFQIKpmBBgISHmj9t+cPZAGABUCg9d+WP5AFABYAAABgZmZmZmZmxrRp26QzbZpgAB0AwNBh++gKAHY6tnPoLAcdgwEMdJ17GV6APWot8Dq4j3vBjQU6jK24T9d19K4HHxMArtupl37AQX9xMwMsiMEw1oEO9AVuAbAG7NJBx10HgAUDYwEWAIAbLB0AAIDOAGABBhQYYEEQGpAMBpBpqIiV4GKeG8hYoFYgA75X/WvLH6gKAAOAvuq/PX+gKgAMAAAAgjMzMzMzMzMzgiZN0o6mMw1YB7AAABy4AesFFjrWgM4BOCiOZbt1A+4DnQMAfPrqVA3q9Yn37OzAYjrTfcaBud2fHfLuvFb3OtvNmn67Thl3tvdPn16ENS+nwyYL/SyMrpt9u+H6sU7vM9bibNdhremoGQtw9DOYDreFdcOy3K0PUweA1YcFzgKO0x0D6BjMDmBA1zEcDACwAEDXwQAADNABiYQMGQ0WtVGxkKAZRqVpLFjQZOAuAB5o/bflD2QBgAVAoPXflj+QBQAWAAAAQcGZmZmZmZnRbZumSZokbRIAAwAWAJ0OWGAHYABMZ+nsWWYWuhmwuq7bdRxKf9FhdWRY6FaMczqLYT68dzqzB2PQOWeGvvu5zr1u9K4b2Oln+1h0DnALXR8WcGOA7ui4QXcW3QCwmAMHdIw16HoHgM6CdRgALBzA4BwAYOAAABgArgEDhgYWCwEGF8FlVAQaJMgyDAtoHmj9t+UPZAGABUCg9d+eP5AFABYAACCImZmZmZmZGZI0bdMkTdI2wAEABgAOAMBgAaCDbq1xHew5WNwZ+kZAhzGno2B0fTr9gI/BsXu7nGHP0mGqf3QG7oPd3i0Y9N65XfXB7KWjs+i65QxsH3ccnFPXwcuwYNAxFgCdY3QAZw/6sAAWYAEA9AMW6ABg0DEGjgPAgAFgJbiwWGBxkWgQsCoyt2JhQNDgQkAG3lf9t+cPVAWAAUBf9d+eP1AVAAYAAACNmZmZmZmZmRkNmzZJm3ak7egAAFgAANA7bqHrADrg7oB1DrirpZ9VDMx9jM5A7x1mp++5eaGmM7ffM2CNPeu40/UyQ+3g9va662GZ7QY3OrvH3idvX7fYdf28MxN7vdvPzHRrC1A2nZuj472bXvDBLPodffiAPvoaAHT20DsWOArgoM+6BQ4LAOgcsAyAbjAdDgBYWA4ADgAALAA6C8BwgEDGWnCR4JIvdfCIhFHNg0GGBBVpAN5X/bfnN1QFgAFAX/Xfnt9QFQAGAAAAwZmZmZmZmZkRFDRN2nRlkiaggw44AA4wAIcFQIflAP3o+74AA/roZ7AvwCLgZpfeoS9n+y53XT/91Rnmg7C9UzvLzTt2XodON+dz6/p0B0xfOukfOsOwbB8yrt5ZLwP6erdjZ4MCnHDMgOsO3t7XYdy5o8MiBp8JoKMMAB3T4QZrvMYB9AEALAtAOeh0HQCgDwADADgw9gAAEkECF5oLWYIJMtAIAgk0ocosXBBcAB5o/bfnD2QBgAVAoPXflj+QBQAWAAAgKCgoODMzMzMzo2GbpG2SNm2aAHQAgAEAdHQHAIcFBxz0F2DGsIMDAEB3GHv4HDDG8VHHCLD6rhsM5257H2A7x6cXvS+9d3Qdx4AO4KZYmGVgAP0DM4DVDwWHZekcOuDuPsCC7QcdHADgAPCyFmAPHRYAABYAHAAABwQCCYSBgQWhQoUGS6MiQ4WERqYB3lf9t+cPVAWAAUBf9d+eP1AVAAYAAACNmZmZmZmZmZnRSZMkI22aBmAtDhzAARzgAAhgsegA0M/1AWu5vfNxGz7d3uqgj/swMHaO7W93w2fmzq714ezdfLx5x9yL7ux1Md7ppt+X/tlh713TP/oaq6Of64XBZ93CfXSjz2u9rqP37XcDu9Yy50PvY5nu6GbuPuuAuQXcwHBenYmF7WAAoHeAwXEWAAtAtzqwAAewANAtMAB0ADhgAOAAsICODgA6ALAgBBJcXBAECQzk4KqBQYNBJoAMHmj9t+cPZAWAAUCg9d+WP5AFABYAAAAMZmZmZmZmNEzbNm3bzDSNAwAAdOB2DqNj6ezA4jDDwgAL0vfYoXevdePgGGtw0NkDfYHOOaTD7HTARu9WP6660eemX7/rxhwDA9aCtaAD3QcWnegAdNABDBx0AzrmONDBwDEAYPcADgB0YFlwADoOMAAcYMCCQMVAaJAgXEhUUBuapMGAioCQYADeV/235zdUBYABQF/1357fUBUABgAAIAjBmZmZmZmZmRmSJEnGbJIEBkAHt+BwDMwHTPfpgDFr+egH2621cPN+4Disl266dIIpxhz96OnrHcuwuGK331s3JeheLHrXf2eNT1cz+umdvTtTfXCOVXeBd3tXh+1uFp+xMJ1uOX2796zAchjoC7NmTr/T44wCy8kCFqDDmrPoANBh6XewWBYcAODAAgAHOgDT6QBsBwAHAAAGwAKAA0BCxlLhQoUrQBNI6IBMgGVBRrKwAB5o/bflD2QFgAFAoPXflj+QBQAWAAAAQGNmZmZmZmZsk6aZHW3bAAB0wHKGs+5wdOxHB2sZA7reVwdm4DD9jjH9sPABYKjxOjjTzbiB/QzHjBu9W2sAB8XpMHuMw4zVz43FcdMZdOBYdhwYDh04AJ2DA+gDu8CAAVhwAMACCxi4AywMADoACwAAOqBcSLBIAogA14CLRoaMhQaahgyJCwneV/235w9UBYABQF/1354/UBUABgAAAEENwZmZmZkZ8WgIjm7Ttkk7kyYAGAAWGNbAHOCAbgyOuwEf7BzTi083q9+WrutuALv6Z5mjc53hPpgP64aaG3bNdf0FnFq7Z6ZDcXO3dvTBfpabj7PHvH07lz3gwMxehw/odUu3DB16YI71YTAWoDs4oNsxsIcOpy/DAdbhSNeAhQ4D4HQAYNABDBjQAQBYAADQwQGggWtBFXBhEWRIIHAxWDAuEBnI3lf9t+cPVAWAAUBf9d+e31AVAAYAAICZmZmZmZmZGcHRSdNmdEXSYIAFADrAAgAsjgM6Awz9GBRjGbsoMHM49gz2YG6hT1/6zRncddHfM3EslmUwcNup+VhvDHof3hm851w/9GNc385R23V9vqffrVVj2DO66e/sYHVrnANcN9HvM14AnVnGrTnA4Lp7geV1WLcOwMEAMOishWOhw63VgcGAvlwHBhYwgD4CALgBOgCAbgCADgAMDgAQIJOgotJg4XqCAS5ewhXIuAgg0+BiWAAeaP235w9kAYAFQKD1354/kAUAFgAAAEFBjZmZmZmZGQ3SpE3TmTZtwgIAgH44gDvAkgMAMOA62OsQLHTWZBj0pYPprDH6OYa3Lyxl3GtYxL1rQJ9j9HGKMdt3Yj8whs9ZoNtj3TnAC7vg9s68brGDHcMLgwG6hV0czGDoY4FxMPQDMMBaAAYAFnQAAIAOgAUwYAERYCBDkLAgI6FqkF2QZGhgUGHRVADeV/235w9UBYABQF/1354/UBUABgAAAI2ZmZmZmZmZERwNkjTtWCZJAHAAOJwBMAAO3AHg2E6nWODGYq6fDnYMXAdjQGfYbnCHl+MwM7jzu3r4cNTRdzs1b3ff1Ixlcf2O3bFuVqGvu7533QVWv/t8rh/Tl3XESsetbhxjbhfD4dwC6LgFA3DssoDB7X6A3g860wGLRT/TLQu34A6WHR0se8DCAoADDrDQgQVY2AMAOACwAHxQAGQDyBIBLlTaQsMNgQqDhaBVLjQWKh5o/bflD2QBgAVAoPXfnj+QBQAWAAAACM7MzMzMjOCMTZKmbZrRJBgYOgAAAwcAFugW0AHsAhjL+JzRi+U6WNboBMAsguvbAWv9hxF9Tu30jt7ZboHdDm77LHdqujsD6+AFwNC51cFwnEG3VgE6DljTDQAAt8cCuA4dBrqFtQDoLIYDDAAAYOBAB4ABAAOoKmQJBiwXXBoEAzIWQUUCskAC3lf9t+cPVAWAAUBf9d+e31AVAAYAAICZmZmZmZmZGUFB3SZtRzOTJhwA0AEAAHcAHR2wWMy6xQCgo+9g0TkwM3As73Vn0tEPWN27iz3D6avTme5Gf6Vv9Z1zk+7z2Xlrzbm96cveun7sKn0X9d8tRvW3U4bavnTnOvrQpy+r3ww+C+hrRnQYA+dsDi+8wFoMjmXRUXVvX53rRqcvAMYCxxzL2EUHOhiAw2EOgGEALIsDGAAAwA2YBQAHOgAuBhawuMguyJVqYMiIylBBo5FAZYEBHmj968gfqAIAC4BA678tfyALACwAAAAQnJmZmZmZEeu2bZq0mTNJAAADoAMYAAAL6OYDMLoBh84YeqcDWLj5YE1gesfoejcj9zEYXv06HdvZpVeHeVmMTF8zONkzh07tHfQhHXpnjG70sbgbgAWjg3FAN7AH57CAbkAH9mXQwQC6saBvB4AXDA5Y6KiwABgA6IAh4YJmQCZBQgZ5gCogQ4WGSlJBoEEG3lf9t+cPVAWAAUBf9d+eP1AVAAYAAADMzMzMzMzMCAqOhkmSdjnTJhzHscAL9A4Ap38wWADsyMHh02EstuvoHLiAl+DWmOncMHug23OjR+/XcatbM33orH78Tu84x9jdfq+d1+y957qZDq7e018dfWbdDdzqveP6HFm89nMHdg3MB3cY4KDPrY3rjmGBDoPj9DMYCzqGDrrZ87ILANDBwi3swIsOOjAAAM4AWAcAADoAsICOgAwGFSSyAXTwgCprUANyQ0VVgYTGQAIeaP235Q9kAYAFQKD1354/kBUABgAAgBmNmZmZmZkZDdOmaZpmtk0CgA6GBWBgHEAHDgAOoIN+bAcAzOngADh0uJlxdrsBcOxAP+vgJR3Yj6X6YHRO4foyB/10ePFaGHB0OrsOQGcOwBD3sedGWQ6AA8agYw1ziz0GgO4MGEcxAHQWGADo4NDpwMKyAEAHAMB0wEDSoILEwIU60MBCoMLCvSDDQCJBCwDeV/235w9UBYABQF/1354/UBUABgAAAMGZmZmZmZmZGUGaNu2yM20C6AcAznQOAGAwcGBY21msBWMWpwOcG7hO1zs4bs7bWauP3YVdOFyZ3hf9Q3h3F/Q+c96X2Zs7Zi3G4M7OZ4CeTmdM3965Mxaju2VxwAHcwfCBd2+GBTpe3dAXDgw6g0W3AAcfnw6cM7AcYG8M5wAADMBwB/0DoANg6AAAMMABABgAQAcHDEjIaLg0aKAmyFxUqJDDPCS4DRpkKhLeV/235w9UBYABQF/1354/UBUABgAAAMzMzMzMzIzGjAZt2yadbZLGHgdgHQDAAYDtgJmuH27RuwIK9APHWVzHYB3WmtEdR++2u3C8IDO7Z5y1vbtdcIO52uNzZ/b6uRfbSZ+OszfG9Dkp2xngPutjt1Pdst3ZPn0BDGRe/UaHT+czHDj6Z+5gAFZ3MxwvgD1uwHYA4Bgxu4DOWDC9A8AsnQOgA8AsYACw0A0FAMBhsTTgUgmQ0QSICiwslcGqoGHAFQBPZ2dTAAQAngEAAAAAAIXVozgEAAAARMalYgWm16e3rB5o/bflD2QFgAFAoPXflj+QBQAWAAAAzMzMzMxojD5D27RN0swmCTAAwGIBAGMOY8ABAMYCnAHYfsAAwLLnWE4vrBfcsd10Ft3s0LHAK6Ov1+njpqOf4ZW58mLBWN3p2OMAe3sdDMsCn+767eDGAHQW+DgcYPtCPwYw7ODYYR3ddEAHAAYOA4ADgLUGAAYcGAAFl6tBAwsLF6tiAVXAcKGiQkaWwAXeV/235w9UBYABQF/1354/UBUABgAAIDgzMzMzMzMzM6PbJGlGZpOGAQAAOOAAugWAA8CADwAYGHCcYPYY7qDD0S2zuBtzzH7wweDjo2MX6N7L2sXbD59Z1p3Xp3pn5PMymHemY3eZ3u2x2/X67Mc426dj+4h1t8cpN67D3qB3a+hLH7NrWe9AdzUd49DH0Olg6Tp79BsAdH3WWXBggNkxQ4fhMHOAA9ABOgALAz4WAAYH6AAAcBgMABwAC4AOAHAAJFxgkdwGQkZGBjejSi5kVIiKjGzBAh5o/bfnD2QBgAVAoPXflj+QBQAWAAAAwRGcmZmZmREcQdMmTZN2NGkDGAA6HIAxAACAdQCXFwxgFwsdfcDqhwP4oLNrnXNHrFqD1aGm73A6OnDoALI4H8vHLNzpjuEDo3d3/Y6lYy1AH9j5uGMput7twtCBZQFn+gKoBej6MfB2oDMsDgD0BTpgFwDQAUsHDEABMoNLIIMKS8BCg2ZxQWKxwIKMRLUAvjf9t+UPZAGABcDe9N+eP5AVAAYAAADMzMzMzMzMjIYgTdMx0yZpAwAG6AcYdsB1AFgD+nVg+2HNGswCdNcx+unXAZ3F9fHp0A+mAMDtu9ctYMfOomNHP1wHrGMHCjXXYefsmAXw6ddPd7rPWPQb6HYWn06nAwswnb7pmDKwoANgOvoBAB814BgGHAAOBxjA0kEHAAssAIABAOAAHawOHDDQaGAhY7DAxSLDReuEpknUBYPLAEYGDgAAAAAAAAAAAAAAAAAAAAAAAAAAAAAAAAAAAAAAAAAAAAAAAAAAAAAAAAAAAAAAAAAAAAAAAAAAAAAAAAAAAAAAAAAAAAAAAAAAAAAAAAAAAAAAAAAAAAAAAAAAAAAAAAAAAAAAAAAAAAAAAAAAAAAAAAAAAAAAAAAAAAAAAAAAAAAAAAAAAAAAAAAAAAAAAAAAAAAAAAAAAAAAAAAAAAAAAAAAAAAAAAAAAA==",
"Ab1": "data:audio/ogg;base64,T2dnUwACAAAAAAAAAAAOGLg4AAAAACfrOGEBHgF2b3JiaXMAAAAAAkSsAAAA+gAAf7sAAAB9AADJAU9nZ1MAAAAAAAAAAAAADhi4OAEAAABWzEsrDzv/////////////////fQN2b3JiaXMrAAAAWGlwaC5PcmcgbGliVm9yYmlzIEkgMjAxMjAyMDMgKE9tbmlwcmVzZW50KQAAAAABBXZvcmJpcyFCQ1YBAAABABRjVilmmVKSW4oZc5gxZxlj1FqKJYQUQiilc1Zbqym1mlrKucWcc86VYlIpRZlSUFuKGWNSKQYZUxJbaSGEFEIHoXMSW2mtpdhaajm2nHOtlVJOKaQYU4hK6JhSTCmkGFOKSuicc9A55pxTjEoINZVaU8kxhZRbSyl0TkIHqYTOUkuxdJBKByV0UDprOZUSUymdY1ZCarmlHFPKraaYc4yB0JBVAAABAMBAEBqyCgBQAAAQhqEoigKEhqwCADIAAATgKI7iKJIiOZJjORYQGrIKAAACABAAAMBwFEmRFMvRHE3SLM3SPFOWZVmWZVmWZVmWXdd1XSA0ZBUAAAEAQCgHGcUYEISUshIIDVkFACAAAACCKMMQA0JDVgEAAAEACFEeIeaho9577xFyHiHmHYPee+8htF456qGk3nvvvfcee++5995775FhXiHnoZPee+8RYhwZxZly3nvvIaScMeidg9577733nnPuOdfee++do95B6anU3nvvlZNeMemdo1577yXVHkLqpaTee++9995777333nvvvfeee++99957763n3mrvvffee++9995777333nvvvffee++9995774HQkFUAABAAAGEYNohxx6T32nthmCeGaeek95575ahnDHoKsfeee++9195777333nsgNGQVAAAIAAAhhBBSSCGFFFJIIYYYYsghhxyCCCqppKKKKqqooooqqiyjjDLKKJOMMsoso4466qjDzkIKKaTSSguttFRbby3VHoQQQgghhBBCCCGEEL73HggNWQUAgAAAMMYYY4xBCCGEEEJIKaWUYoopppgCQkNWAQCAAAACAAAALEmTNEdzPMdzPMdTPEd0REd0REeUREm0RE30RFE0RVW0Rd3UTd3UTV3VTdu1VVu2ZV3XXV3XZV3WZV3XdV3XdV3XdV3XdV23gdCQVQAACAAAYZBBBhmEEEJIIYWUUooxxhhzzjkgNGQVAAAIACAAAABAcRRHcRzJkSTJsizN8izPEjVTMzVTczVXc0VXdU3XdFXXdU3XdE1XdFXXdV1XdVXXdV3XdV3XNF3XdV3TdV3XdV3XdV3XdV0XCA1ZBQBIAADoOI7jOI7jOI7jOI4kAaEhqwAAGQAAAQAoiuI4juM4kiRJlqVZmuVZoiZqoqiKrukCoSGrAABAAAABAAAAAAAolqIpmqRpmqZZmqZpmqZpmqZpmqZpmqZpmqZpmqZpmqZpmqZpmqZpmqZpmqZpmqZpmqZpmqZpmqZpGhAasgoAkAAAUHEcx3Ecx5EcyZEcRwJCQ1YBADIAAAIAUAxHcRxHkizJkjTLsjRN80RRdE3VNF3TBEJDVgEAgAAAAgAAAAAAUCxJkzRN0zRJkzRJkzRN0zRH0zRN0zRN0zRN0zRN0zRN0zRN0zRN0zRN0zRN0zRN0zRN0yzLsizLsiwgNGQlABAFAAApq632YByBKJNWc2gQZRJz0RVDylHsKVIIKYi5RUwhBa22ijnFoMXaOYaQk9ZD6JRiEAKhISsEgNAMAIMjAZKmAZKmAQAAAAAAAIDkeYAnioDmiQAAAAAAAAAgeR6giR7giSIAAAAAAAAAAAAAAAAAAAAAAAAAAAAAAAAAAAAAAAAAAAAAAAAAAAAAAAAAAAAAAAAAAAAAAAAAAAAAAAAAAAAAAAAAAJLnAZ4pAp4oAgAAAAAAAIBmioAomoBomgAAAAAAAACgiSLgmSIgmiYAAAAAAAAAAAAAAAAAAAAAAAAAAAAAAAAAAAAAAAAAAAAAAAAAAAAAAAAAAAAAAAAAAAAAAAAAAAAAAAAAAAAAAAAAAJLnAZ4oAp5oAgAAAAAAAIAmioBomoAnmgAAAAAAAACgiSYgmiYgmiIAAAAAAAAAAAAAAAAAAAAAAAAAAAAAAAAAAAAAAAAAAAAAAAAAAAAAAAAAAAAAAAAAAAAAAAAAAAAAAAAAAAAAAAAAAAAAAAAAAAAAAAAAAAAAAAAAAAAAAAAAAAAAAAAAAAAAAAAAAAAAAAAAAAAAAAAAAAAAAAAAAAAAAAAAAAAAAAAAAAAAAAAAAAAAAAAAAAAAAAAAAAAAAAAAAAAAAAAAAAAAAAAAAAAAAAAAAAAAAAAAAAAAAAAAAAAAAAAAAAAAAAAAAAAAAAAAAAAAAAAAAAAAAAAAAAAAAAAAAAAAAAAAAAAAAAAAAAAAAAAAAAAAAAAAAAAAAAAAAAAAAAAAAAAAAAAAAAAAAAAAAAAAAAAAAAAAAAAAAAAAAAAAAAAAAAAAAAAAAAAAAAAAAAAAAAAAAAAAAAAAAAAAAAAAAAAAAAAAAAAAAAAAAAAAAAAAAAAAAAAAAAAAAAAAAAAAAAAAAAAAAAAAAAAAAAAAAAAAAAAAAAAAAAAAAAAAAAAAAAAAAAAAAAAAAAAAAAAAAAAAAAAAAAAAAAAAAAAAAAAAAAAAAAAAAAAAAAAAAAAAAAAAAAAAAAAAAAAAAAAAAAAAAAAAAAAAAAAAAAAAAAAAAAAAAAAAAAAAAAAAAAAAAAAAAAAAAAAAAAAAAAAAAAAAAAAAAAAAAAAAAAAAAAAAAAAAAAAAAAAAAAAAAAAAAAAAAAAAAAAAAAAAAAAAAAAAAAAAAAAAAAAAAAAAAAAAAAAAAAAAAAAAAAAAAAAAAAAAAAAAAAAAAAAAAAAAAAAAAAAAAAAAAAAAAAAAAAAAAIAAAIAABwCAAAuh0JAVAUCcAIDBcSwLAAAcSdI0AABwJEnTAADA0jRRBAAATdNEEQAAAAAAAAAAAAAAAAAAAAAAAAAAAAAAAAAAAAAAAAAAAAAAAAAAAAAAAAAAAAAAAAAAAAAAAAAAAAAAAAAAAABAAADAgAMAQIAJZaDQkJUAQBQAgEFxNA04jqYBR9I0YGmeB/A8gCgCTBGgqgBAAABAgQMAQIANmhKLAxQashIAiAIAMDiKZWmaKJIkTfM0USRJmuZ5okjTPM/zTBOe53mmCVEURdOEKIqiacI0TVNVgWmqqgAAgAIHAIAAGzQlFgcoNGQlABASAGBwHMvyPFH0PFE0TVVlWZrmeaIoiqapqq7LkjTN80RRFE1TVV2Xpmma54miKJqmqrouNM3zRNE0VVVVXReeJ4qmaZqq6rquC88TRdM0TVV1XdeFKIqiaZqmqrquLANRNE3TVFXXlWUgiqapqq4ry7IMRNE0VdV1XVmWgWmqqqq6rizbNkBVVdV1Zdm2AarqurIsy7YNUFXXlWVZtm2A67qyLNu2bQNwXVm2bdsWAABw4AAAEGAEnWRUWYSNJlx4AAoNWREARAEAAMYwpZhShikJIYXQKCYhpBAyKSWllEoFIZWSSqkgpJJSKRmllFJLKYOQSmmlZBBSKamUAgDADhwAwA4shEJDVgIAeQAAhDEIMcaYcxIhpRhzzjmJkFKMOeecZIwx55xzTkrJGGPOOSeldM4555yTUjrnnHPOSSmdc845CKWUUjrnHIRSSikhhNBBKaWUDjoHnQAAoAIHAIAAG0U2JxgJKjRkJQCQCgBgcBzL0jRNE0XT1CRJ0zzP80xRNTVJ0jTP8zzRVFWe53miKIqmqao8z/NEURRNU1W5riiKpmmqquuSZVEURdNUVdeFaZqmqrquK8M0TVNVXdd1YduqqqquLMuwbdVUVdeVZeC6rivLsg1k13VlWbYFAIAnOAAAFdiwOsJJ0VhgoSErAYAMAADCGIMUQggphBBSCCGklEJIAADAgAMAQIAJZaDQkJUAQBQAAGCMpRhrbRijWGutiSNaa621llZrrbXWGmmntdbaaqy11lprrKXWWmuttdZaa6211lprLQBAd8IBQPfBBk2JxQEKDVkJAKQCAADGKOUchJJSqhBizDkpJaVUIcSYc1JSa61mjDkIKaWWWtCYYxBSaq21mlLnpKTWYmo1pc5JSa3F2GqupZSSWmst1dhLKaGl1mKtudZYSkotxVRbjjWVVlqLMcaac2sptRRbrbUG11KJKcYCADAbHAAgEmxYHeGkaCyw0JCVAEBIAABijFKMOecchBBCKJVSijHnHIQQQgilUkox5pxzEEIIoWSMMeecgxBCCCGUUjLGnHMQQgghhFJK55xzDkIIIYRQSumcc85BCCGEEFJJnXPOOQghhBBCKSWlzjkHIYQQQkglpRRCCCGEEEIIJZWUQgghhBBCCCWlklIIIYQQQgghpJJSSimEEEIIIYSSUkophVJKCCGEkEpKKaUQQgghhBBSSimlVEoIIYQQQkkppZRSCiGEEEIoAADgwAEAIMAIOsmosggbTbjwABQashIAiAIAQIhzzkmriVCMOWk9Uww6abV3yhnEIMVMOaQYpNo5yZhyEkNqIWROWok5pRJKjD3YXGMNAgAAEAQABJgAAgMEBaMQBAhjAACCEJkhEgqrYIFBGTQ4zAOAB4gIiQAgMUHR6sIF6GIAF+jCXQ4IQRAEQRAWDUABEuDACW7whDd4ghs4gY6ipA4EAAAAAMACAD4AABAKICKimauwuMDI0Njg6PD4ABEAAAAAAFIA+AAAQEKAiIhmrsLiAiNDY4Ojw+MDJAAAEEAAAAAAAAQQgICAAAAAAABAAAAAgIBPZ2dTAACAzQAAAAAAAA4YuDgCAAAAd64vsBw6OPPk5e3U0NLUyM3Ozcy8t4dsV0c5MzIwMDGzHNER4REdEX4AABQVK4oiAgA2ZaxDqZyEAAAsSnPmzGbTiogI2ptdP1Tuvfn6MPF/LmT3/+L3X3bLGDTZusAmqyn8AwCgKpaVkQCgSBlWwlIARIIEEiFEjkyOJIFAjY6y+I8QqRbb3NvFCFxqMvu7XZYKegrG47UpQYkCneuSKU/BeLw2JSgBdK5rpnwLDm7fdUlKVVVVsaoqsmLMIADW6bDG7XCanJFGNtMcNGmSaaW5aWQalUaSRFCrLKPIEDUVtRSqq4bICpWFKIMyKoqSmggQoQTVXNlMCrDILKq5sYiiQUA1iWw2EA2K/fvGN9iNFdsf2z3vqMbZ+/iC8CQ/Pp/PcvgcH848O/HlHp5Wqlyy1NixVaPSaXXI3t7OKGKk+LpFH0IpXxXhiYRkI4nwDj2JZBC3yWm7tGSgrmQs9EYNktY2lzqGx3VLOo81NYEL3tRYxQYitwyJ0qK2ItYIEhoLyFQy/kpO58+pibIZ2KE8AK/kfL6fFjE2Az+UF+CB56QkllS7ZlVVuapYVdGmAWWtihWX5MZ9dWYGslSdPTLGWVHNZuOZoFmNSpFGKlTVg0YUKFS1bZdaHn+2RplInVby9Xl76o8Yt21KS0ShKOs7OmN8N6S13++u/YEKyVU1IqJP/ZogqirQTrc/0TljZm1f9OqwbVhFty8ny3Ov5xnqx2/pPSl7ll/UoxXDqMmQmyA5Vi7ZLV2iBmt71dx1iYRS7ydrmcGXVMHoY97oSbK8PreIbGjBtTBgQF5CUEykOghcJUGDYcEAnjserj+1gCoIOIiaIHc8XH9iAVMQcEnTAG+hw9pMl0osE+96VSwnFSuTFU0TANQdGncOgraIkEV+Ic3Gs1nNZtoNqqJt0pAju5R/XeJaiGgQi4goT8oo4mXFrZ9fLcczKACvy6mbdwVPQnklas/xJEOO+kgogYqcnW4Uo64URKHshNSjpB0oCWSjKHR6Tr1QiSdQu85Em6gTY2xc77R5mq2spnVC+SXG6HpUY9SQBGnc5yQJjhsDntBdWGSTuadCaJQstF5HwOPFePNcIMjXSSpibd3ImE0xjKRaggUEGibpISPJAP4aHi4/6QBVFOCh1ACx4fHyEzZQDcBDsQDeYOHa1ZWkdv1SU1VVVbEYK5o2AIrPqBVQGpVUAW3RaxKRXo91jliVm13NyGbT1UpTC81rBE3DFeqmKKolCRoRIssqSpmiM07TuFH8QCFM3TFHW3F6/6ftMgiiRKyaU5jZ9CiqqoA8bs4/RRtVhGhuCfHRRShR9X26DUo9AXAdUyeH0i00bT4Vi6+TypmimyIXt3hmaKYT3YPiaElCnTDEyKy46cK4FTVHkwZ7td1+QWDkuFmSBhxTTmxnQeY2GqNxL9yKXLm3BgKxyIh0wYNqSGA0AN4Krk+/pkKq9YByKAfXCK3g+vR9KiZKDVSZlYPnRkvT10tNu5Kk622rqnKVWVWVTYOoLpIjNIggCs0sYRywVMrsE3lX2byItNFylNMF8oxUqMLpQ30Xq0wQoCDOeh4Z7V06WfiVZFpRkqfH/FejAQrwzJQFkSco0i5G0giIqwQoVuZlqLlXt6VGJKkwudLUH969LZORmmIuPbzDgghyowqu5eagWmiN+qW2aR3CrUNzZbFURqvv7WdIpNFcqSZqNSsQiyqgyIJRqWDPCiw0lG9CJgEJngoez9+nLYiCRpmYMDdeBY+X720LIgGlq0SY88ClKa7E6bq8pIpVVSxXlWmDihohE2QS/mlFowkk19aZiySNRmUjRDRVlFTyaEb9q44s0i1VVQ2eSdqK9FlF79Stb8vaq48p9fQsGxhD8VQUojyMiQ21VUrFowD53kA9kEJVxURJ1i8LQ1AfipV+jz4QPJJeyfHJ/J/96hwyZv2bkEQakCUNFUUaqpqx9DimpF2ZrJFhbWQImIUqLo2WyUDT5iHLGDYHqBJBLRljUUmQJeCiAd7aHR+/8gDWQG6MWiRjVrvD7XsYxBrIATnSNXm9NmWaklTpWyZV5YouFqtiJKjop8j9CYkQBG2spjFG5ngxi+wZ6wcRrLYRjUYzIUIll0XgNVJupLGHlIbcEu0zClCh6CReY6AABiVfEribXA93InL+WOqlnANoAShqQkgzABiUiwzRSzDGBFunWXXWGqXbSqHO0YWHBy5FisbASsuIVkmuxMVigQZHQkBcpDZStvkQESAweaUcLHdeY7uk62ayh+xTvfaIvSf26SWP+pgkJBIyAB7bvTzv50aiBU0GXshk35vY7un9NSdio2sMlJB8pnyXujhFXLUtqaoq5mJVlUlQZXlZpQyR0Q31GSWKMqIo6/7o6np1HVk5G0LXEZGTiKqoU4zIOIQcFRXA2l3RTAmtRkIFSUulGMhf3hZ60TKPVgEB3PQZD1Fz5XSaxC7UVv1iENGsAhAstiCLhI3OjW9ArUny1PXyEKQhFz3RTCSsRpKnqxqGgILFvApBorWUEYK4jEtTNZLq4npvdtq86gWGMFBfI5EcBzo9iepuw3LRVCwDiYABftmdT5+hAMkjArjuEVR2x+0jBmVrDiiw3SJ8T01ZijgpXaGrqqpcVdG0aVCRGZfqRCAzI0PqlVJxoE/0EhlFzRlklWelGo9mUiWi2WwUqaiHkv/Yzojmm2ggWrmhuiPW0uKeyJLcYyfvp4R6FIpCUd2JF/H0kL6CI/NLul5WK9ImQGDa4wU6EuTqJtFuUllIVtWRaDdICI2K0agyLcioeijRCeKaxDXQIDUVeYBFhkUeXDTcW7a4GSKYojUy1dJOXcOSE5CQkQF+2d0uz1pIlKOSJ8bNJZhz2V1vzzhQ5FFxw3QK8LqOLF2cuLZVxXJlFmnHaJNglIc/LqnMSJFqSWpd4mp9ZX31Ul5mnQbx4mObd02aamloVinaBtVKIJVUiHEejYCVeVUp8JsvKWgBKStLs2khzXYQgOZdTjVW6TBVCM8gnrW2PvSXij4SMmQBIHDdtVJPWjnwNMehGivFSjG7ShujOyY2Cx0rqLeTbToD7ktyr99iaUDqlxiahimsdGVBFRWCSlNZ4KJEw8DVgGCQCDQAftk9LtfaXC3ATirgsnu63sbmqhDoAb1wgtd1ZCnipHS9qqqKJFlkZZIGx87DV+rOAhoiyNQ62hVXrq0b2Vhn2kjziRyxolmWsU6jLs3k0xKIoo1KKFoC654mXTc0ujKIwGC/NQtlXfuhtBH61k0lKLRBq//aofUbKW7W9XWP8dazlAogtCEjjWcBQJIoMhbF5cZNjMxIWkRt+3haj8ejnJNj9sb9bWQJbGUwuRgh1EtLLrAWNuFFksEYwEYFTVoYBkMKyNAMuKgySLDIaABe2T1dL0FYnTXKu5FlW3PZvTzPJaBqvfO70aVbcl2KrMRSpbOqinYsVpXJaBD9GlcZENBI4mqtcXUt3wXh2lWF1KXpisvVukTh8uQ5Icw/c2ffWw4UYuWjQGjL3eGpfcsp/QrPoq9ItVMEBG6k72jmO+Y3C6YhjxcaUc9WUNVuAHAC78rJR5r970edNZosnm7x1+52ml1NtKJnrFFNskasy5q11nKxxnChwoCWGWSkSl2RkVpWIWUZmpVUXCpBkxIqi/bLZTKZqiKoqDQA3tg9nU8huXIC2cV4xLEms/t4nnJwVULHaoZtopkNL80RpWZicW1Z5Spn0i7msh2B7bKqS0cZBIg0NBDP9Sgpz7Yi9TU7PcbQ1ajUUxoU8kyJUijS9dsWQFSM+44y6bdfC2i3QZHT5vCw3tHnYfxeGtTz0U4AxFsADxTTDhaxQgvQkFWA1OSn2wY7P87njrZ9Nn50tlVnhrfhQdu95JiE2pWpg+WGJIfaBpIE2ixEFjJSWBNEqGhgqIIbK2gGy3ItlUkqtXZKlgyqYEECHtl9ndc0XJ2A1gBLLrsf13VcVJ0JRgOsOemr9Mp7VVWVq6qiSdogrtqMAiCpVGj97yyc7NiYOOlBE9UqQv+kp0BSngEQYsWLGhyNmkbROLSr1ws7SwFoP+SfRe0dY4fkWNqyn37iTyIhbQIZAL4LcLOUJibSp181Fe/s463TvJ4abtq+QblrujkSmScpIASJlSFJgWuh0iA0BMg60JCGpkJKAotqtQHqNAGDtmUIqJIXjReLlxXU4JLQCABe2f25TDOq2kRkgVZLMrvfb/NOrhYV2SDRml08oklV6VVVVYyOZFU0CSJqRVpQ/POQlK5KVQieqrTVb0oFeFRFSlER+V0YQkLeJnXAEndd73rB01YxSl+LLXXeHW1R/UHklW9DMBRVotkGFC8diXBfG1b/kn1p815bWMU7f+pOW1qbusraZKbSctYpyeRqeLpWRQJDKXAZWBgyK0kgYdBokChK2MCPIlzkGoMlZ5YAiQrSgnQ1DACe2P08hjtkBYABQGP3ax8+XhVMYMChwc5WSul6SoymadKkTdI0bZoE8Za7bAOw2Hy/RKzy+JoCVckzArGG/iNCyd7qnuRJpyddrTfSdl33yj0zAgUKninKV8AzQBKcMD4wmKSQXyWaQa7kIUGDqQuBSwXeyBIVEjIBjQRUDAEigx4NXBUEmgSe2P29lidEBYABQGL3+9bfUBUABgAaTCZOF1dKpmkSNAAABmwAAAD8SUUBmeCCm4kiFp+efAUjF1AF8dP1ODvt56ItKhD8/hq4PdSjilJg3c/IjSlOtltHPeJMgxYgGVhQwdXANUAsIBtQWQC+2P1rKx/ICgADgMTu77U8ISsADAA0AHEJVNYgaZMkAQCAQZgGAADVejwAVwZQX20hw2Ly2FazUFQ0ed0mYeRKTQiojdJ6AsBQgbEgg0vAyAhk0FwMoAKe2P1jLW+oCgADgMXuX1v5QFUAGAAYEEImbZ2kadMAAAAAaRAA4AJgEc2Fy4Usj7xU1eweAaUeAKwKa2EhUeGyBFQEFwMSFZ7Y/WMtT6gKAAOAxO4fW3lCVQAYAGgAhA0QJkmSBAAAAADYAAAA2gWglgZUKlpFA5nlgosFS0OFCp7Y/WMtT6gKAAOAxe5fW/lAVQAYAAAgAAAwads0AMAAAJAGAABJBoMFwyBhwMAAg4FMBZ7Y/WMtb6gKAAOAxu6/o3ygKgAsAAAAAACAJm0bMAAAAG0YAGAgcCHQoHJh0VAZoEoAvtj9aysfqAoAA4DF7l97eUNVABgAAAAAAABN07QBAAAAAAQBAE3AsMCFNcCFTEIA3tj9t5c3VAOABkBj999e3lAVABYAAAAAAECbJA0AAAAAsA0AWCAhYUA1QMKycCEB3tj9t5c3VAWAAUBj999ePlAVAAYAAAAAAECaNG0AAAAYAA0AwCK7yJAgS5AZYDAQAB5o/bflD2QFgAHAn/Xfnt+QFQAGAAAEoTEzMzMzMzMzJkmbpGnbJA0ACwBgLBwHAB0AOAAMMAAda5fpOhw+gxfO0hkMBsMB+p2uOrjprhvWuY4dfV0HV+hqcYPedbA7zt2t7kofWFvgbFd0c8Zrh3HM3ujccICB6R2A47DojhvmwHYsNyy6RcDBAgPHAegAgL4HBgAAgH4YgAEAcICxAANcLBloF1wIGYSKgAUxqA0ELgEDT2dnUwAAgIUBAAAAAAAOGLg4AwAAAOcPswIXosyrr8mtx6vG0qHAqs+iza3Vpcqew80eaP235w9kAYAFwJ/135Y/kAUAFgAAAAjOzMzMzIygoE7atm3TMdo2AAw4ADA4WABu9MHSMbfoHaN34nUsACwLDuhe9KGPAizcdgsczNIhBz6frk/vA/PevfpZp699LazeLQBjunJgAOjAdp2ZmzuwZgDAoHPgAAYOYDsABgCCDgDdDfoADDrAAcDggjvQgKwhQULmohJCgoQaEqgMFlArkADeV/235w9UBYABQF/1354/UBUABgAAAI2ZmZmZmZkZjRE07Wi6HG0THQAAwNLHoAMsAAyYDgDgmE/H7cfqFgwckJ111r2c7Y7pY3o/3KzO3hVF73Zea991nT7n3VW3xlTvr9PnmD67vb830z8+L1j0HeADu9dn9Fkd9ubocEyN47bf6UMngKWjg7m+doHXmnPqgN4tOgAsB3COzi2rgwUc1jJwWABwDFgdDhgAfQAM0AEADgMAg8EFFW5CAq1hsLAgVxhsIwwaFRYZKmQeaP235Q9kAYAFQKD1354/kAUAFgAAAMGZmZmZmZkZnaZpm2QkaZvQAQAMFgAdBwA6AAwA2A+gw3HrQx+gmA70DpYCvetscbsGBwa7PcOJHjAvC4bjWDn00T8+hu3QYS/37nbobsCAzq2Fj88AgOHg1uHoBuhYdLOLxTGADgcM5uh0HCw6wDoMMLAADnCAAQDOAgAYABeVBioJCwnZAhfBZSBDoEEikGGwQAYeaP235Q9kAYAFQKD135Y/kBUABgAAAIzGzMzMzMyMTpKkSZJ2NG0AFoADwAI6gBvXAWuNZe+u04HeofcxtsNghq6Xbj50vLgda6Fjj97hprrt3oGDXej6oX967+PW9t1be9fPdtbp+i7XzXEduGE4dRjeDlh0Oh1YsLp+Z0AHB+hYOqwOBwtgoANYoAMAeJ0xcAAAMFiAA4CQ4MKCi6ZCgsVgUJG5CBcJMhkBywAy3lf9t+c3VAWAAUBf9d+e31AVAAYAAADBEZyZmZmZmZkZ2zSdTdskCQ500AEAAKCzLHAOC3CW63d96QdefAxGB91amI/Xkd65mr7Ybx2r79znwIz3vV6V0N4Bt9fpx/bxIZkPsB9D0XWfXX3L4X3H2HR2+2B3C7A+g5tDjBy19A9msWDcp0+ndww4MP0s6BY6hs6Bgz4roDusOQAAYBkAHUyHAwDAdWC2AwAAcAsABwA4gAUAApmGzEXQQIOmDh6RMKrVuAaSQAYVHmj9t+cPZAGABUCg9d+eP5AFABYAAADBmZmZmZmZGQ3bJE3bMZM0AR0H4AA4sAAAHUDHAmDA2wGg68MdeAHQR8daAIC+C/TTR2cgYDtTO8j0Qd8POp1z0Kc7xnQdfXB0hgH7Yjgv8zIHqvcF88F0LM6BoYM5ePvLYeA+u2Ax0M8BYAHQYTrcALoZAAYAsAB0ugMGAAB9wHKhEeBeyKhc4BpkoGVUoAlXRuOCxAXeV/235w9UBYABQF/1354/UBUABgAAAEHBmZmZmZmZGUFBnaRtk3Y2TegAWHDQ0R06ADicgYMbHDDQX8BOZsZaDoDDhxtu7OznuIuZ+YTZ43N16Idh9d09tuP2rvo7xqx9hxu9v3pH7/2i67jXwJY74KbW4uYTMAO6vjBwq+NQHWctRrdH7+i4u9sBKNtv0HEOCx04wKLrLMBCZ+zoWKPrWACAAX0BgA4MCwADgG5wAMACoAJhYGCBW3FBuy/QqFC5SCAhk2kAHmj9t+UPZAGABUCg9d+eP5AVAAYAAACNmZmZmZmZGUHTtEmSkbZNA7AAOIADOMABAADQAfQBHbDHubNO0O0B9HEfBligm8Nn5g7Wh5vFx8vgBQefQ9fpRt0O7sV8dIaFOscw9IXBfZRBx9ChLzfA0smh62OZDszcfdYBcwtYHJxXB2CBAwCdAXAcAABAtwALhwMAXgABhAQXAlWCiwtCQwIDGUuFQSOAJYEM3lf9t+c3VAWAAUBf9d+e31AVAAYAAADBmZmZmZmZGQ2xoE2bzsVM0wBgdnAAgA7oAA76AQvAYK/mQ5/rBjqLbnEc3S4G7MKk72126N1r7zidc/dZg0Bnb6Av0DmHvEyfnb64sUnvQ7+bq95HH9Ov33WvOZ+Bgd1by60FXdcZZxemXz+1lD7ooBsHBu7QDeA4jqGDAXa4A4yPAzhwOgAsCw4LOv0AFsA5MGChA4ABwAEVA1eDBOFC0sCCitFg0CQNBlQEhAQD3lf9t+c3VAWAAUBf9d+eP1AVAAYAADCYmZmZmZmZmRHUSZImq0ySMAAABgDAADqwAAYfzKEbrgNGti+rH2Ctz+Cmf+AWrBn90h0z3NsZcwx63jVjGRZXfLi3PlMCurV8euf3XbMfekY/Ont3pvrgHDvlwnmr96vD9ruBHWA63XL6dnNKhlsOBt1i9sa9/U4/0A+W20DHAhgsZ9E7ADqWcWCxBx8AAG4BALgDAJhOB0AfADgAcIBh4AA4AICEjIXLhYtBgCaQuNCwEGBhWZCRLCwAHmj9t+cPZAWAAUCg9d+WP5AFABYAAABgZmZmZmYENYY0aZo2yzYNAEDnAHR0dJYznOVw4Ox1WPbMDGzXOwAD50w//RjBwnYMGHb66+BMZ/oN7FpnZuam6GuNw7iz9pwO9hg4Y73cWO4wnUEHjmIHMBw6AEDn4CzQBxYADGAWHMDCwB1gYdBZAACMDigZAyySACLANeCSIbDQWEDTkCEhIQHeV/235w9UBYABQF/1354/UBUABgAAgNEQnJmZmZkRj4bg6CZtm7QzaQLA6gBYBoAFBgbmsMChG4PDDfhg55je2T5Wvy1d190o2F39ljk61xl7H/iwbqi5Yddc6S/goz52z0znFHG3avTAfbj5OHvM27dz2aMjYGYPLOh1S+mgQz/MHB/LYCwMODiAHQN76HD6Eg6wDke6hg7oMABOBwAGHcAAsB0AGAAAwAEOAA1cAlXAhUWQIYHAxWDBwEBkIAMeaP235Q9kAYAFQKD1354/kAUAFgAAAI2ZmZmZmRGcGdqkaTM6kqTBAAtYAIAFDsAAcAw6YCx0MA6WA3swgOlLPwxcR+9nzrFYAAN0aj7WO6B3dNAP+sExrm8Hu11nVr9byxgcuul9DBZrcIDD6ffhXQBYxm2fHADHAYvusA4ADlgLx0IHAIABfQEYAADoAwDgBiiAhBogk6Ci0mDhyjDAxQ0EnoBMg4thAd5X/bfnD1QFgAFAX/Xfnt9QFQAGAAAAwZmZmZmZmZmZMU3TdLFoExawMMwCAMB7OIA7AAC3N2tPDqcDywq47pzPdUuWBWyfiT7oS9++TGeN0c8x3Vtr166Sfq+ZbB9x7+5g9TlGH6cYs30n9sP0MesT2/Wl22Pdx+mGfdF3HW4/Z1632IExvJbB6Nh+C7sGmDlm9LEHxsHgAAywFm6sGwPAgq4DAAAdgFsAwAIsAAcAGAB4AQB0AwBgIAtQsSAjoWoILkg0MjRQMRqosGgqAB5o/bflD2QBgAVAoPXflj+QBQAWAAAADczMzMzMzIwgbZI07WiaJADAAeAOAMeisyxwY+HQgTFwAAM46AYHLzgMuNPpw3HU0Xc7fV7umz5jget3MLhZhb7u+joO0M9nr0NfQKx0WN0AbhfD4dwC6LBgAI5dAAZnAYDOACx26UeHhQMOLEYHiwPAAgDoQIELmguyAWSJABcqDRougYpA5UJjAd5X/beXN1QFgAFAX/Xfnt9QFQAGAAAgiJmZmZmZmZmZIU3TdmaZJIAFgAXAwNDBAtANXAeAZdAtoAPYnQ684+MdnzN68eF6hx1lphPAmb0uzvXvDmGt/8OOqLmtnf6i95nts7B2u778bJ81d1tf3d0F1i1eAAzdffZ6N2M4bsbp1lah0OlHZ9Z0gwEwcHt0YLiu0zsGuu26tcwCwHUA3S6GAwwAAGDgQAcAwAB0ANANQAcAsIADQIUMqQ1YULk0rkBlIGUsgoqBBGSBhAQeaP235Q9kAYAFQKD135Y/kAUAFgAAAEGNmZmZmZmZ0SBpm7ZJkyZtdAAAgIPFYtYtBgDQd7DoHBgDWPp1Z6ajH7A6CxjooDMd+riu951z0t3uvItzC+ytc1ir76Jet6D6dAr6dnRHRx/69GV1M9hFB2ZEBwYOm0MHAIvBsSxgmU5HNzoAYCxwODAWOgAMwOEwBwAGwLI4ACySi4EFLC6yC7IBMgIDnTQSqCxcAN5X/bfnD1QFgAFAX/Xfnj9QFQAGAACgMTMzMzMzMyMejbFNk3aVSZoBAMABAOCAA0AH/QAMgA5gHHQU3VhANx/Q3eg3TtzSGVm9j44FZbj50HcmML0fr769m5H7GMx5/eZ3dN32s0uvzpg398HI9DVz3GTPHHpXnzvoQzq2d8Zsn9HHsnfDdPp93JjRwTgc3cAeXL9lAd2Azur2ZYy+MAd0YxdsHwfgVRjugIU+VFgAzAGgAwDzAQvoCwDoALAAaAZkEiRkkAeoBAEZKjRUVJIKAg0yDR5o/bflD2QBgAVAoPXflj+QFQAGAAAAzMzMzMzMzIC0SZo2bZo2AcACL9A7AJz+wWABsOMO4NNhLJaOzoEb8DK4NWZwGADLjX56P7BgpqOD45eOcwy77rXD7L3nuhngFv3V0Wdg4FbvcOYYYM+BXWAWDgMccEscGAAdBsfpDAA6hg6wvOwCAAALBwwMOujAAGQYNBkMKkgVA2iErEGVoapAkmEgAd5X/bfnD1QFgAFAX/Xfnt9QFQAGAACAmZmZmZmZmdEYQd00TdOsbBIAdDAsAAPjAL2DOQA4gA4AhsX1YzuwWObmdHADpnOdDjczzm6ZAThqLP2sI94uHdiPtdVHNzpRy/Vl7sb104d98e7SDdMdnc5+7qBjuz4HdDNk7+Nzbq4sB7ZwcMagYw1z290egw50ZxzGmQIAnaVbA9RCB4dOBxaWBQA6LAAwHRA6oAPAAsA4AIAOAAMSAxfqQAMLgXqDhXtBhoRBgkSCFgAeaP1rzx+oAgALgEDrvy1/IAsALAAAAIKCMzMzMzMzGoIkTZu2bdu0CcABAMBgAAAACxizoAMAXKfTwXHOYNEHCxbgyvS+cAzsgt4H/WXW3DELxuDOzg7QBx2mr84xFoPD4oADAAbw7s2wQMfohr4AQGewYAEO1nXgnAEcYI2BAwAwAMMd+ACAAQIMCQkZDZcGDdQEmQqEBUmDBpmKBN5X/bfnD1QFgAFAX/Xfnj9QFQAGAAAAzMzMzMzMjMaMBm3bJp1tksYeB2AdAMABgO2Ama4fbtG7Agr0A8dZXMdgHdaa0R1H77a7cLwgM7tnnLW9u11wg7na43Nn9vq5F9tJn46zN8b0OSnbGeA+62O3U92y3dk+fQEMZF79RodP5zMcOPpn7mAAVnczHC+APW7AdgDgGDG7gM5YML0DwCydA6ADwCxgALDQDQUAwGGxNOBSCZDRBIgKLCyVwaqgYcAVAN5X/bfnD1QFgAFAX/Xfnj9QFQAGAACAmZmZmZmZmZkZDdM2yZhN0gDAAgALGIAFiwVwDmMOY8ABY4GxALdDB9uPXX3AusGaPcea04vZfcGF7aaf7ZTZGR2Lzitzfb0Tfdy8Qz8vr8yVFws7U16nY4/DYW+vQ3/XmtVnuk93/XZwYxjQWQ4fNxxg+zr6MWAMBcCCwY0NO0c3HdCBDhg4ALDlABwArDUsgAEHZgAA6ABYAAAdAAwAGIACDSwsXKyKPVAFqAwXqqoaZGQJXCRPZ2dTAAQAngEAAAAAAA4YuDgEAAAAit5YygStzqWsHmj9t+UPZAWAAUCg9d+WP5AFABYAAADBEZyZmZmZmRmaNkmaJLNJwwGwAHAAGLAMwIHZY7iDDke3WBzm4LAYrNWxgO69WbvoDp8Bd15XOty+DOad6ViY3sHq+n72Y5ztOvRxFnDKjeuwB71b6IvBWtYMdIABfaDTwdJ1Fm4A0PVZBzgAmB0zABwGAAAdoAMABpwFgAFAB6AESBIusEguEDIyMhkkFzIqqMjIFizeV/235zdUBYABQF/1354/UBUABgAAoCE4MzMzMzMzIzijYdJ0dNGkDcAAAANAhwMwBhxwAB0AwDoLXF6QA3Y7Cx3vwK1+OMB80NlV/ZwcsWoNVudU+s646fSXQdBnpndvl8X5WD5mF3d++4cxH5jp3V2/O0vH2jEG7+h85uNOX4qud7swdAzLWpjr05cOVAF0/T4G93agMywCYLleAGAAOhy7AMC8gKUDBugWAMAB0LEAAwAAHUCnAAIZVFgCFhIaNKu5yCCxWA0WZCSqBd5X/beXN1QFgAFAX/Xfnt9QFQAGAAAACM7MzMyM4MyMhiBN06RNm6QNOAAM0AFgDXAADswazAJwHaOffh2AxfXx6dDBdABw++51C9ixs4ClH64D1mGgo1yHHXbMAvj066ej+4xFv4HOLLbT6cAC6JCOKQNMRz8A4PQBGAYcAA4AA1g66ABgAQAABgCAAwCrAwcMNBpYyBgssMhwEzQkKhhcBjAyAA4AAAAAAAAAAAAAAAAAAAAAAAAAAAAAAAAAAAAAAAAAAAAAAAAAAAAAAAAAAAAAAAAAAAAAAAAAAAAAAAAAAAAAAAAAAAAAAAAAAAAAAAAAAAAAAAAAAAAAAAAAAAAAAAAAAAAAAAAAAAAAAAAAAAAAAAAAAAAAAAAAAAAAAAAAAAAAAAAAAAAAAAAAAAAAAAAAAAAAAAAAAAAAAAAAAAAAAAAAAAAAAAAAAAA=",
"A1": "data:audio/ogg;base64,T2dnUwACAAAAAAAAAAB8ZrA4AAAAAO8cn90BHgF2b3JiaXMAAAAAAkSsAAAA+gAAf7sAAAB9AADJAU9nZ1MAAAAAAAAAAAAAfGawOAEAAACDwLPnDzv/////////////////fQN2b3JiaXMrAAAAWGlwaC5PcmcgbGliVm9yYmlzIEkgMjAxMjAyMDMgKE9tbmlwcmVzZW50KQAAAAABBXZvcmJpcyFCQ1YBAAABABRjVilmmVKSW4oZc5gxZxlj1FqKJYQUQiilc1Zbqym1mlrKucWcc86VYlIpRZlSUFuKGWNSKQYZUxJbaSGEFEIHoXMSW2mtpdhaajm2nHOtlVJOKaQYU4hK6JhSTCmkGFOKSuicc9A55pxTjEoINZVaU8kxhZRbSyl0TkIHqYTOUkuxdJBKByV0UDprOZUSUymdY1ZCarmlHFPKraaYc4yB0JBVAAABAMBAEBqyCgBQAAAQhqEoigKEhqwCADIAAATgKI7iKJIiOZJjORYQGrIKAAACABAAAMBwFEmRFMvRHE3SLM3SPFOWZVmWZVmWZVmWXdd1XSA0ZBUAAAEAQCgHGcUYEISUshIIDVkFACAAAACCKMMQA0JDVgEAAAEACFEeIeaho9577xFyHiHmHYPee+8htF456qGk3nvvvfcee++5995775FhXiHnoZPee+8RYhwZxZly3nvvIaScMeidg9577733nnPuOdfee++do95B6anU3nvvlZNeMemdo1577yXVHkLqpaTee++9995777333nvvvfeee++99957763n3mrvvffee++9995777333nvvvffee++9995774HQkFUAABAAAGEYNohxx6T32nthmCeGaeek95575ahnDHoKsfeee++9195777333nsgNGQVAAAIAAAhhBBSSCGFFFJIIYYYYsghhxyCCCqppKKKKqqooooqqiyjjDLKKJOMMsoso4466qjDzkIKKaTSSguttFRbby3VHoQQQgghhBBCCCGEEL73HggNWQUAgAAAMMYYY4xBCCGEEEJIKaWUYoopppgCQkNWAQCAAAACAAAALEmTNEdzPMdzPMdTPEd0REd0REeUREm0RE30RFE0RVW0Rd3UTd3UTV3VTdu1VVu2ZV3XXV3XZV3WZV3XdV3XdV3XdV3XdV23gdCQVQAACAAAYZBBBhmEEEJIIYWUUooxxhhzzjkgNGQVAAAIACAAAABAcRRHcRzJkSTJsizN8izPEjVTMzVTczVXc0VXdU3XdFXXdU3XdE1XdFXXdV1XdVXXdV3XdV3XNF3XdV3TdV3XdV3XdV3XdV0XCA1ZBQBIAADoOI7jOI7jOI7jOI4kAaEhqwAAGQAAAQAoiuI4juM4kiRJlqVZmuVZoiZqoqiKrukCoSGrAABAAAABAAAAAAAolqIpmqRpmqZZmqZpmqZpmqZpmqZpmqZpmqZpmqZpmqZpmqZpmqZpmqZpmqZpmqZpmqZpmqZpmqZpGhAasgoAkAAAUHEcx3Ecx5EcyZEcRwJCQ1YBADIAAAIAUAxHcRxHkizJkjTLsjRN80RRdE3VNF3TBEJDVgEAgAAAAgAAAAAAUCxJkzRN0zRJkzRJkzRN0zRH0zRN0zRN0zRN0zRN0zRN0zRN0zRN0zRN0zRN0zRN0zRN0yzLsizLsiwgNGQlABAFAAApq632YByBKJNWc2gQZRJz0RVDylHsKVIIKYi5RUwhBa22ijnFoMXaOYaQk9ZD6JRiEAKhISsEgNAMAIMjAZKmAZKmAQAAAAAAAIDkeYAnioDmiQAAAAAAAAAgeR6giR7giSIAAAAAAAAAAAAAAAAAAAAAAAAAAAAAAAAAAAAAAAAAAAAAAAAAAAAAAAAAAAAAAAAAAAAAAAAAAAAAAAAAAAAAAAAAAJLnAZ4pAp4oAgAAAAAAAIBmioAomoBomgAAAAAAAACgiSLgmSIgmiYAAAAAAAAAAAAAAAAAAAAAAAAAAAAAAAAAAAAAAAAAAAAAAAAAAAAAAAAAAAAAAAAAAAAAAAAAAAAAAAAAAAAAAAAAAJLnAZ4oAp5oAgAAAAAAAIAmioBomoAnmgAAAAAAAACgiSYgmiYgmiIAAAAAAAAAAAAAAAAAAAAAAAAAAAAAAAAAAAAAAAAAAAAAAAAAAAAAAAAAAAAAAAAAAAAAAAAAAAAAAAAAAAAAAAAAAAAAAAAAAAAAAAAAAAAAAAAAAAAAAAAAAAAAAAAAAAAAAAAAAAAAAAAAAAAAAAAAAAAAAAAAAAAAAAAAAAAAAAAAAAAAAAAAAAAAAAAAAAAAAAAAAAAAAAAAAAAAAAAAAAAAAAAAAAAAAAAAAAAAAAAAAAAAAAAAAAAAAAAAAAAAAAAAAAAAAAAAAAAAAAAAAAAAAAAAAAAAAAAAAAAAAAAAAAAAAAAAAAAAAAAAAAAAAAAAAAAAAAAAAAAAAAAAAAAAAAAAAAAAAAAAAAAAAAAAAAAAAAAAAAAAAAAAAAAAAAAAAAAAAAAAAAAAAAAAAAAAAAAAAAAAAAAAAAAAAAAAAAAAAAAAAAAAAAAAAAAAAAAAAAAAAAAAAAAAAAAAAAAAAAAAAAAAAAAAAAAAAAAAAAAAAAAAAAAAAAAAAAAAAAAAAAAAAAAAAAAAAAAAAAAAAAAAAAAAAAAAAAAAAAAAAAAAAAAAAAAAAAAAAAAAAAAAAAAAAAAAAAAAAAAAAAAAAAAAAAAAAAAAAAAAAAAAAAAAAAAAAAAAAAAAAAAAAAAAAAAAAAAAAAAAAAAAAAAAAAAAAAAAAAAAAAAAAAAAAAAAAAAAAAAAAAAAAAAAAAAAAAAAAAAAAAAAAAAAAAAAAAAAAAAAAAAAAAAAAAAAAAAAAAAAAAAAAAAAAAAAAAAAAAAAAAAAAAAAAAAAAAAAAAAAAAAAAAAAAAAAAAAAAIAAAIAABwCAAAuh0JAVAUCcAIDBcSwLAAAcSdI0AABwJEnTAADA0jRRBAAATdNEEQAAAAAAAAAAAAAAAAAAAAAAAAAAAAAAAAAAAAAAAAAAAAAAAAAAAAAAAAAAAAAAAAAAAAAAAAAAAAAAAAAAAABAAADAgAMAQIAJZaDQkJUAQBQAgEFxNA04jqYBR9I0YGmeB/A8gCgCTBGgqgBAAABAgQMAQIANmhKLAxQashIAiAIAMDiKZWmaKJIkTfM0USRJmuZ5okjTPM/zTBOe53mmCVEURdOEKIqiacI0TVNVgWmqqgAAgAIHAIAAGzQlFgcoNGQlABASAGBwHMvyPFH0PFE0TVVlWZrmeaIoiqapqq7LkjTN80RRFE1TVV2Xpmma54miKJqmqrouNM3zRNE0VVVVXReeJ4qmaZqq6rquC88TRdM0TVV1XdeFKIqiaZqmqrquLANRNE3TVFXXlWUgiqapqq4ry7IMRNE0VdV1XVmWgWmqqqq6rizbNkBVVdV1Zdm2AarqurIsy7YNUFXXlWVZtm2A67qyLNu2bQNwXVm2bdsWAABw4AAAEGAEnWRUWYSNJlx4AAoNWREARAEAAMYwpZhShikJIYXQKCYhpBAyKSWllEoFIZWSSqkgpJJSKRmllFJLKYOQSmmlZBBSKamUAgDADhwAwA4shEJDVgIAeQAAhDEIMcaYcxIhpRhzzjmJkFKMOeecZIwx55xzTkrJGGPOOSeldM4555yTUjrnnHPOSSmdc845CKWUUjrnHIRSSikhhNBBKaWUDjoHnQAAoAIHAIAAG0U2JxgJKjRkJQCQCgBgcBzL0jRNE0XT1CRJ0zzP80xRNTVJ0jTP8zzRVFWe53miKIqmqao8z/NEURRNU1W5riiKpmmqquuSZVEURdNUVdeFaZqmqrquK8M0TVNVXdd1YduqqqquLMuwbdVUVdeVZeC6rivLsg1k13VlWbYFAIAnOAAAFdiwOsJJ0VhgoSErAYAMAADCGIMUQggphBBSCCGklEJIAADAgAMAQIAJZaDQkJUAQBQAAGCMpRhrbRijWGutiSNaa621llZrrbXWGmmntdbaaqy11lprrKXWWmuttdZaa6211lprLQBAd8IBQPfBBk2JxQEKDVkJAKQCAADGKOUchJJSqhBizDkpJaVUIcSYc1JSa61mjDkIKaWWWtCYYxBSaq21mlLnpKTWYmo1pc5JSa3F2GqupZSSWmst1dhLKaGl1mKtudZYSkotxVRbjjWVVlqLMcaac2sptRRbrbUG11KJKcYCADAbHAAgEmxYHeGkaCyw0JCVAEBIAABijFKMOecchBBCKJVSijHnHIQQQgilUkox5pxzEEIIoWSMMeecgxBCCCGUUjLGnHMQQgghhFJK55xzDkIIIYRQSumcc85BCCGEEFJJnXPOOQghhBBCKSWlzjkHIYQQQkglpRRCCCGEEEIIJZWUQgghhBBCCCWlklIIIYQQQgghpJJSSimEEEIIIYSSUkophVJKCCGEkEpKKaUQQgghhBBSSimlVEoIIYQQQkkppZRSCiGEEEIoAADgwAEAIMAIOsmosggbTbjwABQashIAiAIAQIhzzkmriVCMOWk9Uww6abV3yhnEIMVMOaQYpNo5yZhyEkNqIWROWok5pRJKjD3YXGMNAgAAEAQABJgAAgMEBaMQBAhjAACCEJkhEgqrYIFBGTQ4zAOAB4gIiQAgMUHR6sIF6GIAF+jCXQ4IQRAEQRAWDUABEuDACW7whDd4ghs4gY6ipA4EAAAAAMACAD4AABAKICKimauwuMDI0Njg6PD4ABEAAAAAAFIA+AAAQEKAiIhmrsLiAiNDY4Ojw+MDJAAAEEAAAAAAAAQQgICAAAAAAABAAAAAgIBPZ2dTAACAzQAAAAAAAHxmsDgCAAAA9bOd7x05O/8C6vni2czP39zb39LCva93Z1xANzUyLi4uyyTR0aMkOnr0AwCIkFgUEQAAWRuGEhkJAQDA0qo1VatWlklERLAOHDhwoLD7QLcD3djdbbD7gGp1ATTXuoTNtS7hCQAAVbGsjAQAKwtSxFIiIiIwie1qNFRVQfFNGfO6dk+O1ylHpK4yIyKtn4Lb1bVfhhgAOvqF4xXB8DE0rIvlkqlHv3C8Ihg+hoZ1sVwy9d8ARNRJ36VVV6+SqqqqqirHqiJBABScUzNLMxKZNHJWpJFthYjKKpVlkZ2MvixERapVZkRGqF1HjoiIbG4TSU4JLKM50myaNJIitIWSUrK6zE4GIlVGUY5vdLYSadJoKgOPsKtmk4I0VLCOs92ee5petn0NZckadfSMaWihd+qdNtoZa+OR9tO4nUnn7a2Vrmok5NjcSNW7NKM4xj1xuj5cplbnrJqRR0v2uDWExenkyKqjSpNDPD0Vs9UvJQQ4GTJy79iQ3XGUb7iDRrU9CC5HRgMhz2M9TSBxybmRG4qgCmBJTAHeWs7bx9JMGQhyqQxAa7ms90sLytC0HCqjAcMGw+LabDTFJUl6VVVVFctVLBIAQKTLoUBsLaNa0bZNkpy0UWnGootSaTa5SEWyrkJGeuaRDuWuJOW0oXhWAQKForSAFC2hJX69Wzuj400JlHhUUupa3Te9n9iqK9eRj5e7kbVcto4QTRSa7SKQoqq4VZNf1L6VizaS+Wvz2Vvz5mvCKq2TOzYedhZz2X1ITh8nLrQiohl5vdF4mMUorrSZG57c2Kh1pWU9cocTim5VEws+Q2jx5nIGaVi3UWWqjIAKm0io0NrCyFTvmmFgkAC+Ss7751BAJArA1AGr47x/DQ1EosHMdBWwwRC4Jl1PLJvRq6TsclXFqioSABC1I0ZR4qYzjW+eaI6QZqNBRFSSuwwXmUUz709JI1JJNZpRHqSgHlRqW5p557KSeAagdPepHqgCUZJv/YtS7bgfDZHSliqlFMEXNIRsEgQKKVUJ2o02ikTVA6RQJbQJHhJpI6VUKlKexRnT0rOH/Omr98RsmjCbP7RSxPxGr3Wouu6KUfMxzgvPimxeSlpCLeaiNAYJ5JUcByvFlVOVRZpXpQZ+uFgkSpVxaZ4ukzy2KDHwWqi3uguGYTNR7FFCVkfSTFKpiaVVPZCRaAAeC55On2GYamhKDhkaIBY8nn7CENEIFIdCawTwvGlKyl7i0qsqVxWLjKyyCUR/lx7qQkboNqryRGg25BHNNCIVq5erpkRWR9XKjJJ6kfmANJtNPLC5JSE91SKG8qNSAqaUNBpp0PaqNO8+uU8PH/vaLKb7myYnZIj2s5EWkTy+RqLn1a9cT6ZDmlVKRDy10NTRaBM3etNnSztGKat0NpufXfmr48Q4qF2F/WRvYLqJLEtZumizTBstV1luVb5g+kbW7mWJLok8BvwCT4vWPKSBAZMQqwmNwEpIGRTbBTWDsNAAnvpN+18DoVhM3F7MFgSn37T9MQGKxcz9oRJaELxuIyWWSlVJVVUVK5I5miSBcllECohCiEs00mtWCrGWSAlShpqMiLIiOsfUbHiqJJWkEUnSbjfaBar4nl29O3ny7i2So+W/lvOIaJUExj3qw5MSycshT6U7dPY1UhGxj/CVp2jcyQ3vjtxOFjquJE/2Hm1e6xaORe24beC3pju2pdbUaGLKmhmT3kVUjjVXuU1qyLOumged67gG4jaSB7urUKt7rURGlFqFRuMGjCGjBGKAC8GAJ1bFUMGSAV773Z6/wkaiAHIiRoJZ8Hb9VTYTDSifFFMkuL9aiiIlFitKVbmqyFhkFSNB9L98IQK0etfiqiG4ZLXNEeuuVko0jUQ1fU+1t38DyhMA0UaGfKgtYL/mzz63tl+nH0utsEghtycbKd9rqme0VEQz4QnWKL5+QApSqbDEs+/v+droU7+GHo6P95hbkhPuxGYq4f2J9gJr1XS3yGbXLbwtgfFmoTLYps+UjOo2vEVaCUlFdqvGgjcsLBqMlaGFBRemMlxUg+LliCBfAyoJA97aHV9/hEVFQyMnckECpd1+/aMsLJIA7ybLkcC5rtKlOGo0qsous8xYdowkQY407WqAUhEqaSjPlY0KXUYmiWuNlbXaZaybaWTauqSiughNsiJIQ0Yo0dYRf8ozH4rrwXryXkpbCGlii6c+RO7kaw9a+Wyxpo55ClpQURRQHnhaGO8gPANIpVpJgAh3kG/er1wDvYksY4tUSyf8+JWSi9ljyEZBUpOe98JNfERg5XrbKDNUsNChwWoChCsFsQIJAhcVdUMGTyvLDbJBXCpTAB7bvT4+zgXYAgxIkuG1e3p8nAPEBjQIEj/N67UpSxeLxbq+VylVVSSjqxhJgoq8sLC9SGZq5FONii5jpZx9M3uFzOpOCCmRSBYrVFAilY1GQjSo7CKWiP4EjaxGnqXOV6q1WaFVgHC/etn0hKhCtapCVQEUWkVRgloUDyUUilBR5Nl6bG0CAOSn2s/VTBsAIBjG0nqmrWA4DqmmXOffm/UhbWR8Y3s3i8QMeCnZpA3UZsE2LHrNBU2iSpdMrvORKkkaQyIjDMOlXmYWQx2RBg2SxwxUo8lydldlQSLJMACe2Z1PH3VEllNEwXhogcvutH3UkkWZKhKz1YDg9dLUTCwuNbpeVbGqinY0GTNBhRjfWr24GCltBIHLqnbRU9m3suyMKzJGZGi6bnrJ0SgVeDRTUhHKmY20NgVQrapg88Yr4xV46ZvIHuKZQCnF9RKlHoVqFSnWxVfsT24on52Nk11l/T8K8KiQiCioiofVu1ApAS01aQJiYj2aepruSsO6LQ9812GdleSOD7HRUcyjx81yE5DNWxSh6qhYk5LLDfWaIqOBuxYqkJFICJ2sAQNkKhS5sGQwkDKosAwAftndT484VAzActOlASq7x3aLjcWiCsuNhwY4tyNOKUlPqaqqqmKxyMoEkeb+uZSAR5Q0H1SlKufL0aSLNOd7hQCjyrplKCIyKpO0+QZIolKPKChF6JoBTw9tKcktwtq9tJz5p2e61tNxs5U+EGlMJyZLK+veQtMGbVDcMfkhWr0vZavr6Ij7XO121GHqWH/aKOZYeXxWN7d7Dx1qMaZiFQJP4Teb1H0ip4wnaLm57hBCCqnKWV64oNYMIRkM0CQNi8sSFy4ykhsaLqTmQo1arOSpKzMsWAYuWcAAftndr7dIXQ0mrKLLKcFld7/eYujqJmIUOAx4XSNrEosVXamqqljZsVjZNPC1/ri0U4IKdEVfyMttZPPXV9dxvcskWnFJ5cjL5IVoLh9pNB+Nx6MonikVzXrwSBsemj3EJbOIR2JJcBmNKNoRQAmUB7gzqc+/3hGICkUeVU3vLJR2qqKoL0O46/7OK1oALeqhXGO+HbmcWBvuUKwqv1Ko6jCt8BilFDqTg0qbw/mOHBCbBTBheqldF03NYoAcwCVdZJUKFQOyxjAIswx0YXDJgZU1bnCxIdNKWBgIoFYgA17Z3R/XGKY6UXw1snOCye52veYw1Ql8NESB63WmEZeeXlWxSOaqchVpEG99lAWRb+UlaRpL0RiHbkHWfZ5FRpZJLCpWaTxGhEZkE6HagNQjgQiUQkG10gYJ1CPSysmPmnoACjSeIaQUeAsCtICMkiiiTYwszYpqVUE0J97GYlp6WtQzAI2qYr2xip8+VnlaPhS0jXHFuqtZD63YqSPIteUU10OdIsrNTeJGI8s0bsNIMggGBK4L1cJSwSBkZKDJGINMvjBrtEikKFvTjAUWxIBLAL7Zfb1OvU1RFKAQAZXd52NPktUIHaPBNcB+ds10sVicWFxVsTKLLlcx0kD++goNqMeNXEEs8l02KtZRSSvtkjaEKNnQUO3jNxOiiiJ4am6PqYeUmjhSjxJIO4haTbYCSUE9lBTVDaRdgFyPF4o8VWAM71L+msq5pPAEoFfbDIDAM/0MLdK42ecCY1MTFqQmVeTLrja/X/mJBFWLxUBGoGLBkDPwKCFTkZRVLNBQYQiQqEQeU6pAipyIZcGivjOoEAtcPtl9X7YxdbEBJDRCZPd1XsdU1QZkAeBSo0YRS+liPTVVVSzbNBlZJGmCiNz/FtcLoqGqSw3NrMqqn6FapdWmpMgyZPNMFSjkHHpPcY+3RFEBUGnTFStFDZ5hjYeW1SIoQOU7i74vAJ6PQpBCS0D7a4Pt7VhKj70NpwoPgEJ5JC7zbniazZWQriqtyvaL1vS0IrnCqiK52eyla1yVIN8hJZoaGKS8gCuSrMFajQpEo13CTRB3gRQ8kgQLC5cEPtn9PM9X6GoAaABcdr+u8xWmGgAGAM+SpYvFKWKpKpejTdosVjYziDwuHu5bJJQCQnm6HabD2HY/f+XbeW1eoflFpgjBft6cUqxpSyoIpFwP2IdHQSkpgQ9BaUVQBXedzGuzU/urDi1ygRSiVc4Wx4c4cVP8TlirVLrzUloaAyYCq2LeVW0SuaaABi6ybaQMFYl8uUgDV0uoCKx8gwrZoOgNtaFBwhraWCQZesgSBJ7Y/dyHJ3QFgAHAYvdrH94wFUAzANjFycSNYKVnk6RpAAAAmzYNAiC6iGcPEOISEPkmhUKKNQws6OsqgJoSAHwVivPSiXsEAG2UX4BUaAMQaEhf/Yz3/oPedjY16k6IAFFavOiALBEQFyoCC+QGBjSNBSzUjAYqntj9WuunTwUwBiJAYvdn70/oCgADAI0oE0tVRZOkaQAAAAAkaAAAina+gcQA69IDq1Eo8ZIBAD9qk4eeIZg2MWk/sOJsauu66US0+tR3qcUV6sNIucv7R1oVvHFVuKANJKhgMDRwAZ7Y/WMtb6gKAAOAxO7vtTyhKgAMADQAQV1KzIomaRMAAMCAARoAACj1HQCPJwBokQKI1SZSoiSTsnU79NtxAaCq+CJTV/drsKhJGNV8GhnBbdAuXFwSBlhIBsgAntj9Yy1PqAoAA4DE7h9reUNVABgAABCsomHSpEkAAAAAgEEAAPAEsAKuhKUiFXu0DDQmDGBykMnQEnDRAlgSFZ7Y/WMtb6gKAAOAxO4fa3lDVQAYABiASdAwadMkAAAAYIAAAMAaJAaazIKAK0OmgXwhcYFLhgy+2P1rL2+oCgALgMXuX3t5QlUAGAAAgAHAAGmbNAwAAGyQBgBAAnehIYMMUWFAIqAKMJBZAL7Y/Wsvb6gKAAOAxu6/vXygKgAMAAAAAACAJGnSAAAAMGAaALBgoUHFoIFA1UBGXagAvtj9ay9vqAoAA4DF7l9b+UBVABgAAAAAAABpmzQAAAAAAAYAoAFZpQGDZICLAd7Y/beXD1QFgAFAY/ffXj5QFQAGAAAAAABA0jZNAAAAAAAAAMA1YHG5MJAgEADe2P23lw9UBYABQGP3317eUBUABgAAAAAAQNO2aQAAABgAAABwGQjgDhBwkQQM3lf9t+cPVAWAAUBf9d+eP1AVAAYAAAQhqDEzMzMzMzOCMyRNk7YrkwYOAOjQYWEAvZvhgAM6HQ7DMP0wuoFluc4GfCiW+UBnWDMALGbM8elmnAAHN3rYPp3Zm5q76dPXrKV7ZV1MX25W9XM6Zvst6OPupr+6l/c6VjnGsazBqE7n4ExMX/Tlbro7dBZ2TMfiwAznDMCwtt9YDKCDAws6awBcBywAYMCHdQAMgGEBAB3AAAAABwuBClcNgsggqDLB0iCQUBkgDHBVMABPZ2dTAACAhQEAAAAAAHxmsDgDAAAAnwMBPRetzajYsaTFq8fNn8OqztCjr9SkyMOizR5o/bfnD2QBgAXAn/Xflj+QBQAWAAAAjRGcmZmZmZnRo23bNGO0aQMYAABYAAsAAM4BXWfpMIDDgH6KvgNgbkCnn+F2GK4fjBe2ur6FYW4Otze3OJaPvuBw73369tP31M68ljUH3GHVgLMAzCwCsOZcN2A7FANrsZ0DBwtwtgOOA1hmgA3oABYAA905AAAcdBYAsBZgIGTgDiAha6CiSlhQBcg8UqEiuEhArVABvlf9a8sfqAoAA4C+6r89v6EqAAwAAEBwZmZmZmZmZmaGtG2TzKZNwwIAHQCgAwCABYBON6ADANCBPgu4MzsWtwCzzjhr+YDpR4eOvl5e7rOcuXHXpea85X27On1vMTF2HR06p48FSz+sK+vs1tQN9KzrrA7DoNgF8WE43Z475ejOssvqbAc3va+lLzBZ6gBgOz5dp/gw1sJB57A6dAbusAAwgI6BHUBHAAMAADosAHQADAcADgADgITBABluBhoy6q3IGCyLNdCkhQTuAh5o/bflD2QBgAVAoPXflj+QFQAGAAAAzMzMzMzMzOg2bdukbZKkOQAAHDgAAHQdDACGwwwdDh+nMwsY+lrgY8GydLaPA9zbFWc/O0P/2DN1YHyAZYzZvcze4uPM0NlTWAE61gxjrvoBwDLQ4TD2YLjrDgYGLLrRBx0HBwOAwQDAYU8HgAEADgdgABgsGDgAAAwcXMgaqCQkJGQLXASSQSUhUxEyFYNFAN5X/beXD1QFgAFAX/Xfnj9QFQAGAAAgODMzMzMzM+IZwaHJSDIWbRvgAABgAQMAAIsFDgA4LACz6I7BMq7fwXaMxbnu+o7QMXqfG9WxnY/Bq+tu6f3jxS1rdbqurrNlPqb6bulxxpm+29G7u9lX18etzsfN3vX1wY57d+y6jnIY+g0zc/oH3Nux24+ur94x6/rSdbq9MwCd630tHQvYXn3XwQJ2AB3AAKbTnTFwAMCgGywsAMABLK6zADgWgAPQAVgksFRIaKgYjKQmMDIq1SUgQSYQuBCQAR5o/bfnD2QBgAVAoPXfnj+QFQAGAACgMTMzMzMzMzMatk2bzqZtkgAdAAAwABgAYAEGADqABQCAY1YHwHEd/QCHmQ9e0KFj1ruH3tGnw64OutnPWQzjeu+GXThcpx9rfIabmwGH7dDZ1bfAO2O66+wabN8Chh2YA9zhgB3cgrGfDgBwMHAsQAf6AA66BXSHPQBYACwAdADcAABwHcBgQSBjCVwEDSoyDBcSJtFgIEHNAB5o/bfnD2QBgAVAoPXfnj+QFQAGAAAAjODMzMzMjMZomKRJ2qYzaRMcAMcAAIMFoIPpdABdH85Ah4W1AWahA4btu0Cnd2DGMWM7amc5M3bevaHT4W5dn+5wTIcxPnQGLNvHzLh6rc4Ay3LWMtcB58AAOHg7DmPHYQACTgAdCywAHW4ArwEAALAOOnQAgI6LDCpBAgFNhaxCoGpEVKDRqgxaA4kL3lf9t+cPVAWAAUBf9d+eP1AVAAYAAADMzMzMzMzMzIxO0rQjSZomALADgEEHvTNABxg4uMGxuIUXAxPYwWFh0B037obX55zPYdyYvW7VMT2g79Tu3mC4vdveg2G7xb41el9670fXodcQugPclCy8HwYGdH2xBrf6eg/Vh8OapY8bvQPu7gwDyvYzdHwcQAcODHi3swALnbF0AAALsHAAQMfpFgYAOABgAQA4ABgAABYAFUgGBhaECowAzWVlIOdAQEIm0wAeaP235Q9kAYAFQKD135Y/kAUAFgAAgBmNmZmZmRmNETRpkyQZaZM2AAsAgAMcAIADgAMHAI4OrA8+x7odjj066MMHesc69Be4mRxrLQfz8eqDsWCvY7zX6cLtsNeX/tFX0OEcGCw+cKujT7feroPFwGex3bDoLNMBc3YduLkFwMEZEAxrAE4HABgcZzHQAcDhABYMABRYCRYMVBYuLggZCQxkLJUBAwYCAzLeV/235zdUBYABQF/1357fUBUABgAAAA3BmZmZmZmZ0RAL2rTpXMw0jQMAdEAHwNIBABhur+Yw9xp7Ojuw1mGmWwiMAun72ezQu9e6EZ1jPmVwdN3sDfTP4HrnHO5lzE7vumOj9/lsP3PV++hj+vW7bsz5DHbgs7eWWwu6rphj13b6iQJdP92i48Aw7ujdHHQ4DnQwwA4+AD57DMNxHKADywJY0HGAOQDnwICFDgAGAHSoGLgaJAgXkgYWVEGDQZPgGgwQEBIM3lf9t+cPVAWAAUBf9d+eP1AVAAYAACA4gjMzMzMjHo2ZESRJ0mSkbZLAAAB0ABwAdHALAA4+YLrrAGbtWf0GC2vBvB84YM3LpRsMemfMAX36mtcyLK7MZ/v1vSmj48Xqn97133fNfrqe0Y/u9u5M9UEcqwjX3+rd3nXb72axY2E6HU7XvafE2uUwg77VmTWu+5weh2TpWACD5azROwC6ztKBxZ4FRweAwR0AwHQ6ANsBWA4AOsAwcABIyFgqXLgYBGgCCR2MANcigWRhAR5o/bflD2QBgAVAoPXflj+QBQAWAAAAYGZmZmZmRkOQNmma2dG2DQBABwdARzfLwVkOHM5eh117xsDS+wfAwHWmn44RLGzHgKGmvw7OYPoN7FrHzNxbWDXjMO6sPafD7DHAWO85FofpDDpwFDuA4dABADq3OAt0sABgALPgAIAFsDBwB9jDADA6oBJcsEgCiADXgAtGhoyFBpqGDIkLCd5X/bfnD1QFgAFAX/Xfnj9QFQAGAACA0ZiZmZmZmRkNwdFN2jZpZ9IEgNUBgAFggQEAdBiYA+DQTQ1wN+CDnWN6sZ3Vb+u6rruxYFf/LHOrc53hPrgPezfUGHbNdf0FfNTH7pnpnB1xn7X0YO/DJx/HMW/fzs0ecBYznwMLet3SBwPoAcfHh8FYGHBwADvAHsDpy3CAdTgYFFCGDugwAE4HAAYdwIABHQCABQDAAQ4ADVwCVcCFRpAhgcDFYMHAQGQgAx5o/bflD2QBgAVAoPXfnj+QBQAWAAAAjZmZmZmZEZwZ2qRpk3SRpMEAAAsAsMABGAAdg87A2EUHMwBnsAdjgb70G8B19H7mYLEsMECn5mO9A3ofOugH/eAY17eD1XVmdbfA4Aym9zFYrMEBjjn9PqMDgGXc9jkAXHcAvA7rAODQWQtY6IAFgAEdAAMLAOhjAAA3QAEk1ACZBBWVBguXAS5uIJBxgUyDi2EB3lf9t+cPVAWAAUBf9d+e31AVAAYAAICZmZmZmZmZGcExaZN0sWgTAAawgAVYAAB47ziAOwADuDVrTw4AlhVwnc5eh2ChszOJHvSllx3TWWP0c0z31tq1q+S914ztxL1ljPW+x+jj1BizfSf2o+tj1uds15duj3XndMO+sIt1+7mb1y12rB3DaxmMDv3WsmscbuaY0ccC42BwdGCgWws3uJkBYEEHAADoB8CCBbAAADgswAsAoBtgARjICCQsyAuoGlQXJBoZGqgYDVRYNBXeV/235w9UBYABQF/1354/UBUABgAAIDgaMzMzMzMzMzM6Sdp2lUkSABwA4MABAAA4gwN3ADi20yl9gZtZzHU62DFwHYwB3KAb3OHlOMyM7k6nhw936ui73fV5ue9VMxa4fsca62YV+rrre8cFVr/7fK4f05d1xG46bnXjGG4Xw+HmFjp03IIBOHbPAga3u+D0g84ALHbpR7cs3II7WIw+sOwBCwsADjjAQgcWABgAC3sAAAcAFoAPAGCQDSBLBBJQaQsNl4xAhcFC0CoXGgsVHmj9t+UPZAGABUCg9d+eP5AFABYAAAAIzszMzMzMjE6TpGmbZjQJBtABABg4ALAMugV0ALsA+JjxgV4s18GyRicDnFkE17cD1vqPHdHn1uod+thugd2uL7d9ljs13Z3AukUHwNC51cFwnEG3ti86OoBZ0w0AALdYANcBgG7p1jIAQAeAxXCAAQAADBzoAJAloKqQJRiwoHJpEAzIWAQVCcgCCR5o/bflD2QBgAVAoPXflj+QBQAWAAAAQY2ZmZmZmZnRIGmTtkkzkzY6AADAwWIx6xYDAOg7WHQOjAEs/bozOgBWZ2EZTged6Y4+rm/v5pzpbs27a87tDeyhH9bqu6jXLag+nYK+Hd3R0Yc+fVndDHYBnRnRgYHD5tABwGJwLAvoazrQjQ4AGAscc2AsdAAYgMNhDgAMgGVBB7BILgYWsLjILsgGyFAZKmg0EqgsXADeV/235w9UBYABQF/1354/UBUABgAAoKExMzMzMzMz4tEY2zRpV5mkGQAAHAAHgA76ARgAHcA46Ci6sYBuPqC70W+cuKUz8tE7HQvKcPOh10xgej9efXs3I/cxmPP6TR8d288uv9Vh3twHI9PXzHGTvZ1D7+pzB31Ix/Y+xugz+lj2bphOv48bMzoYh6Mb2IPrZyzougGdxb6M0RcmOLqxoG8fBzCvxXAHLKcPFRYAcwDo6ADMggV0AIAOAAuAZkAmQUIGeYBKEJChQkNFJakg0KDRAB5o/bflD2QBgAVAoPXflj+QFQAGAAAAzMzMzMzMzIC0SZo2bZo2AcACL9A7AJz+wQAAdtwBfDqMxdLROXADXga3xgwOA2C50U/vBxbMdHRw/NJxjmHXvXaYvfdcNwPcor86+gwM3OodzhwD7DmwC8zCYYADbokDA6DD4DidAUDH0AGWl10AAGDhgIFBBx0YgAyDJoNBBaliAI2QNagyVBVIaAwk3lf9t+cPVAWAAUBf9d+e31AVAAYAAICZmZmZmZmZ0RhB3TRN08zZJADoYFgABsYBegdzAHAAHQAMi+vHdgCWuTkdHBid63S4mXF2ywzAUWPpZx3xdunAfqytPrrRiVqu75o7rp+OffHurm6Y7uh09nMHHbo+B3QzZO/jc26uLIe1hYMzBh1rmNvu9hh0oDvjMM4UA0Bn6RigFjo4dDqwsCwA0GEBgOmA0AEdABYAxgEAdAAYkBi4UAcaWAjUGyzcCzIMEiQStADeV/235w9UBYABQF/1354/UBUABgAAAMGZmZmZmZmZGUGaNu2yM20C6AcAznQOAGAwcGBY21msBWMWpwOcG7hO1zs4bs7bWauP3YVdOFyZ3hf9Q3h3F/Q+c96X2Zs7Zi3G4M7OZ4CeTmdM3965Mxaju2VxwAHcwfCBd2+GBTpe3dAXDgw6g0W3AAcfnw6cM7AcYG8M5wAADMBwB/0DoANg6AAAMMABABgAQAcHDEjIaLg0aKAmyFxUqJDDPCS4DRpkKhIeaP235Q9kAYAFQKD135Y/kAUAFgAAAMzMzMzMjMZo6DZt2yZt2yQBOAALAMABAAAzXYdbdAAFOoAD1zFYwBo6HL3bznG8IGP3cNbqzgIwV3t8nNnr515sZ7oOHGP6cN0CcJ91djvVLTqWvgAGZkYH2M5nAI7+mQMAVnczHAPAcQO2IyxAZyygA8CgcwAAKlQalgZcKgEymgBRgaUyUEHDgAveV/235w9UBYABQF/1354/UBUABgAAgJmZmZmZmZmZGQ3TNsmYTdIAwAIACxiABYsFcA5jDmPAAQOYsQC3Qwfbj119wLrBsudYTi9m9wWfY7vpZztldkbHovPKfPp6nT5uOvp5eWWuvFjYmfI6HXscDnt7Hfq71qw+032667dj3BgGdJbDx+EA29fRj8EYYwuABYNjw87RTQd0oAMGDgBsOQAHAGsNC2DAgRkAADoAALBABwADAAagQAMLCxerYg9UASrDhaqqBhlZAhcJT2dnUwAEAJ4BAAAAAAB8ZrA4BAAAAJXf8e0Erqfdlx5o/bflD2QFgAFAoPXflj+QBQAWAAAAwRGcmZmZmZkZmjZJmiSzScMBsABwABiwDAAwewx30OHoFos75uDwwWCtjgV0783aRXf4DDhen+odbl8G8850LEzvYHW9PvsxznYd+jjLwSk3DuxB7xb6YrCWNQMdYEAf6HSwdJ2FGwB0fdYBDgBmxwwAhwEAQAfoAIABZwFgANChAAGShAsskguEjIxMBsmFjAoqMrIFCx5o/bfnD2QBgAVAoPXflj+QBQAWAAAAwRGcmZmZmREcQdMmTZN2NGkDGAA6HIAxAACAdQCXFwxgFwsdfcDqhwP4oLNrnXNHrFqD1aGm73A6OnDoALI4H8vHLNzpjuEDo3d3/Y6lYy1AH9j5uGMput7twtCBZQFn+gKoBej6MfB2oDMsDgD0BTpgFwDQAUsHDEABMoNLIIMKS8BCg2ZxQWKxwIKMRLUAfif9t5c3VAWAAcCd9N9e3lAVAAYAADCYmZmZmZmZGQ1BmqZjpk3SBjAALAAA0NlZ0A8w7CzmOqCvscaiXwe2nz5r1lizAN11a/TTr5vFdbOdq/HpnH4w5VhY02/fvT4LzMbODt3Ymf7BdYO5dbM7jjpqrsPO2dlZrL76p18/3enzeS36TRndzl736ae7DuwAm276po6pG8yCfgBMRz/9LED/TI0djtkdcAVAcDB9B5ilH64DxmKBHQAYDAAAB1wHqx84YKDRoC1kzWCBi0UmuWid0DRF6koYvBnAyAAOAAAAAAAAAAAAAAAAAAAAAAAAAAAAAAAAAAAAAAAAAAAAAAAAAAAAAAAAAAAAAAAAAAAAAAAAAAAAAAAAAAAAAAAAAAAAAAAAAAAAAAAAAAAAAAAAAAAAAAAAAAAAAAAAAAAAAAAAAAAAAAAAAAAAAAAAAAAAAAAAAAAAAAAAAAAAAAAAAAAAAAAAAAAAAAAAAAAAAAAA",
"Bb1": "data:audio/ogg;base64,T2dnUwACAAAAAAAAAAD/6+I4AAAAAO4oJfEBHgF2b3JiaXMAAAAAAkSsAAAA+gAAf7sAAAB9AADJAU9nZ1MAAAAAAAAAAAAA/+viOAEAAAB7F2CWDzv/////////////////fQN2b3JiaXMrAAAAWGlwaC5PcmcgbGliVm9yYmlzIEkgMjAxMjAyMDMgKE9tbmlwcmVzZW50KQAAAAABBXZvcmJpcyFCQ1YBAAABABRjVilmmVKSW4oZc5gxZxlj1FqKJYQUQiilc1Zbqym1mlrKucWcc86VYlIpRZlSUFuKGWNSKQYZUxJbaSGEFEIHoXMSW2mtpdhaajm2nHOtlVJOKaQYU4hK6JhSTCmkGFOKSuicc9A55pxTjEoINZVaU8kxhZRbSyl0TkIHqYTOUkuxdJBKByV0UDprOZUSUymdY1ZCarmlHFPKraaYc4yB0JBVAAABAMBAEBqyCgBQAAAQhqEoigKEhqwCADIAAATgKI7iKJIiOZJjORYQGrIKAAACABAAAMBwFEmRFMvRHE3SLM3SPFOWZVmWZVmWZVmWXdd1XSA0ZBUAAAEAQCgHGcUYEISUshIIDVkFACAAAACCKMMQA0JDVgEAAAEACFEeIeaho9577xFyHiHmHYPee+8htF456qGk3nvvvfcee++5995775FhXiHnoZPee+8RYhwZxZly3nvvIaScMeidg9577733nnPuOdfee++do95B6anU3nvvlZNeMemdo1577yXVHkLqpaTee++9995777333nvvvfeee++99957763n3mrvvffee++9995777333nvvvffee++9995774HQkFUAABAAAGEYNohxx6T32nthmCeGaeek95575ahnDHoKsfeee++9195777333nsgNGQVAAAIAAAhhBBSSCGFFFJIIYYYYsghhxyCCCqppKKKKqqooooqqiyjjDLKKJOMMsoso4466qjDzkIKKaTSSguttFRbby3VHoQQQgghhBBCCCGEEL73HggNWQUAgAAAMMYYY4xBCCGEEEJIKaWUYoopppgCQkNWAQCAAAACAAAALEmTNEdzPMdzPMdTPEd0REd0REeUREm0RE30RFE0RVW0Rd3UTd3UTV3VTdu1VVu2ZV3XXV3XZV3WZV3XdV3XdV3XdV3XdV23gdCQVQAACAAAYZBBBhmEEEJIIYWUUooxxhhzzjkgNGQVAAAIACAAAABAcRRHcRzJkSTJsizN8izPEjVTMzVTczVXc0VXdU3XdFXXdU3XdE1XdFXXdV1XdVXXdV3XdV3XNF3XdV3TdV3XdV3XdV3XdV0XCA1ZBQBIAADoOI7jOI7jOI7jOI4kAaEhqwAAGQAAAQAoiuI4juM4kiRJlqVZmuVZoiZqoqiKrukCoSGrAABAAAABAAAAAAAolqIpmqRpmqZZmqZpmqZpmqZpmqZpmqZpmqZpmqZpmqZpmqZpmqZpmqZpmqZpmqZpmqZpmqZpmqZpGhAasgoAkAAAUHEcx3Ecx5EcyZEcRwJCQ1YBADIAAAIAUAxHcRxHkizJkjTLsjRN80RRdE3VNF3TBEJDVgEAgAAAAgAAAAAAUCxJkzRN0zRJkzRJkzRN0zRH0zRN0zRN0zRN0zRN0zRN0zRN0zRN0zRN0zRN0zRN0zRN0yzLsizLsiwgNGQlABAFAAApq632YByBKJNWc2gQZRJz0RVDylHsKVIIKYi5RUwhBa22ijnFoMXaOYaQk9ZD6JRiEAKhISsEgNAMAIMjAZKmAZKmAQAAAAAAAIDkeYAnioDmiQAAAAAAAAAgeR6giR7giSIAAAAAAAAAAAAAAAAAAAAAAAAAAAAAAAAAAAAAAAAAAAAAAAAAAAAAAAAAAAAAAAAAAAAAAAAAAAAAAAAAAAAAAAAAAJLnAZ4pAp4oAgAAAAAAAIBmioAomoBomgAAAAAAAACgiSLgmSIgmiYAAAAAAAAAAAAAAAAAAAAAAAAAAAAAAAAAAAAAAAAAAAAAAAAAAAAAAAAAAAAAAAAAAAAAAAAAAAAAAAAAAAAAAAAAAJLnAZ4oAp5oAgAAAAAAAIAmioBomoAnmgAAAAAAAACgiSYgmiYgmiIAAAAAAAAAAAAAAAAAAAAAAAAAAAAAAAAAAAAAAAAAAAAAAAAAAAAAAAAAAAAAAAAAAAAAAAAAAAAAAAAAAAAAAAAAAAAAAAAAAAAAAAAAAAAAAAAAAAAAAAAAAAAAAAAAAAAAAAAAAAAAAAAAAAAAAAAAAAAAAAAAAAAAAAAAAAAAAAAAAAAAAAAAAAAAAAAAAAAAAAAAAAAAAAAAAAAAAAAAAAAAAAAAAAAAAAAAAAAAAAAAAAAAAAAAAAAAAAAAAAAAAAAAAAAAAAAAAAAAAAAAAAAAAAAAAAAAAAAAAAAAAAAAAAAAAAAAAAAAAAAAAAAAAAAAAAAAAAAAAAAAAAAAAAAAAAAAAAAAAAAAAAAAAAAAAAAAAAAAAAAAAAAAAAAAAAAAAAAAAAAAAAAAAAAAAAAAAAAAAAAAAAAAAAAAAAAAAAAAAAAAAAAAAAAAAAAAAAAAAAAAAAAAAAAAAAAAAAAAAAAAAAAAAAAAAAAAAAAAAAAAAAAAAAAAAAAAAAAAAAAAAAAAAAAAAAAAAAAAAAAAAAAAAAAAAAAAAAAAAAAAAAAAAAAAAAAAAAAAAAAAAAAAAAAAAAAAAAAAAAAAAAAAAAAAAAAAAAAAAAAAAAAAAAAAAAAAAAAAAAAAAAAAAAAAAAAAAAAAAAAAAAAAAAAAAAAAAAAAAAAAAAAAAAAAAAAAAAAAAAAAAAAAAAAAAAAAAAAAAAAAAAAAAAAAAAAAAAAAAAAAAAAAAAAAAAAAAAAAAAAAAAAAAAAAAAAAAAAAAAAAAAAAAAAAAAAAAAAAAAAAAAAAAAAAAAAAAAAAAIAAAIAABwCAAAuh0JAVAUCcAIDBcSwLAAAcSdI0AABwJEnTAADA0jRRBAAATdNEEQAAAAAAAAAAAAAAAAAAAAAAAAAAAAAAAAAAAAAAAAAAAAAAAAAAAAAAAAAAAAAAAAAAAAAAAAAAAAAAAAAAAABAAADAgAMAQIAJZaDQkJUAQBQAgEFxNA04jqYBR9I0YGmeB/A8gCgCTBGgqgBAAABAgQMAQIANmhKLAxQashIAiAIAMDiKZWmaKJIkTfM0USRJmuZ5okjTPM/zTBOe53mmCVEURdOEKIqiacI0TVNVgWmqqgAAgAIHAIAAGzQlFgcoNGQlABASAGBwHMvyPFH0PFE0TVVlWZrmeaIoiqapqq7LkjTN80RRFE1TVV2Xpmma54miKJqmqrouNM3zRNE0VVVVXReeJ4qmaZqq6rquC88TRdM0TVV1XdeFKIqiaZqmqrquLANRNE3TVFXXlWUgiqapqq4ry7IMRNE0VdV1XVmWgWmqqqq6rizbNkBVVdV1Zdm2AarqurIsy7YNUFXXlWVZtm2A67qyLNu2bQNwXVm2bdsWAABw4AAAEGAEnWRUWYSNJlx4AAoNWREARAEAAMYwpZhShikJIYXQKCYhpBAyKSWllEoFIZWSSqkgpJJSKRmllFJLKYOQSmmlZBBSKamUAgDADhwAwA4shEJDVgIAeQAAhDEIMcaYcxIhpRhzzjmJkFKMOeecZIwx55xzTkrJGGPOOSeldM4555yTUjrnnHPOSSmdc845CKWUUjrnHIRSSikhhNBBKaWUDjoHnQAAoAIHAIAAG0U2JxgJKjRkJQCQCgBgcBzL0jRNE0XT1CRJ0zzP80xRNTVJ0jTP8zzRVFWe53miKIqmqao8z/NEURRNU1W5riiKpmmqquuSZVEURdNUVdeFaZqmqrquK8M0TVNVXdd1YduqqqquLMuwbdVUVdeVZeC6rivLsg1k13VlWbYFAIAnOAAAFdiwOsJJ0VhgoSErAYAMAADCGIMUQggphBBSCCGklEJIAADAgAMAQIAJZaDQkJUAQBQAAGCMpRhrbRijWGutiSNaa621llZrrbXWGmmntdbaaqy11lprrKXWWmuttdZaa6211lprLQBAd8IBQPfBBk2JxQEKDVkJAKQCAADGKOUchJJSqhBizDkpJaVUIcSYc1JSa61mjDkIKaWWWtCYYxBSaq21mlLnpKTWYmo1pc5JSa3F2GqupZSSWmst1dhLKaGl1mKtudZYSkotxVRbjjWVVlqLMcaac2sptRRbrbUG11KJKcYCADAbHAAgEmxYHeGkaCyw0JCVAEBIAABijFKMOecchBBCKJVSijHnHIQQQgilUkox5pxzEEIIoWSMMeecgxBCCCGUUjLGnHMQQgghhFJK55xzDkIIIYRQSumcc85BCCGEEFJJnXPOOQghhBBCKSWlzjkHIYQQQkglpRRCCCGEEEIIJZWUQgghhBBCCCWlklIIIYQQQgghpJJSSimEEEIIIYSSUkophVJKCCGEkEpKKaUQQgghhBBSSimlVEoIIYQQQkkppZRSCiGEEEIoAADgwAEAIMAIOsmosggbTbjwABQashIAiAIAQIhzzkmriVCMOWk9Uww6abV3yhnEIMVMOaQYpNo5yZhyEkNqIWROWok5pRJKjD3YXGMNAgAAEAQABJgAAgMEBaMQBAhjAACCEJkhEgqrYIFBGTQ4zAOAB4gIiQAgMUHR6sIF6GIAF+jCXQ4IQRAEQRAWDUABEuDACW7whDd4ghs4gY6ipA4EAAAAAMACAD4AABAKICKimauwuMDI0Njg6PD4ABEAAAAAAFIA+AAAQEKAiIhmrsLiAiNDY4Ojw+MDJAAAEEAAAAAAAAQQgICAAAAAAABAAAAAgIBPZ2dTAACAzQAAAAAAAP/r4jgCAAAA8GF3pR0/Ov8L7+fb0Mzi48jT08y9wI97ZVVHNTQwMC9wpSTRJUyT6BKmHwAARcWiiAgAQFYRK5WTCAQQETibM2fObDZtS0TE68OHStdaP3yY7L0bBw7ATf6nxv//+wNhyCzZ2uCSrQ1+AACsYllZJABYmm3KsFQgIrBUCily5swWwGuyfV/52q71oLkj72q7WBOLNru0NWdWjABaCobzFQH4OYCoOkFZCgbzBUH4OABUJyj/AYhCvcDr7QA2VWJxSSo1VVWVqyrGqkwQQFDnVMyZO/q+GiuSoOo0mvUZqTLKPkUosiIro4yKqtVZmWWoqN2c0WQZORpJRSw0SfNJ5cwnUQuqIrTRWEbYZwxj/5+ip7NjjxP6239u/qN4VIBnJCWheEaACEkyTTmnVr2ntkcbOwPKyO2PuerY36ydGFOiqvGsNAPeOtWdt+10m3c9U5yIdiMvjkxPzOxIty+16YhbUvxzpKRrZNrgTWdIyCvjDl/S28JiERPC5XIhjD4w2rpY1JTXxsWwcEuWLNMY2cgLi3AvNKHC42vJy8MMHiop1MySAb5qDsvnlkAZCkzqmSZYNaf5Y0pJOYCJCfhTAEyAtalIYknSXPrRq1xVlYs0XS4CAEnVEsBGK0clzWq282hWQ4QkK/IBjV7lRlReqyGSvsWI0/YbHcIqbZ3Zer/AkL+wFopWUEF/PkinddlVqotR3gMpUfEMlY5Yma88EipSARqXCHFVaEmVx7OQSvE8CEpwdYkAT08RqADhqTBKU8yXDGrJ6Z2fuc9L65gwU9JLW+/E2fOHcqrPvQSD9lITXndklTUNEveiODK0YkPxTjPbw1u9JPoIbgk5kG5dlikRElQSGl5ChUuNlXiRYHpXBuMCPktul88hgbCqAUWILqgl98vnEEA4GiBDBzxwaaboVYoiVVV2FStWVWWAFa2oLhcCuSlGYfWibZqsRktEBKvaaESa22qhlVI0004evRRr/als78X6wTTNtBMJREX0sJXjsF1Zrd5SI3xivkhpZuLMyox50uuWRNgThdMo8pRmQmQ/t6blWD7+5cNTyJu3fuh4SB5azQNn58cHZvVJbtoWS0N+c9+INImORLvUdqVHkvJ4awkFKxySwDYV1pPhNW57wbsmzWpWy6Sikmy58/nhWDzRaopeHS2ktrIjUZQXvKbTTUrXZEgAPiueT5+pBFWYwKEwdEGseDj/pCIq6eBQGHrgee2KvsSlXlVVVRVp286ZJqDsj/44SVKq1Q4kkYhIaJM2R4alpLmRbY6k+WiFRkBWEqFJfUw/J/sX0UW9XQrUE8G1+YuQUk31hDVxBYBQVauKUijNclSzdKvrndfZGEXHFb0IDZkQiFiO9XM4mQ5VbRhtsFS3VO2LSmy+NNoy6jp6L9uMia6SytLbqm7OaKiZzqf7cI0V1SFZh+hwMSY0gzas0CbuzeqQuSx3YKoL1AViJbAYEDKRgNVLjuIl9qQEHgsez79LETGA+KUUokEsuD7/UQqIAYyDGgPuL001ilicGnF6VeVyZcZM25k2yMV+F2WUgTVaLGUqmmdxSRJxCW2kVznCxUpFpXhQSp6xG/BgkwYl1EOaTLrchM7Qm3nIhIpK0SpxKqUdFAqRXgl3aWYACkHUg6VqQ6oK+NiS9SddSQE8I+bnxsiNPI5YfKiqla13G+NpmujJfF3j9s8mp8yhYwfXG7lVb9mv2B3jpY3MlT02I0dFgk1ToSWQ9GBA0gvIR9As4IEFq/IksmFABv76XS7f22JIAxqUQhSI/S6XX2kE1gClKkWYsx9JJk4sVbKKVRUj6Yq5KoPmSNKnp4AV9SEvFZDI9kpSzyr1qGg2HyjFFv+XLHW+EACpTCXi+HigoVQSinqWDpU73i/p5XONAATw3LpJgu/e5JHo0/TK36qUHG8rTvfFLyhXERcBPKCutlEc1K/okF9q8iyuF2hvVU2KoD2oJJQhkHNy1EgpcjtiAo5crU65mekl02SyBMvQyNdRvUYgrzQYYxlwXQJtbVy9SYuABgsDCb7bvXz97gsQJwCMmRbI7Z4/vvcGJKkoeJHQBg+8LklTSVy6uFwVq6qqWMUMiuql5TFIYgudhaxSKCKpWFhcPi4XtPm6LFLWMhfR9iqCdaSxiDTJE1gVWPh7nTWCf+zJA6kKQDd8Rd0nQ+nver5Iu/R1VgCQtFlBq6/bo3bs6R9UolooSjvntD29BCCVZxTYoKuZn0TboUeQR7/eai72ZW1bSawkawWaFCpF120O3QoDTHPUEbRxUUSlAyQTkCRVzgbSwGhcVtZM3ai7yVRNDH6ufxqLOqygDtdRol4WPT1k8gK+2j2e39cFiFMBREcCr93z62tvIBozhibogNfzyNLFuuakV1VV5SpmZjoT1OsWT3JLAtEkiq7UJKKfMpQ6OtVRjrpR7TwaoamtighdLFYk+UWIWlRUu0mqFO6xuFmhkC3YTkHTtAOpSmDcOE7Q8oAAKgV5BoIR20M91ENIFKeJHd9HIEUqkVQh2kApBCMoKkAL7cPfrb0vTVrv9q6WGChT2xIGhJXhVB1JjtxTOxYDUwJbg3wMaaTxW/mS2lNzhLFY6Y4M69GVSAbVrTKVdC+4i4UbQy66QVMlvCR57I8kCSpUVF7ZHU8ftaDIY8KCrg0qu9NxHxcQTB0Ds+Go4LrUyEZc6SlVVVU5kmY0mW2w7vvymxVp0KtwCdbEa6O9vprkWJkuGtGMimgmjUVzCMB+ioNARUXxMLa2YggQywXwEEQBAIh4qFKDyhMhGEPM1Am5cnmmSvHuaO1KAYVqx4P29YO2TC8wxjIubQidgzy7a8NIYFoqprfTFXNUObVY8jvcPA1oXINr0baZXmSGFVVPljIysUgszZBwDa67kBlAsFzXAik1Fi4uA40EftndX484UOR1YCRVG2R29/czNxY8XhgpTX94vdRl4sSKridVVZHFqorORRvE4ur3t9x3yYy0hEb2Ap6QpQuiSqHoVnTK1VhcPiR9WNdVI4gCehlEhAZoZ5oWWRNELBUbKyEAeLb6e6fytg9rRFE9gShkqhtsyCGtRiVAiHMVCiW0ioJ2Vdt8IdL5ZmKlxrWHzWJ9mzQa43Z0ufJIvF/bWGqsJme//pC5KQsm8w2JuJBVDIuEHtB1gdG4bEJOYKDRqFgYt2GWnFksqYerEgMklknIAD7Z3a7XPLIqRKxG1wWX3eNx7UtUhYrV4Gjg9dKUjV4yJaWqYkXGYlUu00C36L3sXolQyFuxpiwVqhaZHSuUmSmyseJ6GxV0HaoalYcKlcrKWdB3WQSEFxYgDwAVAAC+VMVDATzUuuXjjdTaYz1nm8WJ9sqYUqgK3tUIv1mM3nBctKrRJSq3Z7SjVt+93lFXc3tnVrS0GdY13cXvuVrX+xcfei0PkpnUMTK5JTdxpZrJJFxcKaMTJKoBDCQCVSIk9pARCDJDVCgtXGOpGrqaEEDgBhA+2T0/zjlVZVSMxnRaUNm9Pk6tZJVMGI2qA55rRBOXXnpVVTbJaFZ22TZwt7I+nggEHtoV8IhKhUdTSTPC6yVxJfqw6CKk2s9nSkJCi1QjEkSk3k4K4DYkuWvQRmlfGLlYFXlSQYqxal3ExCWUKGmnCGGrcF5WFR2qPj5/PRTPPAv4Rke/1Hlylrhtq7hIZp+5eYyNaIUvHuq+pTWfu8bweMpCqnHlN4hNDJB67gRUNHIKuCBzJKkM2MTVFpoHBI+pEitTb01A1eQK1Ar+2L2dtjpUnQlGo8Oaye7juuctqp0BY1B1wblGlripUqrKMdNkMccyTVBxlW9SEOHh8VSSy4ei1kWrS7QQ8RhoFvWQilS1EYCmu6ESheYmAmvwlPPSJSRIFaTaHcw0tj4LAEAbFMTIo5Su153R7iwjmsW1ioppY4AoG0J6Gsrpt3ovY9jQdNYaJqgFhwi2t8jrbr7VxuW6qxoVLgMkDCwNcq0VmossZauhtp8L2wtSgyqRIqkDKcEdorkMUAF+2f28LNcQ1U6QA7Bmsvtxnaup2lS0RtZmzdGXTBcnTi+lqqqYs7PNzEgDscxdXxUU8UC1VOShQgIh0rvCo1AhVblRjVAoL+kiQJsLKh5RQRFLzwtSaKdA8Shpi9JEJqDAk1EHHqdpB1CQKq7lzfKb2zb1BiguUV90n0hj3hjlOh7DR2lSb4wTfVE9tm7XRq7au97nTdykVpZ5KzPRYCCjI9CwNPliBWRwvBVUrrTQlhxZlvGuA+I6SqtRNQgDCcj+2P24TFerChQYcITw2L0/z2/rCjQYcGawbWQlLnGj52jaNG3SJulIkgT+iPecEVBh6cGjAOQJAFpsWASIlV/AtubWWC0ohKmVigAKqhWNldYrnqQ2n76TG9qkAKQWZIhqEKQNEVXaACFUno+C6ehZoHQDFwYukoULCzegIQsGEggZEgQXKhokF0TFANVFBp7Y/drqJ3QFgAFAYvdrrZ9aFXQw4IRgi2S6PuJ0XS+apGHDAAAbJgAAQPS5BWr0SlPDhiRA40Ug8YACLKVFC6RKkSo6FfBEIKAArYMCAPhOxcfWs5n+V7uhgirEz0BKPAMwQApIO7TWD/9IkI4MBAMCloULLjLywAKWCp7Y/b2WJ2QFgAFAYvf3Wp7gCgADAA0kqFfiKtqkCQAAAAAmCAAASvs3YE2Sp0hA/pagmh4RAG9u0VWuutJLqj/ZfHA9TKZdTwK0iiiZ1Rx7kzaW5pG3W6CiB5VLI0OCTAVBpUEAntj9Yy1PqAoAA4DF7l9beUM2AGgAaCC6Eudok7YNAABgADABAICkHgKZinynDg8mUdQ6mzQdrhJwSGkKRAsUoRmma7wZCaNIxq1N4iIBawHRIEByAZ7Y/WMtT6gKAAOAxO4fW3lCVQAYAGgAdJUdTdukAQAAAMAwAADQ8nyALCsHszJUPFhkIBhZin1GHagSFQoYZC4JAyoEgYQFntj9YytPqAoAA4DE7h9reUNVABgAGAAAgzBt2iQAAABgwDAAwGoyDBohQeJCo2GBhYRIuADe2P13lA9UBYABwGL3r708oSoADAAMAIABgKZpkwQAAAQMAwDgNhVUXBUZaGgkC2gILhUkntj9Yy1PqAoAA4DF7l97uUNVABgAAAAAAABN0zQAAAAAwDQAoAKXxkWjgoCBulAB3tj9t5cPVAWAAUBj999e3lAVABYAAAAAAECStA0AAAACoAEA0CAhQ+aiyeDiQmUA3tj9t5cPVAWAAUBj999e3lAVAAYAAAAAAECaNkwAAAADgAEAWCSSCiSZhosMEhc+iP235w9UBYABwCD2354/UBUABgAAAEGM4MyMhsaApE3aJmnSNm0CsAAAgAMACwBwOgDbgQGAAwCAPcDL7nBY9uiATgCAeRnO+nC52QAcANgDHJgBzgE6gAUugQBNZYEEqwJZg4uBAYE20ICGIVABHmj9t+UPZAWAAcCf9d+e35AFABYAAADOzMzMzAjOzJgkbZsmaZsEMgDoOCwAABwA0B0cdDoODnsLwFk7cEcHwNCxfMAM5wJnCGbcDNA/3O0do8uOuV29m7GHteB0d1sHAx0GHaYz+oDjuusWAmCgg6FvPwxmOICzMx3ngHMAN5YFoNMtACwAAEAHDjAAAA4WKEDAlVFBgivA5SLRwEAlSDSwIAkAT2dnUwAAgH0BAAAAAAD/6+I4AwAAAAm63KkWzKfSqKzMos/Ko8mc0qnMptKozKbHw75X/WvLH6gKAAOAvuq/PX+gKgAMAABAEIIaMzMzMzMzM6NB07adnU0a0AGAcwB9AQELbB9jHYzRb6MDDOyA6/12MDoYx4HpMLYv2/dU151ZnR378flM91nMru3XC9NH1Yzvqb58Vu963IKXoaPv7LsYep/bfl3Xx8xwzGKX4YaxwL6ju7Xo3BoGYJRzex1OHXc6swPdAh2hY7EAANwADACATucw4Ox0HWAAYBYAwAF0AAADwAEWQICMjIVMJoGGRHCHR5jnagQMCQ0uXB5o/bflD2QBgAVAoPXflj+QBQAWAAAAwRGcmZmZmZnRTdM2STLbNgkACw4AAHSAgQEsoHd2WI4O4HR2LQYAwHbQ+2CH6OzsOdAB1/f6dF6K4W6P3jvQO30Aqguq9x0IOutuub53gC04Cx04xx66sYAFsLA6fQGwWKtzQFcAuLX0BYDVAQBrAcABMNysDgDAAA5cMgskBggyXMICF7KGjME2AqgWGbga3lf9t+cPVAWAAUBf9d+eP1AVAAYAAKAxMzMzMzMzMzND0zSZnWnbADoGAOgA4ACABYAOAAD0DgAszLkXdB3Ys4w9tpvBDhh3u7pdfnvvZvvOWWP7YX3ouzfDx00fHO97a7hbhk5Nrs8uH0vo2z+6btyYXcPpph9YN53bdT4+drCdwwIsbrtjvIA7a7ebXdQAhs4cB8foO3RwAHQWZx0OAJ/FoQMzsAB0wFmLxULvAADwggEAAN0CwAAAgI6GARYXAQa3EQy4RmWAoIE3OSMPWCABHmj9t+cPZAWAAUCg9d+WP5AFABYAAABBjZmZmZmZERSkSdM2XTRp0mAAABgsgIEFCwBQ4jD0j1ls5w50snQOoGN1DH166Rw6OrPsLafDQTd7U932kTF8sKuv3s0NqOx96LvH3lnX7bn0TqFzbMdyGE4/DC+sjqWDAQtDx6EDAOhY+gAAFowOAKwPTKdj+mDQAWCRuLBIYHGRaBCwBipUMioWyFwELBnIHmj9t+UPZAGABUCg9d+eP5AVAAYAAABBjZmZmZmZmRnatk3Spm2SADCAzmIBAAsA6JwDLJx1uI5+FgCHAZ2+HbPexfSODuwOQHbPwvHqvRt2wXJMv26Nj5MB7Bl9Xe/cZ/XtDu8wfa+za4btChgE5nA4+h5gcI4xXJ8OAIAB6ANw0HXgoM8COCzAgQVgGQDAdDgAABxgAAAsLAhkGoELRoasqUhIGCwwcAUyAN5X/bfnN1QFgAFAX/Xfnt9QFQAGAAAAwZmZmZmZmRmNETRNkyxmkiagYwAcAMfAoAPQAXRYwzEW6J3OlEFn9DPw7tqD1QPdAGBFr74Lpp8+ejfMhphdpnYW886td29sp8+cuw/vlDNO1z/0WT7ezuD6yvbxzuztO2uY6523+ru4tfHqOJyYD0OH7mB65zAnDnCLMfSPQwcssNBhOtwcMAaAdwDAwQJQDtvpHGBBZzAAAB0ALAAOJIKECzQVgwQBDW6i5aACDS8yGBckLh5o/bflD2QBgAVAoPXflj+QBQAWAAAAwREUnJmZmZkZDdskbTObtmkCYAAAFgDo6AAGDkzHwMSwcDgAYNxZ3efc3QFjHB97jAA7fcsFA2c7wHawvV69L733o+s4BvQBMMXiujMwoLMOAGsO2wcW0Dl6BxwHA9DP0PFxdAA4AAxrARbA0gFdBwBYAADADSALJBAGBha4FSoBmgoNZJUEEhqZBt5X/bfnD1QFgAFAX/Xfnj9QFQAGAAAAjZmZmZmZmZnRGJ00SbJo0zQAa4HloOMADpiDgY0FAB1Ap3N9wFrs8XHC4VZH14fPGgY7V7a/neEzc2fPOm6W+Xi9Y+51OHsuxjvduC/7MbiXeU9fg872cwovfbnPMPfRQbde1zF93Q1u19qRc/rbB6Y7mLn7rAPGAm44OK+OUYbtLDkOoAOA42wHdBaAbnVgAQ5gAYAFXgA6ABwwAAvoAB2gAwALAlmCSwWCgIWBTIarBgYNBiwJZN5X/bfnN1QFgAFAX/Xfnt9QFQAGAAAADY2ZmZmZmZmZEbRt09kx0zTgA4ADAHDQj44DYLBX88F4naWzA+scZrqFYbAc6Xtuh/7q1mcc+pFdYx0d9nS2fwa2cw55mT47vbCZzfU+H9246n30uen33nWvOQY7cHtrubUMHcvMWej6OYW+fZxu0XGA4Q7dHHTHcaBjDByDA/DZY8CB0wFgWQBAx9mDOQDnwACgAwAwQAcAgwMcUDG4NEgy4ULSwEKtDUhN0mAwQEBIMAAeaP235w9kAYAFQKD135Y/kBUABgAAIAjBmZmZmRGPxugkSZIkTdomCQyADm4BADiAAxhYVgdY7OCmHwDWQLpDoMMc0NOXgWGh+Gy/100Z0IHtXe+zWDr60eGY3gfnWMXBu52F7XcDxoJOh0M3Zx12OYBOZxb4nH4gWWABwHIWHQA6wIHFAhwAYOAAAAYwoGmQkLFwuVBhCdAEGiPAsiAjWVgA3lf9t+c3VAWAAUBf9d+e31AVAAYAAKABwZmZmZmZmRmNMWma2ZVNGwAwLHAAAA5dPw6dFx3dLDc46w5H5+wVdteuuSlU1/vCYMZwzvT79M8YwcKnYw6Gmv46xpl+M+8NbnfW8TVzb+l9bR+3Z9xZdW67NbPHOG7G3ntzs4vjpjPowNlix4Hh8LIA0Du3OIAOdoFhGMAsuAMA28GyMHAH9IUBQAdgAdABowMW0C0AWIABHACLJIAIcA24aGQoYqGxgKZhIUNCQmIAHmj9t+cPZAGABUCg9d+WP5AFABYAAABBDczMzMzMzGiQtmnbpG2TJgAYAAADoBsAN2Cxg+md7dBvF3Q3gF39ljk6h+E+sCxDjcFyXX8Bp45lBmeJ27UIHG7OgRmLyx4AzOwBoPdbOg4dHDjWMhgLwMEBLGChA33BARYcwAIFAB0AOACAQQcwwABXBteCKuBCI8iQQOBiYFwgMpAB3lf9t+cPVAWAAUBf9d+e31AVAAYAAKAxMzMzMzMzMzOj06bJ6EiSBgAsGGABgA6wMABYsAd0BkA/Bp2BsYsCM4djz2AP5hZMX/oNg7vu9PfMLQrLMhi47dR8rDcGvQ8veG/P9YNjXN/OHVu6Pt/T79aHMdQZ3fR3dozFGucGuG5OvxsvQO9Yxm2fA8DxeQG8zli3DsA5BoBBZy0cC50OqwODAX3RgVksAKCPAABugA4ADAAAHQCgAwCDAwAEXARUVBpoXE8wwMVLuAJPQKbBxbAAHmj9t+cPZAGABUCg9d+eP5AFABYAAABBwZmZmZmZERwN0qRN05k2bcICAIAOB+AAAGDYkwMAEHAd7HUIFjo7c6MP+tLZMZ01Rj/H8HaWpYt7zVjEvWsAx+jjFGO278R+YAx3dB3dHus4wAu74PZz5nWLHRjDC4MBuoXP4mAGQx8LjIPBARhggRsLOgAAQD8AFgCwgAgwkBFIWJCRUDWoLkgyNDCosGgqAN5X/bfnD1QFgAFAX/Xfnt9QFQAGAAAgqKExMzMzMzMzIzgaJGnasUySAOAAAAcAOIMDdwvAsZ1OscCNRa7TwY7BnQ5jAAbd4A4vx2FmcNd/Vw8fjjrsdvq83X2fmrHA9cPu9HWzCn3d9b3rLrD63edz/dB3rSN203GrG8eY28VwOBZA71gwHXDssoDB2Q/Q+0HvAGux6Ge6ZeEWHFiM3mHZA8ACgAMOADqwsFjYAwA4ALAAfFAAZAPIEgEuVNpCw7UCFQYLQatcaCxUAB5o/bflD2QFgAFAoPXfnj+QBQAWAAAgCMGZmZmZmRGcoUnStE0zmgSABRgYOgAAAwcAFugW0AHsAmDN+Bx6sVwHWKOTAZhFcH07YK3/MKLPrdU7eh/bLazdznLbZ7lT090ZWAcvAIbOrQ6G42bQre3Q0QHMmm4AALjFArgOHQa6pVsLgM5iOHAGAAAwAHQAGACQgKpClmDAcsGlQTAgYxFUJCALJADeV/235w9UBYABQF/1357fUBUABgAAgJmZmZmZmZkZQUHdJm1HkyZNOACgAwAA7gA6OuCDxaxbDAA613ew6ByYGcDyXncmHf2A1c0u9gynr05nuhv9lb7Vd85Nus9n59015/amL3vr+rGr9F3Uf7cY1d9OGWr70p3r6EOfvqx+M9gF9JURHcbAOZvDCy+HtRgcy6Kj6t6+OteNTl8AjAKOOZaxiw7QMQCHwxwAw+DAsjiAAQAA3IBZAHCgA+BiYAGLi+yCXKkGhoyoDHTSSKCywAAeaP3ryB+oAgALgEDrvy1/IAsALAAAABCcmZmZmZkR67ZtmrSZM0kAAAOgAxgAAAvo5gMwugGHzhh6pwNYuPlgTWB6x+h6NyP3MRhe/Tod29mlV4d5WYxMXzM42TOH3tXeQR/SoWOMbvSxuBvALRgdjAO6gT04hwVdN6ADOww6mAO6scB2AHjB4ICFjgoLgAGADhgSLmgGZBIkZJAHqAIyVGioJBUEGmTeV/235w9UBYABQF/1354/UBUABgAAAMzMzMzMzMwICo6GSZp2OdMmHMexwAv0DgCnfzDsAmBHDm74dBiL7To6By7gJbg1ZjqfYfZAt+dGj96vs7e6NdOHbunH7/SOcwy7/V47r9l7z3UzHaTe018dfWbdDdzqveP6HFm89nMHdg3MB3cY4KDPrY3rjgHQYXCcfgYDS8fQQTd7XnYBADpYuIUdeNFBBwYAwBkA6wAAQAcAFtARkMGgglQxgA4eUGUNakBuqKgqkNAYSAAeaP235Q9kAYAFQKD1354/kBUABgAAgBmNmZmZmZkZDdOmaZpmtk0CgA6GBWBgHEAHDgAAdNCP7QCAOR0cAIcONzPOYgAcO9DPOnhJB+rjQxmMzilcX+bA6fDitTDg6HT24wB05gAMcR97bpTlADg4YwBrmFvsMQB0Z8A4igGgs8AAQAeHTgcWlgUAOgAApgMGkgYVJAYu1IEGFgIVFu4FGQYSCVoA3lf9t+cPVAWAAUBf9d+eP1AVAAYAAADBmZmZmZmZmZnRTZt22Zk2AfQDAGc6BwAwGDgwrO0s1oIxCzpwzg1cp+sdHDfn7azVx+7CLhyuTO+L/mF4dxf0/s55X2Zv7pi1iMGdnc8APZ3OmL69c2csBrcsDjiAA8MH3r0ZFp2OVzf0BWDQGSy6BTj4+HTg+hlYDrDGcA4AwAAMd9A/ADoABnQAAAMcAIABAHQ6AACAAaADkJDRcJHRQE2QuahQITMPCW6DBpmKBN5X/bfnD1QFgAFAX/Xfnj9QFQAGAAAAzMzMzMzMjMaMBm3bJp1tksYeB2AdAMABgO2Ama4fbtG7Agp04DiL6xisw1rv6I6jd9tdOF6Qmd0zzlrd7QfcYK72+DjzuX7uxXbSp+PsjTF9Tsp2BrjP+tjtVLdsd7ZPXwADM69+o8On8xkOHP0zdzAAq7sZjhfAHjdgOwBwjJhdQGcsmN4BYJbOAdABYBYwAFjohgIA4LBYGnCpBMhoAkQFFpbKYFXQMOAKAE9nZ1MABACeAQAAAAAA/+viOAQAAABis2uIBabXp6W6Hmj9t+UPZAWAAUCg9d+WP5AFABYAAADMzMzMzGiMPkPbtE3SzCYJMADAYgEAYw5jwAEAxgKcAdh+wADAsudYTi+sF9yx3XQW3ezQscAro6/X6eOmo5/hlbnyYsFY3enY4wB7ex0MywKf7vrt4MYAdBb4OBxg+0I/BjDs4NhhHd10QAcABg4DgAOAtQYABhwYAAWXq0EDCwsXq2IBVcBwoaJCRpbABd5X/bfnD1QFgAFAX/Xfnj9QFQAGAAAgODMzMzMzMzMzo9skaUZmk4YBAAA44AC6BYADwIAPABgYcJxg9hjuoMPRLbO4G3PMfvDB4OOjYxfo3svaxdsPn1nWndenemfk8zKYd6Zjd5ne7bHb9frsxzjbp2P7iHW3xyk3rsPeoHdr6Esfs2tZ70B3NR3j0MfQ6WDpOnv0GwB0fdZZcGCA2TFDh+Ewc4AD0AE6AAsDPhYABgfoAABwGAwAHAALgA4AcAAkXGCR3AZCRkYGN6NKLmRUiIqMbMECHmj9t+cPZAGABUCg9d+WP5AFABYAAADBEZyZmZmZERxB0yZNk3Y0aQMYADocgDEAAIB1AJcXDGAXCx19wOqHA/igs2udc0esWoPVoabvcDo6cOgAsjgfy8cs3OmO4QOjd3f9jqVjLUAf2Pm4Yym63u3C0IFlAWf6AqgF6Pox8HagMywOAPQFOmAXANABSwcMQAEyg0sggwpLwEKDZnFBYrHAgoxEtQDeV/23lzdUBYABQF/1357fUBUABgAAAAjOzMzMjODMjIYgTdOkTZukDTgADNABYA1wAA7MGswCcB2jn34dgMX18enQwXQAcPvudQvYsbOApR+uA9ZhoKNchx12zAL49Ouno/uMRb+Bziy20+nAAuiQjikDTEc/AOD0ARgGHAAOAANYOugAYAEAAAYAgAMAqwMHDDQaWMgYLLDIcBM0JCoYXAYwMgAOAAAAAAAAAAAAAAAAAAAAAAAAAAAAAAAAAAAAAAAAAAAAAAAAAAAAAAAAAAAAAAAAAAAAAAAAAAAAAAAAAAAAAAAAAAAAAAAAAAAAAAAAAAAAAAAAAAAAAAAAAAAAAAAAAAAAAAAAAAAAAAAAAAAAAAAAAAAAAAAAAAAAAAAAAAAAAAAAAAAAAAAAAAAAAAAAAAAAAAAAAAAAAAAAAAAAAAAAAAAAAAAAAAAAAAAAAAAAAAAAAAAAAAA=",
"B1": "data:audio/ogg;base64,T2dnUwACAAAAAAAAAACCcRU5AAAAAJU5GXMBHgF2b3JiaXMAAAAAAkSsAAAA+gAAf7sAAAB9AADJAU9nZ1MAAAAAAAAAAAAAgnEVOQEAAAC9THg8Dzv/////////////////fQN2b3JiaXMrAAAAWGlwaC5PcmcgbGliVm9yYmlzIEkgMjAxMjAyMDMgKE9tbmlwcmVzZW50KQAAAAABBXZvcmJpcyFCQ1YBAAABABRjVilmmVKSW4oZc5gxZxlj1FqKJYQUQiilc1Zbqym1mlrKucWcc86VYlIpRZlSUFuKGWNSKQYZUxJbaSGEFEIHoXMSW2mtpdhaajm2nHOtlVJOKaQYU4hK6JhSTCmkGFOKSuicc9A55pxTjEoINZVaU8kxhZRbSyl0TkIHqYTOUkuxdJBKByV0UDprOZUSUymdY1ZCarmlHFPKraaYc4yB0JBVAAABAMBAEBqyCgBQAAAQhqEoigKEhqwCADIAAATgKI7iKJIiOZJjORYQGrIKAAACABAAAMBwFEmRFMvRHE3SLM3SPFOWZVmWZVmWZVmWXdd1XSA0ZBUAAAEAQCgHGcUYEISUshIIDVkFACAAAACCKMMQA0JDVgEAAAEACFEeIeaho9577xFyHiHmHYPee+8htF456qGk3nvvvfcee++5995775FhXiHnoZPee+8RYhwZxZly3nvvIaScMeidg9577733nnPuOdfee++do95B6anU3nvvlZNeMemdo1577yXVHkLqpaTee++9995777333nvvvfeee++99957763n3mrvvffee++9995777333nvvvffee++9995774HQkFUAABAAAGEYNohxx6T32nthmCeGaeek95575ahnDHoKsfeee++9195777333nsgNGQVAAAIAAAhhBBSSCGFFFJIIYYYYsghhxyCCCqppKKKKqqooooqqiyjjDLKKJOMMsoso4466qjDzkIKKaTSSguttFRbby3VHoQQQgghhBBCCCGEEL73HggNWQUAgAAAMMYYY4xBCCGEEEJIKaWUYoopppgCQkNWAQCAAAACAAAALEmTNEdzPMdzPMdTPEd0REd0REeUREm0RE30RFE0RVW0Rd3UTd3UTV3VTdu1VVu2ZV3XXV3XZV3WZV3XdV3XdV3XdV3XdV23gdCQVQAACAAAYZBBBhmEEEJIIYWUUooxxhhzzjkgNGQVAAAIACAAAABAcRRHcRzJkSTJsizN8izPEjVTMzVTczVXc0VXdU3XdFXXdU3XdE1XdFXXdV1XdVXXdV3XdV3XNF3XdV3TdV3XdV3XdV3XdV0XCA1ZBQBIAADoOI7jOI7jOI7jOI4kAaEhqwAAGQAAAQAoiuI4juM4kiRJlqVZmuVZoiZqoqiKrukCoSGrAABAAAABAAAAAAAolqIpmqRpmqZZmqZpmqZpmqZpmqZpmqZpmqZpmqZpmqZpmqZpmqZpmqZpmqZpmqZpmqZpmqZpmqZpGhAasgoAkAAAUHEcx3Ecx5EcyZEcRwJCQ1YBADIAAAIAUAxHcRxHkizJkjTLsjRN80RRdE3VNF3TBEJDVgEAgAAAAgAAAAAAUCxJkzRN0zRJkzRJkzRN0zRH0zRN0zRN0zRN0zRN0zRN0zRN0zRN0zRN0zRN0zRN0zRN0yzLsizLsiwgNGQlABAFAAApq632YByBKJNWc2gQZRJz0RVDylHsKVIIKYi5RUwhBa22ijnFoMXaOYaQk9ZD6JRiEAKhISsEgNAMAIMjAZKmAZKmAQAAAAAAAIDkeYAnioDmiQAAAAAAAAAgeR6giR7giSIAAAAAAAAAAAAAAAAAAAAAAAAAAAAAAAAAAAAAAAAAAAAAAAAAAAAAAAAAAAAAAAAAAAAAAAAAAAAAAAAAAAAAAAAAAJLnAZ4pAp4oAgAAAAAAAIBmioAomoBomgAAAAAAAACgiSLgmSIgmiYAAAAAAAAAAAAAAAAAAAAAAAAAAAAAAAAAAAAAAAAAAAAAAAAAAAAAAAAAAAAAAAAAAAAAAAAAAAAAAAAAAAAAAAAAAJLnAZ4oAp5oAgAAAAAAAIAmioBomoAnmgAAAAAAAACgiSYgmiYgmiIAAAAAAAAAAAAAAAAAAAAAAAAAAAAAAAAAAAAAAAAAAAAAAAAAAAAAAAAAAAAAAAAAAAAAAAAAAAAAAAAAAAAAAAAAAAAAAAAAAAAAAAAAAAAAAAAAAAAAAAAAAAAAAAAAAAAAAAAAAAAAAAAAAAAAAAAAAAAAAAAAAAAAAAAAAAAAAAAAAAAAAAAAAAAAAAAAAAAAAAAAAAAAAAAAAAAAAAAAAAAAAAAAAAAAAAAAAAAAAAAAAAAAAAAAAAAAAAAAAAAAAAAAAAAAAAAAAAAAAAAAAAAAAAAAAAAAAAAAAAAAAAAAAAAAAAAAAAAAAAAAAAAAAAAAAAAAAAAAAAAAAAAAAAAAAAAAAAAAAAAAAAAAAAAAAAAAAAAAAAAAAAAAAAAAAAAAAAAAAAAAAAAAAAAAAAAAAAAAAAAAAAAAAAAAAAAAAAAAAAAAAAAAAAAAAAAAAAAAAAAAAAAAAAAAAAAAAAAAAAAAAAAAAAAAAAAAAAAAAAAAAAAAAAAAAAAAAAAAAAAAAAAAAAAAAAAAAAAAAAAAAAAAAAAAAAAAAAAAAAAAAAAAAAAAAAAAAAAAAAAAAAAAAAAAAAAAAAAAAAAAAAAAAAAAAAAAAAAAAAAAAAAAAAAAAAAAAAAAAAAAAAAAAAAAAAAAAAAAAAAAAAAAAAAAAAAAAAAAAAAAAAAAAAAAAAAAAAAAAAAAAAAAAAAAAAAAAAAAAAAAAAAAAAAAAAAAAAAAAAAAAAAAAAAAAAAAAAAAAAAAAAAAAAAAAAAAAAAAAAAAAAAAAAAAAAAAAAAAAAAAAAAAAAAAAAAAAAAAAIAAAIAABwCAAAuh0JAVAUCcAIDBcSwLAAAcSdI0AABwJEnTAADA0jRRBAAATdNEEQAAAAAAAAAAAAAAAAAAAAAAAAAAAAAAAAAAAAAAAAAAAAAAAAAAAAAAAAAAAAAAAAAAAAAAAAAAAAAAAAAAAABAAADAgAMAQIAJZaDQkJUAQBQAgEFxNA04jqYBR9I0YGmeB/A8gCgCTBGgqgBAAABAgQMAQIANmhKLAxQashIAiAIAMDiKZWmaKJIkTfM0USRJmuZ5okjTPM/zTBOe53mmCVEURdOEKIqiacI0TVNVgWmqqgAAgAIHAIAAGzQlFgcoNGQlABASAGBwHMvyPFH0PFE0TVVlWZrmeaIoiqapqq7LkjTN80RRFE1TVV2Xpmma54miKJqmqrouNM3zRNE0VVVVXReeJ4qmaZqq6rquC88TRdM0TVV1XdeFKIqiaZqmqrquLANRNE3TVFXXlWUgiqapqq4ry7IMRNE0VdV1XVmWgWmqqqq6rizbNkBVVdV1Zdm2AarqurIsy7YNUFXXlWVZtm2A67qyLNu2bQNwXVm2bdsWAABw4AAAEGAEnWRUWYSNJlx4AAoNWREARAEAAMYwpZhShikJIYXQKCYhpBAyKSWllEoFIZWSSqkgpJJSKRmllFJLKYOQSmmlZBBSKamUAgDADhwAwA4shEJDVgIAeQAAhDEIMcaYcxIhpRhzzjmJkFKMOeecZIwx55xzTkrJGGPOOSeldM4555yTUjrnnHPOSSmdc845CKWUUjrnHIRSSikhhNBBKaWUDjoHnQAAoAIHAIAAG0U2JxgJKjRkJQCQCgBgcBzL0jRNE0XT1CRJ0zzP80xRNTVJ0jTP8zzRVFWe53miKIqmqao8z/NEURRNU1W5riiKpmmqquuSZVEURdNUVdeFaZqmqrquK8M0TVNVXdd1YduqqqquLMuwbdVUVdeVZeC6rivLsg1k13VlWbYFAIAnOAAAFdiwOsJJ0VhgoSErAYAMAADCGIMUQggphBBSCCGklEJIAADAgAMAQIAJZaDQkJUAQBQAAGCMpRhrbRijWGutiSNaa621llZrrbXWGmmntdbaaqy11lprrKXWWmuttdZaa6211lprLQBAd8IBQPfBBk2JxQEKDVkJAKQCAADGKOUchJJSqhBizDkpJaVUIcSYc1JSa61mjDkIKaWWWtCYYxBSaq21mlLnpKTWYmo1pc5JSa3F2GqupZSSWmst1dhLKaGl1mKtudZYSkotxVRbjjWVVlqLMcaac2sptRRbrbUG11KJKcYCADAbHAAgEmxYHeGkaCyw0JCVAEBIAABijFKMOecchBBCKJVSijHnHIQQQgilUkox5pxzEEIIoWSMMeecgxBCCCGUUjLGnHMQQgghhFJK55xzDkIIIYRQSumcc85BCCGEEFJJnXPOOQghhBBCKSWlzjkHIYQQQkglpRRCCCGEEEIIJZWUQgghhBBCCCWlklIIIYQQQgghpJJSSimEEEIIIYSSUkophVJKCCGEkEpKKaUQQgghhBBSSimlVEoIIYQQQkkppZRSCiGEEEIoAADgwAEAIMAIOsmosggbTbjwABQashIAiAIAQIhzzkmriVCMOWk9Uww6abV3yhnEIMVMOaQYpNo5yZhyEkNqIWROWok5pRJKjD3YXGMNAgAAEAQABJgAAgMEBaMQBAhjAACCEJkhEgqrYIFBGTQ4zAOAB4gIiQAgMUHR6sIF6GIAF+jCXQ4IQRAEQRAWDUABEuDACW7whDd4ghs4gY6ipA4EAAAAAMACAD4AABAKICKimauwuMDI0Njg6PD4ABEAAAAAAFIA+AAAQEKAiIhmrsLiAiNDY4Ojw+MDJAAAEEAAAAAAAAQQgICAAAAAAABAAAAAgIBPZ2dTAACAzQAAAAAAAIJxFTkCAAAA2b9zFh05Ov8b5OTSwsbO29fCyL24o4VtZ09ENzAyLy2vpyzRU4Eu0UVaDw0a1CpFBABGRQGtOBGQZtZUs9lsPquqqkj98CHcm9aBf//T/7LG7gMFKru7fv8TADTXusHmWjf4AQAwK5ZlJADIiTYUQRQIYGYQMhGSTCZJAmrnrfqQ30//svOK7NrKrDDcXcZ4esz33gR6CsbbBSN4gAaQHQl1KphuFwjg4WiA4nQk1H8DiCKzMXwvdUWpJE2VUilVVbFYxSoHAipiUfIDqSvVa83kTGuhp1dFWVTNin6qI6C/y3MFi8VihSwqyohiadQlI6OySmVmZkSDbI5sG0lLDDuPPEk2EUiySRt0fryzeEnFE19n8jn6njZ5+j72En/nz4U1Py6/9XW+tnBjPUUm+43TUimUUqlsi2nukd/Z6bfT0zLi9v6KdPesw6KefejaVU5d7893zaxaiq/5ppk+Hp3GNGPjsa+++2+v5a2k6Jb2t6WmosimB15ULOsxbB5yCgsJNO3SGEAfGom6VOaXS5CT/I5mgMpKbonq4jYW2mZbyUqKKI2kzh/vEI2aAhW+anbT1wImTAcw1aXQBqvmMH0uEoQRwKQatMGGYZa1qacS61K6VFVVVYxFO1YFAIj19L3IVbhjIhNNpaHdqKpqaET7HghJl1GoaND50ac7oTQfpAq+O5G+c8ysbf0xc9hEfEPtAIFAi0A9REBLNh/l0yzY4LGnHtelUQXVBtWd27v9t7BRaGp2vUtGTi/etMeH06PRV5pupFwYdN7otdh27p3fe2ooda46cdrDSvYxeTWk0QZvN22+ZaVTvc5oVEeheaulhsuUxWDdPsRwNVYKsLi3AUtDBV8sOnEZKmodImG5CS4+W26nryUAcxRAhi6INZf9+xSAuFKAdNEBG4ZJlmbplaKflKoqxxir7KoMACBeOPxEQB2lqoeGVCVKEnq1kAoem08T1VJJnkU0KqKHH6X6+6+OsfG5GjkBwbMFCfuEcB1vXrTjmVt7j0vrYd8txhoTFBC0UknfYU1pVZA+C6kUrRBY4T3VUt+nb2R2/KmlNY7Tugxdd9BYbnqI5WXLS3Hclic0PrNSdfHIKHK8WVLP6luP7uZKVitalnG1zGINsgzcBXxhcXsPDW21EKThRs3ceCp0WY76Xl+T6aJGq9YRZI08qQI+O65PP8GAORNAaeiB2XE/fy8BWFJBVVy64A30cdNUEldKmnquchXNTJMxlw0A4OWSKhaeKW2gKpXIjdDWRWQbEUZCTdSPGWeWyjMNoaGwhVSp2ekbV86j3seMQtMteRSEdlArDC+MraCuOmwCr2swrgduW6mmaLQoKLXGt1tqNaUZRIITkR/GMKY1vRzcTryzdiLdO1/v1E9Pug/xOB2KrftKRuuVSN6hoqVGHheZLIYy1BJrDWS4oHeBUaKY5MqVEQbECka0bLBdeW9mB+Mi0wC+Gm7nP4YArNUJzEyHA63hdvk9BGAtTmBSDvrg/pIURSm3naqqqmIkTZq5DBRZU1/mKbCxK+S6JCXIZpKFiEYXleZoSaK+J7p5jdvdUEJspNGrUyHklBvRU6d871BauSkyrstRnsNoi7HR3FSjShtBiSjxFEArSsCxvzrebP3lyWbQ9TNPa4orc+dTdSvuJ2s56QW927v/xnaj8n5QKatrssGbYUwlDGT5QiA7YrhYqMOCxUJCD1RYrUutQBpBA8HCAh4Lni+/WkNk0AHkORIwC16uv9oApBEBimmGFdxfkpSUriulV1XZFWm6qiqDrKw1dhZwc61da6jqtaYXlhFKhFTSJO7vDtqf4pnxEFCnYn6F+8TnMZu5b91GzvlXo6So8ghNFbQBngUJLEdyutGOVzs55tRJxoRecU17rdpSpQDqGblqGwv+GKyfVC/ufKBhomY3KAla+5EFmh4r80tyfssXDUsCqh9BaCC7UITFCx4YkFUQJivuuqizlC5XDa42HilSCWjUC57bPb9/jwWQQgR4E9MFp93x+qsMIEkEeBTTA6+XGs309PaqKseqKlbFGAlyxTLHq5GoaEDj0oyIomqKVKaazn4Z0bCISC66blwdt/ofkTYirVLhCQFEdO/G19o4TZ3tK9CqKpBKfI1uqnxvRSoegIIs2mPmCOQSgmrveOmjGCW6iptZV9qeLTVGpoPNlq1jSnXgQvUQEIxG65CkGF1IBIktG1Xk0BZu5AZVoBMXeR4JArmAwEJ1BVzkQJWE1PJgFkOWUUfozFDkprwTFWQaftlt+/eyOStUAuw5VZDZHY6fcgATKkCtuCo4r6e4Sdf1xHpVOVcVWS5Gk2Bt8bribWWkFZEKqvmg4uwSlKOxsKx76nZE5SY0YcE6ERF9IhEkeaKSCuSsGCoFpEXajESvUmlLKQAK5FmFJ6TTRwoq5KmCTcUzEAFrQ1Gaqp2Ck6NXyuZTGvlR73mJUmn/VADyeAYCakVE1gZtX4tZokJ98EBGd4PWZBNYGJfFxZ3ceJLdO+q1GcIjxG11VB3um4tMKAm495HFbHYpr4WsLiTyhXoDVTLgYqm1REMGXtmtLx9hUeFUrKS7OqjsDuePuLBwKhswZ1zA6zqy1Iit63p6SlVVZdNlMtImiMW48Fi/K3vX04x1iRCLvKgkTXMk2a4tLldrIa1MK79cIA2kJJHbJFSIRlGtUoqUOicREQSWERzjGTXbEoBmCx6KWxKQQgtIExsgbQDqygpopUDuTfOVFgUhtFulYP8iy4NCgB6mWmrpJlk3ZoKnO9rqqSu/3K2Pb5ed0QsfQpfkmIaiRbLBIquZoOfShSXDki5aSNC4CSPXhqwyMLA0IDcNCyquCpbEAAl+2d0ej2CoZL5wFyegDy672+0RCqqkYxdN+uB1nfRyeulWquwyy5m2WUUCOfqS7+eyEgSw2gpci7RBrlp/5BeRhBz5SHpZhGWAEC+GIFSrClUVEbOdtVjqfktQUS0Q1q290evSxsQk6XZ45+Ni0xaNpiDtItDedFoajhVSklIPAHpPmukLTDNWKkkW8dLh3UpdWmze2ZONnFeufa0hJG0kFiRGVqmkDTC4YNBjgVmqC8kY8JaZN8CEIZsCRQMBhssCBp7ZPV63XLoqVIwGHfDYnW6PlKoqRLYGt4XB9VJJqRGnp4urqsq2i7mqbBp4++rSFSCo1mpk80Qe1lU1yIqlyyM6z11J5F7kGxKxT54xTvT1i5ZjZ5Vn8fAQwWCjAIEHNIXtuFSCViEqYgkGBIg2kax0zKbvu5cWABBVG0oIHkUpfHUi58Koj2ty+JVyUnN0TV8SN+ZN1Z4qB/VUy+A2A4NEq3VdXOSm4gao0AL2sDiPOiKQKpWRNAYWWJMgsVK6NIYLDMYdLBk0ntm9Ps+1RAUT9jBa7j5sdi+vay1ZGFWuoes8DHhgdrEaWVVpVlW5zGjmqpwJ3H3eN2plgOxpBw9SSpUGlIpofT/Eox1FI0ktBb4Zq6DjiQpFSRvkjwAgeEYueYMmiHd4E+uOldqF4Xia9qTUWsuaDtpAK5oNSHgCwPeAIKjabNVS2vntymkO8U2O6fNpM+607Td1agmDBxtwF5WyyzUY4KIaGVYILDlAiQVZAaRFoosFxEUCBvdyudIFScYF/th9nNdYVDUDa7BJkNm9f2w5uBoC1qCSYBfvKl2mpE8pVUXGSDubOZqZQLySucDtdsdEur0S7ZQqiQqqVijUlo/PlJGEze3c+MRTJXlCUR7N8VZpNbAyIsjyJJnvlktrlhsPQKsogi9SGwBUBAD8PlkyRtjCPpOvhHuiNYtW4H6LGwvLGhyINr6vN35R156KMZnbcy21LjwSCIyMykCyINPAhco8tMHOdGWSTKPSbtHgJoMkIYNAAp7Z/XisK2ax0GgDuqCy+76uI0W10GgDeszZS9cUV5WqKleZsUxGmjQNeHpecT0BE9UIE3c2XyPasW0dj6YUBahND1nIUz0hwIgtNw4yBIJG05ONhFWZaKSBiiWprjuCUU1zy2vzQkyB89q0BpU7tVpNhiy9pduaG7edPSvVTYnNbc1CAiES97pAIGnISwPaAkNFRkMFS6I5QuXiiJQlmgEJiwve2P08jTN0NQAMABa7731eoasBkgHAXmJdEpfeXiZt2zYJ2KZp2wCAvkXmUoUXBEorP2Alp0mDksIzbaqkUKEFV64vPXtEvxA2BPwqKqmVT0jGTV1vrS0FJUm7imw2t4jYBNFCXUVIe/ddou3AZTU0cDFkcBsw0AgBAwwargoZAoJGhYYBntj92fsTugLAACCx+7P3J1QBgAHANnHJqlKySds0AAAADBMGACCa+/Z3AMuFCqAFsJEQbLFOYmn8QBErxZp9iolpSyt1VJsc9dSH2fixdWOk29Jwm0ASv1CIYrbkHmmwmMXgQmLhunDRwGJpAJ7Y/b2WJ0QFgAFAYvfX1p5QFQAGABpgFtfopdi0TRoAAACwDQMAwKNaLbCokFc5k/L2aAKoRrskIoxjcUnXlQYopOoJAEAboS1VgmYcd7ar5g4rKRlaFBLkRmBUZDIqNIgLMioLLCSe2P1jK0+oCgADgMTuH2t5QlYAGABoALZgriqSNAEAAGAQMAAAgLR8CRYEVQiSeMZIwa0RLlWB+6Uli9YDya2KBIFNcoVGcJFgoMKQQUMDntj9YytPqAoAA4DE7h9beUJVABgAyAFYXGVnkyQBAAAAwAYBANhJIEEDQDvBioCkMqBCulSXUYGQ0dDQEBBoAiwBCRee2P1jLU+oCgADgMTuH2t5QlUAGABoAAAN0CRJkyYAAAAAEAAAANoAvEngVjTgCliQSQYIDKgGntj9Yy1vqAoAA4DE7h9beUNVABgAGAAAAABJmgQAAAAAGDYAgEkWDQZoqASDCzIEvtj9aytvqAoAA4DF7l97uUNVABgAAAAIAABtkzQAAABgmDQAADWBioXAJRAQcBEDCxXe2P23lw9UBYABQGP3357fUBUABgAAAAAAQNukDQAAAAAEYABAQlZpaJC54EpwAd7Y/beXN1QFgAFAY/ffXt5QFQAGAAAAAABA06QNAAAAAAAAAFhARQ5gNXARAP5n/bfnJ2QBgAXAn/Xflj+QFQAGAACAmZmZmZmZmdFJ26ZpmrZNAgAOAIADAwCAOcABAACWZfDRGQcdgAUMFtdfMAsza88i9gDjDrr1LnQW3vVZzGvxCbozpDND73t0dAbM+NDXGoaX47PAAjqE7dM7Zl4w4/b6WEB/0c1YQAedGQscoMNydBwcwMKCA4AdA3RAdwAAYwCYAYaORcZCgwTrgoDBhduAlHCBYdBAxgD+Z/1rz2+oAgALgD/rvy1/IAsALAAAAIIjODMzMzOjMWPatG3SdDZpADAAgA4A2AWwAMCCzqDjbns/ABL6rYFxOAblyuJM5y0+rx2dz3qND14LWNvtgM9ilOns0fWjWzhY/Q6gO2AwBhQHgOEM+CxYYJ1uwDmwHQtAdwDOQAeAY8FyYAYORwfGgAM4A9ABAAuLwADXhQsVLhmuBAIDgYrA0GhgQRIwAE9nZ1MAAICFAQAAAAAAgnEVOQMAAACLGHKHF82lxaLGr86qxcijxajMo82t1aXKnsPN3lf9t+cPVAWAAcBe9a8tv6EqAAwAAEAQMzMzMzMzMzOj26bLFU3agAE4jg6AgzXQOwA4AOg4cKDrWH0OZvfcKF4DCjjDsjrA4J27Y0xfRteZ3vXzmePOZD8+C+RrPnY/ejcm18ncp+uO03F9WeRq57jT9THvx2E+Bjq8hh1AfGZAX8a4DrizOsBhAVzXO6zbPQMswDFD1zlgAQZgztIBOADAwQADAA5YAAB0BgAdYAEA4IBFB4DARXbhIkGWYaBBIlJChkQDoVIRqKgsKh5o/bflD2QBgAXAn/Xflj+QBQAWAAAAzMzMzMzMCI4gaZOkbdqmbQKABQMAdAAAAF0/xxpu4XYBuAELoLsFLD59lreDswy5pRv0ju5lmRkMBqamT6cPdBj7vsvCvNv7QXdnDX11g0sHRudwDLdYFgBYBx3dYZelAxycAS8Ag4Fz4MCAZXUAHBbowDFgAQAdAJYMWkUDckICBhcLckWFNVRYSCy4AN5X/bfnN1QFgAFAX/Xfnj9QFQAGAAAAwZmZmZmZmZkRHNqmTUabtg0AjgBYHQDWdABiDTrAwHJO2EOHA+gG9NnX7aJz3NJZrM51eyB05HTHzbzn9GGMNct8PscoXj03e2zHTKKXu85ysxZzCwbzYb2cwvngc3t9jM8ZB8M63fECbo9VGDtsBzD9GA79GAw6+gmL0+kABgMWdAwdnDksAABnAYDOAADwAgBDN8AAAAZ0UDWQGAgwqAiJMUVGhQGuJKvIaMgAHmj9t+UPZAGABUCg9d+WP5AFABYAAABozMzMzMyM4AiSJGmSpE3aNAB7AKADYACDbkc4AGdxZ053AIPhdACDrrPwdl6A6dB1joF11emc3OFYLAIf3bi93n3s7KV/FhZdZ93LsS+GDwb6YXhhORwdgIUX3BnQ6WChY+lAd2AxAAc6AEB3xsABAAwGC1gAIuPCgtvAQKLBQFJBuggXMoGgIoAM3lf9t+cPVAWAAUBf9d+e31AVAAYAAADBmZmZmZmZ0UdjbNJ0Np1JGxwAOrAcAOhgAdABABzowOG4K/RbmDFnLDpDR3XD6jvk7Vx56fbbWJTZPQv0d/r2id0d3NpDT7d95kNuTmA/9O103a3etxzeGbHp7L6D7dsB6wIThLmjwwez3B768DGd3sHCwfQDp8PoQAEc9Fm30B32HAAAsAyADqYLAK7DsR0AAIBbADiAPQAQyFhkLoIGFTR18IiEUQUyroEkgDQAHmj9t+cPZAGABUCg9d+eP5AFABYAAADMzMzMzMzMCJomSdqOmbQJDoADCwDQgaUDOADd2+kM0M3oYHccANGxAwMwR9/l6J0+ejdwDIu3dpabDn0/6HT43NGn92PoOszqR2fAsu+Ymb19fbw46MVyWAYszrEMgIO3vxzmcHbBYqB/HKBjYQEwHW4A3QDQBwCwAKAcdABuAcAFDY0A96IC9QLXIAMNqQKNdmU0GkhcAN5X/bfnD1QFgAFAX/Xfnt9QFQAGAAAgKDgzMzMzMzMzGqOTtG3SZdMEoAPoAACABQzQ0QEM4AADBwYHBPqLgckMazkcDDBu3M3u7OecO9PtjNkz1A3OGn2n1+4dfbj92N4Zs7cvN6N7P70vvfcbXccxr6NbgBSLmwVmnN67vg5gWe91tuOsxejc0NFxd2cYULafoeMcHQB3gEVnLQDoHTs6oOsAYFgAfQE6TgeGBcAZAMABwAAAsACoQBgYWOBWqNDGZWlkICNdJJCQyTQAHmj9t+UPZAGABUCg9d+WP5AFABYAAACNmZmZmZmZGUGTtEmSkTZNA7AAOAAABzgAi4MFANBHRwfA7J11huvH6qCP+5gB1qHr4DNzB2sxi49XH2bAcfZAp4u6HdyL+egMoM4pDH05A6sMOl469MUAu5acg+mYDpjzWQe4BRwGzqtjAMAAgA4wOFiAAQAdgIXDAQAvgABCgoWAKsElA+GChYGMqyLQYMCSQAbeV/235zdUBYABQF/1354/UBUABgAAgJmZmZmZmZnREBS0bdPZMdM04AAAwCwcAKADANZBv65jAdCd6/PB6Fg6wFrHjW5hgAV5HYv+eq0j2znms2Y56LI3dP3DoXN7yIs+O71wZ6P3WR1X3ehz+vVL9xp2sAOfPZZbCzrAx6KbTnTQOWvRDQDcoRvQHdcdQwcDZwcwGB/HgA84dOhgWQA70HEcWOhwDgxMBwCDAxxQMbg0SBAuJA3qQq0NSE3S4MgAASHBAN5X/bfnN1QFgAFAX/Xfnj9QFQAGAAAgCMGZmZmZmdGYmSFJkmSkTZLAAABuwSH4wIHpDoA5y0e/wbLWwk0/OA6rD9INE0yNMceg37vmtQwLxWf7vfWZMuheLNe7/jsfdulHP727vbuZ6oNz7NQJ591O3bH9bhafAabTLadvN4fDZzl2Bn0Xs8Zxp59Dt9hxAh0L0GGFRe8A6Fj0A4s9wNEBWHAAAKbTAdgOAA4AAAyABQAHgIqMhcuFi0uAJpDQ1BFgWZCRLCwAHmj9t+cPZAWAAUCg9d+WP5AFABYAAABgZmZmZmZGY2yTppldtm0AADoAdHRgOcNZDudw9jose8bAdr0vwAycM/30YxwWtmPAsNNfB2cw/QZ2Zx0zc1N6X2sAd9ae0w+zxwBjvdxY7jCdQQeOYseB4dABADoHZ4EOdgFgALPgAIAFsDBwB1gYdBYAAHRADbhgkQQQAa4BF40MGQuNBTQNGRIXEt5X/bfnD1QFgAFAX/Xfnj9QFQAGAACAmZmZmZmZmdGY0U3aNmln0gSA1QGwDAALDAAYAAAdBuawwKGbHRx3Az7YOaZ39JnVb+u6rrsB7Oq3jNW5znCf5T4sQ80Nu+a6/gJOrd0z0zlF+KwdPXDL5ePsMW/fzmUDHJjZAwt63VI6A+iHcXx8GIwF6A4OYMfAHjqcvgwHWHBAV0AZOqDDADgdABh0AAMAQAcsADAAAAAHOAA0uAhUARcWQYYEAheDBQMDkYEMHmj9t+UPZAGABUCg9d+eP5AFABYAAACNmZmZmZkRnBnapGkzOpKkwQALWACABQ7AAHAMOgNjoYMBcGAPBjB96TeA6/CeOVgsgIHTqflYb0Dv6KAfODjG9e2Aruuz0+8WGJzRTe9jsFiDAxyO+4wOAJZx2ycHwHEAvA7rAOCAtXAsdMACwIAOgIEFAPQxAIAboAASaoBMgopKg4UrwwAXNxB4AjINLoYF3lf9t+cPVAWAAUBf9d+e31AVAAYAAADBmZmZmZmZmREc0zRNF4s2YQELgwUAgPeDA7gDAHBu1p4cTgeWFXAd53PdkmUB22eiD/rSty/TWWO855huau3aVdLvNXPbR9y7Bqu/GH2cGmO278R+dH3M+mS36+j2WPe5w7Av+i64/Zz3dYsdGMNrGYzC9lvYNQ5mjhl97IFxMDgAA6yFG9zMALCg0wEAQD8AFgCwAAvAYQFeAADdAAAYyAJULMhIqBqCCxKNDA1UjAYqLJoKHmj9t+UPZAGABUCg9d+WP5AVAAYAAAANzMzMzMzMjCBtkjTtaJokAMCBA3cAOBadYoEbC4cOjIEDGMBBNzh4wQG40+nDh6OOvtvp83JLn7HA9cMa3KxCX3d977gD+vnsdegLiN10WB3A7WI4nFsAHRYAOHYBGJxdANAZYC0W/eiWhQMOLOhgcQBYAAAdKHBBc0E2gCwR4EKlQcMlUBGoXGgsAN5X/beXN1QFgAFAX/Xfnt9QFQAGAAAgCMGZmZmZmZmZGZ2maZtmmSSABRgYOlgAXgPXAWAZdAvoA7CrA+/4mPE5oxcfPr3DjjI6GeDM6tK5/t0hrPV/2NFSc1s774vep2+fhbXb9eVn+6y52/rq7i6wbvECYOjuPtcxhuNm0K3thULH0Zm96QYDANweBQzXdXrHQLddt5ZZALgO4GUxHDgDAAAYADoAAAagA4BuADoAgAUcAB0AoEKG1AYsF1waVzBcKWMRVAwkIAskJAAeaP235Q9kAYAFQKD135Y/kAUAFgAAAEGNmZmZmZmZ0SBpm7ZJM5M2OgAAwMFiMesWAwDoO1h0DowBLP26M9MBsDoLwOkLnenQx3W9m3Omu915dzm3N7CHflir76Jet6D6dAr6dnRHRx9MX1Y3g11AZ0Z0YOCwOXQAsBgcywKs6XR0owMAxgLHHBgLHQAG4HCYAwADYFnQASySi4EFLC6yC7IBMlQGVBqNBCoLF95X/bfnD1QFgAFAX/Xfnj9QFQAGAACgMTMzMzMzMyMejbFNk3aVSZoBAMABAOCAA0AH/QAMgA5gHHQU3VhANx/Q3eg3TtzyMrJ6Hx0LynDzoddMYHo/Xn17NyP3MRhev/kdXbf97PJbnTFv7oOR6WvmuMmeOfSuPnfQh3Rs74zZPqOPZe+G6fT7uDGjg3E4uoE9uH7Lgq4b0Fnsyxh9YQ7oxoK+fQDwKgzOwUIfKiwA5gDQ0QGYBQvoCwDoALAAaAZkEiRkkAeoBAEZKjRUVJIKAg0yDR5o/bflD2QBgAVAoPXflj+QFQAGAAAAzMzMzMzMzIC0SZo2bZo2AcACL9A7AJz+wWABsOMO4NNhLJaOzoEb8DK4NWZwGADLjX56P7BgpqOD45eOcwy77rXD7L3nuhngFv3V0Wdg4FbvcOYYYM+BXWAWDgMccEscGAAdBsfpDAA6hg6wvOwCAAALBwwMOujAAGQYNBkMKkgVA2iErEGVoapAkmEgAd5X/bfnD1QFgAFAX/Xfnt9QFQAGAACAmZmZmZmZmdEYQd00TdOsbBIAdDAsAAPjAL2DOQA4gA4AhsX1YzuwWObmdHADpnOdDjczzm6ZAThqLP2sI94uHdiPtdVHNzpRy/Vl7sb104d98e7SDdMdnc5+7qBjuz4HdDNk7+Nzbq4sB7ZwcMagYw1z290egw50ZxzGmQIAnaVbA9RCB4dOBxaWBQA6LAAwHRA6oAPAAsA4AIAOAAMSAxfqQAMLgXqDhXtBhoRBgkSCFgAeaP1rzx+oAgALgEDrvy1/IAsALAAAAIKCMzMzMzMzGoIkTZu2bdu0CcABAMBgAAAACxizoAMAXKfTwXHOYNEHCxbgyvS+cAzsgt4H/WXW3DELxuDOzg7QBx2mr84xFoPD4oADAAbw7s2wQMfohr4AQGewYAEO1nXgnAEcYI2BAwAwAMMd+ACAAQIMCQkZDZcGDdQEmQqEBUmDBpmKBN5X/bfnD1QFgAFAX/Xfnj9QFQAGAAAAzMzMzMzMjMaMBm3bJp1tksYeB2AdAMABgO2Ama4fbtG7Agr0A8dZXMdgHdaa0R1H77a7cLwgM7tnnLW9u11wg7na43Nn9vq5F9tJn46zN8b0OSnbGeA+62O3U92y3dk+fQEMZF79RodP5zMcOPpn7mAAVnczHC+APW7AdgDgGDG7gM5YML0DwCydA6ADwCxgALDQDQUAwGGxNOBSCZDRBIgKLCyVwaqgYcAVAN5X/bfnD1QFgAFAX/Xfnj9QFQAGAACAmZmZmZmZmZkZDdM2yZhN0gDAAgALGIAFiwVwDmMOY8ABA5ixALdDB9uPXX3AusGy51hOL2b3BZ9ju+lnO2V2Rsei88p8+nqdPm46+nl5Za68WNiZ8jodexwOe3sd+rvWrD7Tfbrrt2PcGAZ0lsPH4QDb19GPwRhjC4AFg2PDztFNB3SgAwYOAGw5AAcAaw0LYMCBGQAAOgAAsEAHAAMABqBAAwsLF6tiD1QBKsOFqqoGGVkCFwlPZ2dTAAQAngEAAAAAAIJxFTkEAAAAyIKsIASuzqWpHmj9t+UPZAWAAUCg9d+WP5AFABYAAADBEZyZmZmZmRmaNkmaJLNJwwGwAHAAGLAMADB7DHfQ4egWizvm4PDBYK2OBXTvzdpFd/gMOF6f6h1uXwbzznQsTO9gdb0++zHOdh36OMvBKTcO7EHvFvpisJY1Ax1gQB/odLB0nYUbAHR91gEOAGbHDACHAQBAB+gAgAFnAWAA0KEAAZKECyySC4SMjEwGyYWMCioysgUL3lf9t+c3VAWAAUBf9d+eP1AVAAYAAKAhODMzMzMzMyM4o2HSdHTRpA3AAAADQIcDMAYccAAdAMA6C1xekAN2Owsd78CtfjjAfNDZVf2cHLFqDVbnVPrOuOn0l0HQZ6Z3b5fF+Vg+Zhd3fvuHMR+Y6d1dvztLx9oxBu/ofObjTl+Krne7MHQMy1qY69OXDlQBdP0+Bvd2oDMsAmC5XgBgADocuwDAvIClAwboFgDAAdCxAAMAAB1ApwACGVRYAhYSGjSrucggsVgNFmQkqgXeV/23lzdUBYABQF/1357fUBUABgAAAAjOzMzMjODMjIYgTdOkTZukDTgADNABYA1wAA7MGswCcB2jn34dgMX18enQwXQAcPvudQvYsbOApR+uA9ZhoKNchx12zAL49Ouno/uMRb+Bziy20+nAAuiQjikDTEc/AOD0ARgGHAAOAANYOugAYAEAAAYAgAMAqwMHDDQaWMgYLLDIcBM0JCoYXAYwMgAOAAAAAAAAAAAAAAAAAAAAAAAAAAAAAAAAAAAAAAAAAAAAAAAAAAAAAAAAAAAAAAAAAAAAAAAAAAAAAAAAAAAAAAAAAAAAAAAAAAAAAAAAAAAAAAAAAAAAAAAAAAAAAAAAAAAAAAAAAAAAAAAAAAAAAAAAAAAAAAAAAAAAAAAAAAAAAAAAAAAAAAAAAAAAAAAAAAAAAAAAAAAAAAAAAAAAAAAAAAAAAAAA",
"C2": "data:audio/ogg;base64,T2dnUwACAAAAAAAAAABmBig3AAAAAPSRQIYBHgF2b3JiaXMAAAAAAkSsAAAA+gAAf7sAAAB9AADJAU9nZ1MAAAAAAAAAAAAAZgYoNwEAAAB7sggbDzv/////////////////fQN2b3JiaXMrAAAAWGlwaC5PcmcgbGliVm9yYmlzIEkgMjAxMjAyMDMgKE9tbmlwcmVzZW50KQAAAAABBXZvcmJpcyFCQ1YBAAABABRjVilmmVKSW4oZc5gxZxlj1FqKJYQUQiilc1Zbqym1mlrKucWcc86VYlIpRZlSUFuKGWNSKQYZUxJbaSGEFEIHoXMSW2mtpdhaajm2nHOtlVJOKaQYU4hK6JhSTCmkGFOKSuicc9A55pxTjEoINZVaU8kxhZRbSyl0TkIHqYTOUkuxdJBKByV0UDprOZUSUymdY1ZCarmlHFPKraaYc4yB0JBVAAABAMBAEBqyCgBQAAAQhqEoigKEhqwCADIAAATgKI7iKJIiOZJjORYQGrIKAAACABAAAMBwFEmRFMvRHE3SLM3SPFOWZVmWZVmWZVmWXdd1XSA0ZBUAAAEAQCgHGcUYEISUshIIDVkFACAAAACCKMMQA0JDVgEAAAEACFEeIeaho9577xFyHiHmHYPee+8htF456qGk3nvvvfcee++5995775FhXiHnoZPee+8RYhwZxZly3nvvIaScMeidg9577733nnPuOdfee++do95B6anU3nvvlZNeMemdo1577yXVHkLqpaTee++9995777333nvvvfeee++99957763n3mrvvffee++9995777333nvvvffee++9995774HQkFUAABAAAGEYNohxx6T32nthmCeGaeek95575ahnDHoKsfeee++9195777333nsgNGQVAAAIAAAhhBBSSCGFFFJIIYYYYsghhxyCCCqppKKKKqqooooqqiyjjDLKKJOMMsoso4466qjDzkIKKaTSSguttFRbby3VHoQQQgghhBBCCCGEEL73HggNWQUAgAAAMMYYY4xBCCGEEEJIKaWUYoopppgCQkNWAQCAAAACAAAALEmTNEdzPMdzPMdTPEd0REd0REeUREm0RE30RFE0RVW0Rd3UTd3UTV3VTdu1VVu2ZV3XXV3XZV3WZV3XdV3XdV3XdV3XdV23gdCQVQAACAAAYZBBBhmEEEJIIYWUUooxxhhzzjkgNGQVAAAIACAAAABAcRRHcRzJkSTJsizN8izPEjVTMzVTczVXc0VXdU3XdFXXdU3XdE1XdFXXdV1XdVXXdV3XdV3XNF3XdV3TdV3XdV3XdV3XdV0XCA1ZBQBIAADoOI7jOI7jOI7jOI4kAaEhqwAAGQAAAQAoiuI4juM4kiRJlqVZmuVZoiZqoqiKrukCoSGrAABAAAABAAAAAAAolqIpmqRpmqZZmqZpmqZpmqZpmqZpmqZpmqZpmqZpmqZpmqZpmqZpmqZpmqZpmqZpmqZpmqZpmqZpGhAasgoAkAAAUHEcx3Ecx5EcyZEcRwJCQ1YBADIAAAIAUAxHcRxHkizJkjTLsjRN80RRdE3VNF3TBEJDVgEAgAAAAgAAAAAAUCxJkzRN0zRJkzRJkzRN0zRH0zRN0zRN0zRN0zRN0zRN0zRN0zRN0zRN0zRN0zRN0zRN0yzLsizLsiwgNGQlABAFAAApq632YByBKJNWc2gQZRJz0RVDylHsKVIIKYi5RUwhBa22ijnFoMXaOYaQk9ZD6JRiEAKhISsEgNAMAIMjAZKmAZKmAQAAAAAAAIDkeYAnioDmiQAAAAAAAAAgeR6giR7giSIAAAAAAAAAAAAAAAAAAAAAAAAAAAAAAAAAAAAAAAAAAAAAAAAAAAAAAAAAAAAAAAAAAAAAAAAAAAAAAAAAAAAAAAAAAJLnAZ4pAp4oAgAAAAAAAIBmioAomoBomgAAAAAAAACgiSLgmSIgmiYAAAAAAAAAAAAAAAAAAAAAAAAAAAAAAAAAAAAAAAAAAAAAAAAAAAAAAAAAAAAAAAAAAAAAAAAAAAAAAAAAAAAAAAAAAJLnAZ4oAp5oAgAAAAAAAIAmioBomoAnmgAAAAAAAACgiSYgmiYgmiIAAAAAAAAAAAAAAAAAAAAAAAAAAAAAAAAAAAAAAAAAAAAAAAAAAAAAAAAAAAAAAAAAAAAAAAAAAAAAAAAAAAAAAAAAAAAAAAAAAAAAAAAAAAAAAAAAAAAAAAAAAAAAAAAAAAAAAAAAAAAAAAAAAAAAAAAAAAAAAAAAAAAAAAAAAAAAAAAAAAAAAAAAAAAAAAAAAAAAAAAAAAAAAAAAAAAAAAAAAAAAAAAAAAAAAAAAAAAAAAAAAAAAAAAAAAAAAAAAAAAAAAAAAAAAAAAAAAAAAAAAAAAAAAAAAAAAAAAAAAAAAAAAAAAAAAAAAAAAAAAAAAAAAAAAAAAAAAAAAAAAAAAAAAAAAAAAAAAAAAAAAAAAAAAAAAAAAAAAAAAAAAAAAAAAAAAAAAAAAAAAAAAAAAAAAAAAAAAAAAAAAAAAAAAAAAAAAAAAAAAAAAAAAAAAAAAAAAAAAAAAAAAAAAAAAAAAAAAAAAAAAAAAAAAAAAAAAAAAAAAAAAAAAAAAAAAAAAAAAAAAAAAAAAAAAAAAAAAAAAAAAAAAAAAAAAAAAAAAAAAAAAAAAAAAAAAAAAAAAAAAAAAAAAAAAAAAAAAAAAAAAAAAAAAAAAAAAAAAAAAAAAAAAAAAAAAAAAAAAAAAAAAAAAAAAAAAAAAAAAAAAAAAAAAAAAAAAAAAAAAAAAAAAAAAAAAAAAAAAAAAAAAAAAAAAAAAAAAAAAAAAAAAAAAAAAAAAAAAAAAAAAAAAAAAAAAAAAAAAAAAAAAAAAAAAAAAAAAAAAAAAAAAAAAAAAAAAAAAAAAAAAAAAAAAAAAAAAAAAIAAAIAABwCAAAuh0JAVAUCcAIDBcSwLAAAcSdI0AABwJEnTAADA0jRRBAAATdNEEQAAAAAAAAAAAAAAAAAAAAAAAAAAAAAAAAAAAAAAAAAAAAAAAAAAAAAAAAAAAAAAAAAAAAAAAAAAAAAAAAAAAABAAADAgAMAQIAJZaDQkJUAQBQAgEFxNA04jqYBR9I0YGmeB/A8gCgCTBGgqgBAAABAgQMAQIANmhKLAxQashIAiAIAMDiKZWmaKJIkTfM0USRJmuZ5okjTPM/zTBOe53mmCVEURdOEKIqiacI0TVNVgWmqqgAAgAIHAIAAGzQlFgcoNGQlABASAGBwHMvyPFH0PFE0TVVlWZrmeaIoiqapqq7LkjTN80RRFE1TVV2Xpmma54miKJqmqrouNM3zRNE0VVVVXReeJ4qmaZqq6rquC88TRdM0TVV1XdeFKIqiaZqmqrquLANRNE3TVFXXlWUgiqapqq4ry7IMRNE0VdV1XVmWgWmqqqq6rizbNkBVVdV1Zdm2AarqurIsy7YNUFXXlWVZtm2A67qyLNu2bQNwXVm2bdsWAABw4AAAEGAEnWRUWYSNJlx4AAoNWREARAEAAMYwpZhShikJIYXQKCYhpBAyKSWllEoFIZWSSqkgpJJSKRmllFJLKYOQSmmlZBBSKamUAgDADhwAwA4shEJDVgIAeQAAhDEIMcaYcxIhpRhzzjmJkFKMOeecZIwx55xzTkrJGGPOOSeldM4555yTUjrnnHPOSSmdc845CKWUUjrnHIRSSikhhNBBKaWUDjoHnQAAoAIHAIAAG0U2JxgJKjRkJQCQCgBgcBzL0jRNE0XT1CRJ0zzP80xRNTVJ0jTP8zzRVFWe53miKIqmqao8z/NEURRNU1W5riiKpmmqquuSZVEURdNUVdeFaZqmqrquK8M0TVNVXdd1YduqqqquLMuwbdVUVdeVZeC6rivLsg1k13VlWbYFAIAnOAAAFdiwOsJJ0VhgoSErAYAMAADCGIMUQggphBBSCCGklEJIAADAgAMAQIAJZaDQkJUAQBQAAGCMpRhrbRijWGutiSNaa621llZrrbXWGmmntdbaaqy11lprrKXWWmuttdZaa6211lprLQBAd8IBQPfBBk2JxQEKDVkJAKQCAADGKOUchJJSqhBizDkpJaVUIcSYc1JSa61mjDkIKaWWWtCYYxBSaq21mlLnpKTWYmo1pc5JSa3F2GqupZSSWmst1dhLKaGl1mKtudZYSkotxVRbjjWVVlqLMcaac2sptRRbrbUG11KJKcYCADAbHAAgEmxYHeGkaCyw0JCVAEBIAABijFKMOecchBBCKJVSijHnHIQQQgilUkox5pxzEEIIoWSMMeecgxBCCCGUUjLGnHMQQgghhFJK55xzDkIIIYRQSumcc85BCCGEEFJJnXPOOQghhBBCKSWlzjkHIYQQQkglpRRCCCGEEEIIJZWUQgghhBBCCCWlklIIIYQQQgghpJJSSimEEEIIIYSSUkophVJKCCGEkEpKKaUQQgghhBBSSimlVEoIIYQQQkkppZRSCiGEEEIoAADgwAEAIMAIOsmosggbTbjwABQashIAiAIAQIhzzkmriVCMOWk9Uww6abV3yhnEIMVMOaQYpNo5yZhyEkNqIWROWok5pRJKjD3YXGMNAgAAEAQABJgAAgMEBaMQBAhjAACCEJkhEgqrYIFBGTQ4zAOAB4gIiQAgMUHR6sIF6GIAF+jCXQ4IQRAEQRAWDUABEuDACW7whDd4ghs4gY6ipA4EAAAAAMACAD4AABAKICKimauwuMDI0Njg6PD4ABEAAAAAAFIA+AAAQEKAiIhmrsLiAiNDY4Ojw+MDJAAAEEAAAAAAAAQQgICAAAAAAABAAAAAgIBPZ2dTAACAzQAAAAAAAGYGKDcCAAAA3o5m6x0+OP8O8+vO0MXZxdTN0765oYZyalVINTQwMC5+1yTRs4Ik0bOCfAAAVEgsiiICAMqINnWFCiQCASRIZGRyJBFo27bVdVL33nvv/X+eZx+I//8T/P9fljLX6sYCNFffUHP1Dd1GG21QAghYxUBC1EAVySZJ2iZNc2azhdCfc59v7ypvdP7rak00lEl+hdXWmm/KKQHaCWbGC8XgBhrAdGU0pWC4XAgCN9AAsguj+RtAyDhX8r0ulZqUUlR6VVUVXSRzrAoRUFDpzCZo1xERWdlMhBArZJH9Z1assERFRqlWWmosl5VZsVCGUWV1kVBRWYiINGhENhEFTYhYjbgIaQgF1zRJ7aof01dnjGFM3UmqbYBSpPLjCSYmot+Jrf3qIr2lPHEmOa6v8Vg62/tMyXrv8T0n9OH9cWOapFIlKY1m2sVmnI2YfdD45uVz6czj9KXdz6O6eVPp9Y4zpXYmuSVvM2M9RQ1FUvK4ptygrx2bJa8xklE6HbZTatASoURbqXFE402GEldobgztiJqhsRLygjRuaNeQs4RbtayyVg8XCZ6KjvX9RIlgCiB2ArSiy3g/SSGgAMoJ8KcA0qSAanRJrEaNeKqqqipWVcWqAAASX6tCrY/01snYCMY/tMazUkVTI5VKHqmgkiqUAnlA2no6vDhZmJ8nRoj6uFBaFFDzYIyM5JGgEkgQsZOjHRWlKOXh9dYMqJRHCoqUCrTyrAIE+PA67crPYsONvjG6iqYplvZVepoYONbwwdrYGN2vtZxOKIpOkVotW2bjfait0RujkLeeyVZKjK1ZrLccMdHzjuwOO1KeRFHFSsYiMLgkBCSi0gMLa8qNYTSDDHLWSeDSCheLNkvw0eKuda3p0oWbNCmpLt56HubPIQ1iKAAfoNVcL59bKMSUBtQ20gEbhsWlmTLpulhSqqpcVZkuFqsAABUvW7kqbE6oQjUiso2oQK1FrIQ02g0CzZBKZsrz6xulf2W5Reart+14ekuANJOi3ZIERYhsh2l4SXlUQCXNxzEMofJMUTB2tHh/hTTzKAKUWkrFDZ7Fno2ebcq7Xh7ML8uzW0rj5Vg9i3ZvUUyvx93JujpZaVZsme3/j5fXw+qiI5PTQ3PZdLuKXJtZdSPE2WR0mlrUUR/HdlLdlq+lLr9GUMkN3iS5QVKj4Rq4DHgyKNVFtVIHgpCRWVeCagEeSx5Pn0My5lQQlIYOxGfJw+mnmRGnAhSHHtgwBC7NFF1x4tqsqpyraOeiWQUAYshVRJTvNlaJfERDNDTJdp0Ql8jmWFwFqFLVCPGUur/IYTmn/L5oR36j6+zlCRCheY8UbCNhQ+m56qXKHdhMU4sCxEgRDE9ZVnDFFQgEZi2Q/ZFnaYPP/gRPa3lXdFi3chnvp+k0mDrh88e1Tet8P8qRJ3qMfId8YyRTEhlcPE2iDVpWm8UxDTRcjITsLtqF/BBQ2c5kEwEZd5PTSiCjAZ46bqdfQwFSqACmNngdD9dfpQFJANAB95eqVSXWlb2qyrmKma5YEYS66Dk6BQpnscinlUYizUZOutD8oolrWSGe0z32jBjKxouCj1uTdkVbCoVa5gFQUT3f+2Iyf0Y2xto6gMeKxndpRxAKSVQVHlVJme09hcSzatf7SbMBaFMeR2fXeXn6HUdPfNgb467tgPL4VjpmVqpuz2tJMF2SW1hrkMhuene4ozUzYdyxqIjAJZEyMlkGCY0xIEkI18gSianiALdVroCb1etaLI64EgK+Ch5Pv6YGpBkMFANgFTyef02NSAOAUgDcb6pJUel6pShVVa5YtEmzYgZqVJRxGZT3XSFSLSIrsi1qeuL9O3h6L1JFPKjk5cZdyYfZaSFPwSoPNO/cFS9IQUtRiDolJBDP1PYs3PM7yjZT6bWN0St25uff1sT29Y2IZ4lSGpn47hZGCzVnQW/ShZU7JwKprlRDWregnXBzXSwrZXGIKdzg1oi2iIT5qzYkjKy5Fg0XVANvBDqR7qV1ooShQhrBhYuFyqLIBX7bPb+/jw1I0gFeyNwc3HbPH7/6BgQqgORu4PmaNFP0FDXpVVWVizSrXCxQVsfoQJUXGaRIBJ4eOD8syYyySnb3R6PRIJKrKokQTTwLiiLwcLVvz1ufJ5BCiQJ6RIfeXZbfCALRgwIqeZRWUVypb/eALsUTKR6P7f4eqiTVqgDHzs3n0YV2MwKCKo28T975UbKexESXZrDZh8UoLoZiOt72rsWBSweTHarMkb1AWjlr7i/qz72GKxpW1AZZBq1hWVi4BFSWrNaEpJKbzMjaSgsZzRJaMlBAxgBe2e37z7KwKEQKuG0EOrvj6acNEE4EsPWH1+ukaKYmXZxexciqyrRZzCRBxKLR654CKMCqSlEuGBklxfKzIDSHVNpEaYMIclJUqlqoKLjFcKVbkF01uhIoSTuIXfml6DEE6z0WHgBAe35zrRKgnqlQjQemw34SygPALa2lu6wa4CEFO+SvQQoTN27mMRCyhqAUvFTsj5mxRqtyaHoSj5O/QPdayyyTkoqaGkxUyO8bVFArlScsppFcEFxNJstpgcRi4GKBDH7Zna/vWJAVDqxC1R8uu/PlHRMxY8IuTD3wvDZTo+ul1KqqYsVcLLJIG0Rl/cUP9akiSJMiT6qCS6RdX10LybrrRSITl5CuXq0iVyKUzDKbEhd/weBlpEKMcG2eJ7NdBAAUhaeiKuzSKikUgDzS5G9mDWy9pV5ysUWkrVfOrlaHN/fNEpCCaGVBEZQPmFxu+9l3vrKtNzn1ukPUp7SLZ/+uELekFd0T+zTvLXUJbgQqqbBQiZGWhAuaFUhUDDkGGGZhYI/BHsiZRZVlFRJkBMZoIFEBPtmdr89SVMDMRmHOXwaX3fXxLIOF0zEK3BTcv/R0mZ5YFytVZTKzXBUdadpAbH1g5dKFZOXepuyTiiwrs4jOKLav0XThpfy1xmqajzRPVSlJaSj6bU/8ctRRS9IGqgRVjJuH0gaAWLzDNwSlAO9xNNky3scsPBIKIJBHQXx9GJEA2kEB0wPaM3qbK6n6TlRi4qjUi8iDmqh1dIjQVcLzeeZzTMYmKaXRBNoFNa1GA4ELTTUIFwxyOQ9DhkuDhsRi1U4ktKqFsWhTWkOACj7Z3Z7XtLhqTNiD6uogs3t6XfOIatCxBpwMvF6aaUolntKrqphJ21XFSBPw6G93OxGQSyMvLmmSDTmqXRGWFpVlVJzKJUIqPoiIt4vHgIpIu1F5GjDD5I4sigrQSklRwMq0pg/W+td9MKHpbd7H1uQ2TO9mtaiCFAjIE4h2FFDBTccYfVXf4caSCPCQoqopnS2QvNTaKWyeaV5aXanXbs0b0sm9NKLnu8iNKwyadINRGUwRkJGsBBXUgAQqWUCNKyFYDC01ZJo1yFStUskYrrFgYQA+2T3dzhmiGmrGHnT9YbJ7XC8ZojqJWIOuC14z7VIl1sVSVRUZTdMkizEbyHwsYxEIjcYit20QjXaqKg0pJaIqNLSe1UyphFa7papBaCcUSrykrs5bgwKx1CBKqTe3z+Pr6GRGrRBtDQaqVS3RJKk2QIECqF8YmqXeHwWKCMPknQGjM3KdoqbMyco58jHoPn8fVvRla9G2q54ebq6SMgYqicxqGKiEgC5cKRNGYwjzsLQLLQgGzY0EGhmqCq4Kvtg9H3sqVZ0log2mi4HJ7vV6pBTVCXwMRIGXrs8uTm/0qqoqOjPT2dE0gfjpQX0mUKVaqxStKoRSvmKLzxRUW6NgOT7BE4qAQJ5A5IEX80BK9CFUgXrAX5YBhAKtlM5EdfPDYyRAAdqtKoASAPAo5K38CsRNd6g6qlqK6kVaeeU0maT6qNWxItve5myvjlbMMXKJMdwH95Er3ymhaiCTwSUogYVMRWBYkDULMoHA/LouS4ZJFMhcBATe2H2dls5RbQ6UARcBld3763pyVYOKXNAF942+j1Ijrqqibdq0SZokSQPwsHBgtQzUVhx91aBBQbUqRCkgbQo8AajlSQG5NJBMDy4ppC0JhRZQhSrq6AiOjJKkBbxfRpsCqIBW8h0UkFRFUBW0qlL2Wb1XrdpmXf70JzFQNMDaoPqoJRpOUSOnRENlATUDDYnLBTdDhSFDEiraZRUhyVANAB7Z/TqPT58KJjCgDxq7H/t05qoGHQzogx3puqLXLtZ3Z9omAQCGYcMEAAA+p9ezCSCkeod9J+pJBQXpRRCVamqjIo/amFW97LXrt/CgAH0WdlZqO+a+KogG3kG9Gvf3/cOhJFRVUY+A8ihAqfcN0S+AKorqmAVJzVBZUOFaIFArLC6QZCoA/tj9fq4/UBUABgCR3d/n/oGsADAA2FG7WBfXVDRtwgAAAAZIAACAfr9+7fIILWA2MdyU59eeC6H6nFGoQZYulYBvKK0HEiUImbESPAMAChcW3eI+CErwUygA2qDTZvI6dW8na1CkknGhInBV4CJXsLAAntj9tbUnVAWAAUBi9/danhAVAAYAW6CtWK90Xc82SQAAABgASQAAEIs3ywAJTecaRW4ppTYioJ5KqaeUFODKtTe4BYOVajzGO9J6XDXqQYEqYI9qKQAWNWkBIkWmFUE1QEVGVoEg0cAiAL7Y/WMrb6gKAAOAxO4fa3lCVgAYAGgA0GV6ZRdt0gAAAAAMkgAAwLMQVIBfFAJM0QL5n+i3ECkA2ol0J1QG2QITr5HceGPqEmDRYGBhyRgk4ErQUAGe2P1jK0+oCgADgMTuH1u5Q1UAWABoAI6uXCZpGgAAAABgGAAAeP5WKUhQUAa/e8xwSaDSkG4fixsDSzKQCD9INCwGBmgkqACe2P1jK3eoCgADgMTuH1u5Q1UAGAAAAGjAQDZpEwYAADBgGADA1YCNAaoAA1lAAgONC6FiAL7Y/WsvT6gKAAOAxu6/vXygKgAMAAwABGAgmiQJAAAAAIQJALCgIVSgqkiwsAQMLhiQLgDe2P13lDdUBYABQGP331E+UBUABgAAAAIAQNOkQQAAAAMwCABguAiQuHDhIlwQqBje2P23lzdUBYABQGP3314+UBUABgAAAAAAQJqmaQAAAAAACQDAQsJVqZAJIAkS0ADe2P23lw9UBYABQGP3317eUBUABgAAAAAAQNs0DQAAAAAAAQBAxWLA0LhgwGoAPoj9t+c3VAWAAcAg9t+e31AVAAYAAADMjMbMzMzQtG3SNEmatg0AHAAdAEAHgAUYAACWAQAsWMBywHbAQlk6QMfsWGPg6C584Oh0LFg4hxkc1sscAAws6HwAAx0AfQ1w6AAAGGAADgBUAgEGGQ0WqgSVDAnhggGBy9VgIEAF3lf9t+cPVAWAAcBe9a8tf6AqAAwAAEBjZmZmZmZmZmbGpknSMZskARwAHAAAugM4AOgAsHMADgvD0NEBDI7pTn3wwRncDrrbdRj6McvVgbdvrX4d8M5Kj3XjXd4be6XXC93dGaujX189n/kMat7Pux0+28/HK+irm8uB183M2LW7a7i9znZMh+vugPkY0J1b/dznZdHhMPqtQ5hxhjUAcBQLZwGgO2B1lsEBgH4DOGMcALBgwQdAhw5gAQDQDwAwsEDlQkOjglAgEUhkAVQEmtw0MCAJLgBPZ2dTAACAhQEAAAAAAGYGKDcDAAAAMvcaAReezKXDqcrJq8yeyMKqzKLLrtWmp8PDzR5o/bflD2QBgAVAoPWvI3+gCgAsAAAAgoKYmZmZmZkp2rZt02amaQCwAA4AewAGHNBBBwOWmw7oHYAoxuJGdzcArhvd6C63ne5mQXf3OdvZQZ3P7vazwAED4NgOVzsA13FjZixst95zw4LRQQcdANAtdKDrAOU6AwAwgAWAAYA7AA4AAAagYkDOGGBoYJFBJqmwUAmBRuWCCqGBSsYF3lf9t+cPVAWAAUBf9d+eP1AVAAYAAARHcGZmZmZmZkZDcEyatM0cbRpAB1gAAMAB6DgD6IAOcAAMDHQwAOi6fo4FWBZYFsCy/brrOKZgML33sXIMOe56TRmdPnrHznE7oxcBpQ/e+bijf7b3HR0d3t3OzSjxAasXrh/YcV5wzM7Rl73tR+9SAJ2+OBt9uw8WcHAAQMduZ4EBxAEfSu8A4HTAsswCHeNYYOGAdQBMPxYGAHAAABhIKhrIVAhoBGRaXhkDFmvQILGQwF0AHmj9t+UPZAGABUCg9d+WP5AFABYAAAAIzszMzMzMjG7StE3aJmmaOAAAsADuEAscNzp0wC4AQN8OprO3YO12/TD9lhkOMG4n9A9MB33sDQB69TuO7pwZOlj6ousGGOBKDJ9dnAVdP8DYdOB0B4MPjkU3CgsAazgLbjAHWBwd3XDgMBzAYg4AAGABOAsAdAbAhRxAJUFmSVjgkiAZGNBQEdAwWCAD3lf9t+cPVAWAAUBf9d+eP1AVAAYAAADBmZmZmZmZGUHBoWmbZpmZNhgALFgACwAA3QIw0EG3ujhu6J9ujw/OORB6J5ibDzCdGTrV+1refiCLW07XOcZemOpWes64Dz4L1bn50NXsrPVxsq5zhU4vame6wad3jhtm5vSPMe4FHAa9Ayw43R6jA8BBxwK2s4DFGH0AHYAD3ABgOsYADqAzYLAABgvXAbAcCwAAHR1YJLBoSFAJWNvAyHCp2GPILixUWAjIHmj9t+cPZAGABUCg9d+WP5AVAAYAAABBQY2ZmZmZmdEY06ZN26YzaQAYwABAB7B0AAtn4fSjHxgw9zE64zq2w+rLeTtKh13dYs3uKQxM74S+Ayyuxy3zcTIyYB0L3NJ3Hd4ZQWfX0D+2AJiO4QRnOlg6AH0s0AfogJkOAOhAQcdBnwVw2AMAAFgGQAfTAXTAdgAChgQCGYvERaJBlVU8ImFUAZlr4EJFAt5X/bfnN1QFgAFAX/Xfnt9QFQAGAAAAwRGcmZmZmZmZGZMkbedM0gR0BMABcIABwFrOAUzvvdMZBt0bDta7AEv0zs7iZVCG7bs4+umjd5g9Mrbz1s5yMzPr3Rv66DPnbulTjrnZ6eiz0z90BqzZd8zMXr2zXoalV3+3O2vP6Fic48MMYA7e/nIYG7eARaDfBIaOBTDAdLg54DUAvAMA4ABQPtgOHQCggwUAWAAAAHTAAgBwgESwcIGmclFhgoxEI1IFGu1FRuOCxAXeV/235w9UBYABQF/1354/UBUABgAAgJmZmZmZmZkZjdFJ2nbZtGkCABYAAwCwAEA/OuidsOgHx8DBwQED72BgZoaFA8B2uHHHvrWHOwNjXLdXR/p1Rt+p3T0Ybu+2g1nbB/Sa631P7+/RdZY+HVv9ADe7Ft5lYNB1/QMMt6z3UIazlqVz6HS4u49hQLf9DJ39OIAOHBjw6msB9owOCzDoAAALBxaggw5ggQEAjIMDgAEAYAFQgTAwsCBUYARoKrA0Kp6gQkImgwUeaP235Q9kAYAFQKD1rz1/oAoALAAAACOoMTMzMzMzYkGTNEmSkTZJA7AAADgABwABBwCODvDB51i3w4e91UEfPowO69jezeFj7lh8OMt8vAwG4Byzc910sbfD3rv009egwzmFweLA6oZ58XYdLAY+a203QB/LdGDm7DpwbgE3DJzREWBhwAGAAzjOAnQAwJI4gAUDoABJgkWAysLFBSFjgYGMpcLAwkCgQQbeV/235w9UBYABQF/1357fUBUABgAAAMzMzMzMzMxojKBtm65ipmmcDgA6oC/AgAMLANym5jDXjaWz6NY6znQLAbsgfT+XRZ97rc/06Jy7zxrc6brZG/AZqM7t0e9l+uz0xQ3R+6x+l6v+jj43/fpd72POZ7ADn721+u3tQdcVnF36TD9RsKafAt04B4w7dA46HMfQMQbYwXF0rGPgDhygM1gWHBZ0HAcDwMeBAcAC6ABgAHBAxUBokGTChaSBBQMVo4GhSXANqAhoElweaP235Q9kAYAFQKD135Y/kBUABgAAAGBmZmZmZjRGN0mSJGlmkyRYOHTDAYCFDrBYMP3ggIV+08EBmAP69GVgWCg+3Fs3ZUAHVtf7LJaOfnT27kyBc6zlOLO9q8N2BwwwnQ6n6+asGywHg24xa+BOPwAsBDoWACwsegdAB3RgsQfMAQDgAAAMYCBokJCxcLlwcQnQBBoCAZYFGcnCAt5X/bfnN1QFgAFAX/Xfnt9QFQAGAAAgCMGZmZmZmRmNERyTpplZ2bQBwOEABwDooHMcOp3eYWbPGc5yONc5n+vYXcubWWy/3j8wywzcnun36Z8xgoXtmIOhpr+OcabfzHtDtzvrmJl7S6+1xi3jPtae2368s8cIjL335sZyx01n0IGjs9MPvBz7AgB65+AA1wd2AQwDmKVzAMB2sCwM3AH2MOgsADpgdMB2GAAACzCAA2CRBBABrgEXjQzhWmgsoGlYyJCQkBgA3lf9t+cPVAWAAUBf9d+eP1AVAAYAAIDRmJmZmZkZ8WgIjm7TtkkzkyYArA6AZQBYYAAAHQbmsMChm4XjbsAHOzemd7bPlH5b13XdjQW7+i1zq3PdDPfBfdi7ocawa67rL+DUx+6ZAUXcZ+3oA58PnznHMW/fzmUPLIuZz4EFvW7pgA79YI6PD4OxAN3BAewAewCnL8MB1uFI19ABHQboHADAoAMYALYDALAAADjAAaCBa0EVcKERZEggSDBYMDAQGcgeaP235Q9kAYAFQKD1354/kAUAFgAAAI2ZmZmZmRGcGdqkaZN0JEmDARawMABY4AAMgH4MOmAsdDAAzmAPBjB96TfAXUfvZw4WC2CATs3Hegf0PnTQD/rBMc52sLrOrH63ljHsGUzvY7BY4xzgmNN96ABgGbd9DgDHvQBeh3UAcMBaOBY6YAFgQAfAwAIA+gBYwA1QAAk1QCZBRaXBwmWAixsIPAGZBhfDAt5X/bfnD1QFgAFAX/Xfnt9QFQAGAAAAwZmZmZmZmZkRHJM2SReLNmEBC4MFAID3jgM4AABuDXtyAKxlHbhOsdchWOisyUwP+p5elumsMfo5hrevXbtK+r2G7S7uLQPe95jr49TcmO07sR9dH7M+Z7tauj3W3Z0+w77ou+D2czcvix1rx9jXMs4A3cKu18HMMfSxwDgYHICBbu3iBmYGgAVdBwAAOgC3AwCwwAJwWIAXAAO6AQAwkCGRsCAvoGpQXZBoZGigYjRQYdFUAB5o/bflD2QBgAVAoPXfnj+QBQAWAAAADY2ZmZmZmZkRpE2Stm2aJgkAcACAAwfuAHAsOsUCxsKhAwNcBwzAoIODl+MA3On04cNRh91O93JLzVjg+mENblZHX66v48Dqx16HvoBY6bA6wNwuhsO5BdBhAYBjlwUMzgIAnQFYLPqZblk44MCCDuCAhQUA0IECFzQXZAPIEoEEVBo0AhWByoXGAt5X/beXN1QFgAFAX/Xfnj9QFQAGAAAgCMGZmZmZmZmZGdI07TLLJAEswAA6WAC6gesAsAxei0EHsKsDMz5mfM7oxYfrHZYy020GuJ29Lp3r3x2w1v9hR/S5rdVfXe9j+yxm7XZ9+dk+a+62vnq/u8C6xQuAobvPXmcYjptxurW9UOi6ozNrusEAALdHAcN13XUY6Lbr1jILANcBvCyGAwwAAGDgQAcAwAB0ANANQAcAsIADQIUMqQ1YULk0CAtUBlLGIqgYSEAWSEgAHmj9t+UPZAGABUCg9d+WP5AFABYAAABBjZmZmZmZmdEgaZO2SZMmTXQAAICDxWLWLQYAYAeLzoExgKXrzkxHB6zOAobT6XSmQx/Xt3dzznS35t015/YG9tAPq/Rd1MuC6tMp6NvRHR196NOX1c1gF9CZcTqMgcPm0AHAYnAsC+hrOtCNTgeAscAxwFjoADAAh8McABgAy4IOYJFcDCxgcZFdkA2QERjopJFAZYEB3lf9t+cPVAWAAUBf9d+eP1AVAAYAAKChMTMzMzMzM+LRGNs0aVeZpBkAABwAB4AO+gEYAB3AOOjodGMB3XxAd6PfuI1b+hj56J2OBWW4+dBrJjC9H6++vZuR+xjMef2mj47tZ5ff6ox57z4Ymb5mjpO9nUPv6nM36EM6tnfG6DP6WPZumE6/j5ud0cE4HN3AHly/ZUHXDegs9mWMvjCHoxsL+vYRAK/FcAcspw8VFgBzAOjoAMyCBXQAgA4AC4BmQCZBQgZ5gEwQkKFCQ0UlqSDQoNEAHmj9t+UPZAGABUCg9d+WP5AVAAYAAADMzMzMzMzMgLRJmjZtmjYBOBYYoHcAOP2DwQJgxx3Ap8NYLB2dAwa8BLfGDA4DYM+NTu8Ht2Cmo4Pjl45zDLvutcPsvee6GeDW6a+OPoMbuNU7nDkG2HNgF5iFwwAH5pY4MAA6DI7TGQB0DB1gedkFAOhgATDwAujAAGQYNBkMKkgVA2iErEGVoapAQmMgAR5o/bflD2QBgAVAoPXfnj+QBQAWAACAGY2ZmZmZmRkN06Zpmma2TQKADgYADIwD6MABwAF00I/tAIA5HRwAhw43M85uNwCOBf2sg5d0YD9QfTA6p3B9mYN+Orx4LQzD0ensOgCdOQBD3MeeG2U5AA4Ygw6GucUeA0B3BoyjAEBngQEWdHDodGBhWQCgwwIA0wEDSYMKEgMX6kADC4EKC/eCDAOJBC0A3lf9t+cPVAWAAUBf9d+eP1AVAAYAAADBmZmZmZmZmRlBmjbtsjNtAugHAM50DgBgMHBgWNtZrAVjFqcDnBu4Ttc7OG7O21mrj92FXThcmd4X/UN4dxf0PnPel9mbO2YtxuDOzmeAnk5nTN/euTMWo7tlccAB3MHwgXdvhgU6Xt3QFw4MOoNFtwAHH58OnDOwHGBvDOcAAAzAcAf9A6ADYOgAADDAAQAYAEAHBwxIyGi4NGigJshcVKiQwzwkuA0aZCoS3lf9t+cPVAWAAUBf9d+eP1AVAAYAAADMzMzMzMyMxowGbdsmnW2Sxh4HYB0AwAGA7YCZrh9u0bsCCvQDx1lcx2Ad1prRHUfvtrtwvCAzu2ectb27XXCDudrjc2f2+rkX20mfjrM3xvQ5KdsZ4D7rY7dT3bLd2T59AQxkXv1Gh0/nMxw4+mfuYABWdzMcL4A9bsB2AOAYMbuAzlgwvQPALJ0DoAPALGAAsNANBQDAYbE04FIJkNEEiAosLJXBqqBhwBUA3lf9t+cPVAWAAUBf9d+eP1AVAAYAAICZmZmZmZmZmRkN0zbJmE3SAMACAAsYgAWLBXAOYw5jwAEDmLEAt0MH249dfcC6wbLnWE4vZvcFn2O76Wc7ZXZGx6Lzynz6ep0+bjr6eXllrrxY2JnyOh17HA57ex36u9asPtN9uuu3Y9wYBnSWw8fhANvX0Y/BGGMLgAWDY8PO0U0HdKADBg4AbDkABwBrDQtgwIEZAAA6AACwQAcAAwAGoEADCwsXq2IPVAEqw4WqqgYZWQIXCU9nZ1MABACeAQAAAAAAZgYoNwQAAABPtT1GBK6nt7YeaP235Q9kBYABQKD135Y/kAUAFgAAAMERnJmZmZmZGZo2SZoks0nDAbAAcAAYsAwAMHsMd9Dh6BaLO+bg8MFgrY4FdO/N2kV3+Aw4Xp/qHW5fBvPOdCxM72B1vT77Mc52Hfo4y8EpNw7sQe8W+mKwljUDHWBAH+h0sHSdhRsAdH3WAQ4AZscMAIcBAEAH6ACAAWcBYADQoQABkoQLLJILhIyMTAbJhYwKKjKyBQseaP235w9kAYAFQKD135Y/kAUAFgAAAMERnJmZmZkRHEHTJk2TdjRpAxgAOhyAMQAAgHUAlxcMYBcLHX3A6ocD+KCza51zR6xag9Whpu9wOjpw6ACyOB/Lxyzc6Y7hA6N3d/2OpWMtQB/Y+bhjKbre7cLQgWUBZ/oCqAXo+jHwdqAzLA4A9AU6YBcA0AFLBwxAATKDSyCDCkvAQoNmcUFiscCCjES1AL43/bflD2QBgAXA3vTfnj+QFQAGAAAAzMzMzMzMzIyGIE3TMdMmaQMABugHGHbAdQBYA/p1YPthzRrMAnTXMfrp1wGdxfXx6dAPpgDA7bvXLWDHzqJjRz9cB6xjBwo112Hn7JgF8OnXT3e6z1j0G+h2Fp9OpwMLMJ2+6ZgysKADYDr6AQAfNeAYBhwADgcYwNJBBwALLACAAQDgAB2sDhww0GhgIWOwwMUiw0XrhKZJ1AWDywBGBg4AAAAAAAAAAAAAAAAAAAAAAAAAAAAAAAAAAAAAAAAAAAAAAAAAAAAAAAAAAAAAAAAAAAAAAAAAAAAAAAAAAAAAAAAAAAAAAAAAAAAAAAAAAAAAAAAAAAAAAAAAAAAAAAAAAAAAAAAAAAAAAAAAAAAAAAAAAAAAAAAAAAAAAAAAAAAAAAAAAAAAAAAAAAAAAAAAAAAAAAAAAAAAAAAAAAAAAAAAAAAAAAAAAAAAAAAAAAAAAAAA",
"Db2": "data:audio/ogg;base64,T2dnUwACAAAAAAAAAADiQTE3AAAAAOqHMFkBHgF2b3JiaXMAAAAAAkSsAAAA+gAAf7sAAAB9AADJAU9nZ1MAAAAAAAAAAAAA4kExNwEAAACr4Pi9Dzv/////////////////fQN2b3JiaXMrAAAAWGlwaC5PcmcgbGliVm9yYmlzIEkgMjAxMjAyMDMgKE9tbmlwcmVzZW50KQAAAAABBXZvcmJpcyFCQ1YBAAABABRjVilmmVKSW4oZc5gxZxlj1FqKJYQUQiilc1Zbqym1mlrKucWcc86VYlIpRZlSUFuKGWNSKQYZUxJbaSGEFEIHoXMSW2mtpdhaajm2nHOtlVJOKaQYU4hK6JhSTCmkGFOKSuicc9A55pxTjEoINZVaU8kxhZRbSyl0TkIHqYTOUkuxdJBKByV0UDprOZUSUymdY1ZCarmlHFPKraaYc4yB0JBVAAABAMBAEBqyCgBQAAAQhqEoigKEhqwCADIAAATgKI7iKJIiOZJjORYQGrIKAAACABAAAMBwFEmRFMvRHE3SLM3SPFOWZVmWZVmWZVmWXdd1XSA0ZBUAAAEAQCgHGcUYEISUshIIDVkFACAAAACCKMMQA0JDVgEAAAEACFEeIeaho9577xFyHiHmHYPee+8htF456qGk3nvvvfcee++5995775FhXiHnoZPee+8RYhwZxZly3nvvIaScMeidg9577733nnPuOdfee++do95B6anU3nvvlZNeMemdo1577yXVHkLqpaTee++9995777333nvvvfeee++99957763n3mrvvffee++9995777333nvvvffee++9995774HQkFUAABAAAGEYNohxx6T32nthmCeGaeek95575ahnDHoKsfeee++9195777333nsgNGQVAAAIAAAhhBBSSCGFFFJIIYYYYsghhxyCCCqppKKKKqqooooqqiyjjDLKKJOMMsoso4466qjDzkIKKaTSSguttFRbby3VHoQQQgghhBBCCCGEEL73HggNWQUAgAAAMMYYY4xBCCGEEEJIKaWUYoopppgCQkNWAQCAAAACAAAALEmTNEdzPMdzPMdTPEd0REd0REeUREm0RE30RFE0RVW0Rd3UTd3UTV3VTdu1VVu2ZV3XXV3XZV3WZV3XdV3XdV3XdV3XdV23gdCQVQAACAAAYZBBBhmEEEJIIYWUUooxxhhzzjkgNGQVAAAIACAAAABAcRRHcRzJkSTJsizN8izPEjVTMzVTczVXc0VXdU3XdFXXdU3XdE1XdFXXdV1XdVXXdV3XdV3XNF3XdV3TdV3XdV3XdV3XdV0XCA1ZBQBIAADoOI7jOI7jOI7jOI4kAaEhqwAAGQAAAQAoiuI4juM4kiRJlqVZmuVZoiZqoqiKrukCoSGrAABAAAABAAAAAAAolqIpmqRpmqZZmqZpmqZpmqZpmqZpmqZpmqZpmqZpmqZpmqZpmqZpmqZpmqZpmqZpmqZpmqZpmqZpGhAasgoAkAAAUHEcx3Ecx5EcyZEcRwJCQ1YBADIAAAIAUAxHcRxHkizJkjTLsjRN80RRdE3VNF3TBEJDVgEAgAAAAgAAAAAAUCxJkzRN0zRJkzRJkzRN0zRH0zRN0zRN0zRN0zRN0zRN0zRN0zRN0zRN0zRN0zRN0zRN0yzLsizLsiwgNGQlABAFAAApq632YByBKJNWc2gQZRJz0RVDylHsKVIIKYi5RUwhBa22ijnFoMXaOYaQk9ZD6JRiEAKhISsEgNAMAIMjAZKmAZKmAQAAAAAAAIDkeYAnioDmiQAAAAAAAAAgeR6giR7giSIAAAAAAAAAAAAAAAAAAAAAAAAAAAAAAAAAAAAAAAAAAAAAAAAAAAAAAAAAAAAAAAAAAAAAAAAAAAAAAAAAAAAAAAAAAJLnAZ4pAp4oAgAAAAAAAIBmioAomoBomgAAAAAAAACgiSLgmSIgmiYAAAAAAAAAAAAAAAAAAAAAAAAAAAAAAAAAAAAAAAAAAAAAAAAAAAAAAAAAAAAAAAAAAAAAAAAAAAAAAAAAAAAAAAAAAJLnAZ4oAp5oAgAAAAAAAIAmioBomoAnmgAAAAAAAACgiSYgmiYgmiIAAAAAAAAAAAAAAAAAAAAAAAAAAAAAAAAAAAAAAAAAAAAAAAAAAAAAAAAAAAAAAAAAAAAAAAAAAAAAAAAAAAAAAAAAAAAAAAAAAAAAAAAAAAAAAAAAAAAAAAAAAAAAAAAAAAAAAAAAAAAAAAAAAAAAAAAAAAAAAAAAAAAAAAAAAAAAAAAAAAAAAAAAAAAAAAAAAAAAAAAAAAAAAAAAAAAAAAAAAAAAAAAAAAAAAAAAAAAAAAAAAAAAAAAAAAAAAAAAAAAAAAAAAAAAAAAAAAAAAAAAAAAAAAAAAAAAAAAAAAAAAAAAAAAAAAAAAAAAAAAAAAAAAAAAAAAAAAAAAAAAAAAAAAAAAAAAAAAAAAAAAAAAAAAAAAAAAAAAAAAAAAAAAAAAAAAAAAAAAAAAAAAAAAAAAAAAAAAAAAAAAAAAAAAAAAAAAAAAAAAAAAAAAAAAAAAAAAAAAAAAAAAAAAAAAAAAAAAAAAAAAAAAAAAAAAAAAAAAAAAAAAAAAAAAAAAAAAAAAAAAAAAAAAAAAAAAAAAAAAAAAAAAAAAAAAAAAAAAAAAAAAAAAAAAAAAAAAAAAAAAAAAAAAAAAAAAAAAAAAAAAAAAAAAAAAAAAAAAAAAAAAAAAAAAAAAAAAAAAAAAAAAAAAAAAAAAAAAAAAAAAAAAAAAAAAAAAAAAAAAAAAAAAAAAAAAAAAAAAAAAAAAAAAAAAAAAAAAAAAAAAAAAAAAAAAAAAAAAAAAAAAAAAAAAAAAAAAAAAAAAAAAAAAAAAAAAAAAAAAAAAAAAAAAAAAAAAAAAAAAAAAAAAAAAAAAAAAAAAIAAAIAABwCAAAuh0JAVAUCcAIDBcSwLAAAcSdI0AABwJEnTAADA0jRRBAAATdNEEQAAAAAAAAAAAAAAAAAAAAAAAAAAAAAAAAAAAAAAAAAAAAAAAAAAAAAAAAAAAAAAAAAAAAAAAAAAAAAAAAAAAABAAADAgAMAQIAJZaDQkJUAQBQAgEFxNA04jqYBR9I0YGmeB/A8gCgCTBGgqgBAAABAgQMAQIANmhKLAxQashIAiAIAMDiKZWmaKJIkTfM0USRJmuZ5okjTPM/zTBOe53mmCVEURdOEKIqiacI0TVNVgWmqqgAAgAIHAIAAGzQlFgcoNGQlABASAGBwHMvyPFH0PFE0TVVlWZrmeaIoiqapqq7LkjTN80RRFE1TVV2Xpmma54miKJqmqrouNM3zRNE0VVVVXReeJ4qmaZqq6rquC88TRdM0TVV1XdeFKIqiaZqmqrquLANRNE3TVFXXlWUgiqapqq4ry7IMRNE0VdV1XVmWgWmqqqq6rizbNkBVVdV1Zdm2AarqurIsy7YNUFXXlWVZtm2A67qyLNu2bQNwXVm2bdsWAABw4AAAEGAEnWRUWYSNJlx4AAoNWREARAEAAMYwpZhShikJIYXQKCYhpBAyKSWllEoFIZWSSqkgpJJSKRmllFJLKYOQSmmlZBBSKamUAgDADhwAwA4shEJDVgIAeQAAhDEIMcaYcxIhpRhzzjmJkFKMOeecZIwx55xzTkrJGGPOOSeldM4555yTUjrnnHPOSSmdc845CKWUUjrnHIRSSikhhNBBKaWUDjoHnQAAoAIHAIAAG0U2JxgJKjRkJQCQCgBgcBzL0jRNE0XT1CRJ0zzP80xRNTVJ0jTP8zzRVFWe53miKIqmqao8z/NEURRNU1W5riiKpmmqquuSZVEURdNUVdeFaZqmqrquK8M0TVNVXdd1YduqqqquLMuwbdVUVdeVZeC6rivLsg1k13VlWbYFAIAnOAAAFdiwOsJJ0VhgoSErAYAMAADCGIMUQggphBBSCCGklEJIAADAgAMAQIAJZaDQkJUAQBQAAGCMpRhrbRijWGutiSNaa621llZrrbXWGmmntdbaaqy11lprrKXWWmuttdZaa6211lprLQBAd8IBQPfBBk2JxQEKDVkJAKQCAADGKOUchJJSqhBizDkpJaVUIcSYc1JSa61mjDkIKaWWWtCYYxBSaq21mlLnpKTWYmo1pc5JSa3F2GqupZSSWmst1dhLKaGl1mKtudZYSkotxVRbjjWVVlqLMcaac2sptRRbrbUG11KJKcYCADAbHAAgEmxYHeGkaCyw0JCVAEBIAABijFKMOecchBBCKJVSijHnHIQQQgilUkox5pxzEEIIoWSMMeecgxBCCCGUUjLGnHMQQgghhFJK55xzDkIIIYRQSumcc85BCCGEEFJJnXPOOQghhBBCKSWlzjkHIYQQQkglpRRCCCGEEEIIJZWUQgghhBBCCCWlklIIIYQQQgghpJJSSimEEEIIIYSSUkophVJKCCGEkEpKKaUQQgghhBBSSimlVEoIIYQQQkkppZRSCiGEEEIoAADgwAEAIMAIOsmosggbTbjwABQashIAiAIAQIhzzkmriVCMOWk9Uww6abV3yhnEIMVMOaQYpNo5yZhyEkNqIWROWok5pRJKjD3YXGMNAgAAEAQABJgAAgMEBaMQBAhjAACCEJkhEgqrYIFBGTQ4zAOAB4gIiQAgMUHR6sIF6GIAF+jCXQ4IQRAEQRAWDUABEuDACW7whDd4ghs4gY6ipA4EAAAAAMACAD4AABAKICKimauwuMDI0Njg6PD4ABEAAAAAAFIA+AAAQEKAiIhmrsLiAiNDY4Ojw+MDJAAAEEAAAAAAAAQQgICAAAAAAABAAAAAgIBPZ2dTAACAzQAAAAAAAOJBMTcCAAAAt2teQRw7M/bf4ePZzdPVys3Bta6Wfm9cUTsyLzIvOcvIJNPE+sk0sd4HAECExKKICACwWRErlpMQASBBkGQySZIkEWjbpvs/uffez/Pc3W0d6AYOHCgoyFZBVQE019pQc60N3YYNGykBgFV05olgoIgY2izNikySBHS/Itf99u3hqLNs1oJy0uzr/RlGzFa6GtbbCaH2AA0gS6NZDev1hEB7QACQpdH8DUBZRlEP33Vt7kolVVVVlXNm2WQsEAAlqTpxGvKh0iaRuSpEf8tSTUWqWF5ULpRRVRVKxkV1VVUiDZojp0YTTYRlZLKaZCOKRlSaRqsZkRUKQbu+lk1KIRGXKB/P4USJBkIameZSHlmneyJvKQ3b31qNNoWCFI+39lpqpeSEM51f8JJVdpy5O9SHd0dqNraD6gn1ta8TMxK3L7fsLnf01r2OVtFRz5JOaXSsdI+d5CPO1Luob7w2diQlnffKiEDAMTUkBNVSopKhhIUSL4F6S5Wrh9xqaPMJjQ5kFRs+inblY5NCcAOEOyRAKdrV94cVAgbgAv4UAFEDNXtKupS4lKqkqorRtqtYAQAkUZwh8g76PJHnKJDnQxMQFyBWpYpf+dFmxGxdRfLuc8dLuO109JeOEM8mglT9rvO2rid5FIdtdUyW6unnmbUKAlVaSRVsruJBt1MJDyGswowV2ep6h3ar4eBJTxEzE1aatpa2WydjYlpMYnOtYzOKG8uz+Sx8n+98Z0fLK/F3CuoiHC8PpWL/bHG8pitVsJJtq9IyJFjXvSXC0KAaqDe1RoIlD1C5iVRvqKO64zKkY0MCnmpu0+cRCjERgHqhCU7NZfg8QiMGgPqitMD96IpmSWJZVVVKVeVM2q4qQKhV3e8qQuuvR6Gq+VBUVEmrmtVukag8GxJInjyfvc8rGw/lfBMkhXhW5Z53Ctvi/S0OntOlJn15Vl+HGWVEL0wbFSnlURVpDAKE5hYmnJ/v556IkW1bO+ekvO6dbcenIYzTFqNzk8K685ljf8QqZma3Y9uDdnJFfkdmJr753lBfRXXrPhVvIz9ujDk0k0oxsuZxNXEfqBlTpONtGA80bMAaOnA9Il9KJDJUl0RAVNIdApoHaFQA/lqu988JiDkwUB5A/LU8bJ8TEHMAKA8gfn82ZzNdSixOVlVV2VVkkS4HZNa1V31GRL7km4loG6rCaiVFU7WajapKhGw1olX6yh3zzlFtqkJoEBVRRWlLokgimgb55upZbBJDx5p9hSJtAolu3NWto/pnBNQX7+7fkrhHQBXPFMU0JlSkJRCkfrfIzcNpESXQJJtUfag7EnfZVmQV86c2TFgyq9gl1cr7vbFGyv3vfHoXbp55Z08nqqryi8ioShpIw9UexsVYknzpwVVEFrQBFpHJqEjwVoS3muDCIFC0QMXRIAHeOh7Pv4ZmxIGB4ogGrePp/Dk0EE4FSmk4MyQ3DIFLJV2VJI2uV1VVsTLJzCoDAG5RZqKg91cJkUZKrNMm8R4LqpUs4npuKt8bgbJzY7mvBVkgwRUXrAnEVRVgzLJRn8Vo2++NlS7bvuYPgypnF2ytedVvuhQAWhR+tSCpgEQbUuTZXmq1AxLVFh3Tp+7jgrZBzrTHnUX8roQ1fSrdOGUtxrMt7FedrBd5GdSWS1qQrZwyVWWbZnOmScbkfcSFyiVjQQHMZotMs6xlEfAeFxYCiUwzvHEty8Ub3vqdrj+tAStooBSDDCRbv+Ple0vECmgopQAkn5u6olfiZGlWrHJVMedImgzIFS/y4ZIdKCnwbGoGTTWEWFxFzrhZdu1fiwI0iXSoTfzIDdbvd5FqkVBVYjq04YzJVE+f8nvzttWroe44lMhZJapIW1U8bFv52Rk5b38I6/qICiriH/RMn0kqUETh/qKeLBexsW2kjJfyNGcJHdNxbVhQZS2TZ0X2Nqgqu5uKALk4RlRCJMosoBH0YBMvAly4hAot4QnuRQ7GDXhT4apyAl7bPb9/1QEkiQAl4iagtnt5/tSRSBKR5oXCFZlyvRRdTxcLyhJruqpyVWamWZEMNJOJl/+9DhRVyIZM3R49RoqIfuI8QglEPtuIg6PcnNNMPSBSKYqdN6AhCs8wH/yZ4TmDIm0KkUrb2lTUQygAKoAHmeSC+iCA+qbkdDMA8gQIBPAoNsa7j972yyiObEy4+opKed7IyFqvKZWVfrFSNd7nb4u31Dj05II/6WpX5y+sd2LCcabu5xdxYUFbWMB9AiqWRHNhExmzgpy4WLhNy0BC4gJ+2R1P98tGDCpa8rkYuOwOp59hA2ZUANfZwOs2upJeYknXk6pyVbFi2bRpEFFm/nCf7IFWAJYRWLAy21a+69xFCX1HpTKMox1PoiSFtFMpCpAnolIK3BHG1YqM8iOjFU28JiieEThZTFbnNF+Tl5pu26gW1SB819NTsR1LmmaiVRUAwVSrQPCdQrqd756JZLW1OrP2BtNpTVN3MMul1bGJJ0pJmk4kWoJZme1k0AkS7a7OW5NcsSf0GtCRrzyAGFwL1AZZJVwsK11VBinnMVxJAwkGUQE+2R1vn8OCQqgAZlCEye54vS9JmTCDwtYHz+s04qpVVVVV5RiZSWcDZUX3U3FwAi2RqgaVQtN2kbpUfPvz16XNyCfJoo1FL2mXEUpz49J8I0XaggbZteEYgZB6Rmk2aIuqFEVi4okAREq9uEdF6bth31eCZvKLbPXbeKQIRBsg/itQly3L8LaOIxlzyh7GF7mZZDT1TIGEgFQRguS+IWoiuUY0SLzN3isUZfMGp+yvjUSCimqARWSVSk0IDAxxNRYSlnQtkCBIWAIGHtldT4+YVEAFjeuiILN7ut5iAQYVbUhyP+CBS40+ky6Wqio7V2VXsSqSQEfn26Xvzw4u/XQ2xPVIc5RoGo/o6iIbq5aWIfKs2ncuCC1BJU8kiYLq/y2DFE8UzaDVJgACoEUJyJNSFFvKO2nIk6girMIzuCip+ImWatDMMGLl4pi25Mq0Xl2PY7IpzabKbL5jDa2lElHKQmfLuDgmQ/7qQGabOol6cTVQeUsVLivRQH0HcetdQL4LJAkG1IanpIsnLqgsleyygEc0gwUCFh7ZPS7nSKig4mxsXRDZ3a+XJK6g0qOx9cHz2tsrqVKqKpJFF6uKNgnYfvh4VlcBUYGnpMBVJptpaGSf0hDWFc2kb/mIZlqhrBdBOLFzYledc9Q2iolQRIRoLHOqy357baTiKg252WmjU4xSQAJ16gHJSg8dRi2jJPvYa7q1b0yk+/CzKkPb1G7Qip3RsTlhOrb2zExvSzXipombwbLQVHJGVoJFQ4ZsocIKDBksMhiuEHSyycVdGRYSDWgVAgHqAhr+2D1dTsVAGVG7hxU8DgYeu6fLqSRULoGfw2w4CNgvKXGTmLJyVUVGOzu7yqQB+cqZb3Bjulq9rBdXq4RY5rXBQ1hHG5Hdj394usRtlNYNpe1XoEUBajLZnE9WG1QKUuQHELA6h2ejDIP4LSitosrBaCALIHbCgNlZdke2nvQwwnYtKapauY40MSHcVzhZjSZ1jNGWcbVw4UJLQGbgIhhUWGRYroyKUeFiLEHFRUYggc0GkgoWHtl9XLYAUS2rKAPOAhq71/OeNKstHW1AD9zru6JPVelVSlWO2bazSZMGfMxyoQstzelBkmcIUn73IlAVLNeQcmkWUlQ27oBCBaVdfD/UBIBSjzYAIC8365HFLRZgjRXuwDoM7dcr3c2W9GJRQhVInla8w1jdQ1ZnVU+aDswmXZUOdQNrKpucJJZGk6v+UKsclawFGkFOGJkkoQoYJAzEI6oENGRGvo9IUKTiskAFPtn9fh7ejgoqGQONHCK7H6elxypOOmgUZwL3pU+6uKS9ys60ads2bZqkCcCNHziBIcguddJ45xhxWgotROGhekPIT6WIghYFUi8ZJmsKPwFSjay5qRaVVpACECtNu9Jq6vzjSjE9Mg9NEACeNXRi5LRxjspLGJs0o5KRJQGtXRYqMjQqjQWsCiRU1AWkiowKXBUatAAL/tj9tfcVXDUAgw6Y7H6/Dm+oCgADgPtqUiMTFC+lbNsGAAAAQYA0AAAR9bHMDpi1NaFCMpUMRe82T0F+pVqkjRZVAIwOnaZ9I3U/U0AU1E4lBPQLAP5SIigrEoo8VQACgq+Cx195gNIohvYKo3Z6mYRihkzGAMOFAQ0qF0IA/tj9fep3iAoAA4DH7u+jfyArAAwAdjhxemKxWMk0TQMAAAAAbAAAgOa2l0cYYCWuOjaxxWyRNgKQR53jasBXKVBVWNntveMWe1QJBL98K4bwhKKoIqUxVKQdQIiDd6fRTJdeyz3oxF0wYAigYl0Antj9vZYnRAWAAUBi9/danpAVAAYAWyBbFydY2bZJAgAAADAAAgAQ8bXfXwskTaK8tcnaKKUgVNaDd4IftAVw37qbegCVCuSebYkjzXryQJUCzg5QyRioIJDIkACe2P1jK0+oCgADgMTuH2t5QlUAGABsAVSR4rJJmwAAAIAJmAAAQDxrAHlexYWl0DOSJAVqyQ2rOt5R0uCrCoCy6nKsA6kyloQEl4YFhsEFEhWe2P1jLU+oCgADgMTuH1u5Q1UAGAAYAOwiyjZpAwAAAAAMAACszoTADVAxoIYcMhYVdJqCkIGLi4YmAZ7Y/WMrd6gKAAOAxO4fa3lCVQAYABiAAQIATZI2AQAAAIAAAMAqIiEgkBEILqwMFzQDntj9Yyt3qAoAA4DF7l9b+UBVABgAAAAAAABJkjQAAABgADAAgApDJoCLECw0IAHe2P13lDdUBYABwGL3r628oSoALAAMAAAAgCZJGgAAADBsEADgQoNEk6GCSyDgIlDJAL7Y/Wsvd6gKAAOAxe5fe7lDVQAYAAAAAAAATdMmAAAAABgGACBBRaaBC4vLAoMBnrj9t+c3ZAWAAUDi9t+e35AVAAYAAAAAAEDTJmkAgEGbtmkCUMGiQjVoWBBQqWiQ0MjQkCEjkWAAvlf9a8tvqAoAA4C96l9b/kBVABgAAAA0NGZmZmZmZjRGcGzbdLYrkwSADwAsLAMADqyFWaOz3PW+y7wYXUc5wHswro8OY7xn3Ntt3wM+jM6xfW/tintN78v10dmz3s/e+dwYq+/0V9/02a7j9mDsC9bd3NL1o386Psp90Af6duheHboXw4Gj91tdx4dhOkMfhvksbIdFP8DBOrcHsHYBOFgcoDPQB4DD6AUAMAC4HQAAOAAsABcSmQqGCwkZCZkA2gUJmoUBCWpABQveV/235zdUBYABQF/1354/UBUABgAABDGYmZmZmZmZmaHtSNrRNkkAwADAdQCABewBwIEXwNpuOhjHLYDtdBs6Bnidvc+N13v9XsO62XUYeM0os9Zdt7NMZ43x5RdrfNidu2PXOzpOv/voh/7aYXRunfsY0+mOcxjnzpzpYAig97H6xhAH6HYO3TCYPTiM4VjbyQwcBrgFfYFjHHQHAHBwBwCAtQAWANBBB8ACBgCgAwAGLLAMoOIKXAgBBBUZCyqKQ4PGwiW4AE9nZ1MAAICFAQAAAAAA4kExNwMAAACpPLOmF6LQr6bJqMyrycukxK3NodKvqMvInsPNHmj9t+UPZAGABcCf9d+WP5AFABYAAAAIzszMzMzMCAqSpm2bjsw0DbAAC8AAADcwoEN1wNA5LKMz8DIHDka3ZjkLBzNwsFALULmx9hyrg96X3cE7NrN71bsOQPcaGNzZfl2PA27NAvO+OPDxnhvoA6CD5SxshwPQF6sDAAAGYHQAAIbhACxdBwYADIAMGgIyMi4yCUICieDiMgYBKo0KXDIu3lf9t+c3VAWAAUBf9d+eP1AVAAYAAICZmZmZmZkRz8yYtGm6yjbpAAA6gAWAWwAH0KGjAwyLQcfCoDD6cnQOs2OcXR90HZ2ZPgfXt4epObu2j84yfbbfcb1v345zBnYwHw5X1aH3WcNnob+GrZqOg+18mK7ru/fqurE6WMZ8dB3L7TLT97WsdR0WLIv1YY1jsdABva8bgLGWvmCg2+sWlgOOAbZjYAcsGHQMdOAAAGA6AEAHgA4AMACQGDDg4hK4kJFJNGQMKkgsNFAtMnA1AB5o/bflD2QBgAVAoPXflj+QBQAWAAAAwZmZmZmZmRndpmmaNG3SpAHAcQBshwUAwIIF4DqAhRF0AGd1HXQDXgb2ls7a3r06n/mAc71zi10ZON2wfYaluzEY7Nx1sDCn156ue+Glhu12+gHonF0+zo5zXedwwOIWjKFzsOhmF9sBL87ABzdggA6wALDOAOhYgA4MAEAHAAtAB4ALSaNhgMVFgKFCqHAZQKggI2PhIgEeaP235Q9kAYAFQKD1rz1/oCoADAAAANAQnJmZmZmZ0UmStmmSpm0bAAcAHaAzjhsssLi7fnoR+nBw6Og6BnTA289Ys7iFDocha6rTiZvzwW7v4G6g17jV+2Lq0o8+zOmdXTpnvBz9MOf0Y6d7AQDAYg9D1+8M6OAAHUsHCsACAHSHtRwAgEF3xsBxABgAAIADgowLCy4WF4kGAasio1pcyGgsXAjI3lf9t+c3VAWAAUBf9d+e31AVAAYAAADBmZmZmZmZ0UdDwzZN06YdSQKgAywWYIAOOoClA7A6AN1yzrJ719EPduDGxwDbb23vY3be5dK70+fltR/Amt0bc5x5pxehdnRwTE+3Zj5uMrhhP4al9/L5rL7l8M5MunR2Z0bfrgC6eTFn3HZ30zvAFPbQhzOd/gIAprOgAy996Dpw0K0Ad9gbANABLAOgY+kCAB2O7QAWwAC3AIYDBDINmQtGA7epgwckjGoeDAkkgYwBHmj9t+cPZAWAAUCg9d+WP5AVAAYAAADMzMzMzIzgjKBpkiRpMpM0wQFwAAALOoAOCweg652+MOj66GcAFiwxnYMZAGzfBfrpo4NxYDtqB5mZK68b2+mDO5hyDKYvHf1MZ8Cyxszs7TvnxYEyC2sHhcM5lgFw8PbOYeDzYQYAnAN0mA43gNcAYAAAWADKQQfgAIALGhKBBFeFikGCgaoJKtBoV0bjgsQF3lf9t+cPVAWAAUBf9d+e31AVAAYAAKAxMzMzMzMzM6OhEUnbJs1omgAdAABY6MAAGAAA0PGCjmHhAAMHNwCA90V3dmZmLFznAPgMrzt2fM7dndcwZo9LYVxn9Jq+tRc6ztnep89Nt33c2LdevS+9v+g6e0x3tvscnJtice8eMOBlnaUTZ811quOsxejc0Om4u/sYBqztZ+g46AuAABavzgIsdNjRAV0HAFgAFqDjAIYFAADGYQ8AEhUIAwML3AoM2r0sDWSVDFwSMpkGHmj9t+UPZAWAAUCg9d+WP5AFABYAAAANwZmZmZmZGcExaZsmHUmbNAALAA5wAAAAdADAAdZye2fdjn641Q/6jA+AnYPhhjN3lvXhYD7eMxiL42C8Ov3G3g5779I/+hqAc+DFYtFvddCt13WwzsCyijlH7yzTAXP3WQfMLcBwcEZHMGwfAAAdwOA4CwALoOMAFgBYoAMIICRYMFAluFQgCBYYyFgqGQYkFxLI3lf9t+c3VAWAAUBf9d+e31AVAAYAAACNmZmZmZmZGY0RpGnT0THTNA4AcBYAAHQAB/26DgAMPlfzwdxrONiBdQ6mWwiMBel7bof+eq3PuI5jdo0F9Oyhb/8M6JzDdaZn0wsXm+t9TjeuutHnpt979/bXnM9ggb1V+u0tczqKfuwynXNXwPTTLToOYBx6NwcdjgMdDO4YHDrYPYbhAEDvYFkACzrOHswBOAcGFgCgA4ABAB0XBq4GSSZcSBowMNuA1CS4BgMEhAQX3lf9t+cPVAWAAUBf9d+e31AVAAYAACCoMTMzMzMzozEzgiRJmizaJgkMAEAHABgAcAsYh4VDpzsAwp7Vb4DFgukfywHr7Vy6wWCKMYejz6x5bTcslPno99ZN7ei6juWj67+zZj9dz+hHZ+/OVB+co5RLd/2t3u0d2+9mYSxMp1tO171n3axdDjPotZjFdZ/Tx6EOYAMdiwOwsOgdAB27px9YLAuODgCDAwAwHQBsB2A5AAAwDBwAEjIWLhcuBgGawOJCYwS4FgkkCwseaP235w9kAYAFQKD135Y/kAUAFgAAAGBmZmZmZkZjTJOmmV22aQAAOjigo6Oz3OAshwNnr2OXZW5gu94XwMBh+l3fMYKF7Rgw1PRxcKYz/QZ2rWNmbkrvaw3gztpzOswe4zBj9Zsbyx2mM+gAW+wAcOgAAJ1bHEC3WMCAAcwCBwAWwMLAHWAPAywAAOiAcsHFIgkgAlwDLhoZMhYaC2gaMiQkJN5X/bfnD1QFgAFAX/Xfnj9QFQAGAACA0ZiZmZmZGfHMjG7TtknbNk0AWB0AGAAWGABAh4E5wHHoxuC4G/DBzjG92G5Kvy1d190AdvXPdnN0DsN9MB/2bqi5sGuu6y/g1No9Mzg14m4tPXAfPnPOHvP27Vw2wIGZPbCg1y1duaFDD8zxscwwlgEcHMCOgT10OH0ZDrAOR7qGzkKHAXA6ADAAYAA4AABAZwAAABYAAAc4ADRwLagCLjSCDAkELndgYCAykAEeaP235Q9kAYAFQKD1354/kAUAFgAAgJmZmZmZGcGZoU2aNklHkjQYAADQARYAYIEDMAD6MeiAsdDBDMAZ7MFYwNJvANed3s8cLJZlMHA6NR+8Ab2jg/cW/eAY17eD1XVm9bu1MOwZ3ehjsGCcA1w3p/vQAcAybs0B4LpPB/A6rAOAA9bCsdABCwADOgAGFgDQB8ACboACSKgBMgkqKg0WLgNc3EDgLpBpcDEsAN5X/bfnD1QFgAFAX/Xfnj9QFQAGAAAAwZmZmZmZmZmZMWnTdLFoExYAYAEAoN9xAHcAAG4Ne3KgA8sKuO6cvQ5ZFjprMnrQd/S1TD9rjH6O6d5au3aV9HvN2E7cWwa8c4w+To3XbN+J/ej6mPWJ7Tq6PdbdHYZ90Xcdbj9nXrfYsbNjeC2DAfotZ9c43Mwxo489MA4GpwMGWLu4wc0MAAvoAABAB+AWwIAFAMAZAAAAXgAM6AYAwECGRMKCjISqQXVBopGhgYrRQIVFUwEeaP235Q9kAYAFQKD1354/kBUABgAAAA3MzMzMzMyMIG2SNO1omiQAwIEDdwA4Fp1igRsLB8AYuA4YAOgGBy84MLjTMXw46ui7nT4vt/QZgOsHBjer0NddX8cNrH5nr0NfQKx0WB3A7WI4HAugwwIdcOyygMHZA3TQAbBY9DMdFg44sBgdLA4ACwCgAwUuaC7IBpAlAlyoNGi4BCoClQuNBd5X/beXN1QFgAFAX/Xfnt9QFQAGAAAgCMGZmZmZmZmZEdRJmnaZZZIAFmBg6GA5jPUauA6AWwavxaAD2NXh9PHxjs8Zvfjw6Z21o4xuMxbO7HXpXP/uMKz1f9gR/b3t6331631m+yxm7XZ9+dk+a+7UV3d3gXUfvAPA0N3t9Q7DcTN7urW90NFxdGZNNxgA4PYoYLiuuw4D3XbdWmYBCzqAzmI4cDMAAACGAx0ABgDQAUA3AJ1u4QDoAAAVsoo2YEHl0iAsGBhIGYugYiABWSAhAR5o/bflD2QBgAVAoPXflj+QBQAWAAAAQY2ZmZmZmZnRIGmTtkkzkyY6AADAwWIx6xYDAOg7WHQOjAEs/boz09EBq7MAnA4606GP69u7OWe62513l3N7A3voh7X6Lup1i1H97RT07eiOjj706cvqZvBZAGacDmPgsHd4AcBicCwLsDcd6EYHAIwFDgfGQgeAATgc5gDAAFgWB4CVcDGwgMVFdkE2QEZgqKDRSKCywAAeaP3ryB+oAgALgEDrvy1/IAsALAAAABCcmZmZmZkR67ZtmrSZM0kAAAOgAxgAAAvo5gMwugGHzhh6pwNYuPlgTWB6x+h6NyP3MRhe/Tod29mlV4d5WYxMXzM42TOH3tXeQR/SoWOMbvSxuBvALRgdjAO6gT04hwV0AzqwL4MO5oBuLLAdAF4wOGCho8ICYACgA4aEC5oBmQQJGeQBqoAMFRoqSQWBBhneV/235w9UBYABQF/1354/UBUABgAAAMzMzMzMzMwICo6GSZp2OdMmHDgWeIHeAeD0D4ZdAOzIwQ2fDmOxXUfnwAW8BLfGDD7D7IFuz40evV9nb3Vrpg/d0o/f6R3nGPbT77Xzmr33XO8zHaTe018dfWbdDe5W73B9jizGfu7AroH56O4wwEGfWxvXYQB0GBynn6EPLB1DB90sL7sAAB0s3MIOvOigAwMA4AyAdQAAoAMAC+gIyGBQQaoYQAcPqLIGNSA3VFQVSGgMJN5X/bfnD1QFgAFAX/Xfnt9QFQAGAACAmZmZmZmZmdEYQd00TdPM2SQA6GBYAAbGAXoHcwBwAB0ADIvrx3YAlrk5HRwYnet0uJlxdssMwFFj6Wcd8XbpwH6srT660Ylaru+aO66fjn3x7q5umO7odPZzBx26Pgd0M2Tv43NuriyHtYWDMwYda5jb7vYYdKA74zDOFANAZ+kYoBY6OHQ6sLAsANBhAYDpgNABHQAWAMYBAHQAGJAYuFAHGlgI1Bss3AsyDBIkErQAHmj9a88fqAIAC4BA678tfyALACwAAACCgjMzMzMzMxqCJE2btm3btAnAAQDAYAAAAAsYs6ADAFyn08FxzmDRBwsW4Mr0vnAM7ILeB/1l1twxC8bgzs4O0Acdpq/OMRaDw+KAAwAG8O7NsEDH6Ia+AEBnsGABDtZ14JwBHGCNgQMAMADDHfgAgAECDAkJGQ2XBg3UBJkKhAVJgwaZigTeV/235w9UBYABQF/1354/UBUABgAAAMzMzMzMzIzGjAZt2yadbZLGHgdgHQDAAYDtgJmuH27RuwIK9APHWVzHYB3WmtEdR++2u3C8IDO7Z5y1vbtdcIO52uNzZ/b6uRfbSZ+OszfG9Dkp2xngPutjt1Pdst3ZPn0BDGRe/UaHT+czHDj6Z+5gAFZ3MxwvgD1uwHYA4Bgxu4DOWDC9A8AsnQOgA8AsYACw0A0FAMBhsTTgUgmQ0QSICiwslcGqoGHAFQDeV/235w9UBYABQF/1354/UBUABgAAgJmZmZmZmZmZGQ3TNsmYTdIAwAIACxiABYsFcA5jDmPAAQOYsQC3Qwfbj119wLrBsudYTi9m9wWfY7vpZztldkbHovPKfPp6nT5uOvp5eWWuvFjYmfI6HXscDnt7Hfq71qw+032667dj3BgGdJbDx+EA29fRj8EYYwuABYNjw87RTQd0oAMGDgBsOQAHAGsNC2DAgRkAADoAALBABwADAAagQAMLCxerYg9UASrDhaqqBhlZAhcJT2dnUwAEAJ4BAAAAAADiQTE3BAAAAOLMIVoErqfdlh5o/bflD2QFgAFAoPXflj+QBQAWAAAAwRGcmZmZmZkZmjZJmiSzScMBsABwABiwDMCB2WO4gw5Ht1gc5uCwGKzVsYDuvVm76A6fAXden9Lh9mUw70zHwvQOVtf3sx/jbNehj7OAU25chz3o3UJfDNayZqADDOgDnQ6WrrNwA4CuzzrAAcDsmAHgMAAA6AAdADDgLAAMADoUIECScIFFcoGQkZHJILmQUUFFRrZgAR5o/bfnD2QBgAVAoPXflj+QBQAWAAAAwRGcmZmZmREcQdMmTZN2NGkDGAA6HIAxAACAdQCXFwxgFwsdfcDqhwP4oLNrnXNHrFqD1aGm73A6OnDoALI4H8vHLNzpjuEDo3d3/Y6lYy1AH9j5uGMput7twtCBZQFn+gKoBej6MfB2oDMsDgD0BTpgFwDQAUsHDEABMoNLIIMKS8BCg2ZxQWKxwIKMRLUAfif9t5c3VAWAAcCd9N9e3lAVAAYAADCYmZmZmZmZGQ1BmqZjpk3SBjAALAAA0NlZ0A8w7CzmOqCvscaiXwe2nz5r1lizAN11a/TTr5vFdbOdq/HpnH4w5VhY02/fvT4LzMbODt3Ymf7BdYO5dbM7jjpqrsPO2dlZrL76p18/3enzeS36TRndzl736ae7DuwAm276po6pG8yCfgBMRz/9LED/TI0djtkdcAVAcDB9B5ilH64DxmKBHQAYDAAAB1wHqx84YKDRoC1kzWCBi0UmuWid0DRF6koYvBnAyAAOAAAAAAAAAAAAAAAAAAAAAAAAAAAAAAAAAAAAAAAAAAAAAAAAAAAAAAAAAAAAAAAAAAAAAAAAAAAAAAAAAAAAAAAAAAAAAAAAAAAAAAAAAAAAAAAAAAAAAAAAAAAAAAAAAAAAAAAAAAAAAAAAAAAAAAAAAAAAAAAAAAAAAAAAAAAAAAAAAAAAAAAAAAAAAAAAAAAAAAA=",
"D2": "data:audio/ogg;base64,T2dnUwACAAAAAAAAAACRDB83AAAAAHDl/fwBHgF2b3JiaXMAAAAAAkSsAAAA+gAAf7sAAAB9AADJAU9nZ1MAAAAAAAAAAAAAkQwfNwEAAAAIbQ6SDzv/////////////////fQN2b3JiaXMrAAAAWGlwaC5PcmcgbGliVm9yYmlzIEkgMjAxMjAyMDMgKE9tbmlwcmVzZW50KQAAAAABBXZvcmJpcyFCQ1YBAAABABRjVilmmVKSW4oZc5gxZxlj1FqKJYQUQiilc1Zbqym1mlrKucWcc86VYlIpRZlSUFuKGWNSKQYZUxJbaSGEFEIHoXMSW2mtpdhaajm2nHOtlVJOKaQYU4hK6JhSTCmkGFOKSuicc9A55pxTjEoINZVaU8kxhZRbSyl0TkIHqYTOUkuxdJBKByV0UDprOZUSUymdY1ZCarmlHFPKraaYc4yB0JBVAAABAMBAEBqyCgBQAAAQhqEoigKEhqwCADIAAATgKI7iKJIiOZJjORYQGrIKAAACABAAAMBwFEmRFMvRHE3SLM3SPFOWZVmWZVmWZVmWXdd1XSA0ZBUAAAEAQCgHGcUYEISUshIIDVkFACAAAACCKMMQA0JDVgEAAAEACFEeIeaho9577xFyHiHmHYPee+8htF456qGk3nvvvfcee++5995775FhXiHnoZPee+8RYhwZxZly3nvvIaScMeidg9577733nnPuOdfee++do95B6anU3nvvlZNeMemdo1577yXVHkLqpaTee++9995777333nvvvfeee++99957763n3mrvvffee++9995777333nvvvffee++9995774HQkFUAABAAAGEYNohxx6T32nthmCeGaeek95575ahnDHoKsfeee++9195777333nsgNGQVAAAIAAAhhBBSSCGFFFJIIYYYYsghhxyCCCqppKKKKqqooooqqiyjjDLKKJOMMsoso4466qjDzkIKKaTSSguttFRbby3VHoQQQgghhBBCCCGEEL73HggNWQUAgAAAMMYYY4xBCCGEEEJIKaWUYoopppgCQkNWAQCAAAACAAAALEmTNEdzPMdzPMdTPEd0REd0REeUREm0RE30RFE0RVW0Rd3UTd3UTV3VTdu1VVu2ZV3XXV3XZV3WZV3XdV3XdV3XdV3XdV23gdCQVQAACAAAYZBBBhmEEEJIIYWUUooxxhhzzjkgNGQVAAAIACAAAABAcRRHcRzJkSTJsizN8izPEjVTMzVTczVXc0VXdU3XdFXXdU3XdE1XdFXXdV1XdVXXdV3XdV3XNF3XdV3TdV3XdV3XdV3XdV0XCA1ZBQBIAADoOI7jOI7jOI7jOI4kAaEhqwAAGQAAAQAoiuI4juM4kiRJlqVZmuVZoiZqoqiKrukCoSGrAABAAAABAAAAAAAolqIpmqRpmqZZmqZpmqZpmqZpmqZpmqZpmqZpmqZpmqZpmqZpmqZpmqZpmqZpmqZpmqZpmqZpmqZpGhAasgoAkAAAUHEcx3Ecx5EcyZEcRwJCQ1YBADIAAAIAUAxHcRxHkizJkjTLsjRN80RRdE3VNF3TBEJDVgEAgAAAAgAAAAAAUCxJkzRN0zRJkzRJkzRN0zRH0zRN0zRN0zRN0zRN0zRN0zRN0zRN0zRN0zRN0zRN0zRN0yzLsizLsiwgNGQlABAFAAApq632YByBKJNWc2gQZRJz0RVDylHsKVIIKYi5RUwhBa22ijnFoMXaOYaQk9ZD6JRiEAKhISsEgNAMAIMjAZKmAZKmAQAAAAAAAIDkeYAnioDmiQAAAAAAAAAgeR6giR7giSIAAAAAAAAAAAAAAAAAAAAAAAAAAAAAAAAAAAAAAAAAAAAAAAAAAAAAAAAAAAAAAAAAAAAAAAAAAAAAAAAAAAAAAAAAAJLnAZ4pAp4oAgAAAAAAAIBmioAomoBomgAAAAAAAACgiSLgmSIgmiYAAAAAAAAAAAAAAAAAAAAAAAAAAAAAAAAAAAAAAAAAAAAAAAAAAAAAAAAAAAAAAAAAAAAAAAAAAAAAAAAAAAAAAAAAAJLnAZ4oAp5oAgAAAAAAAIAmioBomoAnmgAAAAAAAACgiSYgmiYgmiIAAAAAAAAAAAAAAAAAAAAAAAAAAAAAAAAAAAAAAAAAAAAAAAAAAAAAAAAAAAAAAAAAAAAAAAAAAAAAAAAAAAAAAAAAAAAAAAAAAAAAAAAAAAAAAAAAAAAAAAAAAAAAAAAAAAAAAAAAAAAAAAAAAAAAAAAAAAAAAAAAAAAAAAAAAAAAAAAAAAAAAAAAAAAAAAAAAAAAAAAAAAAAAAAAAAAAAAAAAAAAAAAAAAAAAAAAAAAAAAAAAAAAAAAAAAAAAAAAAAAAAAAAAAAAAAAAAAAAAAAAAAAAAAAAAAAAAAAAAAAAAAAAAAAAAAAAAAAAAAAAAAAAAAAAAAAAAAAAAAAAAAAAAAAAAAAAAAAAAAAAAAAAAAAAAAAAAAAAAAAAAAAAAAAAAAAAAAAAAAAAAAAAAAAAAAAAAAAAAAAAAAAAAAAAAAAAAAAAAAAAAAAAAAAAAAAAAAAAAAAAAAAAAAAAAAAAAAAAAAAAAAAAAAAAAAAAAAAAAAAAAAAAAAAAAAAAAAAAAAAAAAAAAAAAAAAAAAAAAAAAAAAAAAAAAAAAAAAAAAAAAAAAAAAAAAAAAAAAAAAAAAAAAAAAAAAAAAAAAAAAAAAAAAAAAAAAAAAAAAAAAAAAAAAAAAAAAAAAAAAAAAAAAAAAAAAAAAAAAAAAAAAAAAAAAAAAAAAAAAAAAAAAAAAAAAAAAAAAAAAAAAAAAAAAAAAAAAAAAAAAAAAAAAAAAAAAAAAAAAAAAAAAAAAAAAAAAAAAAAAAAAAAAAAAAAAAAAAAAAAAAAAAAAAAAAAAAAAAAAAAAAAAAAAAAAAAAAAAAIAAAIAABwCAAAuh0JAVAUCcAIDBcSwLAAAcSdI0AABwJEnTAADA0jRRBAAATdNEEQAAAAAAAAAAAAAAAAAAAAAAAAAAAAAAAAAAAAAAAAAAAAAAAAAAAAAAAAAAAAAAAAAAAAAAAAAAAAAAAAAAAABAAADAgAMAQIAJZaDQkJUAQBQAgEFxNA04jqYBR9I0YGmeB/A8gCgCTBGgqgBAAABAgQMAQIANmhKLAxQashIAiAIAMDiKZWmaKJIkTfM0USRJmuZ5okjTPM/zTBOe53mmCVEURdOEKIqiacI0TVNVgWmqqgAAgAIHAIAAGzQlFgcoNGQlABASAGBwHMvyPFH0PFE0TVVlWZrmeaIoiqapqq7LkjTN80RRFE1TVV2Xpmma54miKJqmqrouNM3zRNE0VVVVXReeJ4qmaZqq6rquC88TRdM0TVV1XdeFKIqiaZqmqrquLANRNE3TVFXXlWUgiqapqq4ry7IMRNE0VdV1XVmWgWmqqqq6rizbNkBVVdV1Zdm2AarqurIsy7YNUFXXlWVZtm2A67qyLNu2bQNwXVm2bdsWAABw4AAAEGAEnWRUWYSNJlx4AAoNWREARAEAAMYwpZhShikJIYXQKCYhpBAyKSWllEoFIZWSSqkgpJJSKRmllFJLKYOQSmmlZBBSKamUAgDADhwAwA4shEJDVgIAeQAAhDEIMcaYcxIhpRhzzjmJkFKMOeecZIwx55xzTkrJGGPOOSeldM4555yTUjrnnHPOSSmdc845CKWUUjrnHIRSSikhhNBBKaWUDjoHnQAAoAIHAIAAG0U2JxgJKjRkJQCQCgBgcBzL0jRNE0XT1CRJ0zzP80xRNTVJ0jTP8zzRVFWe53miKIqmqao8z/NEURRNU1W5riiKpmmqquuSZVEURdNUVdeFaZqmqrquK8M0TVNVXdd1YduqqqquLMuwbdVUVdeVZeC6rivLsg1k13VlWbYFAIAnOAAAFdiwOsJJ0VhgoSErAYAMAADCGIMUQggphBBSCCGklEJIAADAgAMAQIAJZaDQkJUAQBQAAGCMpRhrbRijWGutiSNaa621llZrrbXWGmmntdbaaqy11lprrKXWWmuttdZaa6211lprLQBAd8IBQPfBBk2JxQEKDVkJAKQCAADGKOUchJJSqhBizDkpJaVUIcSYc1JSa61mjDkIKaWWWtCYYxBSaq21mlLnpKTWYmo1pc5JSa3F2GqupZSSWmst1dhLKaGl1mKtudZYSkotxVRbjjWVVlqLMcaac2sptRRbrbUG11KJKcYCADAbHAAgEmxYHeGkaCyw0JCVAEBIAABijFKMOecchBBCKJVSijHnHIQQQgilUkox5pxzEEIIoWSMMeecgxBCCCGUUjLGnHMQQgghhFJK55xzDkIIIYRQSumcc85BCCGEEFJJnXPOOQghhBBCKSWlzjkHIYQQQkglpRRCCCGEEEIIJZWUQgghhBBCCCWlklIIIYQQQgghpJJSSimEEEIIIYSSUkophVJKCCGEkEpKKaUQQgghhBBSSimlVEoIIYQQQkkppZRSCiGEEEIoAADgwAEAIMAIOsmosggbTbjwABQashIAiAIAQIhzzkmriVCMOWk9Uww6abV3yhnEIMVMOaQYpNo5yZhyEkNqIWROWok5pRJKjD3YXGMNAgAAEAQABJgAAgMEBaMQBAhjAACCEJkhEgqrYIFBGTQ4zAOAB4gIiQAgMUHR6sIF6GIAF+jCXQ4IQRAEQRAWDUABEuDACW7whDd4ghs4gY6ipA4EAAAAAMACAD4AABAKICKimauwuMDI0Njg6PD4ABEAAAAAAFIA+AAAQEKAiIhmrsLiAiNDY4Ojw+MDJAAAEEAAAAAAAAQQgICAAAAAAABAAAAAgIBPZ2dTAACA1QAAAAAAAJEMHzcCAAAAwe8Ssx1AO/Hr38zTzMrI18DMzKyKhWtdVDw1MzIuMM2r0iTTVPlkmir/AQAUKhZFRACAzYqgWE5CBIBIEDKZTCaTJEkEaNum2Ww2m7ZEfKi11lrVf+UDwU1oK37/51oFbhk02dpIk62NfAAArGKZRQKALWIlAgQAILBUbJOIJBNN0xTcf9m92fnhw3uL/fZahVDmPlLwy5tuevwZALoaVtsZkXIDDaC6EZrVsN5OiI0bKABVHo2IGkBZKhtGftdckhpxSVVVVWVn0zlHkogAqIqIRLPZ77+T+zFQWbs6oqhaUUZFjapFWVRVkFRWV1SNHC0N1zNCNNpWjrQJolGqoSmPRjuamtWINpVKM1Rl0tCkIUR1XUk1XGkwnDrvIDfsie1pQyvtEFDtrNWiCATeSKMvvzS0tZ45JqJ3hmPcozzVRn3xoSNhj2Qh8/nzNK3i8tTzzn6xkbbTO3sJ73nZqXd8mbM2i+S71ImiemPN9JGUlPCQrfTSI6qFJkC6AVwMMhVZQ5AMIBMMBFWGegEeirb16xICAwMipEakS9FueB+SGAYQQZqQ3DA4kppNSZxeSklVlVQVq6KrGAEAxHaVdsuiToPivfMTkkClmTwLVENEI5bpJBhixynhiUPPOPux0gL1SEBOG7mUaQHQUJHTL60V/ebf6Su7na+uaaKnoU7W/c7ZvJQnb57tfWe40yr1Xu8UvR1TL3di6vTkhs3WNlv+tL2ftiy8F7MxseUrI626RKc7v+r7YZdWPdmYrsqeX+wyD1tTl6iovTvNrLQ8lDCIJtknaKzFDR23bcjFaxhorJZZyVJHlqWF4JLRSZHkwnDBZqO5b64Efmruw3uzhQgBuBikCVLNQ/1cbGHiCJhYACQ3DLqkRk8lFotL16WKVaVUVc5m0QEA2LTxO0WpT966O7tc9SQqjcSjHalUq1Kg2Tg7feXrxdjffG5XLyc9k5i4QYrORAIe7VRVZm0IkCIlz476MtmqKkg1qkpQ+6bye2ryeHtUO81AEe5j/8cAIeQJdZo3jtvru7THWeoltVrMo+W0bmdNbfOiNdJ0MuraWKuVZvhsZdTXF9HTC9ASR4l9BCoNsvGrAoJFQCcZmGaWDAkut+eqKm69pBprIRlArcCstGAlAL5KHraPLQRmugJRWo4BVsn19jElE0YEojocEOIbhoW6SldJSkxPqqoqlyvTdo4RAMBFBjoEYVt/LreuTEhUI0JIdHy7B/22+iDaSCpK21qL8NqpFV1AviDuVyx2ojOZDfuR27OtnE1z1yWnmyeBFKhKUbgdN2gyya/ojI1PzshqMn45XV8jTP5rR072NY9Js7vrThxHJidt2nf7etmfdkxF9NMmtmmuh/6LILW1GnTRYAVXcZAGCSoYieoiQ0JuSzOAdFuDoOH9uKBBAh47ns5fCUA4ABQbkIwVL9eP1oQZAFEcQHLD0OFS6bKUxGkmVVVVVY60TZIFAOp2zNTkQzD9uhARjUXI5qPZRQhtJRXh7pOb1yhjdG5W8iAVwcNa7xPvrvotDUIjGxVweFtS9zH0g7xvy6A+VywiALSTMqR7DWlFVVGAEMm3w31WuhOr2Ipz7cgprd9rO6bPaKvEauS1ne6iJ2VcuexLCEUbeeaPzly3WV8lxadcOWIlk6w+g6OSK10MBggk3oJkkNEKVGBKplHRWKpMERXvvICRQQa+6l3On8MSiAMQr1JAcvU7X36GYcQBmFICPHDT05RKEq/0qnK5YtG2aZIkUNSZPTeOOyBTsRV9i4gSYWWSfTKCLEXo6ZYKgOQpVve7qZXcrtmAUo3yKAqnHrly1m+yH/fbfJueTnMaMbmxjvcEiOVXFUYUCNpUIQ9BAWgBWO7tX3C1iYCC+152TDDCPUFye4N1rlAZtmV3Hbdv3yLf5O1prNaTp7pKULHK8qWXutykiS0cXWBxkemcSi40Ug5ZwJCMSjaWa0CJqRreGGUe290fPzkBcQIwD1IuCmK7x/N7KMIKEYgCcBPwwGvviKuUdMVSVa5yJsmKJAlEH7vzhwQI3hmjHFUyCpmKfrrML2il5BcSjRCIRhpZH+ae61jobXogQDRDA9WUiO9UIL1BW6FSQNyHjhC9ho/RCesWZRj3+zoR5PQOt2oGnqgoFOotYscsqDaMtioR9Z0S3tjk1ttB1ya1s935T15bqWp+LJa2AX08PJEb3qvIQs+Fdl0Qrpw1yFgZi5+lg1nc2qxEVCyLlciqPDAyXtmtTx/DACYEUPhcGFx2x+O+NWINQGEDrkvX1UhKpTilylVVlXNVmYA0nv/NVKAUEULugmrIkV+2EiJTInqt2j7FQ+SZVKUNcx5DO6VBpSJKsnLgM+shSlpVVSk0no3thCIiMyawZpwV559Hlt1oLzDnHV2CVbbmU2+Mt4ny7becrfOGp7DeKYCHCZPaQgUjTCW5aatIs8kTGVpgwbs0VBpWhrZQvgNUNI6NIWlBY+jMWOCStjWG0TSgVqAD1zw3LajICIJxUQFe2V2v962ByHgA2K4EJrvL+b4MEDABuC4AXq/TtJd4T1eqqipXJG2aJAlYOL/8hVuqu6AFuooxoyVxPn5iduViFp9kLm0iFhfhoSLfZQiCVrVEpaSKpBhxMhmfA5QHREojot0ikPkTxyY0GktoQ8feaRpRuc+3NlrpfrLd9aAC4gl4IUIgSohpthns06pLqySqIGX2qTAf45cD1Uru0IJtxhZ6Eu0WsGKbZjCfpCp7elLUQC+wqNX7RiKSxzc3Mt+5b9NOg0yQoUJCY0AaNAtIGIIKXLIAGf7YXfdbKCKMiNbYumBSu5+eqRBLFACOiOrz0lMvcac0q6oYq6Jplm0T0H3vtXVk1UyoUqqiBcgpRI503ejKCJUmaddprqYAwUM1s+Pmja+YcKuHIGa4ioZqfqENsN4Tf3r1l27pOeZcKCBpUy9qJs6r6FUAVIrgGYA7ixiGdQntUKBCK/HwUHGEqC6JYqyR3yhhpcZIyJWea1wLIhpE1tjTW+TKHcLAomkUNRoakUFGkwTtJlJ1kVhoJFDJIF8gAP7YPV1OqaESJraG6dIFkd3z7ZQLqGSm1qA7EHi9NPWTpJeeVFUVWWbR5SJJwLHmVER3NREhHollPgiZKpYvLFYpo5CxvSxoo4F8FxkpUKlW+c2zZnshUNEGem4AsgE0CqhWUbIyddrK043J2RCBp1D1CAVunD5m2LDtAXqzeTRTKgC+mnlyCPWzHKL+8PInZ+vFyGpBjJuyncr78njqkNz3OGarA5JqMbCNBxoBmSohXWSkjAQWpAoiplBBVwaWC9dS0bC4XNWAAZKgAZ7Z/byuq4DaNmEPACK7j8tWAdVmxhh0wGt0/YinxHpVVWVHOhfLpk3A7s/HCvUB1u17xCWEpAlpVKqdJCpaTZTKd6XioX6iqBK+5j/MhgcAzLePF9DVANolhbRDlJDwrKJIANqPAgJJtQpI5dVRPrTzw+McKk67yqEU8CsKrXYjCqESxeRqK1bc0i319vMzHV1bI7OSZbUJXFF6mTSGWdypx0naNgk3IYu28EDDVQXJ0mBg6UICWYUE8lggudAQN0JCVLDSimUxDCpQBf7YfZ7XLKoaHWsx3Rhcdu9va2dVg4ox4IJgT7yfqlxVVaRt2qTtHG0A+kc+fz236DjDnOLz7S4f13Z+1hKVUgFR8U4ViLbxCIhYgqYlpWhFVbwz+3R5319ErBg/3c48FrIq7i31Jh5lzc6z2iq2l1hhOhHV1lm3r/PWu0PzlJY7RrnGfVJHve7D23VySEHWVGW2kbBQUVUyDSoaDQmXy6jgsmAhuAQZFolwMQD+2P04TSurWswoA84GHrsfpym7qk1HGXBhcJ+kH7EurqkqkyYAEIBJEwQAIH6WpQQ55WIIY1mm0+hdMngIQqRkAVgmFK3vBPJNSDYeogAtALQKBBujpdlB8QDRKspwkvrXQqMq3xAQARD8JGrsS6jjww58FVRvGoGBGqshBLQeQwNqBbIFMlUDWgYe2f111B+NCioYcFaw2P06hhOiAsAA4K70I048enqVbRMAAACgYQIAAEVl8cFn3S3UwJCYY0A9IISiAqLX3gJ8R6SUUgWCiqJIWmUyP722xgh3VouiQoJqAQDaAShRqRKVHyBJcyam7c6kVSAgeYqMGbOtUGBVYQ81YwDDBQ3VYoCFhCQDPtn9d25PyAoAA4DH7q9Tf0NUABgAbFG7pFd6ZdIkAAAAAMM0AADQHOvnfAAtc0XDCwTi/wvAvFCjCewDqK9CKX6B4325O3JPJZTOydsSSEsFlOLhfOeocijDtF1xU3FYA0JAwLDA1cDK0ACe2P1jLU+oCgADgMTu77U8ISsADAA0QES90ivTNGEAAADABAAAQPJD8wsVZEUtzWqdgBapUJaR0r7nZX5lpKooXy8Gog1AkvTQSY77TE7slXgKvBdSRgKGC9KCCg2e2P1jLU+oCgALgMTuH1t5QlUAGABoANCLSK+ySQIAAMAgTAIAAA+q2gWAXyBMMaCmZXnoaIyNzbxcQ3wBIMyTYPAtNPLSKpYBC5qAS0Ai44JqgAq+2P1rL3eoCgADgMTuH1u5Q1UAGADIAQQTBUaaJgAAAADAIAAAbTpQlFQIpNxgaECmLRkW5ARkGlwJCSqe2P1jK3eoCgADgMTuH1u5Q1UAGAAYgAGDgbRpEwAAAABAAABgzUGgYchAGyAJaFDhLiAhA57Y/WMtT6gKAAuAxe5fW/lAVQAYABiACQAAadIGAAAASBAGAICKBBXLXVwucElILgZoCJ7Y/WMrd6gKAAOAxO4fW7lDVQAYABgAAMAAbZImAAAAAMA2AMClAokEmaoBkSAhwUAF3tj9t5cPVAWAAUBj999R3lAVAAYAAAAAAECbtg0AAAAAMAAAwEJGpVq4aKBJAN7Y/beXN1QFgAFAY/ffUT5QFQAWAAAAAABA0rQJAAAAgIANAKBp0MAYcHFBlUFGBr5X/WvLH6gKAAOAvuq/Pb+hKgAMAABAY2ZmZmZmZgRnBIemnRmzTdMAAwAAOgAHAB0AAPoBoJvTgcUCjqPf9QG2j4M+HOfQdTu2H4MbR1cAbu7sjOsRemd8ug/S2bM+9Y49t/8tztwcL7Z26Xr11WWn47PGWn0/mD43dsxh4APcoRujzGDohQHmVu+g+zgAwLi1Ome4ARbsYbmxB6ODYwfozKADAECwx0BHhw5gB6ADGABwAAAwCySoFS4kEhbaYkGCQKO5qsswoEJSsQAeaP235Q9kBYABwJ/1356fkAUAFgAAAMGZmZmZmRmNGZK0Tds0TZIGgANYAAALgAEsAADWgk5HZ9Z+0AGz160B6NCvM8AxCwc9dBg+WH3Mjo5ul74O+8L2Nb2vsbfT1233uuo+ywdkh2PI6ADHom7hWMyAzmKOzjAdAAxwdAsADt1AgMUtd4AFFkCOBQAO4MDAAgAHC6CAxpWRgYYrQFy4UCVQCWgYGLgqGADeV/235w9UBYABwF71ry0/oSoADAAAYARHY2ZmZmZmRjyj26Ztl7NtAwAHAB0AwAGABSwAdgADDkC3Okf3juFjcdhB78ud1fuazgCYOzrX0ad790X/3Kqz3XDdze3dffLu0vGtf656WYad2e29G7uve3fsMWd0sJYa+h3LQX8NM33KdAcbw0vXdaAPfCzbuQWBA0AB/bPuOobDCxgYC7BgHAs4AOAAAOauM1wwoADLAPSuYwEADAAADlgAoNHAgosYUEFDIhDtES41kBDIIONWcAFPZ2dTAACAjQEAAAAAAJEMHzcDAAAAgSSDWhenrtKty6bJpMvModCky6XSqMumxsOm1x5o/bflD2QBgAVAoPXflj+QBQAWAAAAQY2ZmZmZmRGcMW2aJkln2zQdOACABQB0YABAAB0cZwECDrP0jgNYHMzqgrNG/1gsWPNaOtCvjy3WsKevrmP1vqbTMThW6VhnCpxucafDMXB9GcC5O9ABZ6HA7g2rgAFYwMBBXwdgrKXvAcABHI4BdAzsAAcAAwsAHaDIuEgqGMgaUBeQUZEzFkgsUC0ycC8AHmj9t+cPZAGABUCg9d+eP5AFABYAAACO4MzMzMzMjG7bpE3apGnaFQcAAADGggFgusOgw3lvLd3AdgNur8Pd2g5K73w65z5ww8LuzizHmA6MPf0c3r2lLnx0zp2hr7V49wYYisF0dF4+dtE/C6vDgTssnQ4M4M6im4XtHAYOAAx90OnOORYdHJwxWAA4QAeAwYKB8wEAAAauDA2aARYuMhU0gsSoVCDhIguwLJAA3lf9t5cPVAWAAUBf9d+eP1AVAAYAAADBmZmZmZmZmREUtOlIF6NpG7AAAFgA4OgABnQA02Gs3R1nDACLu5s7iNWh97k5r7E6g3176TtH9zG2p9OvQ+9dP13vbk/1z3Yz59wau50t/WTd9j5u9b63Zi/9s7pd58Uufdza6o5+uuH0A9cdts/O6tt7Z+zoC2xxZzgK6A66tXRY1Q9YGAOgdwcW6ABgiu6MOegAYMBgWcAAAMBx3YEFDNDRAU0Ci4uEhYqARVOBkVEHLhLkTKsyLgRkHmj9t+UPZAGABUCg9d+WP5AVAAYAAADBmZmZmZmZEdRtmzadzUzSADCADiwAAOiAAQDg4ADoB9Z19MMax70WnaFDh50O83au67CLRbGfsw7H9Orm7AL2lh7WDMQZ2MU6OvfRbXd4MzPdYbfPsH07YO2AwyxneucsLBwMHzp9AAA6oHcWABwAfdYBDgsA6ACWAQcYYEGHQ8BgQSBjCVwEDchoKi4SBljRQCIJIAHeV/235zdUBYABQF/1357fUBUABgAAAMGZmZmZmZmZGUHTJEnTmaQJ6ADgADgAgIXtAPpguTkGR/d2OoBuRj8DLxYs0Tuf2UUHi759F0c/fXSQPTK2d2pnuXknvPUZXjrcretTznB9+oc+O/1DZ3B9ZWfMzN6+s16GRfXZ7qw9o2P1iQODQ5+Dt78chnHLdKwR6B8H6FgA6JgONwe8xoHhHQAALIBy0Ok6AEAHCwCwAABwgAVwgESQwIWmYpBgAlVTRU2g0aqMxgWJCx5o/bflD2QBgAVAoPXflj+QBQAWAAAAwZmZmZmZmZkhTdI2SZM2TegAAAAWADoAGAAAOLgDYEAHmJlh4QAA3Azs+MDnwI1xfDi4zrDTd/dgOGd7HwzbuaEvvS+9Q9eB6Y4OwBQLs4Bx6PpigWU5MLCWBdDRcecDANvP0HGODgABwAvAsAywdEAHsAAAdABwAAMACzISCAMDC9yKCxosDeSLBBIamQbeV/235w9UBYABQF/1354/UBUABgAAgJmZmZmZmZkZjaFtmmSkTdMALAAADnAAAA6YA+CAAejQAZ3rA9Zye3yc8On2loN33IcX2LHUdDfczJ1lfYh18/HqY+710R2I8U43/b7s7bD3nvFRa+gddQ689A8+cB9l0K3XdejrY4Zb3JJzeu9jme7A3H3WgZtbOtzAcF4dAbYPHA6gd4BBOAsAAHR0YBlwAACABQaADgAHDMACOgDAgoEqwQULISNYDGRcNQyDAQOWBDIeaP235Q9kBYABQKD135Y/kAUAFgAAAIzGzMzMzMyMhmnbpm2bmaZxAABgAQAc2Ns5jI6lswOLw0y3MMCC9D236F23bhwcYw2AUQf6DuicQzr60AGb693qxlU3+ph+/a57OTvYAXvAgtOxjAPoRAHQGToAcNAN4DgOdDBwDAC4PQYcOIAOlgUAdBwHA8A5MGAJoGJwaZAgXEhYUBsacA2oCAgJBt5X/bfnD1QFgAFAX/Xfnt9QFQAGAAAgOIIzMzMzM6MxM4IkSZKMjCYJDABAB4ABQAe3ADAwHzDddQCznNVvsCwWjIPjsDr90qUz7BRjjn50ffWxmFlc8dl+fT9TxqvrWE5Xv7Psp6vQT+/s3pnqjnOsZbj+bu/2ju13s+yOhemud5yue1ln7XIY6Ksza+BOH3ejwHKygAUAy1l0ACjY0w8slgUHABg40C2ATgdgOwA4AOgAw8ABIJCxVLhwLQjQBBJaMwIsFjIyEpcF3lf9t+c3VAWAAUBf9d+e31AVAAYAADCYmZmZmZkZjZkxaZq5yqYNABgAcACAwwEAAIDOceh0qqPPLDc4OJzrnL0Ou3a9prBd76szy4zh3Ew/fccIFj4dczDU9NfBSb+Z9wa3n1nHzHze0vvaiVvGsfacbs3sMQ4zfb03N5Y7bjqj68BRa6cfGA4vcAC9c4sDXB/YBYZhALN0DgDYDhYwgztg9gAdAOiA0QEL6ABgAAAswAAAHYskgAhwDbhoZOAKLDQW0DQsZEhISAwAHmj9t+cPZAGABUCg9d+WP5AFABYAAABBDcGZmZmZmRkN0iZtm7Rt0gQAA8ACYAAAoBsD3A34YOeY3tkO/bZ0dAewq98y6ByG+8CyDMVgua6/gFPsnhlQHNbSBw4358BM387NHsBiZg8s6P3QAaAfOD6WwVgAwAEsYA/gWHCAdTiABboBoAMABwAw6AAGGCDL4BKoAi4sggwJBC4GxgUiAxneV/235w9UBYABQF/1357fUBUABgAAgJmZmZmZmZmZGZ02TUbHSBoMsABAB1gYACyoAzoDoB+DzsDYRYGZw7FnsAdjoU9f+s0Z5647/T0TWCzLYOC2U/Ox3hj0PnTw3p7rB8e4vh2U0vX5nn63Vh/DntFNf2cHi33HuQGum9PvM14AsIzbPgeA6z4vsLwO69YB9IMBYNBZC8dCh2N1B4MBfbkODCwAoI8AAG6ADgAMAAAdAKADAIMDAATIBFRUGmhcTzDAxUu4Ak8IINPgYlgAHmj9t+cPZAGABUCg9d+eP5AFABYAAADB0ZiZmZmZERTUIE3aNJ1J0yYsAMACAECHA3CAPTkAwAq4DvY6DBY6azL6oC+dZTpr0M+Bt4Oli3sNi7h3DeAYnVOM2b4T+9EZw+csHZ1jHQd4YRfc3pnXLXZgDK9lMEC3sIuDGQydBcbB4AAMsMCNBR0AAGeADlhABBjICCQsyEioKlQXJBmoGFRYNBXeV/235w9UBYABQF/1354/UBUABgAAIKihMTMzMzMzMyM4GiRp2tGZJAHAAQAOAHAGB+4AcGynUyxwYzHX6cAY3HUwBmDYbnDwchxmBnf9d/Xw4aij73b6vNz3R80AXD+s6etmFdfXXd+77gKr3332+jF9WUduNx23unGMuV0MhxsLoHcsmA44ds8CBrf7AXo/6B1gLRb9TLcs3IIDi9E7LA5YWABwwAFABxYWC3sAAAcAFoAPCoBsAFkiwIVKW2i4VqCEhaBVLjQWKh5o/bflD2QFgAFAoPXfnj+QBQAWAAAgCMGZmZmZmRGcsUnStE0zmgSABRgYOgAAAwcAFugW0AHsAmDN+BwUH64DrIEMcGYRnO2Atf7DiD63Vu/offp2C2u3s9z2We7UdHcG1sELgKFzq4PhuBl0a3tHRwcwa7oBAOAWC+A6gIFu6dYCoLMYDpwBAAAMAB0ABgAMoKqQJRjQXHBpEAzIWAQVCcgCCd5X/bfnD1QFgAFAX/Xfnt9QFQAGAACAmZmZmZmZmRlBQd0mbUczkyYcANABAAB3AB0dsFjMusUAoKPvYNE5MDNwLO91Z9LRD1jdu4s9w+mr05nuRn+lb/Wdc5Pu89l5a825venL3rp+7Cp9F/XfLUb1t1OG2r505zr60Kcvq98MPgvoa0Z0GAPnbA4vvMBaDI5l0VF1b1+d60anLwDGAsccy9hFBzoYgMNhDoBhACyLAxgAAMANmAUABzoALgYWsLjILsiVamDIiMpQQaORQGWBAR5o/evIH6gCAAuAQOu/LX8gCwAsAAAAEJyZmZmZmRHrtm2atJkzSQAAA6ADGAAAC+jmAzC6AYfOGHqnA1i4+WBNYHrH6Ho3I/cxGF79Oh3b2aVXh3lZjExfMzjZM4fe1d5BH9KhY4xu9LG4G8AtGB2MA7qBPTiHBXQDOrAvgw7mgG4ssB0AXjA4YKGjwgJgAKADhoQLmgGZBAkZ5AGqgAwVGipJBYEGGd5X/bfnD1QFgAFAX/Xfnj9QFQAGAAAAzMzMzMzMzAgKjoZJknY50yYcx7HAC/QOAKd/MFgA7MjB4dNhLLbr6By4gJfg1pjp3DB7oNtzo0fv13GrWzN96Kx+/E7vOMfY3X6vndfsvee6mQ6u3tNfHX1m3Q3c6r3j+hxZvPZzB3YNzAd3GOCgz62N645hgQ6D4/QzGAs6hg662fOyCwDQwcIt7MCLDjowAADOAFgHAAA6ALCAjoAMBhUksgF08IAqa1ADckNFVYGExkACHmj9t+UPZAGABUCg9d+eP5AVAAYAAIAZjZmZmZmZGQ3TpmmaZrZNAoAOhgVgYBxABw4AAHTQj+0AgDkdHACHDjczzi4D4NiBftbBSzpQHx/KYHRO4foyB06HF6+FAUensx8HoDMHYIj72HOjLAfAwRkDWMPcYo8BoDsDxlEMAJ0FBgA6OHQ6sLAsANABADAdMJA0qCAxcKEONLAQqLBwL8gwkEjQAt5X/bfnD1QFgAFAX/Xfnj9QFQAGAAAAwZmZmZmZmZkZQd20aZedaRNAPwBwpnMAAIOBA8PazmItGLM4HeDcwHW63sFxc97OWn3sLuzC4cr0vugfwru7oPeZ877M3twxazEGd3Y+A/R0OmP69s6dsRjdLYsDDhwHhg+8ezMs0PHqhr5wYNAZLLoFOPj4dOD6GVgOsMZwDgDAAAx30D8AOgCGDgAAAxwAgAEAdHDAANABSMhouMhooCbIXFSokMM8JLgNGmQqEt5X/bfnD1QFgAFAX/Xfnj9QFQAGAAAAzMzMzMzMjMaMBm3bJp1tksYeB2AdAMABgO2Ama4fbtG7Agr0A8dZXMdgHdaa0R1H77a7cLwgM7tnnLW9u11wg7na43Nn9vq5F9tJn46zN8b0OSnbGeA+62O3U92y3dk+fQEMZF79RodP5zMcOPpn7mAAVnczHC+APW7AdgDgGDG7gM5YML0DwCydA6ADwCxgALDQDQUAwGGxNOBSCZDRBIgKLCyVwaqgYcAVAB5o/bflD2QFgAFAoPXflj+QBQAWAAAAzMzMzMxojD5D27RN0swmCTAAwGIBAGMOY8ABAMYCnAHYfsAAwLLnWE4vrBfcsd10Ft3s0LHAK6Ov1+njpqOf4ZW58mLBWN3p2OMAe3sdDMsCn+767eDGAHQW+DgcYPtCPwYw7ODYYR3ddEAHAAYOA4ADgLUGAAYcGAAFl6tBAwsLF6tiAVXAcKGiQkaWwAXeV/235w9UBYABQF/1354/UBUABgAAIDgzMzMzMzMzM6PbJGlGZpOGAQAAOOAAugWAA8CADwAYGHCcYPYY7qDD0S2zuBtzzH7wweDjo2MX6N7L2sXbD59Z1p3Xp3pn5PMymHemY3eZ3u2x2/X67Mc426dj+4h1t8cpN67D3qB3a+hLH7NrWe9AdzUd49DH0Olg6Tp79BsAdH3WWXBggNkxQ4fhMHOAA9ABOgALAz4WAAYH6AAAcBgMABwAC4AOAHAAJFxgkdwGQkZGBjejSi5kVIiKjGzBAk9nZ1MABACeAQAAAAAAkQwfNwQAAAADc4QGA6eluh5o/bfnD2QBgAVAoPXflj+QBQAWAAAAwRGcmZmZmREcQdMmTZN2NGkDGAA6HIAxAACAdQCXFwxgFwsdfcDqhwP4oLNrnXNHrFqD1aGm73A6OnDoALI4H8vHLNzpjuEDo3d3/Y6lYy1AH9j5uGMput7twtCBZQFn+gKoBej6MfB2oDMsDgD0BTpgFwDQAUsHDEABMoNLIIMKS8BCg2ZxQWKxwIKMRLUA3lf9t5c3VAWAAUBf9d+e31AVAAYAAAAIzszMzIzgzIyGIE3TpE2bpA04AAzQAWANcAAOzBrMAnAdo59+HYDF9fHp0MF0AHD77nUL2LGzgKUfrgPWYaCjXIcddswC+PTrp6P7jEW/gc4sttPpwALokI4pA0xHPwDg9AEYBhwADgADWDroAGABAAAGAIADAKsDBww0GljIGCywyHATNCQqGFwGMDIADgAAAAAAAAAAAAAAAAAAAAAAAAAAAAAAAAAAAAAAAAAAAAAAAAAAAAAAAAAAAAAAAAAAAAAAAAAAAAAAAAAAAAAAAAAAAAAAAAAAAAAAAAAAAAAAAAAAAAAAAAAAAAAAAAAAAAAAAAAAAAAAAAAAAAAAAAAAAAAAAAAAAAAAAAAAAAAAAAAAAAAAAAAAAAAAAAAAAAAAAAAAAAAAAAAAAAAAAAAAAAAAAAAAAAAAAAAAAAAAAAAAAAAA",
"Eb2": "data:audio/ogg;base64,T2dnUwACAAAAAAAAAAAe50o3AAAAAC+GtmgBHgF2b3JiaXMAAAAAAkSsAAAA+gAAf7sAAAB9AADJAU9nZ1MAAAAAAAAAAAAAHudKNwEAAADJkdu5Dzv/////////////////fQN2b3JiaXMrAAAAWGlwaC5PcmcgbGliVm9yYmlzIEkgMjAxMjAyMDMgKE9tbmlwcmVzZW50KQAAAAABBXZvcmJpcyFCQ1YBAAABABRjVilmmVKSW4oZc5gxZxlj1FqKJYQUQiilc1Zbqym1mlrKucWcc86VYlIpRZlSUFuKGWNSKQYZUxJbaSGEFEIHoXMSW2mtpdhaajm2nHOtlVJOKaQYU4hK6JhSTCmkGFOKSuicc9A55pxTjEoINZVaU8kxhZRbSyl0TkIHqYTOUkuxdJBKByV0UDprOZUSUymdY1ZCarmlHFPKraaYc4yB0JBVAAABAMBAEBqyCgBQAAAQhqEoigKEhqwCADIAAATgKI7iKJIiOZJjORYQGrIKAAACABAAAMBwFEmRFMvRHE3SLM3SPFOWZVmWZVmWZVmWXdd1XSA0ZBUAAAEAQCgHGcUYEISUshIIDVkFACAAAACCKMMQA0JDVgEAAAEACFEeIeaho9577xFyHiHmHYPee+8htF456qGk3nvvvfcee++5995775FhXiHnoZPee+8RYhwZxZly3nvvIaScMeidg9577733nnPuOdfee++do95B6anU3nvvlZNeMemdo1577yXVHkLqpaTee++9995777333nvvvfeee++99957763n3mrvvffee++9995777333nvvvffee++9995774HQkFUAABAAAGEYNohxx6T32nthmCeGaeek95575ahnDHoKsfeee++9195777333nsgNGQVAAAIAAAhhBBSSCGFFFJIIYYYYsghhxyCCCqppKKKKqqooooqqiyjjDLKKJOMMsoso4466qjDzkIKKaTSSguttFRbby3VHoQQQgghhBBCCCGEEL73HggNWQUAgAAAMMYYY4xBCCGEEEJIKaWUYoopppgCQkNWAQCAAAACAAAALEmTNEdzPMdzPMdTPEd0REd0REeUREm0RE30RFE0RVW0Rd3UTd3UTV3VTdu1VVu2ZV3XXV3XZV3WZV3XdV3XdV3XdV3XdV23gdCQVQAACAAAYZBBBhmEEEJIIYWUUooxxhhzzjkgNGQVAAAIACAAAABAcRRHcRzJkSTJsizN8izPEjVTMzVTczVXc0VXdU3XdFXXdU3XdE1XdFXXdV1XdVXXdV3XdV3XNF3XdV3TdV3XdV3XdV3XdV0XCA1ZBQBIAADoOI7jOI7jOI7jOI4kAaEhqwAAGQAAAQAoiuI4juM4kiRJlqVZmuVZoiZqoqiKrukCoSGrAABAAAABAAAAAAAolqIpmqRpmqZZmqZpmqZpmqZpmqZpmqZpmqZpmqZpmqZpmqZpmqZpmqZpmqZpmqZpmqZpmqZpmqZpGhAasgoAkAAAUHEcx3Ecx5EcyZEcRwJCQ1YBADIAAAIAUAxHcRxHkizJkjTLsjRN80RRdE3VNF3TBEJDVgEAgAAAAgAAAAAAUCxJkzRN0zRJkzRJkzRN0zRH0zRN0zRN0zRN0zRN0zRN0zRN0zRN0zRN0zRN0zRN0zRN0yzLsizLsiwgNGQlABAFAAApq632YByBKJNWc2gQZRJz0RVDylHsKVIIKYi5RUwhBa22ijnFoMXaOYaQk9ZD6JRiEAKhISsEgNAMAIMjAZKmAZKmAQAAAAAAAIDkeYAnioDmiQAAAAAAAAAgeR6giR7giSIAAAAAAAAAAAAAAAAAAAAAAAAAAAAAAAAAAAAAAAAAAAAAAAAAAAAAAAAAAAAAAAAAAAAAAAAAAAAAAAAAAAAAAAAAAJLnAZ4pAp4oAgAAAAAAAIBmioAomoBomgAAAAAAAACgiSLgmSIgmiYAAAAAAAAAAAAAAAAAAAAAAAAAAAAAAAAAAAAAAAAAAAAAAAAAAAAAAAAAAAAAAAAAAAAAAAAAAAAAAAAAAAAAAAAAAJLnAZ4oAp5oAgAAAAAAAIAmioBomoAnmgAAAAAAAACgiSYgmiYgmiIAAAAAAAAAAAAAAAAAAAAAAAAAAAAAAAAAAAAAAAAAAAAAAAAAAAAAAAAAAAAAAAAAAAAAAAAAAAAAAAAAAAAAAAAAAAAAAAAAAAAAAAAAAAAAAAAAAAAAAAAAAAAAAAAAAAAAAAAAAAAAAAAAAAAAAAAAAAAAAAAAAAAAAAAAAAAAAAAAAAAAAAAAAAAAAAAAAAAAAAAAAAAAAAAAAAAAAAAAAAAAAAAAAAAAAAAAAAAAAAAAAAAAAAAAAAAAAAAAAAAAAAAAAAAAAAAAAAAAAAAAAAAAAAAAAAAAAAAAAAAAAAAAAAAAAAAAAAAAAAAAAAAAAAAAAAAAAAAAAAAAAAAAAAAAAAAAAAAAAAAAAAAAAAAAAAAAAAAAAAAAAAAAAAAAAAAAAAAAAAAAAAAAAAAAAAAAAAAAAAAAAAAAAAAAAAAAAAAAAAAAAAAAAAAAAAAAAAAAAAAAAAAAAAAAAAAAAAAAAAAAAAAAAAAAAAAAAAAAAAAAAAAAAAAAAAAAAAAAAAAAAAAAAAAAAAAAAAAAAAAAAAAAAAAAAAAAAAAAAAAAAAAAAAAAAAAAAAAAAAAAAAAAAAAAAAAAAAAAAAAAAAAAAAAAAAAAAAAAAAAAAAAAAAAAAAAAAAAAAAAAAAAAAAAAAAAAAAAAAAAAAAAAAAAAAAAAAAAAAAAAAAAAAAAAAAAAAAAAAAAAAAAAAAAAAAAAAAAAAAAAAAAAAAAAAAAAAAAAAAAAAAAAAAAAAAAAAAAAAAAAAAAAAAAAAAAAAAAAAAAAAAAAAAAAAAAAAAAAAAAAAAAAAAAAAAAAAAAAAIAAAIAABwCAAAuh0JAVAUCcAIDBcSwLAAAcSdI0AABwJEnTAADA0jRRBAAATdNEEQAAAAAAAAAAAAAAAAAAAAAAAAAAAAAAAAAAAAAAAAAAAAAAAAAAAAAAAAAAAAAAAAAAAAAAAAAAAAAAAAAAAABAAADAgAMAQIAJZaDQkJUAQBQAgEFxNA04jqYBR9I0YGmeB/A8gCgCTBGgqgBAAABAgQMAQIANmhKLAxQashIAiAIAMDiKZWmaKJIkTfM0USRJmuZ5okjTPM/zTBOe53mmCVEURdOEKIqiacI0TVNVgWmqqgAAgAIHAIAAGzQlFgcoNGQlABASAGBwHMvyPFH0PFE0TVVlWZrmeaIoiqapqq7LkjTN80RRFE1TVV2Xpmma54miKJqmqrouNM3zRNE0VVVVXReeJ4qmaZqq6rquC88TRdM0TVV1XdeFKIqiaZqmqrquLANRNE3TVFXXlWUgiqapqq4ry7IMRNE0VdV1XVmWgWmqqqq6rizbNkBVVdV1Zdm2AarqurIsy7YNUFXXlWVZtm2A67qyLNu2bQNwXVm2bdsWAABw4AAAEGAEnWRUWYSNJlx4AAoNWREARAEAAMYwpZhShikJIYXQKCYhpBAyKSWllEoFIZWSSqkgpJJSKRmllFJLKYOQSmmlZBBSKamUAgDADhwAwA4shEJDVgIAeQAAhDEIMcaYcxIhpRhzzjmJkFKMOeecZIwx55xzTkrJGGPOOSeldM4555yTUjrnnHPOSSmdc845CKWUUjrnHIRSSikhhNBBKaWUDjoHnQAAoAIHAIAAG0U2JxgJKjRkJQCQCgBgcBzL0jRNE0XT1CRJ0zzP80xRNTVJ0jTP8zzRVFWe53miKIqmqao8z/NEURRNU1W5riiKpmmqquuSZVEURdNUVdeFaZqmqrquK8M0TVNVXdd1YduqqqquLMuwbdVUVdeVZeC6rivLsg1k13VlWbYFAIAnOAAAFdiwOsJJ0VhgoSErAYAMAADCGIMUQggphBBSCCGklEJIAADAgAMAQIAJZaDQkJUAQBQAAGCMpRhrbRijWGutiSNaa621llZrrbXWGmmntdbaaqy11lprrKXWWmuttdZaa6211lprLQBAd8IBQPfBBk2JxQEKDVkJAKQCAADGKOUchJJSqhBizDkpJaVUIcSYc1JSa61mjDkIKaWWWtCYYxBSaq21mlLnpKTWYmo1pc5JSa3F2GqupZSSWmst1dhLKaGl1mKtudZYSkotxVRbjjWVVlqLMcaac2sptRRbrbUG11KJKcYCADAbHAAgEmxYHeGkaCyw0JCVAEBIAABijFKMOecchBBCKJVSijHnHIQQQgilUkox5pxzEEIIoWSMMeecgxBCCCGUUjLGnHMQQgghhFJK55xzDkIIIYRQSumcc85BCCGEEFJJnXPOOQghhBBCKSWlzjkHIYQQQkglpRRCCCGEEEIIJZWUQgghhBBCCCWlklIIIYQQQgghpJJSSimEEEIIIYSSUkophVJKCCGEkEpKKaUQQgghhBBSSimlVEoIIYQQQkkppZRSCiGEEEIoAADgwAEAIMAIOsmosggbTbjwABQashIAiAIAQIhzzkmriVCMOWk9Uww6abV3yhnEIMVMOaQYpNo5yZhyEkNqIWROWok5pRJKjD3YXGMNAgAAEAQABJgAAgMEBaMQBAhjAACCEJkhEgqrYIFBGTQ4zAOAB4gIiQAgMUHR6sIF6GIAF+jCXQ4IQRAEQRAWDUABEuDACW7whDd4ghs4gY6ipA4EAAAAAMACAD4AABAKICKimauwuMDI0Njg6PD4ABEAAAAAAFIA+AAAQEKAiIhmrsLiAiNDY4Ojw+MDJAAAEEAAAAAAAAQQgICAAAAAAABAAAAAgIBPZ2dTAACA1QAAAAAAAB7nSjcCAAAAzMnTrx0/Ofbl1tzNyNTV1MjFtZqJf21cST82Mi8xdKev0iTT6y9Optdf+AAAWEgsiogAgGZWAsVyEiIARCRkMplMJpNJkoiIiLD/z59v1/2BAwcKs2X/58KwDnTjZa6kAjTZ6i5NtrrLBwCgMqYCAChUKiiVMDGIwKIoRBLLtGnORm4SEbw773T27L45G35DZ2IMCdRvXmqVALoJBn1hsXIDQOGThfdtgkFfWKzcAFD4ZOF9GwymH9+1eUl6VVVKVblcVRVphggAOHO3QxzuT79afMpXCVUq6owsKiorqkZRqiwyKoUsqawj0iRJVSMbGTQqIh+ySVWjgiaRShPZZP/J6A3aaJojm4GqSKSZJaFJV1q9zmEybBGoFop36a9S4sOu9Lmw/0ARbRRHPc5Ix+M7crsdX4fjE6tIUW/ae35bS1d+TFfAkLifZsjtRNH8DavKjrmaErSLk8Xium6kXI8aFUV3PmkZR/LbmGJMIbtUj1TehIoS+VrJhWvaHDMJN6yVZI0X1MpIVI4QkEkwAL6azuvzkgoDAwkguZrOy/OSEgMDDiC9YbDhaCaVWFNSSqmqqspVzuVMAAD1tE4QQk1gNdt1tk2IZqNZQKUpzypUlVJt6ll8Oe57PuqMNbt2ST3iO7I82U7aTP3cP+1+jJ0KlCja2tBMqk0qRYU+Nvu1NbcHz0VlOb3zu9LVenLN8JWLsZExHYheld2ONmrrUrw7Rlq/MXmU6oP3nHr8uFKMiduRcfCYjt/2o6KoZopm08bWM1hItHyV0rGXpsAYblwaPY+4fKbVHFK23cYU7UJaC7nCDBaVk4kFmpFzwhs0RkbCRhF+ei79fpHGaBqkIClwem79foFBKAGk4Bphw+BANpI4WXpKkpRUVVXFaOYYSQAAY9Rmq+hoxMz5kiCvWFbEmiBUPZpU45kA7UJ1dBjd/AW3QNIuVCAVCMWjX67W2TwAjdHH91XTJoQAxeL10L9UK2BNX16MOqn2pjusky+FFp6t8lzXUwNWZzT5aKKZb6hKp8Z6Zym/RtLyy5bloVaPEQp38oo25dh5+sGaypQYHik/W2n1nrJBUaoNTz2XAEuW0FbCgEVjE9x8QWrJ3dHAkwRFrl7lrlABXkqup9clJWYqgFK7yBHDJ7kMz1syZUSQ6oUDRnLDMFibYqmVXrpSVVWRtot2FRkAIIhKopYx5z6BZhpJVFrIpImGaLVyiZA2KCKePnsiYzo/g4K0Uyg65hRxtvC9As86fy1SkogqxEeJVhsRTPCUttUzKQAQFD86MeBjF+uoWkKkClZ0DIVOu9OoTvvfm1LLWs9a/dokvTp+Z9dXqfrVTHWtFqXKg5fq4zHX05yS0HXcmFTMA10CMSbUHYN6SbNxWZgkqA00VC4NMihdcGSl48aAlXCkUaCSlEhIJF4q7vvnVogYgFKzDJAqHk6fSyNiClCUB2DDkFh6qkqvUq+qqrJN2q4YDQBg3H5upor9KCbwiGY7Tal8ItZ6VSyiaZ6q6kEkOPlXlDbOyoePONo9I99Kc9E9xVYvhTU7swpn+36zmrSkFnlCEKGib1qLatvfp/1zOv2ecmpbE38extbaEe+PNXOHrKIAv8vyJin16HVFZXBLllunvHOmN+XoVonSbYgPHQOTKowibJNeQDNotAUy9Gmo4V4yGAkXedCqfKnzGIwJLGSzEgP++l2fX+FqBHFQiIoMXr/r4yscxjABTlRg8FqKopKkFLmiVFVVlaNpu0ySQFFZZ/2lKi8LgIKrWKfQyDOPpmczVqwtCNLIjcYqhvYqn9PCxiys8FAUdBfRwt33EL2AguxM88XvSHtCjDjW+fJVthTkd/D0tYw+3pznT3fGk02ny3Y5akvz3R+clmmr6gVyNUmbzmO7aJBci95KJLqJzpR1ICFm4xQL6zGmfYZsybhXmZ5l4ZJwK64BCYMMXKNhYWRZWxUlqHFBCn7aXR8fbRFmGEifEoDT7vr4bIsRADgT8Lqp0a80Kz1JqlxVRTPa5SINqDKO8gsCEEJDQybWFddcj2vZWE0uybhvRnZQ2RVFGfOsQd5mKxEKSYWqyrMKwor8qKJChV7RSq6wjBJhUbJOQgD1FGdWsNOuzXhHWbxMQrv9bk0X0oQqbY02nXmMYnZbn7fHiUj5YOXh29MG74SGYg2jTf6CfeWJFtOzVV5Zx2fLusNSYuj1MgxxkYYRkBbMEx6XJTDhcteFAQMLCxcCPxYUGbBSg8FVVYEAPtkdz+/lQizRoHFlwGR33N/TQqwRQFOPZcADL01Fb6W3J0mxKlfZjo5VNIEyO496eGBxRNudHEsyMis6ZSzLpYsxHtfrpaLNxsIlLm00FFBRdKRunjGWrtWQCqCe8Hd/Jcc0vDIKkPJMKX2JIlC0sfFyX2f5qZAAinJrL1uul5QgWgFdf5Wrdqwd1AfHdttmft/2fC6PbMwabiRSc+qO0oVsgYG3TVpBfqNTVWDIth8r1OSXKOAOyHwH6k3QlmgDi2SwUiNjSBCr9cbAAAGVRqjICQwIHtldjsdUWLQaQGNLhsjucjyHBswBNLaDhNfr0tUkE2voe0lVuYp0LFe0SQMhiw9n1QigwMvR5kiqrsgoRhHJqkWDTKzzIcgjtw2AXKqFqEDET0XAi/WBYGci9YxqCE+CjY7x1B7S/UT81gZCNITerQJ+f1SCaKdIKgB5Ji0UVVKAAK9XJUYUHYpsuzfp3TbW9JW5MZ9uxHcI3G/BurijbKW+lqyBClUTLEJeqYfMg5EmYGG0WtUmsQeSBQWiaaQFTWJpaMa1UIDLgPGgNUi5OwtUAgEe2V0uz1RUOAaaWQNEdtfLrQwQBcNqZskRw/4afSVjuji9qnKMxZirIkmgLt9XXl5urbmbc8hYrCO7VkeZEdF1ib7JyKdRDx5FITTzaAZQqQoUv4SQp8mVKCloScmCvmZDLAgkRvhsUbKqAURxepvtSTLdIU+IpITcYzUUtED55IscBglR8GC8zI2Urmel1rZ7uKgFM7RTllkW2GhXUoFrpUGSUTEInRmJLYILSYJh4bpYkGrgIiQ+oHkSUFGVEu6gsYBmgIZKBf7YvVyOoZEARY1mXkyDhMju5XpqAYQDWjNbDhzurxGLqZ6eXlVVtp3NyCIdbUDerVZdthgon25URF+IXp6CC5dFEiJ0HaGxbFWlEEUqRaqgHcXrCbuqgkCqVSFI0ZA2RMYqpAHPbpMrAfogFshdYvu1doQCBfmbaTpdXAqQyLNaq44nVZ5c18wWnczI+zzcudlFzXXwIMJo/d6FkV3HPrSBL4R6JAI6Z2UGJlQEmis1gQwXyQL/EldggZawaAZuXBILqgUJntjdT6cCqhrIMbiAw+5p3xOwaoAxuIAzur6SpXtbVVWZdiRzdiZNwHe/XrSaB0o7iiRApZ6CgIJSz+Tx5BkpgOJGby6R+qmCSh3H5g1UCtpBsdSvERYe5PA4YXvEHY/iZQUVcI26Omk9USkAJpW2RwmgIZbRGzDIqlWI7Vxu/dLlzl/B5KrKi4+vh9XmM8PQS0wja1lDqEPSkICaUAMMGaoEMlQaGUQDFotgOaoG4xJSBYZGBh7Z/TxNGUVtnI1Fb70Q2X2fl8qsFoIx6DphM3Hi1FQalVLZNk3bNm3aJmHAZ1ksAn4nUjLR3X2ZiPBuQDuRUlU8Tr5Mv1qh+7srUlKptpAntGAXEgXP34RSpFCN7a3lNh4Cxt0ik6EKpR71VXSRQ4mM1SUXpVIQejo0AVfSph9gYDQh0GMlCAwqFjTBgkwFzQBigIWLSkIGFxce2f06TzNkNQA0ACK7X+epgosNoAFwn564Ja70cjZtmCBgwIQJAADiq+7hh0fJsTfVC4kLADxp2p0Q3FFvlIJQXwLIlweJB0A7ST8i4iIUwvqnFzxISYp6qi9Qqh2bx4x3Gp+/6p2kSYgfojrGeS5f87NRi+5X0m6rKrgjy7gCFqiIBVyqgYoLFZ7Y/TyGE7ICwABgsvvrPJ6QxQDQaIBdqUkmnkoq0wRhgAAIwyQAAOjTo/d4gw4VBbAWNqo7XU3lEoFCG6CkBQrukLw02y6rGhALDfNUUkWFL6iHEikAqALfErlwn1OPa/VIDqVp5/ya2iafCL9mPrEdyEhUaKBlDAiwLDCwCBne2P3jaE+oCgADgMbuH0e7QzQAaABsYZZMLC69TNI0AAAAYJgAAAD9JZNpQIJLCOth2rhhSwcNtX2pa4GooDITKfKkCH+2BxDgK7Had4fuzR5spgQAaVPQ6W3dvpeJwoY7ciAnBDQBC+4AASsDftj9vZQ7ZAWAAcBi94+9PCEqAAwAtgDEySq9sm0TAAAAIEADAABEX/DqtVBrAdqKCFXz6EdRvAMoFjW9PNg/gqRdlxwCSKWtRvYDL7ZRbeLWGtiGKoBBY0GgwQKe2P1jK0+oCgADgMXuX3t5QlUAGABoAAjRVZk2DQAAAIAAAAAA5FF+4ZLiFjPi1bwM7MEPxhPyPPsK4T2oEuN6Z7yAO4AlSKABvtj9ay9PqAoAA4DF7l97uUNVABgAGAARySJt0jQAAAAAEgQA0BEEPE5JYsHIaDSSBjJG5SYLLtwFCwENl0EFvtj9aysfqAoAA4DE7h9buUNVABgAGABBAAZN0qYBAABgEAAAgA6EgeE+ZOCyWODiLrDgMpABvtj9ay93qAoAA4DF7l97uUM1AGgAGABAAABpmyQAAAAAAwYAwGUAtZGQDTKoDGhoVACe2P1jLU+oCgADgMTuH2t5QlUAGAAYAAAAAE3bNgAAAADAAACASwJJhoCEjIGKCt7Y/beXD1QFgAFAY/ffXj5QFQAGAAAAAABAmiZtAAAAgAZBACBBusAlMAwkCBYCqAkeiP1ry2+oCgADgEHsvz2/oSoADAAAABhBjRHPzGhAwyZtkiRN0zZNADgWHMACcAAAfABABwCAPmCxQL8BO7BncCoGwFoMIOD66QM6rnToGIApMACwAAAGBwCmADAUAgJyQgKJiwsLrgaGQCZDZkBDBkOmAf5n/bfnJ2QFgAFAoPXflj+QBQAWAAAACArOzMzMzMzoNm2StmnbNg0crAEDWACscRgA4F6w3RidrndGX1jMh/IBjpx+wHJWvx3dzn1guuXz3jG4Qzd99T3jdPbuAJ0PC4bR90OvBSx0h+2BZejcQI8D9K7r4AOjwwILh2MBLPrd3QIAWEAHOwCgAzgAzAAA0AE6sgAXiwBpQMZlgQGrAe1C4IIhYCAD/mf9t+U3ZAGABcCf9d+e35AFABYAAIARnJmZmZmZERyStm2bNGmSAAYsFnQ6YAEMA2AcYAH9sIbQdegwd84Y6A6rAwys5V2M87J0Rge27/RuWPsOQ61+5XyW4/TB0rcYDhhetjM6g8/iAmd61wOABW5mWbcLcIB5gcMBg+HovYPeAfY6nFsdEPbudAsAdABmBgAcOBCDBQAHLAqAxJUxUCEQ4OK6YKlQIfOggQGpAt5X/bfnD1QFgAFAX/Xfnj9QFQAGAACAmZmZmZmZmZkZ3bZt2jmbNACOAQAsACwLsAvQMYsDAAZwYKeD295Pej9rjA9wWJidrpvusGeMsXSOy4UDPlwpy9u7O7f7uQUQ3vP7oTOzzG6vHX2v925GB4ZXYsdevaO70wl6f/e1r1eHD2BMH32sdfQZYNnlFihcQYfp6MPi04HD2G4Z9NMBFgw4HDdYAAsOgHEYOiyAZcBCBxjAdgAAADBwAGABAAkuCxJXhQQNEq/RuNSLC5pMAhmyAU9nZ1MAAICFAQAAAAAAHudKNwMAAAB4RrN6FqXIqMWszazEyaHGrcykz63UpMjGos0eaP235Q9kAYAFQKD135Y/kAUAFgAAAAgKzszMzMzM6KRJ2jSZbZsG6AAA6HCgu+W6vdUBC24X03EHOhgYdMalE8OH2bHsO686fe3p9IHdjtKVDtA/2D4W3aHXlNGd4bA6uMMtwLCMYey5bgEdy0IHtwPWAoA6Fi9Y4IDjsLwCADpgAAAAB+gMGAvA0TEA4HKRIUFiQMYNLHAhoxngLligWmTgugDeV/235zdUBYABQF/1354/UBUABgAAAEGNmZmZmZmZmRnSpqMzo02iAywGAKADHaovBgDMOr0PwAd3CwPEsHSjYB2L0ju6OeBzsMHupJv1o+Ol+swp7vqYzlxlruj655g5fX2m694ya+kvY2dgjtP5bKdf/yymXx8BA/rhozsY3Jy7WaubBYPFGAwDbmcw19G7dYABWA4AHcsBi8F1cIMFAywAgAMWgOkAgHEAADowAACgI4NAYiHAoOIimGSAYQAJFxdZJYCLBh5o/bflD2QBgAVAoPXflj+QFQAGAAAAQczMzMyM4MyQtGnbpmmatgEMALAsDDrTYWCN4+BY7HBnTmdDh7EWnVkd6HrX19FBZ3HLDTgLczfVVWcO98FuZ7u5m2V7n72P3teZvfS1HZ2OhfFZOofDcPpheIGOHb13sFgYOnfox0KH7Qs6C2AALMABABh0MQZwAAAAi6XhYiGBxUWiQYK1gFGxMEAj4UJABt5X/bfnD1QFgAFAX/Xfnj9QFQAGAAAEgZmZmZmZmZkZQZs0nW0XScACQO8AAAA6AH2hA9A5BwDn49RdZ/uhgxs+gNm+Rjeszrq3M6WDxc7qO/s5O8aZ138m7I5ul5uuDqN/3GQO8MEuXbldffvc8b4jHLP6QN/qwNrA3BIc9kOHKW6PMRzdAGDpzALXO9ARug4csA6Ww94BYAFYDAx0cB0OAAAHju0AAABYAPQBWAAOgYyQoMJAUkFTB48QjGpBhkGFK5ABHmj9t+cPZAGABUCg9d+WP5AFABYAAADB0ZiZmZmZGbEGaZKkyZhJmgA4AAcAsAYA6ACAtwMMunf0u2HNAiA6DLwAWLsc+umjdwxgtjO1s9z0ufU6ttPR7xbTnXHo6EP/0HkZ1u2MmdnzWi8O+uoLO58AgAMDMAe993UYzgEsBnwmwMECQMd0uAF0A4ABAHAdgA4AdIYBGhKBBFeFykUCTQZahgQa7cpgXJC4AN5X/bfnD1QFgAFAX/Xfnj9QFQAGAAAgODMzMzMzMzMaMzpJ246mbZoAdAAAWOjAABgAANDRQccAOBxwYHCA1fUX45jMsC8OB8CNG3fs7B53YeaMOPb24PoZfadq94Y+3J7tfZjp9uXw1nvd0nt3uo5jOvR+B0ix3M0eME7X+WCBZc2h+nDWYvRx9I6OOx/DgLX9DJ399APowAHg1dcC7AFj6YCuAxYABljAwk0HABgOAAAHAAMAwAKgAmFgYIFbgRGguSwNZHVIFRKyiwYeaP235Q9kAYAFQKD135Y/kAUAFgAAAI0RnJmZmRnBGUGSpEnSkTZNA7AAOAAAB2AAOgAWOsBye2edsJ1bHfQZH+bAusXb3XAzd7COs/h49THeORw4SDfd2Nth78V8dIKO5XQMfbkd3CqDjnEd+mIGWEUOXR/LdAfm7rMOcAu4AZxXxwCL3gEGxwHQWQC61YEFOADgBRDAlWAhIEtwcUHISGAg46oMGDBgBZAB3lf9t+cPVAWAAUBf9d+e31AVAAYAAADBmZmZmZmZGQ0L2rTp7Mo0DQAsHACg4wDAQb8OADCdvZrD6MbS2YG9dcxMtzCH2QXp+zE79O61bgT9mFuDgy576PqHQ7cfh3kZs9PhxifX+3z046obPTf9+l33mrMz7IA9cGtxOvoax6FPP6ej66wOGAfGcNAN6M5cd6BjDBwAwO4xMAcOHTpYgAPQcYBZ6HAODFgGBzigYuBqkCBcSBhYqLXBIqGhwWCAgJBgAN5X/bfnN1QFgAFAX/Xfnj9QFQAGAAAgKCg4MzMzMzMaMyOokyRJRpomCQwAALB0cAAcA/MB010HMHb56GBhLdy8R3cc1otLl04wNcYcc/Tr6x3LsMwVu/363pRB91rL9a7/f5f9dHX00zvrjnoH51jlAu92CrP9bhafsTCdbjld95511i7Hgr4waxx3+mGUxXICsAAd1p1FBwDYpR9Y7FlwABjAHQCADgA+HQAcAAAYWA6AAwBIyFi4XLiwBGgCCR2MAIuMjGRhAR5o/bflD2QFgAFAoPXflj+QFQAGAAAAYGZmZmZmRmNsk6Zpu2zTAAB0AOjoMJaDsxwOnL0O1p4xsF3vCwPgnOmnG9ODhe0Ahpr+AmeYeW9gF8fM3Nt1a40DB3VOh9ljHGasfm4sDtMZdOAodjowHDoAQOcWB9DBLjBgABYcALAAwMAdYGHQWQAA0AHlQoJFEkAEuAZcMmQsNBbQNGRISEgA3lf9t+cPVAWAAUBf9d+eP1AVAAYAAIDREJyZmZmZmZkZ3aZtk2Y2TQBYALAMAAsMDMxhgUM3BsfdgA92bkzvbB+r35au624s2NVvmVud64y9D3xYhpobds11/QV81McuM32cIu6zlh7sffjMudtj3r6dyx5wlj6zBz6g1y0dN3ToB3N8fBiMhUF3cAA7wB465/RlOMCCA1igDAAdBuAOAGAAwACADgAAHbAdAIAFAAAdHAAauBZUARcaQYYEggSDBQMDkYEMHmj9t+UPZAGABUCg9d+eP5AFABYAAICZmZmZmRnBmaFNmjZJR5I0GAAA0AEWBgALHNAZAI5BB4yFDmbgcAZ7MICx9BvAdaf3MweLZRkMnE7NB++A3tFBP3BwjOvbAaUzq9+thWHP6PQ+Bos1zgGOOf0+dACwjNs+B4DrPgPgdVgHAIfOWsBCB6wOwIAOgIEFAPQxAIAboAASaoBMgopKg4XLABc3EHgCMg0uhgXeV/235w9UBYABQF/1357fUBUABgAAAMGZmZmZmZmZERyTNE0XizZhAQuwAADwHg7gDgDA7c3akwMdWFY6XMfH5zoEC9g+GX3Ql977jilWjH6O6d5au3aVuNfMbR9x7xqsd465Pk6NMdt3Yj/69DHrc7br6PZY93G6YV/Ydbj9nHndYsfOjuG1DAbot5xd42DmGPpYYBwMDsAAa+EGNwaABV0HAAD6AWAAgMUCAI5bgAHAgG4AAAxkCCoWZCRUDaoLEo0MDVSMBiosmgoeaP235Q9kAYAFQKD1354/kAUAFgAAAA3MzMzMzMyMIG2SNO1omiQAwAHgDgDHorMscGPh0IExuAMYgEEHBy+AAXc6ffhw1NF3O31ebukzANcPazo3q6Ovu76OO1j97vY69GUh1nRY3ThwuxgOxwLonVsA4NgFYHAWAOgA1mLRz3TLwgEHFqODZQ8ACwCgAwUuaC7IBpAlAlyoNGi4BCoClQuNBd5X/beXN1QFgAFAX/Xfnt9QFQAGAAAgCMGZmZmZmZmZGZ2kaUezTBLAAgwMHSwHePvAAcAtg9cCOhbs6sCMjxmfu9GLD5+Ota8yus0AZ/a6dK5/dxjW+j8YUXNbO++r633e7bOwdru+/GyfNXfqq7u7wDp4B4Chu/tcxxiOm0G3thcKnX50Zk03GADg9ihguK67DgPddt1aZgELOoDOYjhwBgAAMAB0ABgAQAcA3QB0OgCwgAOgAwBUyAJtwHLBpUFYMFwpYxFUDCQgCyQkAB5o/bflD2QBgAVAoPXflj+QBQAWAAAAQY2ZmZmZmZnRIGmTtkmTJk10AACAg8Vi1i0GAB19B4vOgTGApV93Zjr6AauzsIC+0BnQx3W9m3Omu915lzm3N7C4flil76Jet6D6dAr6dnRHRx9MX1Y3g11AZ8bpMAY4e4cXACwGx7IAazodHZ0OAGOBw4GxAAAG4HCYAwADYFkcAFbCxcACFhfZBdkAGYGBThoJVBYY3lf9t+cPVAWAAUBf9d+eP1AVAAYAAKAxMzMzMzMzIx6NsU2TdpVJmgEAwAEA4IADQAf9AAyADmAcdBTdWEA3H9Dd6DdO3NIZWb3TsaAMNx/6zgSm9+PVt3czch+DOa/f/I6u23526dVh3twHI9PXzHGTvZ1D7+pzB31Ix/Y+xugz+lj2bphOv48bMzoYh6Mb2IPrZyygG9BZ3b6M0RcmQDcW2D4OYF6F4Q5Y6EOFBcAcADoAMB+wgA4A0AFgAdAMyCRIyCAPUAkCMlRoqKgkFQQaZBoeaP235Q9kAYAFQKD135Y/kBUABgAAAMzMzMzMzMyAtEmaNm2aNgHAAi/QOwCc/sEAAHbcAXw6jMXS0TlwA14Gt8YMDgNgudFP7wcWzHR0cPzScY5h1712mL33XDcD3KK/OvoMDNzqHc4cA+w5sAvMwmGAA26JAwOgw+A4nQFAx9ABlpddAABg4YCBQQcdGIAMgyaDQQWpYgCNkDWoMlQVSGgMJN5X/bfnD1QFgAFAX/Xfnt9QFQAGAACAmZmZmZmZmdEYQd00TdOsbBIAdDAsAAPjAL2DOQA4gA4AhsX1YzsAy9ycDg4MXHcdbmac3TIDcNRr6Wcd8XbpQH18bBlEJ2q5vit3XD8d++LdXQzTHZ3Ofu6g63R9DuhmyN7H59xcWQ5rCwdnDNexhrnFHoMOdGccxpliAOgsHQPUQgfX6XRgYVkAoMMCANMBQwd0AFgAGAcA0AFgQGLgQh1oYCFQb7BwL8iQMEiQSNAC3lf9t+cPVAWAAUBf9d+eP1AVAAYAAADBmZmZmZmZmRlB3bRpl51pE0A/AHCmcwAAg4EDw9rOYi0Yszgd4NzAdbrewXFz3s5afewu7MLhyvS+6B/Cu7ug95nzvsze3DFrMQZ3dj4D9HQ6Y/r2zp2xGN0tiwMOHAeGD7x7MyzQ8eqGvnBg0BksugU4+Ph04PoZWA6wxnAOAMAADHfQPwA6AIYOAAADHACAAQB0cMAA0AFIyGi4yGigJshcVKiQwzwkuA0aZCoSHmj9t+UPZAGABUCg9d+WP5AFABYAAADMzMzMzIzGaOg2bdsmbdskATgACwDAAQAAM12HW3QABTqAA9cxWMAaOhy9285xvCBj93DW6s4CMFd7fJzZ6+debGe6Dhxj+nDdAnCfdXY71S06lr4ABmZGB9jOZwCO/pkDAFZ3MxwDwHEDtiMsQGcsoAPAoHMAACpUGpYGXCoBMpoAUYGlMlBBw4AL3lf9t+cPVAWAAUBf9d+eP1AVAAYAAICZmZmZmZmZmRkN0zbJmE3SAMACAAsYgAWLBXAOYw5jwAEDmLEAt0MH249dfcC6wbLnWE4vZvcFn2O76Wc7ZXZGx6Lzynz6ep0+bjr6eXllrrxY2JnyOh17HA57ex36u9asPtN9uuu3Y9wYBnSWw8fhANvX0Y/BGGMLgAWDY8PO0U0HdKADBg4AbDkABwBrDQtgwIEZAAA6AACwQAcAAwAGoEADCwsXq2IPVAEqw4WqqgYZWQIXCU9nZ1MABACeAQAAAAAAHudKNwQAAABl5l/sBK6n3ZUeaP235Q9kBYABQKD135Y/kAUAFgAAAMERnJmZmZmZGZo2SZoks0nDAbAAcAAYsAzAgdljuIMOR7dYHObgsBis1bGA7r1Zu+gOnwF3Xp/S4fZlMO9Mx8L0DlbX97Mf42zXoY+zgFNuXIc96N1CXwzWsmagAwzoA50Olq6zcAOArs86wAHA7JgB4DAAAOgAHQAw4CwADAA6FCBAknCBRXKBkJGRySC5kFFBRUa2YAEeaP235w9kAYAFQKD135Y/kAUAFgAAAMERnJmZmZkRHEHTJk2TdjRpAxgAOhyAMQAAgHUAlxcMYBcLHX3A6ocD+KCza51zR6xag9Whpu9wOjpw6ACyOB/Lxyzc6Y7hA6N3d/2OpWMtQB/Y+bhjKbre7cLQgWUBZ/oCqAXo+jHwdqAzLA4A9AU6YBcA0AFLBwxAATKDSyCDCkvAQoNmcUFiscCCjES1AH4n/beXN1QFgAHAnfTfXt5QFQAGAAAwmJmZmZmZmRkNQZqmY6ZN0gYwACwAANDZWdAPMOws5jqgr7HGol8Htp8+a9ZYswDddWv006+bxXWznavx6Zx+MOVYWNNv370+C8zGzg7d2Jn+wXWDuXWzO446aq7DztnZWay++qdfP93p83kt+k0Z3c5e9+mnuw7sAJtu+qaOqRvMgn4ATEc//SxA/0yNHY7ZHXAFQHAwfQeYpR+uA8ZigR0AGAwAAAdcB6sfOGCg0aAtZM1ggYtFJrlondA0RepKGLwZwMgADgAAAAAAAAAAAAAAAAAAAAAAAAAAAAAAAAAAAAAAAAAAAAAAAAAAAAAAAAAAAAAAAAAAAAAAAAAAAAAAAAAAAAAAAAAAAAAAAAAAAAAAAAAAAAAAAAAAAAAAAAAAAAAAAAAAAAAAAAAAAAAAAAAAAAAAAAAAAAAAAAAAAAAAAAAAAAAAAAAAAAAAAAAAAAAAAAAAAAA=",
"E2": "data:audio/ogg;base64,T2dnUwACAAAAAAAAAADz4FM3AAAAAP//15cBHgF2b3JiaXMAAAAAAkSsAAAA+gAAf7sAAAB9AADJAU9nZ1MAAAAAAAAAAAAA8+BTNwEAAABAdHjcDzv/////////////////fQN2b3JiaXMrAAAAWGlwaC5PcmcgbGliVm9yYmlzIEkgMjAxMjAyMDMgKE9tbmlwcmVzZW50KQAAAAABBXZvcmJpcyFCQ1YBAAABABRjVilmmVKSW4oZc5gxZxlj1FqKJYQUQiilc1Zbqym1mlrKucWcc86VYlIpRZlSUFuKGWNSKQYZUxJbaSGEFEIHoXMSW2mtpdhaajm2nHOtlVJOKaQYU4hK6JhSTCmkGFOKSuicc9A55pxTjEoINZVaU8kxhZRbSyl0TkIHqYTOUkuxdJBKByV0UDprOZUSUymdY1ZCarmlHFPKraaYc4yB0JBVAAABAMBAEBqyCgBQAAAQhqEoigKEhqwCADIAAATgKI7iKJIiOZJjORYQGrIKAAACABAAAMBwFEmRFMvRHE3SLM3SPFOWZVmWZVmWZVmWXdd1XSA0ZBUAAAEAQCgHGcUYEISUshIIDVkFACAAAACCKMMQA0JDVgEAAAEACFEeIeaho9577xFyHiHmHYPee+8htF456qGk3nvvvfcee++5995775FhXiHnoZPee+8RYhwZxZly3nvvIaScMeidg9577733nnPuOdfee++do95B6anU3nvvlZNeMemdo1577yXVHkLqpaTee++9995777333nvvvfeee++99957763n3mrvvffee++9995777333nvvvffee++9995774HQkFUAABAAAGEYNohxx6T32nthmCeGaeek95575ahnDHoKsfeee++9195777333nsgNGQVAAAIAAAhhBBSSCGFFFJIIYYYYsghhxyCCCqppKKKKqqooooqqiyjjDLKKJOMMsoso4466qjDzkIKKaTSSguttFRbby3VHoQQQgghhBBCCCGEEL73HggNWQUAgAAAMMYYY4xBCCGEEEJIKaWUYoopppgCQkNWAQCAAAACAAAALEmTNEdzPMdzPMdTPEd0REd0REeUREm0RE30RFE0RVW0Rd3UTd3UTV3VTdu1VVu2ZV3XXV3XZV3WZV3XdV3XdV3XdV3XdV23gdCQVQAACAAAYZBBBhmEEEJIIYWUUooxxhhzzjkgNGQVAAAIACAAAABAcRRHcRzJkSTJsizN8izPEjVTMzVTczVXc0VXdU3XdFXXdU3XdE1XdFXXdV1XdVXXdV3XdV3XNF3XdV3TdV3XdV3XdV3XdV0XCA1ZBQBIAADoOI7jOI7jOI7jOI4kAaEhqwAAGQAAAQAoiuI4juM4kiRJlqVZmuVZoiZqoqiKrukCoSGrAABAAAABAAAAAAAolqIpmqRpmqZZmqZpmqZpmqZpmqZpmqZpmqZpmqZpmqZpmqZpmqZpmqZpmqZpmqZpmqZpmqZpmqZpGhAasgoAkAAAUHEcx3Ecx5EcyZEcRwJCQ1YBADIAAAIAUAxHcRxHkizJkjTLsjRN80RRdE3VNF3TBEJDVgEAgAAAAgAAAAAAUCxJkzRN0zRJkzRJkzRN0zRH0zRN0zRN0zRN0zRN0zRN0zRN0zRN0zRN0zRN0zRN0zRN0yzLsizLsiwgNGQlABAFAAApq632YByBKJNWc2gQZRJz0RVDylHsKVIIKYi5RUwhBa22ijnFoMXaOYaQk9ZD6JRiEAKhISsEgNAMAIMjAZKmAZKmAQAAAAAAAIDkeYAnioDmiQAAAAAAAAAgeR6giR7giSIAAAAAAAAAAAAAAAAAAAAAAAAAAAAAAAAAAAAAAAAAAAAAAAAAAAAAAAAAAAAAAAAAAAAAAAAAAAAAAAAAAAAAAAAAAJLnAZ4pAp4oAgAAAAAAAIBmioAomoBomgAAAAAAAACgiSLgmSIgmiYAAAAAAAAAAAAAAAAAAAAAAAAAAAAAAAAAAAAAAAAAAAAAAAAAAAAAAAAAAAAAAAAAAAAAAAAAAAAAAAAAAAAAAAAAAJLnAZ4oAp5oAgAAAAAAAIAmioBomoAnmgAAAAAAAACgiSYgmiYgmiIAAAAAAAAAAAAAAAAAAAAAAAAAAAAAAAAAAAAAAAAAAAAAAAAAAAAAAAAAAAAAAAAAAAAAAAAAAAAAAAAAAAAAAAAAAAAAAAAAAAAAAAAAAAAAAAAAAAAAAAAAAAAAAAAAAAAAAAAAAAAAAAAAAAAAAAAAAAAAAAAAAAAAAAAAAAAAAAAAAAAAAAAAAAAAAAAAAAAAAAAAAAAAAAAAAAAAAAAAAAAAAAAAAAAAAAAAAAAAAAAAAAAAAAAAAAAAAAAAAAAAAAAAAAAAAAAAAAAAAAAAAAAAAAAAAAAAAAAAAAAAAAAAAAAAAAAAAAAAAAAAAAAAAAAAAAAAAAAAAAAAAAAAAAAAAAAAAAAAAAAAAAAAAAAAAAAAAAAAAAAAAAAAAAAAAAAAAAAAAAAAAAAAAAAAAAAAAAAAAAAAAAAAAAAAAAAAAAAAAAAAAAAAAAAAAAAAAAAAAAAAAAAAAAAAAAAAAAAAAAAAAAAAAAAAAAAAAAAAAAAAAAAAAAAAAAAAAAAAAAAAAAAAAAAAAAAAAAAAAAAAAAAAAAAAAAAAAAAAAAAAAAAAAAAAAAAAAAAAAAAAAAAAAAAAAAAAAAAAAAAAAAAAAAAAAAAAAAAAAAAAAAAAAAAAAAAAAAAAAAAAAAAAAAAAAAAAAAAAAAAAAAAAAAAAAAAAAAAAAAAAAAAAAAAAAAAAAAAAAAAAAAAAAAAAAAAAAAAAAAAAAAAAAAAAAAAAAAAAAAAAAAAAAAAAAAAAAAAAAAAAAAAAAAAAAAAAAAAAAAAAAAAAAAAAAAAAAAAAAAAAAAAAAAAAAAAAAAAAAIAAAIAABwCAAAuh0JAVAUCcAIDBcSwLAAAcSdI0AABwJEnTAADA0jRRBAAATdNEEQAAAAAAAAAAAAAAAAAAAAAAAAAAAAAAAAAAAAAAAAAAAAAAAAAAAAAAAAAAAAAAAAAAAAAAAAAAAAAAAAAAAABAAADAgAMAQIAJZaDQkJUAQBQAgEFxNA04jqYBR9I0YGmeB/A8gCgCTBGgqgBAAABAgQMAQIANmhKLAxQashIAiAIAMDiKZWmaKJIkTfM0USRJmuZ5okjTPM/zTBOe53mmCVEURdOEKIqiacI0TVNVgWmqqgAAgAIHAIAAGzQlFgcoNGQlABASAGBwHMvyPFH0PFE0TVVlWZrmeaIoiqapqq7LkjTN80RRFE1TVV2Xpmma54miKJqmqrouNM3zRNE0VVVVXReeJ4qmaZqq6rquC88TRdM0TVV1XdeFKIqiaZqmqrquLANRNE3TVFXXlWUgiqapqq4ry7IMRNE0VdV1XVmWgWmqqqq6rizbNkBVVdV1Zdm2AarqurIsy7YNUFXXlWVZtm2A67qyLNu2bQNwXVm2bdsWAABw4AAAEGAEnWRUWYSNJlx4AAoNWREARAEAAMYwpZhShikJIYXQKCYhpBAyKSWllEoFIZWSSqkgpJJSKRmllFJLKYOQSmmlZBBSKamUAgDADhwAwA4shEJDVgIAeQAAhDEIMcaYcxIhpRhzzjmJkFKMOeecZIwx55xzTkrJGGPOOSeldM4555yTUjrnnHPOSSmdc845CKWUUjrnHIRSSikhhNBBKaWUDjoHnQAAoAIHAIAAG0U2JxgJKjRkJQCQCgBgcBzL0jRNE0XT1CRJ0zzP80xRNTVJ0jTP8zzRVFWe53miKIqmqao8z/NEURRNU1W5riiKpmmqquuSZVEURdNUVdeFaZqmqrquK8M0TVNVXdd1YduqqqquLMuwbdVUVdeVZeC6rivLsg1k13VlWbYFAIAnOAAAFdiwOsJJ0VhgoSErAYAMAADCGIMUQggphBBSCCGklEJIAADAgAMAQIAJZaDQkJUAQBQAAGCMpRhrbRijWGutiSNaa621llZrrbXWGmmntdbaaqy11lprrKXWWmuttdZaa6211lprLQBAd8IBQPfBBk2JxQEKDVkJAKQCAADGKOUchJJSqhBizDkpJaVUIcSYc1JSa61mjDkIKaWWWtCYYxBSaq21mlLnpKTWYmo1pc5JSa3F2GqupZSSWmst1dhLKaGl1mKtudZYSkotxVRbjjWVVlqLMcaac2sptRRbrbUG11KJKcYCADAbHAAgEmxYHeGkaCyw0JCVAEBIAABijFKMOecchBBCKJVSijHnHIQQQgilUkox5pxzEEIIoWSMMeecgxBCCCGUUjLGnHMQQgghhFJK55xzDkIIIYRQSumcc85BCCGEEFJJnXPOOQghhBBCKSWlzjkHIYQQQkglpRRCCCGEEEIIJZWUQgghhBBCCCWlklIIIYQQQgghpJJSSimEEEIIIYSSUkophVJKCCGEkEpKKaUQQgghhBBSSimlVEoIIYQQQkkppZRSCiGEEEIoAADgwAEAIMAIOsmosggbTbjwABQashIAiAIAQIhzzkmriVCMOWk9Uww6abV3yhnEIMVMOaQYpNo5yZhyEkNqIWROWok5pRJKjD3YXGMNAgAAEAQABJgAAgMEBaMQBAhjAACCEJkhEgqrYIFBGTQ4zAOAB4gIiQAgMUHR6sIF6GIAF+jCXQ4IQRAEQRAWDUABEuDACW7whDd4ghs4gY6ipA4EAAAAAMACAD4AABAKICKimauwuMDI0Njg6PD4ABEAAAAAAFIA+AAAQEKAiIhmrsLiAiNDY4Ojw+MDJAAAEEAAAAAAAAQQgICAAAAAAABAAAAAgIBPZ2dTAACAzQAAAAAAAPPgUzcCAAAAurEy8h07Nf8B3OzpzuDY2dXCy76Yj3J1Xkg7NjYvMHilqizT0TPLdPTMbdCgVikiAKgiUfBwIoCIWCZHjhw5MplMEhEREd3+zV3fUluFwoFuVjdaYx/c/4n9gUUGLNl5xC7Z+cQeBwBgFUsVCQBKWFOigEkEERiCXP1cx+Q/v0mdLPunx7UF3witodY75F+mBQnaGYZ9JUG5aQw0sVYyTWcY9pUC5aQwMMRoyXR/A6BSU2mQz5fqUpeUqqqqqsqMsapIRAAQ+bf5VTNpNKHSJLQhyKpFHZWqirKiptFIKpRUNdNWKxUyRERWkUiyuW2bRjTYmTP2W7SUMUSalBA5cxCpCpG02UwaakyLE70nEAIqE/Wh9KC3p+3E9C7i3ru5xncjqT2h2NSyPql9zY/XD8/7zxeXjfI9FpW73/pUevHxeUZxQm1aVczHlPP43IueZWKzDmzF1x313Rucypmv0nvHOzkmdeaWaFid6pGbSSBbqmmxWRBUEDRQLe6CSlXUWOnU8hYLnEycQavAYCVuIAkAfpqO8+ORigADBUDyNB3n16M0AQYSgA2DOTxVKYqk6IlLqaqqcsxkrCIBANTh8tXhUGuyZgQsD2VR0Gk2KqlnIdV4KpI+p/vXmSI3Ogsc1tLBFjyOP72ZgFzvdXLFsWLMuhHtvqIVn+arqkiJetCMLI+taeihzU2qkpIHwDJOuhvvkNii7f5CcDps3uhVU94d27HxOJTyR9p0W2nQ6b3ds2lwUJI2031/Lj2m48niCpPTlTz0lajUehwGeXEHsPS824A6sHDpQa3kAVfWLAMnkytYMIYLL0GGml0sXF5qruvrEYYwDDTBtSMzaq77dUmLEABNnOpIkd4w6BhdLG7U7Io4vcpVVbGKpisSAEBtKqQU/7YkhWqipVSkIamgpUo7AioalTquwv7WLtAqkKjq3/nUUk+alVKEbqPSplMq9SjtZqoqKopGHlRR2aXcLdAKEKkARM4MSGmtd8aJ7ugVu1YedRupRyWVQL2PfSsZKtWqAiq1Nvq19yfn1N04z4MuG/kN2ki6kspEYrxkNceP01pMeYs1kK3vJulzl9ioCH3ySkwxr0AjmSZV8gSfYuQNSh6kH3hUcWWqBGm5dHC5OW6AuKQAii4y3hku/XaRRjJEUOoL0Yp0qLgNt0MScx1AqS9AI3IbBsGlmXhUanRdJpZSqqoqV0VnmjQAAJ5xJFub5rhj0wXRJLlkNSjN0bUGQlCNaKlqAFnb1v1tr97JPD2eaWupkGhRCaoVIBBICah6VJpl92w9nWyO4tIbVIl6BKRApNqKLCGgDUhdTQLER36RhxDNKlEPAigxaWi6f4GvPmnzPU19wiTeLWL2dS9nPk6b6sOExMJ66LM2hso95hr2amMcWxIzCQv1G73mJhaWnIxLOm8WuAHJfVjkobm0a3kjgao1q9gwYEgk8BjqRQJeOh62jy0FZgBGzSDtcDrux9cSjAlIRk0DwIZhcW0mJdbTq5SqqqJNk46sCgAQU331nh7IlTPFJZe0mlwi2xBcrEOEyCapCgtA9nvcdWb8W+8ZOtn/3R5SFz+hp3xyl3oWkIJHpFICxR3ai346LgItFMXGpdXWbx3ryDXlX5LmM7fGy/x2Pu2i+1sySJXWqjQswWkj1WJ3Bs5sHG5Nq9oGj68fdqTWRWnl2dNBx3FdhuS4lECVkzV1ZVQEyKgqPZBZEO+KQJWgcmUgAgvIXP76PR73aTHmAJoMhw6v4P15HxZjoMEgS4QNQydcmrpYmnZdli5VrKoYmUnnIgkA4ojLGYudDVGPXfIJXDVZ5+YX+uA1+5qEhsZqq7QQIVVSy2wnDkjF8wmx4am+tGiGUqk2LVFMejrxjcAjpUFCisJvSSKd/dQ1HRfAZTVgJUAKKs+yebK4nzIVjY9oKcHvfK5tC+uZUi1AaOcc62nHiZmYhRX5oTHfo7Xq+ECT6azUQBWlHDXssdFljAH0jpIYdbhYXVqbxIA6Ei0gQxO4aHCpcJGhJ+EjCO6LYQwQkMgAPtrdLvetmRACKKpFAnx219N7Gkk4GqRqcuDwvKkrsmTiEctKUqoqV0W6qmwSUF0eL7y9KKIDQqWtJBZVkVbauB4R0TeKSGRGIYsV10ZYDQiCisj6ZHdKjPU+ZlRFA0XGYLtf1MNIEpqPxjKP6enqgaIFpLSgIhUaT0IByPXOQ5K2AllLSVl/ALA8RgTxZq1ifexL8UfrW2SQKOFGLyKprNqBJ4MhmUZtJtA2gz1tdqWpO2HRJrnyoMeloSIqAzVJFnBZ0KHBI4sLAxcWLsZNZJYmWdAgLQQDPtldjse0JSVAt8HUDya74/5amglHkI3tcOGBl2aji6USV1WVyyRpVlXRQDkqKotbe1VZEJ0y5sYFYjzO5WcqL4rM11UmQqylUetqVbvSkBBl53uarr3ssdQapAhRWs1C4aESpA2AYowJM8Ws8ago1ANekk4bXTJG6paL8Mx9mUj1IiF5AhgRS4na42F1vryU5jvnmLMmvSOVaXKessoaTVW0krEoHQuOn9ExkVqvZNylmWrqHu8MrXU1l0J2kROZLJSqlmRkGWRcFcNSM9zQYCBV1MsCEpUEBt7YXbfbkJIAjdbYjhseu8v+aAkECtByK0DA6xpdUxk9sfjoKVWuyuXIGMtkAD3x+cHntWp6JQiqIhtCI6zmprkrL6BWA5YkWs9KRTNPKDyjAkWBVFUeIih2ZQWeATxIa0sQjVyp/AIi8eMZqqJdKM9AoSqk4fS48ZtUs3qfoxCollCi5AkCeLIIACVaAEGodgAYfTb3eXtSub4beKhQGh/uo7LRsuLCPpGNEKwyiXYzMSAp2icjgbFgoVpUXCwJYZNG06ChClplYK3ARVZwIRBoAzLIJF7ZPZ2uAUgAWmuILovI7r7fAgFrABpTL7wFEV5LPEfKYoGqcjGSxVjMRZIAIPpSXuLVEBAWgTzLAKKybnplQiPnWmhogmhLSihYTRMhIATF0Vl8olIEhaAeVUpI4wn8PhF8NABwAQBfSnTY0hrD31rTV6X7V8hop2gVoIzfSHgub4u1JuBpc7U635/Zfm35PIEoKTIo0ogjxqMgIVtL3MU1FlhkbC+aI4YMCzIGjWpxLRlmca9FwxOWwkACiUwCSUMA/ti9no8WQIACzbxx/OCxez2fWhIhAJp5EwIIuL/U6NKsky5Tqio7upwZcyZNA+JBT6dm4YRdi2g9aGZ5ycsTbZXgucS8R7ShJUUKlSoBD5pU1IiRx12lKUTwDAoAAJX6ikdQiEL05cDliQa8xUcFNBpBpVq0W5UUYffDE1XwRFQFf8bzJgfE56sAULa1qxxDkWIbR2qvu9DnqgXQRMITmchyBW6wOUAysBruwCVZDYQktaQDYWGwXEgauFkYFpeCDSpuzos8ULkWWACe2D2f94CgQMk1oBcSu7djDUSqAcZgB+jwPCMWj6wS6yVVVa5IZ9q2SRrw5vNt3FjSSRCVJG1BIXLmvS4UpYjAsySh+CJSCqg8VSVJ2YdQ6lGoKgq3jlZBVCioBwAABXgWRaGFfCsXuqcUBG37xpXzH4+HJkczJHgCgFYUABOEbLWH/HhPlHNTcz8JJcg3Zzdk3beP0izKR1eSX8J0VmBKXbZRZRbuokKGxcCFhQXLajYQYFMCLssCF0sC8oAAXtn9uUy7ghpojAGHCZfdn+u8MqpBxRhwkfCsxLts1y2OUmWTJEGTtG3SBgD4FFFZGUcgQOpRtK35kuqQe8WN3+Pp8UMwpi8b6xsAgq4CAPm9fUfb6i1QzwEhwjuggVvTdyoElTZ0JHK9GgGPJwA3eEjQR4v5f0Bnv8oWCbc0m2Q0Wh4cUbq4WIIMZAncBBe0AEElYYDgYgC+2P04Tye4AEADILL7eZ5XiGIBaADslXifdLFY0os0bdoAAJsEDQAA4t/Pq7//uW4rXRYSaLJtE62xHvNy80WhUCWNnwVAZMdVAOKLUo+QIi2ib4uozL9FFdRPQSR0rQwkyG9kndguC5X/AhjJZv/u6gX+USDc2iumplbx1XcRoMnQsGRkoKqQDVhkLJBhAP7Y/ToPb6gKAAOAx+7PZbhCVgBYANyBTnN2PXGVSZMAAAAACRIAAFj9urR7fn4n8JZptFLI/IMAAL5AG1DwAC0KWh+AUFgKFFIPySpmxrpuPaqlIurpSwDHUGzfhVSpMcx3uVXaKEGBKTDIcNEGUFEFC97Y/X6qn5AVoDAAeOz+cWpvyAoAA4AtmLjRS6xLZZskAQAwAIAAAAD99ZG+5p8fCkMDy73xHaCgaKzmzoIWkFbwqKBVAYl6SiGitKs82yZSqjadVnbecKHyrFQAUgJoq5QWMyxaKa+YLCJBhYwMA4GLhYxMAL7Y/Wsrb4gKAAOAxu6/vbwhKwAMALYAqI9eYr0yTQIAAAAAAQAAAOk3kV+2IYzMAwCSHacpCpB2EYX6VgV4AID8YrXtlOAtjEoA8lQAqqUA4C4ZC5eMBJUBGVwWKgS+2P1rK2+oCgADgMTuH1t5QlUAGAAYADXEdqxskwYAAAAA2AAAMJESVVoAAMXKLyjAEWVYLp6nZ0lDhgQmUcl1YCFgQLjIQAKe2P1jK3eoCgADgMXuX3u5Q1UAGAAYAIsAyyZJGwAAAAAAAACIUpAzkBEDWEZoaCEE3MA0QIZLGEBdAL7Y/Wsvd6gKAAOAxO4fW7lDVQAYABgAAACMzDRBAAAIADQAAHAnikY1ICDIBGTIDGgwDLgMCL7Y/WsrH6gKAAOAxe5fW3lDVQAYABgADAAATdokDQAACJggAMANA1hLJSHQWEigQs64SMioAJ7Y/WMrd6gKAAOAxO4fW7lDVQAYAAAAAAAAbdomAAAAAMAgAEBDsIDEFRBQIWkA3tj9d5Q3VAWAAUBj999R3lAVAAYAAAAAAECaJG0CAAAAgAEAwEBCpUIKIHEhD1ABHoj9a8tvqAoAA4BA7F9bfkJVABgAAAAEBTVmZmZGQ5A0TZM0aZI2bQIALACgAxgAcAAAAwAAcGAALCwDAB1GB9AZwIdZXXeGT3eG1QEMAIzeO8BgD3AAUH0BAMACgIEFAAaoDIQKCZIBiQwDVCqBjIAFiQTLQgYN/mf9t+U3ZAGABcCf9d+W35AFABYAAACM4MzMzIzGzOgkbZuMtrNJgAEAANiBDjjwAhw3AJYZS3cAjp0BMwuYvg4w4A58+OjQsbE1xvRbx04/jOufHbCwn9uboxvjwyzbnTPuXgs4zkJn6AyuY8zSAYA+YG73OigA3WJZ+mHB4gAAfQAA0M0AgAGgwwJ0AMg0VFQIWBoJBmQMEgwuaDdoyDBwIasA/mf9t+cnZAWAAcCf9d+en5AFABYAAACN0ZiZmZmZmRnTtm2SNDNJAxzAAgCgAwAssAx00I9hnYWBXVh9LNHpsLBHnwMwYMBMBy9nRtd7eQ23+ofXWAvdwOizlhf6LmNxh7kOB8DN7Jk9cH2AbnTAocOaBQfdHPgA0FnAeQ0AQO/njo8FCwDOHoABABwABxgDAOCABcAAl4tLBZaFjAyCxoCFakClYYBLwABPZ2dTAACAhQEAAAAAAPPgUzcDAAAAZ694wBfSqc6m1quj0KXOxKHRqM+i0KjLpseizd5X/bfnD1QFgAHAXvWvLT+hKgAMAAAAIzgzMzMzMzMzY9s26SJtkwC4DgAGAOBgAICB7Rx2Tjfoi44D18fqoJtD9b5rYE7X3eicLn0+c527HV2f2a7jfIrdY3TTb/fzKZ27ZWznd80aCx/vlt4/+r79M7Gv4fTOoZzJdbriDB39081ZXnNwoXfGOqwZYL1wt+gWCxirOzP6rTsWMAMHOgBg0M+BMwfoAAAWjAMGHQAMXAcAAzoAFjqAAQCAjkCGjMQ1kEFDQiAajUseQVQuyLhkyB5o/bflD2QBgAVAoPXflj+QBQAWAAAAwZmZmZmZmRHUTZO0aTLbNg1gQQc4AAy9A6AfABgLwABYc4AOLObYYQAAnTu8p3djIYYPU2Pn452xp6863RmLNboOoLMWa6ADagodA2evo3OWBRh9mc6O5XDowPKx9A4f4C0ADOoAOpYF3YLDMg44Cx0HAFjA4UbBAnQMALiQZC4MGmRwAwtcGCoGGAsZMhYLuAveV/235w9UBYABQF/1354/UBUABgAAICiImZmZmZmZmRnbNrMdmWkDgAWAj8VYmA70NTeYD3CzHEbvhsP60A1MZ3S7dM7BspTe+XSvcXDA6gg+jGOsmv7xYa9Pnz22X6ZW1z9H5vSPHXjr7Gw3Q7fzWn2uz+l8FntuoXQGa24Px9Bd1w1z9Pu8qzB2DFgwgAPApOt6B+hMZ7nFGQCAc4PFgKMzWDBwAAC6AQCg48DBDDqABSwMAADooCEhQSW74OKikhiVAQEZRTTIKgwaJB5o/bfnD2QFgAFAoPXflj+QFQAGAAAADczMzMzMzAxJmjZJRpO0DQAWOEYHMBgwUGYOBuaGD845EHSLPgCmL+h6nwIDFrjidNZZxe2pvh3Ocdjt3XbuLHofluLMivXpbKf3sYyBTwfOwukHdNhlO+hg6bs6dI7RAeCgD0tnUeiwAAA6YAEMAC86xgAOAAMGC6wEFxYJLC4SDAaDCowMloUBLgmXAWTeV/235zdUBYABQF/1354/UBUABgAAoDEzMzMzMzMzM6NB0qRt2pE0AwAAwLAAAB0AAICOBQAGoHMODujB3d51tp+9jpvDZ3jtjA59mfWC3lH6crvsorOfs8zcTr/eOewwu/bq1W/tO/2Dm2Pgw27n1d2uvuV8vO9Il85njenbP7Vg2MCcEZzh6B9MH+hdH7v01RnQgeFgtw/QrWHBcNCHWw6HPQBQACwDoIPpdAcAgOtwRgcAAMACwAEADmABOAxAsIAl4SLgUmUVj0iYrNaAQYUkkGEBHmj9t+cPZAGABUCg9d+eP5AFABYAAADBEZyZmZmZGfGYJkmaJmmSJqBjABwABwAAFgDoegcDdH30A9thYYkOswDgrN0FnT46GMB2psxy887xuqHTOefjut4Ppqajz44PnYHObB8z4/bFy5zF9r4A6IBzHDM6GDC9c5gz7gOAw/o4AAAWOkyHG0A3ABgAANdBNwAAOmABABYNiUDiAk2FLMEADQMNLzJoFyQuHmj9t+cPZAGABUCg9d+WP5AFABYAAABBwZmZmZmZmdGwSdI2Sds2TegAAEBHBzAAAHBgcADoLwYmMywAAHDDYXwOd8DcwNqDA32nb7nBcM72DsPiw/btuh2996PrYAd0d4ApFmYZGHSdBQBrDtvBAvo4dMCdg7FAP0PHOQBAAPDCAiyAHR3QdQCABQBAByAQVCAMDCxwKy5oLjSwVBJIaGQaAN5X/bfnD1QFgAFAX/Xfnj9QFQAGAAAAjZmZmZmZmZmZ0UmTJIs2TQOw4MABADjAwcGehVksOoBO5zrAB3tnRfj0c6tj9OHD0Jd1nf72M9zMHWv3w826+Xivj/HO4SwX451u+rX022HvZfpHZ1CocwpD/3A7uM+W4Tpe16EvN4Njb185p+vTl+nOYW4+64C5BdwQw3l1BNgODgegM2Bw3CxABwDd6sACHMACAAu8AHQAAAwAOAAW0AEAdABgQSBLcMlAaEhgIJPhqkFgwIAlgQweaP235w9kBYABQKD135Y/kAUAFgAAAIzGzMzMzMyMhmnbpm2bmaZxAIAOAOCgA67PYnQsnR1Y65iZbmEAIN2xQ+9e6zg4ZtfggNlD54DOOUxnWB1grkO/cdWNPjf93HUvx2AHbm/h1uJ0YABMP9HRdQAAGDjoBoDjGDoYwACAzx5ggEMHYAEA6DgOLIBzYMCCQMXg0iBBuJCwoDY0SYMBFQEhwQDeV/235zdUBYABQF/1354/UBUABgAAICgoODMzMzMzMzOjkyRJRtokCQwAGIClg1twOAZ80E13HTDm05ePfrCstXDzHpw5rJcuXRC8xZjjPfr11ccyZpkrlut1U2J0L5btXf+dZY+Ofnpn727UOzjHqrtw3u1d3ZntbuAzwHQ6nK6bs25YHAz6wqxx+p0eh7JYCMACdFjHoncAdOzSDxR2AAAHOAAM4A4AYDodgO0A4AAAwABYAHAAHABAQsZS4aKBK0ATSOhgBFgWZCQLC95X/bfnD1QFgAFAX/Xfnt9QFQAGAAAwwMzMzMzMzIzGmDTN7Mo2DQAYAHAA6KDrB3Q6vaOz3Axn3eEczkeHXXvmBrZf7wuDGbPOmX76junB6mwHMNT018GZfjPvDW531jEz91bvtXbGOdxZe07HO3uMw4z1nswujpvOoANHsePAcOgsGKB3bnGA6wO7wDAMYJbOHQBYYNmOgTvAwqADOgALgA4YHbAsdADAAgzgAFgkAUSAa8BFI0MRC40FNA0LGRIXFQMeaP235w9kAYAFQKD135Y/kAUAFgAAAEENwZmZmZkZ8WiQNm3bpG2bJgAYABYYGACAQzcGcAM+2Dn0znbot6ujO4Bd3TJH5zDcBz4sQ43Bcl1/AWfZPTNgCbeWPnAfbs5xzPTt3OwBLGb2AND7AQD0A8fHMhgLwMEBLGABHMtwAA5HYgDoAMABAAw6gAEGyDK4hIqAC40gQwKBi4GBgchABt5X/bfnD1QFgAFAX/Xfnt9QFQAGAACAmZmZmZmZmZkZnTZNRsdIGgywAEAHWBgALNgDOgOgH4NiYOyiwMzh2DPYg7HQpy/9hsFdd/p75vZYLMtg4LZT87HeGKf3oYP39lw/OMb17czpW7o+39Pv1jKGOqOb/s4OVrczzg1w5PT7nBcALOO2zwHgus8L4PXBunUADmCBQWctHAud7lgdGAzoiw7MYgEH6CMAgBugAwADAEAHAOgAwOAAAAEyARWVBhrXEwxw8RKuwJMrgEyDi2EBHmj9t+cPZAGABUCg9d+eP5AFABYAAADB0ZiZmZmZmdEgTdI0nUnTJiwAwAIAwAsH4ABLDgAWAq7j7HUYLHTWzOiDvvRumQ6DfjC8Hezq4roZi3PvGsAx+jjFGH0n9gNjuLMddHus4wAv7ILbY1632IExvJbBAN3CrgFmDnQWGAeDAzDAWjg4ALAAAABAPwAMALCACDCQEahYkJFQNaguSDJQMaiwaCoA3lf9t+cPVAWAAUBf9d+eP1AVAAYAACCooTEzMzMzMzMzo0GSpl3OJAkADgBwADicwYE7ABzb6RQL3Mxirp/OYAzuAAZ0hu0Gd3jNcZgZ3PVfevhw1NF3+6h5ue+PmrHA9TvW9HWzCn3d9XXdBVa/+3yu35i+rCN202F14xhzu5jucHYB9I4F0wHHLgsYnP0AvR/0DrAWu/SjWxZuWe5gMTpYHLCwAOCAAyx0YAGAAbCwBwBwAGAB+KAAyAaQJQJcqLSFhktGoISFoFUuNBYqHmj9t+UPZAWAAUCg9d+eP5AFABYAAAAIzszMzMyM4AxNmqZtmtEkGEAHAGDgAMAC3QI6gF0AfBifMxTLdbBjjU4GYBbB9e2Atf7DiD63tXpH72y3wG5nue2WO/XV3RlYFh0AQ+dWBzhuBt1ahY6OA7OmGwAA7AEYrkMH0C3dWgbgZYEDDAAAYOBAB4ABAAmoKmRIBiyoXBoEAzIWQUUCskAC3lf9t+cPVAWAAUBf9d+e31AVAAYAAICZmZmZmZmZGUFB3SZtR5MmbTgAoAMAAO4AOgA+WMy6xQCgc30Hi86BMQws73Vn0tEPWJ1dbAynr05nuhv9lb69m3OT7vPZeWvNub3py966fuwqfRf13y1G9felDLV96c519KGmL6vfDHYBnYzoMAbO2RxeeDmwGBzLoqPq3r46141OXwCMAo45lrGLDtAxAIfDHADDAFgWdGAAAAA3YBYAHOgAuBhYwOIiuyBXqoEhIyoDnTQSqCxcAB5o/evIH6gCAAuAQOu/LX8gCwAsAAAAEJyZmZmZmRHrtm2atJkzSQAAA6ADGAAAC+jmAzC6AYfOGHqnA1i4+WBNYHrH6Ho3I/cxGF79Oh3b2aVXh3lZjExfMzjZM4fe1d5BH9KhY4xu9LG4G8AtGB2MA7qBPTiHBV03oAM7DDqYA7qxwHYAeMHggIWOCguAAYAOGBIuaAZkEiRkkAeoAjJUaKgkFQQaZN5X/bfnD1QFgAFAX/Xfnj9QFQAGAAAAzMzMzMzMzAgKjoZJknY50yYcx7HAC/QOAKd/MFgA7MjB4dNhLLbr6By4gJfg1pjp3DB7oNtzo0fv13GrWzN96Kx+/E7vOMfY3X6vndfsvee6mQ6u3tNfHX1m3Q3c6r3j+hxZvPZzB3YNzAd3GOCgz62N645hgQ6D4/QzGAs6hg662fOyCwDQwcIt7MCLDjowAADOAFgHAAA6ALCAjoAMBhUksgF08IAqa1ADckNFVYGExkACHmj9t+UPZAGABUCg9d+eP5AVAAYAAIAZjZmZmZmZGQ3TpmmaZrZNAoAOhgVgYBxABw4AAHTQj+0AgDkdHACHDjczzi4D4NiBftbBSzpQHx/KYHRO4foyB06HF6+FAUensx8HoDMHYIj72HOjLAfAwRkDWMPcYo8BoDsDxlEMAJ0FBgA6OHQ6sLAsANABADAdMJA0qCAxcKEONLAQqLBwL8gwkEjQAt5X/bfnD1QFgAFAX/Xfnj9QFQAGAAAAwZmZmZmZmZmZ0U2bdtmZNgH0AwBnOgcAMBg4MKztLNaCMQs6cM4NXKfrHRw35+2s1cfuwi4crkzvi/5heHcX9P7OeV9mb+6YtYjBnZ3PAD2dzpi+vXNnLAa3LA44gAPDB969GRadjlc39AVg0BksugU4+Ph04PoZWA6wxnAOAMAADHfQPwA6AAZ0AAADHACAAQB0OgAAgAGgA5CQ0XCR0UBNkLmoUCEzDwlugwaZigQeaP235Q9kAYAFQKD135Y/kAUAFgAAAMzMzMzMjMZo6DZt2yZt2yQBOAALAMABAAAzXYdbdAAFOoAD1zFYwBo6HL3bznG8IGP3cNbqzgIwV3t8nNnr515sZ7oOYEwfrlsA7rPObqe6RcfSF8DAzOgA2/kMwNE/cwDA6m6GYwA4bsB2hAXojAV0ABh0ANCBCpWGpQGXSoCMJkBUYKkMVNAw4ALeV/235w9UBYABQF/1354/UBUABgAAgJmZmZmZmZmZGQ3TNsmYTdIAwAIACxiABYsFcA5jDmPAAQOYsQC3Qwfbj119wLrBsudYTi9m9wWfY7vpZztldkbHovPKfPp6nT5uOvp5eWWuvFjYmfI6HXscDnt7Hfq71qw+032667dj3BgGdJbDx+EA29fRj8EYYwuABYNjw87RTQd0oAMGDgBsOQAHAGsNC2DAgRkAADoAALBABwADAAagQAMLCxerYg9UASrDhaqqBhlZAhcJT2dnUwAEAJ4BAAAAAADz4FM3BAAAADwevTIErs6ltB5o/bflD2QFgAFAoPXflj+QBQAWAAAAwRGcmZmZmZkZmjZJmiSzScMBsABwABiwDMCB2WO4gw5Ht1gc5uCwGKzVsYDuvVm76A6fAXden9Lh9mUw70zHwvQOVtf3sx/jbNehj7OAU25chz3o3UJfDNayZqADDOgDnQ6WrrNwA4CuzzrAAcDsmAHgMAAA6AAdADDgLAAMADoUIECScIFFcoGQkZHJILmQUUFFRrZgAd5X/bfnN1QFgAFAX/Xfnj9QFQAGAACgITgzMzMzMzMjOKNh0nR00aQNwAAAA0CHAzAGHHAAHQDAOgtcXpADdjsLHe/ArX44wHzQ2VX9nByxag1W51T6zrjp9JdB0Gemd2+XxflYPmYXd377hzEfmOndXb87S8faMQbv6Hzm405fiq53uzB0DMtamOvTlw5UAXT9Pgb3dqAzLAJguV4AYAA6HLsAwLyApQMG6BYAwAHQsQADAAAdQKcAAhlUWAIWEho0q7nIILFYDRZkJKoF3lf9t5c3VAWAAUBf9d+e31AVAAYAAAAIzszMzIzgzIyGIE3TpE2bpA04AAzQAWANcAAOzBrMAnAdo59+HYDF9fHp0MF0AHD77nUL2LGzgKUfrgPWYaCjXIcddswC+PTrp6P7jEW/gc4sttPpwALokI4pA0xHPwDg9AEYBhwADgADWDroAGABAAAGAIADAKsDBww0GljIGCywyHATNCQqGFwGMDIADgAAAAAAAAAAAAAAAAAAAAAAAAAAAAAAAAAAAAAAAAAAAAAAAAAAAAAAAAAAAAAAAAAAAAAAAAAAAAAAAAAAAAAAAAAAAAAAAAAAAAAAAAAAAAAAAAAAAAAAAAAAAAAAAAAAAAAAAAAAAAAAAAAAAAAAAAAAAAAAAAAAAAAAAAAAAAAAAAAAAAAAAAAAAAAAAAAAAAAAAAAAAAAAAAAAAAAAAAAAAAAAAAAAAAAAAAAAAAAA",
"F2": "data:audio/ogg;base64,T2dnUwACAAAAAAAAAACKaTc3AAAAAMbJg1MBHgF2b3JiaXMAAAAAAkSsAAAA+gAAf7sAAAB9AADJAU9nZ1MAAAAAAAAAAAAAimk3NwEAAACu5VoIDzv/////////////////fQN2b3JiaXMrAAAAWGlwaC5PcmcgbGliVm9yYmlzIEkgMjAxMjAyMDMgKE9tbmlwcmVzZW50KQAAAAABBXZvcmJpcyFCQ1YBAAABABRjVilmmVKSW4oZc5gxZxlj1FqKJYQUQiilc1Zbqym1mlrKucWcc86VYlIpRZlSUFuKGWNSKQYZUxJbaSGEFEIHoXMSW2mtpdhaajm2nHOtlVJOKaQYU4hK6JhSTCmkGFOKSuicc9A55pxTjEoINZVaU8kxhZRbSyl0TkIHqYTOUkuxdJBKByV0UDprOZUSUymdY1ZCarmlHFPKraaYc4yB0JBVAAABAMBAEBqyCgBQAAAQhqEoigKEhqwCADIAAATgKI7iKJIiOZJjORYQGrIKAAACABAAAMBwFEmRFMvRHE3SLM3SPFOWZVmWZVmWZVmWXdd1XSA0ZBUAAAEAQCgHGcUYEISUshIIDVkFACAAAACCKMMQA0JDVgEAAAEACFEeIeaho9577xFyHiHmHYPee+8htF456qGk3nvvvfcee++5995775FhXiHnoZPee+8RYhwZxZly3nvvIaScMeidg9577733nnPuOdfee++do95B6anU3nvvlZNeMemdo1577yXVHkLqpaTee++9995777333nvvvfeee++99957763n3mrvvffee++9995777333nvvvffee++9995774HQkFUAABAAAGEYNohxx6T32nthmCeGaeek95575ahnDHoKsfeee++9195777333nsgNGQVAAAIAAAhhBBSSCGFFFJIIYYYYsghhxyCCCqppKKKKqqooooqqiyjjDLKKJOMMsoso4466qjDzkIKKaTSSguttFRbby3VHoQQQgghhBBCCCGEEL73HggNWQUAgAAAMMYYY4xBCCGEEEJIKaWUYoopppgCQkNWAQCAAAACAAAALEmTNEdzPMdzPMdTPEd0REd0REeUREm0RE30RFE0RVW0Rd3UTd3UTV3VTdu1VVu2ZV3XXV3XZV3WZV3XdV3XdV3XdV3XdV23gdCQVQAACAAAYZBBBhmEEEJIIYWUUooxxhhzzjkgNGQVAAAIACAAAABAcRRHcRzJkSTJsizN8izPEjVTMzVTczVXc0VXdU3XdFXXdU3XdE1XdFXXdV1XdVXXdV3XdV3XNF3XdV3TdV3XdV3XdV3XdV0XCA1ZBQBIAADoOI7jOI7jOI7jOI4kAaEhqwAAGQAAAQAoiuI4juM4kiRJlqVZmuVZoiZqoqiKrukCoSGrAABAAAABAAAAAAAolqIpmqRpmqZZmqZpmqZpmqZpmqZpmqZpmqZpmqZpmqZpmqZpmqZpmqZpmqZpmqZpmqZpmqZpmqZpGhAasgoAkAAAUHEcx3Ecx5EcyZEcRwJCQ1YBADIAAAIAUAxHcRxHkizJkjTLsjRN80RRdE3VNF3TBEJDVgEAgAAAAgAAAAAAUCxJkzRN0zRJkzRJkzRN0zRH0zRN0zRN0zRN0zRN0zRN0zRN0zRN0zRN0zRN0zRN0zRN0yzLsizLsiwgNGQlABAFAAApq632YByBKJNWc2gQZRJz0RVDylHsKVIIKYi5RUwhBa22ijnFoMXaOYaQk9ZD6JRiEAKhISsEgNAMAIMjAZKmAZKmAQAAAAAAAIDkeYAnioDmiQAAAAAAAAAgeR6giR7giSIAAAAAAAAAAAAAAAAAAAAAAAAAAAAAAAAAAAAAAAAAAAAAAAAAAAAAAAAAAAAAAAAAAAAAAAAAAAAAAAAAAAAAAAAAAJLnAZ4pAp4oAgAAAAAAAIBmioAomoBomgAAAAAAAACgiSLgmSIgmiYAAAAAAAAAAAAAAAAAAAAAAAAAAAAAAAAAAAAAAAAAAAAAAAAAAAAAAAAAAAAAAAAAAAAAAAAAAAAAAAAAAAAAAAAAAJLnAZ4oAp5oAgAAAAAAAIAmioBomoAnmgAAAAAAAACgiSYgmiYgmiIAAAAAAAAAAAAAAAAAAAAAAAAAAAAAAAAAAAAAAAAAAAAAAAAAAAAAAAAAAAAAAAAAAAAAAAAAAAAAAAAAAAAAAAAAAAAAAAAAAAAAAAAAAAAAAAAAAAAAAAAAAAAAAAAAAAAAAAAAAAAAAAAAAAAAAAAAAAAAAAAAAAAAAAAAAAAAAAAAAAAAAAAAAAAAAAAAAAAAAAAAAAAAAAAAAAAAAAAAAAAAAAAAAAAAAAAAAAAAAAAAAAAAAAAAAAAAAAAAAAAAAAAAAAAAAAAAAAAAAAAAAAAAAAAAAAAAAAAAAAAAAAAAAAAAAAAAAAAAAAAAAAAAAAAAAAAAAAAAAAAAAAAAAAAAAAAAAAAAAAAAAAAAAAAAAAAAAAAAAAAAAAAAAAAAAAAAAAAAAAAAAAAAAAAAAAAAAAAAAAAAAAAAAAAAAAAAAAAAAAAAAAAAAAAAAAAAAAAAAAAAAAAAAAAAAAAAAAAAAAAAAAAAAAAAAAAAAAAAAAAAAAAAAAAAAAAAAAAAAAAAAAAAAAAAAAAAAAAAAAAAAAAAAAAAAAAAAAAAAAAAAAAAAAAAAAAAAAAAAAAAAAAAAAAAAAAAAAAAAAAAAAAAAAAAAAAAAAAAAAAAAAAAAAAAAAAAAAAAAAAAAAAAAAAAAAAAAAAAAAAAAAAAAAAAAAAAAAAAAAAAAAAAAAAAAAAAAAAAAAAAAAAAAAAAAAAAAAAAAAAAAAAAAAAAAAAAAAAAAAAAAAAAAAAAAAAAAAAAAAAAAAAAAAAAAAAAAAAAAAAAAAAAAAAAAAAAAAAAAAAAAAAAAAAAAAAAAAAAAIAAAIAABwCAAAuh0JAVAUCcAIDBcSwLAAAcSdI0AABwJEnTAADA0jRRBAAATdNEEQAAAAAAAAAAAAAAAAAAAAAAAAAAAAAAAAAAAAAAAAAAAAAAAAAAAAAAAAAAAAAAAAAAAAAAAAAAAAAAAAAAAABAAADAgAMAQIAJZaDQkJUAQBQAgEFxNA04jqYBR9I0YGmeB/A8gCgCTBGgqgBAAABAgQMAQIANmhKLAxQashIAiAIAMDiKZWmaKJIkTfM0USRJmuZ5okjTPM/zTBOe53mmCVEURdOEKIqiacI0TVNVgWmqqgAAgAIHAIAAGzQlFgcoNGQlABASAGBwHMvyPFH0PFE0TVVlWZrmeaIoiqapqq7LkjTN80RRFE1TVV2Xpmma54miKJqmqrouNM3zRNE0VVVVXReeJ4qmaZqq6rquC88TRdM0TVV1XdeFKIqiaZqmqrquLANRNE3TVFXXlWUgiqapqq4ry7IMRNE0VdV1XVmWgWmqqqq6rizbNkBVVdV1Zdm2AarqurIsy7YNUFXXlWVZtm2A67qyLNu2bQNwXVm2bdsWAABw4AAAEGAEnWRUWYSNJlx4AAoNWREARAEAAMYwpZhShikJIYXQKCYhpBAyKSWllEoFIZWSSqkgpJJSKRmllFJLKYOQSmmlZBBSKamUAgDADhwAwA4shEJDVgIAeQAAhDEIMcaYcxIhpRhzzjmJkFKMOeecZIwx55xzTkrJGGPOOSeldM4555yTUjrnnHPOSSmdc845CKWUUjrnHIRSSikhhNBBKaWUDjoHnQAAoAIHAIAAG0U2JxgJKjRkJQCQCgBgcBzL0jRNE0XT1CRJ0zzP80xRNTVJ0jTP8zzRVFWe53miKIqmqao8z/NEURRNU1W5riiKpmmqquuSZVEURdNUVdeFaZqmqrquK8M0TVNVXdd1YduqqqquLMuwbdVUVdeVZeC6rivLsg1k13VlWbYFAIAnOAAAFdiwOsJJ0VhgoSErAYAMAADCGIMUQggphBBSCCGklEJIAADAgAMAQIAJZaDQkJUAQBQAAGCMpRhrbRijWGutiSNaa621llZrrbXWGmmntdbaaqy11lprrKXWWmuttdZaa6211lprLQBAd8IBQPfBBk2JxQEKDVkJAKQCAADGKOUchJJSqhBizDkpJaVUIcSYc1JSa61mjDkIKaWWWtCYYxBSaq21mlLnpKTWYmo1pc5JSa3F2GqupZSSWmst1dhLKaGl1mKtudZYSkotxVRbjjWVVlqLMcaac2sptRRbrbUG11KJKcYCADAbHAAgEmxYHeGkaCyw0JCVAEBIAABijFKMOecchBBCKJVSijHnHIQQQgilUkox5pxzEEIIoWSMMeecgxBCCCGUUjLGnHMQQgghhFJK55xzDkIIIYRQSumcc85BCCGEEFJJnXPOOQghhBBCKSWlzjkHIYQQQkglpRRCCCGEEEIIJZWUQgghhBBCCCWlklIIIYQQQgghpJJSSimEEEIIIYSSUkophVJKCCGEkEpKKaUQQgghhBBSSimlVEoIIYQQQkkppZRSCiGEEEIoAADgwAEAIMAIOsmosggbTbjwABQashIAiAIAQIhzzkmriVCMOWk9Uww6abV3yhnEIMVMOaQYpNo5yZhyEkNqIWROWok5pRJKjD3YXGMNAgAAEAQABJgAAgMEBaMQBAhjAACCEJkhEgqrYIFBGTQ4zAOAB4gIiQAgMUHR6sIF6GIAF+jCXQ4IQRAEQRAWDUABEuDACW7whDd4ghs4gY6ipA4EAAAAAMACAD4AABAKICKimauwuMDI0Njg6PD4ABEAAAAAAFIA+AAAQEKAiIhmrsLiAiNDY4Ojw+MDJAAAEEAAAAAAAAQQgICAAAAAAABAAAAAgIBPZ2dTAACAzQAAAAAAAIppNzcCAAAAy7giARw9Ofzt4OLI3OHY2dXEt5uEdnJhRDs1MDItfqrQLNHrfyzR63/cBg1qlSICgCp6UQCXBBARySeZHJlMJknyERERB+JAN/////9f3n1gywhVYgyV3bG6/fufVDTZ+YU02fmFfAAAqpgKAKApUKBYjsEAMwQBOdM0SUKoSILCS7+Xzfmd/XL2dJ4crQudTYu6r6KcM9ophsNMgXKKAIYA4Lk7xbCeKVhOAcAQANz3PwAUhVpR/S41KkVVVVVVVa5Y0TnSiAAghnPRpFbV+rKolJFFSUgiolhRzbKssrzIXFZTURSBUhRlVuazmRzLiDSIEFJEmyNnXhL5RX7UpyN/XVXVqlAS5cSJ0Qof37J8pt/ZnuzcqU23GHSSI7b9+jbfQx7b2zO3dVx9g7zekbbsrCXZ+6g3b60ZlglTjina9KUXE59PqFYbVkAaR07PeK93ND2pZeqQTxQvReKWCDPH4kqruSUT7wwJLVuqBbdXNWmq5ZVQrYSkqZ1KTWem4kLmiyPuSikuULTknqUEicYNAH5qzuPlEgoCQBZFM9Kn5jxeLqlAIGBRtCP9pwBEaohRVLU0KyWpqnJVrJjLFQEAUNSAfDsGiWhXoxqp0k6VZpIqUo9y6TpE8fl+N7awbPoSRdNPwkbnOg3H8acVLQGCIADyaTMFeIZS8pQhru97c9fBO7emlL/tJzdWjl7SafVyAjKttfxez7NaPu3n6Iz8zR7u10PhHq0ZM2lMdH2+NSe9J1/TKLe9vOY/rH64Cvom3JbTfTnUeY+Pk+8T1eqrsViLKpjvhBIs1HZvRBaMYR1deUvk9wPcGgYWI7fWNLWPioCaTaDRNCzLgsSFAB5qbvX5UhZGAlt8LhyZ0XI9HEcZjAJ88TlLZDYMNqmflFaa4kpSqpSyq6qyI2kDAOBweFE8rMZGskd8x4lENJtmaTV00UaE0mhc5QVFS4JEi5kXMyZbM0ldYxVGSjxkqbSBqEobKkQgXlhGpGJ0OX2okkoKLXmPMcQir4pCQIt7UzLvfknacV3S1h1jPlbUhxh5Ik3orTtewabNweObFZk166WvCxub8iWT6J0Fy4b2DgX2k6L1VitNkfht0mK4x6AhDRfWYrGGgLQ0xNElUXVgBQ8wLDn7uSHkQGq4LksFvuqdl9OWGpJVw3YRpR+Sq955PpOs/LJqsIso3Xhiw7AdL0URK7ouFqeqqqpyKaxIV5EAgDo9ZGxZpNG+O0ZCFjUKUjYq0/aSlIbYSc3DNbk9OsPO+qg2XfsLhBaK5AVmV6qk2oFINL/F47+0hEczUcLhX79NerfqUeIJAgnEo5SkAgOf/MiEbjLfadr1K+Reia5S1I3Xqb4nraojrNJpZ84MN86Us3uPmUrE0n89fswXTOh49+RfcNNd5aQisZDlSoMkFjJlBkggiMsLUxrpogQaF1XqWahWClSyZR4GJGwSAH46Hrf7JQkzBwyVph1Ox+P63pIxNwGrZphOuF96qtaUVJJSVVW0Tdt0RQaIumRfOdoGnW8CNKr5EHmZLqIJ+UgXlWpUnh4tQuRUdjotlH8dSfrSWs6kzdkntB7SqIDiWSh0iSKClhQB9RsgiBG6352iyfLOmt2F1Ft8DfkMqcNKjzXiFkaOlLwR8uNWy8sGqzyvlPtU6rRReXlgSlPckENpUfX4da0QQtkxXZud5i0YHCtDArIMBsMFxgIuBk0GoUlUumgGqA1knvpdr+8yjAFg0HVD6ne9vocWmGFgKDbHD95Aql2aSWmKxWLxpFSuUqpM2rQdIwGATBy6/DFBWwhFFe2GJLcqcmQzzRF5IpvJi6hoxCJKM0AFz95YReyn6xbex6k2XhnDG5Fj4aGXQRWeUtFa3O/p1XOyih8oiWQc11WPIBEKZKCdCsL8uKD8AKlSPAEKUkiBVrNaG7GmmBm5+nt4tb7v64r5JN97tQYRk7OpoEjSlJipMzHytl+PurxjTUrof9DGa5KKCFIACylApgsSGq2SkMkgIDmSXUlGhoVMBV7avZ2vaTSSKBOLGrhDavd6e8RWWOoAmqQQYMDzJenTmsQpVbmqHCNjVWQE9Kvv6s1PqDgRQklFVauyLKDTN1b1Gtf3zhXZpBRpJtItVudkmG4cqQKpolWszgw8FBSkPJ4gUnLD+mRUUhQl0S4NFZEEschGQ4EqpaWQJxBtrZ1j893mhiGvAi1ECxMq7zXjE/C00YbexoeSudbkiG1t0tPfp5K2qV4VC6qYozNZN6mKTLyx2EwU6RrGPr0VWR0yGQVyysEJGEPDILMwLBigkqC51YVl3oWbJETCqhQZILAyAF7ZPU7X4UgiEZrGPmM+qOyu+6MtJhoORu6cBQ4PPCdVR1wlSUrlqqqqTBZNA7lMz/lNo97jDKP52JkLSTp4ydJRhnMaj29V1W62SqKttClPBNVIkwcFQ+Tjn6h2x3kR4802Y2BKk2iUrkJRSNoQm22hKkDaKqVeHvUDo2b5WavHPu6ctH8qmuqU1b3El61RLGbwMNUZ6hYpazWsaHIVyBRSS9RIQ2UuAh+nKYJVMbJLDKwm25Qfs3qjk3gDiU42ECqChZDIEsjESq7KdAhOsJAgSyy4K8DFBR7ZPe2XKSUmaDDYjhciu8d2GUJgiQKD6Xjh/hol/WhOapTKVRXLroosmwbS6vidi/rpJC1NChpiZSzz2cYlesnZWCA02jwo8owilSrVkCcBS5HHje5nO+vJCTUVtVFBAEfh8k4TSStKqpQqUn7bVVGeaKXg5K4pnqk8k1RFqlVUKqSCqnYZH4vlSjZBOwBV54vBuE94iZfGdDO9Ev96ueY50ePfg+UN9UpoAlmAiYs6SEVuvCFZRS13SBiEOwQaMiMsLwiQGGhQYSRoUHHvrRpCI2UGFU9ULAge2b1cTiUl5kCNYboAkd3T+ZqABACaWYgKz+uao4srsbiqqqoqsyqSJKAc/eK1lYsxjiAVT/J8PngHEdFehYZV+QghLlFptLkoHtAQAst8sSAoQqv9BUkh+aJUtBEqqatokUiRp1ASpU2A29G8dmwF8BCaqUpWu5uT7ei8/gOrs6SX2iWiHgXUs5dVJbSDosK4cQtJaZVmpbY37VL5x0qdaxgy7qg08OJRlUQVNDxcI4LlGpuhAVmAGJC5GJIL2mBwIaDlxOKSqbhoEBhUGhkZjRBIwAL+2D0ulwYuBECzQAEeu5fLqRkKQ4NmgdIJ+3PEo4sTZ3FVFWnaLMeKJE1AK3J8JFHTC1Gm/apGKQJVkZISz5+2QJU0VVGpVpU8IFbroR4VCkoohEqbIApF+Q2BVgHc0dKaHJOg+BK0qqbi00g3nkadVyoIvsh04MMqpaa9lFWUalQqlVQr6ajhDK/Lymn+QeHhlNQO4VryAk9NVLRZrAV2ByawPLEmM4IVvLASGZbRaOCSWFyVAXesqBjNICNjZBgMLFABHtl9XbbMKgoVDLpkqOze39bZSGFGjwGHLs1TzdJnZOmlpFTZZZKmI0nTNg2If1sZ5SEqjwCVqkeBHtMVz4QClKdoFUjUQ2CRG0SjtCoAvqNeJvQAqEdFoRKK+I0C9QBEKaAecGyaUGiJeJY/vCZuAKEeEG7NdHSO48Ye9rZ9A+J3ZW/ybYic6Zi2l9N0u/fD02GsANWVuxTlCsWVuLAGFgQqC7gIjAsq7iBplQQNDYuWQGAZWFABXtn9us4rsBqAtgCo7P5cpp3BbAyjQTucxK1mxCVVFU2bIADCJgkAAHy34rf14hMgoErbxGZ1tSb9INpBQV5q6/a+s6kIRCX5RkQhXHyEckdyKZBvBVGqAL4L8SVJpdLyKAE8gVZhPdV2FAIpeFqsTVPDl9yj4ovBzJq1g5hpZ+4+lPo+y8YXytFSAw5LSEC2QEhQBVQIAhZkCRd+2f11nVaIYgBoAEx2v1/GE6IYABoAO0qsizVLn3IkTdsEAJOGDQAAxNen98tlAcuFQkaQ4BFFAE+V76AKoKW326/tpaDdABRAPQqY0ro9Ri6n24EfY4tHFAQgxgRptkqBAqg2ESl5raI5lDprp9zc6eYbCegyoMqgknBRQR5AaGANkAH+2P196m+ICgADgMTu973fwRUABgB3LnHiVU1FEiYAAIABAAQAALbfbRcfjHaJBENNiEK9jWNOJQhI/Wp7pGGlJ4D6qpTITwpSAZRVIBaK8fhxdEYWWhsva1JgSFU9AATi0UaR4knZVAj93C5mJzEwRUMKICMEntj9vZUnRAWAAUBi9/ven5AVAAYAW9DixOIUXVzOJG0AAAAAtgEAgD+eL4v0ry5CBpWFUgng6eOPleSfsQGgFK2yiqAK+IbWfNy4BUSmt1WfgCcE8uzKqgJQbaJUyVNFxSTSMFKmq2UEqAQINCxkLCQN3tj96yhvqAoAA4DH7r+jvCErAAwAtgBY+pReJm0SAAAAgEkYAACXyDQaQcTUYqGBYvZbUB6qoCgV8AOkWpUqAGiX4a6GWZe0E6CC+thj6Gl0bGFWyWIkoKmQ4GKg0WCxAJ7Y/WMrT6gKAAOAxe5fe3lCVQAYAGgAoCsyRpskAAAAAAAAAABQX488ATlBNsjiBqXL5eGCpjaj4hIqsqZHZkBmgIsEvtj9ay93qAoAA4DF7l97uUNVABgAGABQJk3aNEkAAAAAMAgAYKKMi5YhCQYsFdSqQkNbsJAZwBJIVACe2P1jK3eoCgADgMXuX3u5Q1UAGAAYAAACMCNt0wAAGDAAEADgCkTDAFUGiwQJDZkFlQQDAt7Y/beXD1QFgAFAY/ffUT5QFQAGAAYAAABM0jQBAAAAAAYBAHC5IGtAE7AMJGTQAJ7Y/WMtT6gKAAOAxO4fW7lDVQAYAAAAAAAgadIEAAAAQNA0AIALkYG8MIBGMKBCdakAvtj9ay93qAoAA4DF7l97uUNVABgAAAAAAABJkzQAAAAAAAAAAA3DhWYBeYAMHoj9a8tPqAoAA4BA7F9bfkJVABgAaAAABDVmZmZGQ0MnbZumaZO2bROAgQBYAHQAMGDBwTh0YADAB9cBAAYWAKB3hI6B7gC414IDszKw6AfAQIeBg7MIMIAOAx2OxQFY6CwAB9ABoGG5UC0qWKgaAjIDXCRcMmgkSBoVFjJo/mf9t+UPZAGABcCf9d+en5AVAAYAAACNEZyZmZmZmRmTNGnbZNmkwQLAABzAACgAGDALABxwcIC+0AcHjg7gOh/AsHe4tYvOnOms4Zbp58NnLRx0tt+cznvA8c7gLPoYfbhZjqNb1nKn07vuwHZOB/hwh+EAWKNzA0BHh44BAKsfDgYAA6wBgOkA4AA4AwCmAwA4oKBhIVUwBFQYFhhkEBYXJLgWVEgBXDK+V/1ry0+oCgADgL3qX1t+QlUAGAAAAARnZmZmZmZmZsa2TTKyImmgA8AOAJwFANeBruMMnI7DRKD3vqebzs469GHcp88a2IN5h772to+7jt359A/dlUCmO3Q3ZuronR1rdz6vzprj9B3zcajxYvty3lsfAMjAGZ91rz2f3TXcKrt06OjuQ8dwLxaG5eh8MICOdWchZwJ0jO7WdQvAAlgc/cAAA7gD+oCFMVgAQLcsAHgBAAAwQAcAGABkLiq4okEEEFQaAZUA0gCXQQUDkoABT2dnUwAAgIUBAAAAAACKaTc3AwAAAFAccNsXo8iszKDPq86jyMid0aXMotKozKfDw6b+Z/235ydkBYABQKD135Y/kAUAFgAAAEHMzMzMzMyMTpu2bdJl2wQAswAG0IGFAbBAZ8eBtwOwwQCAAa9OcDCd444XHTpbH8vycbBnb6yxQad/hBt9z1Goz/Xq424BOHcWO4AOwNjXCyy4MwZjHZiBs8ApsBZnAB0GADgMAN0AsMAA4ACAAwDgMMB2AIYKCwISsgYXFhkNFR0SXFwIVyODjEsG3lf9t+cPVAWAAUBf9d+en1AVAAYAAADBmZmZmZmZmRkNkzazmW2bpgMLABxgAMCgHwAYbgGMM7y6hXVUtwt475Y1YBk6LEfv9Bps75ubnXVT+qJP73sdGIfdW97r1b37oeO4NT509HfvrK50u2Yw109Hdwf2GODD24ex5yxLx4Lt6LC3Rl97LAOwDGY6XOF8sDi5tXAABx0ADro94BhAx8CODlh0MAD6AGABDA7oAADogAWJQQMZbgLawgCyyoLBNmKBamkZuAseaP1rzx+oAgALgEDrvy1/IAsALAAAABCcmZmZmZkZ3aZpO9qmadIWAADoCywMADfADB3OjLOYhZcBgI/F3VLbX7ed4+DGLLpdg3NYc/SZD53rwx6dqO30zzGDtdfxuqHrwE4/ZBadz6KfA3R0Co4Otju6AfqdRTe7ABgHHYAZ3aDrHQA6CzgMAOiAxQB0YAFgAQAMOFwyGhkuLCxkKhZoBIlRGZDBRZbBWkAC3lf9t+c3VAWAAUBf9d+eP1AVAAYAAABBjZmZmZmZmRnBoWmbJDOzbQDAwoHFAsx2q0PX0WHAzlwfjjOOxR3RRUA/OnNeo/Qz6FNdX7pxfbqbxS1A/zDd3br6ve3M4fMZbO8+vC4ft73Px9I/ts9e+q7OOm/Xka7f2m4Ph7k5dZ3h7cdiLXSMxeJQ3M3oXDfABzqwsKrTYYE5AMD6cAAcjOl0jMEeB4ABgwXgAACw0IEBAADHAABYJLC4SAi4EtuJzEVUrMuQ0VgIXAjIHmj9t+UPZAGABUCg9a89f6AqAAwAAAAQ1JiZmZmZmRnSJE3SpjNpAAAdwNINYOEYnA4HMPDBCzp0WB3m7SgdrA46u2fdOLq3OGcH2A8cy3ycG8AeHV7d7bLrrG5Md51dA7aAwcAEwR0ABgo60OkAANPB6oAOFMBBtwZwwAEAAMsAcKDDAQYAwLEdALBIIGgQEi40XDIqLixGFZBhIEFFAt5X/beXN1QFgAFAX/Xfnt9QFQAGAAAgKDgzMzMzMzMjKDgkaduOmaQJAAMAHIAD4MACsKAzQGct54Az6u1ggH7vXD+sHfjA6tmX+YBhUKRv3+XQTx+dwR5ha0zt4KbPrb7n3T5euPu4PuXDuNLR5/QP/Qyjr9t39OH2nZ2XOVC9L/A5r85+dOZYZgBzMP3l8J5zHzuwCLgJoKMAjA7T4eaA1wDwDgBgWUCnHLZDBwcMgA6AAVgAAA4IBLgXMi4XuCbIUDUhSaCJdmU0LkhcAB5o/bflD2QBgAVAoPXflj+QFQAGAACAEZyZmZmZmREc0yRtmzRp0wQALHRgAAAdHcAAOJyBgxscAPoL2JkZtuNwABw33Fn2cIEdxpkFHIadvuvQce629zGGfceh91fv6L2j6zimQ7cH3NRazhgDAzofLIA1AFgLOoeOjjsfAzpsP+jgADpwYECHBVgASwd0AOgL0AFgAABZRgJhYGCBW3FBg6WBfJFAQibTAN5X/bfnD1QFgAFAX/Xfnj9QFQAGAAAAjZmZmZmZmRlBwdFJkySLNk0DsAA4AAAHOADOgsWiA+hAB/iQvbNOuH57qw/0cR/mWPZubb3dDR9zZ9n9EOvm49XHeOdw9vrF60033Ze6HfbeZT56N3SocxYv/S/3gfsog97X6zr07XcDu0t1OXR9+jLdOczdZx3YuQXcAM6rM7GwHRwA9M6AwXGApQOAbnVgGXAAC14AAwCwB4AFdHQA0AGABYEswcUFoSGBgUyGq4ZhMGDAkkAGHmj9t+cPZAWAAUCg9d+WP5AFABYAAAAMZmZmZmZmNEybNm3bzDSNAwB0ALDXB0bH0lk6i2NmuoUBFqQ7s0PvXuvGwTHW4IDZG7oO6JzDdPTZ6YAdvVv9uOroY1y/616DwY7DHsutxek6cKCbTnR0oAMABg66AR2OY+hgAAMA1jngAHQAlgUHoOMAFsABBiwIVIyABgnChYQFtaGhwYCKgJBgAN5X/bfnD1QFgAFAX/Xfnt9QFQAGAAAgCMGZmZmZmZmZESRJknRkNklgAHRwCw6Yw3zQTffpAGb7no/+gWWthZv3A8dhvbh0QfAuY445+r3rHcuwzBWfdb1uyoAXy/au/5/Fhz700/tYd1TPcY5Vdwfvdvaw/cziMxam0y2nb/eedcPiWNAXZs2cfvQ4lMVCFrAAHdax6B04KFj6gcKy4AAAB4ABONABmE4HQAcABwAAhoEDQCBjqXDRwBIMCCRuYwRYWBZkJAsL3lf9t+cPVAWAAUBf9d+e31AVAAYAADAQnJmZmZmZmdEYk6aZq2zbAICBDgAHAADosJ0DOh0dfSw3ONzh6Nx+1GDXMqZj+/W+OpYZs64z/aMbI1jYjjkYarwOzrxm3hvc7nDMzL2l19o+DuMOdW679c4e4zDT13syFsdNZ3QdODo7/QyGQwfOcOidW5wF+sAuMAwDsHQOAFhgWRi468DCoAM6AAuADqADloUOAFiAAQA6FkkAEeAacNHIkBFYaCygaVjIkLiQGAAeaP235w9kAYAFQKD135Y/kBUABgAAAEENwZmZmZmZ0dAgbdO2Sds2TQAwACwABgYA0A2AG/DBzqF3tkO/XdDdAHZ1yxydw3AfWJahxmC5rnfAKSwzoLhhLX0Wh5tzHDNd52YPAMweAHq/pQNADzjWMhgAAAewgD2A0xccYMEBFNANAGAAHHQAAwyQZXAtqAIuNIIMCSpcDAwMRAYy3lf9t+cPVAWAAUBf9d+e31AVAAYAAICZmZmZmZmZmRmdNE1GR5I0GGABgA6wMABYHAd0BkA/Bp2xjIUOZg7HnsEGBujTl35zxrlPd/p75hyLZRmM4bZT87HeGPQaXtDPuX7ox7i+naO29OnzPf1uLWPYM7rpfXb6WN0a5wDXzen3GX0BHZZxaw4wuO5esMvrmHUcgANYADpr4VjocKwODAb05TowiwUA9HGABdwAHQCAAQA6AEAHAAYHAAiQSVBRaaBxPcEAFy/hCjwBmQYXwwIeaP235w9kAYAFQKD135Y/kAUAFgAAAEFBjZmZmZmZERQkTdI0nUnTJiwAAHgPB3AASw4AFoDrYK/DYKGz5kYf9KWzTIcx+jnwYteuLq4bFnHvGmCO0ccpxug7sR+dMXzO0tHtse4c4IVdcHtnXhY7MIbXMhigW9g1DmaAzgLjYOgHYIC1AG4AYAEAAJwBLAAQAQYyJCoWZCRUDaoLkgxUDCosmgreV/235w9UBYABQF/1354/UBUABgAAAA2NmZmZmZmZmRkNkjTtWCZJAHAAOJzBgbsF4NhOp1jgZhZz/XRgDO46YACw3eAOL8dhZnDXf1cPH446+m4fNS/3ffqMBa4ffXesm1Xo666v6y6w+t3nc/2YvqwjdtNhdeMYc7uY7nA+C6B3LBiAY5cFDG73A/R+0DvAWuzSj25ZuAV3sOzoYHHAwgKAAw6w0IEFAAbAwh4AwAGABeCDAiAbQJYIcKHSFhquFagwWAha5UJjoQIeaP235Q9kAYAFQKD1354/kAUAFgAAAAjOzMzMzIzg6DZJmrZpRpNgAB0AgIEDAMugW0AHsAswrBmfM3pnuQ6WNToBMIvg+nbAWv9hRJ9Tq3f0PrZbYLez3HbLnZruzsC6RQfA0LnVMYbjDLq1CtBxYNZ0AwDA7bEArkOHgW5hLQPQWQwHGAAAwMCBDgDZAKoKWYIBywWXBsGAjEVQkYAskADeV/235w9UBYABQF/1357fUBUABgAAgJmZmZmZmZkZQUHdJm1HM5MmHADQAQAAdwAdHbBYzLrFAKCj72DROTAGspZ+fc+kox+D1b0LG8Ppq9OZ7kZ/pW/vO+cm3X123lrzcXvTl711/bBK30X9d4tR/X0pQ21funMdfajpy+o3g88C+poRHcbAOZvDCy+wFoNjWXRU3dtX57rR6QuAscAxxzJ20YEOBuBwmANgGADL4gAGAABwA2YBwIEOgIuBBSwusgtypRoYMqIyVNBoJFBZYAAeaP3ryB+oAgALgEDrvy1/IAsALAAAABCcmZmZmZkR67ZtmrSZM0kAAAOgAxgAAAvo5gMwugGHzhh6pwNYuPlgTWB6x+h6NyP3MRhe/Tod29mlV4d5WYxMXzM42TOHTu0d9CEdemeMbvSxuBuABaODcUA3sAfnsIBuQAf2ZdDBALqxoG8HgBcMDljoqLAAGADogCHhgmZAJkFCBnmAKiBDhYZKUkGgQQbeV/235w9UBYABQF/1354/UBUABgAAAMzMzMzMzMwICo6GSZp2OdMmHMexwAv0DgCnfzDsAmBHDm74dBiL7To6By7gJbg1ZjqfYfZAt+dGj96vs7e6NdOHbunH7/SOcwy7/V47r9l7z3UzHaTe018dfWbdDdzqveP6HFm89nMHdg3MB3cY4KDPrY3rjgHQYXCcfgYDS8fQQTd7XnYBADpYuIUdeNFBBwYAwBkA6wAAQAcAFtARkMGgglQxgA4eUGUNakBuqKgqkNAYSAAeaP235Q9kAYAFQKD1354/kBUABgAAgBmNmZmZmZkZDdOmaZpmtk0CgA6GBWBgHEAHDgAOoIN+bAcAzOngADh0uJlxVjcAjh3oZx28pAP7sVQfjM4pXF/moJ8OL14LA45OZ9cB6MwBGOI+9twoywFwwBh0rGFusccA0J0B4ygGgM4CAwAdHDodWFgWAOgAAJgOGEgaVJAYuFAHGlgIVFi4F2QYSCRoAd5X/bfnD1QFgAFAX/Xfnj9QFQAGAAAAwZmZmZmZmZkZQZo27bIzbQLoBwDOdA4AYDBwYFjbWawFYxanA5wbuE7XOzhuzttZq4/dhV04XJneF/1DeHcX9D5z3pfZmztmLcbgzs5ngJ5OZ0zf3rkzFqO7ZXHAAdzB8IF3b4YFOl7d0BcODDqDRbcABx+fDpwzsBxgbwznAAAMwHAH/QOgA2DoAAAwwAEAGABABwcMSMhouDRooCbIXFSokMM8JLgNGmQqEt5X/bfnD1QFgAFAX/Xfnj9QFQAGAAAAzMzMzMzMjMaMBm3bJp1tksYeB2AdAMABgO2Ama4fbtG7Agr0A8dZXMdgHdaa0R1H77a7cLwgM7tnnLW9u11wg7na43Nn9vq5F9tJn46zN8b0OSnbGeA+62O3U92y3dk+fQEMZF79RodP5zMcOPpn7mAAVnczHC+APW7AdgDgGDG7gM5YML0DwCydA6ADwCxgALDQDQUAwGGxNOBSCZDRBIgKLCyVwaqgYcAVAB5o/bflD2QFgAFAoPXflj+QBQAWAAAAzMzMzMxojD5D27RN0swmCTAAwGIBAGMOY8ABAMYCnAHYfsAAwLLnWE4vrBfcsd10Ft3s0LHAK6Ov1+njpqOf4ZW58mLBWN3p2OMAe3sdDMsCn+767eDGAHQW+DgcYPtCPwYw7ODYYR3ddEAHAAYOA4ADgLUGAAYcGAAFl6tBAwsLF6tiAVXAcKGiQkaWwAVPZ2dTAAQAngEAAAAAAIppNzcEAAAADQpxeQTXp7et3lf9t+cPVAWAAUBf9d+eP1AVAAYAACA4MzMzMzMzMzOj2yRpRmaThgEAADjgALoFgAPAgA8AGBhwnGD2GO6gw9Ets7gbc8x+8MHg46NjF+jey9rF2w+fWdad16d6Z+TzMph3pmN3md7tsdv1+uzHONunY/uIdbfHKTeuw96gd2voSx+za1nvQHc1HePQx9DpYOk6e/QbAHR91llwYIDZMUOH4TBzgAPQAToACwM+FgAGB+gAAHAYDAAcAAuADgBwACRcYJHcBkJGRgY3o0ouZFSIioxswQIeaP235w9kAYAFQKD135Y/kAUAFgAAAMERnJmZmZkRHEHTJk2TdjRpAxgAOhyAMQAAgHUAlxcMYBcLHX3A6ocD+KCza51zR6xag9Whpu9wOjpw6ACyOB/Lxyzc6Y7hA6N3d/2OpWMtQB/Y+bhjKbre7cLQgWUBZ/oCqAXo+jHwdqAzLA4A9AU6YBcA0AFLBwxAATKDSyCDCkvAQoNmcUFiscCCjES1AL43/bflD2QBgAXA3vTfnj+QFQAGAAAAzMzMzMzMzIyGIE3TMdMmaQMABugHGHbAdQBYA/p1YPthzRrMAnTXMfrp1wGdxfXx6dAPpgDA7bvXLWDHzqJjRz9cB6xjBwo112Hn7JgF8OnXT3e6z1j0G+h2Fp9OpwMLMJ2+6ZgysKADYDr6AQAfNeAYBhwADgcYwNJBBwALLACAAQDgAB2sDhww0GhgIWOwwMUiw0XrhKZJ1AWDywBGBg4AAAAAAAAAAAAAAAAAAAAAAAAAAAAAAAAAAAAAAAAAAAAAAAAAAAAAAAAAAAAAAAAAAAAAAAAAAAAAAAAAAAAAAAAAAAAAAAAAAAAAAAAAAAAAAAAAAAAAAAAAAAAAAAAAAAAAAAAAAAAAAAAAAAAAAAAAAAAAAAAAAAAAAAAAAAAAAAAAAAAAAAAAAAAAAAAAAAAAAAAAAAAAAAAAAAAAAAAAAAAAAAAAAAAA",
"Gb2": "data:audio/ogg;base64,T2dnUwACAAAAAAAAAAAnVj43AAAAALC3mGMBHgF2b3JiaXMAAAAAAkSsAAAA+gAAf7sAAAB9AADJAU9nZ1MAAAAAAAAAAAAAJ1Y+NwEAAACAvF51Dzv/////////////////fQN2b3JiaXMrAAAAWGlwaC5PcmcgbGliVm9yYmlzIEkgMjAxMjAyMDMgKE9tbmlwcmVzZW50KQAAAAABBXZvcmJpcyFCQ1YBAAABABRjVilmmVKSW4oZc5gxZxlj1FqKJYQUQiilc1Zbqym1mlrKucWcc86VYlIpRZlSUFuKGWNSKQYZUxJbaSGEFEIHoXMSW2mtpdhaajm2nHOtlVJOKaQYU4hK6JhSTCmkGFOKSuicc9A55pxTjEoINZVaU8kxhZRbSyl0TkIHqYTOUkuxdJBKByV0UDprOZUSUymdY1ZCarmlHFPKraaYc4yB0JBVAAABAMBAEBqyCgBQAAAQhqEoigKEhqwCADIAAATgKI7iKJIiOZJjORYQGrIKAAACABAAAMBwFEmRFMvRHE3SLM3SPFOWZVmWZVmWZVmWXdd1XSA0ZBUAAAEAQCgHGcUYEISUshIIDVkFACAAAACCKMMQA0JDVgEAAAEACFEeIeaho9577xFyHiHmHYPee+8htF456qGk3nvvvfcee++5995775FhXiHnoZPee+8RYhwZxZly3nvvIaScMeidg9577733nnPuOdfee++do95B6anU3nvvlZNeMemdo1577yXVHkLqpaTee++9995777333nvvvfeee++99957763n3mrvvffee++9995777333nvvvffee++9995774HQkFUAABAAAGEYNohxx6T32nthmCeGaeek95575ahnDHoKsfeee++9195777333nsgNGQVAAAIAAAhhBBSSCGFFFJIIYYYYsghhxyCCCqppKKKKqqooooqqiyjjDLKKJOMMsoso4466qjDzkIKKaTSSguttFRbby3VHoQQQgghhBBCCCGEEL73HggNWQUAgAAAMMYYY4xBCCGEEEJIKaWUYoopppgCQkNWAQCAAAACAAAALEmTNEdzPMdzPMdTPEd0REd0REeUREm0RE30RFE0RVW0Rd3UTd3UTV3VTdu1VVu2ZV3XXV3XZV3WZV3XdV3XdV3XdV3XdV23gdCQVQAACAAAYZBBBhmEEEJIIYWUUooxxhhzzjkgNGQVAAAIACAAAABAcRRHcRzJkSTJsizN8izPEjVTMzVTczVXc0VXdU3XdFXXdU3XdE1XdFXXdV1XdVXXdV3XdV3XNF3XdV3TdV3XdV3XdV3XdV0XCA1ZBQBIAADoOI7jOI7jOI7jOI4kAaEhqwAAGQAAAQAoiuI4juM4kiRJlqVZmuVZoiZqoqiKrukCoSGrAABAAAABAAAAAAAolqIpmqRpmqZZmqZpmqZpmqZpmqZpmqZpmqZpmqZpmqZpmqZpmqZpmqZpmqZpmqZpmqZpmqZpmqZpGhAasgoAkAAAUHEcx3Ecx5EcyZEcRwJCQ1YBADIAAAIAUAxHcRxHkizJkjTLsjRN80RRdE3VNF3TBEJDVgEAgAAAAgAAAAAAUCxJkzRN0zRJkzRJkzRN0zRH0zRN0zRN0zRN0zRN0zRN0zRN0zRN0zRN0zRN0zRN0zRN0yzLsizLsiwgNGQlABAFAAApq632YByBKJNWc2gQZRJz0RVDylHsKVIIKYi5RUwhBa22ijnFoMXaOYaQk9ZD6JRiEAKhISsEgNAMAIMjAZKmAZKmAQAAAAAAAIDkeYAnioDmiQAAAAAAAAAgeR6giR7giSIAAAAAAAAAAAAAAAAAAAAAAAAAAAAAAAAAAAAAAAAAAAAAAAAAAAAAAAAAAAAAAAAAAAAAAAAAAAAAAAAAAAAAAAAAAJLnAZ4pAp4oAgAAAAAAAIBmioAomoBomgAAAAAAAACgiSLgmSIgmiYAAAAAAAAAAAAAAAAAAAAAAAAAAAAAAAAAAAAAAAAAAAAAAAAAAAAAAAAAAAAAAAAAAAAAAAAAAAAAAAAAAAAAAAAAAJLnAZ4oAp5oAgAAAAAAAIAmioBomoAnmgAAAAAAAACgiSYgmiYgmiIAAAAAAAAAAAAAAAAAAAAAAAAAAAAAAAAAAAAAAAAAAAAAAAAAAAAAAAAAAAAAAAAAAAAAAAAAAAAAAAAAAAAAAAAAAAAAAAAAAAAAAAAAAAAAAAAAAAAAAAAAAAAAAAAAAAAAAAAAAAAAAAAAAAAAAAAAAAAAAAAAAAAAAAAAAAAAAAAAAAAAAAAAAAAAAAAAAAAAAAAAAAAAAAAAAAAAAAAAAAAAAAAAAAAAAAAAAAAAAAAAAAAAAAAAAAAAAAAAAAAAAAAAAAAAAAAAAAAAAAAAAAAAAAAAAAAAAAAAAAAAAAAAAAAAAAAAAAAAAAAAAAAAAAAAAAAAAAAAAAAAAAAAAAAAAAAAAAAAAAAAAAAAAAAAAAAAAAAAAAAAAAAAAAAAAAAAAAAAAAAAAAAAAAAAAAAAAAAAAAAAAAAAAAAAAAAAAAAAAAAAAAAAAAAAAAAAAAAAAAAAAAAAAAAAAAAAAAAAAAAAAAAAAAAAAAAAAAAAAAAAAAAAAAAAAAAAAAAAAAAAAAAAAAAAAAAAAAAAAAAAAAAAAAAAAAAAAAAAAAAAAAAAAAAAAAAAAAAAAAAAAAAAAAAAAAAAAAAAAAAAAAAAAAAAAAAAAAAAAAAAAAAAAAAAAAAAAAAAAAAAAAAAAAAAAAAAAAAAAAAAAAAAAAAAAAAAAAAAAAAAAAAAAAAAAAAAAAAAAAAAAAAAAAAAAAAAAAAAAAAAAAAAAAAAAAAAAAAAAAAAAAAAAAAAAAAAAAAAAAAAAAAAAAAAAAAAAAAAAAAAAAAAAAAAAAAAAAAAAAAAAAAAAAAAAAAAAAAAAIAAAIAABwCAAAuh0JAVAUCcAIDBcSwLAAAcSdI0AABwJEnTAADA0jRRBAAATdNEEQAAAAAAAAAAAAAAAAAAAAAAAAAAAAAAAAAAAAAAAAAAAAAAAAAAAAAAAAAAAAAAAAAAAAAAAAAAAAAAAAAAAABAAADAgAMAQIAJZaDQkJUAQBQAgEFxNA04jqYBR9I0YGmeB/A8gCgCTBGgqgBAAABAgQMAQIANmhKLAxQashIAiAIAMDiKZWmaKJIkTfM0USRJmuZ5okjTPM/zTBOe53mmCVEURdOEKIqiacI0TVNVgWmqqgAAgAIHAIAAGzQlFgcoNGQlABASAGBwHMvyPFH0PFE0TVVlWZrmeaIoiqapqq7LkjTN80RRFE1TVV2Xpmma54miKJqmqrouNM3zRNE0VVVVXReeJ4qmaZqq6rquC88TRdM0TVV1XdeFKIqiaZqmqrquLANRNE3TVFXXlWUgiqapqq4ry7IMRNE0VdV1XVmWgWmqqqq6rizbNkBVVdV1Zdm2AarqurIsy7YNUFXXlWVZtm2A67qyLNu2bQNwXVm2bdsWAABw4AAAEGAEnWRUWYSNJlx4AAoNWREARAEAAMYwpZhShikJIYXQKCYhpBAyKSWllEoFIZWSSqkgpJJSKRmllFJLKYOQSmmlZBBSKamUAgDADhwAwA4shEJDVgIAeQAAhDEIMcaYcxIhpRhzzjmJkFKMOeecZIwx55xzTkrJGGPOOSeldM4555yTUjrnnHPOSSmdc845CKWUUjrnHIRSSikhhNBBKaWUDjoHnQAAoAIHAIAAG0U2JxgJKjRkJQCQCgBgcBzL0jRNE0XT1CRJ0zzP80xRNTVJ0jTP8zzRVFWe53miKIqmqao8z/NEURRNU1W5riiKpmmqquuSZVEURdNUVdeFaZqmqrquK8M0TVNVXdd1YduqqqquLMuwbdVUVdeVZeC6rivLsg1k13VlWbYFAIAnOAAAFdiwOsJJ0VhgoSErAYAMAADCGIMUQggphBBSCCGklEJIAADAgAMAQIAJZaDQkJUAQBQAAGCMpRhrbRijWGutiSNaa621llZrrbXWGmmntdbaaqy11lprrKXWWmuttdZaa6211lprLQBAd8IBQPfBBk2JxQEKDVkJAKQCAADGKOUchJJSqhBizDkpJaVUIcSYc1JSa61mjDkIKaWWWtCYYxBSaq21mlLnpKTWYmo1pc5JSa3F2GqupZSSWmst1dhLKaGl1mKtudZYSkotxVRbjjWVVlqLMcaac2sptRRbrbUG11KJKcYCADAbHAAgEmxYHeGkaCyw0JCVAEBIAABijFKMOecchBBCKJVSijHnHIQQQgilUkox5pxzEEIIoWSMMeecgxBCCCGUUjLGnHMQQgghhFJK55xzDkIIIYRQSumcc85BCCGEEFJJnXPOOQghhBBCKSWlzjkHIYQQQkglpRRCCCGEEEIIJZWUQgghhBBCCCWlklIIIYQQQgghpJJSSimEEEIIIYSSUkophVJKCCGEkEpKKaUQQgghhBBSSimlVEoIIYQQQkkppZRSCiGEEEIoAADgwAEAIMAIOsmosggbTbjwABQashIAiAIAQIhzzkmriVCMOWk9Uww6abV3yhnEIMVMOaQYpNo5yZhyEkNqIWROWok5pRJKjD3YXGMNAgAAEAQABJgAAgMEBaMQBAhjAACCEJkhEgqrYIFBGTQ4zAOAB4gIiQAgMUHR6sIF6GIAF+jCXQ4IQRAEQRAWDUABEuDACW7whDd4ghs4gY6ipA4EAAAAAMACAD4AABAKICKimauwuMDI0Njg6PD4ABEAAAAAAFIA+AAAQEKAiIhmrsLiAiNDY4Ojw+MDJAAAEEAAAAAAAAQQgICAAAAAAABAAAAAgIBPZ2dTAACA1QAAAAAAACdWPjcCAAAADz8G8h4/OP8F3dLKyt3Z1srNwa6Qi3xoVEU9NDIxM3rQqcY000Xhm+mi8LdWq1WKCABZRVWniDMRREQkIjdHjhVJEhEgIiIiIkkymSSJ+Jf/z/25/+f69z9pCLK46fd/FQA02yrumu08wn0AAKxiRgEAdFlbihUwQMwMgrgMSdM2FS6Xkuxn9t2+TUQ57mMyBhmFuDcZY+XZBtoZxvVIgvKoCC2bLzqe0xnG9Uii8qgYLZsvOp79DwDKhuoNX5dKfderqkqqylXFGFmZmACAmEtOrS41FZVRWaHIKAsykFJdsmpF1uqnSipHNiIgG5GklzTSHBqVVFtpRlSaNE2qzpjf6cfx8duZ9t+n8+ynuCJNM9kcrQqhItIkDSGRjU40LVAa1XyAOvHaKurN4D69+5bRsgx1pXFXMsLxmY7imh67tNkbvdOkFnXMtnf11VccX3VVjCvqrRXz74HorCNnVeV431eTe5xJjkWy3uu4pcdgWhxya1jcIHO9qXpWW8XhTsi4qNc2Si3xFVOGJnmj2CM70pAVDS4q0OpKkL0BXprOw+UWigAR1AlpSJ+my3C6haQAUW0SkPlTAKQ4zdhUTY1eufaqqqoqO0eTBgAAoczq0vzmRQLNIBUUM0ePvPhnmU4MKXkqQQoggeQZ15iY5s2zfTMjWelYIWi1H23wgEpVgKJaKoKys7jL28R33e78Cc10jcLQbHbKwnyhRYfD6mSfXD1MOoM2BGmmgad6zNvSQPHsimGlqpdzLolaq1TzL3NXY7MlXrif39l73WNo7/WOm48bQHv0pGl2IEMCd59h02glBO9bR7L0VopGuipGRQmyakE2Fjg6Uml+ah6m02FDAbRsREY69TzMp8OGAWg7AWQ2DOagPqnZS6r0dparzFyuoh1pAABRLXnuIG33ro2N87R8apFkMokIkcqzSeORUiBtBTQiVb+2/650XDX3w43WVDyFUE2shqZKXA/BdD7ypKhP21+lwdiajDk0v8jsqPRErieTMtVx9/M2jFKFaAlUX1Obq5dm69CoRtAsNK0cNdZ4wYKN2brHqHUMkbiEwNFNS+OGx5unbs0GN+gM1jOCQI9WtLDhuiBl7S4Neljcuw00pK9MAy4SzQL+SW7ldoEkDAV1l0hKL3yS63K90BCGErhLJKUX7tVPamqPTqkqqaqYTbucSQJERe26nnVHUZSrZPxQJLIQohXqGqUBpKRIPZrpPXnPd8hWP9sLQEuodtw7HXdT3rH7Wd7eCKS5FURVOZ2m8ndxu8bft8dmLiXVdpFBG08un9x+9+benKj0bmdbpelo9fUcrrgTlurmXZ2hJTh0j3ncrpxlAPKCXXOPhLWIqzP76mNoOYeBxB7IergysgShAhk9XC4+4FoXYpCRhoUpHis+HY8pNOECzZKjF17H5/W2hCZcoNjFROuGDcNgVCpxu16VVFUllZkZbdoVAQBx4YndbOlD2r4o0GhUHgKNSoLSeEQUlOAZkjqS+E6MdTZWTYNEimdI+VPHbebsoNBmBHVm/rsVePKgYH7iaB8bWye8vOTExRYzeahXWv3SutnnNrXWU5fKGzL3Oq3yY/+BSYZJPBUgV4ncbgmW6fi69I7SoKSz0yrvjQ4JtujZ32hUKLEWSFoYwFhgsECzqAYSubqgWgkLGSwqA34KPvZHS0mYG9j0kFDA6/d0e4QkAndwwlsuvIHENco0Iy5xqaqqis4mncuMAEBmr+1od2+KBCDyKEUSRR9yGyuSJKLStonKxiW0Sz2qFCmVokILrQSyr6+VqoAEFa2KgodSmNzfxngdgHaotHmmAkEqRdL0UFGVZ0NVAYWRewJolSL5oY36FSdTPYb66g1AtEOkxmZ7ufP17/wevVIKQuYXPfSZGb0ag4HqHT3LadG4tBZsp7a0rVppIeBMzjB6Az33KLxpmKSBRA+aAeRABRkjYaWKkQUkZGQyUAk0vtk9TrfhKEJAYKiGM2Ghs7tur1YCK1JoRqbYBTw/SSzWZWI9K1VVVeXsyMo2DURF7ZuW9nn+m+pHBYU2pSojSqQLxcUXyrMjIURkpMxYPs0tt/6esC+j75kIaaMqlWU6H1DajwJAKM+QPu5ahxejFRT0OS/HV6utQkEBHoSA4owTosfRV0xLrRAtMNJYtXt7P5XCcap/vuWHsWL6eEizVgGr4k1a5sgucd9tMXhkPV5TjzytGVkJz5alZKlyVqEMzQSY5BFcLgsyAysLoFFzgGCpFgjJSFQNXB7ZnU+PYTOFTpoRRuiFyO6yXdsSFCI0IzdiCvMGVJ2XZqOL03OlVFVVFSuTkSYAkOmcdS5uxtqUEkWQeoxkJFGxEFnUFOU6SxuNpBe6rqKpWaqlQP8k+cSuG/ODQkUplXYBVDuUqO92tEq0o4TM6p3wDBTwcD13aiFPSIW0pbZ0QvN3bhvJRu7D+Jie5N/Ei7yUx0yTIr5hY/Pw0NQuhoSU4Kj1Mr08YCyNm7aRkj8jZyoLRkZGvTRJKhMXomJdFcJFRoKQqDKbCbahwspMXZcrg4BLUAH+2D0t51aCEIJAoyc0NHav8zHYEEZ30AToluT+Nnq7bMTp7ZWrymR2tHMmScDh82+fHai7yoU0u/oSENLMiqQaOmRNRCAgzUQbSkmFijS1KgBQ9VCpklqS63VVXUatqQhs0DleDk/tGgDPCrSlUKraJBBw5VUA1JcQ6Eq5BCjtIE0ZpZbHFzSAq4A8W+yfpmohlbRYPE9pr65EMzLZnt6slZ4GGOlyMyvw80wlWUXInRKWNcXexTI0gSRnEAJYXGgLs9zFkpBIoCIA/tg9X85DEhHQFM0CIgEiu4/LkVoQgM5g2wXcXyOJ9ZWYpVeucrnI7IokSUC4cNPZiq8U/vZG24s+r8jIPwftVZ8aDev6oEqaDykhRcXzUSpKtrd9hfG9m353egFB4ZlqIYGiHhECWpVWVMSavCCEp1jacSp7SesWVcKjRKm/tDtRMkV+Se4YSuHxFFTavrMZNV7RjlvdEBuJfCzC7Am0gViSNzQsP5WEG1ghNmezK4fmlqiZAbWSDWFQoS1IkNegXpC5ZUFmngUioJKBBX7Yve57CyY0gGGBcOSQ2L0ea7KgjIAxzIbjhPujOe2y0WVZT8nlHCMd7XIkTYDLb6qe+vvICPkhKmJRkRshNCLtCOLBI/IMioKcxpKCFqiSFDxbeCqyYk5rWnkqAQFHofArlwhrBKXLBs9UpaWClAePilAIaaMUScasKEiiIAq6muRlkF6UEEH+ghazGa1/NbjiF7LkrnwTw1eXxVQYiYvQwYXIBpnOjHYZqEgGBioIDQM3I6hgcWlwKzKNIIEGTQb+2H1dlwCkALQBwGP3fZqzgCoOymDqhKcasZ4uVjOVUlXOtk2TJE2ShgH+KRb2lZWjANAOheBpUSTVKqD5yHViIFS1CiCIlEqb3m0dWc+9VbUUAdCB+CjXoxSEUpwn2U5FCmiDarWVFKTyDJASLO7ZniUzMW08jbnu0hcl63g2fBfR69MxU3c3vU9YVkmx0/yAP7RXMtAbGUUGsFwsEBdIaGQMaGQkMqgSFQIDDBI+2f19GZ4AAhAYiA2X3d/nYc2kNpMwBmLCfUy8i8V6jV4x2yZAAAYBGgAAuNvdtOv8cYxTPj2GQ1Vymy2k9+ZNa1WptIdUqAdKxHO9RyltlEAx5JeQKqRktCiQKlCtAOBnbqm2ob6tCHc6BUooPCjgiYAI8A3axtFt5Gx+6iuGBBsJckwZqFC5GlQCSAMVLgFe2f13rlcAMUCgAXDZ/fvUdxe1UWgD2uHe1Edf4hG7irRtAwQIkwAMAACkxSrxNSDtMGazhaKgtAPtmEgFvgBQqPCoVH3HA0WRee5XUKhSqF+iASXa0dk72yoVAFBfoQIiKSiIVshAqoBqRzlL0VFAbpcau8PoVLoeH/LCjUmQoGFh0bgQJAYkNMgAHtn9d5QPoALAAGCx+3trb0AFgAHAHSp9xGpk6XuOpk0AAAAAIAEAgHgQo6q388OriawGHBEt2sAvJR4FAFVBVVoFiQqktFTZqMUXraKgCtwiMpFHERClDVAqoHGlc20YBEC0KzSJKsSysKJVNaSpTR5VZCDjJrBYUFUEAJ7Y/b2WJ7gCwABgsft7a2/ICgADgDsAaYjFw9KLpg0DAAAAAAEAAMSLKJ6OP2VQQsqpFikAWJ5RAL78xsZbIeA7QDMA2oqClN8I2ySxUSxeSiMbiAD1gHFrN3MpjRbXG3vIVLgqyAwZ3tj9t5c3ZAWAAcBj999e3pAVAAYAWwBw6VVF0gQAAAAAGwQAAJrm0CZ0gZY6Y/Ne0QbQpgBwNy+0ON1oclhSbkFr13B0tkeWh70KBq4MFhmCCq0Bntj9YytPqAoAA4DF7l97uUNWABgAaACAWQIVadM2AQAAAAAEAACqxaNCRsNCstwEBuBJyECZcDwOrFw1Lho0BhYXDQEXvtj9ay9PqAoAA4DF7l97uUNVABgAGABMRDNH0gQAAABAAwYA8LowgCuRgWOAcA3DqpphgYyKS5OBJhGwAL7Y/Wsvd6gKAAOAxe5fe7lDVQAYABgAAAAomzRpAAAAgCAAAECJwYAGRQmSC64KLDSqAWS+2P1rL3eoCgADgMXuX3u5Q1UAGAAAAAAAAE2SJgAAAGDQNADgAkmGRSbDgKYBl6QCAb7Y/Wsvd6gKAAOAxe5fW3lDVQAYAAAAAAAAadM2AAAAYNAwAACZDA3RQEBo4BJQJQC+2P1rL3eoCgADgMXuX3u5Q1UAGAAYAAAAAGnatAEAAAATBgEAwZBBwlKBhkujoULDYAA+iP235ydUBYABwCD2357fUBUABgAaAAAIzgjOzMzQNk2aJk2TpA0AgGUA0EGHZQAAcNABDrjoRsd1uG4AAAfQAbjoa91C78ACHNB1zGB0LOOzBugdABb4sPQBBgAHAGABAAsADAwCaBa4DA0MBAMNBI1BBotKQoBFBr5X/WvLT6gKAAOAvepfe75DVQAYAAAAZmZmZmZmRnBmNGzTpukyaRIABgBYAACzACxHBw4AYDH60NE7HJg19G7s5xxdt927HUwGu9BHt4rdOe9Hp3fhxvX9rKHr5eNl9rd3eze/H1llDJ9+02ft1B0vYz+M+PjYM64fXPhgO7f6nbWDTh9udXQv04ePoxt09AHLOatzfRjb6aAYYC36QQcA/e7cAngBHRxgQGcxYAAHAMNyAICDBQAAZ4Elg0WGynDBuqhUEjQLyggNjYoLNwP+Z/235TdkAYAFwJ/135bfkAUAFgAAAAjOzMzMzMwIjk3TtBnJTBIAwICBAe5YADqjg3EAe4vZ7UB0fUCHYRccg951WHv0Y2de+FgdWBZ2e3+vn+mMXfbTxwf9A59hcfbTATo1DjpGxzh86A6WAaAPbDmHNRwOc4u+8FnQOQADwwIdxR0LgA4YOsAyABywgAUA8AEAggoWBBouQWBxQYURQBVgqDQwIAkA3lf9t+c3VAWAAUBf9d+e31AVAAYAAABBwZmZmZmZmZkZ3aZt2jnTpEEHALAAOlgAANwC6DtF3/HBRAf7ghsAAugGoLvZ0bmX7elDR3efLQpy7+Vu9z57rw/uLK73DmZ35j5vdaxeZ/oyBrriQH9xn6M7qG58BssLuA+9d1jAgOsL5raDBYCjMPRbtgPOvICBUQCLbsCBOVgALB/wARygAzrAgAIAA9ABAMAAAAAdCwAaCLgZyBUqQ4VEx6JxqcGFQEaAS4YMT2dnUwAAgI0BAAAAAAAnVj43AwAAAGuCSikXpMfVosarrsTLnsLRqM+i0qjLp8PDpq4eaP235Q9kAYAFQKD135Y/kAUAFgAAAEFBjZmZmZmZGd20bZsmnW2TdAAA6C8GlAEw3A3MAYAFcE5fBu4MOPRDv3TmwNywA2CmgwWjz2zp1x16Lx2Hbg0U4AP6sAJcP93o7kAHDADsOdaxABY6rIWyp7MAlgEdFH1dBxgsvcMA6ICDAwCOWQAGFqADOgYAXBgaJBUXZLiBBSpUZJmKgAVNQgauBt5X/bfnN1QFgAFAX/Xfnj9QFQAGAAAAQczMzMzMzMyMoE3apm1G2wbgAABO78AwYB1u7KAvDh+Kge41gw838Lk9fSylv267ObBuRqGvleH8TJ/t0Gesceo1O9jM9N0+/cNNTt/3oy98Rl99ON30s8aic7vWud2hX9eVFPZwdNsdY8D1u1l0s4t6wXAwjsMxGF3XOwLwsmCdMQBY/YAPGLCABS/cLYCFDgAAOgCAAwB2GQB0MAwgE8hULAgGoxJAwiURsgyDBhLeV/23lzdUBYABQF/1354/UBUABgAAoCGoMTMzMzMzMyMoSNImzWhm2wDQAVgAABYLMMsCdKbDQO0MA47Fcnfe03H00a9bn9G7UfrsKH16qYXu+iiwtxxA6cPeVD99zOHzOXZfPp272zm9z+c+12vtzl4622e9p3dqXfdef7d359wwnP6hj3sdq9/OosP0NfYwlH5ndNQBztLHoIDt0NkFA9ABaznAgY5ZuhgDOBZgwAAsOAAAFq4DLLgBOjqHBReLq1kwCFg1gZFRrbouQ0YjI6ggIAMeaP235w9kAYAFQKD1354/kBUABgAAAGjMzMzMzMzogqZNk7ZNZ5LQgQUALADAAWDhLPZAP3QDuAPoALP6YnpH18Ea0M3u9Z2bQde7CbXDYEFY5uPmxh3drgC629WXwztjCHYNrisApmMguNMBzGLBOAb9BXBgOgs60IEOHQfdssBhHQAAYAGgAwSjAxAwJBDIWFQkGA3IKi4SRhWQuQaSQAbeV/235w9UBYABQF/1357fUBUABgAAAMGZmZmZmZmZESRJmrQrkzQBcAAOgAMLOtDRAXQUzsFiurfTwaDro9/NoVtYqNmOG3ihg161yx2dbno3jCNma6gdK/PO1PQ9s+jwubWmOzen6+iv9KPzmmHZd7wze/taL0Cv3hf45CgWzvBhBuBAf7m+5uPcLrAI9I8DdBSwAKbDzQGvAaAPgAULBjrloENnANAZAAZAB8CgEUhIXKA1GFSYIAMNOaMCTbQro3FB4gIeaP235w9kAYAFQKD135Y/kAUAFgAAgBGcmZmZmZmZoUnStknTNk0AwEIHBgAL6A4AABxwYHAA6C8GZmbYwQEAuHHHzn4Od5gPM47lmH4drNrdg+Hcbe+AHeDtr27pvTtdx4fp0B3AFMuZBQzoOgCWNYfecQD6uKED7hwMYPsZOs4BAA6weAHAAtjRAV0HLAAAFgAOAAtgQVCBZGBggVuBQXOhgayiQkIm0wAeaP235Q9kAYAFQKD135Y/kAUAFgAAAI2ZmZmZmZkZQZK0SZKRtkkDsAAAHQAOcAAAAHQAgD6AD7d31hkOtzroM7cMsKAGw5k7y+7HnHU+3uuDd+A4YHTTb/TbYe9dfPQ1dOgceLHLB+6jG3S8dLDdDexaxRzoY5nuwJzPOsAtwADOqyMWFjgA0BkwOA4ALGABADgcwIIXAAquBAsCVYKLC4JggYGMpTKgESBIIAPeV/235zdUBYABQF/1357fUBUABgAAAMzMzMzMzMxoaAjatunsmGkaBwDoAABAPzoAMJ29msNcx9LZgcXB9FuYwViQvud26K/X+kw/nWM+a3B03ewNffsH6HwcrjN9djocm/Q+q9/MVe+jz02/fte95uzAwGdv4dbi9O3wOtBNv35X6EC3Q8eBgTt0A7rjOIaOMcAOAPjsMWABHQDWLTgAHcfBLIBzYACwHAwADqgYXBokmXAhaWCh1gaDJsE1oCIgJBgA3lf9t+cPVAWAAUBf9d+e31AVAAYAACCoITgzMzMzMxozMyRJkoy0TRIYAIAO0MEtgGMOPuim+3QA8+nLRz8Aa8G8H/och/XSL911AsWYw9HT14xlWJ26Wf3e/UwZ8GI5Xf991/hQRz+9s+5M9TnOseou8G6nYPvdLPsZDNPpltO3m7My7HLsQF+6WZx+p8ehAGygYwE6rJxF7wDoWPQDiz0LDgAsuAMAmA4APh0AHAAAGBxYAHAASMhYKly4UAVoAgtNHQGWBRnJwgIeaP235w9kBYABQKD135Y/kAUAFgAAAEBjZmZmZmY0xjZpmpmkbRoAgN5hLGc4OByds9dh1zIGtut9AYbhnOmnGyNY2A5g6NMHONMZN7A7HDNz7+p9rQEcLLcdZo8BxnrPjcVhOtCBo7PjwHDoAAPoWJwF18EuAAxgFhwAsMACBu4AC4POAgCADigXEiySACLANeCCkSFIDTQNGRISEt5X/bfnD1QFgAFAX/Xfnj9QFQAGAACA0ZiZmZmZmRkNwdFN2jZpZtMEgNUBsAwACwwAoMPAwAKHbgpwN+CDnWN6Z/vM6rd1XdfdWKxd/ZY5OtcZ7rP4sHdDjWHXXNdfwNm1e2ZwlrjPWnrg8+GTcxzz9u3c7AEHZvbAgl63dBhAD26Ojw+DsQDdwQ3AGNgDOH0ZDrAOB3QFlKED02EAnA4ADDqAAbA6AAALAIADHAAaXASqgAuLIEMCQYLBgoGxkIEM3lf9t+cPVAWAAUBf9d+e31AVAAYAAKAxMzMzMzMzMzOjk6bJ6EiSBgAsGGABgA6wMABY0A/oDIB+DDoDYxcdzBxu7RnswVgwfek3Z3DXnf6eiWOxLIOB207Nx3qD0/vwGry35/rBMa5vB7Wl6/M9/W6tPoY9o5v+jjEW28ftAa5L9PvwLgAs47ZPAHDdvWDxOmYdB+AAAIPOWjgWOhyrA4MBfbkOzGIBAH0EAHADdAAABgDoAAAdABgcACBAJkFFpYHG9QQDXLyEK/AEZBpcDAseaP235w9kAYAFQKD1354/kAUAFgAAAEFBjZmZmZmZGQ3SJE3TmTRtwgIAgA4HcAdYcgAAAq7j7HUIFrBmRh/0pXfLdNagn2N4O8su4l7DIu5dAzhGH6cYs30n9gNj1p2lo9tj3TnAC7vg9s68LHZgDK9lMEC3sIuDGaCPBcbB4AAMsBYObgBgAQAAgH4AGKAbsIAIMJAhqFiQkVA1yC5IMlAxqLBoKgDeV/235w9UBYABQF/1354/UBUABgAAIKgxMzMzMzMzMzMaJGnasUySAOAAAAeAwxkAA+DAHQCO7XSKBW5mMddPB8bgDhgDuEE3uMPLcZgZXPovPXw46ui7nZq3u29qxgLXc+xOXzer0NddX9ddYPW7z+f6MX1ZZ2OlG1Y3DuZ2Md3hWAAdt2A64NhlAYOzH6D3g44O1mKXfnTLwi24g2VHB4sDFhYAHHCAhQ4sADAAFvYAAA4ALAAfFADZALJEgAuVttBwrUCFwULQKhcaCxUeaP235Q9kBYABQKD1354/kAUAFgAAAAjOzMzMzIzg6DRJmrZpRpNgAB0AgIEDAMugW0AHsAswrBmfM3pnuQ6WNToBMIvg+nbAWv9hRJ+zq3f0PrZbYLez3HbLnZruzsC6RQfA0LnVMYbjDLq1fdHRAcyabgAAuMUCuA4dBrqlWwuAzmI4cAYAADAAdADIElBVyBIMWC64NAgGZCyCigRkgQTeV/235w9UBYABQF/1357fUBUABgAAgJmZmZmZmZkZQUHdJm1HM5MmHADQAQAAdwAdHbBYzLrFAKCj72DROTAzcCzvdWfS0Q9Y3buLPcPpq9OZ7kZ/pW/1nXOT7vPZeWvNub3py966fuwqfRf13y1G9bdThtq+dOc6+tCnL6vfDD4L6GtGdBgD52wOL7zAWgyOZdFRdW9fnetGpy8AxgLHHMvYRQc6GIDDYQ6AYQAsiwMYAADADZgFAAc6AC4GFrC4yC7IlWpgyIjKUEGjkUBlgQEeaP3ryB+oAgALgEDrvy1/IAsALAAAABCcmZmZmZkR67ZtmrSZM0kAAAOgAxgAAAvo5gMwugGHzhh6pwNYuPlgTWB6x+h6NyP3MRhe/Tod29mlV4d5WYxMXzM42TOH3tXeQR/SoWOMbvSxuBvALRgdjAO6gT04hwV0AzqwL4MO5oBuLLAdAF4wOGCho8ICYACgA4aEC5oBmQQJGeQBqoAMFRoqSQWBBhneV/235w9UBYABQF/1354/UBUABgAAAMzMzMzMzMwICo6GSZp2OdMmHDgWeIHeAeD0D4ZdAOzIwQ2fDmOxXUfnwAW8BLfGDD6YPdDtudGj9+vsrW7N9KFb+vE7veMcw376vXZes/ee632mg9R7+qujz6y7wd3qHa7PkcXYzx3YNTAf3R0GOOhza+M6DAt0GBynn6EPLB1DB90sL7sAAB0s3MIOvOigAwMA4AyAdQAAoAMAC+gIyGBQQaoYQAcPqLIGNSA3VFQVSGgMJB5o/bflD2QBgAVAoPXfnj+QBQAWAACAGY2ZmZmZmRkN06Zpmma2TQKADgYADIwD6MABwAF00I/tAIA5HRwAhw43M85uNwCOBf2sg5d0YD9QfTA6p3B9mYN+Orx4LQzD0ensOgCdOQBD3MeeG2U5AA4Ygw6GucUeA0B3BoyjAEBngQEWdHDodGBhWQCgwwIA0wEDSYMKEgMX6kADC4EKC/eCDAOJBC0A3lf9t+cPVAWAAUBf9d+eP1AVAAYAAADBmZmZmZmZmRlBmjbtsjNtAugHAM50DgBgMHBgWNtZrAVjFqcDnBu4Ttc7OG7O21mrj92FXThcmd4X/UN4dxf0PnPel9mbO2YtxuDOzmeAnk5nTN/euTMWo7tlccAB3MHwgXdvhgU6Xt3QFw4MOoNFtwAHH58OnDOwHGBvDOcAAAzAcAf9A6ADYOgAADDAAQAYAEAHBwxIyGi4NGigJshcVKiQwzwkuA0aZCoS3lf9t+cPVAWAAUBf9d+eP1AVAAYAAADMzMzMzMyMxowGbdsmnW2Sxh4HYB0AwAGA7YCZrh9u0bsCCvQDx1lcx2Ad1prRHUfvtrtwvCAzu2ectb27XXCDudrjc2f2+rkX20mfjrM3xvQ5KdsZ4D7rY7dT3bLd2T59AQxkXv1Gh0/nMxw4+mfuYABWdzMcL4A9bsB2AOAYMbuAzlgwvQPALJ0DoAPALGAAsNANBQDAYbE04FIJkNEEiAosLJXBqqBhwBUAHmj9t+UPZAWAAUCg9d+WP5AFABYAAADMzMzMzGiMPkPbtE3SzCYJMADAYgEAYw5jwAEAxgKcAdh+wADAsudYTi+sF9yx3XQW3ezQscAro6/X6eOmo5/hlbnyYsFY3enY4wB7ex0MywKf7vrt4MYAdBb4OBxg+0I/BjDs4NhhHd10QAcABg4DgAOAtQYABhwYAAWXq0EDCwsXq2IBVcBwoaJCRpbABR5o/bflD2QFgAFAoPXflj+QBQAWAAAAwRGcmZmZmZkZmjZJmiSzScMBsABwABiwDMCB2WO4gw5Ht1gc5uCwGKzVsYDuvVm76A6fAXden9Lh9mUw70zHwvQOVtf3sx/jbNehj7OAU25chz3o3UJfDNayZqADDOgDnQ6WrrNwA4CuzzrAAcDsmAHgMAAA6AAdADDgLAAMADoUIECScIFFcoGQkZHJILmQUUFFRrZgAU9nZ1MABACeAQAAAAAAJ1Y+NwQAAACUOnG2A863qd5X/bfnN1QFgAFAX/Xfnj9QFQAGAACgITgzMzMzMzMjOKNh0nR00aQNwAAAA0CHAzAGHHAAHQDAOgtcXpADdjsLHe/ArX44wHzQ2VX9nByxag1W51T6zrjp9JdB0Gemd2+XxflYPmYXd377hzEfmOndXb87S8faMQbv6Hzm405fiq53uzB0DMtamOvTlw5UAXT9Pgb3dqAzLAJguV4AYAA6HLsAwLyApQMG6BYAwAHQsQADAAAdQKcAAhlUWAIWEho0q7nIILFYDRZkJKoFvjf9t+UPZAGABcDe9N+eP5AVAAYAAADMzMzMzMzMjIYgTdMx0yZpAwAG6AcYdsB1AFgD+nVg+2HNGswCdNcx+unXAZ3F9fHp0A+mAMDtu9ctYMfOomNHP1wHrGMHCjXXYefsmAXw6ddPd7rPWPQb6HYWn06nAwswnb7pmDKwoANgOvoBAB814BgGHAAOBxjA0kEHAAssAIABAOAAHawOHDDQaGAhY7DAxSLDReuEpknUBYPLAEYGDgAAAAAAAAAAAAAAAAAAAAAAAAAAAAAAAAAAAAAAAAAAAAAAAAAAAAAAAAAAAAAAAAAAAAAAAAAAAAAAAAAAAAAAAAAAAAAAAAAAAAAAAAAAAAAAAAAAAAAAAAAAAAAAAAAAAAAAAAAAAAAAAAAAAAAAAAAAAAAAAAAAAAAAAAAAAAAAAAAAAAAAAAAAAAAAAAAAAAAAAAAAAAAAAAAAAAAAAAAAAAAAAA==",
[truncated: 1,111,003 more chars]
