# Supplementary material for: An auditory display tool for DNA sequence analysis
Source: BMC Bioinformatics. 2017 Apr 24;18:221. doi: 10.1186/s12859-017-1632-x (PMC5404335; doi:10.1186/s12859-017-1632-x)
Supplement: Supplementary file 17 — Code for website; including html, php and associated files. (ZIP 49453 kb) [file 12859_2017_1632_MOESM17_ESM.zip › sonification/JZZ-modules-master/javascript/JZZ.input.Kbd.js]

(function() {
  if (!JZZ) return;
  if (!JZZ.input) JZZ.input = {};

  var _version = '0.9';
  function _name(name) { return name ? name : 'Kbd'; }

  function _copy(obj) {
    var ret = {};
    for(var k in obj) ret[k] = obj[k];
    return ret;
  }
  var _firefoxBug;
  function _fixBtnUp(e) {
    if (typeof e.buttons == 'undefined' || e.buttons != _firefoxBug) return e;
    e.stopPropagation();
    if (e.button == 0) return {buttons:_firefoxBug^1};
    if (e.button == 1) return {buttons:_firefoxBug^4};
    if (e.button == 2) return {buttons:_firefoxBug^2};
  }
  function _lftBtnDn(e) { return typeof e.buttons == 'undefined' ? !e.button : e.buttons & 1; }
  function _lftBtnUp(e) { return typeof e.buttons == 'undefined' ? !e.button : !(e.buttons & 1); }
  function _stay(c, p) { for (; c; c = c.parentNode) if (c == p) return true; return false; }
  function _returnFalse() { return false; }
  function _style(key, stl) {
    for(var k in stl) key.style[k] = stl[k];
  }
  function _keyNum(name) {
    if (!(typeof name == 'string')) return undefined;
    var base = {C:0, D:1, E:2, F:3, G:4, A:5, B:6}[name.substr(0, 1).toUpperCase()];
    if (typeof base == 'undefined') return undefined;
    var oct = name.substr(1);
    if (parseInt(oct) != oct) return undefined;
    var num = 7 * oct + base;
    return num >= 0 && num <= 74 ? num : undefined;
  }
  function _keyMidi(n) {
    return Math.floor(n / 7) * 12 + {0:0, 1:2, 2:4, 3:5, 4:7, 5:9, 6:11}[n % 7];
  }
  function _handleMouseDown(piano, midi) {
    return function(e) {
      if (_lftBtnDn(e) && !piano.playing[midi]) {
        piano.mouseDown = true;
        piano.playing[midi] = 'M';
        piano.press(midi);
      }
      _firefoxBug = e.buttons;
    };
  }
  function _handleMouseOver(piano, midi) {
    return function(e) {
      if (piano.mouseDown && !piano.playing[midi]) {
        piano.playing[midi] = 'M';
        piano.press(midi);
      }
      _firefoxBug = e.buttons;
    };
  }
  function _handleMouseOut(piano, midi) {
    return function(e) {
      if (piano.mouseDown && piano.playing[midi] == 'M' && !_stay(e.relatedTarget, this)) {
        piano.playing[midi] = undefined;
        piano.release(midi);
      }
      _firefoxBug = e.buttons;
    };
  }
  function _handleMouseUp(piano, midi) {
    return function(e) {
      e = _fixBtnUp(e);
      if (_lftBtnUp(e) && piano.mouseDown && piano.playing[midi] == 'M') {
        piano.playing[midi] = undefined;
        piano.release(midi);
        piano.mouseDown = false;
      }
      _firefoxBug = e.buttons;
    };
  }
  function _handleMouseOff(piano) {
    return function(e) {
      e = _fixBtnUp(e);
      if (_lftBtnUp(e)) piano.mouseDown = false;
      _firefoxBug = e.buttons;
    };
  }
  function _watchMouseButtons() {
    return function(e) {
      _firefoxBug = e.buttons;
    };
  }
  function _handleTouch(piano) {
    return function(e) {
      e.preventDefault();
      var t = {};
      for (var i in e.touches) piano.findKey(e.touches[i].clientX, e.touches[i].clientY, t);
      var tt = {};
      for (var midi in t) {
        if (midi in piano.touches) tt[midi] = true;
        else if (typeof piano.playing[midi] == 'undefined') {
          piano.playing[midi] = 'T';
          piano.press(midi);
          tt[midi] = true;
        }
      }
      for (var midi in piano.touches) {
        if (!(midi in t)) {
          piano.playing[midi] = undefined;
          piano.release(midi);
        }
      }
      piano.touches = tt;
    };
  }

  var _channelMap = { a:10, b:11, c:12, d:13, e:14, f:15, A:10, B:11, C:12, D:13, E:14, F:15 };
  for (var k = 0; k < 16; k++) _channelMap[k] = k;

  function Piano(arg) {
    var self = this;
    this.bins = [];
    this.params = {0:{}};
    var common = {from:'C4', to:'E6', ww:42, bw:24, wl:150, bl:100, pos:'N'};
    if (typeof arg == 'undefined') arg = {};
    this.chan = _channelMap[arg.chan];
    if (typeof this.chan == 'undefined') this.chan = 0;
    var key;
    for (key in arg) {
      if (key == parseInt(key)) this.params[key] = _copy(arg[key]);
      else {
        if (key == 'chan') continue;
        if ((key == 'from' || key == 'to') && typeof _keyNum(arg[key]) == 'undefined') continue;
        common[key] = arg[key];
      }
    }
    for (key in this.params) {
      this.bins.push(key);
      for (var k in common) {
        if ((k == 'from' || k == 'to') && typeof _keyNum(this.params[key][k]) == 'undefined') this.params[key][k] = common[k];
        if (!(k in this.params[key])) this.params[key][k] = common[k];
      }
      var from = this.params[key]['from'];
      var to = this.params[key]['to'];
      if (_keyNum(from) > _keyNum(to)) {
        this.params[key]['from'] = to;
        this.params[key]['to'] = from;
      }
    }
    this.bins.sort(function(a, b){return a-b});
  }
  Piano.prototype._close = function() {
    for (var midi in this.playing) if (this.playing[midi] == 'M' || this.playing[midi] == 'T') this.noteOff(midi);
    if (this.resize) window.removeEventListener('resize', this.resize);
    this.cleanup();
  }
  Piano.prototype.press = function(midi) {
    _style(this.keys[midi], this.stl1[midi]);
    _style(this.keys[midi], this.locs[midi]);
    this.noteOn(midi);
  }
  Piano.prototype.release = function(midi) {
    _style(this.keys[midi], this.stl0[midi]);
    _style(this.keys[midi], this.locs[midi]);
    this.noteOff(midi);
  }
  Piano.prototype.forward = function(msg) {
    var midi = msg[1];
    if (msg.getChannel() == this.chan) {
      if (msg.isNoteOn()) {
        this.playing[midi] = 'E';
        _style(this.keys[midi], this.stl1[midi]);
        _style(this.keys[midi], this.locs[midi]);
      }
      else if (msg.isNoteOff()) {
        this.playing[midi] = undefined;
        _style(this.keys[midi], this.stl0[midi]);
        _style(this.keys[midi], this.locs[midi]);
      }
    }
    this.emit(msg);
  }
  Piano.prototype.findKey = function(x, y, ret) {
    for (var midi in this.keys) {
      for (var elm = document.elementFromPoint(x, y); elm; elm = elm.parentNode) {
        if (this.keys[midi] == elm) {
          ret[midi] = true;
          return;
        }
      }
    }
  }
  Piano.prototype.create = function() {
    var bin = 0;
    for (var i = 0; i < this.bins.length; i++) {
      if (this.bins[i] <= window.innerWidth) bin = this.bins[i];
      else break;
    }
    this.current = this.params[bin];
    this.createCurrent();
  }
  Piano.prototype.createCurrent = function() {
    this.cleanup();
    this.keys = {}; this.locs = {};
    this.stl0 = {}; this.stl1 = {};
    this.playing = {}; this.touches = {};

    if (this.current.keys) {
      this.createWithKeys(this.current.keys);
      return;
    }
    if (typeof this.current.parent == 'string') this.current.parent = document.getElementById(this.current.parent);
    try { this.createAt(this.current.parent); }
    catch(e) {
      if (!this.bottom) {
        this.bottom = document.createElement('div'); 
        document.body.appendChild(this.bottom);
      }
      this.createAt(this.bottom);
    }
  }
  Piano.prototype.createWithKeys = function(keys) {
    for (var k in keys) {
      var midi = JZZ.MIDI.noteValue(keys[k][1]);
      var dom = keys[k][0];
      if (typeof dom == 'string') dom = document.getElementById(dom);
      this.keys[midi] = dom;
      this.locs[midi] = {};
      this.stl0[midi] = {};
      this.stl1[midi] = {};
    }
    if (this.current.onCreate) this.current.onCreate.apply(this);
    this.setListeners();
  }
  Piano.prototype.createAt = function(parent) {
    parent.innerHTML = '';
    var pos = this.current.pos.toUpperCase();
    var first = _keyNum(this.current.from);
    var last = _keyNum(this.current.to);
    var num = last - first + 1;
    var w = num * this.current.ww + 1;
    var h = this.current.wl + 1;
    var ww = this.current.ww - 1;
    var wl = this.current.wl - 1;
    var bw = this.current.bw - 1;
    var bl = this.current.bl - 1;
    var l2r = (pos != 'N') ^ !this.current.rev;
    var t2b = (pos != 'E') ^ !this.current.rev;
    var midi;
    var key;
    var stl;
    var piano = document.createElement('span');
    piano.style.display = 'inline-block';
    piano.style.position = 'relative';
    piano.style.margin = '0px';
    piano.style.padding = '0px';
    piano.style.borderStyle = 'none';
    piano.style.userSelect = 'none';
    piano.style.MozUserSelect = 'none';
    piano.style.WebkitUserSelect = 'none';
    piano.style.MsUserSelect = 'none';
    piano.style.KhtmlUserSelect = 'none';

    if (pos == 'E' || pos == 'W') {
      piano.style.width = h + 'px';
      piano.style.height = w + 'px';
    }
    else {
      piano.style.width = w + 'px';
      piano.style.height = h + 'px';
    }
    for (var i = 0; i < num; i++) {
      midi = _keyMidi(i + first);
      key = document.createElement('span'); this.keys[midi] = key;
      stl = { display:'inline-block', position:'absolute', margin:'0px', padding:'0px', borderStyle:'solid', borderWidth:'1px' };
      this.locs[midi] = stl;
      if (pos == 'E' || pos == 'W') {
        stl.width = wl + 'px';
        stl.height = ww + 'px';
        stl.left = '0px';
        stl[t2b ? 'top' : 'bottom'] = (this.current.ww * i) + 'px';
      }
      else {
        stl.width = ww + 'px';
        stl.height = wl + 'px';
        stl.top = '0px';
        stl[l2r ? 'left' : 'right'] = (this.current.ww * i) + 'px';
        stl.verticalAlign = 'top';
      }
      this.stl0[midi] = { backgroundColor:'#fff', borderColor:'#000' };
      this.stl1[midi] = { backgroundColor:'#aaa', borderColor:'#000' };
      _style(key, this.stl0[midi]);
      _style(key, stl);
      piano.appendChild(key);
    }
    var hole = Math.ceil(this.current.ww - this.current.bw * 3 / 4);
    if ((hole + this.current.ww) % 2) hole--; // both even or both odd
    var from = _keyMidi(first) + 1;
    var to = _keyMidi(last);
    for (midi = from; midi < to; midi++) {
      var note = midi % 12;
      var oct = Math.floor(midi / 12);
      var shift;
      if (note == 1) {      // C#
        shift = Math.floor(this.current.ww * (oct * 7 + 1.5 - first)) - hole / 2 - this.current.bw;
      }
      else if (note == 3) { // D#
        shift = Math.floor(this.current.ww * (oct * 7 + 1.5 - first) + hole / 2);
      }
      else if (note == 6) { // F#
        shift = this.current.ww * (oct * 7 + 5 - first) - Math.floor(this.current.bw / 2) - hole - this.current.bw;
      }
      else if (note == 8) { // G#
        shift = this.current.ww * (oct * 7 + 5 - first) - Math.floor(this.current.bw / 2);
      }
      else if (note == 10) {// Bb
        shift = this.current.ww * (oct * 7 + 5 - first) - Math.floor(this.current.bw / 2) + hole + this.current.bw;
      }
      else continue;
      key = document.createElement('span'); this.keys[midi] = key;
      stl = { display:'inline-block', position:'absolute', margin:'0px', padding:'0px', borderStyle:'solid', borderWidth:'1px' };
      this.locs[midi] = stl;
      if (pos == 'E' || pos == 'W') {
        stl.width = bl + 'px';
        stl.height = bw + 'px';
        stl[pos == 'E' ? 'right' : 'left'] = '0px';
        stl[t2b ? 'top' : 'bottom'] = shift + 'px';
      }
      else {
        stl.width = bw + 'px';
        stl.height = bl + 'px';
        stl[pos == 'N' ? 'top' : 'bottom'] = '0px';
        stl[l2r ? 'left' : 'right'] = shift + 'px';
      }
      this.stl0[midi] = { backgroundColor:'#000', borderColor:'#000' };
      this.stl1[midi] = { backgroundColor:'#888', borderColor:'#000' };
      _style(key, this.stl0[midi]);
      _style(key, stl);
      piano.appendChild(key);
    }
    if (this.current.onCreate) this.current.onCreate.apply(this);
    parent.appendChild(piano);
    this.current.parent = parent;
    this.parent = parent;
    this.setListeners();
  }
  Piano.prototype.setListeners = function() {
    var active = typeof this.current.active == 'undefined' || this.current.active;
    if (active) {
      this.watchButtons = _watchMouseButtons();
      this.mouseUpHandle = _handleMouseOff(this);
      window.addEventListener("mousedown", this.watchButtons);
      window.addEventListener("mousemove", this.watchButtons);
      window.addEventListener("mouseup", this.mouseUpHandle);
      this.touchHandle = _handleTouch(this);
      this.mouseDownH = [];
      this.mouseOverH = [];
      this.mouseOutH = [];
      this.mouseUpH = [];
      for (var midi in this.keys) {
        this.mouseDownH[midi] = _handleMouseDown(this, midi);
        this.mouseOverH[midi] = _handleMouseOver(this, midi);
        this.mouseOutH[midi] = _handleMouseOut(this, midi);
        this.mouseUpH[midi] = _handleMouseUp(this, midi);
        this.keys[midi].addEventListener("mousedown", this.mouseDownH[midi]);
        this.keys[midi].addEventListener("mouseover", this.mouseOverH[midi]);
        this.keys[midi].addEventListener("mouseout", this.mouseOutH[midi]);
        this.keys[midi].addEventListener("mouseup", this.mouseUpH[midi]);
        this.keys[midi].addEventListener("touchstart", this.touchHandle);
        this.keys[midi].addEventListener("touchmove", this.touchHandle);
        this.keys[midi].addEventListener("touchend", this.touchHandle);
      }
    }
    for (var midi in this.keys) {
      this.keys[midi].ondragstart = _returnFalse;
      this.keys[midi].onselectstart = _returnFalse;
    }
    if (!this.resize && this.bins.length > 1) {
      var self = this;
      this.resize = function() { self.onResize();}
      window.addEventListener('resize', this.resize);
    }
  }
  Piano.prototype.cleanup = function() {
    if (this.watchButtons) {
      window.removeEventListener("mousedown", this.watchButtons);
      window.removeEventListener("mousemove", this.watchButtons);
      window.removeEventListener("mouseup", this.mouseUpHandle);
    }
    for (var midi in this.keys) {
      if (this.mouseDownH[midi]) this.keys[midi].removeEventListener("mousedown", this.mouseDownH[midi]);
      if (this.mouseOverH[midi]) this.keys[midi].removeEventListener("mouseover", this.mouseOverH[midi]);
      if (this.mouseOutH[midi]) this.keys[midi].removeEventListener("mouseout", this.mouseOutH[midi]);
      if (this.mouseUpH[midi]) this.keys[midi].removeEventListener("mouseup", this.mouseUpH[midi]);
      if (this.touchHandle) {
        this.keys[midi].removeEventListener("touchstart", this.touchHandle);
        this.keys[midi].removeEventListener("touchmove", this.touchHandle);
        this.keys[midi].removeEventListener("touchend", this.touchHandle);
      }
    }
    if (this.parent) this.parent.innerHTML = '';
  }
  Piano.prototype.settings = function() { return _copy(this.current); }
  Piano.prototype.onResize = function() {
    var bin = 0;
    for (var i = 0; i < this.bins.length; i++) {
      if (this.bins[i] <= window.innerWidth) bin = this.bins[i];
      else break;
    }
    if (this.current == this.params[bin]) return;
    this.current = this.params[bin];
    this.createCurrent();
  }
  Piano.prototype.getKey = function(note) {
    var keys = new Keys(this);
    var k = JZZ.MIDI.noteValue(note);
    if (typeof this.keys[k] != 'undefined') keys.keys.push(k);
    return keys;
  }
  Piano.prototype.getKeys = function(from, to) {
    var keys = new Keys(this);
    var n0 = typeof from == 'undefined' ? undefined : JZZ.MIDI.noteValue(from);
    var n1 = typeof to == 'undefined' ? undefined : JZZ.MIDI.noteValue(to);
    if (typeof n0 != 'undefined' && typeof n1 != 'undefined' && n1 < n0) { var nn = n0; n0 = n1; n1 = nn; }
    for (var k in this.keys) {
      if (typeof n0 != 'undefined' && k < n0) continue;
      if (typeof n1 != 'undefined' && k > n1) continue;
      keys.keys.push(k);
    }
    return keys;
  }
  Piano.prototype.getWhiteKeys = function(from, to) {
    var keys = new Keys(this);
    var n0 = typeof from == 'undefined' ? undefined : JZZ.MIDI.noteValue(from);
    var n1 = typeof to == 'undefined' ? undefined : JZZ.MIDI.noteValue(to);
    if (typeof n0 != 'undefined' && typeof n1 != 'undefined' && n1 < n0) { var nn = n0; n0 = n1; n1 = nn; }
    for (var k in this.keys) {
      if (typeof n0 != 'undefined' && k < n0) continue;
      if (typeof n1 != 'undefined' && k > n1) continue;
      var n = k % 12;
      if (n == 1 || n == 3 || n == 6 || n == 8 || n == 10) continue;
      keys.keys.push(k);
    }
    return keys;
  }
  Piano.prototype.getBlackKeys = function(from, to) {
    var keys = new Keys(this);
    var n0 = typeof from == 'undefined' ? undefined : JZZ.MIDI.noteValue(from);
    var n1 = typeof to == 'undefined' ? undefined : JZZ.MIDI.noteValue(to);
    if (typeof n0 != 'undefined' && typeof n1 != 'undefined' && n1 < n0) { var nn = n0; n0 = n1; n1 = nn; }
    for (var k in this.keys) {
      if (typeof n0 != 'undefined' && k < n0) continue;
      if (typeof n1 != 'undefined' && k > n1) continue;
      var n = k % 12;
      if (n != 1 && n != 3 && n != 6 && n != 8 && n != 10) continue;
      keys.keys.push(k);
    }
    return keys;
  }

  function Keys(piano) {
    this.piano = piano;
    this.keys = [];
  }
  Keys.prototype.setInnerHTML = function(html) {
    for (var k in this.keys) this.piano.keys[this.keys[k]].innerHTML = html;
    return this;
  }
  Keys.prototype.setStyle = function(s0, s1) {
    if (typeof s1 == 'undefined') s1 = s0;
    for (var k in this.keys) {
      var midi = this.keys[k];
      for (var n in s0) this.piano.stl0[midi][n] = s0[n];
      for (var n in s1) this.piano.stl1[midi][n] = s1[n];
      _style(this.piano.keys[midi], this.piano.playing[midi] ? this.piano.stl1[midi] :  this.piano.stl0[midi]);
      _style(this.piano.keys[midi], this.piano.locs[midi]);
    }
    return this;
  }

  function Engine() {}
  Engine.prototype._info = function(name) {
    return {
      type: 'html/javascript',
      name: _name(name),
      manufacturer: 'virtual',
      version: _version
    };
  }
  Engine.prototype._openIn = function(port, name) {
    var piano = new Piano(this._arg);
    piano.create();
    piano.noteOn = function(note) { JZZ.util.iosSound(); port._emit(JZZ.MIDI(0x90 + this.chan, note, 127)); };
    piano.noteOff = function(note) { port._emit(JZZ.MIDI(0x80 + this.chan, note, 127)); };
    piano.emit = function(msg) { port._emit(msg); };
    port._info = this._info(name);
    port._receive = function(msg) { piano.forward(msg); };
    port._close = function(){ piano._close(); }
    port.settings = function() { return piano.settings(); }
    port.getKey = function(note) { return piano.getKey(note); }
    port.getKeys = function(a, b) { return piano.getKeys(a, b); }
    port.getWhiteKeys = function(a, b) { return piano.getWhiteKeys(a, b); }
    port.getBlackKeys = function(a, b) { return piano.getBlackKeys(a, b); }
    port._resume();
  }

  JZZ.input.Kbd = function() {
    var name, arg;
    if (arguments.length == 1) {
      if (typeof arguments[0] === 'string') name = arguments[0];
      else arg = arguments[0];
    }
    else { name = arguments[0]; arg = arguments[1];}
    var _engine = new Engine;
    _engine._arg = arg;
    return JZZ.lib.openMidiIn(name, _engine);
  }

  JZZ.input.Kbd.register = function() {
    var name, arg;
    if (arguments.length == 1) {
      if (typeof arguments[0] === 'string') name = arguments[0];
      else arg = arguments[0];
    }
    else { name = arguments[0]; arg = arguments[1];}
    var _engine = new Engine;
    _engine._arg = arg;
    return JZZ.lib.registerMidiIn(name, _engine);
  }

})();
