# Supplementary material for: An auditory display tool for DNA sequence analysis
Source: BMC Bioinformatics. 2017 Apr 24;18:221. doi: 10.1186/s12859-017-1632-x (PMC5404335; doi:10.1186/s12859-017-1632-x)
Supplement: Supplementary file 17 — Code for website; including html, php and associated files. (ZIP 49453 kb) [file 12859_2017_1632_MOESM17_ESM.zip › sonification/JZZ-modules-master/javascript/JZZ.js]

(function() {
  var _version = '0.3.6';
  // _R: common root for all async objects
  function _R() {
    this._orig = this;
    this._ready = false;
    this._queue = [];
    this._err = [];
  };
  _R.prototype._exec = function() {
    while (this._ready && this._queue.length) {
      var x = this._queue.shift();
      if (this._orig._bad) {
        if (this._orig._hope && x[0] == _or) {
          this._orig._hope = false;
          x[0].apply(this, x[1]);
        }
        else {
          this._queue = [];
          this._orig._hope = false;
        }
      }
      else if (x[0] != _or) {
        x[0].apply(this, x[1]);
      }
    }
  }
  _R.prototype._push = function(func, arg) { this._queue.push([func, arg]); _R.prototype._exec.apply(this); }
  _R.prototype._slip = function(func, arg) { this._queue.unshift([func, arg]); }
  _R.prototype._pause = function() { this._ready = false; }
  _R.prototype._resume = function() { this._ready = true; _R.prototype._exec.apply(this); }
  _R.prototype._break = function(err) { this._orig._bad = true; this._orig._hope = true; if (err) this._orig._err.push(err); }
  _R.prototype._repair = function() { this._orig._bad = false; }
  _R.prototype._crash = function(err) { this._break(err); this._resume(); }
  _R.prototype.err = function() { return _clone(this._err); }

  function _wait(obj, delay) { setTimeout(function(){obj._resume();}, delay); }
  _R.prototype.wait = function(delay) {
    if (!delay) return this;
    function F(){}; F.prototype = this._orig;
    var ret = new F();
    ret._ready = false;
    ret._queue = [];
    this._push(_wait, [ret, delay]);
    return ret;
  }

  function _and(q) { if (q instanceof Function) q.apply(this); else console.log(q); }
  _R.prototype.and = function(func) { this._push(_and, [func]); return this; }
  function _or(q) { if (q instanceof Function) q.apply(this); else console.log(q); }
  _R.prototype.or = function(func) { this._push(_or, [func]); return this; }

  _R.prototype._info = {};
  _R.prototype.info = function() { return _clone(this._orig._info); }
  _R.prototype.name = function() { return this.info().name; }

  function _close(obj) {
    this._break('closed');
    obj._resume();
  }
  _R.prototype.close = function() {
    var ret = new _R();
    if (this._close) this._push(this._close, []);
    this._push(_close, [ret]);
    return ret;
  }

  function _tryAny(arr) {
    if (!arr.length) {
      this._break();
      return;
    }
    var func = arr.shift();
    if (arr.length) {
      var self = this;
      this._slip(_or, [ function(){ _tryAny.apply(self,[arr]);} ]);
    }
    try {
      this._repair();
      func.apply(this);
    }
    catch (e) {
      this._break(e.toString());
    }
  }

  function _push(arr, obj) {
    for (var i in arr) if (arr[i] === obj) return;
    arr.push(obj);
  }
  function _pop(arr, obj) {
    for (var i in arr) if (arr[i] === obj) {
      arr.splice(i, 1);
      return;
    }
  }

  // _J: JZZ object
  function _J() {
    _R.apply(this);
  }
  _J.prototype = new _R();

  _J.prototype.time = function() { return 0; }
  if (typeof performance != 'undefined' && performance.now) _J.prototype._time = function() { return performance.now(); }
  function _initTimer() {
    if (!_J.prototype._time) _J.prototype._time = function() { return Date.now(); }
    _J.prototype._startTime = _J.prototype._time();
    _J.prototype.time = function() { return _J.prototype._time() - _J.prototype._startTime; }
  }

  function _clone(obj, key, val) {
    if (typeof key == 'undefined') return _clone(obj, [], []);
    if (obj instanceof Object) {
      for (var i = 0; i < key.length; i++) if (key[i] === obj) return val[i];
      var ret;
      if (obj instanceof Array) ret = [];
      else { ret = {}; key.push(obj); val.push(ret); }
      for(var k in obj) ret[k] = _clone(obj[k], key, val);
      return ret;
    }
    return obj;
  }
  _J.prototype._info = { name: 'JZZ.js', ver: _version };

  var _outs = [];
  var _ins = [];

  function _postRefresh() {
    this._info.engine = _engine._type;
    this._info.version = _engine._version;
    this._info.inputs = [];
    this._info.outputs = [];
    _outs = [];
    _ins = [];
    _engine._allOuts = {};
    _engine._allIns = {};
    var i, x;
    for (i=0; i<_engine._outs.length; i++) {
      x = _engine._outs[i];
      x.engine = _engine;
      _engine._allOuts[x.name] = x;
      this._info.outputs.push({
        name: x.name,
        manufacturer: x.manufacturer,
        version: x.version,
        engine: _engine._type
      });
      _outs.push(x);
    }
    for (i=0; i<_virtual._outs.length; i++) {
      x = _virtual._outs[i];
      this._info.outputs.push({
        name: x.name,
        manufacturer: x.manufacturer,
        version: x.version,
        engine: x.type
      });
      _outs.push(x);
    }
    for (i=0; i<_engine._ins.length; i++) {
      x = _engine._ins[i];
      x.engine = _engine;
      _engine._allIns[x.name] = x;
      this._info.inputs.push({
        name: x.name,
        manufacturer: x.manufacturer,
        version: x.version,
        engine: _engine._type
      });
      _ins.push(x);
    }
    for (i=0; i<_virtual._ins.length; i++) {
      x = _virtual._ins[i];
      this._info.inputs.push({
        name: x.name,
        manufacturer: x.manufacturer,
        version: x.version,
        engine: x.type
      });
      _ins.push(x);
    }
  }
  function _refresh() {
    this._slip(_postRefresh, []);
    _engine._refresh();
  }
  _J.prototype.refresh = function() {
    this._push(_refresh, []);
    return this;
  }

  function _filterList(q, arr) {
    if (typeof q == 'undefined') return arr.slice();
    var i, n;
    var a = [];
    if (q instanceof RegExp) {
      for (n=0; n<arr.length; n++) if (q.test(arr[n].name)) a.push(arr[n]);
      return a;
    }
    if (q instanceof Function) q = q(arr);
    if (!(q instanceof Array)) q = [q];
    for (i=0; i<q.length; i++) {
      for (n=0; n<arr.length; n++) {
        if (q[i]+'' === n+'' || q[i] === arr[n].name || (q[i] instanceof Object && q[i].name === arr[n].name)) a.push(arr[n]);
      }
    }
    return a;
  }

  function _notFound(port, q) {
    var msg;
    if (q instanceof RegExp) msg = 'Port matching ' + q + ' not found';
    else if (q instanceof Object || typeof q == 'undefined') msg = 'Port not found';
    else msg = 'Port "' + q + '" not found';
    port._crash(msg);
  }

  function _openMidiOut(port, arg) {
    var arr = _filterList(arg, _outs);
    if (!arr.length) { _notFound(port, arg); return; }
    function pack(x){ return function(){x.engine._openOut(this, x.name);};};
    for (var i=0; i<arr.length; i++) arr[i] = pack(arr[i]);
    port._slip(_tryAny, [arr]);
    port._resume();
  }
  _J.prototype.openMidiOut = function(arg) {
    var port = new _M();
    this._push(_refresh, []);
    this._push(_openMidiOut, [port, arg]);
    return port;
  }

  function _openMidiIn(port, arg) {
    var arr = _filterList(arg, _ins);
    if (!arr.length) { _notFound(port, arg); return; }
    function pack(x){ return function(){x.engine._openIn(this, x.name);};};
    for (var i=0; i<arr.length; i++) arr[i] = pack(arr[i]);
    port._slip(_tryAny, [arr]);
    port._resume();
  }
  _J.prototype.openMidiIn = function(arg) {
    var port = new _M();
    this._push(_refresh, []);
    this._push(_openMidiIn, [port, arg]);
    return port;
  }

  _J.prototype._close = function() {
    _engine._close();
  }

  // _M: MIDI-In/Out object
  function _M() {
    _R.apply(this);
    this._handles = [];
    this._outs = [];
  }
  _M.prototype = new _R();

  _M.prototype._receive = function(msg) { this._emit(msg); } // override!
  function _receive(msg) { this._receive(msg); }
  _M.prototype.send = function() {
    this._push(_receive, [MIDI.apply(null, arguments)]);
    return this;
  }
  _M.prototype.note = function(c, n, v, t) {
    this.noteOn(c, n, v);
    if (t) this.wait(t).noteOff(c, n);
    return this;
  }
  _M.prototype._emit = function(msg) {
    for (var i in this._handles) this._handles[i].apply(this, [MIDI(msg)._stamp(this)]);
    for (var i in this._outs) {
      var m = MIDI(msg);
      if (!m._stamped(this._outs[i])) this._outs[i].send(m._stamp(this));
    }
  }
  function _emit(msg) { this._emit(msg); }
  _M.prototype.emit = function(msg) {
    this._push(_emit, [msg]);
    return this;
  }
  function _connect(arg) {
    if (arg instanceof Function) _push(this._orig._handles, arg);
    else _push(this._orig._outs, arg);
  }
  function _disconnect(arg) {
    if (arg instanceof Function) _pop(this._orig._handles, arg);
    else _pop(this._orig._outs, arg);
  }
  _M.prototype.connect = function(arg) {
    this._push(_connect, [arg]);
    return this;
  }
  _M.prototype.disconnect = function(arg) {
    this._push(_disconnect, [arg]);
    return this;
  }

  var _jzz;
  var _engine = {};
  var _virtual = { _outs: [], _ins: []};

  // Node.js
  function _tryNODE() {
    if (typeof module != 'undefined' && module.exports) {
      _initNode(require('jazz-midi'));
      return;
    }
    this._break();
  }
  // Jazz-Plugin
  function _tryJazzPlugin() {
    var div = document.createElement('div'); 
    div.style.visibility='hidden';
    document.body.appendChild(div);
    var obj = document.createElement('object');
    obj.style.visibility='hidden';
    obj.style.width='0px'; obj.style.height='0px';
    obj.classid = 'CLSID:1ACE1618-1C7D-4561-AEE1-34842AA85E90';
    obj.type = 'audio/x-jazz';
    document.body.appendChild(obj);
    if (obj.isJazz) {
      _initJazzPlugin(obj);
      return;
    }
    this._break();
  }
  // Web MIDI API
  function _tryWebMIDI() {
    if (navigator.requestMIDIAccess) {
      var self = this;
      function onGood(midi) {
        _initWebMIDI(midi);
        self._resume();
      }
      function onBad(msg) {
        self._crash(msg);
      }
      var opt = {};
      if (this._options && this._options.sysex === true) opt.sysex = true;
      navigator.requestMIDIAccess(opt).then(onGood, onBad);
      this._pause();
      return;
    }
    this._break();
  }
  // Chrome CRX
  function _tryCRX() {
    var self = this;
    var inst;
    var msg;
    function eventHandle(e) {
      inst = true;
      if (!msg) msg = document.getElementById('jazz-midi-msg');
      if (!msg) return;
      var a = [];
      try { a = JSON.parse(msg.innerText);} catch (e) {}
      msg.innerText = '';
      document.removeEventListener('jazz-midi-msg', eventHandle);
      if (a[0] === 'version') {
        _initCRX(msg, a[2]);
        self._resume();
      }
      else {
        self._crash();
      }
    }
    this._pause();
    document.addEventListener('jazz-midi-msg', eventHandle);
    try { document.dispatchEvent(new Event('jazz-midi'));} catch (e) {}
    window.setTimeout(function() { if (!inst) self._crash();}, 0);
  }

  function _zeroBreak() {
    this._pause();
    var self = this;
    setTimeout(function(){ self._crash();}, 0);
  }

  function _filterEngines(opt) {
    if (!opt || !opt.engine) return [_tryNODE, _zeroBreak, _tryCRX, _tryJazzPlugin, _tryWebMIDI, _initNONE];
    var arr = opt.engine instanceof Array ? opt.engine : [opt.engine];
    var dup = {};
    var none;
    var etc;
    var head = [];
    var tail = [];
    var hash = {crx: _tryCRX, plugin: _tryJazzPlugin, webmidi: _tryWebMIDI};
    var web = ['crx', 'webmidi', 'plugin'];
    for (var i=0; i<arr.length; i++) {
      var name = arr[i].toString().toLowerCase();
      if (dup[name]) continue;
      dup[name] = true;
      if (name === 'none') none = true;
      if (name === 'etc') etc = true;
      if (!hash[name]) continue;
      if (etc) tail.push(name); else head.push(name);
      _pop(web, name);
    }
    if (etc || head.length || tail.length) none = false;
    if (none) return [_zeroBreak, _initNONE];
    var ret = [_tryNODE, _zeroBreak];
    for (var i=0; i<head.length; i++) ret.push(hash[head[i]]);
    if (etc) {
      for (var i=0; i<web.length; i++) ret.push(hash[web[i]]);
      for (var i=0; i<tail.length; i++) ret.push(hash[tail[i]]);
    }
    ret.push(_initNONE);
    return ret;
  }

  function _initJZZ(opt) {
    _jzz = new _J();
    _jzz._options = opt;
    _jzz._push(_tryAny, [_filterEngines(opt)]);
    _jzz.refresh();
    _jzz._push(_initTimer, []);
    _jzz._push(function(){ if (!_outs.length && !_ins.length) this._break(); }, []);
    _jzz._resume();
  }

  function _initNONE() {
    _engine._type = 'none';
    _engine._refresh = function() { _engine._outs = []; _engine._ins = [];}
  }
  // common initialization for Jazz-Plugin and jazz-midi
  function _initEngineJP() {
    _engine._inArr = [];
    _engine._outArr = [];
    _engine._inMap = {};
    _engine._outMap = {};
    _engine._version = _engine._main.version;
    _engine._refresh = function() {
      _engine._outs = [];
      _engine._ins = [];
      var i, x;
      for( i=0; (x=_engine._main.MidiOutInfo(i)).length; i++) {
        _engine._outs.push({type: _engine._type, name: x[0], manufacturer: x[1], version: x[2]});
      }
      for (i=0; (x=_engine._main.MidiInInfo(i)).length; i++) {
        _engine._ins.push({type: _engine._type, name: x[0], manufacturer: x[1], version: x[2]});
      }
    }
    _engine._openOut = function(port, name) {
      var impl = _engine._outMap[name];
      if (!impl) {
        if (_engine._pool.length <= _engine._outArr.length) _engine._pool.push(_engine._newPlugin());
        impl = {
          name: name,
          clients: [],
          info: {
            name: name,
            manufacturer: _engine._allOuts[name].manufacturer,
            version: _engine._allOuts[name].version,
            type: 'MIDI-out',
            engine: _engine._type            
          },
          _close: function(port){ _engine._closeOut(port); },
          _receive: function(a){ this.plugin.MidiOutRaw(a.slice()); }
        };
        var plugin = _engine._pool[_engine._outArr.length];
        impl.plugin = plugin;
        _engine._outArr.push(impl);
        _engine._outMap[name] = impl;
      }
      if (!impl.open) {
        var s = impl.plugin.MidiOutOpen(name);
        if (s !== name) {
          if (s) impl.plugin.MidiOutClose();
          port._break(); return;
        }
        impl.open = true;
      }
      port._orig._impl = impl;
      _push(impl.clients, port._orig);
      port._info = impl.info;
      port._receive = function(arg) { impl._receive(arg); }
      port._close = function() { impl._close(this); }
    }
    _engine._openIn = function(port, name) {
      var impl = _engine._inMap[name];
      if (!impl) {
        if (_engine._pool.length <= _engine._inArr.length) _engine._pool.push(_engine._newPlugin());
        function makeHandle(x) { return function(t, a) { x.handle(t, a); }; };
        impl = {
          name: name,
          clients: [],
          info: {
            name: name,
            manufacturer: _engine._allIns[name].manufacturer,
            version: _engine._allIns[name].version,
            type: 'MIDI-in',
            engine: _engine._type            
          },
          _close: function(port){ _engine._closeIn(port); },
          handle: function(t, a) {
            for (var i in this.clients) {
              var msg = MIDI(a);
              this.clients[i]._emit(msg);
            }
          }
        };
        var plugin = _engine._pool[_engine._inArr.length];
        impl.plugin = plugin;
        _engine._inArr.push(impl);
        _engine._inMap[name] = impl;
      }
      if (!impl.open) {
        var s = plugin.MidiInOpen(name, makeHandle(impl));
        if (s !== name) {
          if (s) plugin.MidiInClose();
          port._break(); return;
        }
        impl.open = true;
      }
      port._orig._impl = impl;
      _push(impl.clients, port._orig);
      port._info = impl.info;
      port._close = function() { impl._close(this); }
    }
    _engine._closeOut = function(port) {
      var impl = port._impl;
      _pop(impl.clients, port._orig);
      if (!impl.clients.length) {
        impl.open = false;
        impl.plugin.MidiOutClose();
      }
    }
    _engine._closeIn = function(port) {
      var impl = port._impl;
      _pop(impl.clients, port._orig);
      if (!impl.clients.length) {
        impl.open = false;
        impl.plugin.MidiInClose();
      }
    }
    _engine._close = function() {
      for (var i in _engine._inArr) if (_engine._inArr[i].open) _engine._inArr[i].plugin.MidiInClose();
    }
    _J.prototype._time = function() { return _engine._main.Time(); }
  }

  function _initNode(obj) {
    _engine._type = 'node';
    _engine._main = obj;
    _engine._pool = [];
    _engine._newPlugin = function(){ return new obj.MIDI();}
    _initEngineJP();
  }
  function _initJazzPlugin(obj) {
    _engine._type = 'plugin';
    _engine._main = obj;
    _engine._pool = [obj];
    _engine._newPlugin = function() {
      var plg = document.createElement('object');
      plg.style.visibility='hidden';
      plg.style.width='0px'; obj.style.height='0px';
      plg.classid = 'CLSID:1ACE1618-1C7D-4561-AEE1-34842AA85E90';
      plg.type = 'audio/x-jazz';
      document.body.appendChild(plg);
      return plg.isJazz ? plg : undefined;
    }
    _initEngineJP();
  }
  function _initWebMIDI(access) {
    _engine._type = 'webmidi';
    _engine._version = 43;
    _engine._access = access;
    _engine._inMap = {};
    _engine._outMap = {};
    _engine._refresh = function() {
      _engine._outs = [];
      _engine._ins = [];
      _engine._access.outputs.forEach(function(port, key) {
        _engine._outs.push({type: _engine._type, name: port.name, manufacturer: port.manufacturer, version: port.version});
      });
      _engine._access.inputs.forEach(function(port, key) {
        _engine._ins.push({type: _engine._type, name: port.name, manufacturer: port.manufacturer, version: port.version});
      });
    }
    _engine._openOut = function(port, name) {
      var impl = _engine._outMap[name];
      if (!impl) {
        impl = {
          name: name,
          clients: [],
          info: {
            name: name,
            manufacturer: _engine._allOuts[name].manufacturer,
            version: _engine._allOuts[name].version,
            engine: _engine._type            
          },
          _close: function(port){ _engine._closeOut(port); },
          _receive: function(a){ this.dev.send(a.slice());}
        };
        var id, dev;
        _engine._access.outputs.forEach(function(dev, key) {
          if (dev.name === name) impl.dev = dev;
        });
        if (impl.dev) {
          _engine._outMap[name] = impl;
        }
        else impl = undefined;
      }
      if (impl) {
        port._orig._impl = impl;
        _push(impl.clients, port._orig);
        port._info = impl.info;
        port._receive = function(arg) { impl._receive(arg); }
        port._close = function() { impl._close(this); }
      }
      else port._break();
    }
    _engine._openIn = function(port, name) {
      var impl = _engine._inMap[name];
      if (!impl) {
        impl = {
          name: name,
          clients: [],
          info: {
            name: name,
            manufacturer: _engine._allIns[name].manufacturer,
            version: _engine._allIns[name].version,
            engine: _engine._type            
          },
          _close: function(port){ _engine._closeIn(port); },
          handle: function(evt) {
            for (var i in this.clients) {
              var msg = MIDI([].slice.call(evt.data));
              this.clients[i]._emit(msg);
            }
          }
        };
        var id, dev;
        _engine._access.inputs.forEach(function(dev, key) {
          if (dev.name === name) impl.dev = dev;
        });
        if (impl.dev) {
        function makeHandle(x) { return function(evt) { x.handle(evt); }; };
          impl.dev.onmidimessage = makeHandle(impl);
          _engine._inMap[name] = impl;
        }
        else impl = undefined;
      }
      if (impl) {
        port._orig._impl = impl;
        _push(impl.clients, port._orig);
        port._info = impl.info;
        port._close = function() { impl._close(this); }
      }
      else port._break();
    }
    _engine._closeOut = function(port) {
      var impl = port._impl;
      _pop(impl.clients, port._orig);
    }
    _engine._closeIn = function(port) {
      var impl = port._impl;
      _pop(impl.clients, port._orig);
    }
    _engine._close = function() {
    }
  }
  function _initCRX(msg, ver) {
    _engine._type = 'crx';
    _engine._version = ver;
    _engine._pool = [];
    _engine._inArr = [];
    _engine._outArr = [];
    _engine._inMap = {};
    _engine._outMap = {};
    _engine._msg = msg;
    _engine._newPlugin = function() {
      var plugin = { id: _engine._pool.length };
      if (!plugin.id) plugin.ready = true;
      else document.dispatchEvent(new CustomEvent('jazz-midi', {detail:['new']}));
      _engine._pool.push(plugin);
    }
    _engine._newPlugin();
    _engine._refresh = function() {
      _engine._outs = [];
      _engine._ins = [];
      _jzz._pause();
      document.dispatchEvent(new CustomEvent('jazz-midi', {detail:['refresh']}));
    }
    _engine._openOut = function(port, name) {
      var impl = _engine._outMap[name];
      if (!impl) {
        if (_engine._pool.length <= _engine._outArr.length) _engine._newPlugin();
        var plugin = _engine._pool[_engine._outArr.length];
        impl = {
          name: name,
          clients: [],
          info: {
            name: name,
            manufacturer: _engine._allOuts[name].manufacturer,
            version: _engine._allOuts[name].version,
            type: 'MIDI-out',
            engine: _engine._type            
          },
          _start: function(){ document.dispatchEvent(new CustomEvent('jazz-midi', {detail:['openout', plugin.id, name]})); },
          _close: function(port){ _engine._closeOut(port); },
          _receive: function(a){ var v = a.slice(); v.splice(0, 0, 'play', plugin.id); document.dispatchEvent(new CustomEvent('jazz-midi', {detail: v})); }
        };
        impl.plugin = plugin;
        plugin.output = impl;
        _engine._outArr.push(impl);
        _engine._outMap[name] = impl;
        if (plugin.ready) impl._start();
      }
      port._orig._impl = impl;
      _push(impl.clients, port._orig);
      port._info = impl.info;
      port._receive = function(arg) { impl._receive(arg); }
      port._close = function() { impl._close(this); }
      if (!impl.open) port._pause();
    }
    _engine._openIn = function(port, name) {
      var impl = _engine._inMap[name];
      if (!impl) {
        if (_engine._pool.length <= _engine._inArr.length) _engine._newPlugin();
        var plugin = _engine._pool[_engine._inArr.length];
        impl = {
          name: name,
          clients: [],
          info: {
            name: name,
            manufacturer: _engine._allIns[name].manufacturer,
            version: _engine._allIns[name].version,
            type: 'MIDI-in',
            engine: _engine._type            
          },
          _start: function(){ document.dispatchEvent(new CustomEvent('jazz-midi', {detail:['openin', plugin.id, name]})); },
          _close: function(port){ _engine._closeIn(port); }
        };
        impl.plugin = plugin;
        plugin.input = impl;
        _engine._inArr.push(impl);
        _engine._inMap[name] = impl;
        if (plugin.ready) impl._start();
      }
      port._orig._impl = impl;
      _push(impl.clients, port._orig);
      port._info = impl.info;
      port._close = function() { impl._close(this); }
      if (!impl.open) port._pause();
    }
    _engine._closeOut = function(port) {
      var impl = port._impl;
      _pop(impl.clients, port._orig);
      if (!impl.clients.length) {
        impl.open = false;
        document.dispatchEvent(new CustomEvent('jazz-midi', {detail:['closeout', impl.plugin.id]}));
      }
    }
    _engine._closeIn = function(port) {
      var impl = port._impl;
      _pop(impl.clients, port._orig);
      if (!impl.clients.length) {
        impl.open = false;
        document.dispatchEvent(new CustomEvent('jazz-midi', {detail:['closein', impl.plugin.id]}));
      }
    }
    _engine._close = function() {
    }
    document.addEventListener('jazz-midi-msg', function(e) {
      var v = _engine._msg.innerText.split('\n');
      _engine._msg.innerText = '';
      for (var i=0; i<v.length; i++) {
        var a = [];
        try { a = JSON.parse(v[i]);} catch (e) {}
        if (!a.length) continue;
        if (a[0] === 'refresh') {
          if (a[1].ins) {
            for (var j=0; i<a[1].ins; i++) a[1].ins[j].type = _engine._type;
            _engine._ins = a[1].ins;
          }
          if (a[1].outs) {
            for (var j=0; i<a[1].outs; i++) a[1].outs[j].type = _engine._type;
            _engine._outs = a[1].outs;
          }
          _jzz._resume();
        }
        else if (a[0] === 'version') {
          var plugin = _engine._pool[a[1]];
          if (plugin) {
            plugin.ready = true;
            if (plugin.input) plugin.input._start();
            if (plugin.output) plugin.output._start();
          }
        }
        else if (a[0] === 'openout') {
          var impl = _engine._pool[a[1]].output;
          if (impl) {
            impl.open = true;
            if (impl.clients) for (var i=0; i<impl.clients.length; i++) impl.clients[i]._resume();
          }
        }
        else if (a[0] === 'openin') {
          var impl = _engine._pool[a[1]].input;
          if (impl) {
            impl.open = true;
            if (impl.clients) for (var i=0; i<impl.clients.length; i++) impl.clients[i]._resume();
          }
        }
        else if (a[0] === 'midi') {
          var impl = _engine._pool[a[1]].input;
          if (impl && impl.clients) {
            for (var i=0; i<impl.clients.length; i++) {
              var msg = MIDI(a.slice(3));
              impl.clients[i]._emit(msg);
            }
          }
        }
      }
    });
  }

  JZZ = function(opt) {
    if (!_jzz) _initJZZ(opt);
    return _jzz;
  }
  JZZ.info = function() { return _J.prototype.info();}
  JZZ.createNew = function(arg) {
    var obj = new _M();
    if (arg instanceof Object) for (var k in arg) obj[k] = arg[k];
    obj._resume();
    return obj;
  }
  _J.prototype.createNew = JZZ.createNew;

  // JZZ.SMPTE

  function SMPTE() {
    var self = this instanceof SMPTE ? this : self = new SMPTE();
    SMPTE.prototype.reset.apply(self, arguments);
    return self;
  }
  SMPTE.prototype.reset = function(arg) {
    if (arg instanceof SMPTE) {
      this.setType(arg.getType());
      this.setHour(arg.getHour());
      this.setMinute(arg.getMinute());
      this.setSecond(arg.getSecond());
      this.setFrame(arg.getFrame());
      this.setQuarter(arg.getQuarter());
      return this;
    }
    var arr = arg instanceof Array ? arg : arguments;
    this.setType(arr[0]);
    this.setHour(arr[1]);
    this.setMinute(arr[2]);
    this.setSecond(arr[3]);
    this.setFrame(arr[4]);
    this.setQuarter(arr[5]);
    return this;
  }
  function _fixDropFrame() { if (this.type == 29.97 && !this.second && this.frame < 2 && this.minute % 10) this.frame = 2; }
  SMPTE.prototype.isFullFrame = function() { return this.quarter == 0 || this.quarter == 4; }
  SMPTE.prototype.getType = function() { return this.type; }
  SMPTE.prototype.getHour = function() { return this.hour; }
  SMPTE.prototype.getMinute = function() { return this.minute; }
  SMPTE.prototype.getSecond = function() { return this.second; }
  SMPTE.prototype.getFrame = function() { return this.frame; }
  SMPTE.prototype.getQuarter = function() { return this.quarter; }
  SMPTE.prototype.setType = function(x) {
    if (typeof x == 'undefined' || x == 24) this.type = 24;
    else if (x == 25) this.type = 25;
    else if (x == 29.97) { this.type = 29.97; _fixDropFrame.apply(this); }
    else if (x == 30) this.type = 30;
    else throw RangeError('Bad SMPTE frame rate: ' + x);
    if (this.frame >= this.type) this.frame = this.type == 29.97 ? 29 : this.type - 1;
    return this;
  }
  SMPTE.prototype.setHour = function(x) {
    if (typeof x == 'undefined') x = 0;
    if (x != parseInt(x) || x < 0 || x >= 24) throw RangeError('Bad SMPTE hours value: ' + x);
    this.hour = x;
    return this;
  }
  SMPTE.prototype.setMinute = function(x) {
    if (typeof x == 'undefined') x = 0;
    if (x != parseInt(x) || x < 0 || x >= 60) throw RangeError('Bad SMPTE minutes value: ' + x);
    this.minute = x;
    _fixDropFrame.apply(this);
    return this;
  }
  SMPTE.prototype.setSecond = function(x) {
    if (typeof x == 'undefined') x = 0;
    if (x != parseInt(x) || x < 0 || x >= 60) throw RangeError('Bad SMPTE seconds value: ' + x);
    this.second = x;
    _fixDropFrame.apply(this);
    return this;
  }
  SMPTE.prototype.setFrame = function(x) {
    if (typeof x == 'undefined') x = 0;
    if (x != parseInt(x) || x < 0 || x >= this.type) throw RangeError('Bad SMPTE frame number: ' + x);
    this.frame = x;
    _fixDropFrame.apply(this);
    return this;
  }
  SMPTE.prototype.setQuarter = function(x) {
    if (typeof x == 'undefined') x = 0;
    if (x != parseInt(x) || x < 0 || x >= 8) throw RangeError('Bad SMPTE quarter frame: ' + x);
    this.quarter = x;
    return this;
  }
  SMPTE.prototype.incrFrame = function() {
    this.frame++;
    if (this.frame >= this.type) {
      this.frame = 0;
      this.second++;
      if (this.second >= 60) {
        this.second = 0;
        this.minute++;
        if (this.minute >= 60) {
          this.minute = 0;
          this.hour = this.hour >= 23 ? 0 : this.hour + 1;
        }
      }
    }
    _fixDropFrame.apply(this);
    return this;
  }
  SMPTE.prototype.decrFrame = function() {
    if (!this.second && this.frame == 2 && this.type == 29.97 && this.minute % 10) this.frame = 0; // drop-frame
    this.frame--;
    if (this.frame < 0) {
      this.frame = this.type == 29.97 ? 29 : this.type - 1;
      this.second--;
      if (this.second < 0) {
        this.second = 59;
        this.minute--;
        if (this.minute < 0) {
          this.minute = 59;
          this.hour = this.hour ? this.hour - 1 : 23;
        }
      }
    }
    return this;
  }
  SMPTE.prototype.incrQF = function() {
    this.backwards = false;
    this.quarter = (this.quarter + 1) & 7;
    if (this.quarter == 0 || this.quarter == 4) this.incrFrame();
    return this;
  }
  SMPTE.prototype.decrQF = function() {
    this.backwards = true;
    this.quarter = (this.quarter + 7) & 7;
    if (this.quarter == 3 || this.quarter == 7) this.decrFrame();
    return this;
  }
  function _825(a) { return [[24, 25, 29.97, 30][(a[7] >> 1) & 3], ((a[7] & 1) << 4) | a[6], (a[5] << 4) | a[4], (a[3] << 4) | a[2], (a[1] << 4) | a[0]]; }
  SMPTE.prototype.read = function(m) {
    if (!(m instanceof MIDI)) m = MIDI.apply(null, arguments);
    if (m[0] == 0xf0 && m[1] == 0x7f && m[3] == 1 && m[4] == 1 && m[9] == 0xf7) {
      this.type = [24, 25, 29.97, 30][(m[5] >> 5) & 3];
      this.hour = m[5] & 31;
      this.minute = m[6];
      this.second = m[7];
      this.frame = m[8];
      this.quarter = 0;
      this._ = undefined;
      this._b = undefined;
      this._f = undefined;
      return true;
    }
    if (m[0] == 0xf1 && typeof m[1] != 'undefined') {
      var q = m[1] >> 4;
      var n = m[1] & 15;
      if (q == 0) {
        if (this._ == 7) {
          if (this._f == 7) {
            this.reset(_825(this._a));
            this.incrFrame();
          }
          this.incrFrame();
        }
      }
      else if (q == 3) {
        if (this._ == 4) {
          this.decrFrame();
        }
      }
      else if (q == 4) {
        if (this._ == 3) {
          this.incrFrame();
        }
      }
      else if (q == 7) {
        if (this._ === 0) {
          if (this._b === 0) {
            this.reset(_825(this._a));
            this.decrFrame();
          }
          this.decrFrame();
        }
      }
      if (!this._a) this._a = [];
      this._a[q] = n;
      this._f = this._f === q - 1 || q == 0 ? q : undefined;
      this._b = this._b === q + 1 || q == 7 ? q : undefined;
      this._ = q;
      this.quarter = q;
      return true;
    }
    return false;
  }
  function _mtc(t) {
    if (!t.backwards && t.quarter >= 4) t.decrFrame(); // continue encoding previous frame
    else if (t.backwards && t.quarter < 4) t.incrFrame();
    var ret;
    switch (t.quarter >> 1) {
      case 0: ret = t.frame; break;
      case 1: ret = t.second; break;
      case 2: ret = t.minute; break;
      default: ret = t.hour;
    }
    if (t.quarter & 1) ret >>= 4;
    else ret &= 15;
    if (t.quarter == 7) {
      if (t.type == 25) ret |= 2;
      else if (t.type == 29.97) ret |= 4;
      else if (t.type == 30) ret |= 6;
    }
    if (!t.backwards && t.quarter >= 4) t.incrFrame();
    else if (t.backwards && t.quarter < 4) t.decrFrame();
    return ret | (t.quarter << 4);
  }
  function _hrtype(t) {
    if (t.type == 25) return t.hour | 0x20;
    if (t.type == 29.97) return t.hour | 0x40;
    if (t.type == 30) return t.hour | 0x60;
    return t.hour;
  }
  function _dec(x){ return x < 10 ? '0' + x : x; }
  SMPTE.prototype.toString = function() { return [_dec(this.hour), _dec(this.minute), _dec(this.second), _dec(this.frame)].join(':'); }
  JZZ.SMPTE = SMPTE;

  // JZZ.MIDI

  function MIDI(arg) {
    var self = this instanceof MIDI ? this : self = new MIDI();
    self._from = arg instanceof MIDI ? arg._from.slice() : [];
    if (!arguments.length) return self;
    var arr = arg instanceof Array ? arg : arguments;
    for (var i = 0; i < arr.length; i++) {
      var n = arr[i];
      if (i==1 && self[0]>=0x80 && self[0]<=0xAF) n = MIDI.noteValue(n);
      if (n != parseInt(n) || n<0 || n>255) _throw(arr[i]);
      self.push(n);
    }
    return self;
  }
  MIDI.prototype = [];
  MIDI.prototype.constructor = MIDI;
  var _noteNum = {};
  MIDI.noteValue = function(x){ return _noteNum[x.toString().toLowerCase()];}

  var _noteMap = {c:0, d:2, e:4, f:5, g:7, a:9, b:11, h:11};
  for (var k in _noteMap) {
    for (var n=0; n<12; n++) {
      var m = _noteMap[k] + n*12;
      if (m > 127) break;
      _noteNum[k+n] = m;
      if (m > 0) { _noteNum[k+'b'+n] = m - 1; _noteNum[k+'bb'+n] = m - 2;}
      if (m < 127) { _noteNum[k+'#'+n] = m + 1; _noteNum[k+'##'+n] = m + 2;}
    }
  }
  for (var n=0; n<128; n++) _noteNum[n] = n;
  function _throw(x){ throw RangeError('Bad MIDI value: ' + x);}
  function _ch(n) { if (n != parseInt(n) || n<0 || n>0xf) _throw(n); return n;}
  function _7b(n) { if (n != parseInt(n) || n<0 || n>0x7f) _throw(n); return n;}
  function _lsb(n){ if (n != parseInt(n) || n<0 || n>0x3fff) _throw(n); return n & 0x7f;}
  function _msb(n){ if (n != parseInt(n) || n<0 || n>0x3fff) _throw(n); return n >> 7;}
  var _helper = {
    noteOff : function(c, n){ return [0x80+_ch(c), _7b(MIDI.noteValue(n)), 0];},
    noteOn  : function(c, n, v){ return [0x90+_ch(c), _7b(MIDI.noteValue(n)), _7b(v)];},
    aftertouch : function(c, n, v){ return [0xA0+_ch(c), _7b(MIDI.noteValue(n)), _7b(v)];},
    control : function(c, n, v){ return [0xB0+_ch(c), _7b(n), _7b(v)];},
    program : function(c, n){ return [0xC0+_ch(c), _7b(n)];},
    pressure: function(c, n){ return [0xD0+_ch(c), _7b(n)];},
    pitchBend: function(c, n){ return [0xE0+_ch(c), _lsb(n), _msb(n)];},
    bankMSB : function(c, n){ return [0xB0+_ch(c), 0x00, _7b(n)];},
    bankLSB : function(c, n){ return [0xB0+_ch(c), 0x20, _7b(n)];},
    modMSB  : function(c, n){ return [0xB0+_ch(c), 0x01, _7b(n)];},
    modLSB  : function(c, n){ return [0xB0+_ch(c), 0x21, _7b(n)];},
    breathMSB : function(c, n){ return [0xB0+_ch(c), 0x02, _7b(n)];},
    breathLSB : function(c, n){ return [0xB0+_ch(c), 0x22, _7b(n)];},
    footMSB : function(c, n){ return [0xB0+_ch(c), 0x04, _7b(n)];},
    footLSB : function(c, n){ return [0xB0+_ch(c), 0x24, _7b(n)];},
    portamentoMSB : function(c, n){ return [0xB0+_ch(c), 0x05, _7b(n)];},
    portamentoLSB : function(c, n){ return [0xB0+_ch(c), 0x25, _7b(n)];},
    volumeMSB : function(c, n){ return [0xB0+_ch(c), 0x07, _7b(n)];},
    volumeLSB : function(c, n){ return [0xB0+_ch(c), 0x27, _7b(n)];},
    balanceMSB : function(c, n){ return [0xB0+_ch(c), 0x08, _7b(n)];},
    balanceLSB : function(c, n){ return [0xB0+_ch(c), 0x28, _7b(n)];},
    panMSB  : function(c, n){ return [0xB0+_ch(c), 0x0A, _7b(n)];},
    panLSB  : function(c, n){ return [0xB0+_ch(c), 0x2A, _7b(n)];},
    expressionMSB : function(c, n){ return [0xB0+_ch(c), 0x0B, _7b(n)];},
    expressionLSB : function(c, n){ return [0xB0+_ch(c), 0x2B, _7b(n)];},
    damper : function(c, b){ return [0xB0+_ch(c), 0x40, b ? 127 : 0];},
    portamento : function(c, b){ return [0xB0+_ch(c), 0x41, b ? 127 : 0];},
    sostenuto : function(c, b){ return [0xB0+_ch(c), 0x42, b ? 127 : 0];},
    soft   : function(c, b){ return [0xB0+_ch(c), 0x43, b ? 127 : 0];},
    allSoundOff : function(c){ return [0xB0+_ch(c), 0x78, 0];},
    allNotesOff : function(c){ return [0xB0+_ch(c), 0x7b, 0];},
    mtc: function(t){ return [0xF1, _mtc(t)];},
    songPosition: function(n){ return [0xF2, _lsb(n), _msb(n)];},
    songSelect : function(n){ return [0xF3, _7b(n)];},
    tune : function(){ return [0xF6];},
    clock : function(){ return [0xF8];},
    start : function(){ return [0xFA];},
    continue : function(){ return [0xFB];},
    stop : function(){ return [0xFC];},
    active : function(){ return [0xFE];},
    sxIdRequest : function(){ return [0xF0, 0x7E, 0x7F, 0x06, 0x01, 0xF7];},
    sxFullFrame : function(t){ return [0xF0, 0x7F, 0x7F, 0x01, 0x01, _hrtype(t), t.getMinute(), t.getSecond(), t.getFrame(), 0xF7];},
    reset : function(){ return [0xFF];}
  };
  function _copyHelper(name, func) {
    MIDI[name] = function(){ return new MIDI(func.apply(0, arguments));};
    _M.prototype[name] = function(){ this.send(func.apply(0, arguments)); return this;};
  }
  for (var k in _helper) {
    _copyHelper(k, _helper[k]);
  }
  var _channelMap = { a:10, b:11, c:12, d:13, e:14, f:15, A:10, B:11, C:12, D:13, E:14, F:15 };
  for (var k = 0; k < 16; k++) _channelMap[k] = k;
  MIDI.prototype.getChannel = function() {
    var c = this[0];
    if (typeof c == 'undefined' || c < 0x80 || c > 0xef) return;
    return c & 15;
  }
  MIDI.prototype.setChannel = function(x) {
    var c = this[0];
    if (typeof c == 'undefined' || c < 0x80 || c > 0xef) return this;
    x = _channelMap[x];
    if (typeof x != 'undefined') this[0] = (c & 0xf0) | x;
    return this;
  }
  MIDI.prototype.getNote = function() {
    var c = this[0];
    if (typeof c == 'undefined' || c < 0x80 || c > 0xaf) return;
    return this[1];
  }
  MIDI.prototype.setNote = function(x) {
    var c = this[0];
    if (typeof c == 'undefined' || c < 0x80 || c > 0xaf) return this;
    x = MIDI.noteValue(x);
    if (typeof x != 'undefined') this[1] = x;
    return this;
  }
  MIDI.prototype.getVelocity = function() {
    var c = this[0];
    if (typeof c == 'undefined' || c < 0x90 || c > 0x9f) return;
    return this[2];
  }
  MIDI.prototype.setVelocity = function(x) {
    var c = this[0];
    if (typeof c == 'undefined' || c < 0x90 || c > 0x9f) return this;
    x = parseInt(x);
    if (x >= 0 && x < 128) this[2] = x;
    return this;
  }
  MIDI.prototype.getSysExChannel = function() {
    if (this[0] == 0xf0) return this[2];
  }
  MIDI.prototype.setSysExChannel = function(x) {
    if (this[0] == 0xf0 && this.length > 2) {
      x = parseInt(x);
      if (x >= 0 && x < 128) this[2] = x;
    }
    return this;
  }
  MIDI.prototype.isNoteOn = function() {
    var c = this[0];
    if (typeof c == 'undefined' || c < 0x90 || c > 0x9f) return false;
    return this[2] > 0 ? true : false;
  }
  MIDI.prototype.isNoteOff = function() {
    var c = this[0];
    if (typeof c == 'undefined' || c < 0x80 || c > 0x9f) return false;
    if (c < 0x90) return true;
    return this[2] == 0 ? true : false;
  }
  MIDI.prototype.isSysEx = function() {
    return this[0] == 0xf0;
  }
  MIDI.prototype.isFullSysEx = function() {
    return this[0] == 0xf0 && this[this.length - 1] == 0xf7;
  }

  function _hex(x){
    var a=[];
    for (var i=0; i<x.length; i++) {
      a[i] = (x[i]<16 ? '0' : '') + x[i].toString(16);
    }
    return a.join(' ');
  }
  MIDI.prototype.toString = function() {
    if (!this.length) return 'empty';
    var s = _hex(this);
    if (this[0] < 0x80) return s;
    var ss = {
      241: 'MIDI Time Code',
      242: 'Song Position',
      243: 'Song Select',
      244: 'Undefined',
      245: 'Undefined',
      246: 'Tune request',
      248: 'Timing clock',
      249: 'Undefined',
      250: 'Start',
      251: 'Continue',
      252: 'Stop',
      253: 'Undefined',
      254: 'Active Sensing',
      255: 'Reset'}[this[0]];
    if (ss) return s + ' -- ' + ss;
    var c = this[0] >> 4;
    ss = {8: 'Note Off', 10: 'Aftertouch', 12: 'Program Change', 13: 'Channel Aftertouch', 14: 'Pitch Wheel'}[c];
    if (ss) return s + ' -- ' + ss;
    if (c == 9) return s + ' -- ' + (this[2] ? 'Note On' : 'Note Off');
    if (c != 11) return s;
    ss = {
      0: 'Bank Select MSB',
      1: 'Modulation Wheel MSB',
      2: 'Breath Controller MSB',
      4: 'Foot Controller MSB',
      5: 'Portamento Time MSB',
      6: 'Data Entry MSB',
      7: 'Channel Volume MSB',
      8: 'Balance MSB',
      10: 'Pan MSB',
      11: 'Expression Controller MSB',
      12: 'Effect Control 1 MSB',
      13: 'Effect Control 2 MSB',
      16: 'General Purpose Controller 1 MSB',
      17: 'General Purpose Controller 2 MSB',
      18: 'General Purpose Controller 3 MSB',
      19: 'General Purpose Controller 4 MSB',
      32: 'Bank Select LSB',
      33: 'Modulation Wheel LSB',
      34: 'Breath Controller LSB',
      36: 'Foot Controller LSB',
      37: 'Portamento Time LSB',
      38: 'Data Entry LSB',
      39: 'Channel Volume LSB',
      40: 'Balance LSB',
      42: 'Pan LSB',
      43: 'Expression Controller LSB',
      44: 'Effect control 1 LSB',
      45: 'Effect control 2 LSB',
      48: 'General Purpose Controller 1 LSB',
      49: 'General Purpose Controller 2 LSB',
      50: 'General Purpose Controller 3 LSB',
      51: 'General Purpose Controller 4 LSB',
      64: 'Damper Pedal On/Off',
      65: 'Portamento On/Off',
      66: 'Sostenuto On/Off',
      67: 'Soft Pedal On/Off',
      68: 'Legato Footswitch',
      69: 'Hold 2',
      70: 'Sound Controller 1',
      71: 'Sound Controller 2',
      72: 'Sound Controller 3',
      73: 'Sound Controller 4',
      74: 'Sound Controller 5',
      75: 'Sound Controller 6',
      76: 'Sound Controller 7',
      77: 'Sound Controller 8',
      78: 'Sound Controller 9',
      79: 'Sound Controller 10',
      80: 'General Purpose Controller 5',
      81: 'General Purpose Controller 6',
      82: 'General Purpose Controller 7',
      83: 'General Purpose Controller 8',
      84: 'Portamento Control',
      88: 'High Resolution Velocity Prefix',
      91: 'Effects 1 Depth',
      92: 'Effects 2 Depth',
      93: 'Effects 3 Depth',
      94: 'Effects 4 Depth',
      95: 'Effects 5 Depth',
      96: 'Data Increment',
      97: 'Data Decrement',
      98: 'Non-Registered Parameter Number LSB',
      99: 'Non-Registered Parameter Number MSB',
      100: 'Registered Parameter Number LSB',
      101: 'Registered Parameter Number MSB',
      120: 'All Sound Off',
      121: 'Reset All Controllers',
      122: 'Local Control On/Off',
      123: 'All Notes Off',
      124: 'Omni Mode Off',
      125: 'Omni Mode On',
      126: 'Mono Mode On',
      127: 'Poly Mode On'}[this[1]];
    if (!ss) ss = 'Undefined';
    return s + ' -- ' + ss;
  }
  MIDI.prototype._stamp = function(obj) { this._from.push(obj._orig ? obj._orig : obj); return this; }
  MIDI.prototype._unstamp = function(obj) {
    if (typeof obj == 'undefined') this._from = [];
    else {
      if (obj._orig) obj = obj._orig;
      var i = this._from.indexOf(obj);
      if (i > -1) this._from.splice(i, 1);
    }
    return this;
  }
  MIDI.prototype._stamped = function(obj) {
    if (obj._orig) obj = obj._orig;
    for (var i = 0; i < this._from.length; i++) if (this._from[i] == obj) return true;
    return false;
  }

  JZZ.MIDI = MIDI;

  JZZ.lib = {};
  JZZ.lib.openMidiOut = function(name, engine) {
    var port = new _M();
    engine._openOut(port, name);
    return port;
  }
  JZZ.lib.openMidiIn = function(name, engine) {
    var port = new _M();
    engine._openIn(port, name);
    return port;
  }
  JZZ.lib.registerMidiOut = function(name, engine) {
    var x = engine._info(name);
    for (var i in _virtual._outs) if (_virtual._outs[i].name == x.name) return false;
    x.engine = engine;
    _virtual._outs.push(x);
    if (_jzz && _jzz._bad) { _jzz._repair(); _jzz._resume(); }
    return true;
  }
  JZZ.lib.registerMidiIn = function(name, engine) {
    var x = engine._info(name);
    for (var i in _virtual._ins) if (_virtual._ins[i].name == x.name) return false;
    x.engine = engine;
    _virtual._ins.push(x);
    if (_jzz && _jzz._bad) { _jzz._repair(); _jzz._resume(); }
    return true;
  }

  JZZ.util = {};
  JZZ.util.iosSound = function() {
    JZZ.util.iosSound = function() {};
    if (!window) return;
    var AudioContext = window.AudioContext || window.webkitAudioContext;
    if (!AudioContext) return;
    var context = new AudioContext();
    if (!context.createGain) context.createGain = context.createGainNode;
    var osc = context.createOscillator();
    var gain = context.createGain();
    gain.gain.value = 0;
    osc.connect(gain);
    gain.connect(context.destination);
    if (!osc.start) osc.start = osc.noteOn;
    if (!osc.stop) osc.stop = osc.noteOff;
    osc.start(0); osc.stop(1);
  }

})();
