# Supplementary material for: An auditory display tool for DNA sequence analysis
Source: BMC Bioinformatics. 2017 Apr 24;18:221. doi: 10.1186/s12859-017-1632-x (PMC5404335; doi:10.1186/s12859-017-1632-x)
Supplement: Supplementary file 17 — Code for website; including html, php and associated files. (ZIP 49453 kb) [file 12859_2017_1632_MOESM17_ESM.zip › sonification/JZZ-modules-master/javascript/script/JZZ.input.Qwerty.js]

!function(){function a(a){return a?a:"Qwerty-Hancock"}function b(){b=function(){};var a={};try{QwertyHancock.call(a,{id:"*"})}catch(c){}d=a.version}function c(){b()}if(JZZ){JZZ.input||(JZZ.input={});var d;c.prototype._info=function(b){return{type:"qwerty-hancock.js",name:a(b),manufacturer:"virtual",version:d}},c.prototype._openIn=function(a,b){try{var c=new QwertyHancock(this._arg);c.keyDown=function(b,c){JZZ.util.iosSound(),a._emit(JZZ.MIDI(144,b,127))},c.keyUp=function(b,c){a._emit(JZZ.MIDI(128,b,127))}}catch(d){a._crash(d.toString())}a._info=this._info(b),a._resume()},JZZ.input.Qwerty=function(){var a,b;1==arguments.length?"string"==typeof arguments[0]?a=arguments[0]:b=arguments[0]:(a=arguments[0],b=arguments[1]);var d=new c;return d._arg=b,JZZ.lib.openMidiIn(a,d)},JZZ.input.Qwerty.register=function(){var a,b;1==arguments.length?"string"==typeof arguments[0]?a=arguments[0]:b=arguments[0]:(a=arguments[0],b=arguments[1]);var d=new c;return d._arg=b,JZZ.lib.registerMidiIn(a,d)}}}();
