# Supplementary material for: An auditory display tool for DNA sequence analysis
Source: BMC Bioinformatics. 2017 Apr 24;18:221. doi: 10.1186/s12859-017-1632-x (PMC5404335; doi:10.1186/s12859-017-1632-x)
Supplement: Supplementary file 17 — Code for website; including html, php and associated files. (ZIP 49453 kb) [file 12859_2017_1632_MOESM17_ESM.zip › sonification/JZZ-modules-master/javascript/script/JZZ.synth.MIDIjs.js]

!function(){function a(a){return a?a:"JZZ.synth.MIDIjs"}function b(a){var b=a[0]>>4,c=15&a[0];8==b?MIDI.noteOff(c,a[1]):9==b&&MIDI.noteOn(c,a[1],a[2])}function c(a,c){a._info=k._info(c),a._receive=b,a._resume()}function d(){h=!0,g=!1;for(var a=0;a<j.length;a++)c(j[a][0],j[a][1])}function e(a){i=!0,f=a;for(var b=0;b<j.length;b++)j[b][0]._crash(f)}if(JZZ){JZZ.synth||(JZZ.synth={});var f,g=!1,h=!1,i=!1,j=[],k={};k._info=function(b){return{type:"MIDI.js",name:a(b),manufacturer:"virtual",version:"0.3.2"}},k._openOut=function(a,b){if(h)return void c(a,b);if(i)return void a._crash(f);if(a._pause(),j.push([a,b]),!g){g=!0;var l=k._arg;l||(l={}),l.onsuccess=d,l.onerror=e;try{MIDI.loadPlugin(l)}catch(m){f=m.message,e(f)}}},JZZ.synth.MIDIjs=function(){var b,c;return 1==arguments.length?c=arguments[0]:(b=arguments[0],c=arguments[1]),b=a(b),h||g||(k._arg=c),JZZ.lib.openMidiOut(b,k)},JZZ.synth.MIDIjs.register=function(){var b,c;return 1==arguments.length?c=arguments[0]:(b=arguments[0],c=arguments[1]),b=a(b),h||g||(k._arg=c),JZZ.lib.registerMidiOut(b,k)}}}();
