# Supplementary material for: An auditory display tool for DNA sequence analysis
Source: BMC Bioinformatics. 2017 Apr 24;18:221. doi: 10.1186/s12859-017-1632-x (PMC5404335; doi:10.1186/s12859-017-1632-x)
Supplement: Supplementary file 17 — Code for website; including html, php and associated files. (ZIP 49453 kb) [file 12859_2017_1632_MOESM17_ESM.zip › sonification/JZZ-modules-master/javascript/script/qwerty-hancock.js]

!function(){var a=this,b="undefined"==typeof global?a:a.window,c="0.5.1",d={},e=!1,f={},g={65:"Cl",87:"C#l",83:"Dl",69:"D#l",68:"El",70:"Fl",84:"F#l",71:"Gl",89:"G#l",90:"G#l",72:"Al",85:"A#l",74:"Bl",75:"Cu",79:"C#u",76:"Du",80:"D#u",59:"Eu",186:"Eu",222:"Fu",221:"F#u",220:"Gu"},h=function(a){return Math.floor((d.width-a)/a)},i=function(a){var b;user_settings=a||{},d={id:user_settings.id||"keyboard",octaves:user_settings.octaves||3,width:user_settings.width,height:user_settings.height,startNote:user_settings.startNote||"A3",whiteKeyColour:user_settings.whiteKeyColour||"#fff",blackKeyColour:user_settings.blackKeyColour||"#000",activeColour:user_settings.activeColour||"yellow",borderColour:user_settings.borderColour||"#000",keyboardLayout:user_settings.keyboardLayout||"en"},b=document.getElementById(d.id),"undefined"==typeof d.width&&(d.width=b.offsetWidth),"undefined"==typeof d.height&&(d.height=b.offsetHeight),d.startOctave=parseInt(d.startNote.charAt(1),10),A(),E.call(this,b)},j=function(a){var b,c,d=["A","A#","B","C","C#","D","D#","E","F","F#","G","G#"];return c=3===a.length?a.charAt(2):a.charAt(1),b=d.indexOf(a.slice(0,-1)),b=3>b?b+12+12*(c-1)+1:b+12*(c-1)+1,440*Math.pow(2,(b-49)/12)},k=function(a){null===a&&void 0!==typeof a||(a.style.backgroundColor=d.activeColour)},l=function(a){null!==a&&("white"===a.getAttribute("data-note-type")?a.style.backgroundColor=d.whiteKeyColour:a.style.backgroundColor=d.blackKeyColour)},m=function(a){var b,c=0,e=a.length,f=[];for(b=0;e>b;b++)if(d.startNote.charAt(0)===a[b]){c=b;break}for(b=0;e>b;b++)b+c>e-1?f[b]=a[b+c-e]:f[b]=a[b+c];return f},n=function(a){a.el.style.backgroundColor=d.whiteKeyColour,a.el.style.border="1px solid "+d.borderColour,a.el.style.borderRight=0,a.el.style.height=d.height+"px",a.el.style.width=a.width+"px",a.el.style.borderRadius="0 0 5px 5px",a.noteNumber===w()-1&&(a.el.style.border="1px solid "+d.borderColour)},o=function(a){var b=h(w()),c=Math.floor(b/2);a.el.style.backgroundColor=d.blackKeyColour,a.el.style.border="1px solid "+d.borderColour,a.el.style.position="absolute",a.el.style.left=Math.floor((b+1)*(a.noteNumber+1)-c/2)+"px",a.el.style.width=c+"px",a.el.style.height=d.height/1.5+"px",a.el.style.borderRadius="0 0 3px 3px"},p=function(a){a.el.style.display="inline-block",a.el.style["-webkit-user-select"]="none","white"===a.colour?n(a):o(a)},q=function(a){var b=function(a){a.style.cursor="default",a.style.fontSize="0px",a.style.height=d.height+"px",a.style.padding=0,a.style.position="relative",a.style.listStyle="none",a.style.margin=0,a.style.width=d.width+"px",a.style["-webkit-user-select"]="none"};b(a.container),b(a.el)},r=function(a,b){"li"==a.tagName.toLowerCase()&&(e=!0,k(a),b(a.title,j(a.title)))},s=function(a,b){"li"==a.tagName.toLowerCase()&&(e=!1,l(a),b(a.title,j(a.title)))},t=function(a,b){e&&(k(a),b(a.title,j(a.title)))},u=function(a,b){e&&(l(a),b(a.title,j(a.title)))},v=function(a){return a.el=document.createElement("li"),a.el.id=a.id,a.el.title=a.id,a.el.setAttribute("data-note-type",a.colour),p(a),a},w=function(){return 7*d.octaves},x=function(){var a,b,c=this,e=[],f=0,g=d.startOctave,i=w();for(a=0;i>a;a++)a%this.whiteNotes.length===0&&(f=0),bizarre_note_counter=this.whiteNotes[f],"C"===bizarre_note_counter&&0!==a&&g++,b=v({colour:"white",octave:g,width:h(i),id:this.whiteNotes[f]+g,noteNumber:a}),e.push(b.el),a!==i-1&&this.notesWithSharps.forEach(function(d,j){d===c.whiteNotes[f]&&(b=v({colour:"black",octave:g,width:h(i)/2,id:c.whiteNotes[f]+"#"+g,noteNumber:a}),e.push(b.el))}),f++;return e},y=function(a){a.keys.forEach(function(b){a.el.appendChild(b)})},z=function(a){d.keyPressOffset="C"===a[0]?0:1},A=function(){var a={container:document.getElementById(d.id),el:document.createElement("ul"),whiteNotes:m(["C","D","E","F","G","A","B"]),notesWithSharps:m(["C","D","F","G","A"])};return a.keys=x.call(a),z(a.whiteNotes),q(a),y(a),a.container.appendChild(a.el),a},B=function(a){return g[a].replace("l",parseInt(d.startOctave,10)+d.keyPressOffset).replace("u",(parseInt(d.startOctave,10)+d.keyPressOffset+1).toString())},C=function(a,b){var c;a.keyCode in f||(f[a.keyCode]=!0,"undefined"!=typeof g[a.keyCode]&&(c=B(a.keyCode),b(c,j(c)),k(document.getElementById(c))))},D=function(a,b){var c;delete f[a.keyCode],"undefined"!=typeof g[a.keyCode]&&(c=B(a.keyCode),b(c,j(c)),l(document.getElementById(c)))},E=function(a){var c=this;b.addEventListener("keydown",function(a){C(a,c.keyDown)}),b.addEventListener("keyup",function(a){D(a,c.keyUp)}),a.addEventListener("mousedown",function(a){r(a.target,c.keyDown)}),a.addEventListener("mouseup",function(a){s(a.target,c.keyUp)}),a.addEventListener("mouseover",function(a){t(a.target,c.keyDown)}),a.addEventListener("mouseout",function(a){u(a.target,c.keyUp)}),"ontouchstart"in document.documentElement&&(a.addEventListener("touchstart",function(a){r(a.target,c.keyDown)}),a.addEventListener("touchend",function(a){s(a.target,c.keyUp)}),a.addEventListener("touchleave",function(a){u(a.target,c.keyUp)}),a.addEventListener("touchcancel",function(a){u(a.target,c.keyUp)}))},F=function(a){this.version=c,this.keyDown=function(){},this.keyUp=function(){},i.call(this,a)};"undefined"!=typeof exports?("undefined"!=typeof module&&module.exports&&(exports=module.exports=F),exports.QwertyHancock=F):a.QwertyHancock=F}(this);
