# Supplementary material for: An auditory display tool for DNA sequence analysis
Source: BMC Bioinformatics. 2017 Apr 24;18:221. doi: 10.1186/s12859-017-1632-x (PMC5404335; doi:10.1186/s12859-017-1632-x)
Supplement: Supplementary file 17 — Code for website; including html, php and associated files. (ZIP 49453 kb) [file 12859_2017_1632_MOESM17_ESM.zip › sonification/JZZ-modules-master/package.json]

{
  "name": "jzz-modules-dev",
  "version": "0.0.0",
  "description": "JZZ-modules development",
  "author": "jazz-soft (http://jazz-soft.net/)",
  "repository": {
    "type": "git",
    "url": "https://github.com/jazz-soft/JZZ-modules.git"
  },
  "homepage": "http://jazz-soft.net",
  "bugs": "http://jazz-soft.org",
  "license": "MIT",
  "devDependencies": {
    "grunt": ">=0.4.5",
    "grunt-contrib-uglify": ">=1.0.0"
  },
  "private": true
}
