# Supplementary material for: An auditory display tool for DNA sequence analysis
Source: BMC Bioinformatics. 2017 Apr 24;18:221. doi: 10.1186/s12859-017-1632-x (PMC5404335; doi:10.1186/s12859-017-1632-x)
Supplement: Supplementary file 17 — Code for website; including html, php and associated files. (ZIP 49453 kb) [file 12859_2017_1632_MOESM17_ESM.zip › sonification/JZZ-modules-master/style.css]

body{background-color:#fff;color: #000;}
h1{font-size:2em;font-weight:bold;margin:12px;margin-left:1.5em;}
h2{font-size:1.2em;font-style:italic;font-weight:bold;color: #888;margin:1em 1em 0em 1em;}
pre{margin:.5em 1em 1em 1em;padding:.5em;}
pre.big{font-size:1.3em;}
pre.code{background-color:#eef;border:1px dotted #888;overflow:auto;}
tt{background-color:#eef;font-weight:bold;padding:.2em;}
a{color:#00f;}
a:hover{color:#088;}
p,ul{margin:.2em 1em .5em 1em;}
ul ul{margin:.2em 0em .5em 0em;}
.big{font-size:1.2em;}
div.header{font-family:"Trebuchet MS",Arial,Helvetica,sans-serif;color:#fff;background-color:#bbb;padding:5px;min-height:94px;font-size:16px;}
.header h1{margin:8px;margin-right:200px;margin-bottom:4px;font-weight:bold;font-size:32px;}
.header p{margin:4px;}
div.footer{font-family:"Trebuchet MS",Arial,Helvetica,sans-serif;color:#fff;background-color:#bbb;padding:5px;margin-top:24px;font-size:12px;text-align:right;}
div.links{font-family:"Trebuchet MS",Arial,Helvetica,sans-serif;color:#44f;background-color:#888;margin-top:2px;font-size:14px;}
.links a{color:#bbb;background-color:#fff;padding:2px;margin-left:0px;margin-right:2px;padding-left:0.5em;padding-right:0.5em;font-weight:bold; display:inline;text-decoration:none;}
.links a:hover{color:#888;}
.links a.right{color:#ddd;padding:0;background-color:#888;font-weight:normal;font-size:10px;float:right;}
.links a.right:hover{color:#fff;}
div.path{color:#33f;background-color:#bbb;padding:5px;font-size:12px;text-decoration:none;}
.path a{color:#33f;text-decoration:none;}
.path a:hover{color:#008;text-decoration:none;}
div.ver{display:inline-block;font-family:"Trebuchet MS",Arial,Helvetica,sans-serif;font-weight:bold;font-size:20px;color:#448;vertical-align:top;}
div.download{display:inline-block;}
.download div{margin:.5em;padding:.5em;color:#888;border-style:double;}
.download div div{margin:0em;padding:0em;border-style:none;font-size:1.2em;font-weight:bold;}
div#JazzLogo{position:relative;color:#888;height:92px;width:144px;float:left;}
#JazzLogo div.ivory{position:absolute;left:0px;top:0px;border-left:1px solid;width:144px;}
#JazzLogo .ivory span{background-color:#ffe;padding:0px;margin:0px;border:1px solid;border-left:0px;display:inline-block;width:17px;height:90px;vertical-align:top;}
#JazzLogo div.ebony{position:absolute;left:0px;top:0px;margin-left:12px;width:144px;}
#JazzLogo .ebony span{position:relative;z-index:1;background-color:#111;padding:0px;margin:0px;border:1px solid;display:inline-block;width:9px;height:60px;margin-right:9px;vertical-align:top;}
#JazzLogo .ebony span.break{border:0px;display:inline-block;width:1px;margin-right:12px;visibility:hidden;}
#JazzLogo .msg{display:inline-block;position:relative;top:72px;left:120px;width:13em;text-align:center;border-radius:0 16px;background-color:#ffa;color:#c00;padding:1em;border:1px solid;}
._iWin,._iMac,._iLinux,._iiOs,._iAndroid,._iNode,._iCamino,._iFirefox,._iChrome,._iChromium,._iOpera,._iSafari,._iIE,._iEpiphany{display:inline-block;padding:0;margin:0;width:48px;height:64px;background-image:url("img/icons.jpg");}
._iWin{background-position:0px 0px;}
._iMac{background-position:-48px 0px;}
._iLinux{background-position:-96px 0px;}
._iiOs{background-position:-144px 0px;}
._iAndroid{background-position:-192px 0px;}
._iNode{background-position:-240px 0px;}
._iCamino{background-position:-320px 0px;width:64px;}
._iFirefox{background-position:0px -64px;}
._iChrome{background-position:-48px -64px;}
._iChromium{background-position:-96px -64px;}
._iOpera{background-position:-144px -64px;}
._iSafari{background-position:-192px -64px;}
._iIE{background-position:-240px -64px;}
._iEpiphany{background-position:-288px -64px;}
.hidden{visibility:hidden;width:0px;height:0px;margin:0px;padding:0px;border-style:none;border-width:0px;max-width:0px;max-height:0px;}
#donate{float:right;margin:1em;}
.ads{margin:0.5em;text-align:center;}
