# Supplementary material for: An auditory display tool for DNA sequence analysis
Source: BMC Bioinformatics. 2017 Apr 24;18:221. doi: 10.1186/s12859-017-1632-x (PMC5404335; doi:10.1186/s12859-017-1632-x)
Supplement: Supplementary file 17 — Code for website; including html, php and associated files. (ZIP 49453 kb) [file 12859_2017_1632_MOESM17_ESM.zip › sonification/make_frame_note_data.php]

<?php
//tempo fudge for MIDI.js	
	switch ($track_header['tempo']){
        case  10000000: 
        $canvas_tempo = 4;
        break;
        case  7500000: 
        $canvas_tempo = 2;
        break;
        case  500000: 
        $canvas_tempo = 1;
        break;
        case  400000: 
        $canvas_tempo = .5;
        break;
        case  300000: 
        $canvas_tempo = .25;
        break;
    }
	
	$timeBetweenFrames = 160*($canvas_tempo);
	$this2next = ($track_header['this2next'])*$canvas_tempo;
	

foreach($codon_plus_array2 as $rf_numb => $array){
	
	$instr_numb = 	$mididata["$rf_numb"]['instr_numb'];
	$rf = 			$mididata["$rf_numb"]['reading_frame'];
	$advance = 		$mididata["$rf_numb"]['advance']; 
	$start_track = 		$track_header['start_track'];	
	$on_vol = 			$track_header['on_vol'];
	$off_vol = 			$track_header['off_vol'];	
	$duration = 		$track_header['duration'];//121
	//$this2next = 		$track_header['this2next'];
	$tempo = 			$track_header['tempo'];
	
	$STOP_count = 	0;
	$START_count = 	0;
	
	$remember_this_rf_numb = $rf_numb;
	if($rf_numb === 0){
	$on_vol = 			'127';
	$off_vol = 			'80';	//was 0 changed NOV 2016
	}
	
	foreach($array as $c_numb => $codon_data_arrays){
		$codon64_numb = 	$codon_data_arrays['codon64_numb'];
		$codon = 			$codon_data_arrays['codon'];
		$aa = 				$codon_data_arrays['aa'];
		$aa_numb = 			$codon_data_arrays['aa_numb'];
		$note = 			$codon_data_arrays['note'];
		$note_numb = 		$codon_data_arrays['note_numb'];
		$note_dot = 		$codon_data_arrays['note_dot'];
		$note_1chr = 		$codon_data_arrays['note_1chr'];
		$dna_seq_numb =		$codon_data_arrays['dna_seq_numb'];
			
		//BOTH of these are unreliable for motif notes BOTH WRONG
//		$frame_note_data["$rf_numb"]["$c_numb"]['PLAY NOTE from $c_numb'] 		
//		= ($rf_numb*160)+($c_numb*$this2next);
//		$frame_note_data["$rf_numb"]["$c_numb"]['PLAY NOTE from $dna_seq_numb'] 
//		= (($rf_numb*160)+(($dna_seq_numb-$rf_numb)/$len_bp2sonify)*$this2next);
		
//		$frame_note_data["$rf_numb"]["$c_numb"]['pseudo $c_numb rf1'] = (($dna_seq_numb-1)/$len_bp2sonify);
//		$frame_note_data["$rf_numb"]["$c_numb"]['pseudo $c_numb rf2'] = (($dna_seq_numb-2)/$len_bp2sonify);
//		$frame_note_data["$rf_numb"]["$c_numb"]['pseudo $c_numb rf3'] = (($dna_seq_numb-3)/$len_bp2sonify);

		//this formula will no work for motifs
		
			$RFs1or2or3 = range(1, $numb_of_RFs);
			foreach($RFs1or2or3 as $rf){
				$which_c_numb = (($dna_seq_numb-$rf)/$len_bp2sonify);
					if(is_int($which_c_numb)){
						$theCalc_c_numb = $which_c_numb; // determine which c_numb the bp is in
						$theCalc_rf = $rf; // determine which rf the bp is in
					}
			}
					
		$frame_note_data["$rf_numb"]["$c_numb"]['calculated c_numb'] = 	$theCalc_c_numb;
		$frame_note_data["$rf_numb"]["$c_numb"]['calculated rf'] = 		$theCalc_rf;
										
		//BOTH OF THESE ARE GOOD to play motifs in proper place	(Actully both are the same calculation)							
		$frame_note_data["$rf_numb"]["$c_numb"]['PLAY NOTE CALCULATED'] 
		= (($theCalc_rf*$timeBetweenFrames)+(($dna_seq_numb-$theCalc_rf)/$len_bp2sonify)*$this2next);
		//= ($theCalc_rf*160)+($theCalc_c_numb*$this2next);

		$rf_numb = $remember_this_rf_numb;
		//$this_note = (($theCalc_rf*160)+(($dna_seq_numb-$theCalc_rf)/$len_bp2sonify)*$this2next);
		$calc_note = (($theCalc_rf*$timeBetweenFrames)+(($dna_seq_numb-$theCalc_rf)/$len_bp2sonify)*$this2next);
		//var_dump($this_note);
		$this_note = intval($calc_note);		
                                //$this_note = $this_note + 500;

// match motif bp with bp from either rf, use its value for this note
// note rf 0 (motifs are processed last as they were added last, 1 2 3 0, 1 2 0, 1 0.

		$next_note = $this_note + $this2next; //keep even///////////////////////////////////////////////////
		
//		$frame_note_data["$rf_numb"]["$c_numb"]['advance'] = 		$advance;
//		$frame_note_data["$rf_numb"]["$c_numb"]['motif_bp'] = 		$motif_bp;
//		$frame_note_data["$rf_numb"]["$c_numb"]['motif_seq'] = 		$motif_seq;
//		$frame_note_data["$rf_numb"]["$c_numb"]['motif_name'] = 	$motif_name;
		$frame_note_data["$rf_numb"]["$c_numb"]['dna_seq_numb'] = 	$dna_seq_numb;
		
		$frame_note_data["$rf_numb"]["$c_numb"]['codon64_numb'] = 	$codon64_numb;
		$frame_note_data["$rf_numb"]["$c_numb"]['codon'] = 			$codon;
		$frame_note_data["$rf_numb"]["$c_numb"]['aa'] = 			$aa;
		$frame_note_data["$rf_numb"]["$c_numb"]['aa_numb'] = 		$aa_numb;
		$frame_note_data["$rf_numb"]["$c_numb"]['note'] = 			$note;
		$frame_note_data["$rf_numb"]["$c_numb"]['note_numb'] = 		$note_numb;
		$frame_note_data["$rf_numb"]["$c_numb"]['instrument'] = 	$instr_numb;
		$frame_note_data["$rf_numb"]["$c_numb"]['reading_frame'] =	$rf;
		$frame_note_data["$rf_numb"]["$c_numb"]['start_track'] = 	$start_track;
		$frame_note_data["$rf_numb"]["$c_numb"]['this_note'] = 		$this_note;
		$frame_note_data["$rf_numb"]["$c_numb"]['next_note'] = 		$next_note;
		$frame_note_data["$rf_numb"]["$c_numb"]['stop_note'] = 		$this_note + $duration; //keep odd
			
		$advance = $next_note;	
		
		// new attributes
		$frame_note_data["$rf_numb"]["$c_numb"]['textCol'] = 'black';
		$frame_note_data["$rf_numb"]["$c_numb"]['tempo'] = $tempo;
//;
		
		$frame_note_data["$rf_numb"]["$c_numb"]['aa_formated'] = '<font color="black">'.$aa.'</font>'.'|';
		$frame_note_data["$rf_numb"]["$c_numb"]['protein_note_formated'] = '<font color="black">'.$note_dot.'</font>'.'|';	


// adjust time based on codon eg G= =5 C==5 A= -5 T =-5		
		$frame_note_data["$rf_numb"]["$c_numb"]['quantize'] = 		$track_header['quantize'];
			if($track_header['quantize'] == 'adjust'){
			//quote $this_note otherwise formular not value is sent 
				$frame_note_data["$rf_numb"]["$c_numb"]['play_note'] = 	adjustPlaynote($codon, $this_note);
			}else{
				$frame_note_data["$rf_numb"]["$c_numb"]['play_note'] = 	$this_note;
			}
		
		$frame_note_data["$rf_numb"]["$c_numb"]['on_vol'] = 		$on_vol;
		$frame_note_data["$rf_numb"]["$c_numb"]['off_vol'] = 		$off_vol;
		$frame_note_data["$rf_numb"]["$c_numb"]['codon_formated'] = '<font color="black">'.$codon.'</font>'.'|';
		
		$frame_note_data["$rf_numb"]["$c_numb"]['1bp_formated'] = '<font color="black">'.$codon.'</font>'.' |';
		
		$frame_note_data["$rf_numb"]["$c_numb"]['note_formated'] = 	'<font color="black">'.$note_dot.'</font>'.'|';	
		
// lower volume for stops and raise vol for starts	

//echo $_POST['stopstart'];

		if(($_POST['stopstart'] == 'yes') and ($_POST['frameNum'] == '3') and ($rf_numb !== 0)){
			include("stop_start_codons.php");
		}
		elseif( ($_POST['stopstart'] == 'strict' or $_POST['stopstart'] == 'silent')
		
		
		and ($_POST['frameNum'] == '3') and ($rf_numb !== 0) ){
			include("stop_start_strict.php");	
		}
		else{
			if($rf_numb !== 0){
				$track_header['all_note_string']["$c_numb"] 	.= '<font color="black">'.$codon_data_arrays['note_1chr'].'</font>'; 	
			}
			else{		
				$track_header['motif_string']["$c_numb"] .= '<font color="black">'.$codon_data_arrays['note_1chr'].'</font>';
			}
		}
	}
}
?>
