# Supplementary material for: An auditory display tool for DNA sequence analysis
Source: BMC Bioinformatics. 2017 Apr 24;18:221. doi: 10.1186/s12859-017-1632-x (PMC5404335; doi:10.1186/s12859-017-1632-x)
Supplement: Supplementary file 17 — Code for website; including html, php and associated files. (ZIP 49453 kb) [file 12859_2017_1632_MOESM17_ESM.zip › sonification/midi_class_v175/classes/midi.class.php]

<?php
/****************************************************************************
Software: Midi Class
Version:  1.7.5
Date:     2009/06/24
Author:   Valentin Schmidt
Contact:  fluxus@freenet.de
License:  Freeware

You may use and modify this software as you wish.

Last Changes:
        + downloadMidFile: order of params swapped, so $file can be omitted to 
          directly start downloading file from memory without using a temp file
        
				- some fixes by Michael Mlivoncic (MM):
				+ PrCh added as shortened form (repetition)
				+ exception-handling for PHP 5: raise exception on corrupt MIDI-files
				+ download now sends gzip-Encoded (if supported  by browser)
				+ parser correctly reads field-length > 127 (several event types)
				+ fixed problem with fopen ("rb")
				+ PitchBend: correct values (writing back negative nums lead to corrupt files)
				+ parser now accepts unknown meta-events

****************************************************************************/
//echo 'midi.class.php<br>';

class Midi{

//Private properties
var $tracks;          //array of tracks, where each track is array of message strings
var $timebase;        //timebase = ticks per frame (quarter note)
var $tempo;           //tempo as integer (0 for unknown)
var $tempoMsgNum;     //position of tempo event in track 0
var $type;

/****************************************************************************
*                                                                           *
*                              Public methods                               *
*                                                                           *
****************************************************************************/

//---------------------------------------------------------------
// creates (or resets to) new empty MIDI song
//---------------------------------------------------------------
function open($timebase=480){
	$this->tempo = 0;//125000 = 120 bpm
	$this->timebase = $timebase;
	$this->tracks = array();
}

//---------------------------------------------------------------
// sets tempo by replacing set tempo msg in track 0 (or adding new track 0)
//---------------------------------------------------------------
function setTempo($tempo){
	$tempo = round($tempo);
	if (isset($this->tempoMsgNum)) $this->tracks[0][$this->tempoMsgNum] = "0 Tempo $tempo";
	else{
		$tempoTrack = array('0 TimeSig 4/4 24 8',"0 Tempo $tempo",'0 Meta TrkEnd');
		array_unshift($this->tracks, $tempoTrack);
		$this->tempoMsgNum = 1;
	}
	$this->tempo = $tempo;
}

//---------------------------------------------------------------
// returns tempo (0 if not set)
//---------------------------------------------------------------
function getTempo(){
	return $this->tempo;
}

//---------------------------------------------------------------
// sets tempo corresponding to given bpm
//---------------------------------------------------------------
function setBpm($bpm){
	$tempo = round(60000000/$bpm);
	$this->setTempo($tempo);
}

//---------------------------------------------------------------
// returns bpm corresponding to tempo
//---------------------------------------------------------------
function getBpm(){
	return ($this->tempo!=0)?(int)(60000000/$this->tempo):0;
}

//---------------------------------------------------------------
// sets timebase
//---------------------------------------------------------------
function setTimebase($tb){
	$this->timebase = $tb;
}

//---------------------------------------------------------------
// returns timebase
//---------------------------------------------------------------
function getTimebase(){
	return $this->timebase;
}
//---------------------------------------------------------------
// adds new track, returns new track count
//---------------------------------------------------------------
function newTrack(){
	array_push($this->tracks,array());
	return count($this->tracks);
}

//---------------------------------------------------------------
// returns track $tn as array of msg strings
//---------------------------------------------------------------
function getTrack($tn){
	return $this->tracks[$tn];
}

//---------------------------------------------------------------
// returns number of messages of track $tn
//---------------------------------------------------------------
function getMsgCount($tn){
	return count($this->tracks[$tn]);
}

//---------------------------------------------------------------
// adds message to end of track $tn
//---------------------------------------------------------------
function addMsg($tn, $msgStr, $ttype=0){ //0:absolute, 1:delta
	$track = $this->tracks[$tn];

	if ($ttype==1){
		$last = $this->_getTime($track[count($track)-1]);
		$msg = explode(' ',$msgStr);
		$dt = (int) $msg[0];
		$msg[0] = $last + $dt;
		$msgStr = implode(' ',$msg);
	}

	$track[] = $msgStr;
	$this->tracks[$tn] = $track;
}

//---------------------------------------------------------------
// adds message at adequate position of track $n (slower than addMsg)
//---------------------------------------------------------------
function insertMsg($tn,$msgStr){
	$time = $this->_getTime($msgStr);
	$track = $this->tracks[$tn];
	$mc = count($track);
	for ($i=0;$i<$mc;$i++){
		$t = $this->_getTime($track[$i]);
		if ($t>=$time) break;
	}
	array_splice($this->tracks[$tn], $i, 0, $msgStr);
}

//---------------------------------------------------------------
// returns message number $mn of track $tn
//---------------------------------------------------------------
function getMsg($tn,$mn){
	return $this->tracks[$tn][$mn];
}

//---------------------------------------------------------------
// deletes message number $mn of track $tn
//---------------------------------------------------------------
function deleteMsg($tn,$mn){
	array_splice($this->tracks[$tn], $mn, 1);
}

//---------------------------------------------------------------
// deletes track $tn
//---------------------------------------------------------------
function deleteTrack($tn){
	array_splice($this->tracks, $tn, 1);
	return count($this->tracks);
}

//---------------------------------------------------------------
// returns number of tracks
//---------------------------------------------------------------
function getTrackCount(){
	return count($this->tracks);
}

//---------------------------------------------------------------
// deletes all tracks except track $tn (and $track 0 which contains tempo info)
//---------------------------------------------------------------
function soloTrack($tn){
	if ($tn==0) $this->tracks = array($this->tracks[0]);
	else $this->tracks = array($this->tracks[0],$this->tracks[$tn]);
}

//---------------------------------------------------------------
// transposes song by $dn half tone steps
//---------------------------------------------------------------
function transpose($dn){
	$tc = count($this->tracks);
	for ($i=0;$i<$tc;$i++) $this->transposeTrack($i,$dn);
}

//---------------------------------------------------------------
// transposes track $tn by $dn half tone steps
//---------------------------------------------------------------
function transposeTrack($tn, $dn){
	$track = $this->tracks[$tn];
  $mc = count($track);
  for ($i=0;$i<$mc;$i++){
	$msg = explode(' ',$track[$i]);
		if ($msg[1] == 'On' || $msg[1] == 'Off'){
			eval("\$".$msg[3].';'); // $n
			$n = max(0,min(127,$n+$dn));
			$msg[3] = "n=$n";
			$track[$i] = join(' ',$msg);
		}
	}
	$this->tracks[$tn] = $track;
}

//---------------------------------------------------------------
// import whole MIDI song as text (mf2t-format)
//---------------------------------------------------------------
function importTxt($txt){
	$txt = trim($txt);
	// make unix text format
	if (strpos($txt,"\r")!==false && strpos($txt,"\n")===false) // MAC
		$txt = str_replace("\r","\n",$txt);
	else // PC?
		$txt = str_replace("\r",'',$txt);
	$txt = $txt."\n";// makes things easier

	$headerStr = strtok($txt,"\n");
	$header = explode(' ',$headerStr); //"MFile $type $tc $timebase";
	$this->type = $header[1];
	$this->timebase = $header[3];
	$this->tempo = 0;

	$trackStrings = explode("MTrk\n",$txt);
	array_shift($trackStrings);
	$tracks = array();
	foreach ($trackStrings as $trackStr){
		$track = explode("\n",$trackStr);
		array_pop($track);
		array_pop($track);

		if ($track[0]=="TimestampType=Delta"){//delta
			array_shift($track);
			$track = _delta2Absolute($track);
		}

		$tracks[] = $track;
	}
	$this->tracks = $tracks;
	$this->_findTempo();
}

//---------------------------------------------------------------
// imports track as text (mf2t-format)
//---------------------------------------------------------------
function importTrackTxt($txt, $tn){
	$txt = trim($txt);
	// make unix text format
	if (strpos($txt,"\r")!==false && strpos($txt,"\n")===false) // MAC
		$txt = str_replace("\r","\n",$txt);
	else // maybe PC, 0D 0A?
		$txt = str_replace("\r",'',$txt);

	$track = explode("\n",$txt);

	if ($track[0]=='MTrk') array_shift($track);
	if ($track[count($track)-1]=='TrkEnd') array_pop($track);

	if ($track[0]=="TimestampType=Delta"){//delta
		array_shift($track);
		$track = _delta2Absolute($track);
	}

	$tn = isset($tn)?$tn:count($this.tracks);
	$this->tracks[$tn] = $track;
	if ($tn==0) $this->_findTempo();
}

//---------------------------------------------------------------
// returns MIDI song as text
//---------------------------------------------------------------
function getTxt($ttype=0){ //0:absolute, 1:delta
	$timebase = $this->timebase;
	$tracks = $this->tracks;
	$tc = count($tracks);
	$type = ($tc>1)?1:0;
	$str =  "MFile $type $tc $timebase\n";
	for ($i=0;$i<$tc;$i++) $str .= $this->getTrackTxt($i,$ttype);
	return $str;
}

//---------------------------------------------------------------
// returns track as text
//---------------------------------------------------------------
function getTrackTxt($tn,$ttype=0){ //0:absolute, 1:delta
	$track = $this->tracks[$tn];
	$str = "MTrk\n";
	if ($ttype==1) {//time as delta
		$str .= "TimestampType=Delta\n";
		$last = 0;
		foreach ($track as $msgStr){
			$msg = explode (' ', $msgStr);
			$t = (int) $msg[0];
			$msg[0] = $t - $last;
			$str .= implode(' ',$msg)."\n";
			$last = $t;
		}
	}else foreach ($track as $msg) $str .= $msg."\n";
	$str .= "TrkEnd\n";
	return $str;
}

//---------------------------------------------------------------
// returns MIDI XML representation (v0.9, http://www.musicxml.org/dtds/midixml.dtd)
//---------------------------------------------------------------
function getXml($ttype=0){ //0:absolute, 1:delta
	$tracks = $this->tracks;
	$tc = count($tracks);
	$type = ($tc>1)?1:0;
	$timebase = $this->timebase;

	$xml = "<?xml version=\"1.0\" encoding=\"ISO-8859-1\"?>
<!DOCTYPE MIDIFile PUBLIC
  \"-//Recordare//DTD MusicXML 0.9 MIDI//EN\"
  \"http://www.musicxml.org/dtds/midixml.dtd\">
<MIDIFile>
<Format>$type</Format>
<TrackCount>$tc</TrackCount>
<TicksPerBeat>$timebase</TicksPerBeat>
<TimestampType>".($ttype==1?'Delta':'Absolute')."</TimestampType>\n";

  for ($i=0;$i<$tc;$i++){
	$xml .= "<Track Number=\"$i\">\n";
	$track = $tracks[$i];
	$mc = count($track);
	$last = 0;
	for ($j=0;$j<$mc;$j++){
		$msg = explode(' ',$track[$j]);
		$t = (int) $msg[0];
		if ($ttype==1){//delta
			$dt = $t - $last;
			$last = $t;
		}
		$xml .= "  <Event>\n";
		$xml .= ($ttype==1)?"    <Delta>$dt</Delta>\n":"    <Absolute>$t</Absolute>\n";
		$xml .= '    ';

			switch($msg[1]){
				case 'PrCh':
					eval("\$".$msg[2].';'); // $ch
					eval("\$".$msg[3].';'); // $p
				$xml .= "<ProgramChange Channel=\"$ch\" Number=\"$p\"/>\n";
					break;

				case 'On':
				case 'Off':
					eval("\$".$msg[2].';'); // $ch
					eval("\$".$msg[3].';'); // $n
					eval("\$".$msg[4].';'); // $v
				$xml .= "<Note{$msg[1]} Channel=\"$ch\" Note=\"$n\" Velocity=\"$v\"/>\n";
					break;

				case 'PoPr':
					eval("\$".$msg[2].';'); // $ch
					eval("\$".$msg[3].';'); // $n
					eval("\$".$msg[4].';'); // $v
					$xml .= "<PolyKeyPressure Channel=\"$ch\" Note=\"$n\" Pressure=\"$v\"/>\n";
					break;

				case 'Par':
					eval("\$".$msg[2].';'); // ch
					eval("\$".$msg[3].';'); // c
					eval("\$".$msg[4].';'); // v
					$xml .= "<ControlChange Channel=\"$ch\" Control=\"$c\" Value=\"$v\"/>\n";
					break;

				case 'ChPr':
					eval("\$".$msg[2].';'); // ch
					eval("\$".$msg[3].';'); // v
					$xml .= "<ChannelKeyPressure Channel=\"$ch\" Pressure=\"$v\"/>\n";
					break;

				case 'Pb':
					eval("\$".$msg[2].';'); // ch
					eval("\$".$msg[3].';'); // v
					$xml .= "<PitchBendChange Channel=\"$ch\" Value=\"$v\"/>\n";
					break;

				case 'Seqnr':
					$xml .= "<SequenceNumber Value=\"{$msg[2]}\"/>\n";
					break;

				case 'Meta':
					$txttypes = array('Text','Copyright','TrkName','InstrName','Lyric','Marker','Cue');
					$mtype = $msg[2];

					$pos = array_search($mtype, $txttypes);
					if ($pos !== FALSE){
						$tags = array('TextEvent','CopyrightNotice','TrackName','InstrumentName','Lyric','Marker','CuePoint');
						$tag = $tags[$pos];
						$line = $track[$j];
						$start = strpos($line,'"')+1;
						$end = strrpos($line,'"');
						$txt = substr($line,$start,$end-$start);
						$xml .= "<$tag>".htmlspecialchars($txt)."</$tag>\n";
					}else{
						if ($mtype == 'TrkEnd')
						$xml .= "<EndOfTrack/>\n";
						elseif ($mtype == '0x20' || $mtype == '0x21') // ChannelPrefix ???
						$xml .= "<MIDIChannelPrefix Value=\"{$msg[3]}\"/>\n";
					}
					break;

				case 'Tempo':
					$xml .= "<SetTempo Value=\"{$msg[2]}\"/>\n";
					break;

				case 'SMPTE':
					$xml .= "<SMPTEOffset TimeCodeType=\"1\" Hour=\"{$msg[2]}\" Minute=\"{$msg[3]}\" Second=\"{$msg[4]}\" Frame=\"{$msg[5]}\" FractionalFrame=\"{$msg[6]}\"/>\n"; //TimeCodeType???
					break;

				case 'TimeSig': // LogDenum???
					$ts = explode('/',$msg[2]);
				$xml .= "<TimeSignature Numerator=\"{$ts[0]}\" LogDenominator=\"".log($ts[1])/log(2)."\" MIDIClocksPerMetronomeClick=\"{$msg[3]}\" ThirtySecondsPer24Clocks=\"{$msg[4]}\"/>\n";
					break;

				case 'KeySig':
					$mode = ($msg[3]=='major')?0:1;
					$xml .= "<KeySignature Fifths=\"{$msg[2]}\" Mode=\"$mode\"/>\n"; // ???
					break;

				case 'SeqSpec':
					$line = $track[$j];
					$start = strpos($line,'SeqSpec')+8;
					$data = substr($line,$start);
					$xml .= "<SequencerSpecific>$data</SequencerSpecific>\n";
					break;

				case 'SysEx':
					$str = '';
					for ($k=3;$k<count($msg);$k++) $str .= $msg[$k].' ';
					$str = trim(strtoupper($str));
					$xml .= "<SystemExclusive>$str</SystemExclusive>\n";
					break;
/* TODO:
<AllSoundOff Channel="9"/>
<ResetAllControllers Channel="9"/>
<LocalControl Channel="9" Value="on"/>
<AllNotesOff Channel="9"/>
<OmniOff Channel="9"/>
<OmniOn Channel="9"/>
<MonoMode Channel="9" Value="5"/>
<PolyMode Channel="9"/>
*/
				default:
					_err('unknown event: '.$msg[1]);
					exit();
			}
			$xml .= "  </Event>\n";
	}
	$xml .= "</Track>\n";
  }
  $xml .= "</MIDIFile>";
	return $xml;
}

//---------------------------------------------------------------
// import MIDI XML representation
// (so far only a subset of http://www.musicxml.org/dtds/midixml.dtd (v0.8), see documentation)
//---------------------------------------------------------------
function importXml($xmlStr){
	$this->evt = array();
	$this->atr = array();
	$this->dat = '';
	$this->open();

	$this->xml_parser = xml_parser_create("ISO-8859-1");
	xml_set_object($this->xml_parser, $this);
	xml_set_element_handler($this->xml_parser, "_startElement", "_endElement");
	xml_set_character_data_handler($this->xml_parser,"_chData");
	if (!xml_parse($this->xml_parser, $xmlStr, TRUE))
		die(sprintf("XML error: %s at line %d", xml_error_string(xml_get_error_code($this->xml_parser)),xml_get_current_line_number($this->xml_parser)));
	xml_parser_free($this->xml_parser);
}


//---------------------------------------------------------------
// imports Standard MIDI File (typ 0 or 1) (and RMID)
// (if optional parameter $tn set, only track $tn is imported)
//---------------------------------------------------------------
function importMid($smf_path){
	$SMF = fopen($smf_path, "rb"); // Standard MIDI File, typ 0 or 1
	$song = fread($SMF,filesize($smf_path));
	fclose($SMF);
	if (strpos($song,'MThd')>0) $song = substr($song,strpos($song,'MThd'));//get rid of RMID header
	$header = substr($song,0,14);
	if (substr($header,0,8)!="MThd\0\0\0\6") _err('wrong MIDI-header');
	$type = ord($header[9]);
	if ($type>1) _err('only SMF Typ 0 and 1 supported');
	//$trackCnt = ord($header[10])*256 + ord($header[11]); //ignore
	$timebase = ord($header[12])*256 + ord($header[13]);
	$this->type = $type;
	$this->timebase = $timebase;
	$this->tempo = 0; // maybe (hopefully!) overwritten by _parseTrack
	$trackStrings = explode('MTrk',$song);
	array_shift($trackStrings);
	$tracks = array();
	$tsc = count($trackStrings);
	if (func_num_args()>1){
		$tn =  func_get_arg(1);
		if ($tn>=$tsc) _err('SMF has less tracks than $tn');
		$tracks[] = $this->_parseTrack($trackStrings[$tn],$tn);
	} else
		for ($i=0;$i<$tsc;$i++)  $tracks[] = $this->_parseTrack($trackStrings[$i],$i);
	$this->tracks = $tracks;
}

//---------------------------------------------------------------
// returns binary MIDI string
//---------------------------------------------------------------
function getMid(){
	$tracks = $this->tracks;
	$tc = count($tracks);
	$type = ($tc > 1)?1:0;
	$midStr = "MThd\0\0\0\6\0".chr($type)._getBytes($tc,2)._getBytes($this->timebase,2);
	for ($i=0;$i<$tc;$i++){
		$track = $tracks[$i];
		$mc = count($track);
		$time = 0;
		$midStr .= "MTrk";
		$trackStart = strlen($midStr);

		$last = '';

		for ($j=0;$j<$mc;$j++){
			$line = $track[$j];
			$t = $this->_getTime($line);
			$dt = $t - $time;
			$time = $t;
			$midStr .= _writeVarLen($dt);

			// repetition, same event, same channel, omit first byte (smaller file size)
			$str = $this->_getMsgStr($line);
			$start = ord($str[0]);
			if ($start>=0x80 && $start<=0xEF && $start==$last) $str = substr($str, 1);
			$last = $start;

			$midStr .= $str;
		}
		$trackLen = strlen($midStr) - $trackStart;
		$midStr = substr($midStr,0,$trackStart)._getBytes($trackLen,4).substr($midStr,$trackStart);
	}
	return $midStr;
}

//---------------------------------------------------------------
// saves MIDI song as Standard MIDI File
//---------------------------------------------------------------
function saveMidFile($mid_path){
	if (count($this->tracks)<1) _err('MIDI song has no tracks');
	$SMF = fopen($mid_path, "wb"); // SMF
	fwrite($SMF,$this->getMid());
	fclose($SMF);
}

//---------------------------------------------------------------
// embeds Standard MIDI File
//---------------------------------------------------------------
function playMidFile($file,$visible=1,$auto=1,$loop=1,$plug=''){

	switch($plug){
		case 'qt':
?>
<!-- QT -->
<OBJECT CLASSID="clsid:02BF25D5-8C17-4B23-BC80-D3488ABDDC6B" WIDTH="<?php echo ($visible==0)?2:160?>" HEIGHT="<?php echo ($visible==0)?2:16?>" CODEBASE="http://www.apple.com/qtactivex/qtplugin.cab">
<PARAM NAME="SRC" VALUE="<?php echo $file?>">
<PARAM NAME="AUTOPLAY" VALUE="<?php echo $auto?'true':'false'?>">
<PARAM NAME="LOOP" VALUE="<?php echo $loop?'true':'false'?>">
<PARAM NAME="CONTROLLER" VALUE="<?php echo ($visible==0)?'false':'true'?>">
<?php echo ($visible==0)?'<PARAM NAME="HIDDEN" VALUE="true">':''?>
<EMBED TYPE="video/quicktime" SRC="<?php echo $file?>" WIDTH="<?php echo ($visible==0)?2:160?>" HEIGHT="<?php echo ($visible==0)?2:16?>" AUTOPLAY="<?php echo $auto?'true':'false'?>" LOOP="<?php echo $loop?'true':'false'?>" CONTROLLER="<?php echo ($visible==0)?'false':'true'?>" <?php echo ($visible==0)?'HIDDEN="true" ':''?>PLUGINSPAGE="http://www.apple.com/quicktime/download/">
</OBJECT>
<?php
		break;
		case 'wm':
?>
<!-- WMP -->
<OBJECT CLASSID="CLSID:22D6f312-B0F6-11D0-94AB-0080C74C7E95" CODEBASE="http://www.microsoft.com/ntserver/netshow/download/en/nsmp2inf.cab#Version=5,1,51,415" type="application/x-oleobject" width=<?php echo ($visible==0)?0:300?> height=<?php echo ($visible==0)?0:44?>>
<PARAM NAME="AutoStart" VALUE="<?php echo $auto?'true':'false'?>">
<PARAM NAME="FileName" VALUE="<?php echo $file?>">
<PARAM NAME="ControlType" VALUE="1">
<PARAM NAME="Loop" VALUE="<?php echo $loop?'true':'false'?>">
<PARAM NAME="ShowControls" VALUE="<?php echo ($visible==0)?'false':'true'?>">
<EMBED TYPE="video/x-ms-asf-plugin" PLUGINSPAGE="http://www.microsoft.com/windows/mediaplayer/download/default.asp" SRC="<?php echo $file?>" AutoStart="<?php echo $auto?1:0?>" ShowControls="<?php echo ($visible==0)?0:1?>" Loop="<?php echo $loop?>" width=<?php echo ($visible==0)?0:300?> height=<?php echo ($visible==0)?0:44?>>
</OBJECT>
<?php
		break;
		case 'bk':
?>
<OBJECT CLASSID="CLSID:B384F118-18EE-11D1-95C8-00A024330339" CODEBASE="http://dasdeck.de/beatnik/beatnik.cab" WIDTH=<?php echo ($visible==0)?2:144?> HEIGHT=<?php echo ($visible==0)?0:15?>>
   <PARAM NAME="SRC" VALUE="<?php echo $file?>">
   <PARAM NAME="TYPE" VALUE="audio/midi">
   <PARAM NAME="WIDTH" VALUE="<?php echo ($visible==0)?2:144?>">
   <PARAM NAME="HEIGHT" VALUE="<?php echo ($visible==0)?2:15?>">
   <PARAM NAME="DISPLAY" VALUE="song">
   <PARAM NAME="AUTOSTART" VALUE="<?php echo $auto?'true':'false'?>">
   <PARAM NAME="LOOP" VALUE="<?php echo $loop?'true':'false'?>">
   <?php echo ($visible==0)?'<PARAM NAME="HIDDEN" VALUE="true">':''?>
   <EMBED TYPE="audio/rmf" SRC="<?php echo $file?>" WIDTH="<?php echo ($visible==0)?2:144?>" HEIGHT="<?php echo ($visible==0)?2:15?>" DISPLAY="SONG" AUTOSTART="<?php echo $auto?'true':'false'?>" LOOP="<?php echo $loop?'true':'false'?>" PLUGINSPAGE="http://www.beatnik.com/to/?player"<?php echo ($visible==0)?' HIDDEN="true"':''?>
   >
</OBJECT>
<?php
		break;
		case 'jv':
?>
<OBJECT classid="clsid:CAFEEFAC-0014-0002-0000-ABCDEFFEDCBA" WIDTH="<?php echo ($visible==0)?0:32?>" HEIGHT="<?php echo ($visible==0)?0:32?>" CODEBASE="http://java.sun.com/products/plugin/autodl/jinstall-1_4_2-windows-i586.cab#Version=1,4,2,0">
<PARAM NAME="code" VALUE="MidiApplet.class">
<PARAM NAME="type" VALUE="application/x-java-applet;jpi-version=1.4.2">
<PARAM NAME="src" VALUE="<?php echo $file?>">
<PARAM NAME="autostart" VALUE="<?php echo $auto?1:0?>">
<PARAM NAME="loop" VALUE="<?php echo $loop?1:0?>">
<COMMENT>
<EMBED TYPE="application/x-java-applet;jpi-version=1.4.2" CODE="MidiApplet.class" WIDTH="<?php echo ($visible==0)?0:32?>" HEIGHT="<?php echo ($visible==0)?0:32?>" pluginspage="http://java.sun.com/products/plugin/index.html#download" autostart="<?php echo $auto?1:0?>" loop="<?php echo $loop?1:0?>"></EMBED>
</COMMENT>
</OBJECT>
<?php
		break;
		default:
?>
		<EMBED SRC="<?php echo $file?>" TYPE="audio/midi" AUTOSTART="<?php echo $auto?'TRUE':'FALSE'?>" LOOP="<?php echo $loop?'TRUE':'FALSE'?>"<?php echo ($visible==0)?' HIDDEN="true"':''?>>
<?php
	}
}

//---------------------------------------------------------------
// starts download of Standard MIDI File, either from memory or from the server's filesystem
// ATTENTION: order of params swapped, so $file can be omitted to directly start download
//---------------------------------------------------------------
function downloadMidFile($output, $file=false){
	ob_start("ob_gzhandler"); // for compressed output...
	
	//$mime_type = 'audio/midi';
	$mime_type = 'application/octetstream'; // force download

	header('Content-Type: '.$mime_type);
	header('Expires: '.gmdate('D, d M Y H:i:s').' GMT');
	header('Content-Disposition: attachment; filename="'.$output.'"');
	header('Pragma: no-cache');
	
	if ($file){
		$d=fopen($file,"rb");
		fpassthru($d);
		@fclose($d);
	}else
		echo $this->getMid();
	exit();
}

//***************************************************************
// PUBLIC UTILITIES
//***************************************************************

//---------------------------------------------------------------
// returns list of standard instrument names
//---------------------------------------------------------------
function getInstrumentList(){
	return array('Piano','Bright Piano','Electric Grand','Honky Tonk Piano','Electric Piano 1','Electric Piano 2','Harpsichord','Clavinet','Celesta','Glockenspiel','Music Box','Vibraphone','Marimba','Xylophone','Tubular Bell','Dulcimer','Hammond Organ','Perc Organ','Rock Organ','Church Organ','Reed Organ','Accordion','Harmonica','Tango Accordion','Nylon Str Guitar','Steel String Guitar','Jazz Electric Gtr','Clean Guitar','Muted Guitar','Overdrive Guitar','Distortion Guitar','Guitar Harmonics','Acoustic Bass','Fingered Bass','Picked Bass','Fretless Bass','Slap Bass 1','Slap Bass 2','Syn Bass 1','Syn Bass 2','Violin','Viola','Cello','Contrabass','Tremolo Strings','Pizzicato Strings','Orchestral Harp','Timpani','Ensemble Strings','Slow Strings','Synth Strings 1','Synth Strings 2','Choir Aahs','Voice Oohs','Syn Choir','Orchestra Hit','Trumpet','Trombone','Tuba','Muted Trumpet','French Horn','Brass Ensemble','Syn Brass 1','Syn Brass 2','Soprano Sax','Alto Sax','Tenor Sax','Baritone Sax','Oboe','English Horn','Bassoon','Clarinet','Piccolo','Flute','Recorder','Pan Flute','Bottle Blow','Shakuhachi','Whistle','Ocarina','Syn Square Wave','Syn Saw Wave','Syn Calliope','Syn Chiff','Syn Charang','Syn Voice','Syn Fifths Saw','Syn Brass and Lead','Fantasia','Warm Pad','Polysynth','Space Vox','Bowed Glass','Metal Pad','Halo Pad','Sweep Pad','Ice Rain','Soundtrack','Crystal','Atmosphere','Brightness','Goblins','Echo Drops','Sci Fi','Sitar','Banjo','Shamisen','Koto','Kalimba','Bag Pipe','Fiddle','Shanai','Tinkle Bell','Agogo','Steel Drums','Woodblock','Taiko Drum','Melodic Tom','Syn Drum','Reverse Cymbal','Guitar Fret Noise','Breath Noise','Seashore','Bird','Telephone','Helicopter','Applause','Gunshot');
}

//---------------------------------------------------------------
// returns list of drumset instrument names
//---------------------------------------------------------------
function getDrumset(){
	return array(
	35=>'Acoustic Bass Drum',
	36=>'Bass Drum 1',
	37=>'Side Stick',
	38=>'Acoustic Snare',
	39=>'Hand Clap',
	40=>'Electric Snare',
	41=>'Low Floor Tom',
	42=>'Closed Hi-Hat',
	43=>'High Floor Tom',
	44=>'Pedal Hi-Hat',
	45=>'Low Tom',
	46=>'Open Hi-Hat',
	47=>'Low Mid Tom',
	48=>'High Mid Tom',
	49=>'Crash Cymbal 1',
	50=>'High Tom',
	51=>'Ride Cymbal 1',
	52=>'Chinese Cymbal',
	53=>'Ride Bell',
	54=>'Tambourine',
	55=>'Splash Cymbal',
	56=>'Cowbell',
	57=>'Crash Cymbal 2',
	58=>'Vibraslap',
	59=>'Ride Cymbal 2',
	60=>'High Bongo',
	61=>'Low Bongo',
	62=>'Mute High Conga',
	63=>'Open High Conga',
	64=>'Low Conga',
	65=>'High Timbale',
	66=>'Low Timbale',
	//35..66
	67=>'High Agogo',
	68=>'Low Agogo',
	69=>'Cabase',
	70=>'Maracas',
	71=>'Short Whistle',
	72=>'Long Whistle',
	73=>'Short Guiro',
	74=>'Long Guiro',
	75=>'Claves',
	76=>'High Wood Block',
	77=>'Low Wood Block',
	78=>'Mute Cuica',
	79=>'Open Cuica',
	80=>'Mute Triangle',
	81=>'Open Triangle');
}

//---------------------------------------------------------------
// returns list of standard drum kit names
//---------------------------------------------------------------
function getDrumkitList(){
	return array(
		1   => 'Dry',
		9   => 'Room',
		19  => 'Power',
		25  => 'Electronic',
		33  => 'Jazz',
		41  => 'Brush',
		57  => 'SFX',
		128 => 'Default'
	);
}

//---------------------------------------------------------------
// returns list of note names
//---------------------------------------------------------------
function getNoteList(){
  //note 69 (A6) = A440
  //note 60 (C6) = Middle C
	return array(
	//Do          Re           Mi    Fa           So           La           Ti
	'C0', 'Cs0', 'D0', 'Ds0', 'E0', 'F0', 'Fs0', 'G0', 'Gs0', 'A0', 'As0', 'B0',
	'C1', 'Cs1', 'D1', 'Ds1', 'E1', 'F1', 'Fs1', 'G1', 'Gs1', 'A1', 'As1', 'B1',
	'C2', 'Cs2', 'D2', 'Ds2', 'E2', 'F2', 'Fs2', 'G2', 'Gs2', 'A2', 'As2', 'B2',
	'C3', 'Cs3', 'D3', 'Ds3', 'E3', 'F3', 'Fs3', 'G3', 'Gs3', 'A3', 'As3', 'B3',
	'C4', 'Cs4', 'D4', 'Ds4', 'E4', 'F4', 'Fs4', 'G4', 'Gs4', 'A4', 'As4', 'B4',
	'C5', 'Cs5', 'D5', 'Ds5', 'E5', 'F5', 'Fs5', 'G5', 'Gs5', 'A5', 'As5', 'B5',
	'C6', 'Cs6', 'D6', 'Ds6', 'E6', 'F6', 'Fs6', 'G6', 'Gs6', 'A6', 'As6', 'B6',
	'C7', 'Cs7', 'D7', 'Ds7', 'E7', 'F7', 'Fs7', 'G7', 'Gs7', 'A7', 'As7', 'B7',
	'C8', 'Cs8', 'D8', 'Ds8', 'E8', 'F8', 'Fs8', 'G8', 'Gs8', 'A8', 'As8', 'B8',
	'C9', 'Cs9', 'D9', 'Ds9', 'E9', 'F9', 'Fs9', 'G9', 'Gs9', 'A9', 'As9', 'B9',
	'C10','Cs10','D10','Ds10','E10','F10','Fs10','G10');
}


/****************************************************************************
*                                                                           *
*                              Private methods                              *
*                                                                           *
****************************************************************************/

//---------------------------------------------------------------
// returns time code of message string
//---------------------------------------------------------------
function _getTime($msgStr){
	return (int) strtok($msgStr,' ');
}

//---------------------------------------------------------------
// returns binary code for message string
//---------------------------------------------------------------
function _getMsgStr($line){
	$msg = explode(' ',$line);
	switch($msg[1]){
		case 'PrCh': // 0x0C
			eval("\$".$msg[2].';'); // chan
			eval("\$".$msg[3].';'); // prog
			return chr(0xC0+$ch-1).chr($p);
			break;
		case 'On': // 0x09
			eval("\$".$msg[2].';'); // chan
			eval("\$".$msg[3].';'); // note
			eval("\$".$msg[4].';'); // vel
			return chr(0x90+$ch-1).chr($n).chr($v);
			break;
		case 'Off': // 0x08
			eval("\$".$msg[2].';'); // chan
			eval("\$".$msg[3].';'); // note
			eval("\$".$msg[4].';'); // vel
			return chr(0x80+$ch-1).chr($n).chr($v);
			break;
		case 'PoPr': // 0x0A = PolyPressure
			eval("\$".$msg[2].';'); // chan
			eval("\$".$msg[3].';'); // note
			eval("\$".$msg[4].';'); // val
			return chr(0xA0+$ch-1).chr($n).chr($v);
			break;
		case 'Par': // 0x0B = ControllerChange
			eval("\$".$msg[2].';'); // chan
			eval("\$".$msg[3].';'); // controller
			eval("\$".$msg[4].';'); // val
			return chr(0xB0+$ch-1).chr($c).chr($v);
			break;
		case 'ChPr': // 0x0D = ChannelPressure
			eval("\$".$msg[2].';'); // chan
			eval("\$".$msg[3].';'); // val
			return chr(0xD0+$ch-1).chr($v);
			break;
		case 'Pb': // 0x0E = PitchBend
			eval("\$".$msg[2].';'); // chan
			eval("\$".$msg[3].';'); // val (2 Bytes!)
			$a = $v & 0x7f; // Bits 0..6
			$b = ($v >> 7) & 0x7f; // Bits 7..13
			return chr(0xE0+$ch-1).chr($a).chr($b);
			break;
		// META EVENTS
		case 'Seqnr': // 0x00 = sequence_number
			$num = chr($msg[2]);
			if ($msg[2]>255) _err("code broken around Seqnr event");
			return "\xFF\x00\x02\x00$num";
			break;
		case 'Meta':
			$type = $msg[2];
			switch ($type){
				case 'Text': //0x01: // Meta Text
				case 'Copyright': //0x02: // Meta Copyright
				case 'TrkName': //0x03: // Meta TrackName ???SeqName???
				case 'InstrName': //0x04: // Meta InstrumentName
				case 'Lyric': //0x05: // Meta Lyrics
				case 'Marker': //0x06: // Meta Marker
				case 'Cue': //0x07: // Meta Cue
					$texttypes = array('Text','Copyright','TrkName','InstrName','Lyric','Marker','Cue');
					$byte = chr(array_search($type,$texttypes)+1);
					$start = strpos($line,'"')+1;
					$end = strrpos($line,'"');
					$txt = substr($line,$start,$end-$start);
// MM: Todo: Len could also be more than one Byte (variable length; see. "Sequence/Track name specification)
					$len = chr(strlen($txt));
					if ($len>127) _err("code broken (write varLen-Meta)");
					return "\xFF$byte$len$txt";
					break;
				case 'TrkEnd': //0x2F
					return "\xFF\x2F\x00";
					break;
				case '0x20': // 0x20 = ChannelPrefix
					$v = chr($msg[3]);
					return "\xFF\x20\x01$v";
					break;
				case '0x21': // 0x21 = ChannelPrefixOrPort
					$v = chr($msg[3]);
					return "\xFF\x21\x01$v";
					break;
				default:
					_err("unknown meta event: $type");
					exit();
			}
			break;
		case 'Tempo': // 0x51
			$tempo = _getBytes((int)$msg[2],3);
			return "\xFF\x51\x03$tempo";
			break;
		case 'SMPTE': // 0x54 = SMPTE offset
			$h = chr($msg[2]);
			$m = chr($msg[3]);
			$s = chr($msg[4]);
			$f = chr($msg[5]);
			$fh = chr($msg[6]);
			return "\xFF\x54\x05$h$m$s$f$fh";
			break;
		case 'TimeSig': // 0x58
			$zt = explode('/',$msg[2]);
			$z = chr($zt[0]);
			$t = chr(log($zt[1])/log(2));
			$mc = chr($msg[3]);
			$c = chr($msg[4]);
			return "\xFF\x58\x04$z$t$mc$c";
			break;
		case 'KeySig': // 0x59
			$vz = chr($msg[2]);
			$g = chr(($msg[3]=='major')?0:1);
			return "\xFF\x59\x02$vz$g";
			break;
		case 'SeqSpec': // 0x7F = Sequencer specific data (Bs: 0 SeqSpec 00 00 41)
			$cnt = count($msg)-2;
			$data = '';
			for ($i=0;$i<$cnt;$i++)
				$data.=_hex2bin($msg[$i+2]);
// MM: ToDo: Len >127 has to be variable length-encoded !!!
			$len = chr(strlen($data));
			if ($len>127) _err('code broken (write varLen-Meta)');
			return "\xFF\x7F$len$data";
			break;
		case 'SysEx': // 0xF0 = SysEx
			$start = strpos($line,'f0');
			$end = strrpos($line,'f7');
			$data = substr($line,$start+3,$end-$start-1);
			$data = _hex2bin(str_replace(' ','',$data));
			$len = chr(strlen($data));
			return "\xF0$len".$data;
			break;

		default:
			_err('unknown event: '.$msg[1]);
			exit();
	}
}

//---------------------------------------------------------------
// converts binary track string to track (list of msg strings)
//---------------------------------------------------------------
function _parseTrack($binStr, $tn){
	//$trackLen2 =  ((( (( (ord($binStr[0]) << 8) | ord($binStr[1]))<<8) | ord($binStr[2]) ) << 8 ) |  ord($binStr[3]) );
	//$trackLen2 += 4;
	$trackLen = strlen($binStr);
// MM: ToDo: Warn if trackLen and trackLen2 are different!!!
// if ($trackLen != $trackLen2) { echo "Warning: TrackLength is corrupt ($trackLen != $trackLen2)! \n"; }
  $p=4;
  $time = 0;
  $track = array();
  while ($p<$trackLen){
  	  	
	  // timedelta
	  $dt = _readVarLen($binStr,$p);
	  $time += $dt;
	  $byte = ord($binStr[$p]);
	  $high = $byte >> 4;
	  $low = $byte - $high*16;
	  switch($high){
		  case 0x0C: //PrCh = ProgramChange
			  $chan = $low+1;
			  $prog = ord($binStr[$p+1]);
			  $last = 'PrCh';
			  $track[] = "$time PrCh ch=$chan p=$prog";
			  $p+=2;
			  break;
		  case 0x09: //On
			  $chan = $low+1;
			  $note = ord($binStr[$p+1]);
			  $vel = ord($binStr[$p+2]);
			  $last = 'On';
			  $track[] = "$time On ch=$chan n=$note v=$vel";
			  $p+=3;
			  break;
		  case 0x08: //Off
			  $chan = $low+1;
			  $note = ord($binStr[$p+1]);
			  $vel = ord($binStr[$p+2]);
			  $last = 'Off';
			  $track[] = "$time Off ch=$chan n=$note v=$vel";
			  $p+=3;
			  break;
		  case 0x0A: //PoPr = PolyPressure
			  $chan = $low+1;
			  $note = ord($binStr[$p+1]);
			  $val = ord($binStr[$p+2]);
			  $last = 'PoPr';
			  $track[] = "$time PoPr ch=$chan n=$note v=$val";
			  $p+=3;
			  break;
		  case 0x0B: //Par = ControllerChange
			  $chan = $low+1;
			  $c = ord($binStr[$p+1]);
			  $val = ord($binStr[$p+2]);
			  $last = 'Par';
			  $track[] = "$time Par ch=$chan c=$c v=$val";
			  $p+=3;
			  break;
		  case 0x0D: //ChPr = ChannelPressure
			  $chan = $low+1;
			  $val = ord($binStr[$p+1]);
			  $last = 'ChPr';
			  $track[] = "$time ChPr ch=$chan v=$val";
			  $p+=2;
			  break;
		  case 0x0E: //Pb = PitchBend
			  $chan = $low+1;
			  $val = (ord($binStr[$p+1]) & 0x7F) | (((ord($binStr[$p+2])) & 0x7F) << 7);
			  $last = 'Pb';
			  $track[] = "$time Pb ch=$chan v=$val";
			  $p+=3;
			  break;
		  default:
			  switch($byte){
				  case 0xFF: // Meta
					  $meta = ord($binStr[$p+1]);					  
					  switch ($meta){
						  case 0x00: // sequence_number
							  $tmp = ord($binStr[$p+2]);
							  if ($tmp==0x00) { $num = $tn; $p+=3;}
							  else { $num= 1; $p+=5; }
							  $track[] = "$time Seqnr $num";
							  break;

						  case 0x01: // Meta Text
						  case 0x02: // Meta Copyright
						  case 0x03: // Meta TrackName ???sequence_name???
						  case 0x04: // Meta InstrumentName
						  case 0x05: // Meta Lyrics
						  case 0x06: // Meta Marker
						  case 0x07: // Meta Cue
							  $texttypes = array('Text','Copyright','TrkName','InstrName','Lyric','Marker','Cue');
							  $type = $texttypes[$meta-1];
							  $p +=2;
							  $len = _readVarLen($binStr, $p);
							  if (($len+$p) > $trackLen) _err("Meta $type has corrupt variable length field ($len) [track: $tn dt: $dt]");
							  $txt = substr($binStr, $p,$len);
							  $track[] = "$time Meta $type \"$txt\"";
							  $p+=$len;
							  break;
						  case 0x20: // ChannelPrefix
						  	if (ord($binStr[$p+2])==0){
						  		$p+=3;
						  	}else{
									$chan = ord($binStr[$p+3]);
									if ($chan<10) $chan = '0'.$chan;//???
									$last = 'MetaChannelPrefix';
							  	$track[] = "$time Meta 0x20 $chan";
							  	$p+=4;
							  }
							  break;
						  case 0x21: // ChannelPrefixOrPort
								$chan = ord($binStr[$p+3]);
								if ($chan<10) $chan = '0'.$chan;//???
							  $track[] = "$time Meta 0x21 $chan";
							  $p+=4;
							  break;
						  case 0x2F: // Meta TrkEnd
							  $track[] = "$time Meta TrkEnd";
							  return $track;//ignore rest
							  break;
						  case 0x51: // Tempo
							  $tempo = ord($binStr[$p+3])*256*256 + ord($binStr[$p+4])*256 + ord($binStr[$p+5]);
							  $track[] = "$time Tempo $tempo";
							  if ($tn==0 && $time==0) {
								  $this->tempo = $tempo;// ???
								  $this->tempoMsgNum = count($track) - 1;
							  }
							  $p+=6;
							  break;
						  case 0x54: // SMPTE offset
						  	$len = ord($binStr[$p+2]); # should be: 0x05 => $p+=8;
							  $h  = $len>0 ? ord($binStr[$p+3]) : 0;
							  $m  = $len>1 ? ord($binStr[$p+4]) : 0;
							  $s  = $len>2 ? ord($binStr[$p+5]) : 0;
							  $f  = $len>3 ? ord($binStr[$p+6]) : 0;
							  $fh = $len>4 ? ord($binStr[$p+7]) : 0;				  
							  $track[] = "$time SMPTE $h $m $s $f $fh";
							  $p+=(3+$len);
							  break;
						  case 0x58: // TimeSig
							  $z = ord($binStr[$p+3]);
							  $t = pow(2,ord($binStr[$p+4]));
							  $mc = ord($binStr[$p+5]);
							  $c = ord($binStr[$p+6]);
							  $track[] = "$time TimeSig $z/$t $mc $c";
							  $p+=7;
							  break;
						  case 0x59: // KeySig
						  	$len = ord($binStr[$p+2]); # should be: 0x02 => $p+=5
							  $vz  = $len>0 ? ord($binStr[$p+3]) : 0;
							  $g   = ($len<=1 || ord($binStr[$p+4])==0) ?'major':'minor'; 
							  #$g = ord($binStr[$p+4])==0?'major':'minor';
							  $track[] = "$time KeySig $vz $g";
							  $p+=(3+$len);			   
							  break;
						  case 0x7F: // Sequencer specific data (string or hexString???)
							  $p +=2;
							  $len = _readVarLen($binStr, $p);
							  if (($len+$p) > $trackLen) _err("SeqSpec has corrupt variable length field ($len) [track: $tn dt: $dt]");
							  $p-=3;
							  $data='';
							  for ($i=0;$i<$len;$i++) $data.=' '.sprintf("%02x",ord($binStr[$p+3+$i]));
							  $track[] = "$time SeqSpec$data";
							  $p+=$len+3;
							  break;

						  default:
// MM added: accept "unknown" Meta-Events
							  $metacode = sprintf("%02x", ord($binStr[$p+1]) );
							  $p +=2;
							  $len = _readVarLen($binStr, $p);
							  if (($len+$p) > $trackLen) _err("Meta $metacode has corrupt variable length field ($len) [track: $tn dt: $dt]");
							  $p -=3;
							  $data='';
							  for ($i=0;$i<$len;$i++) $data.=' '.sprintf("%02x",ord($binStr[$p+3+$i]));
							  $track[] = "$time Meta 0x$metacode $data";
							  $p+=$len+3;
							  break;
					  } // switch ($meta)
					  break; // Ende Meta

				  case 0xF0: // SysEx
					  $p +=1;
					  $len = _readVarLen($binStr, $p);
					  if (($len+$p) > $trackLen) _err("SysEx has corrupt variable length field ($len) [track: $tn dt: $dt p: $p]");
					  $str = 'f0';
					  #for ($i=0;$i<$len;$i++) $str.=' '.sprintf("%02x",ord($binStr[$p+2+$i]));
					  for ($i=0;$i<$len;$i++) $str.=' '.sprintf("%02x",ord($binStr[$p+$i]));
					  $track[] = "$time SysEx $str";
					  $p+=$len;
					  break;
				  default: // Repetition of last event?
					  switch (@$last){	  
						  case 'On':
						  case 'Off':
							  $note = ord($binStr[$p]);
							  $vel = ord($binStr[$p+1]);
							  $track[] = "$time $last ch=$chan n=$note v=$vel";
							  $p+=2;
							  break;
						  case 'PrCh':
							  $prog = ord($binStr[$p]);
							  $track[] = "$time PrCh ch=$chan p=$prog";
							  $p+=1;
							  break;
						  case 'PoPr':
							  $note = ord($binStr[$p+1]);
							  $val = ord($binStr[$p+2]);
							  $track[] = "$time PoPr ch=$chan n=$note v=$val";
							  $p+=2;
							  break;
						  case 'ChPr':
							  $val = ord($binStr[$p]);
							  $track[] = "$time ChPr ch=$chan v=$val";
							  $p+=1;
							  break;
						  case 'Par':
							  $c = ord($binStr[$p]);
							  $val = ord($binStr[$p+1]);
							  $track[] = "$time Par ch=$chan c=$c v=$val";
							  $p+=2;
							  break;
						  case 'Pb':
							  $val = (ord($binStr[$p])  & 0x7F) | (( ord($binStr[$p+1]) & 0x7F)<<7);
							  $track[] = "$time Pb ch=$chan v=$val";
							  $p+=2;
							  break;
							case 'MetaChannelPrefix':
								$last = 'MetaChannelPrefix';
							  $track[] = "$time Meta 0x20 $chan";
							  $p+=3;
							  break;
						  default:
// MM: ToDo: Repetition of SysEx and META-events? with <last>?? \n";
							  _err("unknown repetition: $last");
							  
					  }  // switch ($last)
			  } // switch ($byte)
	  } // switch ($high)
  } // while
  return $track;
}

//---------------------------------------------------------------
// search track 0 for set tempo msg
//---------------------------------------------------------------
function _findTempo(){
	$track = $this->tracks[0];
	$mc = count($track);
	for ($i=0;$i<$mc;$i++){
		$msg = explode(' ',$track[$i]);
		if ((int) $msg[0]>0) break;
		if ($msg[1]=='Tempo'){
			$this->tempo = $msg[2];
			$this->tempoMsgNum = $i;
			break;
		}
	}
}

//---------------------------------------------------------------
// XML PARSING CALLBACKS
//---------------------------------------------------------------
function _startElement($parser, $name, $attrs) {

	switch ($name){
		case 'MIDIFILE':
		case 'FORMAT':
		case 'TRACKCOUNT':
		case 'TICKSPERBEAT':
		case 'TIMESTAMPTYPE':
		case 'DELTA':
		case 'ABSOLUTE':
			break;
		case 'TRACK':
			$this->newTrack();
			if ($this->ttype=='Delta') $this->t = 0;
			break;

		case 'EVENT':
			$this->evt = array();
			$this->atr = array();
			$this->dat = '';
			break;

		default:
			$this->atr = $attrs;
	}
}

function _endElement($parser, $name){
	switch ($name){
		case 'MIDIFILE':
			break;
		case 'FORMAT':
			$this->type = (int) $this->dat;
			break;
		case 'TRACKCOUNT':
			break;
		case 'TICKSPERBEAT':
			$this->timebase = (int) $this->dat;
			break;
		case 'TIMESTAMPTYPE':
			$this->ttype = $this->dat;//DELTA or ABSOLUTE
			break;
		case 'TRACK':
			break;

		case 'DELTA':
			$this->t = $this->t + (int) $this->dat;
			$this->evt['t'] = $this->t;
			break;
		case 'ABSOLUTE':
			$this->evt['t'] = (int) $this->dat;
			break;

		case 'EVENT':
			$time = $this->evt['t'];
			$a = $this->evt['atr'];
			$typ = $this->evt['typ'];
			$dat = $this->evt['dat'];
			$tn = count($this->tracks)-1;

			switch ($typ){
				case 'PROGRAMCHANGE':
					$msg = "$time PrCh ch={$a['CHANNEL']} p={$a['NUMBER']}";
					break;
				case 'NOTEON':
					$msg = "$time On ch={$a['CHANNEL']} n={$a['NOTE']} v={$a['VELOCITY']}";
					break;
				case 'NOTEOFF':
					$msg = "$time Off ch={$a['CHANNEL']} n={$a['NOTE']} v={$a['VELOCITY']}";
					break;
				case 'POLYKEYPRESSURE':
					$msg = "$time PoPr ch={$a['CHANNEL']} n={$a['NOTE']} v={$a['PRESSURE']}";
					break;
				case 'CONTROLCHANGE':
					$msg = "$time Par ch={$a['CHANNEL']} c={$a['CONTROL']} v={$a['VALUE']}";
					break;
				case 'CHANNELKEYPRESSURE':
					$msg = "$time ChPr ch={$a['CHANNEL']} v={$a['PRESSURE']}";
					break;
				case 'PITCHBENDCHANGE':
					$msg = "$time Pb ch={$a['CHANNEL']} v={$a['VALUE']}";
					break;

				case 'SEQUENCENUMBER':
					$msg = "$time Seqnr {$a['VALUE']}";
					break;

				case 'TEXTEVENT':
				case 'COPYRIGHTNOTICE':
				case 'TRACKNAME':
				case 'INSTRUMENTNAME':
				case 'LYRIC':
				case 'MARKER':
				case 'CUEPOINT':
					$tags = array('TEXTEVENT','COPYRIGHTNOTICE','TRACKNAME','INSTRUMENTNAME','LYRIC','MARKER','CUEPOINT');
					$txttypes = array('Text','Copyright','TrkName','InstrName','Lyric','Marker','Cue');
					$type = $txttypes[array_search($typ, $tags)];
					$msg = "$time Meta $type \"$dat\"";
					break;

				case 'ENDOFTRACK':
					$msg = "$time Meta TrkEnd";
					break;

				case 'MIDICHANNELPREFIX'://???
					if ((int) $dat<10) $dat='0'.$dat;
					$msg = "$time Meta 0x20 $dat";
					break;

				case 'SETTEMPO':
					$tempo = (int) $a['VALUE'];
					$msg = "$time Tempo $tempo";
					if ($tn==0 && $time==0) {//???
						$this->tempo = $tempo;
						$this->tempoMsgNum = count($this->tracks[$tn]);//???
					}
					break;

				case 'SMPTEOFFSET'://???
					$msg = "$time SMPTE {$a['HOUR']} {$a['MINUTE']} {$a['SECOND']} {$a['FRAME']} {$a['FRACTIONALFRAME']}";
					break;

				case 'TIMESIGNATURE':
					$z = (int) $a['NUMERATOR'];
					$t = pow(2,(int) $a['LOGDENOMINATOR']);
					$msg = "$time TimeSig $z/$t {$a['MIDICLOCKSPERMETRONOMECLICK']} {$a['THIRTYSECONDSPER24CLOCKS']}";
					break;

				case 'KEYSIGNATURE':
					$g = ($a['MODE']==0)?'major':'minor';
					$msg = "$time KeySig {$a['FIFTHS']} $g";
					break;

				case 'SEQUENCERSPECIFIC':
					$msg = "$time SeqSpec $dat";
					break;

				case 'SYSTEMEXCLUSIVE'://???
					$dat = strtolower($dat);
					$msg = "$time SysEx f0 $dat";
					break;

				default:return;//ignore
			}

			$this->addMsg(count($this->tracks)-1,$msg);
			$evt = 0;
			break;

		default://within event!?
			$this->evt['typ'] = $name;
			$this->evt['atr'] = $this->atr;
			$this->evt['dat'] = $this->dat;
	}
}

function _chData($parser, $data){
	$this->dat = (trim($data)=='')?'':$data;//???
}


} // END OF CLASS


//***************************************************************
// UTILITIES
//***************************************************************

//---------------------------------------------------------------
// hexstr to binstr
//---------------------------------------------------------------
function _hex2bin($hex_str) {
	$bin_str='';
  for ($i = 0; $i < strlen($hex_str); $i += 2) {
	$bin_str .= chr(hexdec(substr($hex_str, $i, 2)));
  }
  return $bin_str;
}

//---------------------------------------------------------------
// int to bytes (length $len)
//---------------------------------------------------------------
function _getBytes($n,$len){
	$str='';
	for ($i=$len-1;$i>=0;$i--){
		$str.=chr(floor($n/pow(256,$i)));
	}
	return $str;
}

//---------------------------------------------------------------
// variable length string to int (+repositioning)
//---------------------------------------------------------------
function _readVarLen($str,&$pos){
	if ( ($value = ord($str[$pos++])) & 0x80 ){
		$value &= 0x7F;
		do {
		$value = ($value << 7) + (($c = ord($str[$pos++])) & 0x7F);
		} while ($c & 0x80);
	}
	return($value);
}

//---------------------------------------------------------------
// int to variable length string
//---------------------------------------------------------------
function _writeVarLen($value){
	$buf = $value & 0x7F;
	$str='';
	while (($value >>= 7)){
	  $buf <<= 8;
	  $buf |= (($value & 0x7F) | 0x80);
	}
	while (TRUE){
		$str.=chr($buf%256);
		if ($buf & 0x80) $buf >>= 8;
		else break;
	}
	return $str;
}

//---------------------------------------------------------------
// converts all delta times in track to absolute times
//---------------------------------------------------------------
function _delta2Absolute($track){
	$mc = count($track);
	$last = 0;
	for ($i=0;$i<$mc;$i++){
		$msg = explode(' ',$track[$i]);
		$t = $last + (int) $msg[0];
		$msg[0] = $t;
		$track[$i] = implode(' ',$msg);
		$last = $t;
	}
	return $track;
}

//---------------------------------------------------------------
// error message
//---------------------------------------------------------------
function _err($str){
	if ((int)phpversion()>=5)
	eval('throw new Exception($str);'); // throws php5-exceptions. the main script can deal with these errors.
	else
		die('>>> '.$str.'!');
}

?>
