# Supplementary material for: An auditory display tool for DNA sequence analysis
Source: BMC Bioinformatics. 2017 Apr 24;18:221. doi: 10.1186/s12859-017-1632-x (PMC5404335; doi:10.1186/s12859-017-1632-x)
Supplement: Supplementary file 17 — Code for website; including html, php and associated files. (ZIP 49453 kb) [file 12859_2017_1632_MOESM17_ESM.zip › sonification/midi_class_v175/classes/midi_duration.class.php]

<?php
require('midi.class.php');

class MidiDuration extends Midi{
	
	//---------------------------------------------------------------
	// returns duration in seconds
	//---------------------------------------------------------------
	function getDuration(){
		$maxTime=0;
		foreach ($this->tracks as $track){
			$msgStr = $track[count($track)-1];
			list($time) = explode(" ", $msgStr);
			$maxTime = max($maxTime, $time);
		}
		return $maxTime * $this->getTempo() / $this->getTimebase() / 1000000;
	}
}


// TEST:
// $midi = new MidiDuration();
// $midi->importMid($file);
// echo 'Duration [sec]: '.$midi->getDuration(); // 69.14 sec for bossa.mid
	
?>
