# Supplementary material for: An auditory display tool for DNA sequence analysis
Source: BMC Bioinformatics. 2017 Apr 24;18:221. doi: 10.1186/s12859-017-1632-x (PMC5404335; doi:10.1186/s12859-017-1632-x)
Supplement: Supplementary file 17 — Code for website; including html, php and associated files. (ZIP 49453 kb) [file 12859_2017_1632_MOESM17_ESM.zip › sonification/midi_class_v175/download.php]

<?php
if (isset($_GET['f'])){
	
	require('./classes/midi.class.php');
	
	$srcFile = $_GET['f'];
	$destFilename  = 'output.mid';
	
	$midi = new Midi();
	$midi->downloadMidFile($destFilename, $srcFile);
}
?>
