# Supplementary material for: An auditory display tool for DNA sequence analysis
Source: BMC Bioinformatics. 2017 Apr 24;18:221. doi: 10.1186/s12859-017-1632-x (PMC5404335; doi:10.1186/s12859-017-1632-x)
Supplement: Supplementary file 17 — Code for website; including html, php and associated files. (ZIP 49453 kb) [file 12859_2017_1632_MOESM17_ESM.zip › sonification/midi_class_v175/mix/025e0008e4.mix]

a:52:{s:9:"PHPSESSID";s:32:"ba21cee0191b01dea542706efdb8be0a";s:6:"aktiv1";s:2:"on";s:5:"note1";s:2:"36";s:5:"inst1";s:2:"25";s:4:"vol1";s:3:"127";s:3:"n10";s:2:"on";s:3:"n14";s:2:"on";s:3:"n18";s:2:"on";s:4:"n112";s:2:"on";s:6:"aktiv2";s:2:"on";s:5:"note2";s:2:"39";s:5:"inst2";s:2:"25";s:4:"vol2";s:3:"127";s:3:"n24";s:2:"on";s:4:"n212";s:2:"on";s:6:"aktiv3";s:2:"on";s:5:"note3";s:2:"63";s:5:"inst3";s:2:"41";s:4:"vol3";s:3:"127";s:4:"n315";s:2:"on";s:6:"aktiv4";s:2:"on";s:5:"note4";s:2:"46";s:5:"inst4";s:2:"25";s:4:"vol4";s:3:"100";s:3:"n42";s:2:"on";s:3:"n46";s:2:"on";s:4:"n410";s:2:"on";s:4:"n414";s:2:"on";s:6:"aktiv5";s:2:"on";s:5:"inst5";s:2:"98";s:5:"note5";s:2:"35";s:4:"vol5";s:3:"127";s:3:"n50";s:2:"on";s:6:"aktiv6";s:2:"on";s:5:"inst6";s:2:"16";s:5:"note6";s:2:"36";s:4:"vol6";s:3:"127";s:3:"n64";s:2:"on";s:6:"aktiv7";s:2:"on";s:5:"inst7";s:2:"20";s:5:"note7";s:2:"31";s:4:"vol7";s:2:"89";s:4:"n711";s:2:"on";s:4:"n714";s:2:"on";s:4:"n715";s:2:"on";s:6:"aktiv8";s:2:"on";s:5:"inst8";s:2:"16";s:5:"note8";s:2:"89";s:4:"vol8";s:3:"127";s:3:"bpm";s:3:"134";s:3:"rep";s:1:"4";s:7:"publish";s:7:"Publish";}
