# Supplementary material for: An auditory display tool for DNA sequence analysis
Source: BMC Bioinformatics. 2017 Apr 24;18:221. doi: 10.1186/s12859-017-1632-x (PMC5404335; doi:10.1186/s12859-017-1632-x)
Supplement: Supplementary file 17 — Code for website; including html, php and associated files. (ZIP 49453 kb) [file 12859_2017_1632_MOESM17_ESM.zip › sonification/midi_class_v175/sample_files/bossa.txt]

MFile 1 8 480
MTrk
0 TimeSig 4/4 24 8
0 KeySig 0 major
0 SMPTE 32 0 0 0 0
0 Tempo 410958
0 Meta TrkEnd
TrkEnd
MTrk
0 Meta 0x20 00
0 Meta TrkName "Bossa Nova"
0 Meta InstrName "@ (=Context Name)"
0 SysEx f0 7e 7f 09 01 f7
80640 SysEx f0 7e 7f 09 02 f7
80640 Meta TrkEnd
TrkEnd
MTrk
0 Meta 0x20 01
0 Meta TrkName "Piano   "
0 Meta InstrName "@ (=Context Name)"
480 Par ch=2 c=0 v=0
489 PrCh ch=2 p=0
499 Par ch=2 c=7 v=127
509 Par ch=2 c=10 v=56
519 Par ch=2 c=11 v=127
529 Par ch=2 c=91 v=45
539 Par ch=2 c=93 v=0
549 Par ch=2 c=1 v=0
559 Pb ch=2 v=0
2400 On ch=2 n=58 v=43
2400 On ch=2 n=63 v=62
2400 On ch=2 n=67 v=72
2400 On ch=2 n=74 v=74
2467 On ch=2 n=67 v=0
2467 On ch=2 n=74 v=0
2477 On ch=2 n=58 v=0
2479 On ch=2 n=63 v=0
3120 On ch=2 n=58 v=65
3120 On ch=2 n=63 v=72
3120 On ch=2 n=67 v=73
3120 On ch=2 n=74 v=78
3826 On ch=2 n=67 v=0
3827 On ch=2 n=74 v=0
3828 On ch=2 n=63 v=0
3830 On ch=2 n=58 v=0
4320 On ch=2 n=58 v=67
4320 On ch=2 n=63 v=70
4320 On ch=2 n=67 v=78
4320 On ch=2 n=74 v=76
4383 On ch=2 n=67 v=0
4385 On ch=2 n=74 v=0
4390 On ch=2 n=58 v=0
4392 On ch=2 n=63 v=0
5040 On ch=2 n=58 v=64
5040 On ch=2 n=63 v=68
5040 On ch=2 n=67 v=69
5040 On ch=2 n=74 v=80
5735 On ch=2 n=74 v=0
5736 On ch=2 n=67 v=0
5755 On ch=2 n=63 v=0
5758 On ch=2 n=58 v=0
6240 On ch=2 n=56 v=60
6240 On ch=2 n=63 v=58
6240 On ch=2 n=67 v=70
6240 On ch=2 n=72 v=73
6318 On ch=2 n=56 v=0
6319 On ch=2 n=67 v=0
6322 On ch=2 n=72 v=0
6338 On ch=2 n=63 v=0
6960 On ch=2 n=56 v=69
6960 On ch=2 n=63 v=72
6960 On ch=2 n=67 v=75
6960 On ch=2 n=72 v=78
7655 On ch=2 n=67 v=0
7664 On ch=2 n=56 v=0
7668 On ch=2 n=72 v=0
7677 On ch=2 n=63 v=0
8160 On ch=2 n=56 v=63
8160 On ch=2 n=63 v=69
8160 On ch=2 n=67 v=69
8160 On ch=2 n=72 v=73
8233 On ch=2 n=67 v=0
8237 On ch=2 n=56 v=0
8242 On ch=2 n=72 v=0
8258 On ch=2 n=63 v=0
8880 On ch=2 n=56 v=76
8880 On ch=2 n=63 v=76
8880 On ch=2 n=67 v=80
8880 On ch=2 n=72 v=79
9583 On ch=2 n=67 v=0
9625 On ch=2 n=56 v=0
9625 On ch=2 n=63 v=0
9629 On ch=2 n=72 v=0
10080 On ch=2 n=56 v=63
10080 On ch=2 n=62 v=75
10080 On ch=2 n=65 v=69
10080 On ch=2 n=72 v=76
10158 On ch=2 n=56 v=0
10161 On ch=2 n=72 v=0
10163 On ch=2 n=62 v=0
10164 On ch=2 n=65 v=0
10800 On ch=2 n=56 v=70
10800 On ch=2 n=62 v=79
10800 On ch=2 n=65 v=74
10800 On ch=2 n=72 v=74
11516 On ch=2 n=62 v=0
11520 On ch=2 n=72 v=0
11523 On ch=2 n=65 v=0
11532 On ch=2 n=56 v=0
12000 On ch=2 n=56 v=67
12000 On ch=2 n=63 v=68
12000 On ch=2 n=65 v=70
12000 On ch=2 n=71 v=80
12081 On ch=2 n=65 v=0
12089 On ch=2 n=71 v=0
12092 On ch=2 n=56 v=0
12095 On ch=2 n=63 v=0
12720 On ch=2 n=56 v=70
12720 On ch=2 n=63 v=67
12720 On ch=2 n=65 v=76
12720 On ch=2 n=71 v=81
13426 On ch=2 n=65 v=0
13436 On ch=2 n=71 v=0
13442 On ch=2 n=63 v=0
13464 On ch=2 n=56 v=0
13920 On ch=2 n=55 v=68
13920 On ch=2 n=62 v=76
13920 On ch=2 n=63 v=68
13920 On ch=2 n=70 v=69
14008 On ch=2 n=55 v=0
14008 On ch=2 n=70 v=0
14013 On ch=2 n=62 v=0
14017 On ch=2 n=63 v=0
14640 On ch=2 n=55 v=78
14640 On ch=2 n=62 v=80
14640 On ch=2 n=63 v=75
14640 On ch=2 n=70 v=76
15385 On ch=2 n=63 v=0
15385 On ch=2 n=70 v=0
15398 On ch=2 n=62 v=0
15408 On ch=2 n=55 v=0
15840 On ch=2 n=55 v=72
15840 On ch=2 n=62 v=79
15840 On ch=2 n=63 v=69
15840 On ch=2 n=69 v=70
15929 On ch=2 n=62 v=0
15935 On ch=2 n=69 v=0
15938 On ch=2 n=63 v=0
15941 On ch=2 n=55 v=0
16560 On ch=2 n=55 v=74
16560 On ch=2 n=62 v=81
16560 On ch=2 n=63 v=70
16560 On ch=2 n=70 v=70
17159 On ch=2 n=63 v=0
17164 On ch=2 n=55 v=0
17165 On ch=2 n=70 v=0
17170 On ch=2 n=62 v=0
17760 On ch=2 n=58 v=43
17760 On ch=2 n=63 v=62
17760 On ch=2 n=67 v=72
17760 On ch=2 n=74 v=74
17827 On ch=2 n=67 v=0
17827 On ch=2 n=74 v=0
17837 On ch=2 n=58 v=0
17839 On ch=2 n=63 v=0
18480 On ch=2 n=58 v=65
18480 On ch=2 n=63 v=72
18480 On ch=2 n=67 v=73
18480 On ch=2 n=74 v=78
19186 On ch=2 n=67 v=0
19187 On ch=2 n=74 v=0
19188 On ch=2 n=63 v=0
19190 On ch=2 n=58 v=0
19680 On ch=2 n=58 v=67
19680 On ch=2 n=63 v=70
19680 On ch=2 n=67 v=78
19680 On ch=2 n=74 v=76
19743 On ch=2 n=67 v=0
19745 On ch=2 n=74 v=0
19750 On ch=2 n=58 v=0
19752 On ch=2 n=63 v=0
20400 On ch=2 n=58 v=64
20400 On ch=2 n=63 v=68
20400 On ch=2 n=67 v=69
20400 On ch=2 n=74 v=80
21095 On ch=2 n=74 v=0
21096 On ch=2 n=67 v=0
21115 On ch=2 n=63 v=0
21118 On ch=2 n=58 v=0
21600 On ch=2 n=56 v=60
21600 On ch=2 n=63 v=58
21600 On ch=2 n=67 v=70
21600 On ch=2 n=72 v=73
21678 On ch=2 n=56 v=0
21679 On ch=2 n=67 v=0
21682 On ch=2 n=72 v=0
21698 On ch=2 n=63 v=0
22320 On ch=2 n=56 v=69
22320 On ch=2 n=63 v=72
22320 On ch=2 n=67 v=75
22320 On ch=2 n=72 v=78
23015 On ch=2 n=67 v=0
23024 On ch=2 n=56 v=0
23028 On ch=2 n=72 v=0
23037 On ch=2 n=63 v=0
23520 On ch=2 n=56 v=63
23520 On ch=2 n=63 v=69
23520 On ch=2 n=67 v=69
23520 On ch=2 n=72 v=73
23593 On ch=2 n=67 v=0
23597 On ch=2 n=56 v=0
23602 On ch=2 n=72 v=0
23618 On ch=2 n=63 v=0
24240 On ch=2 n=56 v=76
24240 On ch=2 n=63 v=76
24240 On ch=2 n=67 v=80
24240 On ch=2 n=72 v=79
24943 On ch=2 n=67 v=0
24985 On ch=2 n=56 v=0
24985 On ch=2 n=63 v=0
24989 On ch=2 n=72 v=0
25440 On ch=2 n=56 v=63
25440 On ch=2 n=62 v=75
25440 On ch=2 n=65 v=69
25440 On ch=2 n=72 v=76
25518 On ch=2 n=56 v=0
25521 On ch=2 n=72 v=0
25523 On ch=2 n=62 v=0
25524 On ch=2 n=65 v=0
26160 On ch=2 n=56 v=70
26160 On ch=2 n=62 v=79
26160 On ch=2 n=65 v=74
26160 On ch=2 n=72 v=74
26876 On ch=2 n=62 v=0
26880 On ch=2 n=72 v=0
26883 On ch=2 n=65 v=0
26892 On ch=2 n=56 v=0
27360 On ch=2 n=56 v=67
27360 On ch=2 n=63 v=68
27360 On ch=2 n=65 v=70
27360 On ch=2 n=71 v=80
27441 On ch=2 n=65 v=0
27449 On ch=2 n=71 v=0
27452 On ch=2 n=56 v=0
27455 On ch=2 n=63 v=0
28080 On ch=2 n=56 v=70
28080 On ch=2 n=63 v=67
28080 On ch=2 n=65 v=76
28080 On ch=2 n=71 v=81
28786 On ch=2 n=65 v=0
28796 On ch=2 n=71 v=0
28802 On ch=2 n=63 v=0
28824 On ch=2 n=56 v=0
29280 On ch=2 n=55 v=68
29280 On ch=2 n=62 v=76
29280 On ch=2 n=63 v=68
29280 On ch=2 n=70 v=69
29368 On ch=2 n=55 v=0
29368 On ch=2 n=70 v=0
29373 On ch=2 n=62 v=0
29377 On ch=2 n=63 v=0
30000 On ch=2 n=55 v=78
30000 On ch=2 n=62 v=80
30000 On ch=2 n=63 v=75
30000 On ch=2 n=70 v=76
30745 On ch=2 n=63 v=0
30745 On ch=2 n=70 v=0
30758 On ch=2 n=62 v=0
30768 On ch=2 n=55 v=0
31200 On ch=2 n=55 v=72
31200 On ch=2 n=62 v=79
31200 On ch=2 n=63 v=69
31200 On ch=2 n=69 v=70
31289 On ch=2 n=62 v=0
31295 On ch=2 n=69 v=0
31298 On ch=2 n=63 v=0
31301 On ch=2 n=55 v=0
31920 On ch=2 n=55 v=74
31920 On ch=2 n=62 v=81
31920 On ch=2 n=63 v=70
31920 On ch=2 n=70 v=70
32519 On ch=2 n=63 v=0
32524 On ch=2 n=55 v=0
32525 On ch=2 n=70 v=0
32530 On ch=2 n=62 v=0
33120 On ch=2 n=58 v=43
33120 On ch=2 n=63 v=62
33120 On ch=2 n=67 v=72
33120 On ch=2 n=74 v=74
33187 On ch=2 n=67 v=0
33187 On ch=2 n=74 v=0
33197 On ch=2 n=58 v=0
33199 On ch=2 n=63 v=0
33840 On ch=2 n=58 v=65
33840 On ch=2 n=63 v=72
33840 On ch=2 n=67 v=73
33840 On ch=2 n=74 v=78
34546 On ch=2 n=67 v=0
34547 On ch=2 n=74 v=0
34548 On ch=2 n=63 v=0
34550 On ch=2 n=58 v=0
35040 On ch=2 n=58 v=67
35040 On ch=2 n=63 v=70
35040 On ch=2 n=67 v=78
35040 On ch=2 n=74 v=76
35103 On ch=2 n=67 v=0
35105 On ch=2 n=74 v=0
35110 On ch=2 n=58 v=0
35112 On ch=2 n=63 v=0
35760 On ch=2 n=58 v=64
35760 On ch=2 n=63 v=68
35760 On ch=2 n=67 v=69
35760 On ch=2 n=74 v=80
36455 On ch=2 n=74 v=0
36456 On ch=2 n=67 v=0
36475 On ch=2 n=63 v=0
36478 On ch=2 n=58 v=0
36960 On ch=2 n=56 v=60
36960 On ch=2 n=63 v=58
36960 On ch=2 n=67 v=70
36960 On ch=2 n=72 v=73
37038 On ch=2 n=56 v=0
37039 On ch=2 n=67 v=0
37042 On ch=2 n=72 v=0
37058 On ch=2 n=63 v=0
37680 On ch=2 n=56 v=69
37680 On ch=2 n=63 v=72
37680 On ch=2 n=67 v=75
37680 On ch=2 n=72 v=78
38375 On ch=2 n=67 v=0
38384 On ch=2 n=56 v=0
38388 On ch=2 n=72 v=0
38397 On ch=2 n=63 v=0
38880 On ch=2 n=56 v=63
38880 On ch=2 n=63 v=69
38880 On ch=2 n=67 v=69
38880 On ch=2 n=72 v=73
38953 On ch=2 n=67 v=0
38957 On ch=2 n=56 v=0
38962 On ch=2 n=72 v=0
38978 On ch=2 n=63 v=0
39600 On ch=2 n=56 v=76
39600 On ch=2 n=63 v=76
39600 On ch=2 n=67 v=80
39600 On ch=2 n=72 v=79
40303 On ch=2 n=67 v=0
40345 On ch=2 n=56 v=0
40345 On ch=2 n=63 v=0
40349 On ch=2 n=72 v=0
40800 On ch=2 n=56 v=63
40800 On ch=2 n=62 v=75
40800 On ch=2 n=65 v=69
40800 On ch=2 n=72 v=76
40878 On ch=2 n=56 v=0
40881 On ch=2 n=72 v=0
40883 On ch=2 n=62 v=0
40884 On ch=2 n=65 v=0
41520 On ch=2 n=56 v=70
41520 On ch=2 n=62 v=79
41520 On ch=2 n=65 v=74
41520 On ch=2 n=72 v=74
42236 On ch=2 n=62 v=0
42240 On ch=2 n=72 v=0
42243 On ch=2 n=65 v=0
42252 On ch=2 n=56 v=0
42720 On ch=2 n=56 v=67
42720 On ch=2 n=63 v=68
42720 On ch=2 n=65 v=70
42720 On ch=2 n=71 v=80
42801 On ch=2 n=65 v=0
42809 On ch=2 n=71 v=0
42812 On ch=2 n=56 v=0
42815 On ch=2 n=63 v=0
43440 On ch=2 n=56 v=70
43440 On ch=2 n=63 v=67
43440 On ch=2 n=65 v=76
43440 On ch=2 n=71 v=81
44146 On ch=2 n=65 v=0
44156 On ch=2 n=71 v=0
44162 On ch=2 n=63 v=0
44184 On ch=2 n=56 v=0
44640 On ch=2 n=55 v=68
44640 On ch=2 n=62 v=76
44640 On ch=2 n=63 v=68
44640 On ch=2 n=70 v=69
44728 On ch=2 n=55 v=0
44728 On ch=2 n=70 v=0
44733 On ch=2 n=62 v=0
44737 On ch=2 n=63 v=0
45360 On ch=2 n=55 v=78
45360 On ch=2 n=62 v=80
45360 On ch=2 n=63 v=75
45360 On ch=2 n=70 v=76
46105 On ch=2 n=63 v=0
46105 On ch=2 n=70 v=0
46118 On ch=2 n=62 v=0
46128 On ch=2 n=55 v=0
46560 On ch=2 n=55 v=72
46560 On ch=2 n=62 v=79
46560 On ch=2 n=63 v=69
46560 On ch=2 n=69 v=70
46649 On ch=2 n=62 v=0
46655 On ch=2 n=69 v=0
46658 On ch=2 n=63 v=0
46661 On ch=2 n=55 v=0
47280 On ch=2 n=55 v=74
47280 On ch=2 n=62 v=81
47280 On ch=2 n=63 v=70
47280 On ch=2 n=70 v=70
47879 On ch=2 n=63 v=0
47884 On ch=2 n=55 v=0
47885 On ch=2 n=70 v=0
47890 On ch=2 n=62 v=0
48480 On ch=2 n=58 v=43
48480 On ch=2 n=63 v=62
48480 On ch=2 n=67 v=72
48480 On ch=2 n=74 v=74
48547 On ch=2 n=67 v=0
48547 On ch=2 n=74 v=0
48557 On ch=2 n=58 v=0
48559 On ch=2 n=63 v=0
49200 On ch=2 n=58 v=65
49200 On ch=2 n=63 v=72
49200 On ch=2 n=67 v=73
49200 On ch=2 n=74 v=78
49906 On ch=2 n=67 v=0
49907 On ch=2 n=74 v=0
49908 On ch=2 n=63 v=0
49910 On ch=2 n=58 v=0
50400 On ch=2 n=58 v=67
50400 On ch=2 n=63 v=70
50400 On ch=2 n=67 v=78
50400 On ch=2 n=74 v=76
50463 On ch=2 n=67 v=0
50465 On ch=2 n=74 v=0
50470 On ch=2 n=58 v=0
50472 On ch=2 n=63 v=0
51120 On ch=2 n=58 v=64
51120 On ch=2 n=63 v=68
51120 On ch=2 n=67 v=69
51120 On ch=2 n=74 v=80
51815 On ch=2 n=74 v=0
51816 On ch=2 n=67 v=0
51835 On ch=2 n=63 v=0
51838 On ch=2 n=58 v=0
52320 On ch=2 n=56 v=60
52320 On ch=2 n=63 v=58
52320 On ch=2 n=67 v=70
52320 On ch=2 n=72 v=73
52398 On ch=2 n=56 v=0
52399 On ch=2 n=67 v=0
52402 On ch=2 n=72 v=0
52418 On ch=2 n=63 v=0
53040 On ch=2 n=56 v=69
53040 On ch=2 n=63 v=72
53040 On ch=2 n=67 v=75
53040 On ch=2 n=72 v=78
53735 On ch=2 n=67 v=0
53744 On ch=2 n=56 v=0
53748 On ch=2 n=72 v=0
53757 On ch=2 n=63 v=0
54240 On ch=2 n=56 v=63
54240 On ch=2 n=63 v=69
54240 On ch=2 n=67 v=69
54240 On ch=2 n=72 v=73
54313 On ch=2 n=67 v=0
54317 On ch=2 n=56 v=0
54322 On ch=2 n=72 v=0
54338 On ch=2 n=63 v=0
54960 On ch=2 n=56 v=76
54960 On ch=2 n=63 v=76
54960 On ch=2 n=67 v=80
54960 On ch=2 n=72 v=79
55663 On ch=2 n=67 v=0
55705 On ch=2 n=56 v=0
55705 On ch=2 n=63 v=0
55709 On ch=2 n=72 v=0
56160 On ch=2 n=56 v=63
56160 On ch=2 n=62 v=75
56160 On ch=2 n=65 v=69
56160 On ch=2 n=72 v=76
56238 On ch=2 n=56 v=0
56241 On ch=2 n=72 v=0
56243 On ch=2 n=62 v=0
56244 On ch=2 n=65 v=0
56880 On ch=2 n=56 v=70
56880 On ch=2 n=62 v=79
56880 On ch=2 n=65 v=74
56880 On ch=2 n=72 v=74
57596 On ch=2 n=62 v=0
57600 On ch=2 n=72 v=0
57603 On ch=2 n=65 v=0
57612 On ch=2 n=56 v=0
58080 On ch=2 n=56 v=67
58080 On ch=2 n=63 v=68
58080 On ch=2 n=65 v=70
58080 On ch=2 n=71 v=80
58161 On ch=2 n=65 v=0
58169 On ch=2 n=71 v=0
58172 On ch=2 n=56 v=0
58175 On ch=2 n=63 v=0
58800 On ch=2 n=56 v=70
58800 On ch=2 n=63 v=67
58800 On ch=2 n=65 v=76
58800 On ch=2 n=71 v=81
59506 On ch=2 n=65 v=0
59516 On ch=2 n=71 v=0
59522 On ch=2 n=63 v=0
59544 On ch=2 n=56 v=0
60000 On ch=2 n=55 v=68
60000 On ch=2 n=62 v=76
60000 On ch=2 n=63 v=68
60000 On ch=2 n=70 v=69
60088 On ch=2 n=55 v=0
60088 On ch=2 n=70 v=0
60093 On ch=2 n=62 v=0
60097 On ch=2 n=63 v=0
60720 On ch=2 n=55 v=78
60720 On ch=2 n=62 v=80
60720 On ch=2 n=63 v=75
60720 On ch=2 n=70 v=76
61465 On ch=2 n=63 v=0
61465 On ch=2 n=70 v=0
61478 On ch=2 n=62 v=0
61488 On ch=2 n=55 v=0
61920 On ch=2 n=55 v=72
61920 On ch=2 n=62 v=79
61920 On ch=2 n=63 v=69
61920 On ch=2 n=69 v=70
62009 On ch=2 n=62 v=0
62015 On ch=2 n=69 v=0
62018 On ch=2 n=63 v=0
62021 On ch=2 n=55 v=0
62640 On ch=2 n=55 v=74
62640 On ch=2 n=62 v=81
62640 On ch=2 n=63 v=70
62640 On ch=2 n=70 v=70
63239 On ch=2 n=63 v=0
63244 On ch=2 n=55 v=0
63245 On ch=2 n=70 v=0
63250 On ch=2 n=62 v=0
63840 On ch=2 n=58 v=43
63840 On ch=2 n=63 v=62
63840 On ch=2 n=67 v=72
63840 On ch=2 n=74 v=74
63907 On ch=2 n=67 v=0
63907 On ch=2 n=74 v=0
63917 On ch=2 n=58 v=0
63919 On ch=2 n=63 v=0
64560 On ch=2 n=58 v=65
64560 On ch=2 n=63 v=72
64560 On ch=2 n=67 v=73
64560 On ch=2 n=74 v=78
65266 On ch=2 n=67 v=0
65267 On ch=2 n=74 v=0
65268 On ch=2 n=63 v=0
65270 On ch=2 n=58 v=0
65400 Par ch=2 c=7 v=127
65520 Par ch=2 c=7 v=126
65640 Par ch=2 c=7 v=125
65760 On ch=2 n=58 v=67
65760 On ch=2 n=63 v=70
65760 On ch=2 n=67 v=78
65760 On ch=2 n=74 v=76
65760 Par ch=2 c=7 v=124
65823 On ch=2 n=67 v=0
65825 On ch=2 n=74 v=0
65830 On ch=2 n=58 v=0
65832 On ch=2 n=63 v=0
65880 Par ch=2 c=7 v=123
66000 Par ch=2 c=7 v=122
66120 Par ch=2 c=7 v=121
66240 Par ch=2 c=7 v=120
66360 Par ch=2 c=7 v=119
66480 On ch=2 n=58 v=64
66480 On ch=2 n=63 v=68
66480 On ch=2 n=67 v=69
66480 On ch=2 n=74 v=80
66480 Par ch=2 c=7 v=118
66600 Par ch=2 c=7 v=117
66720 Par ch=2 c=7 v=116
66840 Par ch=2 c=7 v=115
66960 Par ch=2 c=7 v=114
67080 Par ch=2 c=7 v=113
67175 On ch=2 n=74 v=0
67176 On ch=2 n=67 v=0
67195 On ch=2 n=63 v=0
67198 On ch=2 n=58 v=0
67200 Par ch=2 c=7 v=112
67320 Par ch=2 c=7 v=111
67440 Par ch=2 c=7 v=110
67560 Par ch=2 c=7 v=109
67680 On ch=2 n=56 v=60
67680 On ch=2 n=63 v=58
67680 On ch=2 n=67 v=70
67680 On ch=2 n=72 v=73
67680 Par ch=2 c=7 v=108
67758 On ch=2 n=56 v=0
67759 On ch=2 n=67 v=0
67762 On ch=2 n=72 v=0
67778 On ch=2 n=63 v=0
67800 Par ch=2 c=7 v=107
67920 Par ch=2 c=7 v=106
68040 Par ch=2 c=7 v=105
68160 Par ch=2 c=7 v=104
68280 Par ch=2 c=7 v=103
68400 On ch=2 n=56 v=69
68400 On ch=2 n=63 v=72
68400 On ch=2 n=67 v=75
68400 On ch=2 n=72 v=78
68400 Par ch=2 c=7 v=102
68520 Par ch=2 c=7 v=101
68640 Par ch=2 c=7 v=100
68760 Par ch=2 c=7 v=99
68880 Par ch=2 c=7 v=98
69000 Par ch=2 c=7 v=97
69095 On ch=2 n=67 v=0
69104 On ch=2 n=56 v=0
69108 On ch=2 n=72 v=0
69117 On ch=2 n=63 v=0
69120 Par ch=2 c=7 v=96
69240 Par ch=2 c=7 v=95
69360 Par ch=2 c=7 v=94
69480 Par ch=2 c=7 v=93
69600 On ch=2 n=56 v=63
69600 On ch=2 n=63 v=69
69600 On ch=2 n=67 v=69
69600 On ch=2 n=72 v=73
69600 Par ch=2 c=7 v=92
69673 On ch=2 n=67 v=0
69677 On ch=2 n=56 v=0
69682 On ch=2 n=72 v=0
69698 On ch=2 n=63 v=0
69720 Par ch=2 c=7 v=91
69840 Par ch=2 c=7 v=90
69960 Par ch=2 c=7 v=89
70080 Par ch=2 c=7 v=88
70200 Par ch=2 c=7 v=87
70320 On ch=2 n=56 v=76
70320 On ch=2 n=63 v=76
70320 On ch=2 n=67 v=80
70320 On ch=2 n=72 v=79
70320 Par ch=2 c=7 v=86
70440 Par ch=2 c=7 v=85
70560 Par ch=2 c=7 v=84
70680 Par ch=2 c=7 v=83
70800 Par ch=2 c=7 v=82
70920 Par ch=2 c=7 v=81
71023 On ch=2 n=67 v=0
71040 Par ch=2 c=7 v=80
71065 On ch=2 n=56 v=0
71065 On ch=2 n=63 v=0
71069 On ch=2 n=72 v=0
71160 Par ch=2 c=7 v=79
71280 Par ch=2 c=7 v=78
71400 Par ch=2 c=7 v=77
71520 On ch=2 n=56 v=63
71520 On ch=2 n=62 v=75
71520 On ch=2 n=65 v=69
71520 On ch=2 n=72 v=76
71520 Par ch=2 c=7 v=76
71598 On ch=2 n=56 v=0
71601 On ch=2 n=72 v=0
71603 On ch=2 n=62 v=0
71604 On ch=2 n=65 v=0
71640 Par ch=2 c=7 v=75
71760 Par ch=2 c=7 v=74
71880 Par ch=2 c=7 v=73
72000 Par ch=2 c=7 v=72
72120 Par ch=2 c=7 v=71
72240 On ch=2 n=56 v=70
72240 On ch=2 n=62 v=79
72240 On ch=2 n=65 v=74
72240 On ch=2 n=72 v=74
72240 Par ch=2 c=7 v=70
72360 Par ch=2 c=7 v=69
72480 Par ch=2 c=7 v=68
72600 Par ch=2 c=7 v=67
72720 Par ch=2 c=7 v=66
72840 Par ch=2 c=7 v=65
72956 On ch=2 n=62 v=0
72960 On ch=2 n=72 v=0
72960 Par ch=2 c=7 v=64
72963 On ch=2 n=65 v=0
72972 On ch=2 n=56 v=0
73080 Par ch=2 c=7 v=63
73200 Par ch=2 c=7 v=62
73320 Par ch=2 c=7 v=61
73440 On ch=2 n=56 v=67
73440 On ch=2 n=63 v=68
73440 On ch=2 n=65 v=70
73440 On ch=2 n=71 v=80
73440 Par ch=2 c=7 v=60
73521 On ch=2 n=65 v=0
73529 On ch=2 n=71 v=0
73532 On ch=2 n=56 v=0
73535 On ch=2 n=63 v=0
73560 Par ch=2 c=7 v=59
73680 Par ch=2 c=7 v=58
73800 Par ch=2 c=7 v=57
73920 Par ch=2 c=7 v=56
74040 Par ch=2 c=7 v=55
74160 On ch=2 n=56 v=70
74160 On ch=2 n=63 v=67
74160 On ch=2 n=65 v=76
74160 On ch=2 n=71 v=81
74160 Par ch=2 c=7 v=54
74280 Par ch=2 c=7 v=53
74400 Par ch=2 c=7 v=52
74520 Par ch=2 c=7 v=51
74640 Par ch=2 c=7 v=50
74760 Par ch=2 c=7 v=49
74866 On ch=2 n=65 v=0
74876 On ch=2 n=71 v=0
74880 Par ch=2 c=7 v=48
74882 On ch=2 n=63 v=0
74904 On ch=2 n=56 v=0
75000 Par ch=2 c=7 v=47
75120 Par ch=2 c=7 v=46
75240 Par ch=2 c=7 v=45
75360 On ch=2 n=55 v=68
75360 On ch=2 n=62 v=76
75360 On ch=2 n=63 v=68
75360 On ch=2 n=70 v=69
75360 Par ch=2 c=7 v=44
75448 On ch=2 n=55 v=0
75448 On ch=2 n=70 v=0
75453 On ch=2 n=62 v=0
75457 On ch=2 n=63 v=0
75480 Par ch=2 c=7 v=43
75600 Par ch=2 c=7 v=42
75720 Par ch=2 c=7 v=41
75840 Par ch=2 c=7 v=40
75960 Par ch=2 c=7 v=39
76080 On ch=2 n=55 v=78
76080 On ch=2 n=62 v=80
76080 On ch=2 n=63 v=75
76080 On ch=2 n=70 v=76
76080 Par ch=2 c=7 v=38
76200 Par ch=2 c=7 v=37
76320 Par ch=2 c=7 v=36
76440 Par ch=2 c=7 v=35
76560 Par ch=2 c=7 v=34
76680 Par ch=2 c=7 v=33
76800 Par ch=2 c=7 v=32
76825 On ch=2 n=63 v=0
76825 On ch=2 n=70 v=0
76838 On ch=2 n=62 v=0
76848 On ch=2 n=55 v=0
76920 Par ch=2 c=7 v=31
77040 Par ch=2 c=7 v=30
77160 Par ch=2 c=7 v=29
77280 On ch=2 n=55 v=72
77280 On ch=2 n=62 v=79
77280 On ch=2 n=63 v=69
77280 On ch=2 n=69 v=70
77280 Par ch=2 c=7 v=28
77369 On ch=2 n=62 v=0
77375 On ch=2 n=69 v=0
77378 On ch=2 n=63 v=0
77381 On ch=2 n=55 v=0
77400 Par ch=2 c=7 v=27
77520 Par ch=2 c=7 v=26
77640 Par ch=2 c=7 v=25
77760 Par ch=2 c=7 v=24
77880 Par ch=2 c=7 v=23
78000 On ch=2 n=55 v=74
78000 On ch=2 n=62 v=81
78000 On ch=2 n=63 v=70
78000 On ch=2 n=70 v=70
78000 Par ch=2 c=7 v=22
78120 Par ch=2 c=7 v=21
78240 Par ch=2 c=7 v=20
78360 Par ch=2 c=7 v=19
78480 Par ch=2 c=7 v=18
78599 On ch=2 n=63 v=0
78600 Par ch=2 c=7 v=17
78604 On ch=2 n=55 v=0
78605 On ch=2 n=70 v=0
78610 On ch=2 n=62 v=0
78720 Par ch=2 c=7 v=16
78840 Par ch=2 c=7 v=15
78960 Par ch=2 c=7 v=14
79080 Par ch=2 c=7 v=13
79200 On ch=2 n=58 v=43
79200 On ch=2 n=63 v=62
79200 On ch=2 n=67 v=72
79200 On ch=2 n=74 v=74
79200 Par ch=2 c=7 v=12
79267 On ch=2 n=67 v=0
79267 On ch=2 n=74 v=0
79277 On ch=2 n=58 v=0
79279 On ch=2 n=63 v=0
79320 Par ch=2 c=7 v=11
79440 Par ch=2 c=7 v=10
79560 Par ch=2 c=7 v=9
79680 Par ch=2 c=7 v=8
79800 Par ch=2 c=7 v=7
79920 On ch=2 n=58 v=65
79920 On ch=2 n=63 v=72
79920 On ch=2 n=67 v=73
79920 On ch=2 n=74 v=78
79920 Par ch=2 c=7 v=6
80040 Par ch=2 c=7 v=5
80160 Par ch=2 c=7 v=4
80280 Par ch=2 c=7 v=3
80400 Par ch=2 c=7 v=2
80520 Par ch=2 c=7 v=1
80626 On ch=2 n=67 v=0
80627 On ch=2 n=74 v=0
80628 On ch=2 n=63 v=0
80630 On ch=2 n=58 v=0
80630 Meta TrkEnd
TrkEnd
MTrk
0 Meta 0x20 02
0 Meta TrkName "Bass    "
0 Meta InstrName "@ (=Context Name)"
569 Par ch=3 c=0 v=0
579 PrCh ch=3 p=32
589 Par ch=3 c=7 v=127
600 Par ch=3 c=11 v=127
609 Par ch=3 c=91 v=10
619 Par ch=3 c=10 v=64
629 Par ch=3 c=93 v=0
639 Par ch=3 c=1 v=0
649 Pb ch=3 v=0
1920 On ch=3 n=36 v=85
2369 On ch=3 n=36 v=0
2640 On ch=3 n=36 v=70
2876 On ch=3 n=36 v=0
2880 On ch=3 n=31 v=70
3359 On ch=3 n=31 v=0
3600 On ch=3 n=36 v=72
3822 On ch=3 n=36 v=0
4080 On ch=3 n=36 v=72
4324 On ch=3 n=36 v=0
4560 On ch=3 n=36 v=70
4796 On ch=3 n=36 v=0
4800 On ch=3 n=31 v=70
5276 On ch=3 n=31 v=0
5280 On ch=3 n=30 v=82
5756 On ch=3 n=30 v=0
5760 On ch=3 n=29 v=90
6232 On ch=3 n=29 v=0
6480 On ch=3 n=29 v=74
6716 On ch=3 n=29 v=0
6720 On ch=3 n=36 v=70
7356 On ch=3 n=36 v=0
7440 On ch=3 n=29 v=72
7656 On ch=3 n=29 v=0
7920 On ch=3 n=29 v=70
8165 On ch=3 n=29 v=0
8400 On ch=3 n=29 v=73
8636 On ch=3 n=29 v=0
8640 On ch=3 n=36 v=70
9116 On ch=3 n=36 v=0
9120 On ch=3 n=39 v=68
9596 On ch=3 n=39 v=0
9600 On ch=3 n=38 v=73
10218 On ch=3 n=38 v=0
10320 On ch=3 n=38 v=79
10556 On ch=3 n=38 v=0
10560 On ch=3 n=32 v=90
11276 On ch=3 n=32 v=0
11280 On ch=3 n=31 v=77
11505 On ch=3 n=31 v=0
11760 On ch=3 n=31 v=70
12154 On ch=3 n=31 v=0
12240 On ch=3 n=31 v=74
12476 On ch=3 n=31 v=0
12480 On ch=3 n=38 v=70
12956 On ch=3 n=38 v=0
12960 On ch=3 n=39 v=68
13436 On ch=3 n=39 v=0
13440 On ch=3 n=36 v=75
14051 On ch=3 n=36 v=0
14160 On ch=3 n=36 v=72
14396 On ch=3 n=36 v=0
14400 On ch=3 n=31 v=70
15096 On ch=3 n=31 v=0
15120 On ch=3 n=36 v=70
15366 On ch=3 n=36 v=0
15600 On ch=3 n=36 v=70
15936 On ch=3 n=36 v=0
16080 On ch=3 n=36 v=61
16316 On ch=3 n=36 v=0
16320 On ch=3 n=43 v=79
16796 On ch=3 n=43 v=0
16800 On ch=3 n=48 v=90
17139 On ch=3 n=48 v=0
17280 On ch=3 n=36 v=85
17729 On ch=3 n=36 v=0
18000 On ch=3 n=36 v=70
18236 On ch=3 n=36 v=0
18240 On ch=3 n=31 v=70
18719 On ch=3 n=31 v=0
18960 On ch=3 n=36 v=72
19182 On ch=3 n=36 v=0
19440 On ch=3 n=36 v=72
19684 On ch=3 n=36 v=0
19920 On ch=3 n=36 v=70
20156 On ch=3 n=36 v=0
20160 On ch=3 n=31 v=70
20636 On ch=3 n=31 v=0
20640 On ch=3 n=30 v=82
21116 On ch=3 n=30 v=0
21120 On ch=3 n=29 v=90
21592 On ch=3 n=29 v=0
21840 On ch=3 n=29 v=74
22076 On ch=3 n=29 v=0
22080 On ch=3 n=36 v=70
22716 On ch=3 n=36 v=0
22800 On ch=3 n=29 v=72
23016 On ch=3 n=29 v=0
23280 On ch=3 n=29 v=70
23525 On ch=3 n=29 v=0
23760 On ch=3 n=29 v=73
23996 On ch=3 n=29 v=0
24000 On ch=3 n=36 v=70
24476 On ch=3 n=36 v=0
24480 On ch=3 n=39 v=68
24956 On ch=3 n=39 v=0
24960 On ch=3 n=38 v=73
25578 On ch=3 n=38 v=0
25680 On ch=3 n=38 v=79
25916 On ch=3 n=38 v=0
25920 On ch=3 n=32 v=90
26636 On ch=3 n=32 v=0
26640 On ch=3 n=31 v=77
26865 On ch=3 n=31 v=0
27120 On ch=3 n=31 v=70
27514 On ch=3 n=31 v=0
27600 On ch=3 n=31 v=74
27836 On ch=3 n=31 v=0
27840 On ch=3 n=38 v=70
28316 On ch=3 n=38 v=0
28320 On ch=3 n=39 v=68
28796 On ch=3 n=39 v=0
28800 On ch=3 n=36 v=75
29411 On ch=3 n=36 v=0
29520 On ch=3 n=36 v=72
29756 On ch=3 n=36 v=0
29760 On ch=3 n=31 v=70
30456 On ch=3 n=31 v=0
30480 On ch=3 n=36 v=70
30726 On ch=3 n=36 v=0
30960 On ch=3 n=36 v=70
31296 On ch=3 n=36 v=0
31440 On ch=3 n=36 v=61
31676 On ch=3 n=36 v=0
31680 On ch=3 n=43 v=79
32156 On ch=3 n=43 v=0
32160 On ch=3 n=48 v=90
32499 On ch=3 n=48 v=0
32640 On ch=3 n=36 v=85
33089 On ch=3 n=36 v=0
33360 On ch=3 n=36 v=70
33596 On ch=3 n=36 v=0
33600 On ch=3 n=31 v=70
34079 On ch=3 n=31 v=0
34320 On ch=3 n=36 v=72
34542 On ch=3 n=36 v=0
34800 On ch=3 n=36 v=72
35044 On ch=3 n=36 v=0
35280 On ch=3 n=36 v=70
35516 On ch=3 n=36 v=0
35520 On ch=3 n=31 v=70
35996 On ch=3 n=31 v=0
36000 On ch=3 n=30 v=82
36476 On ch=3 n=30 v=0
36480 On ch=3 n=29 v=90
36952 On ch=3 n=29 v=0
37200 On ch=3 n=29 v=74
37436 On ch=3 n=29 v=0
37440 On ch=3 n=36 v=70
38076 On ch=3 n=36 v=0
38160 On ch=3 n=29 v=72
38376 On ch=3 n=29 v=0
38640 On ch=3 n=29 v=70
38885 On ch=3 n=29 v=0
39120 On ch=3 n=29 v=73
39356 On ch=3 n=29 v=0
39360 On ch=3 n=36 v=70
39836 On ch=3 n=36 v=0
39840 On ch=3 n=39 v=68
40316 On ch=3 n=39 v=0
40320 On ch=3 n=38 v=73
40938 On ch=3 n=38 v=0
41040 On ch=3 n=38 v=79
41276 On ch=3 n=38 v=0
41280 On ch=3 n=32 v=90
41996 On ch=3 n=32 v=0
42000 On ch=3 n=31 v=77
42225 On ch=3 n=31 v=0
42480 On ch=3 n=31 v=70
42874 On ch=3 n=31 v=0
42960 On ch=3 n=31 v=74
43196 On ch=3 n=31 v=0
43200 On ch=3 n=38 v=70
43676 On ch=3 n=38 v=0
43680 On ch=3 n=39 v=68
44156 On ch=3 n=39 v=0
44160 On ch=3 n=36 v=75
44771 On ch=3 n=36 v=0
44880 On ch=3 n=36 v=72
45116 On ch=3 n=36 v=0
45120 On ch=3 n=31 v=70
45816 On ch=3 n=31 v=0
45840 On ch=3 n=36 v=70
46086 On ch=3 n=36 v=0
46320 On ch=3 n=36 v=70
46656 On ch=3 n=36 v=0
46800 On ch=3 n=36 v=61
47036 On ch=3 n=36 v=0
47040 On ch=3 n=43 v=79
47516 On ch=3 n=43 v=0
47520 On ch=3 n=48 v=90
47859 On ch=3 n=48 v=0
48000 On ch=3 n=36 v=85
48449 On ch=3 n=36 v=0
48720 On ch=3 n=36 v=70
48956 On ch=3 n=36 v=0
48960 On ch=3 n=31 v=70
49439 On ch=3 n=31 v=0
49680 On ch=3 n=36 v=72
49902 On ch=3 n=36 v=0
50160 On ch=3 n=36 v=72
50404 On ch=3 n=36 v=0
50640 On ch=3 n=36 v=70
50876 On ch=3 n=36 v=0
50880 On ch=3 n=31 v=70
51356 On ch=3 n=31 v=0
51360 On ch=3 n=30 v=82
51836 On ch=3 n=30 v=0
51840 On ch=3 n=29 v=90
52312 On ch=3 n=29 v=0
52560 On ch=3 n=29 v=74
52796 On ch=3 n=29 v=0
52800 On ch=3 n=36 v=70
53436 On ch=3 n=36 v=0
53520 On ch=3 n=29 v=72
53736 On ch=3 n=29 v=0
54000 On ch=3 n=29 v=70
54245 On ch=3 n=29 v=0
54480 On ch=3 n=29 v=73
54716 On ch=3 n=29 v=0
54720 On ch=3 n=36 v=70
55196 On ch=3 n=36 v=0
55200 On ch=3 n=39 v=68
55676 On ch=3 n=39 v=0
55680 On ch=3 n=38 v=73
56298 On ch=3 n=38 v=0
56400 On ch=3 n=38 v=79
56636 On ch=3 n=38 v=0
56640 On ch=3 n=32 v=90
57356 On ch=3 n=32 v=0
57360 On ch=3 n=31 v=77
57585 On ch=3 n=31 v=0
57840 On ch=3 n=31 v=70
58234 On ch=3 n=31 v=0
58320 On ch=3 n=31 v=74
58556 On ch=3 n=31 v=0
58560 On ch=3 n=38 v=70
59036 On ch=3 n=38 v=0
59040 On ch=3 n=39 v=68
59516 On ch=3 n=39 v=0
59520 On ch=3 n=36 v=75
60131 On ch=3 n=36 v=0
60240 On ch=3 n=36 v=72
60476 On ch=3 n=36 v=0
60480 On ch=3 n=31 v=70
61176 On ch=3 n=31 v=0
61200 On ch=3 n=36 v=70
61446 On ch=3 n=36 v=0
61680 On ch=3 n=36 v=70
62016 On ch=3 n=36 v=0
62160 On ch=3 n=36 v=61
62396 On ch=3 n=36 v=0
62400 On ch=3 n=43 v=79
62876 On ch=3 n=43 v=0
62880 On ch=3 n=48 v=90
63219 On ch=3 n=48 v=0
63360 On ch=3 n=36 v=85
63809 On ch=3 n=36 v=0
64080 On ch=3 n=36 v=70
64316 On ch=3 n=36 v=0
64320 On ch=3 n=31 v=70
64799 On ch=3 n=31 v=0
65040 On ch=3 n=36 v=72
65262 On ch=3 n=36 v=0
65400 Par ch=3 c=7 v=127
65520 On ch=3 n=36 v=72
65640 Par ch=3 c=7 v=126
65760 Par ch=3 c=7 v=125
65764 On ch=3 n=36 v=0
65880 Par ch=3 c=7 v=124
66000 On ch=3 n=36 v=70
66000 Par ch=3 c=7 v=123
66120 Par ch=3 c=7 v=122
66236 On ch=3 n=36 v=0
66240 On ch=3 n=31 v=70
66240 Par ch=3 c=7 v=121
66360 Par ch=3 c=7 v=120
66480 Par ch=3 c=7 v=119
66600 Par ch=3 c=7 v=118
66716 On ch=3 n=31 v=0
66720 On ch=3 n=30 v=82
66720 Par ch=3 c=7 v=117
66840 Par ch=3 c=7 v=116
66960 Par ch=3 c=7 v=115
67080 Par ch=3 c=7 v=114
67196 On ch=3 n=30 v=0
67200 On ch=3 n=29 v=90
67200 Par ch=3 c=7 v=113
67320 Par ch=3 c=7 v=112
67440 Par ch=3 c=7 v=111
67560 Par ch=3 c=7 v=110
67672 On ch=3 n=29 v=0
67680 Par ch=3 c=7 v=109
67800 Par ch=3 c=7 v=108
67920 On ch=3 n=29 v=74
67920 Par ch=3 c=7 v=107
68040 Par ch=3 c=7 v=106
68156 On ch=3 n=29 v=0
68160 On ch=3 n=36 v=70
68160 Par ch=3 c=7 v=105
68280 Par ch=3 c=7 v=104
68400 Par ch=3 c=7 v=103
68520 Par ch=3 c=7 v=102
68640 Par ch=3 c=7 v=101
68760 Par ch=3 c=7 v=100
68796 On ch=3 n=36 v=0
68880 On ch=3 n=29 v=72
68880 Par ch=3 c=7 v=99
69000 Par ch=3 c=7 v=98
69096 On ch=3 n=29 v=0
69120 Par ch=3 c=7 v=97
69240 Par ch=3 c=7 v=96
69360 On ch=3 n=29 v=70
69360 Par ch=3 c=7 v=95
69480 Par ch=3 c=7 v=94
69600 Par ch=3 c=7 v=93
69605 On ch=3 n=29 v=0
69720 Par ch=3 c=7 v=92
69840 On ch=3 n=29 v=73
69840 Par ch=3 c=7 v=91
69960 Par ch=3 c=7 v=90
70076 On ch=3 n=29 v=0
70080 On ch=3 n=36 v=70
70080 Par ch=3 c=7 v=89
70200 Par ch=3 c=7 v=88
70320 Par ch=3 c=7 v=87
70440 Par ch=3 c=7 v=86
70556 On ch=3 n=36 v=0
70560 On ch=3 n=39 v=68
70560 Par ch=3 c=7 v=85
70680 Par ch=3 c=7 v=84
70800 Par ch=3 c=7 v=83
70920 Par ch=3 c=7 v=82
71036 On ch=3 n=39 v=0
71040 On ch=3 n=38 v=73
71040 Par ch=3 c=7 v=81
71160 Par ch=3 c=7 v=80
71280 Par ch=3 c=7 v=79
71400 Par ch=3 c=7 v=78
71520 Par ch=3 c=7 v=77
71640 Par ch=3 c=7 v=76
71658 On ch=3 n=38 v=0
71760 On ch=3 n=38 v=79
71760 Par ch=3 c=7 v=75
71880 Par ch=3 c=7 v=74
71996 On ch=3 n=38 v=0
72000 On ch=3 n=32 v=90
72000 Par ch=3 c=7 v=73
72120 Par ch=3 c=7 v=72
72240 Par ch=3 c=7 v=71
72360 Par ch=3 c=7 v=70
72480 Par ch=3 c=7 v=69
72600 Par ch=3 c=7 v=68
72716 On ch=3 n=32 v=0
72720 On ch=3 n=31 v=77
72720 Par ch=3 c=7 v=67
72840 Par ch=3 c=7 v=66
72945 On ch=3 n=31 v=0
72960 Par ch=3 c=7 v=65
73080 Par ch=3 c=7 v=64
73200 On ch=3 n=31 v=70
73320 Par ch=3 c=7 v=63
73440 Par ch=3 c=7 v=62
73560 Par ch=3 c=7 v=61
73594 On ch=3 n=31 v=0
73680 On ch=3 n=31 v=74
73680 Par ch=3 c=7 v=60
73800 Par ch=3 c=7 v=59
73916 On ch=3 n=31 v=0
73920 On ch=3 n=38 v=70
73920 Par ch=3 c=7 v=58
74040 Par ch=3 c=7 v=57
74160 Par ch=3 c=7 v=56
74280 Par ch=3 c=7 v=55
74396 On ch=3 n=38 v=0
74400 On ch=3 n=39 v=68
74400 Par ch=3 c=7 v=54
74520 Par ch=3 c=7 v=53
74640 Par ch=3 c=7 v=52
74760 Par ch=3 c=7 v=51
74876 On ch=3 n=39 v=0
74880 On ch=3 n=36 v=75
74880 Par ch=3 c=7 v=50
75000 Par ch=3 c=7 v=49
75120 Par ch=3 c=7 v=48
75240 Par ch=3 c=7 v=47
75360 Par ch=3 c=7 v=46
75480 Par ch=3 c=7 v=45
75491 On ch=3 n=36 v=0
75600 On ch=3 n=36 v=72
75600 Par ch=3 c=7 v=44
75720 Par ch=3 c=7 v=43
75836 On ch=3 n=36 v=0
75840 On ch=3 n=31 v=70
75840 Par ch=3 c=7 v=42
75960 Par ch=3 c=7 v=41
76080 Par ch=3 c=7 v=40
76200 Par ch=3 c=7 v=39
76320 Par ch=3 c=7 v=38
76440 Par ch=3 c=7 v=37
76536 On ch=3 n=31 v=0
76560 On ch=3 n=36 v=70
76560 Par ch=3 c=7 v=36
76680 Par ch=3 c=7 v=35
76800 Par ch=3 c=7 v=34
76806 On ch=3 n=36 v=0
76920 Par ch=3 c=7 v=33
77040 On ch=3 n=36 v=70
77040 Par ch=3 c=7 v=32
77160 Par ch=3 c=7 v=31
77280 Par ch=3 c=7 v=30
77376 On ch=3 n=36 v=0
77400 Par ch=3 c=7 v=29
77520 On ch=3 n=36 v=61
77520 Par ch=3 c=7 v=28
77640 Par ch=3 c=7 v=27
77756 On ch=3 n=36 v=0
77760 On ch=3 n=43 v=79
77760 Par ch=3 c=7 v=26
77880 Par ch=3 c=7 v=25
78000 Par ch=3 c=7 v=24
78120 Par ch=3 c=7 v=23
78236 On ch=3 n=43 v=0
78240 On ch=3 n=48 v=90
78240 Par ch=3 c=7 v=22
78360 Par ch=3 c=7 v=21
78480 Par ch=3 c=7 v=20
78579 On ch=3 n=48 v=0
78600 Par ch=3 c=7 v=19
78720 On ch=3 n=36 v=85
78720 Par ch=3 c=7 v=18
78840 Par ch=3 c=7 v=17
78960 Par ch=3 c=7 v=16
79080 Par ch=3 c=7 v=15
79169 On ch=3 n=36 v=0
79200 Par ch=3 c=7 v=14
79320 Par ch=3 c=7 v=13
79440 On ch=3 n=36 v=70
79440 Par ch=3 c=7 v=12
79560 Par ch=3 c=7 v=11
79676 On ch=3 n=36 v=0
79680 On ch=3 n=31 v=70
79680 Par ch=3 c=7 v=10
79800 Par ch=3 c=7 v=9
79920 Par ch=3 c=7 v=8
80040 Par ch=3 c=7 v=7
80159 On ch=3 n=31 v=0
80160 Par ch=3 c=7 v=6
80280 Par ch=3 c=7 v=5
80400 On ch=3 n=36 v=72
80400 Par ch=3 c=7 v=4
80520 Par ch=3 c=7 v=3
80622 On ch=3 n=36 v=0
80640 Par ch=3 c=7 v=2
80760 Par ch=3 c=7 v=1
80760 Meta TrkEnd
TrkEnd
MTrk
0 Meta 0x20 03
0 Meta TrkName "Jazz Guitar 1"
0 Meta InstrName "@ (=Context Name)"
659 Par ch=4 c=0 v=0
669 PrCh ch=4 p=26
679 Par ch=4 c=7 v=127
689 Par ch=4 c=10 v=83
699 Par ch=4 c=11 v=127
709 Par ch=4 c=91 v=80
720 Par ch=4 c=93 v=0
729 Par ch=4 c=1 v=0
739 Pb ch=4 v=0
32530 Pb ch=4 v=-640
32554 Pb ch=4 v=-1664
32576 Pb ch=4 v=-2688
32600 Pb ch=4 v=-3968
32624 Pb ch=4 v=-4736
32640 On ch=4 n=63 v=100
32650 Pb ch=4 v=-4992
32688 Pb ch=4 v=-4736
32712 Pb ch=4 v=-4224
32736 Pb ch=4 v=-3840
32758 Pb ch=4 v=-3200
32782 Pb ch=4 v=-2432
32806 Pb ch=4 v=-1920
32830 Pb ch=4 v=-1536
32854 Pb ch=4 v=-1152
32878 Pb ch=4 v=-896
32908 Pb ch=4 v=-640
32936 On ch=4 n=63 v=0
32938 Pb ch=4 v=-384
32964 Pb ch=4 v=-128
32986 Pb ch=4 v=0
33120 On ch=4 n=63 v=84
33384 On ch=4 n=63 v=0
33600 On ch=4 n=63 v=100
33836 On ch=4 n=63 v=0
33840 On ch=4 n=62 v=70
34076 On ch=4 n=62 v=0
34080 On ch=4 n=60 v=64
34286 On ch=4 n=60 v=0
34320 On ch=4 n=60 v=81
34472 On ch=4 n=60 v=0
35760 On ch=4 n=60 v=95
35996 On ch=4 n=60 v=0
36000 On ch=4 n=62 v=77
36236 On ch=4 n=62 v=0
36240 On ch=4 n=60 v=74
36462 On ch=4 n=60 v=0
36480 On ch=4 n=65 v=79
36592 On ch=4 n=65 v=0
36720 On ch=4 n=65 v=58
36796 On ch=4 n=65 v=0
36960 On ch=4 n=65 v=70
37052 On ch=4 n=65 v=0
37200 On ch=4 n=65 v=86
37308 On ch=4 n=65 v=0
37440 On ch=4 n=65 v=112
37676 On ch=4 n=65 v=0
37680 On ch=4 n=63 v=108
37916 On ch=4 n=63 v=0
37920 On ch=4 n=62 v=86
38156 On ch=4 n=62 v=0
38160 On ch=4 n=60 v=95
38306 On ch=4 n=60 v=0
39600 On ch=4 n=60 v=76
39836 On ch=4 n=60 v=0
39840 On ch=4 n=62 v=75
40076 On ch=4 n=62 v=0
40080 On ch=4 n=60 v=69
40266 On ch=4 n=60 v=0
40320 On ch=4 n=67 v=92
40674 On ch=4 n=67 v=0
40800 On ch=4 n=67 v=92
41516 On ch=4 n=67 v=0
41520 On ch=4 n=65 v=79
41756 On ch=4 n=65 v=0
41760 On ch=4 n=63 v=77
41996 On ch=4 n=63 v=0
42000 On ch=4 n=62 v=92
43436 On ch=4 n=62 v=0
43440 On ch=4 n=63 v=77
43676 On ch=4 n=63 v=0
43680 On ch=4 n=62 v=73
43882 On ch=4 n=62 v=0
43920 On ch=4 n=59 v=120
45596 On ch=4 n=59 v=0
45600 On ch=4 n=63 v=100
45836 On ch=4 n=63 v=0
45840 On ch=4 n=60 v=86
45996 On ch=4 n=60 v=0
47880 Pb ch=4 v=-256
47904 Pb ch=4 v=-1280
47928 Pb ch=4 v=-2304
47950 Pb ch=4 v=-3072
47982 Pb ch=4 v=-3328
48000 On ch=4 n=63 v=108
48028 Pb ch=4 v=-3200
48054 Pb ch=4 v=-2560
48076 Pb ch=4 v=-2048
48102 Pb ch=4 v=-1536
48124 Pb ch=4 v=-1024
48154 Pb ch=4 v=-384
48180 Pb ch=4 v=0
48314 On ch=4 n=63 v=0
48480 On ch=4 n=63 v=108
48704 On ch=4 n=63 v=0
48960 On ch=4 n=63 v=100
49196 On ch=4 n=63 v=0
49200 On ch=4 n=62 v=75
49436 On ch=4 n=62 v=0
49440 On ch=4 n=60 v=61
49650 On ch=4 n=60 v=0
49680 On ch=4 n=60 v=79
49842 On ch=4 n=60 v=0
51120 On ch=4 n=60 v=95
51356 On ch=4 n=60 v=0
51360 On ch=4 n=62 v=75
51596 On ch=4 n=62 v=0
51600 On ch=4 n=60 v=61
51746 On ch=4 n=60 v=0
51840 On ch=4 n=65 v=77
51934 On ch=4 n=65 v=0
52080 On ch=4 n=65 v=81
52172 On ch=4 n=65 v=0
52320 On ch=4 n=65 v=97
52426 On ch=4 n=65 v=0
52560 On ch=4 n=65 v=97
52670 On ch=4 n=65 v=0
52800 On ch=4 n=65 v=104
53036 On ch=4 n=65 v=0
53040 On ch=4 n=63 v=108
53276 On ch=4 n=63 v=0
53280 On ch=4 n=62 v=79
53516 On ch=4 n=62 v=0
53520 On ch=4 n=60 v=108
53660 On ch=4 n=60 v=0
54960 On ch=4 n=60 v=97
55196 On ch=4 n=60 v=0
55200 On ch=4 n=62 v=77
55436 On ch=4 n=62 v=0
55440 On ch=4 n=60 v=74
55622 On ch=4 n=60 v=0
55680 On ch=4 n=67 v=92
56052 On ch=4 n=67 v=0
56160 On ch=4 n=67 v=97
56876 On ch=4 n=67 v=0
56880 On ch=4 n=65 v=75
57116 On ch=4 n=65 v=0
57120 On ch=4 n=63 v=58
57356 On ch=4 n=63 v=0
57360 On ch=4 n=62 v=95
58796 On ch=4 n=62 v=0
58800 On ch=4 n=63 v=76
59036 On ch=4 n=63 v=0
59040 On ch=4 n=62 v=59
59250 On ch=4 n=62 v=0
59280 On ch=4 n=59 v=108
60956 On ch=4 n=59 v=0
60960 On ch=4 n=63 v=120
61196 On ch=4 n=63 v=0
61200 On ch=4 n=60 v=120
61394 On ch=4 n=60 v=0
61394 Meta TrkEnd
TrkEnd
MTrk
0 Meta 0x20 04
0 Meta TrkName "Jazz Guitar Bend Notes"
0 Meta InstrName "@ (=Context Name)"
749 Par ch=5 c=0 v=0
759 PrCh ch=5 p=26
769 Par ch=5 c=7 v=127
779 Par ch=5 c=10 v=83
789 Par ch=5 c=11 v=127
799 Par ch=5 c=91 v=80
809 Par ch=5 c=93 v=0
819 Par ch=5 c=1 v=0
829 Pb ch=5 v=0
40318 Pb ch=5 v=1300
40320 On ch=5 n=65 v=97
40342 Pb ch=5 v=3640
40374 Pb ch=5 v=6760
40400 Pb ch=5 v=8190
40492 Pb ch=5 v=7670
40514 Pb ch=5 v=6240
40538 Pb ch=5 v=4810
40562 Pb ch=5 v=2860
40586 Pb ch=5 v=1820
40610 Pb ch=5 v=1170
40632 Pb ch=5 v=780
40658 Pb ch=5 v=390
40680 On ch=5 n=65 v=0
40682 Pb ch=5 v=130
40728 Pb ch=5 v=520
40754 Pb ch=5 v=1170
40776 Pb ch=5 v=2080
40796 Pb ch=5 v=3250
40800 On ch=5 n=65 v=97
40816 Pb ch=5 v=4550
40838 Pb ch=5 v=5850
40864 Pb ch=5 v=7150
40886 Pb ch=5 v=8190
41428 On ch=5 n=65 v=0
41438 Pb ch=5 v=6890
41462 Pb ch=5 v=5590
41486 Pb ch=5 v=4680
41510 Pb ch=5 v=3900
41532 Pb ch=5 v=3120
41558 Pb ch=5 v=2080
41580 Pb ch=5 v=1040
41604 Pb ch=5 v=0
55680 On ch=5 n=65 v=100
55680 Pb ch=5 v=1040
55700 Pb ch=5 v=1950
55732 Pb ch=5 v=4420
55754 Pb ch=5 v=5980
55778 Pb ch=5 v=7150
55802 Pb ch=5 v=8190
55918 Pb ch=5 v=7410
55944 Pb ch=5 v=5590
55966 Pb ch=5 v=3120
55990 Pb ch=5 v=1040
56014 Pb ch=5 v=390
56050 On ch=5 n=65 v=0
56078 Pb ch=5 v=650
56108 Pb ch=5 v=1430
56136 Pb ch=5 v=2470
56160 On ch=5 n=65 v=89
56160 Pb ch=5 v=3900
56180 Pb ch=5 v=5200
56206 Pb ch=5 v=6370
56228 Pb ch=5 v=7280
56252 Pb ch=5 v=8190
56504 Pb ch=5 v=7020
56528 Pb ch=5 v=6240
56550 Pb ch=5 v=5590
56574 Pb ch=5 v=4940
56598 Pb ch=5 v=3900
56624 Pb ch=5 v=2600
56644 Pb ch=5 v=1170
56668 Pb ch=5 v=0
56734 On ch=5 n=65 v=0
56734 Meta TrkEnd
TrkEnd
MTrk
0 Meta 0x20 05
0 Meta TrkName "Solo Fade Out"
0 Meta InstrName "@ (=Context Name)"
840 Par ch=6 c=0 v=0
849 PrCh ch=6 p=72
859 Par ch=6 c=7 v=127
869 Par ch=6 c=10 v=64
879 Par ch=6 c=11 v=127
889 Par ch=6 c=91 v=81
899 Par ch=6 c=93 v=0
909 Par ch=6 c=1 v=0
919 Pb ch=6 v=0
63360 On ch=6 n=79 v=109
65400 Par ch=6 c=7 v=127
65520 Par ch=6 c=7 v=126
65640 Par ch=6 c=7 v=125
65760 Par ch=6 c=7 v=124
65880 Par ch=6 c=7 v=123
66000 Par ch=6 c=7 v=122
66120 Par ch=6 c=7 v=121
66240 Par ch=6 c=7 v=120
66360 Par ch=6 c=7 v=119
66476 On ch=6 n=79 v=0
66480 On ch=6 n=77 v=98
66480 Par ch=6 c=7 v=118
66600 Par ch=6 c=7 v=117
66716 On ch=6 n=77 v=0
66720 On ch=6 n=75 v=101
66720 Par ch=6 c=7 v=116
66840 Par ch=6 c=7 v=115
66952 On ch=6 n=75 v=0
66960 On ch=6 n=72 v=110
66960 Par ch=6 c=7 v=114
67080 Par ch=6 c=7 v=113
67200 Par ch=6 c=7 v=112
67320 Par ch=6 c=7 v=111
67440 Par ch=6 c=7 v=110
67560 Par ch=6 c=7 v=109
67680 Par ch=6 c=7 v=108
67800 Par ch=6 c=7 v=107
67920 Par ch=6 c=7 v=106
68040 Par ch=6 c=7 v=105
68160 Par ch=6 c=7 v=104
68280 Par ch=6 c=7 v=103
68400 Par ch=6 c=7 v=102
68520 Par ch=6 c=7 v=101
68640 Par ch=6 c=7 v=100
68760 Par ch=6 c=7 v=99
68880 Par ch=6 c=7 v=98
69000 Par ch=6 c=7 v=97
69096 On ch=6 n=72 v=0
69120 Par ch=6 c=7 v=96
69240 Par ch=6 c=7 v=95
69360 Par ch=6 c=7 v=94
69480 Par ch=6 c=7 v=93
69600 Par ch=6 c=7 v=92
69720 Par ch=6 c=7 v=91
69840 Par ch=6 c=7 v=90
69960 Par ch=6 c=7 v=89
70080 Par ch=6 c=7 v=88
70200 Par ch=6 c=7 v=87
70320 Par ch=6 c=7 v=86
70440 Par ch=6 c=7 v=85
70560 Par ch=6 c=7 v=84
70680 Par ch=6 c=7 v=83
70800 Par ch=6 c=7 v=82
70920 Par ch=6 c=7 v=81
71040 On ch=6 n=84 v=108
71040 Par ch=6 c=7 v=80
71160 Par ch=6 c=7 v=79
71182 On ch=6 n=84 v=0
71280 Par ch=6 c=7 v=78
71400 Par ch=6 c=7 v=77
71520 On ch=6 n=82 v=100
71520 Par ch=6 c=7 v=76
71640 Par ch=6 c=7 v=75
71708 On ch=6 n=82 v=0
71760 Par ch=6 c=7 v=74
71880 Par ch=6 c=7 v=73
72000 On ch=6 n=79 v=112
72000 Par ch=6 c=7 v=72
72120 Par ch=6 c=7 v=71
72236 On ch=6 n=79 v=0
72240 On ch=6 n=77 v=103
72240 Par ch=6 c=7 v=70
72360 Par ch=6 c=7 v=69
72476 On ch=6 n=77 v=0
72480 On ch=6 n=79 v=105
72480 Par ch=6 c=7 v=68
72600 Par ch=6 c=7 v=67
72618 On ch=6 n=79 v=0
72720 On ch=6 n=79 v=107
72720 Par ch=6 c=7 v=66
72840 Par ch=6 c=7 v=65
72960 Par ch=6 c=7 v=64
73080 Par ch=6 c=7 v=63
73200 Par ch=6 c=7 v=62
73320 Par ch=6 c=7 v=61
73440 Par ch=6 c=7 v=60
73560 Par ch=6 c=7 v=59
73680 Par ch=6 c=7 v=58
73704 On ch=6 n=79 v=0
73800 Par ch=6 c=7 v=57
73920 Par ch=6 c=7 v=56
74040 Par ch=6 c=7 v=55
74160 Par ch=6 c=7 v=54
74280 Par ch=6 c=7 v=53
74400 Par ch=6 c=7 v=52
74520 Par ch=6 c=7 v=51
74640 Par ch=6 c=7 v=50
74760 Par ch=6 c=7 v=49
74880 Par ch=6 c=7 v=48
75000 Par ch=6 c=7 v=47
75120 On ch=6 n=84 v=110
75120 Par ch=6 c=7 v=46
75240 Par ch=6 c=7 v=45
75288 On ch=6 n=84 v=0
75360 On ch=6 n=87 v=120
75360 Par ch=6 c=7 v=44
75458 On ch=6 n=87 v=0
75480 Par ch=6 c=7 v=43
75600 On ch=6 n=91 v=112
75600 Par ch=6 c=7 v=42
75720 Par ch=6 c=7 v=41
75778 On ch=6 n=91 v=0
75840 On ch=6 n=87 v=115
75840 Par ch=6 c=7 v=40
75960 Par ch=6 c=7 v=39
76076 On ch=6 n=87 v=0
76080 On ch=6 n=84 v=112
76080 Par ch=6 c=7 v=38
76200 Par ch=6 c=7 v=37
76236 On ch=6 n=84 v=0
76320 On ch=6 n=82 v=105
76320 Par ch=6 c=7 v=36
76440 Par ch=6 c=7 v=35
76534 On ch=6 n=82 v=0
76560 On ch=6 n=79 v=113
76560 Par ch=6 c=7 v=34
76680 Par ch=6 c=7 v=33
76704 On ch=6 n=79 v=0
76800 On ch=6 n=75 v=100
76800 Par ch=6 c=7 v=32
76920 Par ch=6 c=7 v=31
77032 On ch=6 n=75 v=0
77040 On ch=6 n=72 v=107
77040 Par ch=6 c=7 v=30
77160 Par ch=6 c=7 v=29
77276 On ch=6 n=72 v=0
77280 On ch=6 n=75 v=109
77280 Par ch=6 c=7 v=28
77400 Par ch=6 c=7 v=27
77516 On ch=6 n=75 v=0
77520 On ch=6 n=79 v=109
77520 Par ch=6 c=7 v=26
77640 Par ch=6 c=7 v=25
77760 Par ch=6 c=7 v=24
77880 Par ch=6 c=7 v=23
78000 Par ch=6 c=7 v=22
78120 Par ch=6 c=7 v=21
78236 On ch=6 n=79 v=0
78240 On ch=6 n=77 v=122
78240 Par ch=6 c=7 v=20
78360 Par ch=6 c=7 v=19
78476 On ch=6 n=77 v=0
78480 On ch=6 n=75 v=118
78480 Par ch=6 c=7 v=18
78600 Par ch=6 c=7 v=17
78652 On ch=6 n=75 v=0
78720 On ch=6 n=72 v=122
78720 Par ch=6 c=7 v=16
78840 Par ch=6 c=7 v=15
78960 Par ch=6 c=7 v=14
79080 Par ch=6 c=7 v=13
79200 Par ch=6 c=7 v=12
79320 Par ch=6 c=7 v=11
79440 Par ch=6 c=7 v=10
79560 Par ch=6 c=7 v=9
79650 On ch=6 n=72 v=0
79680 Par ch=6 c=7 v=8
79800 Par ch=6 c=7 v=7
79920 Par ch=6 c=7 v=6
80040 Par ch=6 c=7 v=5
80160 Par ch=6 c=7 v=4
80280 Par ch=6 c=7 v=3
80400 Par ch=6 c=7 v=2
80520 Par ch=6 c=7 v=1
80520 Meta TrkEnd
TrkEnd
MTrk
0 Meta 0x20 09
0 Meta TrkName "Drums   "
0 Meta InstrName "@ (=Context Name)"
929 Par ch=10 c=0 v=0
939 PrCh ch=10 p=0
949 Par ch=10 c=7 v=127
960 Par ch=10 c=10 v=64
969 Par ch=10 c=11 v=127
979 Par ch=10 c=91 v=10
989 Par ch=10 c=93 v=0
999 Par ch=10 c=1 v=0
1009 Pb ch=10 v=0
1920 On ch=10 n=36 v=101
1920 On ch=10 n=42 v=91
1945 On ch=10 n=36 v=0
1945 On ch=10 n=42 v=0
2160 On ch=10 n=42 v=19
2185 On ch=10 n=42 v=0
2400 On ch=10 n=37 v=113
2400 On ch=10 n=42 v=72
2425 On ch=10 n=37 v=0
2425 On ch=10 n=42 v=0
2640 On ch=10 n=36 v=84
2640 On ch=10 n=42 v=27
2665 On ch=10 n=36 v=0
2665 On ch=10 n=42 v=0
2880 On ch=10 n=36 v=90
2880 On ch=10 n=42 v=83
2905 On ch=10 n=36 v=0
2905 On ch=10 n=42 v=0
3120 On ch=10 n=37 v=107
3120 On ch=10 n=42 v=52
3145 On ch=10 n=37 v=0
3145 On ch=10 n=42 v=0
3360 On ch=10 n=42 v=80
3385 On ch=10 n=42 v=0
3600 On ch=10 n=37 v=101
3600 On ch=10 n=42 v=60
3625 On ch=10 n=37 v=0
3625 On ch=10 n=42 v=0
3840 On ch=10 n=42 v=91
3865 On ch=10 n=42 v=0
4080 On ch=10 n=36 v=88
4080 On ch=10 n=42 v=46
4105 On ch=10 n=36 v=0
4105 On ch=10 n=42 v=0
4320 On ch=10 n=37 v=113
4320 On ch=10 n=42 v=75
4345 On ch=10 n=37 v=0
4345 On ch=10 n=42 v=0
4560 On ch=10 n=36 v=80
4560 On ch=10 n=42 v=60
4585 On ch=10 n=36 v=0
4585 On ch=10 n=42 v=0
4800 On ch=10 n=36 v=90
4800 On ch=10 n=42 v=67
4825 On ch=10 n=36 v=0
4825 On ch=10 n=42 v=0
5040 On ch=10 n=37 v=118
5040 On ch=10 n=42 v=59
5065 On ch=10 n=37 v=0
5065 On ch=10 n=42 v=0
5170 On ch=10 n=42 v=51
5195 On ch=10 n=42 v=0
5280 On ch=10 n=42 v=80
5305 On ch=10 n=42 v=0
5520 On ch=10 n=37 v=125
5520 On ch=10 n=42 v=67
5545 On ch=10 n=37 v=0
5545 On ch=10 n=42 v=0
5760 On ch=10 n=36 v=101
5760 On ch=10 n=42 v=83
5785 On ch=10 n=36 v=0
5785 On ch=10 n=42 v=0
6000 On ch=10 n=42 v=39
6025 On ch=10 n=42 v=0
6240 On ch=10 n=37 v=113
6240 On ch=10 n=42 v=83
6265 On ch=10 n=37 v=0
6265 On ch=10 n=42 v=0
6480 On ch=10 n=36 v=84
6480 On ch=10 n=42 v=48
6505 On ch=10 n=36 v=0
6505 On ch=10 n=42 v=0
6720 On ch=10 n=36 v=90
6720 On ch=10 n=42 v=83
6745 On ch=10 n=36 v=0
6745 On ch=10 n=42 v=0
6960 On ch=10 n=37 v=107
6960 On ch=10 n=42 v=43
6985 On ch=10 n=37 v=0
6985 On ch=10 n=42 v=0
7200 On ch=10 n=42 v=75
7225 On ch=10 n=42 v=0
7440 On ch=10 n=37 v=101
7440 On ch=10 n=42 v=57
7465 On ch=10 n=37 v=0
7465 On ch=10 n=42 v=0
7680 On ch=10 n=42 v=83
7705 On ch=10 n=42 v=0
7920 On ch=10 n=36 v=88
7920 On ch=10 n=42 v=49
7945 On ch=10 n=36 v=0
7945 On ch=10 n=42 v=0
8160 On ch=10 n=37 v=113
8160 On ch=10 n=42 v=80
8185 On ch=10 n=37 v=0
8185 On ch=10 n=42 v=0
8400 On ch=10 n=36 v=80
8400 On ch=10 n=42 v=60
8425 On ch=10 n=36 v=0
8425 On ch=10 n=42 v=0
8640 On ch=10 n=36 v=90
8640 On ch=10 n=42 v=75
8665 On ch=10 n=36 v=0
8665 On ch=10 n=42 v=0
8880 On ch=10 n=37 v=118
8880 On ch=10 n=42 v=26
8905 On ch=10 n=37 v=0
8905 On ch=10 n=42 v=0
9010 On ch=10 n=42 v=46
9035 On ch=10 n=42 v=0
9120 On ch=10 n=42 v=80
9145 On ch=10 n=42 v=0
9360 On ch=10 n=37 v=125
9360 On ch=10 n=46 v=67
9385 On ch=10 n=37 v=0
9385 On ch=10 n=46 v=0
9600 On ch=10 n=36 v=101
9600 On ch=10 n=42 v=91
9625 On ch=10 n=36 v=0
9625 On ch=10 n=42 v=0
9840 On ch=10 n=42 v=19
9865 On ch=10 n=42 v=0
10080 On ch=10 n=37 v=113
10080 On ch=10 n=42 v=72
10105 On ch=10 n=37 v=0
10105 On ch=10 n=42 v=0
10320 On ch=10 n=36 v=84
10320 On ch=10 n=42 v=27
10345 On ch=10 n=36 v=0
10345 On ch=10 n=42 v=0
10560 On ch=10 n=36 v=90
10560 On ch=10 n=42 v=83
10585 On ch=10 n=36 v=0
10585 On ch=10 n=42 v=0
10800 On ch=10 n=37 v=107
10800 On ch=10 n=42 v=52
10825 On ch=10 n=37 v=0
10825 On ch=10 n=42 v=0
11040 On ch=10 n=42 v=80
11065 On ch=10 n=42 v=0
11280 On ch=10 n=37 v=101
11280 On ch=10 n=42 v=60
11305 On ch=10 n=37 v=0
11305 On ch=10 n=42 v=0
11520 On ch=10 n=42 v=91
11545 On ch=10 n=42 v=0
11760 On ch=10 n=36 v=88
11760 On ch=10 n=42 v=46
11785 On ch=10 n=36 v=0
11785 On ch=10 n=42 v=0
12000 On ch=10 n=37 v=113
12000 On ch=10 n=42 v=75
12025 On ch=10 n=37 v=0
12025 On ch=10 n=42 v=0
12240 On ch=10 n=36 v=80
12240 On ch=10 n=42 v=60
12265 On ch=10 n=36 v=0
12265 On ch=10 n=42 v=0
12480 On ch=10 n=36 v=90
12480 On ch=10 n=42 v=67
12505 On ch=10 n=36 v=0
12505 On ch=10 n=42 v=0
12720 On ch=10 n=37 v=118
12720 On ch=10 n=42 v=59
12745 On ch=10 n=37 v=0
12745 On ch=10 n=42 v=0
12850 On ch=10 n=42 v=51
12875 On ch=10 n=42 v=0
12960 On ch=10 n=42 v=80
12985 On ch=10 n=42 v=0
13200 On ch=10 n=37 v=125
13200 On ch=10 n=42 v=67
13225 On ch=10 n=37 v=0
13225 On ch=10 n=42 v=0
13440 On ch=10 n=36 v=101
13440 On ch=10 n=42 v=83
13465 On ch=10 n=36 v=0
13465 On ch=10 n=42 v=0
13680 On ch=10 n=42 v=39
13705 On ch=10 n=42 v=0
13920 On ch=10 n=37 v=113
13920 On ch=10 n=42 v=83
13945 On ch=10 n=37 v=0
13945 On ch=10 n=42 v=0
14160 On ch=10 n=36 v=84
14160 On ch=10 n=42 v=48
14185 On ch=10 n=36 v=0
14185 On ch=10 n=42 v=0
14400 On ch=10 n=36 v=90
14400 On ch=10 n=42 v=83
14425 On ch=10 n=36 v=0
14425 On ch=10 n=42 v=0
14640 On ch=10 n=37 v=107
14640 On ch=10 n=42 v=43
14665 On ch=10 n=37 v=0
14665 On ch=10 n=42 v=0
14880 On ch=10 n=42 v=75
14905 On ch=10 n=42 v=0
15120 On ch=10 n=37 v=101
15120 On ch=10 n=42 v=57
15145 On ch=10 n=37 v=0
15145 On ch=10 n=42 v=0
15360 On ch=10 n=42 v=83
15385 On ch=10 n=42 v=0
15600 On ch=10 n=36 v=88
15600 On ch=10 n=42 v=49
15625 On ch=10 n=36 v=0
15625 On ch=10 n=42 v=0
15840 On ch=10 n=37 v=113
15840 On ch=10 n=42 v=80
15865 On ch=10 n=37 v=0
15865 On ch=10 n=42 v=0
16080 On ch=10 n=36 v=80
16080 On ch=10 n=42 v=60
16105 On ch=10 n=36 v=0
16105 On ch=10 n=42 v=0
16320 On ch=10 n=36 v=90
16320 On ch=10 n=42 v=75
16345 On ch=10 n=36 v=0
16345 On ch=10 n=42 v=0
16560 On ch=10 n=37 v=118
16560 On ch=10 n=42 v=26
16585 On ch=10 n=37 v=0
16585 On ch=10 n=42 v=0
16690 On ch=10 n=42 v=46
16715 On ch=10 n=42 v=0
16800 On ch=10 n=42 v=80
16825 On ch=10 n=42 v=0
17040 On ch=10 n=37 v=125
17040 On ch=10 n=46 v=67
17065 On ch=10 n=37 v=0
17065 On ch=10 n=46 v=0
17280 On ch=10 n=36 v=101
17280 On ch=10 n=42 v=91
17305 On ch=10 n=36 v=0
17305 On ch=10 n=42 v=0
17520 On ch=10 n=42 v=19
17545 On ch=10 n=42 v=0
17760 On ch=10 n=37 v=113
17760 On ch=10 n=42 v=72
17760 On ch=10 n=69 v=84
17785 On ch=10 n=37 v=0
17785 On ch=10 n=42 v=0
17785 On ch=10 n=69 v=0
18000 On ch=10 n=36 v=84
18000 On ch=10 n=42 v=27
18000 On ch=10 n=69 v=75
18025 On ch=10 n=36 v=0
18025 On ch=10 n=42 v=0
18025 On ch=10 n=69 v=0
18240 On ch=10 n=36 v=90
18240 On ch=10 n=42 v=83
18265 On ch=10 n=36 v=0
18265 On ch=10 n=42 v=0
18480 On ch=10 n=37 v=107
18480 On ch=10 n=42 v=52
18505 On ch=10 n=37 v=0
18505 On ch=10 n=42 v=0
18720 On ch=10 n=42 v=80
18720 On ch=10 n=69 v=75
18745 On ch=10 n=42 v=0
18745 On ch=10 n=69 v=0
18960 On ch=10 n=37 v=101
18960 On ch=10 n=42 v=60
18960 On ch=10 n=69 v=77
18985 On ch=10 n=37 v=0
18985 On ch=10 n=42 v=0
18985 On ch=10 n=69 v=0
19200 On ch=10 n=42 v=91
19225 On ch=10 n=42 v=0
19440 On ch=10 n=36 v=88
19440 On ch=10 n=42 v=46
19465 On ch=10 n=36 v=0
19465 On ch=10 n=42 v=0
19680 On ch=10 n=37 v=113
19680 On ch=10 n=42 v=75
19680 On ch=10 n=69 v=84
19705 On ch=10 n=37 v=0
19705 On ch=10 n=42 v=0
19705 On ch=10 n=69 v=0
19920 On ch=10 n=36 v=80
19920 On ch=10 n=42 v=60
19920 On ch=10 n=69 v=75
19945 On ch=10 n=36 v=0
19945 On ch=10 n=42 v=0
19945 On ch=10 n=69 v=0
20160 On ch=10 n=36 v=90
20160 On ch=10 n=42 v=67
20185 On ch=10 n=36 v=0
20185 On ch=10 n=42 v=0
20400 On ch=10 n=37 v=118
20400 On ch=10 n=42 v=59
20425 On ch=10 n=37 v=0
20425 On ch=10 n=42 v=0
20530 On ch=10 n=42 v=51
20555 On ch=10 n=42 v=0
20640 On ch=10 n=42 v=80
20640 On ch=10 n=69 v=75
20665 On ch=10 n=42 v=0
20665 On ch=10 n=69 v=0
20880 On ch=10 n=37 v=125
20880 On ch=10 n=42 v=67
20880 On ch=10 n=69 v=77
20905 On ch=10 n=37 v=0
20905 On ch=10 n=42 v=0
20905 On ch=10 n=69 v=0
21120 On ch=10 n=36 v=101
21120 On ch=10 n=42 v=83
21145 On ch=10 n=36 v=0
21145 On ch=10 n=42 v=0
21360 On ch=10 n=42 v=39
21385 On ch=10 n=42 v=0
21600 On ch=10 n=37 v=113
21600 On ch=10 n=42 v=83
21600 On ch=10 n=69 v=84
21625 On ch=10 n=37 v=0
21625 On ch=10 n=42 v=0
21625 On ch=10 n=69 v=0
21840 On ch=10 n=36 v=84
21840 On ch=10 n=42 v=48
21840 On ch=10 n=69 v=75
21865 On ch=10 n=36 v=0
21865 On ch=10 n=42 v=0
21865 On ch=10 n=69 v=0
22080 On ch=10 n=36 v=90
22080 On ch=10 n=42 v=83
22105 On ch=10 n=36 v=0
22105 On ch=10 n=42 v=0
22320 On ch=10 n=37 v=107
22320 On ch=10 n=42 v=43
22345 On ch=10 n=37 v=0
22345 On ch=10 n=42 v=0
22560 On ch=10 n=42 v=75
22560 On ch=10 n=69 v=75
22585 On ch=10 n=42 v=0
22585 On ch=10 n=69 v=0
22800 On ch=10 n=37 v=101
22800 On ch=10 n=42 v=57
22800 On ch=10 n=69 v=77
22825 On ch=10 n=37 v=0
22825 On ch=10 n=42 v=0
22825 On ch=10 n=69 v=0
23040 On ch=10 n=42 v=83
23065 On ch=10 n=42 v=0
23280 On ch=10 n=36 v=88
23280 On ch=10 n=42 v=49
23305 On ch=10 n=36 v=0
23305 On ch=10 n=42 v=0
23520 On ch=10 n=37 v=113
23520 On ch=10 n=42 v=80
23520 On ch=10 n=69 v=84
23545 On ch=10 n=37 v=0
23545 On ch=10 n=42 v=0
23545 On ch=10 n=69 v=0
23760 On ch=10 n=36 v=80
23760 On ch=10 n=42 v=60
23760 On ch=10 n=69 v=75
23785 On ch=10 n=36 v=0
23785 On ch=10 n=42 v=0
23785 On ch=10 n=69 v=0
24000 On ch=10 n=36 v=90
24000 On ch=10 n=42 v=75
24025 On ch=10 n=36 v=0
24025 On ch=10 n=42 v=0
24240 On ch=10 n=37 v=118
24240 On ch=10 n=42 v=26
24265 On ch=10 n=37 v=0
24265 On ch=10 n=42 v=0
24370 On ch=10 n=42 v=46
24395 On ch=10 n=42 v=0
24480 On ch=10 n=42 v=80
24480 On ch=10 n=69 v=75
24505 On ch=10 n=42 v=0
24505 On ch=10 n=69 v=0
24720 On ch=10 n=37 v=125
24720 On ch=10 n=46 v=67
24720 On ch=10 n=69 v=77
24745 On ch=10 n=37 v=0
24745 On ch=10 n=46 v=0
24745 On ch=10 n=69 v=0
24960 On ch=10 n=36 v=101
24960 On ch=10 n=42 v=91
24985 On ch=10 n=36 v=0
24985 On ch=10 n=42 v=0
25200 On ch=10 n=42 v=19
25225 On ch=10 n=42 v=0
25440 On ch=10 n=37 v=113
25440 On ch=10 n=42 v=72
25440 On ch=10 n=69 v=84
25465 On ch=10 n=37 v=0
25465 On ch=10 n=42 v=0
25465 On ch=10 n=69 v=0
25680 On ch=10 n=36 v=84
25680 On ch=10 n=42 v=27
25680 On ch=10 n=69 v=75
25705 On ch=10 n=36 v=0
25705 On ch=10 n=42 v=0
25705 On ch=10 n=69 v=0
25920 On ch=10 n=36 v=90
25920 On ch=10 n=42 v=83
25945 On ch=10 n=36 v=0
25945 On ch=10 n=42 v=0
26160 On ch=10 n=37 v=107
26160 On ch=10 n=42 v=52
26185 On ch=10 n=37 v=0
26185 On ch=10 n=42 v=0
26400 On ch=10 n=42 v=80
26400 On ch=10 n=69 v=75
26425 On ch=10 n=42 v=0
26425 On ch=10 n=69 v=0
26640 On ch=10 n=37 v=101
26640 On ch=10 n=42 v=60
26640 On ch=10 n=69 v=77
26665 On ch=10 n=37 v=0
26665 On ch=10 n=42 v=0
26665 On ch=10 n=69 v=0
26880 On ch=10 n=42 v=91
26905 On ch=10 n=42 v=0
27120 On ch=10 n=36 v=88
27120 On ch=10 n=42 v=46
27145 On ch=10 n=36 v=0
27145 On ch=10 n=42 v=0
27360 On ch=10 n=37 v=113
27360 On ch=10 n=42 v=75
27360 On ch=10 n=69 v=84
27385 On ch=10 n=37 v=0
27385 On ch=10 n=42 v=0
27385 On ch=10 n=69 v=0
27600 On ch=10 n=36 v=80
27600 On ch=10 n=42 v=60
27600 On ch=10 n=69 v=75
27625 On ch=10 n=36 v=0
27625 On ch=10 n=42 v=0
27625 On ch=10 n=69 v=0
27840 On ch=10 n=36 v=90
27840 On ch=10 n=42 v=67
27865 On ch=10 n=36 v=0
27865 On ch=10 n=42 v=0
28080 On ch=10 n=37 v=118
28080 On ch=10 n=42 v=59
28105 On ch=10 n=37 v=0
28105 On ch=10 n=42 v=0
28210 On ch=10 n=42 v=51
28235 On ch=10 n=42 v=0
28320 On ch=10 n=42 v=80
28320 On ch=10 n=69 v=75
28345 On ch=10 n=42 v=0
28345 On ch=10 n=69 v=0
28560 On ch=10 n=37 v=125
28560 On ch=10 n=42 v=67
28560 On ch=10 n=69 v=77
28585 On ch=10 n=37 v=0
28585 On ch=10 n=42 v=0
28585 On ch=10 n=69 v=0
28800 On ch=10 n=36 v=101
28800 On ch=10 n=42 v=83
28825 On ch=10 n=36 v=0
28825 On ch=10 n=42 v=0
29040 On ch=10 n=42 v=39
29065 On ch=10 n=42 v=0
29280 On ch=10 n=37 v=113
29280 On ch=10 n=42 v=83
29280 On ch=10 n=69 v=84
29305 On ch=10 n=37 v=0
29305 On ch=10 n=42 v=0
29305 On ch=10 n=69 v=0
29520 On ch=10 n=36 v=84
29520 On ch=10 n=42 v=48
29520 On ch=10 n=69 v=75
29545 On ch=10 n=36 v=0
29545 On ch=10 n=42 v=0
29545 On ch=10 n=69 v=0
29760 On ch=10 n=36 v=90
29760 On ch=10 n=42 v=83
29785 On ch=10 n=36 v=0
29785 On ch=10 n=42 v=0
30000 On ch=10 n=37 v=107
30000 On ch=10 n=42 v=43
30025 On ch=10 n=37 v=0
30025 On ch=10 n=42 v=0
30240 On ch=10 n=42 v=75
30240 On ch=10 n=69 v=75
30265 On ch=10 n=42 v=0
30265 On ch=10 n=69 v=0
30480 On ch=10 n=37 v=101
30480 On ch=10 n=42 v=57
30480 On ch=10 n=69 v=77
30505 On ch=10 n=37 v=0
30505 On ch=10 n=42 v=0
30505 On ch=10 n=69 v=0
30720 On ch=10 n=42 v=83
30745 On ch=10 n=42 v=0
30960 On ch=10 n=36 v=88
30960 On ch=10 n=42 v=49
30985 On ch=10 n=36 v=0
30985 On ch=10 n=42 v=0
31200 On ch=10 n=37 v=113
31200 On ch=10 n=42 v=80
31200 On ch=10 n=69 v=84
31225 On ch=10 n=37 v=0
31225 On ch=10 n=42 v=0
31225 On ch=10 n=69 v=0
31440 On ch=10 n=36 v=80
31440 On ch=10 n=42 v=60
31440 On ch=10 n=69 v=75
31465 On ch=10 n=36 v=0
31465 On ch=10 n=42 v=0
31465 On ch=10 n=69 v=0
31680 On ch=10 n=36 v=90
31680 On ch=10 n=42 v=75
31705 On ch=10 n=36 v=0
31705 On ch=10 n=42 v=0
31920 On ch=10 n=37 v=118
31920 On ch=10 n=42 v=26
31945 On ch=10 n=37 v=0
31945 On ch=10 n=42 v=0
32050 On ch=10 n=42 v=46
32075 On ch=10 n=42 v=0
32160 On ch=10 n=42 v=80
32160 On ch=10 n=69 v=75
32185 On ch=10 n=42 v=0
32185 On ch=10 n=69 v=0
32400 On ch=10 n=37 v=125
32400 On ch=10 n=46 v=67
32400 On ch=10 n=69 v=77
32425 On ch=10 n=37 v=0
32425 On ch=10 n=46 v=0
32425 On ch=10 n=69 v=0
32640 On ch=10 n=36 v=101
32640 On ch=10 n=42 v=91
32665 On ch=10 n=36 v=0
32665 On ch=10 n=42 v=0
32880 On ch=10 n=42 v=19
32905 On ch=10 n=42 v=0
33120 On ch=10 n=37 v=113
33120 On ch=10 n=42 v=72
33120 On ch=10 n=69 v=84
33120 On ch=10 n=75 v=99
33145 On ch=10 n=37 v=0
33145 On ch=10 n=42 v=0
33145 On ch=10 n=69 v=0
33145 On ch=10 n=75 v=0
33360 On ch=10 n=36 v=84
33360 On ch=10 n=42 v=27
33360 On ch=10 n=69 v=75
33385 On ch=10 n=36 v=0
33385 On ch=10 n=42 v=0
33385 On ch=10 n=69 v=0
33600 On ch=10 n=36 v=90
33600 On ch=10 n=42 v=83
33625 On ch=10 n=36 v=0
33625 On ch=10 n=42 v=0
33840 On ch=10 n=37 v=107
33840 On ch=10 n=42 v=52
33840 On ch=10 n=75 v=93
33865 On ch=10 n=37 v=0
33865 On ch=10 n=42 v=0
33865 On ch=10 n=75 v=0
34080 On ch=10 n=42 v=80
34080 On ch=10 n=69 v=75
34105 On ch=10 n=42 v=0
34105 On ch=10 n=69 v=0
34320 On ch=10 n=37 v=101
34320 On ch=10 n=42 v=60
34320 On ch=10 n=69 v=77
34320 On ch=10 n=75 v=87
34345 On ch=10 n=37 v=0
34345 On ch=10 n=42 v=0
34345 On ch=10 n=69 v=0
34345 On ch=10 n=75 v=0
34560 On ch=10 n=42 v=91
34585 On ch=10 n=42 v=0
34800 On ch=10 n=36 v=88
34800 On ch=10 n=42 v=46
34825 On ch=10 n=36 v=0
34825 On ch=10 n=42 v=0
35040 On ch=10 n=37 v=113
35040 On ch=10 n=42 v=75
35040 On ch=10 n=69 v=84
35040 On ch=10 n=75 v=99
35065 On ch=10 n=37 v=0
35065 On ch=10 n=42 v=0
35065 On ch=10 n=69 v=0
35065 On ch=10 n=75 v=0
35280 On ch=10 n=36 v=80
35280 On ch=10 n=42 v=60
35280 On ch=10 n=69 v=75
35305 On ch=10 n=36 v=0
35305 On ch=10 n=42 v=0
35305 On ch=10 n=69 v=0
35520 On ch=10 n=36 v=90
35520 On ch=10 n=42 v=67
35545 On ch=10 n=36 v=0
35545 On ch=10 n=42 v=0
35760 On ch=10 n=37 v=118
35760 On ch=10 n=42 v=59
35760 On ch=10 n=75 v=104
35785 On ch=10 n=37 v=0
35785 On ch=10 n=42 v=0
35785 On ch=10 n=75 v=0
35890 On ch=10 n=42 v=51
35915 On ch=10 n=42 v=0
36000 On ch=10 n=42 v=80
36000 On ch=10 n=69 v=75
36025 On ch=10 n=42 v=0
36025 On ch=10 n=69 v=0
36240 On ch=10 n=37 v=125
36240 On ch=10 n=42 v=67
36240 On ch=10 n=69 v=77
36240 On ch=10 n=75 v=111
36265 On ch=10 n=37 v=0
36265 On ch=10 n=42 v=0
36265 On ch=10 n=69 v=0
36265 On ch=10 n=75 v=0
36480 On ch=10 n=36 v=101
36480 On ch=10 n=42 v=83
36505 On ch=10 n=36 v=0
36505 On ch=10 n=42 v=0
36720 On ch=10 n=42 v=39
36745 On ch=10 n=42 v=0
36960 On ch=10 n=37 v=113
36960 On ch=10 n=42 v=83
36960 On ch=10 n=69 v=84
36960 On ch=10 n=75 v=99
36985 On ch=10 n=37 v=0
36985 On ch=10 n=42 v=0
36985 On ch=10 n=69 v=0
36985 On ch=10 n=75 v=0
37200 On ch=10 n=36 v=84
37200 On ch=10 n=42 v=48
37200 On ch=10 n=69 v=75
37225 On ch=10 n=36 v=0
37225 On ch=10 n=42 v=0
37225 On ch=10 n=69 v=0
37440 On ch=10 n=36 v=90
37440 On ch=10 n=42 v=83
37465 On ch=10 n=36 v=0
37465 On ch=10 n=42 v=0
37680 On ch=10 n=37 v=107
37680 On ch=10 n=42 v=43
37680 On ch=10 n=75 v=93
37705 On ch=10 n=37 v=0
37705 On ch=10 n=42 v=0
37705 On ch=10 n=75 v=0
37920 On ch=10 n=42 v=75
37920 On ch=10 n=69 v=75
37945 On ch=10 n=42 v=0
37945 On ch=10 n=69 v=0
38160 On ch=10 n=37 v=101
38160 On ch=10 n=42 v=57
38160 On ch=10 n=69 v=77
38160 On ch=10 n=75 v=87
38185 On ch=10 n=37 v=0
38185 On ch=10 n=42 v=0
38185 On ch=10 n=69 v=0
38185 On ch=10 n=75 v=0
38400 On ch=10 n=42 v=83
38425 On ch=10 n=42 v=0
38640 On ch=10 n=36 v=88
38640 On ch=10 n=42 v=49
38665 On ch=10 n=36 v=0
38665 On ch=10 n=42 v=0
38880 On ch=10 n=37 v=113
38880 On ch=10 n=42 v=80
38880 On ch=10 n=69 v=84
38880 On ch=10 n=75 v=99
38905 On ch=10 n=37 v=0
38905 On ch=10 n=42 v=0
38905 On ch=10 n=69 v=0
38905 On ch=10 n=75 v=0
39120 On ch=10 n=36 v=80
39120 On ch=10 n=42 v=60
39120 On ch=10 n=69 v=75
39145 On ch=10 n=36 v=0
39145 On ch=10 n=42 v=0
39145 On ch=10 n=69 v=0
39360 On ch=10 n=36 v=90
39360 On ch=10 n=42 v=75
39385 On ch=10 n=36 v=0
39385 On ch=10 n=42 v=0
39600 On ch=10 n=37 v=118
39600 On ch=10 n=42 v=26
39600 On ch=10 n=75 v=104
39625 On ch=10 n=37 v=0
39625 On ch=10 n=42 v=0
39625 On ch=10 n=75 v=0
39730 On ch=10 n=42 v=46
39755 On ch=10 n=42 v=0
39840 On ch=10 n=42 v=80
39840 On ch=10 n=69 v=75
39865 On ch=10 n=42 v=0
39865 On ch=10 n=69 v=0
40080 On ch=10 n=37 v=125
40080 On ch=10 n=46 v=67
40080 On ch=10 n=69 v=77
40080 On ch=10 n=75 v=111
40105 On ch=10 n=37 v=0
40105 On ch=10 n=46 v=0
40105 On ch=10 n=69 v=0
40105 On ch=10 n=75 v=0
40320 On ch=10 n=36 v=101
40320 On ch=10 n=42 v=91
40345 On ch=10 n=36 v=0
40345 On ch=10 n=42 v=0
40560 On ch=10 n=42 v=19
40585 On ch=10 n=42 v=0
40800 On ch=10 n=37 v=113
40800 On ch=10 n=42 v=72
40800 On ch=10 n=69 v=84
40800 On ch=10 n=75 v=99
40825 On ch=10 n=37 v=0
40825 On ch=10 n=42 v=0
40825 On ch=10 n=69 v=0
40825 On ch=10 n=75 v=0
41040 On ch=10 n=36 v=84
41040 On ch=10 n=42 v=27
41040 On ch=10 n=69 v=75
41065 On ch=10 n=36 v=0
41065 On ch=10 n=42 v=0
41065 On ch=10 n=69 v=0
41280 On ch=10 n=36 v=90
41280 On ch=10 n=42 v=83
41305 On ch=10 n=36 v=0
41305 On ch=10 n=42 v=0
41520 On ch=10 n=37 v=107
41520 On ch=10 n=42 v=52
41520 On ch=10 n=75 v=93
41545 On ch=10 n=37 v=0
41545 On ch=10 n=42 v=0
41545 On ch=10 n=75 v=0
41760 On ch=10 n=42 v=80
41760 On ch=10 n=69 v=75
41785 On ch=10 n=42 v=0
41785 On ch=10 n=69 v=0
42000 On ch=10 n=37 v=101
42000 On ch=10 n=42 v=60
42000 On ch=10 n=69 v=77
42000 On ch=10 n=75 v=87
42025 On ch=10 n=37 v=0
42025 On ch=10 n=42 v=0
42025 On ch=10 n=69 v=0
42025 On ch=10 n=75 v=0
42240 On ch=10 n=42 v=91
42265 On ch=10 n=42 v=0
42480 On ch=10 n=36 v=88
42480 On ch=10 n=42 v=46
42505 On ch=10 n=36 v=0
42505 On ch=10 n=42 v=0
42720 On ch=10 n=37 v=113
42720 On ch=10 n=42 v=75
42720 On ch=10 n=69 v=84
42720 On ch=10 n=75 v=99
42745 On ch=10 n=37 v=0
42745 On ch=10 n=42 v=0
42745 On ch=10 n=69 v=0
42745 On ch=10 n=75 v=0
42960 On ch=10 n=36 v=80
42960 On ch=10 n=42 v=60
42960 On ch=10 n=69 v=75
42985 On ch=10 n=36 v=0
42985 On ch=10 n=42 v=0
42985 On ch=10 n=69 v=0
43200 On ch=10 n=36 v=90
43200 On ch=10 n=42 v=67
43225 On ch=10 n=36 v=0
43225 On ch=10 n=42 v=0
43440 On ch=10 n=37 v=118
43440 On ch=10 n=42 v=59
43440 On ch=10 n=75 v=104
43465 On ch=10 n=37 v=0
43465 On ch=10 n=42 v=0
43465 On ch=10 n=75 v=0
43570 On ch=10 n=42 v=51
43595 On ch=10 n=42 v=0
43680 On ch=10 n=42 v=80
43680 On ch=10 n=69 v=75
43705 On ch=10 n=42 v=0
43705 On ch=10 n=69 v=0
43920 On ch=10 n=37 v=125
43920 On ch=10 n=42 v=67
43920 On ch=10 n=69 v=77
43920 On ch=10 n=75 v=111
43945 On ch=10 n=37 v=0
43945 On ch=10 n=42 v=0
43945 On ch=10 n=69 v=0
43945 On ch=10 n=75 v=0
44160 On ch=10 n=36 v=101
44160 On ch=10 n=42 v=83
44185 On ch=10 n=36 v=0
44185 On ch=10 n=42 v=0
44400 On ch=10 n=42 v=39
44425 On ch=10 n=42 v=0
44640 On ch=10 n=37 v=113
44640 On ch=10 n=42 v=83
44640 On ch=10 n=69 v=84
44640 On ch=10 n=75 v=99
44665 On ch=10 n=37 v=0
44665 On ch=10 n=42 v=0
44665 On ch=10 n=69 v=0
44665 On ch=10 n=75 v=0
44880 On ch=10 n=36 v=84
44880 On ch=10 n=42 v=48
44880 On ch=10 n=69 v=75
44905 On ch=10 n=36 v=0
44905 On ch=10 n=42 v=0
44905 On ch=10 n=69 v=0
45120 On ch=10 n=36 v=90
45120 On ch=10 n=42 v=83
45145 On ch=10 n=36 v=0
45145 On ch=10 n=42 v=0
45360 On ch=10 n=37 v=107
45360 On ch=10 n=42 v=43
45360 On ch=10 n=75 v=93
45385 On ch=10 n=37 v=0
45385 On ch=10 n=42 v=0
45385 On ch=10 n=75 v=0
45600 On ch=10 n=42 v=75
45600 On ch=10 n=69 v=75
45625 On ch=10 n=42 v=0
45625 On ch=10 n=69 v=0
45840 On ch=10 n=37 v=101
45840 On ch=10 n=42 v=57
45840 On ch=10 n=69 v=77
45840 On ch=10 n=75 v=87
45865 On ch=10 n=37 v=0
45865 On ch=10 n=42 v=0
45865 On ch=10 n=69 v=0
45865 On ch=10 n=75 v=0
46080 On ch=10 n=42 v=83
46105 On ch=10 n=42 v=0
46320 On ch=10 n=36 v=88
46320 On ch=10 n=42 v=49
46345 On ch=10 n=36 v=0
46345 On ch=10 n=42 v=0
46560 On ch=10 n=37 v=113
46560 On ch=10 n=42 v=80
46560 On ch=10 n=69 v=84
46560 On ch=10 n=75 v=99
46585 On ch=10 n=37 v=0
46585 On ch=10 n=42 v=0
46585 On ch=10 n=69 v=0
46585 On ch=10 n=75 v=0
46800 On ch=10 n=36 v=80
46800 On ch=10 n=42 v=60
46800 On ch=10 n=69 v=75
46825 On ch=10 n=36 v=0
46825 On ch=10 n=42 v=0
46825 On ch=10 n=69 v=0
47040 On ch=10 n=36 v=90
47040 On ch=10 n=42 v=75
47065 On ch=10 n=36 v=0
47065 On ch=10 n=42 v=0
47280 On ch=10 n=37 v=118
47280 On ch=10 n=42 v=26
47280 On ch=10 n=75 v=104
47305 On ch=10 n=37 v=0
47305 On ch=10 n=42 v=0
47305 On ch=10 n=75 v=0
47410 On ch=10 n=42 v=46
47435 On ch=10 n=42 v=0
47520 On ch=10 n=42 v=80
47520 On ch=10 n=69 v=75
47545 On ch=10 n=42 v=0
47545 On ch=10 n=69 v=0
47760 On ch=10 n=37 v=125
47760 On ch=10 n=46 v=67
47760 On ch=10 n=69 v=77
47760 On ch=10 n=75 v=111
47785 On ch=10 n=37 v=0
47785 On ch=10 n=46 v=0
47785 On ch=10 n=69 v=0
47785 On ch=10 n=75 v=0
48000 On ch=10 n=36 v=101
48000 On ch=10 n=42 v=91
48025 On ch=10 n=36 v=0
48025 On ch=10 n=42 v=0
48240 On ch=10 n=42 v=19
48240 On ch=10 n=62 v=113
48265 On ch=10 n=42 v=0
48265 On ch=10 n=62 v=0
48480 On ch=10 n=37 v=113
48480 On ch=10 n=42 v=72
48480 On ch=10 n=69 v=84
48480 On ch=10 n=75 v=99
48505 On ch=10 n=37 v=0
48505 On ch=10 n=42 v=0
48505 On ch=10 n=69 v=0
48505 On ch=10 n=75 v=0
48720 On ch=10 n=36 v=84
48720 On ch=10 n=42 v=27
48720 On ch=10 n=62 v=109
48720 On ch=10 n=69 v=75
48745 On ch=10 n=36 v=0
48745 On ch=10 n=42 v=0
48745 On ch=10 n=62 v=0
48745 On ch=10 n=69 v=0
48960 On ch=10 n=36 v=90
48960 On ch=10 n=42 v=83
48985 On ch=10 n=36 v=0
48985 On ch=10 n=42 v=0
49200 On ch=10 n=37 v=107
49200 On ch=10 n=42 v=52
49200 On ch=10 n=63 v=109
49200 On ch=10 n=75 v=93
49225 On ch=10 n=37 v=0
49225 On ch=10 n=42 v=0
49225 On ch=10 n=63 v=0
49225 On ch=10 n=75 v=0
49440 On ch=10 n=42 v=80
49440 On ch=10 n=64 v=122
49440 On ch=10 n=69 v=75
49465 On ch=10 n=42 v=0
49465 On ch=10 n=64 v=0
49465 On ch=10 n=69 v=0
49680 On ch=10 n=37 v=101
49680 On ch=10 n=42 v=60
49680 On ch=10 n=69 v=77
49680 On ch=10 n=75 v=87
49705 On ch=10 n=37 v=0
49705 On ch=10 n=42 v=0
49705 On ch=10 n=69 v=0
49705 On ch=10 n=75 v=0
49920 On ch=10 n=42 v=91
49945 On ch=10 n=42 v=0
50160 On ch=10 n=36 v=88
50160 On ch=10 n=42 v=46
50160 On ch=10 n=62 v=109
50185 On ch=10 n=36 v=0
50185 On ch=10 n=42 v=0
50185 On ch=10 n=62 v=0
50400 On ch=10 n=37 v=113
50400 On ch=10 n=42 v=75
50400 On ch=10 n=69 v=84
50400 On ch=10 n=75 v=99
50425 On ch=10 n=37 v=0
50425 On ch=10 n=42 v=0
50425 On ch=10 n=69 v=0
50425 On ch=10 n=75 v=0
50640 On ch=10 n=36 v=80
50640 On ch=10 n=42 v=60
50640 On ch=10 n=62 v=113
50640 On ch=10 n=69 v=75
50665 On ch=10 n=36 v=0
50665 On ch=10 n=42 v=0
50665 On ch=10 n=62 v=0
50665 On ch=10 n=69 v=0
50880 On ch=10 n=36 v=90
50880 On ch=10 n=42 v=67
50905 On ch=10 n=36 v=0
50905 On ch=10 n=42 v=0
51120 On ch=10 n=37 v=118
51120 On ch=10 n=42 v=59
51120 On ch=10 n=63 v=113
51120 On ch=10 n=75 v=104
51145 On ch=10 n=37 v=0
51145 On ch=10 n=42 v=0
51145 On ch=10 n=63 v=0
51145 On ch=10 n=75 v=0
51250 On ch=10 n=42 v=51
51275 On ch=10 n=42 v=0
51360 On ch=10 n=42 v=80
51360 On ch=10 n=64 v=122
51360 On ch=10 n=69 v=75
51385 On ch=10 n=42 v=0
51385 On ch=10 n=64 v=0
51385 On ch=10 n=69 v=0
51600 On ch=10 n=37 v=125
51600 On ch=10 n=42 v=67
51600 On ch=10 n=62 v=118
51600 On ch=10 n=69 v=77
51600 On ch=10 n=75 v=111
51625 On ch=10 n=37 v=0
51625 On ch=10 n=42 v=0
51625 On ch=10 n=62 v=0
51625 On ch=10 n=69 v=0
51625 On ch=10 n=75 v=0
51840 On ch=10 n=36 v=101
51840 On ch=10 n=42 v=83
51865 On ch=10 n=36 v=0
51865 On ch=10 n=42 v=0
52080 On ch=10 n=42 v=39
52080 On ch=10 n=62 v=113
52105 On ch=10 n=42 v=0
52105 On ch=10 n=62 v=0
52320 On ch=10 n=37 v=113
52320 On ch=10 n=42 v=83
52320 On ch=10 n=69 v=84
52320 On ch=10 n=75 v=99
52345 On ch=10 n=37 v=0
52345 On ch=10 n=42 v=0
52345 On ch=10 n=69 v=0
52345 On ch=10 n=75 v=0
52560 On ch=10 n=36 v=84
52560 On ch=10 n=42 v=48
52560 On ch=10 n=62 v=109
52560 On ch=10 n=69 v=75
52585 On ch=10 n=36 v=0
52585 On ch=10 n=42 v=0
52585 On ch=10 n=62 v=0
52585 On ch=10 n=69 v=0
52800 On ch=10 n=36 v=90
52800 On ch=10 n=42 v=83
52825 On ch=10 n=36 v=0
52825 On ch=10 n=42 v=0
53040 On ch=10 n=37 v=107
53040 On ch=10 n=42 v=43
53040 On ch=10 n=63 v=109
53040 On ch=10 n=75 v=93
53065 On ch=10 n=37 v=0
53065 On ch=10 n=42 v=0
53065 On ch=10 n=63 v=0
53065 On ch=10 n=75 v=0
53280 On ch=10 n=42 v=75
53280 On ch=10 n=64 v=122
53280 On ch=10 n=69 v=75
53305 On ch=10 n=42 v=0
53305 On ch=10 n=64 v=0
53305 On ch=10 n=69 v=0
53520 On ch=10 n=36 v=85
53520 On ch=10 n=37 v=101
53520 On ch=10 n=42 v=57
53520 On ch=10 n=69 v=77
53520 On ch=10 n=75 v=87
53545 On ch=10 n=36 v=0
53545 On ch=10 n=37 v=0
53545 On ch=10 n=42 v=0
53545 On ch=10 n=69 v=0
53545 On ch=10 n=75 v=0
53760 On ch=10 n=42 v=83
53785 On ch=10 n=42 v=0
54000 On ch=10 n=36 v=88
54000 On ch=10 n=42 v=49
54000 On ch=10 n=62 v=109
54025 On ch=10 n=36 v=0
54025 On ch=10 n=42 v=0
54025 On ch=10 n=62 v=0
54240 On ch=10 n=37 v=113
54240 On ch=10 n=42 v=80
54240 On ch=10 n=69 v=84
54240 On ch=10 n=75 v=99
54265 On ch=10 n=37 v=0
54265 On ch=10 n=42 v=0
54265 On ch=10 n=69 v=0
54265 On ch=10 n=75 v=0
54480 On ch=10 n=36 v=80
54480 On ch=10 n=42 v=60
54480 On ch=10 n=62 v=113
54480 On ch=10 n=69 v=75
54505 On ch=10 n=36 v=0
54505 On ch=10 n=42 v=0
54505 On ch=10 n=62 v=0
54505 On ch=10 n=69 v=0
54720 On ch=10 n=36 v=90
54720 On ch=10 n=42 v=75
54745 On ch=10 n=36 v=0
54745 On ch=10 n=42 v=0
54960 On ch=10 n=37 v=118
54960 On ch=10 n=42 v=26
54960 On ch=10 n=63 v=113
54960 On ch=10 n=75 v=104
54985 On ch=10 n=37 v=0
54985 On ch=10 n=42 v=0
54985 On ch=10 n=63 v=0
54985 On ch=10 n=75 v=0
55090 On ch=10 n=42 v=46
55115 On ch=10 n=42 v=0
55200 On ch=10 n=42 v=80
55200 On ch=10 n=64 v=122
55200 On ch=10 n=69 v=75
55225 On ch=10 n=42 v=0
55225 On ch=10 n=64 v=0
55225 On ch=10 n=69 v=0
55440 On ch=10 n=37 v=125
55440 On ch=10 n=46 v=67
55440 On ch=10 n=62 v=118
55440 On ch=10 n=69 v=77
55440 On ch=10 n=75 v=111
55465 On ch=10 n=37 v=0
55465 On ch=10 n=46 v=0
55465 On ch=10 n=62 v=0
55465 On ch=10 n=69 v=0
55465 On ch=10 n=75 v=0
55680 On ch=10 n=36 v=101
55680 On ch=10 n=42 v=91
55705 On ch=10 n=36 v=0
55705 On ch=10 n=42 v=0
55920 On ch=10 n=42 v=19
55920 On ch=10 n=62 v=113
55945 On ch=10 n=42 v=0
55945 On ch=10 n=62 v=0
56160 On ch=10 n=37 v=113
56160 On ch=10 n=42 v=72
56160 On ch=10 n=69 v=84
56160 On ch=10 n=75 v=99
56185 On ch=10 n=37 v=0
56185 On ch=10 n=42 v=0
56185 On ch=10 n=69 v=0
56185 On ch=10 n=75 v=0
56400 On ch=10 n=36 v=84
56400 On ch=10 n=42 v=27
56400 On ch=10 n=62 v=109
56400 On ch=10 n=69 v=75
56425 On ch=10 n=36 v=0
56425 On ch=10 n=42 v=0
56425 On ch=10 n=62 v=0
56425 On ch=10 n=69 v=0
56640 On ch=10 n=36 v=90
56640 On ch=10 n=42 v=83
56665 On ch=10 n=36 v=0
56665 On ch=10 n=42 v=0
56880 On ch=10 n=37 v=107
56880 On ch=10 n=42 v=52
56880 On ch=10 n=63 v=109
56880 On ch=10 n=75 v=93
56905 On ch=10 n=37 v=0
56905 On ch=10 n=42 v=0
56905 On ch=10 n=63 v=0
56905 On ch=10 n=75 v=0
57120 On ch=10 n=42 v=80
57120 On ch=10 n=64 v=122
57120 On ch=10 n=69 v=75
57145 On ch=10 n=42 v=0
57145 On ch=10 n=64 v=0
57145 On ch=10 n=69 v=0
57360 On ch=10 n=37 v=101
57360 On ch=10 n=42 v=60
57360 On ch=10 n=69 v=77
57360 On ch=10 n=75 v=87
57385 On ch=10 n=37 v=0
57385 On ch=10 n=42 v=0
57385 On ch=10 n=69 v=0
57385 On ch=10 n=75 v=0
57600 On ch=10 n=42 v=91
57625 On ch=10 n=42 v=0
57840 On ch=10 n=36 v=88
57840 On ch=10 n=42 v=46
57840 On ch=10 n=62 v=109
57865 On ch=10 n=36 v=0
57865 On ch=10 n=42 v=0
57865 On ch=10 n=62 v=0
58080 On ch=10 n=37 v=113
58080 On ch=10 n=42 v=75
58080 On ch=10 n=69 v=84
58080 On ch=10 n=75 v=99
58105 On ch=10 n=37 v=0
58105 On ch=10 n=42 v=0
58105 On ch=10 n=69 v=0
58105 On ch=10 n=75 v=0
58320 On ch=10 n=36 v=80
58320 On ch=10 n=42 v=60
58320 On ch=10 n=62 v=113
58320 On ch=10 n=69 v=75
58345 On ch=10 n=36 v=0
58345 On ch=10 n=42 v=0
58345 On ch=10 n=62 v=0
58345 On ch=10 n=69 v=0
58560 On ch=10 n=36 v=90
58560 On ch=10 n=42 v=67
58585 On ch=10 n=36 v=0
58585 On ch=10 n=42 v=0
58800 On ch=10 n=37 v=118
58800 On ch=10 n=42 v=59
58800 On ch=10 n=63 v=113
58800 On ch=10 n=75 v=104
58825 On ch=10 n=37 v=0
58825 On ch=10 n=42 v=0
58825 On ch=10 n=63 v=0
58825 On ch=10 n=75 v=0
58930 On ch=10 n=42 v=51
58955 On ch=10 n=42 v=0
59040 On ch=10 n=42 v=80
59040 On ch=10 n=64 v=122
59040 On ch=10 n=69 v=75
59065 On ch=10 n=42 v=0
59065 On ch=10 n=64 v=0
59065 On ch=10 n=69 v=0
59280 On ch=10 n=37 v=125
59280 On ch=10 n=42 v=67
59280 On ch=10 n=62 v=118
59280 On ch=10 n=69 v=77
59280 On ch=10 n=75 v=111
59305 On ch=10 n=37 v=0
59305 On ch=10 n=42 v=0
59305 On ch=10 n=62 v=0
59305 On ch=10 n=69 v=0
59305 On ch=10 n=75 v=0
59520 On ch=10 n=36 v=101
59520 On ch=10 n=42 v=83
59545 On ch=10 n=36 v=0
59545 On ch=10 n=42 v=0
59760 On ch=10 n=42 v=39
59760 On ch=10 n=62 v=113
59785 On ch=10 n=42 v=0
59785 On ch=10 n=62 v=0
60000 On ch=10 n=37 v=113
60000 On ch=10 n=42 v=83
60000 On ch=10 n=69 v=84
60000 On ch=10 n=75 v=99
60025 On ch=10 n=37 v=0
60025 On ch=10 n=42 v=0
60025 On ch=10 n=69 v=0
60025 On ch=10 n=75 v=0
60240 On ch=10 n=36 v=84
60240 On ch=10 n=42 v=48
60240 On ch=10 n=62 v=109
60240 On ch=10 n=69 v=75
60265 On ch=10 n=36 v=0
60265 On ch=10 n=42 v=0
60265 On ch=10 n=62 v=0
60265 On ch=10 n=69 v=0
60480 On ch=10 n=36 v=90
60480 On ch=10 n=42 v=83
60505 On ch=10 n=36 v=0
60505 On ch=10 n=42 v=0
60720 On ch=10 n=37 v=107
60720 On ch=10 n=42 v=43
60720 On ch=10 n=63 v=109
60720 On ch=10 n=75 v=93
60745 On ch=10 n=37 v=0
60745 On ch=10 n=42 v=0
60745 On ch=10 n=63 v=0
60745 On ch=10 n=75 v=0
60960 On ch=10 n=42 v=75
60960 On ch=10 n=64 v=122
60960 On ch=10 n=69 v=75
60985 On ch=10 n=42 v=0
60985 On ch=10 n=64 v=0
60985 On ch=10 n=69 v=0
61200 On ch=10 n=37 v=101
61200 On ch=10 n=42 v=57
61200 On ch=10 n=69 v=77
61200 On ch=10 n=75 v=87
61225 On ch=10 n=37 v=0
61225 On ch=10 n=42 v=0
61225 On ch=10 n=69 v=0
61225 On ch=10 n=75 v=0
61440 On ch=10 n=42 v=83
61465 On ch=10 n=42 v=0
61680 On ch=10 n=36 v=88
61680 On ch=10 n=42 v=49
61680 On ch=10 n=62 v=109
61705 On ch=10 n=36 v=0
61705 On ch=10 n=42 v=0
61705 On ch=10 n=62 v=0
61920 On ch=10 n=37 v=113
61920 On ch=10 n=42 v=80
61920 On ch=10 n=69 v=84
61920 On ch=10 n=75 v=99
61945 On ch=10 n=37 v=0
61945 On ch=10 n=42 v=0
61945 On ch=10 n=69 v=0
61945 On ch=10 n=75 v=0
62160 On ch=10 n=36 v=80
62160 On ch=10 n=42 v=60
62160 On ch=10 n=62 v=113
62160 On ch=10 n=69 v=75
62185 On ch=10 n=36 v=0
62185 On ch=10 n=42 v=0
62185 On ch=10 n=62 v=0
62185 On ch=10 n=69 v=0
62400 On ch=10 n=36 v=90
62400 On ch=10 n=42 v=75
62425 On ch=10 n=36 v=0
62425 On ch=10 n=42 v=0
62640 On ch=10 n=37 v=118
62640 On ch=10 n=42 v=26
62640 On ch=10 n=63 v=113
62640 On ch=10 n=75 v=104
62665 On ch=10 n=37 v=0
62665 On ch=10 n=42 v=0
62665 On ch=10 n=63 v=0
62665 On ch=10 n=75 v=0
62770 On ch=10 n=42 v=46
62795 On ch=10 n=42 v=0
62880 On ch=10 n=42 v=80
62880 On ch=10 n=64 v=122
62880 On ch=10 n=69 v=75
62905 On ch=10 n=42 v=0
62905 On ch=10 n=64 v=0
62905 On ch=10 n=69 v=0
63120 On ch=10 n=37 v=125
63120 On ch=10 n=46 v=67
63120 On ch=10 n=62 v=118
63120 On ch=10 n=69 v=77
63120 On ch=10 n=75 v=111
63145 On ch=10 n=37 v=0
63145 On ch=10 n=46 v=0
63145 On ch=10 n=62 v=0
63145 On ch=10 n=69 v=0
63145 On ch=10 n=75 v=0
63360 On ch=10 n=36 v=101
63360 On ch=10 n=42 v=91
63385 On ch=10 n=36 v=0
63385 On ch=10 n=42 v=0
63600 On ch=10 n=42 v=19
63600 On ch=10 n=62 v=113
63625 On ch=10 n=42 v=0
63625 On ch=10 n=62 v=0
63840 On ch=10 n=37 v=113
63840 On ch=10 n=42 v=72
63840 On ch=10 n=69 v=84
63840 On ch=10 n=75 v=99
63865 On ch=10 n=37 v=0
63865 On ch=10 n=42 v=0
63865 On ch=10 n=69 v=0
63865 On ch=10 n=75 v=0
64080 On ch=10 n=36 v=84
64080 On ch=10 n=42 v=27
64080 On ch=10 n=62 v=109
64080 On ch=10 n=69 v=75
64105 On ch=10 n=36 v=0
64105 On ch=10 n=42 v=0
64105 On ch=10 n=62 v=0
64105 On ch=10 n=69 v=0
64320 On ch=10 n=36 v=90
64320 On ch=10 n=42 v=83
64345 On ch=10 n=36 v=0
64345 On ch=10 n=42 v=0
64560 On ch=10 n=37 v=107
64560 On ch=10 n=42 v=52
64560 On ch=10 n=63 v=109
64560 On ch=10 n=75 v=93
64585 On ch=10 n=37 v=0
64585 On ch=10 n=42 v=0
64585 On ch=10 n=63 v=0
64585 On ch=10 n=75 v=0
64800 On ch=10 n=42 v=80
64800 On ch=10 n=64 v=122
64800 On ch=10 n=69 v=75
64825 On ch=10 n=42 v=0
64825 On ch=10 n=64 v=0
64825 On ch=10 n=69 v=0
65040 On ch=10 n=37 v=101
65040 On ch=10 n=42 v=60
65040 On ch=10 n=69 v=77
65040 On ch=10 n=75 v=87
65065 On ch=10 n=37 v=0
65065 On ch=10 n=42 v=0
65065 On ch=10 n=69 v=0
65065 On ch=10 n=75 v=0
65280 On ch=10 n=42 v=91
65305 On ch=10 n=42 v=0
65520 On ch=10 n=36 v=88
65520 On ch=10 n=42 v=46
65520 On ch=10 n=62 v=109
65520 Par ch=10 c=7 v=127
65545 On ch=10 n=36 v=0
65545 On ch=10 n=42 v=0
65545 On ch=10 n=62 v=0
65640 Par ch=10 c=7 v=126
65760 On ch=10 n=37 v=113
65760 On ch=10 n=42 v=75
65760 On ch=10 n=69 v=84
65760 On ch=10 n=75 v=99
65760 Par ch=10 c=7 v=125
65785 On ch=10 n=37 v=0
65785 On ch=10 n=42 v=0
65785 On ch=10 n=69 v=0
65785 On ch=10 n=75 v=0
65880 Par ch=10 c=7 v=124
66000 On ch=10 n=36 v=80
66000 On ch=10 n=42 v=60
66000 On ch=10 n=62 v=113
66000 On ch=10 n=69 v=75
66000 Par ch=10 c=7 v=123
66025 On ch=10 n=36 v=0
66025 On ch=10 n=42 v=0
66025 On ch=10 n=62 v=0
66025 On ch=10 n=69 v=0
66120 Par ch=10 c=7 v=122
66240 On ch=10 n=36 v=90
66240 On ch=10 n=42 v=67
66240 Par ch=10 c=7 v=121
66265 On ch=10 n=36 v=0
66265 On ch=10 n=42 v=0
66360 Par ch=10 c=7 v=120
66480 On ch=10 n=37 v=118
66480 On ch=10 n=42 v=59
66480 On ch=10 n=63 v=113
66480 On ch=10 n=75 v=104
66480 Par ch=10 c=7 v=119
66505 On ch=10 n=37 v=0
66505 On ch=10 n=42 v=0
66505 On ch=10 n=63 v=0
66505 On ch=10 n=75 v=0
66600 Par ch=10 c=7 v=118
66610 On ch=10 n=42 v=51
66635 On ch=10 n=42 v=0
66720 On ch=10 n=42 v=80
66720 On ch=10 n=64 v=122
66720 On ch=10 n=69 v=75
66720 Par ch=10 c=7 v=117
66745 On ch=10 n=42 v=0
66745 On ch=10 n=64 v=0
66745 On ch=10 n=69 v=0
66840 Par ch=10 c=7 v=116
66960 On ch=10 n=37 v=125
66960 On ch=10 n=42 v=67
66960 On ch=10 n=62 v=118
66960 On ch=10 n=69 v=77
66960 On ch=10 n=75 v=111
66960 Par ch=10 c=7 v=115
66985 On ch=10 n=37 v=0
66985 On ch=10 n=42 v=0
66985 On ch=10 n=62 v=0
66985 On ch=10 n=69 v=0
66985 On ch=10 n=75 v=0
67080 Par ch=10 c=7 v=114
67200 On ch=10 n=36 v=101
67200 On ch=10 n=42 v=83
67200 Par ch=10 c=7 v=113
67225 On ch=10 n=36 v=0
67225 On ch=10 n=42 v=0
67320 Par ch=10 c=7 v=112
67440 On ch=10 n=42 v=39
67440 On ch=10 n=62 v=113
67440 Par ch=10 c=7 v=111
67465 On ch=10 n=42 v=0
67465 On ch=10 n=62 v=0
67560 Par ch=10 c=7 v=110
67680 On ch=10 n=37 v=113
67680 On ch=10 n=42 v=83
67680 On ch=10 n=69 v=84
67680 On ch=10 n=75 v=99
67680 Par ch=10 c=7 v=109
67705 On ch=10 n=37 v=0
67705 On ch=10 n=42 v=0
67705 On ch=10 n=69 v=0
67705 On ch=10 n=75 v=0
67800 Par ch=10 c=7 v=108
67920 On ch=10 n=36 v=84
67920 On ch=10 n=42 v=48
67920 On ch=10 n=62 v=109
67920 On ch=10 n=69 v=75
67920 Par ch=10 c=7 v=107
67945 On ch=10 n=36 v=0
67945 On ch=10 n=42 v=0
67945 On ch=10 n=62 v=0
67945 On ch=10 n=69 v=0
68040 Par ch=10 c=7 v=106
68160 On ch=10 n=36 v=90
68160 On ch=10 n=42 v=83
68160 Par ch=10 c=7 v=105
68185 On ch=10 n=36 v=0
68185 On ch=10 n=42 v=0
68280 Par ch=10 c=7 v=104
68400 On ch=10 n=37 v=107
68400 On ch=10 n=42 v=43
68400 On ch=10 n=63 v=109
68400 On ch=10 n=75 v=93
68400 Par ch=10 c=7 v=103
68425 On ch=10 n=37 v=0
68425 On ch=10 n=42 v=0
68425 On ch=10 n=63 v=0
68425 On ch=10 n=75 v=0
68520 Par ch=10 c=7 v=102
68640 On ch=10 n=42 v=75
68640 On ch=10 n=64 v=122
68640 On ch=10 n=69 v=75
68640 Par ch=10 c=7 v=101
68665 On ch=10 n=42 v=0
68665 On ch=10 n=64 v=0
68665 On ch=10 n=69 v=0
68760 Par ch=10 c=7 v=100
68880 On ch=10 n=37 v=101
68880 On ch=10 n=42 v=57
68880 On ch=10 n=69 v=77
68880 On ch=10 n=75 v=87
68880 Par ch=10 c=7 v=99
68905 On ch=10 n=37 v=0
68905 On ch=10 n=42 v=0
68905 On ch=10 n=69 v=0
68905 On ch=10 n=75 v=0
69000 Par ch=10 c=7 v=98
69120 On ch=10 n=42 v=83
69120 Par ch=10 c=7 v=97
69145 On ch=10 n=42 v=0
69240 Par ch=10 c=7 v=96
69360 On ch=10 n=36 v=88
69360 On ch=10 n=42 v=49
69360 On ch=10 n=62 v=109
69360 Par ch=10 c=7 v=95
69385 On ch=10 n=36 v=0
69385 On ch=10 n=42 v=0
69385 On ch=10 n=62 v=0
69480 Par ch=10 c=7 v=94
69600 On ch=10 n=37 v=113
69600 On ch=10 n=42 v=80
69600 On ch=10 n=69 v=84
69600 On ch=10 n=75 v=99
69600 Par ch=10 c=7 v=93
69625 On ch=10 n=37 v=0
69625 On ch=10 n=42 v=0
69625 On ch=10 n=69 v=0
69625 On ch=10 n=75 v=0
69720 Par ch=10 c=7 v=92
69840 On ch=10 n=36 v=80
69840 On ch=10 n=42 v=60
69840 On ch=10 n=62 v=113
69840 On ch=10 n=69 v=75
69840 Par ch=10 c=7 v=91
69865 On ch=10 n=36 v=0
69865 On ch=10 n=42 v=0
69865 On ch=10 n=62 v=0
69865 On ch=10 n=69 v=0
69960 Par ch=10 c=7 v=90
70080 On ch=10 n=36 v=90
70080 On ch=10 n=42 v=75
70080 Par ch=10 c=7 v=89
70105 On ch=10 n=36 v=0
70105 On ch=10 n=42 v=0
70200 Par ch=10 c=7 v=88
70320 On ch=10 n=37 v=118
70320 On ch=10 n=42 v=26
70320 On ch=10 n=63 v=113
70320 On ch=10 n=75 v=104
70320 Par ch=10 c=7 v=87
70345 On ch=10 n=37 v=0
70345 On ch=10 n=42 v=0
70345 On ch=10 n=63 v=0
70345 On ch=10 n=75 v=0
70440 Par ch=10 c=7 v=86
70450 On ch=10 n=42 v=46
70475 On ch=10 n=42 v=0
70560 On ch=10 n=42 v=80
70560 On ch=10 n=64 v=122
70560 On ch=10 n=69 v=75
70560 Par ch=10 c=7 v=85
70585 On ch=10 n=42 v=0
70585 On ch=10 n=64 v=0
70585 On ch=10 n=69 v=0
70680 Par ch=10 c=7 v=84
70800 On ch=10 n=37 v=125
70800 On ch=10 n=46 v=67
70800 On ch=10 n=62 v=118
70800 On ch=10 n=69 v=77
70800 On ch=10 n=75 v=111
70800 Par ch=10 c=7 v=83
70825 On ch=10 n=37 v=0
70825 On ch=10 n=46 v=0
70825 On ch=10 n=62 v=0
70825 On ch=10 n=69 v=0
70825 On ch=10 n=75 v=0
70920 Par ch=10 c=7 v=82
71040 On ch=10 n=36 v=101
71040 On ch=10 n=42 v=91
71040 Par ch=10 c=7 v=81
71065 On ch=10 n=36 v=0
71065 On ch=10 n=42 v=0
71160 Par ch=10 c=7 v=80
71280 On ch=10 n=42 v=19
71280 On ch=10 n=62 v=113
71280 Par ch=10 c=7 v=79
71305 On ch=10 n=42 v=0
71305 On ch=10 n=62 v=0
71400 Par ch=10 c=7 v=78
71520 On ch=10 n=37 v=113
71520 On ch=10 n=42 v=72
71520 On ch=10 n=69 v=84
71520 On ch=10 n=75 v=99
71520 Par ch=10 c=7 v=77
71545 On ch=10 n=37 v=0
71545 On ch=10 n=42 v=0
71545 On ch=10 n=69 v=0
71545 On ch=10 n=75 v=0
71640 Par ch=10 c=7 v=76
71760 On ch=10 n=36 v=84
71760 On ch=10 n=42 v=27
71760 On ch=10 n=62 v=109
71760 On ch=10 n=69 v=75
71760 Par ch=10 c=7 v=75
71785 On ch=10 n=36 v=0
71785 On ch=10 n=42 v=0
71785 On ch=10 n=62 v=0
71785 On ch=10 n=69 v=0
71880 Par ch=10 c=7 v=74
72000 On ch=10 n=36 v=90
72000 On ch=10 n=42 v=83
72000 Par ch=10 c=7 v=73
72025 On ch=10 n=36 v=0
72025 On ch=10 n=42 v=0
72120 Par ch=10 c=7 v=72
72240 On ch=10 n=37 v=107
72240 On ch=10 n=42 v=52
72240 On ch=10 n=63 v=109
72240 On ch=10 n=75 v=93
72240 Par ch=10 c=7 v=71
72265 On ch=10 n=37 v=0
72265 On ch=10 n=42 v=0
72265 On ch=10 n=63 v=0
72265 On ch=10 n=75 v=0
72360 Par ch=10 c=7 v=70
72480 On ch=10 n=42 v=80
72480 On ch=10 n=64 v=122
72480 On ch=10 n=69 v=75
72480 Par ch=10 c=7 v=69
72505 On ch=10 n=42 v=0
72505 On ch=10 n=64 v=0
72505 On ch=10 n=69 v=0
72600 Par ch=10 c=7 v=68
72720 On ch=10 n=37 v=101
72720 On ch=10 n=42 v=60
72720 On ch=10 n=69 v=77
72720 On ch=10 n=75 v=87
72720 Par ch=10 c=7 v=67
72745 On ch=10 n=37 v=0
72745 On ch=10 n=42 v=0
72745 On ch=10 n=69 v=0
72745 On ch=10 n=75 v=0
72840 Par ch=10 c=7 v=66
72960 On ch=10 n=42 v=91
72960 Par ch=10 c=7 v=65
72985 On ch=10 n=42 v=0
73080 Par ch=10 c=7 v=64
73200 On ch=10 n=36 v=88
73200 On ch=10 n=42 v=46
73200 On ch=10 n=62 v=109
73200 Par ch=10 c=7 v=63
73225 On ch=10 n=36 v=0
73225 On ch=10 n=42 v=0
73225 On ch=10 n=62 v=0
73320 Par ch=10 c=7 v=62
73440 On ch=10 n=37 v=113
73440 On ch=10 n=42 v=75
73440 On ch=10 n=69 v=84
73440 On ch=10 n=75 v=99
73440 Par ch=10 c=7 v=61
73465 On ch=10 n=37 v=0
73465 On ch=10 n=42 v=0
73465 On ch=10 n=69 v=0
73465 On ch=10 n=75 v=0
73560 Par ch=10 c=7 v=60
73680 On ch=10 n=36 v=80
73680 On ch=10 n=42 v=60
73680 On ch=10 n=62 v=113
73680 On ch=10 n=69 v=75
73680 Par ch=10 c=7 v=59
73705 On ch=10 n=36 v=0
73705 On ch=10 n=42 v=0
73705 On ch=10 n=62 v=0
73705 On ch=10 n=69 v=0
73800 Par ch=10 c=7 v=58
73920 On ch=10 n=36 v=90
73920 On ch=10 n=42 v=67
73920 Par ch=10 c=7 v=57
73945 On ch=10 n=36 v=0
73945 On ch=10 n=42 v=0
74040 Par ch=10 c=7 v=56
74160 On ch=10 n=37 v=118
74160 On ch=10 n=42 v=59
74160 On ch=10 n=63 v=113
74160 On ch=10 n=75 v=104
74160 Par ch=10 c=7 v=55
74185 On ch=10 n=37 v=0
74185 On ch=10 n=42 v=0
74185 On ch=10 n=63 v=0
74185 On ch=10 n=75 v=0
74280 Par ch=10 c=7 v=54
74290 On ch=10 n=42 v=51
74315 On ch=10 n=42 v=0
74400 On ch=10 n=42 v=80
74400 On ch=10 n=64 v=122
74400 On ch=10 n=69 v=75
74400 Par ch=10 c=7 v=53
74425 On ch=10 n=42 v=0
74425 On ch=10 n=64 v=0
74425 On ch=10 n=69 v=0
74520 Par ch=10 c=7 v=52
74640 On ch=10 n=37 v=125
74640 On ch=10 n=42 v=67
74640 On ch=10 n=62 v=118
74640 On ch=10 n=69 v=77
74640 On ch=10 n=75 v=111
74640 Par ch=10 c=7 v=51
74665 On ch=10 n=37 v=0
74665 On ch=10 n=42 v=0
74665 On ch=10 n=62 v=0
74665 On ch=10 n=69 v=0
74665 On ch=10 n=75 v=0
74760 Par ch=10 c=7 v=50
74880 On ch=10 n=36 v=101
74880 On ch=10 n=42 v=83
74880 Par ch=10 c=7 v=49
74905 On ch=10 n=36 v=0
74905 On ch=10 n=42 v=0
75000 Par ch=10 c=7 v=48
75120 On ch=10 n=42 v=39
75120 On ch=10 n=62 v=113
75120 Par ch=10 c=7 v=47
75145 On ch=10 n=42 v=0
75145 On ch=10 n=62 v=0
75240 Par ch=10 c=7 v=46
75360 On ch=10 n=37 v=113
75360 On ch=10 n=42 v=83
75360 On ch=10 n=69 v=84
75360 On ch=10 n=75 v=99
75360 Par ch=10 c=7 v=45
75385 On ch=10 n=37 v=0
75385 On ch=10 n=42 v=0
75385 On ch=10 n=69 v=0
75385 On ch=10 n=75 v=0
75480 Par ch=10 c=7 v=44
75600 On ch=10 n=36 v=84
75600 On ch=10 n=42 v=48
75600 On ch=10 n=62 v=109
75600 On ch=10 n=69 v=75
75600 Par ch=10 c=7 v=43
75625 On ch=10 n=36 v=0
75625 On ch=10 n=42 v=0
75625 On ch=10 n=62 v=0
75625 On ch=10 n=69 v=0
75720 Par ch=10 c=7 v=42
75840 On ch=10 n=36 v=90
75840 On ch=10 n=42 v=83
75840 Par ch=10 c=7 v=41
75865 On ch=10 n=36 v=0
75865 On ch=10 n=42 v=0
75960 Par ch=10 c=7 v=40
76080 On ch=10 n=37 v=107
76080 On ch=10 n=42 v=43
76080 On ch=10 n=63 v=109
76080 On ch=10 n=75 v=93
76080 Par ch=10 c=7 v=39
76105 On ch=10 n=37 v=0
76105 On ch=10 n=42 v=0
76105 On ch=10 n=63 v=0
76105 On ch=10 n=75 v=0
76200 Par ch=10 c=7 v=38
76320 On ch=10 n=42 v=75
76320 On ch=10 n=64 v=122
76320 On ch=10 n=69 v=75
76320 Par ch=10 c=7 v=37
76345 On ch=10 n=42 v=0
76345 On ch=10 n=64 v=0
76345 On ch=10 n=69 v=0
76440 Par ch=10 c=7 v=36
76560 On ch=10 n=37 v=101
76560 On ch=10 n=42 v=57
76560 On ch=10 n=69 v=77
76560 On ch=10 n=75 v=87
76560 Par ch=10 c=7 v=35
76585 On ch=10 n=37 v=0
76585 On ch=10 n=42 v=0
76585 On ch=10 n=69 v=0
76585 On ch=10 n=75 v=0
76680 Par ch=10 c=7 v=34
76800 On ch=10 n=42 v=83
76800 Par ch=10 c=7 v=33
76825 On ch=10 n=42 v=0
76920 Par ch=10 c=7 v=32
77040 On ch=10 n=36 v=88
77040 On ch=10 n=42 v=49
77040 On ch=10 n=62 v=109
77040 Par ch=10 c=7 v=31
77065 On ch=10 n=36 v=0
77065 On ch=10 n=42 v=0
77065 On ch=10 n=62 v=0
77160 Par ch=10 c=7 v=30
77280 On ch=10 n=37 v=113
77280 On ch=10 n=42 v=80
77280 On ch=10 n=69 v=84
77280 On ch=10 n=75 v=99
77280 Par ch=10 c=7 v=29
77305 On ch=10 n=37 v=0
77305 On ch=10 n=42 v=0
77305 On ch=10 n=69 v=0
77305 On ch=10 n=75 v=0
77400 Par ch=10 c=7 v=28
77520 On ch=10 n=36 v=80
77520 On ch=10 n=42 v=60
77520 On ch=10 n=62 v=113
77520 On ch=10 n=69 v=75
77520 Par ch=10 c=7 v=27
77545 On ch=10 n=36 v=0
77545 On ch=10 n=42 v=0
77545 On ch=10 n=62 v=0
77545 On ch=10 n=69 v=0
77640 Par ch=10 c=7 v=26
77760 On ch=10 n=36 v=90
77760 On ch=10 n=42 v=75
77760 Par ch=10 c=7 v=25
77785 On ch=10 n=36 v=0
77785 On ch=10 n=42 v=0
77880 Par ch=10 c=7 v=24
78000 On ch=10 n=37 v=118
78000 On ch=10 n=42 v=26
78000 On ch=10 n=63 v=113
78000 On ch=10 n=75 v=104
78000 Par ch=10 c=7 v=23
78025 On ch=10 n=37 v=0
78025 On ch=10 n=42 v=0
78025 On ch=10 n=63 v=0
78025 On ch=10 n=75 v=0
78120 Par ch=10 c=7 v=22
78130 On ch=10 n=42 v=46
78155 On ch=10 n=42 v=0
78240 On ch=10 n=42 v=80
78240 On ch=10 n=64 v=122
78240 On ch=10 n=69 v=75
78240 Par ch=10 c=7 v=21
78265 On ch=10 n=42 v=0
78265 On ch=10 n=64 v=0
78265 On ch=10 n=69 v=0
78360 Par ch=10 c=7 v=20
78480 On ch=10 n=37 v=125
78480 On ch=10 n=46 v=67
78480 On ch=10 n=62 v=118
78480 On ch=10 n=69 v=77
78480 On ch=10 n=75 v=111
78480 Par ch=10 c=7 v=19
78505 On ch=10 n=37 v=0
78505 On ch=10 n=46 v=0
78505 On ch=10 n=62 v=0
78505 On ch=10 n=69 v=0
78505 On ch=10 n=75 v=0
78600 Par ch=10 c=7 v=18
78720 On ch=10 n=36 v=101
78720 On ch=10 n=42 v=91
78720 Par ch=10 c=7 v=17
78745 On ch=10 n=36 v=0
78745 On ch=10 n=42 v=0
78840 Par ch=10 c=7 v=16
78960 On ch=10 n=42 v=19
78960 On ch=10 n=62 v=113
78960 Par ch=10 c=7 v=15
78985 On ch=10 n=42 v=0
78985 On ch=10 n=62 v=0
79080 Par ch=10 c=7 v=14
79200 On ch=10 n=37 v=113
79200 On ch=10 n=42 v=72
79200 On ch=10 n=69 v=84
79200 On ch=10 n=75 v=99
79200 Par ch=10 c=7 v=13
79225 On ch=10 n=37 v=0
79225 On ch=10 n=42 v=0
79225 On ch=10 n=69 v=0
79225 On ch=10 n=75 v=0
79320 Par ch=10 c=7 v=12
79440 On ch=10 n=36 v=84
79440 On ch=10 n=42 v=27
79440 On ch=10 n=62 v=109
79440 On ch=10 n=69 v=75
79440 Par ch=10 c=7 v=11
79465 On ch=10 n=36 v=0
79465 On ch=10 n=42 v=0
79465 On ch=10 n=62 v=0
79465 On ch=10 n=69 v=0
79560 Par ch=10 c=7 v=10
79680 On ch=10 n=36 v=90
79680 On ch=10 n=42 v=83
79680 Par ch=10 c=7 v=9
79705 On ch=10 n=36 v=0
79705 On ch=10 n=42 v=0
79800 Par ch=10 c=7 v=8
79920 On ch=10 n=37 v=107
79920 On ch=10 n=42 v=52
79920 On ch=10 n=63 v=109
79920 On ch=10 n=75 v=93
79920 Par ch=10 c=7 v=7
79945 On ch=10 n=37 v=0
79945 On ch=10 n=42 v=0
79945 On ch=10 n=63 v=0
79945 On ch=10 n=75 v=0
80040 Par ch=10 c=7 v=6
80160 On ch=10 n=42 v=80
80160 On ch=10 n=64 v=122
80160 On ch=10 n=69 v=75
80160 Par ch=10 c=7 v=5
80185 On ch=10 n=42 v=0
80185 On ch=10 n=64 v=0
80185 On ch=10 n=69 v=0
80280 Par ch=10 c=7 v=4
80400 On ch=10 n=37 v=101
80400 On ch=10 n=42 v=60
80400 On ch=10 n=69 v=77
80400 On ch=10 n=75 v=87
80400 Par ch=10 c=7 v=3
80425 On ch=10 n=37 v=0
80425 On ch=10 n=42 v=0
80425 On ch=10 n=69 v=0
80425 On ch=10 n=75 v=0
80520 Par ch=10 c=7 v=2
80640 On ch=10 n=42 v=91
80665 On ch=10 n=42 v=0
80665 Meta TrkEnd
TrkEnd
