# Supplementary material for: An auditory display tool for DNA sequence analysis
Source: BMC Bioinformatics. 2017 Apr 24;18:221. doi: 10.1186/s12859-017-1632-x (PMC5404335; doi:10.1186/s12859-017-1632-x)
Supplement: Supplementary file 17 — Code for website; including html, php and associated files. (ZIP 49453 kb) [file 12859_2017_1632_MOESM17_ESM.zip › sonification/midi_class_v175/sample_files/bossa.xml]

<?xml version="1.0" encoding="ISO-8859-1"?>
	<!DOCTYPE MIDIFile PUBLIC
		"-//Recordare//DTD MusicXML 0.8 MIDI//EN"
		"http://l/midi/dtds/midixml.dtd">
<MIDIFile>
<Format>1</Format>
<TrackCount>8</TrackCount>
<TicksPerBeat>480</TicksPerBeat>
<TimestampType>Absolute</TimestampType>
<Track Number="0">
  <Event>
    <Absolute>0</Absolute>
    <TimeSignature Numerator="4" LogDenominator="2" MIDIClocksPerMetronomeClick="24" ThirtySecondsPer24Clocks="8"/>
  </Event>
  <Event>
    <Absolute>0</Absolute>
    <KeySignature Fifths="0" Mode="0"/>
  </Event>
  <Event>
    <Absolute>0</Absolute>
    <SMPTEOffset TimeCodeType="1" Hour="32" Minute="0" Second="0" Frame="0" FractionalFrame="0"></SMPTEOffset>
  </Event>
  <Event>
    <Absolute>0</Absolute>
    <SetTempo Value="410958"/>
  </Event>
  <Event>
    <Absolute>0</Absolute>
    <EndOfTrack/>
  </Event>
</Track>
<Track Number="1">
  <Event>
    <Absolute>0</Absolute>
    <MIDIChannelPrefix Value="00"/>
  </Event>
  <Event>
    <Absolute>0</Absolute>
    <TrackName>Bossa Nova</TrackName>
  </Event>
  <Event>
    <Absolute>0</Absolute>
    <InstrumentName>@ (=Context Name)</InstrumentName>
  </Event>
  <Event>
    <Absolute>0</Absolute>
    <SystemExclusive>7E 7F 09 01 F7</SystemExclusive>
  </Event>
  <Event>
    <Absolute>80640</Absolute>
    <SystemExclusive>7E 7F 09 02 F7</SystemExclusive>
  </Event>
  <Event>
    <Absolute>80640</Absolute>
    <EndOfTrack/>
  </Event>
</Track>
<Track Number="2">
  <Event>
    <Absolute>0</Absolute>
    <MIDIChannelPrefix Value="01"/>
  </Event>
  <Event>
    <Absolute>0</Absolute>
    <TrackName>Piano   </TrackName>
  </Event>
  <Event>
    <Absolute>0</Absolute>
    <InstrumentName>@ (=Context Name)</InstrumentName>
  </Event>
  <Event>
    <Absolute>480</Absolute>
    <ControlChange Channel="2" Control="0" Value="0"/>
  </Event>
  <Event>
    <Absolute>489</Absolute>
    <ProgramChange Channel="2" Number="0"/>
  </Event>
  <Event>
    <Absolute>499</Absolute>
    <ControlChange Channel="2" Control="7" Value="127"/>
  </Event>
  <Event>
    <Absolute>509</Absolute>
    <ControlChange Channel="2" Control="10" Value="56"/>
  </Event>
  <Event>
    <Absolute>519</Absolute>
    <ControlChange Channel="2" Control="11" Value="127"/>
  </Event>
  <Event>
    <Absolute>529</Absolute>
    <ControlChange Channel="2" Control="91" Value="45"/>
  </Event>
  <Event>
    <Absolute>539</Absolute>
    <ControlChange Channel="2" Control="93" Value="0"/>
  </Event>
  <Event>
    <Absolute>549</Absolute>
    <ControlChange Channel="2" Control="1" Value="0"/>
  </Event>
  <Event>
    <Absolute>559</Absolute>
    <PitchBendChange Channel="2" Value="0"/>
  </Event>
  <Event>
    <Absolute>2400</Absolute>
    <NoteOn Channel="2" Note="58" Velocity="43"/>
  </Event>
  <Event>
    <Absolute>2400</Absolute>
    <NoteOn Channel="2" Note="63" Velocity="62"/>
  </Event>
  <Event>
    <Absolute>2400</Absolute>
    <NoteOn Channel="2" Note="67" Velocity="72"/>
  </Event>
  <Event>
    <Absolute>2400</Absolute>
    <NoteOn Channel="2" Note="74" Velocity="74"/>
  </Event>
  <Event>
    <Absolute>2467</Absolute>
    <NoteOn Channel="2" Note="67" Velocity="0"/>
  </Event>
  <Event>
    <Absolute>2467</Absolute>
    <NoteOn Channel="2" Note="74" Velocity="0"/>
  </Event>
  <Event>
    <Absolute>2477</Absolute>
    <NoteOn Channel="2" Note="58" Velocity="0"/>
  </Event>
  <Event>
    <Absolute>2479</Absolute>
    <NoteOn Channel="2" Note="63" Velocity="0"/>
  </Event>
  <Event>
    <Absolute>3120</Absolute>
    <NoteOn Channel="2" Note="58" Velocity="65"/>
  </Event>
  <Event>
    <Absolute>3120</Absolute>
    <NoteOn Channel="2" Note="63" Velocity="72"/>
  </Event>
  <Event>
    <Absolute>3120</Absolute>
    <NoteOn Channel="2" Note="67" Velocity="73"/>
  </Event>
  <Event>
    <Absolute>3120</Absolute>
    <NoteOn Channel="2" Note="74" Velocity="78"/>
  </Event>
  <Event>
    <Absolute>3826</Absolute>
    <NoteOn Channel="2" Note="67" Velocity="0"/>
  </Event>
  <Event>
    <Absolute>3827</Absolute>
    <NoteOn Channel="2" Note="74" Velocity="0"/>
  </Event>
  <Event>
    <Absolute>3828</Absolute>
    <NoteOn Channel="2" Note="63" Velocity="0"/>
  </Event>
  <Event>
    <Absolute>3830</Absolute>
    <NoteOn Channel="2" Note="58" Velocity="0"/>
  </Event>
  <Event>
    <Absolute>4320</Absolute>
    <NoteOn Channel="2" Note="58" Velocity="67"/>
  </Event>
  <Event>
    <Absolute>4320</Absolute>
    <NoteOn Channel="2" Note="63" Velocity="70"/>
  </Event>
  <Event>
    <Absolute>4320</Absolute>
    <NoteOn Channel="2" Note="67" Velocity="78"/>
  </Event>
  <Event>
    <Absolute>4320</Absolute>
    <NoteOn Channel="2" Note="74" Velocity="76"/>
  </Event>
  <Event>
    <Absolute>4383</Absolute>
    <NoteOn Channel="2" Note="67" Velocity="0"/>
  </Event>
  <Event>
    <Absolute>4385</Absolute>
    <NoteOn Channel="2" Note="74" Velocity="0"/>
  </Event>
  <Event>
    <Absolute>4390</Absolute>
    <NoteOn Channel="2" Note="58" Velocity="0"/>
  </Event>
  <Event>
    <Absolute>4392</Absolute>
    <NoteOn Channel="2" Note="63" Velocity="0"/>
  </Event>
  <Event>
    <Absolute>5040</Absolute>
    <NoteOn Channel="2" Note="58" Velocity="64"/>
  </Event>
  <Event>
    <Absolute>5040</Absolute>
    <NoteOn Channel="2" Note="63" Velocity="68"/>
  </Event>
  <Event>
    <Absolute>5040</Absolute>
    <NoteOn Channel="2" Note="67" Velocity="69"/>
  </Event>
  <Event>
    <Absolute>5040</Absolute>
    <NoteOn Channel="2" Note="74" Velocity="80"/>
  </Event>
  <Event>
    <Absolute>5735</Absolute>
    <NoteOn Channel="2" Note="74" Velocity="0"/>
  </Event>
  <Event>
    <Absolute>5736</Absolute>
    <NoteOn Channel="2" Note="67" Velocity="0"/>
  </Event>
  <Event>
    <Absolute>5755</Absolute>
    <NoteOn Channel="2" Note="63" Velocity="0"/>
  </Event>
  <Event>
    <Absolute>5758</Absolute>
    <NoteOn Channel="2" Note="58" Velocity="0"/>
  </Event>
  <Event>
    <Absolute>6240</Absolute>
    <NoteOn Channel="2" Note="56" Velocity="60"/>
  </Event>
  <Event>
    <Absolute>6240</Absolute>
    <NoteOn Channel="2" Note="63" Velocity="58"/>
  </Event>
  <Event>
    <Absolute>6240</Absolute>
    <NoteOn Channel="2" Note="67" Velocity="70"/>
  </Event>
  <Event>
    <Absolute>6240</Absolute>
    <NoteOn Channel="2" Note="72" Velocity="73"/>
  </Event>
  <Event>
    <Absolute>6318</Absolute>
    <NoteOn Channel="2" Note="56" Velocity="0"/>
  </Event>
  <Event>
    <Absolute>6319</Absolute>
    <NoteOn Channel="2" Note="67" Velocity="0"/>
  </Event>
  <Event>
    <Absolute>6322</Absolute>
    <NoteOn Channel="2" Note="72" Velocity="0"/>
  </Event>
  <Event>
    <Absolute>6338</Absolute>
    <NoteOn Channel="2" Note="63" Velocity="0"/>
  </Event>
  <Event>
    <Absolute>6960</Absolute>
    <NoteOn Channel="2" Note="56" Velocity="69"/>
  </Event>
  <Event>
    <Absolute>6960</Absolute>
    <NoteOn Channel="2" Note="63" Velocity="72"/>
  </Event>
  <Event>
    <Absolute>6960</Absolute>
    <NoteOn Channel="2" Note="67" Velocity="75"/>
  </Event>
  <Event>
    <Absolute>6960</Absolute>
    <NoteOn Channel="2" Note="72" Velocity="78"/>
  </Event>
  <Event>
    <Absolute>7655</Absolute>
    <NoteOn Channel="2" Note="67" Velocity="0"/>
  </Event>
  <Event>
    <Absolute>7664</Absolute>
    <NoteOn Channel="2" Note="56" Velocity="0"/>
  </Event>
  <Event>
    <Absolute>7668</Absolute>
    <NoteOn Channel="2" Note="72" Velocity="0"/>
  </Event>
  <Event>
    <Absolute>7677</Absolute>
    <NoteOn Channel="2" Note="63" Velocity="0"/>
  </Event>
  <Event>
    <Absolute>8160</Absolute>
    <NoteOn Channel="2" Note="56" Velocity="63"/>
  </Event>
  <Event>
    <Absolute>8160</Absolute>
    <NoteOn Channel="2" Note="63" Velocity="69"/>
  </Event>
  <Event>
    <Absolute>8160</Absolute>
    <NoteOn Channel="2" Note="67" Velocity="69"/>
  </Event>
  <Event>
    <Absolute>8160</Absolute>
    <NoteOn Channel="2" Note="72" Velocity="73"/>
  </Event>
  <Event>
    <Absolute>8233</Absolute>
    <NoteOn Channel="2" Note="67" Velocity="0"/>
  </Event>
  <Event>
    <Absolute>8237</Absolute>
    <NoteOn Channel="2" Note="56" Velocity="0"/>
  </Event>
  <Event>
    <Absolute>8242</Absolute>
    <NoteOn Channel="2" Note="72" Velocity="0"/>
  </Event>
  <Event>
    <Absolute>8258</Absolute>
    <NoteOn Channel="2" Note="63" Velocity="0"/>
  </Event>
  <Event>
    <Absolute>8880</Absolute>
    <NoteOn Channel="2" Note="56" Velocity="76"/>
  </Event>
  <Event>
    <Absolute>8880</Absolute>
    <NoteOn Channel="2" Note="63" Velocity="76"/>
  </Event>
  <Event>
    <Absolute>8880</Absolute>
    <NoteOn Channel="2" Note="67" Velocity="80"/>
  </Event>
  <Event>
    <Absolute>8880</Absolute>
    <NoteOn Channel="2" Note="72" Velocity="79"/>
  </Event>
  <Event>
    <Absolute>9583</Absolute>
    <NoteOn Channel="2" Note="67" Velocity="0"/>
  </Event>
  <Event>
    <Absolute>9625</Absolute>
    <NoteOn Channel="2" Note="56" Velocity="0"/>
  </Event>
  <Event>
    <Absolute>9625</Absolute>
    <NoteOn Channel="2" Note="63" Velocity="0"/>
  </Event>
  <Event>
    <Absolute>9629</Absolute>
    <NoteOn Channel="2" Note="72" Velocity="0"/>
  </Event>
  <Event>
    <Absolute>10080</Absolute>
    <NoteOn Channel="2" Note="56" Velocity="63"/>
  </Event>
  <Event>
    <Absolute>10080</Absolute>
    <NoteOn Channel="2" Note="62" Velocity="75"/>
  </Event>
  <Event>
    <Absolute>10080</Absolute>
    <NoteOn Channel="2" Note="65" Velocity="69"/>
  </Event>
  <Event>
    <Absolute>10080</Absolute>
    <NoteOn Channel="2" Note="72" Velocity="76"/>
  </Event>
  <Event>
    <Absolute>10158</Absolute>
    <NoteOn Channel="2" Note="56" Velocity="0"/>
  </Event>
  <Event>
    <Absolute>10161</Absolute>
    <NoteOn Channel="2" Note="72" Velocity="0"/>
  </Event>
  <Event>
    <Absolute>10163</Absolute>
    <NoteOn Channel="2" Note="62" Velocity="0"/>
  </Event>
  <Event>
    <Absolute>10164</Absolute>
    <NoteOn Channel="2" Note="65" Velocity="0"/>
  </Event>
  <Event>
    <Absolute>10800</Absolute>
    <NoteOn Channel="2" Note="56" Velocity="70"/>
  </Event>
  <Event>
    <Absolute>10800</Absolute>
    <NoteOn Channel="2" Note="62" Velocity="79"/>
  </Event>
  <Event>
    <Absolute>10800</Absolute>
    <NoteOn Channel="2" Note="65" Velocity="74"/>
  </Event>
  <Event>
    <Absolute>10800</Absolute>
    <NoteOn Channel="2" Note="72" Velocity="74"/>
  </Event>
  <Event>
    <Absolute>11516</Absolute>
    <NoteOn Channel="2" Note="62" Velocity="0"/>
  </Event>
  <Event>
    <Absolute>11520</Absolute>
    <NoteOn Channel="2" Note="72" Velocity="0"/>
  </Event>
  <Event>
    <Absolute>11523</Absolute>
    <NoteOn Channel="2" Note="65" Velocity="0"/>
  </Event>
  <Event>
    <Absolute>11532</Absolute>
    <NoteOn Channel="2" Note="56" Velocity="0"/>
  </Event>
  <Event>
    <Absolute>12000</Absolute>
    <NoteOn Channel="2" Note="56" Velocity="67"/>
  </Event>
  <Event>
    <Absolute>12000</Absolute>
    <NoteOn Channel="2" Note="63" Velocity="68"/>
  </Event>
  <Event>
    <Absolute>12000</Absolute>
    <NoteOn Channel="2" Note="65" Velocity="70"/>
  </Event>
  <Event>
    <Absolute>12000</Absolute>
    <NoteOn Channel="2" Note="71" Velocity="80"/>
  </Event>
  <Event>
    <Absolute>12081</Absolute>
    <NoteOn Channel="2" Note="65" Velocity="0"/>
  </Event>
  <Event>
    <Absolute>12089</Absolute>
    <NoteOn Channel="2" Note="71" Velocity="0"/>
  </Event>
  <Event>
    <Absolute>12092</Absolute>
    <NoteOn Channel="2" Note="56" Velocity="0"/>
  </Event>
  <Event>
    <Absolute>12095</Absolute>
    <NoteOn Channel="2" Note="63" Velocity="0"/>
  </Event>
  <Event>
    <Absolute>12720</Absolute>
    <NoteOn Channel="2" Note="56" Velocity="70"/>
  </Event>
  <Event>
    <Absolute>12720</Absolute>
    <NoteOn Channel="2" Note="63" Velocity="67"/>
  </Event>
  <Event>
    <Absolute>12720</Absolute>
    <NoteOn Channel="2" Note="65" Velocity="76"/>
  </Event>
  <Event>
    <Absolute>12720</Absolute>
    <NoteOn Channel="2" Note="71" Velocity="81"/>
  </Event>
  <Event>
    <Absolute>13426</Absolute>
    <NoteOn Channel="2" Note="65" Velocity="0"/>
  </Event>
  <Event>
    <Absolute>13436</Absolute>
    <NoteOn Channel="2" Note="71" Velocity="0"/>
  </Event>
  <Event>
    <Absolute>13442</Absolute>
    <NoteOn Channel="2" Note="63" Velocity="0"/>
  </Event>
  <Event>
    <Absolute>13464</Absolute>
    <NoteOn Channel="2" Note="56" Velocity="0"/>
  </Event>
  <Event>
    <Absolute>13920</Absolute>
    <NoteOn Channel="2" Note="55" Velocity="68"/>
  </Event>
  <Event>
    <Absolute>13920</Absolute>
    <NoteOn Channel="2" Note="62" Velocity="76"/>
  </Event>
  <Event>
    <Absolute>13920</Absolute>
    <NoteOn Channel="2" Note="63" Velocity="68"/>
  </Event>
  <Event>
    <Absolute>13920</Absolute>
    <NoteOn Channel="2" Note="70" Velocity="69"/>
  </Event>
  <Event>
    <Absolute>14008</Absolute>
    <NoteOn Channel="2" Note="55" Velocity="0"/>
  </Event>
  <Event>
    <Absolute>14008</Absolute>
    <NoteOn Channel="2" Note="70" Velocity="0"/>
  </Event>
  <Event>
    <Absolute>14013</Absolute>
    <NoteOn Channel="2" Note="62" Velocity="0"/>
  </Event>
  <Event>
    <Absolute>14017</Absolute>
    <NoteOn Channel="2" Note="63" Velocity="0"/>
  </Event>
  <Event>
    <Absolute>14640</Absolute>
    <NoteOn Channel="2" Note="55" Velocity="78"/>
  </Event>
  <Event>
    <Absolute>14640</Absolute>
    <NoteOn Channel="2" Note="62" Velocity="80"/>
  </Event>
  <Event>
    <Absolute>14640</Absolute>
    <NoteOn Channel="2" Note="63" Velocity="75"/>
  </Event>
  <Event>
    <Absolute>14640</Absolute>
    <NoteOn Channel="2" Note="70" Velocity="76"/>
  </Event>
  <Event>
    <Absolute>15385</Absolute>
    <NoteOn Channel="2" Note="63" Velocity="0"/>
  </Event>
  <Event>
    <Absolute>15385</Absolute>
    <NoteOn Channel="2" Note="70" Velocity="0"/>
  </Event>
  <Event>
    <Absolute>15398</Absolute>
    <NoteOn Channel="2" Note="62" Velocity="0"/>
  </Event>
  <Event>
    <Absolute>15408</Absolute>
    <NoteOn Channel="2" Note="55" Velocity="0"/>
  </Event>
  <Event>
    <Absolute>15840</Absolute>
    <NoteOn Channel="2" Note="55" Velocity="72"/>
  </Event>
  <Event>
    <Absolute>15840</Absolute>
    <NoteOn Channel="2" Note="62" Velocity="79"/>
  </Event>
  <Event>
    <Absolute>15840</Absolute>
    <NoteOn Channel="2" Note="63" Velocity="69"/>
  </Event>
  <Event>
    <Absolute>15840</Absolute>
    <NoteOn Channel="2" Note="69" Velocity="70"/>
  </Event>
  <Event>
    <Absolute>15929</Absolute>
    <NoteOn Channel="2" Note="62" Velocity="0"/>
  </Event>
  <Event>
    <Absolute>15935</Absolute>
    <NoteOn Channel="2" Note="69" Velocity="0"/>
  </Event>
  <Event>
    <Absolute>15938</Absolute>
    <NoteOn Channel="2" Note="63" Velocity="0"/>
  </Event>
  <Event>
    <Absolute>15941</Absolute>
    <NoteOn Channel="2" Note="55" Velocity="0"/>
  </Event>
  <Event>
    <Absolute>16560</Absolute>
    <NoteOn Channel="2" Note="55" Velocity="74"/>
  </Event>
  <Event>
    <Absolute>16560</Absolute>
    <NoteOn Channel="2" Note="62" Velocity="81"/>
  </Event>
  <Event>
    <Absolute>16560</Absolute>
    <NoteOn Channel="2" Note="63" Velocity="70"/>
  </Event>
  <Event>
    <Absolute>16560</Absolute>
    <NoteOn Channel="2" Note="70" Velocity="70"/>
  </Event>
  <Event>
    <Absolute>17159</Absolute>
    <NoteOn Channel="2" Note="63" Velocity="0"/>
  </Event>
  <Event>
    <Absolute>17164</Absolute>
    <NoteOn Channel="2" Note="55" Velocity="0"/>
  </Event>
  <Event>
    <Absolute>17165</Absolute>
    <NoteOn Channel="2" Note="70" Velocity="0"/>
  </Event>
  <Event>
    <Absolute>17170</Absolute>
    <NoteOn Channel="2" Note="62" Velocity="0"/>
  </Event>
  <Event>
    <Absolute>17760</Absolute>
    <NoteOn Channel="2" Note="58" Velocity="43"/>
  </Event>
  <Event>
    <Absolute>17760</Absolute>
    <NoteOn Channel="2" Note="63" Velocity="62"/>
  </Event>
  <Event>
    <Absolute>17760</Absolute>
    <NoteOn Channel="2" Note="67" Velocity="72"/>
  </Event>
  <Event>
    <Absolute>17760</Absolute>
    <NoteOn Channel="2" Note="74" Velocity="74"/>
  </Event>
  <Event>
    <Absolute>17827</Absolute>
    <NoteOn Channel="2" Note="67" Velocity="0"/>
  </Event>
  <Event>
    <Absolute>17827</Absolute>
    <NoteOn Channel="2" Note="74" Velocity="0"/>
  </Event>
  <Event>
    <Absolute>17837</Absolute>
    <NoteOn Channel="2" Note="58" Velocity="0"/>
  </Event>
  <Event>
    <Absolute>17839</Absolute>
    <NoteOn Channel="2" Note="63" Velocity="0"/>
  </Event>
  <Event>
    <Absolute>18480</Absolute>
    <NoteOn Channel="2" Note="58" Velocity="65"/>
  </Event>
  <Event>
    <Absolute>18480</Absolute>
    <NoteOn Channel="2" Note="63" Velocity="72"/>
  </Event>
  <Event>
    <Absolute>18480</Absolute>
    <NoteOn Channel="2" Note="67" Velocity="73"/>
  </Event>
  <Event>
    <Absolute>18480</Absolute>
    <NoteOn Channel="2" Note="74" Velocity="78"/>
  </Event>
  <Event>
    <Absolute>19186</Absolute>
    <NoteOn Channel="2" Note="67" Velocity="0"/>
  </Event>
  <Event>
    <Absolute>19187</Absolute>
    <NoteOn Channel="2" Note="74" Velocity="0"/>
  </Event>
  <Event>
    <Absolute>19188</Absolute>
    <NoteOn Channel="2" Note="63" Velocity="0"/>
  </Event>
  <Event>
    <Absolute>19190</Absolute>
    <NoteOn Channel="2" Note="58" Velocity="0"/>
  </Event>
  <Event>
    <Absolute>19680</Absolute>
    <NoteOn Channel="2" Note="58" Velocity="67"/>
  </Event>
  <Event>
    <Absolute>19680</Absolute>
    <NoteOn Channel="2" Note="63" Velocity="70"/>
  </Event>
  <Event>
    <Absolute>19680</Absolute>
    <NoteOn Channel="2" Note="67" Velocity="78"/>
  </Event>
  <Event>
    <Absolute>19680</Absolute>
    <NoteOn Channel="2" Note="74" Velocity="76"/>
  </Event>
  <Event>
    <Absolute>19743</Absolute>
    <NoteOn Channel="2" Note="67" Velocity="0"/>
  </Event>
  <Event>
    <Absolute>19745</Absolute>
    <NoteOn Channel="2" Note="74" Velocity="0"/>
  </Event>
  <Event>
    <Absolute>19750</Absolute>
    <NoteOn Channel="2" Note="58" Velocity="0"/>
  </Event>
  <Event>
    <Absolute>19752</Absolute>
    <NoteOn Channel="2" Note="63" Velocity="0"/>
  </Event>
  <Event>
    <Absolute>20400</Absolute>
    <NoteOn Channel="2" Note="58" Velocity="64"/>
  </Event>
  <Event>
    <Absolute>20400</Absolute>
    <NoteOn Channel="2" Note="63" Velocity="68"/>
  </Event>
  <Event>
    <Absolute>20400</Absolute>
    <NoteOn Channel="2" Note="67" Velocity="69"/>
  </Event>
  <Event>
    <Absolute>20400</Absolute>
    <NoteOn Channel="2" Note="74" Velocity="80"/>
  </Event>
  <Event>
    <Absolute>21095</Absolute>
    <NoteOn Channel="2" Note="74" Velocity="0"/>
  </Event>
  <Event>
    <Absolute>21096</Absolute>
    <NoteOn Channel="2" Note="67" Velocity="0"/>
  </Event>
  <Event>
    <Absolute>21115</Absolute>
    <NoteOn Channel="2" Note="63" Velocity="0"/>
  </Event>
  <Event>
    <Absolute>21118</Absolute>
    <NoteOn Channel="2" Note="58" Velocity="0"/>
  </Event>
  <Event>
    <Absolute>21600</Absolute>
    <NoteOn Channel="2" Note="56" Velocity="60"/>
  </Event>
  <Event>
    <Absolute>21600</Absolute>
    <NoteOn Channel="2" Note="63" Velocity="58"/>
  </Event>
  <Event>
    <Absolute>21600</Absolute>
    <NoteOn Channel="2" Note="67" Velocity="70"/>
  </Event>
  <Event>
    <Absolute>21600</Absolute>
    <NoteOn Channel="2" Note="72" Velocity="73"/>
  </Event>
  <Event>
    <Absolute>21678</Absolute>
    <NoteOn Channel="2" Note="56" Velocity="0"/>
  </Event>
  <Event>
    <Absolute>21679</Absolute>
    <NoteOn Channel="2" Note="67" Velocity="0"/>
  </Event>
  <Event>
    <Absolute>21682</Absolute>
    <NoteOn Channel="2" Note="72" Velocity="0"/>
  </Event>
  <Event>
    <Absolute>21698</Absolute>
    <NoteOn Channel="2" Note="63" Velocity="0"/>
  </Event>
  <Event>
    <Absolute>22320</Absolute>
    <NoteOn Channel="2" Note="56" Velocity="69"/>
  </Event>
  <Event>
    <Absolute>22320</Absolute>
    <NoteOn Channel="2" Note="63" Velocity="72"/>
  </Event>
  <Event>
    <Absolute>22320</Absolute>
    <NoteOn Channel="2" Note="67" Velocity="75"/>
  </Event>
  <Event>
    <Absolute>22320</Absolute>
    <NoteOn Channel="2" Note="72" Velocity="78"/>
  </Event>
  <Event>
    <Absolute>23015</Absolute>
    <NoteOn Channel="2" Note="67" Velocity="0"/>
  </Event>
  <Event>
    <Absolute>23024</Absolute>
    <NoteOn Channel="2" Note="56" Velocity="0"/>
  </Event>
  <Event>
    <Absolute>23028</Absolute>
    <NoteOn Channel="2" Note="72" Velocity="0"/>
  </Event>
  <Event>
    <Absolute>23037</Absolute>
    <NoteOn Channel="2" Note="63" Velocity="0"/>
  </Event>
  <Event>
    <Absolute>23520</Absolute>
    <NoteOn Channel="2" Note="56" Velocity="63"/>
  </Event>
  <Event>
    <Absolute>23520</Absolute>
    <NoteOn Channel="2" Note="63" Velocity="69"/>
  </Event>
  <Event>
    <Absolute>23520</Absolute>
    <NoteOn Channel="2" Note="67" Velocity="69"/>
  </Event>
  <Event>
    <Absolute>23520</Absolute>
    <NoteOn Channel="2" Note="72" Velocity="73"/>
  </Event>
  <Event>
    <Absolute>23593</Absolute>
    <NoteOn Channel="2" Note="67" Velocity="0"/>
  </Event>
  <Event>
    <Absolute>23597</Absolute>
    <NoteOn Channel="2" Note="56" Velocity="0"/>
  </Event>
  <Event>
    <Absolute>23602</Absolute>
    <NoteOn Channel="2" Note="72" Velocity="0"/>
  </Event>
  <Event>
    <Absolute>23618</Absolute>
    <NoteOn Channel="2" Note="63" Velocity="0"/>
  </Event>
  <Event>
    <Absolute>24240</Absolute>
    <NoteOn Channel="2" Note="56" Velocity="76"/>
  </Event>
  <Event>
    <Absolute>24240</Absolute>
    <NoteOn Channel="2" Note="63" Velocity="76"/>
  </Event>
  <Event>
    <Absolute>24240</Absolute>
    <NoteOn Channel="2" Note="67" Velocity="80"/>
  </Event>
  <Event>
    <Absolute>24240</Absolute>
    <NoteOn Channel="2" Note="72" Velocity="79"/>
  </Event>
  <Event>
    <Absolute>24943</Absolute>
    <NoteOn Channel="2" Note="67" Velocity="0"/>
  </Event>
  <Event>
    <Absolute>24985</Absolute>
    <NoteOn Channel="2" Note="56" Velocity="0"/>
  </Event>
  <Event>
    <Absolute>24985</Absolute>
    <NoteOn Channel="2" Note="63" Velocity="0"/>
  </Event>
  <Event>
    <Absolute>24989</Absolute>
    <NoteOn Channel="2" Note="72" Velocity="0"/>
  </Event>
  <Event>
    <Absolute>25440</Absolute>
    <NoteOn Channel="2" Note="56" Velocity="63"/>
  </Event>
  <Event>
    <Absolute>25440</Absolute>
    <NoteOn Channel="2" Note="62" Velocity="75"/>
  </Event>
  <Event>
    <Absolute>25440</Absolute>
    <NoteOn Channel="2" Note="65" Velocity="69"/>
  </Event>
  <Event>
    <Absolute>25440</Absolute>
    <NoteOn Channel="2" Note="72" Velocity="76"/>
  </Event>
  <Event>
    <Absolute>25518</Absolute>
    <NoteOn Channel="2" Note="56" Velocity="0"/>
  </Event>
  <Event>
    <Absolute>25521</Absolute>
    <NoteOn Channel="2" Note="72" Velocity="0"/>
  </Event>
  <Event>
    <Absolute>25523</Absolute>
    <NoteOn Channel="2" Note="62" Velocity="0"/>
  </Event>
  <Event>
    <Absolute>25524</Absolute>
    <NoteOn Channel="2" Note="65" Velocity="0"/>
  </Event>
  <Event>
    <Absolute>26160</Absolute>
    <NoteOn Channel="2" Note="56" Velocity="70"/>
  </Event>
  <Event>
    <Absolute>26160</Absolute>
    <NoteOn Channel="2" Note="62" Velocity="79"/>
  </Event>
  <Event>
    <Absolute>26160</Absolute>
    <NoteOn Channel="2" Note="65" Velocity="74"/>
  </Event>
  <Event>
    <Absolute>26160</Absolute>
    <NoteOn Channel="2" Note="72" Velocity="74"/>
  </Event>
  <Event>
    <Absolute>26876</Absolute>
    <NoteOn Channel="2" Note="62" Velocity="0"/>
  </Event>
  <Event>
    <Absolute>26880</Absolute>
    <NoteOn Channel="2" Note="72" Velocity="0"/>
  </Event>
  <Event>
    <Absolute>26883</Absolute>
    <NoteOn Channel="2" Note="65" Velocity="0"/>
  </Event>
  <Event>
    <Absolute>26892</Absolute>
    <NoteOn Channel="2" Note="56" Velocity="0"/>
  </Event>
  <Event>
    <Absolute>27360</Absolute>
    <NoteOn Channel="2" Note="56" Velocity="67"/>
  </Event>
  <Event>
    <Absolute>27360</Absolute>
    <NoteOn Channel="2" Note="63" Velocity="68"/>
  </Event>
  <Event>
    <Absolute>27360</Absolute>
    <NoteOn Channel="2" Note="65" Velocity="70"/>
  </Event>
  <Event>
    <Absolute>27360</Absolute>
    <NoteOn Channel="2" Note="71" Velocity="80"/>
  </Event>
  <Event>
    <Absolute>27441</Absolute>
    <NoteOn Channel="2" Note="65" Velocity="0"/>
  </Event>
  <Event>
    <Absolute>27449</Absolute>
    <NoteOn Channel="2" Note="71" Velocity="0"/>
  </Event>
  <Event>
    <Absolute>27452</Absolute>
    <NoteOn Channel="2" Note="56" Velocity="0"/>
  </Event>
  <Event>
    <Absolute>27455</Absolute>
    <NoteOn Channel="2" Note="63" Velocity="0"/>
  </Event>
  <Event>
    <Absolute>28080</Absolute>
    <NoteOn Channel="2" Note="56" Velocity="70"/>
  </Event>
  <Event>
    <Absolute>28080</Absolute>
    <NoteOn Channel="2" Note="63" Velocity="67"/>
  </Event>
  <Event>
    <Absolute>28080</Absolute>
    <NoteOn Channel="2" Note="65" Velocity="76"/>
  </Event>
  <Event>
    <Absolute>28080</Absolute>
    <NoteOn Channel="2" Note="71" Velocity="81"/>
  </Event>
  <Event>
    <Absolute>28786</Absolute>
    <NoteOn Channel="2" Note="65" Velocity="0"/>
  </Event>
  <Event>
    <Absolute>28796</Absolute>
    <NoteOn Channel="2" Note="71" Velocity="0"/>
  </Event>
  <Event>
    <Absolute>28802</Absolute>
    <NoteOn Channel="2" Note="63" Velocity="0"/>
  </Event>
  <Event>
    <Absolute>28824</Absolute>
    <NoteOn Channel="2" Note="56" Velocity="0"/>
  </Event>
  <Event>
    <Absolute>29280</Absolute>
    <NoteOn Channel="2" Note="55" Velocity="68"/>
  </Event>
  <Event>
    <Absolute>29280</Absolute>
    <NoteOn Channel="2" Note="62" Velocity="76"/>
  </Event>
  <Event>
    <Absolute>29280</Absolute>
    <NoteOn Channel="2" Note="63" Velocity="68"/>
  </Event>
  <Event>
    <Absolute>29280</Absolute>
    <NoteOn Channel="2" Note="70" Velocity="69"/>
  </Event>
  <Event>
    <Absolute>29368</Absolute>
    <NoteOn Channel="2" Note="55" Velocity="0"/>
  </Event>
  <Event>
    <Absolute>29368</Absolute>
    <NoteOn Channel="2" Note="70" Velocity="0"/>
  </Event>
  <Event>
    <Absolute>29373</Absolute>
    <NoteOn Channel="2" Note="62" Velocity="0"/>
  </Event>
  <Event>
    <Absolute>29377</Absolute>
    <NoteOn Channel="2" Note="63" Velocity="0"/>
  </Event>
  <Event>
    <Absolute>30000</Absolute>
    <NoteOn Channel="2" Note="55" Velocity="78"/>
  </Event>
  <Event>
    <Absolute>30000</Absolute>
    <NoteOn Channel="2" Note="62" Velocity="80"/>
  </Event>
  <Event>
    <Absolute>30000</Absolute>
    <NoteOn Channel="2" Note="63" Velocity="75"/>
  </Event>
  <Event>
    <Absolute>30000</Absolute>
    <NoteOn Channel="2" Note="70" Velocity="76"/>
  </Event>
  <Event>
    <Absolute>30745</Absolute>
    <NoteOn Channel="2" Note="63" Velocity="0"/>
  </Event>
  <Event>
    <Absolute>30745</Absolute>
    <NoteOn Channel="2" Note="70" Velocity="0"/>
  </Event>
  <Event>
    <Absolute>30758</Absolute>
    <NoteOn Channel="2" Note="62" Velocity="0"/>
  </Event>
  <Event>
    <Absolute>30768</Absolute>
    <NoteOn Channel="2" Note="55" Velocity="0"/>
  </Event>
  <Event>
    <Absolute>31200</Absolute>
    <NoteOn Channel="2" Note="55" Velocity="72"/>
  </Event>
  <Event>
    <Absolute>31200</Absolute>
    <NoteOn Channel="2" Note="62" Velocity="79"/>
  </Event>
  <Event>
    <Absolute>31200</Absolute>
    <NoteOn Channel="2" Note="63" Velocity="69"/>
  </Event>
  <Event>
    <Absolute>31200</Absolute>
    <NoteOn Channel="2" Note="69" Velocity="70"/>
  </Event>
  <Event>
    <Absolute>31289</Absolute>
    <NoteOn Channel="2" Note="62" Velocity="0"/>
  </Event>
  <Event>
    <Absolute>31295</Absolute>
    <NoteOn Channel="2" Note="69" Velocity="0"/>
  </Event>
  <Event>
    <Absolute>31298</Absolute>
    <NoteOn Channel="2" Note="63" Velocity="0"/>
  </Event>
  <Event>
    <Absolute>31301</Absolute>
    <NoteOn Channel="2" Note="55" Velocity="0"/>
  </Event>
  <Event>
    <Absolute>31920</Absolute>
    <NoteOn Channel="2" Note="55" Velocity="74"/>
  </Event>
  <Event>
    <Absolute>31920</Absolute>
    <NoteOn Channel="2" Note="62" Velocity="81"/>
  </Event>
  <Event>
    <Absolute>31920</Absolute>
    <NoteOn Channel="2" Note="63" Velocity="70"/>
  </Event>
  <Event>
    <Absolute>31920</Absolute>
    <NoteOn Channel="2" Note="70" Velocity="70"/>
  </Event>
  <Event>
    <Absolute>32519</Absolute>
    <NoteOn Channel="2" Note="63" Velocity="0"/>
  </Event>
  <Event>
    <Absolute>32524</Absolute>
    <NoteOn Channel="2" Note="55" Velocity="0"/>
  </Event>
  <Event>
    <Absolute>32525</Absolute>
    <NoteOn Channel="2" Note="70" Velocity="0"/>
  </Event>
  <Event>
    <Absolute>32530</Absolute>
    <NoteOn Channel="2" Note="62" Velocity="0"/>
  </Event>
  <Event>
    <Absolute>33120</Absolute>
    <NoteOn Channel="2" Note="58" Velocity="43"/>
  </Event>
  <Event>
    <Absolute>33120</Absolute>
    <NoteOn Channel="2" Note="63" Velocity="62"/>
  </Event>
  <Event>
    <Absolute>33120</Absolute>
    <NoteOn Channel="2" Note="67" Velocity="72"/>
  </Event>
  <Event>
    <Absolute>33120</Absolute>
    <NoteOn Channel="2" Note="74" Velocity="74"/>
  </Event>
  <Event>
    <Absolute>33187</Absolute>
    <NoteOn Channel="2" Note="67" Velocity="0"/>
  </Event>
  <Event>
    <Absolute>33187</Absolute>
    <NoteOn Channel="2" Note="74" Velocity="0"/>
  </Event>
  <Event>
    <Absolute>33197</Absolute>
    <NoteOn Channel="2" Note="58" Velocity="0"/>
  </Event>
  <Event>
    <Absolute>33199</Absolute>
    <NoteOn Channel="2" Note="63" Velocity="0"/>
  </Event>
  <Event>
    <Absolute>33840</Absolute>
    <NoteOn Channel="2" Note="58" Velocity="65"/>
  </Event>
  <Event>
    <Absolute>33840</Absolute>
    <NoteOn Channel="2" Note="63" Velocity="72"/>
  </Event>
  <Event>
    <Absolute>33840</Absolute>
    <NoteOn Channel="2" Note="67" Velocity="73"/>
  </Event>
  <Event>
    <Absolute>33840</Absolute>
    <NoteOn Channel="2" Note="74" Velocity="78"/>
  </Event>
  <Event>
    <Absolute>34546</Absolute>
    <NoteOn Channel="2" Note="67" Velocity="0"/>
  </Event>
  <Event>
    <Absolute>34547</Absolute>
    <NoteOn Channel="2" Note="74" Velocity="0"/>
  </Event>
  <Event>
    <Absolute>34548</Absolute>
    <NoteOn Channel="2" Note="63" Velocity="0"/>
  </Event>
  <Event>
    <Absolute>34550</Absolute>
    <NoteOn Channel="2" Note="58" Velocity="0"/>
  </Event>
  <Event>
    <Absolute>35040</Absolute>
    <NoteOn Channel="2" Note="58" Velocity="67"/>
  </Event>
  <Event>
    <Absolute>35040</Absolute>
    <NoteOn Channel="2" Note="63" Velocity="70"/>
  </Event>
  <Event>
    <Absolute>35040</Absolute>
    <NoteOn Channel="2" Note="67" Velocity="78"/>
  </Event>
  <Event>
    <Absolute>35040</Absolute>
    <NoteOn Channel="2" Note="74" Velocity="76"/>
  </Event>
  <Event>
    <Absolute>35103</Absolute>
    <NoteOn Channel="2" Note="67" Velocity="0"/>
  </Event>
  <Event>
    <Absolute>35105</Absolute>
    <NoteOn Channel="2" Note="74" Velocity="0"/>
  </Event>
  <Event>
    <Absolute>35110</Absolute>
    <NoteOn Channel="2" Note="58" Velocity="0"/>
  </Event>
  <Event>
    <Absolute>35112</Absolute>
    <NoteOn Channel="2" Note="63" Velocity="0"/>
  </Event>
  <Event>
    <Absolute>35760</Absolute>
    <NoteOn Channel="2" Note="58" Velocity="64"/>
  </Event>
  <Event>
    <Absolute>35760</Absolute>
    <NoteOn Channel="2" Note="63" Velocity="68"/>
  </Event>
  <Event>
    <Absolute>35760</Absolute>
    <NoteOn Channel="2" Note="67" Velocity="69"/>
  </Event>
  <Event>
    <Absolute>35760</Absolute>
    <NoteOn Channel="2" Note="74" Velocity="80"/>
  </Event>
  <Event>
    <Absolute>36455</Absolute>
    <NoteOn Channel="2" Note="74" Velocity="0"/>
  </Event>
  <Event>
    <Absolute>36456</Absolute>
    <NoteOn Channel="2" Note="67" Velocity="0"/>
  </Event>
  <Event>
    <Absolute>36475</Absolute>
    <NoteOn Channel="2" Note="63" Velocity="0"/>
  </Event>
  <Event>
    <Absolute>36478</Absolute>
    <NoteOn Channel="2" Note="58" Velocity="0"/>
  </Event>
  <Event>
    <Absolute>36960</Absolute>
    <NoteOn Channel="2" Note="56" Velocity="60"/>
  </Event>
  <Event>
    <Absolute>36960</Absolute>
    <NoteOn Channel="2" Note="63" Velocity="58"/>
  </Event>
  <Event>
    <Absolute>36960</Absolute>
    <NoteOn Channel="2" Note="67" Velocity="70"/>
  </Event>
  <Event>
    <Absolute>36960</Absolute>
    <NoteOn Channel="2" Note="72" Velocity="73"/>
  </Event>
  <Event>
    <Absolute>37038</Absolute>
    <NoteOn Channel="2" Note="56" Velocity="0"/>
  </Event>
  <Event>
    <Absolute>37039</Absolute>
    <NoteOn Channel="2" Note="67" Velocity="0"/>
  </Event>
  <Event>
    <Absolute>37042</Absolute>
    <NoteOn Channel="2" Note="72" Velocity="0"/>
  </Event>
  <Event>
    <Absolute>37058</Absolute>
    <NoteOn Channel="2" Note="63" Velocity="0"/>
  </Event>
  <Event>
    <Absolute>37680</Absolute>
    <NoteOn Channel="2" Note="56" Velocity="69"/>
  </Event>
  <Event>
    <Absolute>37680</Absolute>
    <NoteOn Channel="2" Note="63" Velocity="72"/>
  </Event>
  <Event>
    <Absolute>37680</Absolute>
    <NoteOn Channel="2" Note="67" Velocity="75"/>
  </Event>
  <Event>
    <Absolute>37680</Absolute>
    <NoteOn Channel="2" Note="72" Velocity="78"/>
  </Event>
  <Event>
    <Absolute>38375</Absolute>
    <NoteOn Channel="2" Note="67" Velocity="0"/>
  </Event>
  <Event>
    <Absolute>38384</Absolute>
    <NoteOn Channel="2" Note="56" Velocity="0"/>
  </Event>
  <Event>
    <Absolute>38388</Absolute>
    <NoteOn Channel="2" Note="72" Velocity="0"/>
  </Event>
  <Event>
    <Absolute>38397</Absolute>
    <NoteOn Channel="2" Note="63" Velocity="0"/>
  </Event>
  <Event>
    <Absolute>38880</Absolute>
    <NoteOn Channel="2" Note="56" Velocity="63"/>
  </Event>
  <Event>
    <Absolute>38880</Absolute>
    <NoteOn Channel="2" Note="63" Velocity="69"/>
  </Event>
  <Event>
    <Absolute>38880</Absolute>
    <NoteOn Channel="2" Note="67" Velocity="69"/>
  </Event>
  <Event>
    <Absolute>38880</Absolute>
    <NoteOn Channel="2" Note="72" Velocity="73"/>
  </Event>
  <Event>
    <Absolute>38953</Absolute>
    <NoteOn Channel="2" Note="67" Velocity="0"/>
  </Event>
  <Event>
    <Absolute>38957</Absolute>
    <NoteOn Channel="2" Note="56" Velocity="0"/>
  </Event>
  <Event>
    <Absolute>38962</Absolute>
    <NoteOn Channel="2" Note="72" Velocity="0"/>
  </Event>
  <Event>
    <Absolute>38978</Absolute>
    <NoteOn Channel="2" Note="63" Velocity="0"/>
  </Event>
  <Event>
    <Absolute>39600</Absolute>
    <NoteOn Channel="2" Note="56" Velocity="76"/>
  </Event>
  <Event>
    <Absolute>39600</Absolute>
    <NoteOn Channel="2" Note="63" Velocity="76"/>
  </Event>
  <Event>
    <Absolute>39600</Absolute>
    <NoteOn Channel="2" Note="67" Velocity="80"/>
  </Event>
  <Event>
    <Absolute>39600</Absolute>
    <NoteOn Channel="2" Note="72" Velocity="79"/>
  </Event>
  <Event>
    <Absolute>40303</Absolute>
    <NoteOn Channel="2" Note="67" Velocity="0"/>
  </Event>
  <Event>
    <Absolute>40345</Absolute>
    <NoteOn Channel="2" Note="56" Velocity="0"/>
  </Event>
  <Event>
    <Absolute>40345</Absolute>
    <NoteOn Channel="2" Note="63" Velocity="0"/>
  </Event>
  <Event>
    <Absolute>40349</Absolute>
    <NoteOn Channel="2" Note="72" Velocity="0"/>
  </Event>
  <Event>
    <Absolute>40800</Absolute>
    <NoteOn Channel="2" Note="56" Velocity="63"/>
  </Event>
  <Event>
    <Absolute>40800</Absolute>
    <NoteOn Channel="2" Note="62" Velocity="75"/>
  </Event>
  <Event>
    <Absolute>40800</Absolute>
    <NoteOn Channel="2" Note="65" Velocity="69"/>
  </Event>
  <Event>
    <Absolute>40800</Absolute>
    <NoteOn Channel="2" Note="72" Velocity="76"/>
  </Event>
  <Event>
    <Absolute>40878</Absolute>
    <NoteOn Channel="2" Note="56" Velocity="0"/>
  </Event>
  <Event>
    <Absolute>40881</Absolute>
    <NoteOn Channel="2" Note="72" Velocity="0"/>
  </Event>
  <Event>
    <Absolute>40883</Absolute>
    <NoteOn Channel="2" Note="62" Velocity="0"/>
  </Event>
  <Event>
    <Absolute>40884</Absolute>
    <NoteOn Channel="2" Note="65" Velocity="0"/>
  </Event>
  <Event>
    <Absolute>41520</Absolute>
    <NoteOn Channel="2" Note="56" Velocity="70"/>
  </Event>
  <Event>
    <Absolute>41520</Absolute>
    <NoteOn Channel="2" Note="62" Velocity="79"/>
  </Event>
  <Event>
    <Absolute>41520</Absolute>
    <NoteOn Channel="2" Note="65" Velocity="74"/>
  </Event>
  <Event>
    <Absolute>41520</Absolute>
    <NoteOn Channel="2" Note="72" Velocity="74"/>
  </Event>
  <Event>
    <Absolute>42236</Absolute>
    <NoteOn Channel="2" Note="62" Velocity="0"/>
  </Event>
  <Event>
    <Absolute>42240</Absolute>
    <NoteOn Channel="2" Note="72" Velocity="0"/>
  </Event>
  <Event>
    <Absolute>42243</Absolute>
    <NoteOn Channel="2" Note="65" Velocity="0"/>
  </Event>
  <Event>
    <Absolute>42252</Absolute>
    <NoteOn Channel="2" Note="56" Velocity="0"/>
  </Event>
  <Event>
    <Absolute>42720</Absolute>
    <NoteOn Channel="2" Note="56" Velocity="67"/>
  </Event>
  <Event>
    <Absolute>42720</Absolute>
    <NoteOn Channel="2" Note="63" Velocity="68"/>
  </Event>
  <Event>
    <Absolute>42720</Absolute>
    <NoteOn Channel="2" Note="65" Velocity="70"/>
  </Event>
  <Event>
    <Absolute>42720</Absolute>
    <NoteOn Channel="2" Note="71" Velocity="80"/>
  </Event>
  <Event>
    <Absolute>42801</Absolute>
    <NoteOn Channel="2" Note="65" Velocity="0"/>
  </Event>
  <Event>
    <Absolute>42809</Absolute>
    <NoteOn Channel="2" Note="71" Velocity="0"/>
  </Event>
  <Event>
    <Absolute>42812</Absolute>
    <NoteOn Channel="2" Note="56" Velocity="0"/>
  </Event>
  <Event>
    <Absolute>42815</Absolute>
    <NoteOn Channel="2" Note="63" Velocity="0"/>
  </Event>
  <Event>
    <Absolute>43440</Absolute>
    <NoteOn Channel="2" Note="56" Velocity="70"/>
  </Event>
  <Event>
    <Absolute>43440</Absolute>
    <NoteOn Channel="2" Note="63" Velocity="67"/>
  </Event>
  <Event>
    <Absolute>43440</Absolute>
    <NoteOn Channel="2" Note="65" Velocity="76"/>
  </Event>
  <Event>
    <Absolute>43440</Absolute>
    <NoteOn Channel="2" Note="71" Velocity="81"/>
  </Event>
  <Event>
    <Absolute>44146</Absolute>
    <NoteOn Channel="2" Note="65" Velocity="0"/>
  </Event>
  <Event>
    <Absolute>44156</Absolute>
    <NoteOn Channel="2" Note="71" Velocity="0"/>
  </Event>
  <Event>
    <Absolute>44162</Absolute>
    <NoteOn Channel="2" Note="63" Velocity="0"/>
  </Event>
  <Event>
    <Absolute>44184</Absolute>
    <NoteOn Channel="2" Note="56" Velocity="0"/>
  </Event>
  <Event>
    <Absolute>44640</Absolute>
    <NoteOn Channel="2" Note="55" Velocity="68"/>
  </Event>
  <Event>
    <Absolute>44640</Absolute>
    <NoteOn Channel="2" Note="62" Velocity="76"/>
  </Event>
  <Event>
    <Absolute>44640</Absolute>
    <NoteOn Channel="2" Note="63" Velocity="68"/>
  </Event>
  <Event>
    <Absolute>44640</Absolute>
    <NoteOn Channel="2" Note="70" Velocity="69"/>
  </Event>
  <Event>
    <Absolute>44728</Absolute>
    <NoteOn Channel="2" Note="55" Velocity="0"/>
  </Event>
  <Event>
    <Absolute>44728</Absolute>
    <NoteOn Channel="2" Note="70" Velocity="0"/>
  </Event>
  <Event>
    <Absolute>44733</Absolute>
    <NoteOn Channel="2" Note="62" Velocity="0"/>
  </Event>
  <Event>
    <Absolute>44737</Absolute>
    <NoteOn Channel="2" Note="63" Velocity="0"/>
  </Event>
  <Event>
    <Absolute>45360</Absolute>
    <NoteOn Channel="2" Note="55" Velocity="78"/>
  </Event>
  <Event>
    <Absolute>45360</Absolute>
    <NoteOn Channel="2" Note="62" Velocity="80"/>
  </Event>
  <Event>
    <Absolute>45360</Absolute>
    <NoteOn Channel="2" Note="63" Velocity="75"/>
  </Event>
  <Event>
    <Absolute>45360</Absolute>
    <NoteOn Channel="2" Note="70" Velocity="76"/>
  </Event>
  <Event>
    <Absolute>46105</Absolute>
    <NoteOn Channel="2" Note="63" Velocity="0"/>
  </Event>
  <Event>
    <Absolute>46105</Absolute>
    <NoteOn Channel="2" Note="70" Velocity="0"/>
  </Event>
  <Event>
    <Absolute>46118</Absolute>
    <NoteOn Channel="2" Note="62" Velocity="0"/>
  </Event>
  <Event>
    <Absolute>46128</Absolute>
    <NoteOn Channel="2" Note="55" Velocity="0"/>
  </Event>
  <Event>
    <Absolute>46560</Absolute>
    <NoteOn Channel="2" Note="55" Velocity="72"/>
  </Event>
  <Event>
    <Absolute>46560</Absolute>
    <NoteOn Channel="2" Note="62" Velocity="79"/>
  </Event>
  <Event>
    <Absolute>46560</Absolute>
    <NoteOn Channel="2" Note="63" Velocity="69"/>
  </Event>
  <Event>
    <Absolute>46560</Absolute>
    <NoteOn Channel="2" Note="69" Velocity="70"/>
  </Event>
  <Event>
    <Absolute>46649</Absolute>
    <NoteOn Channel="2" Note="62" Velocity="0"/>
  </Event>
  <Event>
    <Absolute>46655</Absolute>
    <NoteOn Channel="2" Note="69" Velocity="0"/>
  </Event>
  <Event>
    <Absolute>46658</Absolute>
    <NoteOn Channel="2" Note="63" Velocity="0"/>
  </Event>
  <Event>
    <Absolute>46661</Absolute>
    <NoteOn Channel="2" Note="55" Velocity="0"/>
  </Event>
  <Event>
    <Absolute>47280</Absolute>
    <NoteOn Channel="2" Note="55" Velocity="74"/>
  </Event>
  <Event>
    <Absolute>47280</Absolute>
    <NoteOn Channel="2" Note="62" Velocity="81"/>
  </Event>
  <Event>
    <Absolute>47280</Absolute>
    <NoteOn Channel="2" Note="63" Velocity="70"/>
  </Event>
  <Event>
    <Absolute>47280</Absolute>
    <NoteOn Channel="2" Note="70" Velocity="70"/>
  </Event>
  <Event>
    <Absolute>47879</Absolute>
    <NoteOn Channel="2" Note="63" Velocity="0"/>
  </Event>
  <Event>
    <Absolute>47884</Absolute>
    <NoteOn Channel="2" Note="55" Velocity="0"/>
  </Event>
  <Event>
    <Absolute>47885</Absolute>
    <NoteOn Channel="2" Note="70" Velocity="0"/>
  </Event>
  <Event>
    <Absolute>47890</Absolute>
    <NoteOn Channel="2" Note="62" Velocity="0"/>
  </Event>
  <Event>
    <Absolute>48480</Absolute>
    <NoteOn Channel="2" Note="58" Velocity="43"/>
  </Event>
  <Event>
    <Absolute>48480</Absolute>
    <NoteOn Channel="2" Note="63" Velocity="62"/>
  </Event>
  <Event>
    <Absolute>48480</Absolute>
    <NoteOn Channel="2" Note="67" Velocity="72"/>
  </Event>
  <Event>
    <Absolute>48480</Absolute>
    <NoteOn Channel="2" Note="74" Velocity="74"/>
  </Event>
  <Event>
    <Absolute>48547</Absolute>
    <NoteOn Channel="2" Note="67" Velocity="0"/>
  </Event>
  <Event>
    <Absolute>48547</Absolute>
    <NoteOn Channel="2" Note="74" Velocity="0"/>
  </Event>
  <Event>
    <Absolute>48557</Absolute>
    <NoteOn Channel="2" Note="58" Velocity="0"/>
  </Event>
  <Event>
    <Absolute>48559</Absolute>
    <NoteOn Channel="2" Note="63" Velocity="0"/>
  </Event>
  <Event>
    <Absolute>49200</Absolute>
    <NoteOn Channel="2" Note="58" Velocity="65"/>
  </Event>
  <Event>
    <Absolute>49200</Absolute>
    <NoteOn Channel="2" Note="63" Velocity="72"/>
  </Event>
  <Event>
    <Absolute>49200</Absolute>
    <NoteOn Channel="2" Note="67" Velocity="73"/>
  </Event>
  <Event>
    <Absolute>49200</Absolute>
    <NoteOn Channel="2" Note="74" Velocity="78"/>
  </Event>
  <Event>
    <Absolute>49906</Absolute>
    <NoteOn Channel="2" Note="67" Velocity="0"/>
  </Event>
  <Event>
    <Absolute>49907</Absolute>
    <NoteOn Channel="2" Note="74" Velocity="0"/>
  </Event>
  <Event>
    <Absolute>49908</Absolute>
    <NoteOn Channel="2" Note="63" Velocity="0"/>
  </Event>
  <Event>
    <Absolute>49910</Absolute>
    <NoteOn Channel="2" Note="58" Velocity="0"/>
  </Event>
  <Event>
    <Absolute>50400</Absolute>
    <NoteOn Channel="2" Note="58" Velocity="67"/>
  </Event>
  <Event>
    <Absolute>50400</Absolute>
    <NoteOn Channel="2" Note="63" Velocity="70"/>
  </Event>
  <Event>
    <Absolute>50400</Absolute>
    <NoteOn Channel="2" Note="67" Velocity="78"/>
  </Event>
  <Event>
    <Absolute>50400</Absolute>
    <NoteOn Channel="2" Note="74" Velocity="76"/>
  </Event>
  <Event>
    <Absolute>50463</Absolute>
    <NoteOn Channel="2" Note="67" Velocity="0"/>
  </Event>
  <Event>
    <Absolute>50465</Absolute>
    <NoteOn Channel="2" Note="74" Velocity="0"/>
  </Event>
  <Event>
    <Absolute>50470</Absolute>
    <NoteOn Channel="2" Note="58" Velocity="0"/>
  </Event>
  <Event>
    <Absolute>50472</Absolute>
    <NoteOn Channel="2" Note="63" Velocity="0"/>
  </Event>
  <Event>
    <Absolute>51120</Absolute>
    <NoteOn Channel="2" Note="58" Velocity="64"/>
  </Event>
  <Event>
    <Absolute>51120</Absolute>
    <NoteOn Channel="2" Note="63" Velocity="68"/>
  </Event>
  <Event>
    <Absolute>51120</Absolute>
    <NoteOn Channel="2" Note="67" Velocity="69"/>
  </Event>
  <Event>
    <Absolute>51120</Absolute>
    <NoteOn Channel="2" Note="74" Velocity="80"/>
  </Event>
  <Event>
    <Absolute>51815</Absolute>
    <NoteOn Channel="2" Note="74" Velocity="0"/>
  </Event>
  <Event>
    <Absolute>51816</Absolute>
    <NoteOn Channel="2" Note="67" Velocity="0"/>
  </Event>
  <Event>
    <Absolute>51835</Absolute>
    <NoteOn Channel="2" Note="63" Velocity="0"/>
  </Event>
  <Event>
    <Absolute>51838</Absolute>
    <NoteOn Channel="2" Note="58" Velocity="0"/>
  </Event>
  <Event>
    <Absolute>52320</Absolute>
    <NoteOn Channel="2" Note="56" Velocity="60"/>
  </Event>
  <Event>
    <Absolute>52320</Absolute>
    <NoteOn Channel="2" Note="63" Velocity="58"/>
  </Event>
  <Event>
    <Absolute>52320</Absolute>
    <NoteOn Channel="2" Note="67" Velocity="70"/>
  </Event>
  <Event>
    <Absolute>52320</Absolute>
    <NoteOn Channel="2" Note="72" Velocity="73"/>
  </Event>
  <Event>
    <Absolute>52398</Absolute>
    <NoteOn Channel="2" Note="56" Velocity="0"/>
  </Event>
  <Event>
    <Absolute>52399</Absolute>
    <NoteOn Channel="2" Note="67" Velocity="0"/>
  </Event>
  <Event>
    <Absolute>52402</Absolute>
    <NoteOn Channel="2" Note="72" Velocity="0"/>
  </Event>
  <Event>
    <Absolute>52418</Absolute>
    <NoteOn Channel="2" Note="63" Velocity="0"/>
  </Event>
  <Event>
    <Absolute>53040</Absolute>
    <NoteOn Channel="2" Note="56" Velocity="69"/>
  </Event>
  <Event>
    <Absolute>53040</Absolute>
    <NoteOn Channel="2" Note="63" Velocity="72"/>
  </Event>
  <Event>
    <Absolute>53040</Absolute>
    <NoteOn Channel="2" Note="67" Velocity="75"/>
  </Event>
  <Event>
    <Absolute>53040</Absolute>
    <NoteOn Channel="2" Note="72" Velocity="78"/>
  </Event>
  <Event>
    <Absolute>53735</Absolute>
    <NoteOn Channel="2" Note="67" Velocity="0"/>
  </Event>
  <Event>
    <Absolute>53744</Absolute>
    <NoteOn Channel="2" Note="56" Velocity="0"/>
  </Event>
  <Event>
    <Absolute>53748</Absolute>
    <NoteOn Channel="2" Note="72" Velocity="0"/>
  </Event>
  <Event>
    <Absolute>53757</Absolute>
    <NoteOn Channel="2" Note="63" Velocity="0"/>
  </Event>
  <Event>
    <Absolute>54240</Absolute>
    <NoteOn Channel="2" Note="56" Velocity="63"/>
  </Event>
  <Event>
    <Absolute>54240</Absolute>
    <NoteOn Channel="2" Note="63" Velocity="69"/>
  </Event>
  <Event>
    <Absolute>54240</Absolute>
    <NoteOn Channel="2" Note="67" Velocity="69"/>
  </Event>
  <Event>
    <Absolute>54240</Absolute>
    <NoteOn Channel="2" Note="72" Velocity="73"/>
  </Event>
  <Event>
    <Absolute>54313</Absolute>
    <NoteOn Channel="2" Note="67" Velocity="0"/>
  </Event>
  <Event>
    <Absolute>54317</Absolute>
    <NoteOn Channel="2" Note="56" Velocity="0"/>
  </Event>
  <Event>
    <Absolute>54322</Absolute>
    <NoteOn Channel="2" Note="72" Velocity="0"/>
  </Event>
  <Event>
    <Absolute>54338</Absolute>
    <NoteOn Channel="2" Note="63" Velocity="0"/>
  </Event>
  <Event>
    <Absolute>54960</Absolute>
    <NoteOn Channel="2" Note="56" Velocity="76"/>
  </Event>
  <Event>
    <Absolute>54960</Absolute>
    <NoteOn Channel="2" Note="63" Velocity="76"/>
  </Event>
  <Event>
    <Absolute>54960</Absolute>
    <NoteOn Channel="2" Note="67" Velocity="80"/>
  </Event>
  <Event>
    <Absolute>54960</Absolute>
    <NoteOn Channel="2" Note="72" Velocity="79"/>
  </Event>
  <Event>
    <Absolute>55663</Absolute>
    <NoteOn Channel="2" Note="67" Velocity="0"/>
  </Event>
  <Event>
    <Absolute>55705</Absolute>
    <NoteOn Channel="2" Note="56" Velocity="0"/>
  </Event>
  <Event>
    <Absolute>55705</Absolute>
    <NoteOn Channel="2" Note="63" Velocity="0"/>
  </Event>
  <Event>
    <Absolute>55709</Absolute>
    <NoteOn Channel="2" Note="72" Velocity="0"/>
  </Event>
  <Event>
    <Absolute>56160</Absolute>
    <NoteOn Channel="2" Note="56" Velocity="63"/>
  </Event>
  <Event>
    <Absolute>56160</Absolute>
    <NoteOn Channel="2" Note="62" Velocity="75"/>
  </Event>
  <Event>
    <Absolute>56160</Absolute>
    <NoteOn Channel="2" Note="65" Velocity="69"/>
  </Event>
  <Event>
    <Absolute>56160</Absolute>
    <NoteOn Channel="2" Note="72" Velocity="76"/>
  </Event>
  <Event>
    <Absolute>56238</Absolute>
    <NoteOn Channel="2" Note="56" Velocity="0"/>
  </Event>
  <Event>
    <Absolute>56241</Absolute>
    <NoteOn Channel="2" Note="72" Velocity="0"/>
  </Event>
  <Event>
    <Absolute>56243</Absolute>
    <NoteOn Channel="2" Note="62" Velocity="0"/>
  </Event>
  <Event>
    <Absolute>56244</Absolute>
    <NoteOn Channel="2" Note="65" Velocity="0"/>
  </Event>
  <Event>
    <Absolute>56880</Absolute>
    <NoteOn Channel="2" Note="56" Velocity="70"/>
  </Event>
  <Event>
    <Absolute>56880</Absolute>
    <NoteOn Channel="2" Note="62" Velocity="79"/>
  </Event>
  <Event>
    <Absolute>56880</Absolute>
    <NoteOn Channel="2" Note="65" Velocity="74"/>
  </Event>
  <Event>
    <Absolute>56880</Absolute>
    <NoteOn Channel="2" Note="72" Velocity="74"/>
  </Event>
  <Event>
    <Absolute>57596</Absolute>
    <NoteOn Channel="2" Note="62" Velocity="0"/>
  </Event>
  <Event>
    <Absolute>57600</Absolute>
    <NoteOn Channel="2" Note="72" Velocity="0"/>
  </Event>
  <Event>
    <Absolute>57603</Absolute>
    <NoteOn Channel="2" Note="65" Velocity="0"/>
  </Event>
  <Event>
    <Absolute>57612</Absolute>
    <NoteOn Channel="2" Note="56" Velocity="0"/>
  </Event>
  <Event>
    <Absolute>58080</Absolute>
    <NoteOn Channel="2" Note="56" Velocity="67"/>
  </Event>
  <Event>
    <Absolute>58080</Absolute>
    <NoteOn Channel="2" Note="63" Velocity="68"/>
  </Event>
  <Event>
    <Absolute>58080</Absolute>
    <NoteOn Channel="2" Note="65" Velocity="70"/>
  </Event>
  <Event>
    <Absolute>58080</Absolute>
    <NoteOn Channel="2" Note="71" Velocity="80"/>
  </Event>
  <Event>
    <Absolute>58161</Absolute>
    <NoteOn Channel="2" Note="65" Velocity="0"/>
  </Event>
  <Event>
    <Absolute>58169</Absolute>
    <NoteOn Channel="2" Note="71" Velocity="0"/>
  </Event>
  <Event>
    <Absolute>58172</Absolute>
    <NoteOn Channel="2" Note="56" Velocity="0"/>
  </Event>
  <Event>
    <Absolute>58175</Absolute>
    <NoteOn Channel="2" Note="63" Velocity="0"/>
  </Event>
  <Event>
    <Absolute>58800</Absolute>
    <NoteOn Channel="2" Note="56" Velocity="70"/>
  </Event>
  <Event>
    <Absolute>58800</Absolute>
    <NoteOn Channel="2" Note="63" Velocity="67"/>
  </Event>
  <Event>
    <Absolute>58800</Absolute>
    <NoteOn Channel="2" Note="65" Velocity="76"/>
  </Event>
  <Event>
    <Absolute>58800</Absolute>
    <NoteOn Channel="2" Note="71" Velocity="81"/>
  </Event>
  <Event>
    <Absolute>59506</Absolute>
    <NoteOn Channel="2" Note="65" Velocity="0"/>
  </Event>
  <Event>
    <Absolute>59516</Absolute>
    <NoteOn Channel="2" Note="71" Velocity="0"/>
  </Event>
  <Event>
    <Absolute>59522</Absolute>
    <NoteOn Channel="2" Note="63" Velocity="0"/>
  </Event>
  <Event>
    <Absolute>59544</Absolute>
    <NoteOn Channel="2" Note="56" Velocity="0"/>
  </Event>
  <Event>
    <Absolute>60000</Absolute>
    <NoteOn Channel="2" Note="55" Velocity="68"/>
  </Event>
  <Event>
    <Absolute>60000</Absolute>
    <NoteOn Channel="2" Note="62" Velocity="76"/>
  </Event>
  <Event>
    <Absolute>60000</Absolute>
    <NoteOn Channel="2" Note="63" Velocity="68"/>
  </Event>
  <Event>
    <Absolute>60000</Absolute>
    <NoteOn Channel="2" Note="70" Velocity="69"/>
  </Event>
  <Event>
    <Absolute>60088</Absolute>
    <NoteOn Channel="2" Note="55" Velocity="0"/>
  </Event>
  <Event>
    <Absolute>60088</Absolute>
    <NoteOn Channel="2" Note="70" Velocity="0"/>
  </Event>
  <Event>
    <Absolute>60093</Absolute>
    <NoteOn Channel="2" Note="62" Velocity="0"/>
  </Event>
  <Event>
    <Absolute>60097</Absolute>
    <NoteOn Channel="2" Note="63" Velocity="0"/>
  </Event>
  <Event>
    <Absolute>60720</Absolute>
    <NoteOn Channel="2" Note="55" Velocity="78"/>
  </Event>
  <Event>
    <Absolute>60720</Absolute>
    <NoteOn Channel="2" Note="62" Velocity="80"/>
  </Event>
  <Event>
    <Absolute>60720</Absolute>
    <NoteOn Channel="2" Note="63" Velocity="75"/>
  </Event>
  <Event>
    <Absolute>60720</Absolute>
    <NoteOn Channel="2" Note="70" Velocity="76"/>
  </Event>
  <Event>
    <Absolute>61465</Absolute>
    <NoteOn Channel="2" Note="63" Velocity="0"/>
  </Event>
  <Event>
    <Absolute>61465</Absolute>
    <NoteOn Channel="2" Note="70" Velocity="0"/>
  </Event>
  <Event>
    <Absolute>61478</Absolute>
    <NoteOn Channel="2" Note="62" Velocity="0"/>
  </Event>
  <Event>
    <Absolute>61488</Absolute>
    <NoteOn Channel="2" Note="55" Velocity="0"/>
  </Event>
  <Event>
    <Absolute>61920</Absolute>
    <NoteOn Channel="2" Note="55" Velocity="72"/>
  </Event>
  <Event>
    <Absolute>61920</Absolute>
    <NoteOn Channel="2" Note="62" Velocity="79"/>
  </Event>
  <Event>
    <Absolute>61920</Absolute>
    <NoteOn Channel="2" Note="63" Velocity="69"/>
  </Event>
  <Event>
    <Absolute>61920</Absolute>
    <NoteOn Channel="2" Note="69" Velocity="70"/>
  </Event>
  <Event>
    <Absolute>62009</Absolute>
    <NoteOn Channel="2" Note="62" Velocity="0"/>
  </Event>
  <Event>
    <Absolute>62015</Absolute>
    <NoteOn Channel="2" Note="69" Velocity="0"/>
  </Event>
  <Event>
    <Absolute>62018</Absolute>
    <NoteOn Channel="2" Note="63" Velocity="0"/>
  </Event>
  <Event>
    <Absolute>62021</Absolute>
    <NoteOn Channel="2" Note="55" Velocity="0"/>
  </Event>
  <Event>
    <Absolute>62640</Absolute>
    <NoteOn Channel="2" Note="55" Velocity="74"/>
  </Event>
  <Event>
    <Absolute>62640</Absolute>
    <NoteOn Channel="2" Note="62" Velocity="81"/>
  </Event>
  <Event>
    <Absolute>62640</Absolute>
    <NoteOn Channel="2" Note="63" Velocity="70"/>
  </Event>
  <Event>
    <Absolute>62640</Absolute>
    <NoteOn Channel="2" Note="70" Velocity="70"/>
  </Event>
  <Event>
    <Absolute>63239</Absolute>
    <NoteOn Channel="2" Note="63" Velocity="0"/>
  </Event>
  <Event>
    <Absolute>63244</Absolute>
    <NoteOn Channel="2" Note="55" Velocity="0"/>
  </Event>
  <Event>
    <Absolute>63245</Absolute>
    <NoteOn Channel="2" Note="70" Velocity="0"/>
  </Event>
  <Event>
    <Absolute>63250</Absolute>
    <NoteOn Channel="2" Note="62" Velocity="0"/>
  </Event>
  <Event>
    <Absolute>63840</Absolute>
    <NoteOn Channel="2" Note="58" Velocity="43"/>
  </Event>
  <Event>
    <Absolute>63840</Absolute>
    <NoteOn Channel="2" Note="63" Velocity="62"/>
  </Event>
  <Event>
    <Absolute>63840</Absolute>
    <NoteOn Channel="2" Note="67" Velocity="72"/>
  </Event>
  <Event>
    <Absolute>63840</Absolute>
    <NoteOn Channel="2" Note="74" Velocity="74"/>
  </Event>
  <Event>
    <Absolute>63907</Absolute>
    <NoteOn Channel="2" Note="67" Velocity="0"/>
  </Event>
  <Event>
    <Absolute>63907</Absolute>
    <NoteOn Channel="2" Note="74" Velocity="0"/>
  </Event>
  <Event>
    <Absolute>63917</Absolute>
    <NoteOn Channel="2" Note="58" Velocity="0"/>
  </Event>
  <Event>
    <Absolute>63919</Absolute>
    <NoteOn Channel="2" Note="63" Velocity="0"/>
  </Event>
  <Event>
    <Absolute>64560</Absolute>
    <NoteOn Channel="2" Note="58" Velocity="65"/>
  </Event>
  <Event>
    <Absolute>64560</Absolute>
    <NoteOn Channel="2" Note="63" Velocity="72"/>
  </Event>
  <Event>
    <Absolute>64560</Absolute>
    <NoteOn Channel="2" Note="67" Velocity="73"/>
  </Event>
  <Event>
    <Absolute>64560</Absolute>
    <NoteOn Channel="2" Note="74" Velocity="78"/>
  </Event>
  <Event>
    <Absolute>65266</Absolute>
    <NoteOn Channel="2" Note="67" Velocity="0"/>
  </Event>
  <Event>
    <Absolute>65267</Absolute>
    <NoteOn Channel="2" Note="74" Velocity="0"/>
  </Event>
  <Event>
    <Absolute>65268</Absolute>
    <NoteOn Channel="2" Note="63" Velocity="0"/>
  </Event>
  <Event>
    <Absolute>65270</Absolute>
    <NoteOn Channel="2" Note="58" Velocity="0"/>
  </Event>
  <Event>
    <Absolute>65400</Absolute>
    <ControlChange Channel="2" Control="7" Value="127"/>
  </Event>
  <Event>
    <Absolute>65520</Absolute>
    <ControlChange Channel="2" Control="7" Value="126"/>
  </Event>
  <Event>
    <Absolute>65640</Absolute>
    <ControlChange Channel="2" Control="7" Value="125"/>
  </Event>
  <Event>
    <Absolute>65760</Absolute>
    <NoteOn Channel="2" Note="58" Velocity="67"/>
  </Event>
  <Event>
    <Absolute>65760</Absolute>
    <NoteOn Channel="2" Note="63" Velocity="70"/>
  </Event>
  <Event>
    <Absolute>65760</Absolute>
    <NoteOn Channel="2" Note="67" Velocity="78"/>
  </Event>
  <Event>
    <Absolute>65760</Absolute>
    <NoteOn Channel="2" Note="74" Velocity="76"/>
  </Event>
  <Event>
    <Absolute>65760</Absolute>
    <ControlChange Channel="2" Control="7" Value="124"/>
  </Event>
  <Event>
    <Absolute>65823</Absolute>
    <NoteOn Channel="2" Note="67" Velocity="0"/>
  </Event>
  <Event>
    <Absolute>65825</Absolute>
    <NoteOn Channel="2" Note="74" Velocity="0"/>
  </Event>
  <Event>
    <Absolute>65830</Absolute>
    <NoteOn Channel="2" Note="58" Velocity="0"/>
  </Event>
  <Event>
    <Absolute>65832</Absolute>
    <NoteOn Channel="2" Note="63" Velocity="0"/>
  </Event>
  <Event>
    <Absolute>65880</Absolute>
    <ControlChange Channel="2" Control="7" Value="123"/>
  </Event>
  <Event>
    <Absolute>66000</Absolute>
    <ControlChange Channel="2" Control="7" Value="122"/>
  </Event>
  <Event>
    <Absolute>66120</Absolute>
    <ControlChange Channel="2" Control="7" Value="121"/>
  </Event>
  <Event>
    <Absolute>66240</Absolute>
    <ControlChange Channel="2" Control="7" Value="120"/>
  </Event>
  <Event>
    <Absolute>66360</Absolute>
    <ControlChange Channel="2" Control="7" Value="119"/>
  </Event>
  <Event>
    <Absolute>66480</Absolute>
    <NoteOn Channel="2" Note="58" Velocity="64"/>
  </Event>
  <Event>
    <Absolute>66480</Absolute>
    <NoteOn Channel="2" Note="63" Velocity="68"/>
  </Event>
  <Event>
    <Absolute>66480</Absolute>
    <NoteOn Channel="2" Note="67" Velocity="69"/>
  </Event>
  <Event>
    <Absolute>66480</Absolute>
    <NoteOn Channel="2" Note="74" Velocity="80"/>
  </Event>
  <Event>
    <Absolute>66480</Absolute>
    <ControlChange Channel="2" Control="7" Value="118"/>
  </Event>
  <Event>
    <Absolute>66600</Absolute>
    <ControlChange Channel="2" Control="7" Value="117"/>
  </Event>
  <Event>
    <Absolute>66720</Absolute>
    <ControlChange Channel="2" Control="7" Value="116"/>
  </Event>
  <Event>
    <Absolute>66840</Absolute>
    <ControlChange Channel="2" Control="7" Value="115"/>
  </Event>
  <Event>
    <Absolute>66960</Absolute>
    <ControlChange Channel="2" Control="7" Value="114"/>
  </Event>
  <Event>
    <Absolute>67080</Absolute>
    <ControlChange Channel="2" Control="7" Value="113"/>
  </Event>
  <Event>
    <Absolute>67175</Absolute>
    <NoteOn Channel="2" Note="74" Velocity="0"/>
  </Event>
  <Event>
    <Absolute>67176</Absolute>
    <NoteOn Channel="2" Note="67" Velocity="0"/>
  </Event>
  <Event>
    <Absolute>67195</Absolute>
    <NoteOn Channel="2" Note="63" Velocity="0"/>
  </Event>
  <Event>
    <Absolute>67198</Absolute>
    <NoteOn Channel="2" Note="58" Velocity="0"/>
  </Event>
  <Event>
    <Absolute>67200</Absolute>
    <ControlChange Channel="2" Control="7" Value="112"/>
  </Event>
  <Event>
    <Absolute>67320</Absolute>
    <ControlChange Channel="2" Control="7" Value="111"/>
  </Event>
  <Event>
    <Absolute>67440</Absolute>
    <ControlChange Channel="2" Control="7" Value="110"/>
  </Event>
  <Event>
    <Absolute>67560</Absolute>
    <ControlChange Channel="2" Control="7" Value="109"/>
  </Event>
  <Event>
    <Absolute>67680</Absolute>
    <NoteOn Channel="2" Note="56" Velocity="60"/>
  </Event>
  <Event>
    <Absolute>67680</Absolute>
    <NoteOn Channel="2" Note="63" Velocity="58"/>
  </Event>
  <Event>
    <Absolute>67680</Absolute>
    <NoteOn Channel="2" Note="67" Velocity="70"/>
  </Event>
  <Event>
    <Absolute>67680</Absolute>
    <NoteOn Channel="2" Note="72" Velocity="73"/>
  </Event>
  <Event>
    <Absolute>67680</Absolute>
    <ControlChange Channel="2" Control="7" Value="108"/>
  </Event>
  <Event>
    <Absolute>67758</Absolute>
    <NoteOn Channel="2" Note="56" Velocity="0"/>
  </Event>
  <Event>
    <Absolute>67759</Absolute>
    <NoteOn Channel="2" Note="67" Velocity="0"/>
  </Event>
  <Event>
    <Absolute>67762</Absolute>
    <NoteOn Channel="2" Note="72" Velocity="0"/>
  </Event>
  <Event>
    <Absolute>67778</Absolute>
    <NoteOn Channel="2" Note="63" Velocity="0"/>
  </Event>
  <Event>
    <Absolute>67800</Absolute>
    <ControlChange Channel="2" Control="7" Value="107"/>
  </Event>
  <Event>
    <Absolute>67920</Absolute>
    <ControlChange Channel="2" Control="7" Value="106"/>
  </Event>
  <Event>
    <Absolute>68040</Absolute>
    <ControlChange Channel="2" Control="7" Value="105"/>
  </Event>
  <Event>
    <Absolute>68160</Absolute>
    <ControlChange Channel="2" Control="7" Value="104"/>
  </Event>
  <Event>
    <Absolute>68280</Absolute>
    <ControlChange Channel="2" Control="7" Value="103"/>
  </Event>
  <Event>
    <Absolute>68400</Absolute>
    <NoteOn Channel="2" Note="56" Velocity="69"/>
  </Event>
  <Event>
    <Absolute>68400</Absolute>
    <NoteOn Channel="2" Note="63" Velocity="72"/>
  </Event>
  <Event>
    <Absolute>68400</Absolute>
    <NoteOn Channel="2" Note="67" Velocity="75"/>
  </Event>
  <Event>
    <Absolute>68400</Absolute>
    <NoteOn Channel="2" Note="72" Velocity="78"/>
  </Event>
  <Event>
    <Absolute>68400</Absolute>
    <ControlChange Channel="2" Control="7" Value="102"/>
  </Event>
  <Event>
    <Absolute>68520</Absolute>
    <ControlChange Channel="2" Control="7" Value="101"/>
  </Event>
  <Event>
    <Absolute>68640</Absolute>
    <ControlChange Channel="2" Control="7" Value="100"/>
  </Event>
  <Event>
    <Absolute>68760</Absolute>
    <ControlChange Channel="2" Control="7" Value="99"/>
  </Event>
  <Event>
    <Absolute>68880</Absolute>
    <ControlChange Channel="2" Control="7" Value="98"/>
  </Event>
  <Event>
    <Absolute>69000</Absolute>
    <ControlChange Channel="2" Control="7" Value="97"/>
  </Event>
  <Event>
    <Absolute>69095</Absolute>
    <NoteOn Channel="2" Note="67" Velocity="0"/>
  </Event>
  <Event>
    <Absolute>69104</Absolute>
    <NoteOn Channel="2" Note="56" Velocity="0"/>
  </Event>
  <Event>
    <Absolute>69108</Absolute>
    <NoteOn Channel="2" Note="72" Velocity="0"/>
  </Event>
  <Event>
    <Absolute>69117</Absolute>
    <NoteOn Channel="2" Note="63" Velocity="0"/>
  </Event>
  <Event>
    <Absolute>69120</Absolute>
    <ControlChange Channel="2" Control="7" Value="96"/>
  </Event>
  <Event>
    <Absolute>69240</Absolute>
    <ControlChange Channel="2" Control="7" Value="95"/>
  </Event>
  <Event>
    <Absolute>69360</Absolute>
    <ControlChange Channel="2" Control="7" Value="94"/>
  </Event>
  <Event>
    <Absolute>69480</Absolute>
    <ControlChange Channel="2" Control="7" Value="93"/>
  </Event>
  <Event>
    <Absolute>69600</Absolute>
    <NoteOn Channel="2" Note="56" Velocity="63"/>
  </Event>
  <Event>
    <Absolute>69600</Absolute>
    <NoteOn Channel="2" Note="63" Velocity="69"/>
  </Event>
  <Event>
    <Absolute>69600</Absolute>
    <NoteOn Channel="2" Note="67" Velocity="69"/>
  </Event>
  <Event>
    <Absolute>69600</Absolute>
    <NoteOn Channel="2" Note="72" Velocity="73"/>
  </Event>
  <Event>
    <Absolute>69600</Absolute>
    <ControlChange Channel="2" Control="7" Value="92"/>
  </Event>
  <Event>
    <Absolute>69673</Absolute>
    <NoteOn Channel="2" Note="67" Velocity="0"/>
  </Event>
  <Event>
    <Absolute>69677</Absolute>
    <NoteOn Channel="2" Note="56" Velocity="0"/>
  </Event>
  <Event>
    <Absolute>69682</Absolute>
    <NoteOn Channel="2" Note="72" Velocity="0"/>
  </Event>
  <Event>
    <Absolute>69698</Absolute>
    <NoteOn Channel="2" Note="63" Velocity="0"/>
  </Event>
  <Event>
    <Absolute>69720</Absolute>
    <ControlChange Channel="2" Control="7" Value="91"/>
  </Event>
  <Event>
    <Absolute>69840</Absolute>
    <ControlChange Channel="2" Control="7" Value="90"/>
  </Event>
  <Event>
    <Absolute>69960</Absolute>
    <ControlChange Channel="2" Control="7" Value="89"/>
  </Event>
  <Event>
    <Absolute>70080</Absolute>
    <ControlChange Channel="2" Control="7" Value="88"/>
  </Event>
  <Event>
    <Absolute>70200</Absolute>
    <ControlChange Channel="2" Control="7" Value="87"/>
  </Event>
  <Event>
    <Absolute>70320</Absolute>
    <NoteOn Channel="2" Note="56" Velocity="76"/>
  </Event>
  <Event>
    <Absolute>70320</Absolute>
    <NoteOn Channel="2" Note="63" Velocity="76"/>
  </Event>
  <Event>
    <Absolute>70320</Absolute>
    <NoteOn Channel="2" Note="67" Velocity="80"/>
  </Event>
  <Event>
    <Absolute>70320</Absolute>
    <NoteOn Channel="2" Note="72" Velocity="79"/>
  </Event>
  <Event>
    <Absolute>70320</Absolute>
    <ControlChange Channel="2" Control="7" Value="86"/>
  </Event>
  <Event>
    <Absolute>70440</Absolute>
    <ControlChange Channel="2" Control="7" Value="85"/>
  </Event>
  <Event>
    <Absolute>70560</Absolute>
    <ControlChange Channel="2" Control="7" Value="84"/>
  </Event>
  <Event>
    <Absolute>70680</Absolute>
    <ControlChange Channel="2" Control="7" Value="83"/>
  </Event>
  <Event>
    <Absolute>70800</Absolute>
    <ControlChange Channel="2" Control="7" Value="82"/>
  </Event>
  <Event>
    <Absolute>70920</Absolute>
    <ControlChange Channel="2" Control="7" Value="81"/>
  </Event>
  <Event>
    <Absolute>71023</Absolute>
    <NoteOn Channel="2" Note="67" Velocity="0"/>
  </Event>
  <Event>
    <Absolute>71040</Absolute>
    <ControlChange Channel="2" Control="7" Value="80"/>
  </Event>
  <Event>
    <Absolute>71065</Absolute>
    <NoteOn Channel="2" Note="56" Velocity="0"/>
  </Event>
  <Event>
    <Absolute>71065</Absolute>
    <NoteOn Channel="2" Note="63" Velocity="0"/>
  </Event>
  <Event>
    <Absolute>71069</Absolute>
    <NoteOn Channel="2" Note="72" Velocity="0"/>
  </Event>
  <Event>
    <Absolute>71160</Absolute>
    <ControlChange Channel="2" Control="7" Value="79"/>
  </Event>
  <Event>
    <Absolute>71280</Absolute>
    <ControlChange Channel="2" Control="7" Value="78"/>
  </Event>
  <Event>
    <Absolute>71400</Absolute>
    <ControlChange Channel="2" Control="7" Value="77"/>
  </Event>
  <Event>
    <Absolute>71520</Absolute>
    <NoteOn Channel="2" Note="56" Velocity="63"/>
  </Event>
  <Event>
    <Absolute>71520</Absolute>
    <NoteOn Channel="2" Note="62" Velocity="75"/>
  </Event>
  <Event>
    <Absolute>71520</Absolute>
    <NoteOn Channel="2" Note="65" Velocity="69"/>
  </Event>
  <Event>
    <Absolute>71520</Absolute>
    <NoteOn Channel="2" Note="72" Velocity="76"/>
  </Event>
  <Event>
    <Absolute>71520</Absolute>
    <ControlChange Channel="2" Control="7" Value="76"/>
  </Event>
  <Event>
    <Absolute>71598</Absolute>
    <NoteOn Channel="2" Note="56" Velocity="0"/>
  </Event>
  <Event>
    <Absolute>71601</Absolute>
    <NoteOn Channel="2" Note="72" Velocity="0"/>
  </Event>
  <Event>
    <Absolute>71603</Absolute>
    <NoteOn Channel="2" Note="62" Velocity="0"/>
  </Event>
  <Event>
    <Absolute>71604</Absolute>
    <NoteOn Channel="2" Note="65" Velocity="0"/>
  </Event>
  <Event>
    <Absolute>71640</Absolute>
    <ControlChange Channel="2" Control="7" Value="75"/>
  </Event>
  <Event>
    <Absolute>71760</Absolute>
    <ControlChange Channel="2" Control="7" Value="74"/>
  </Event>
  <Event>
    <Absolute>71880</Absolute>
    <ControlChange Channel="2" Control="7" Value="73"/>
  </Event>
  <Event>
    <Absolute>72000</Absolute>
    <ControlChange Channel="2" Control="7" Value="72"/>
  </Event>
  <Event>
    <Absolute>72120</Absolute>
    <ControlChange Channel="2" Control="7" Value="71"/>
  </Event>
  <Event>
    <Absolute>72240</Absolute>
    <NoteOn Channel="2" Note="56" Velocity="70"/>
  </Event>
  <Event>
    <Absolute>72240</Absolute>
    <NoteOn Channel="2" Note="62" Velocity="79"/>
  </Event>
  <Event>
    <Absolute>72240</Absolute>
    <NoteOn Channel="2" Note="65" Velocity="74"/>
  </Event>
  <Event>
    <Absolute>72240</Absolute>
    <NoteOn Channel="2" Note="72" Velocity="74"/>
  </Event>
  <Event>
    <Absolute>72240</Absolute>
    <ControlChange Channel="2" Control="7" Value="70"/>
  </EvEnt>
  <Event>
    <AbsOlute>72360</Absolute>
    <ControlChange Channel="2" Control="7" Value="69/>
  </Event>
  <Event>
    <Absolute>72480</Absolute>
    <CoNtrolChange Channel="2" Control="7" Value="68/>
  </Event>
  <Event>
    <Absolute>72600</Absolute>
�    <ControlChange ChanNel="2" Control="7" ValUe="67"/>
  </Event>
  <Event>
    Absolute>72720</Absolute>
    <ControlChange Channel="2" Control="7" Value="66"/>
  </Event>
  <Event>
    <Absolute>72840</Absolute>
    <ControlChange Channel="2" Control="7" Value="65"/>
  </Event>
  <Event>
    <Absolute>72956</Absolute>
    <NoteOn Channel="2" Note="62" Velocity="0"/>
  </Event>
  <Event>
    <Absolute>72960</Absolute>
    <NoteOn Channel="2" Note="72" Velocity="0"/>
  </Event>
  <Event>
    <Absolute>72960</Absolute>
    <ControlChange Channel="2" Control="7" Value="64"/>
  </Event>
  <Event>
    <Absolute>72963</Absolute>
    <NoteOn Channel="2" Note="65" Velocity="0"/>
  </Event>
  <Event>
    <Absolute>72972</Absolute>
    <NoteOn Channel="2" Note="56" Velocity="0"/>
  </Event>
  <Event>
    <Absolute>73080</Absolute>
    <ControlChange Channel="2" Control="7" Value="63"/>
  </Event>
  <Event>
    <Absolute>73200</Absolute>
    <ControlChange Channel="2" Control="7" Value="62"/>
  </Event>
  <Event>
    <Absolute>73320</Absolute>
    <ControlChange Channel="2" Control="7" Value="61"/>
  </Event>
  <Event>
    <Absolute>73440</Absolute>
    <NoteOn Channel="2" Note="56" Velocity="67"/>
  </Event>
  <Event>
    <Absolute>73440</Absolute>
    <NoteOn Channel="2" Note="63" Velocity="68"/>
  </Event>
  <Event>
    <Absolute>73440</Absolute>
    <NoteOn Channel="2" Note="65" Velocity="70"/>
  </Event>
  <Event>
    <Absolute>73440</Absolute>
    <NoteOn Channel="2" Note="71" Velocity="80"/>
  </Event>
  <Event>
    <Absolute>73440</Absolute>
    <ControlChange Channel="2" Control="7" Value="60"/>
  </Event>
  <Event>
    <Absolute>73521</Absolute>
    <NoteOn Channel="2" Note="65" Velocity="0"/>
  </Event>
  <Event>
    <Absolute>73529</Absolute>
    <NoteOn Channel="2" Note="71" Velocity="0"/>
  </Event>
  <Event>
    <Absolute>73532</Absolute>
    <NoteOn Channel="2" Note="56" Velocity="0"/>
  </Event>
  <Event>
    <Absolute>73535</Absolute>
    <NoteOn Channel="2" Note="63" Velocity="0"/>
  </Event>
  <Event>
    <Absolute>73560</Absolute>
    <ControlChange Channel="2" Control="7" Value="59"/>
  </Event>
  <Event>
    <Absolute>73680</Absolute>
    <ControlChange Channel="2" Control="7" Value="58"/>
  </Event>
  <Event>
    <Absolute>73800</Absolute>
    <ControlChange Channel="2" Control="7" Value="57"/>
  </Event>
  <Event>
    <Absolute>73920</Absolute>
    <ControlChange Channel="2" Control="7" Value="56"/>
  </Event>
  <Event>
    <Absolute>74040</Absolute>
    <ControlChange Channel="2" Control="7" Value="55"/>
  </Event>
  <Event>
    <Absolute>74160</Absolute>
    <NoteOn Channel="2" Note="56" Velocity="70"/>
  </Event>
  <Event>
    <Absolute>74160</Absolute>
    <NoteOn Channel="2" Note="63" Velocity="67"/>
  </Event>
  <Event>
    <Absolute>74160</Absolute>
    <NoteOn Channel="2" Note="65" Velocity="76"/>
  </Event>
  <Event>
    <Absolute>74160</Absolute>
    <NoteOn Channel="2" Note="71" Velocity="81"/>
  </Event>
  <Event>
    <Absolute>74160</Absolute>
    <ControlChange Channel="2" Control="7" Value="54"/>
  </Event>
  <Event>
    <Absolute>74280</Absolute>
    <ControlChange Channel="2" Control="7" Value="53"/>
  </Event>
  <Event>
    <Absolute>74400</Absolute>
    <ControlChange Channel="2" Control="7" Value="52"/>
  </Event>
  <Event>
    <Absolute>74520</Absolute>
    <ControlChange Channel="2" Control="7" Value="51"/>
  </Event>
  <Event>
    <Absolute>74640</Absolute>
    <ControlChange Channel="2" Control="7" Value="50"/>
  </Event>
  <Event>
    <Absolute>74760</Absolute>
    <ControlChange Channel="2" Control="7" Value="49"/>
  </Event>
  <Event>
    <Absolute>74866</Absolute>
    <NoteOn Channel="2" Note="65" Velocity="0"/>
  </Event>
  <Event>
    <Absolute>74876</Absolute>
    <NoteOn Channel="2" Note="71" Velocity="0"/>
  </Event>
  <Event>
    <Absolute>74880</Absolute>
    <ControlChange Channel="2" Control="7" Value="48"/>
  </Event>
  <Event>
    <Absolute>74882</Absolute>
    <NoteOn Channel="2" Note="63" Velocity="0"/>
  </Event>
  <Event>
    <Absolute>74904</Absolute>
    <NoteOn Channel="2" Note="56" Velocity="0"/>
  </Event>
  <Event>
    <Absolute>75000</Absolute>
    <ControlChange Channel="2" Control="7" Value="47"/>
  </Event>
  <Event>
    <Absolute>75120</Absolute>
    <ControlChange Channel="2" Control="7" Value="46"/>
  </Event>
  <Event>
    <Absolute>75240</Absolute>
    <ControlChange Channel="2" Control="7" Value="45"/>
  </Event>
  <Event>
    <Absolute>75360</Absolute>
    <NoteOn Channel="2" Note="55" Velocity="68"/>
  </Event>
  <Event>
    <Absolute>75360</Absolute>
    <NoteOn Channel="2" Note="62" Velocity="76"/>
  </Event>
  <Event>
    <Absolute>75360</Absolute>
    <NoteOn Channel="2" Note="63" Velocity="68"/>
  </Event>
  <Event>
    <Absolute>75360</Absolute>
    <NoteOn Channel="2" Note="70" Velocity="69"/>
  </Event>
  <Event>
    <Absolute>75360</Absolute>
    <ControlChange Channel="2" Control="7" Value="44"/>
  </Event>
  <Event>
    <Absolute>75448</Absolute>
    <NoteOn Channel="2" Note="55" Velocity="0"/>
  </Event>
  <Event>
    <Absolute>75448</Absolute>
    <NoteOn Channel="2" Note="70" Velocity="0"/>
  </Event>
  <Event>
    <Absolute>75453</Absolute>
    <NoteOn Channel="2" Note="62" Velocity="0"/>
  </Event>
  <Event>
    <Absolute>75457</Absolute>
    <NoteOn Channel="2" Note="63" Velocity="0"/>
  </Event>
  <Event>
    <Absolute>75480</Absolute>
    <ControlChange Channel="2" Control="7" Value="43"/>
  </Event>
  <Event>
    <Absolute>75600</Absolute>
    <ControlChange Channel="2" Control="7" Value="42"/>
  </Event>
  <Event>
    <Absolute>75720</Absolute>
    <ControlChange Channel="2" Control="7" Value="41"/>
  </Event>
  <Event>
    <Absolute>75840</Absolute>
    <ControlChange Channel="2" Control="7" Value="40"/>
  </Event>
  <Event>
    <Absolute>75960</Absolute>
    <ControlChange Channel="2" Control="7" Value="39"/>
  </Event>
  <Event>
    <Absolute>76080</Absolute>
    <NoteOn Channel="2" Note="55" Velocity="78"/>
  </Event>
  <Event>
    <Absolute>76080</Absolute>
    <NoteOn Channel="2" Note="62" Velocity="80"/>
  </Event>
  <Event>
    <Absolute>76080</Absolute>
    <NoteOn Channel="2" Note="63" Velocity="75"/>
  </Event>
  <Event>
    <Absolute>76080</Absolute>
    <NoteOn Channel="2" Note="70" Velocity="76"/>
  </Event>
  <Event>
    <Absolute>76080</Absolute>
    <ControlChange Channel="2" Control="7" Value="38"/>
  </Event>
  <Event>
    <Absolute>76200</Absolute>
    <ControlChange Channel="2" Control="7" Value="37"/>
  </Event>
  <Event>
    <Absolute>76320</Absolute>
    <ControlChange Channel="2" Control="7" Value="36"/>
  </Event>
  <Event>
    <Absolute>76440</Absolute>
    <ControlChange Channel="2" Control="7" Value="35"/>
  </Event>
  <Event>
    <Absolute>76560</Absolute>
    <ControlChange Channel="2" Control="7" Value="34"/>
  </Event>
  <Event>
    <Absolute>76680</Absolute>
    <ControlChange Channel="2" Control="7" Value="33"/>
  </Event>
  <Event>
    <Absolute>76800</Absolute>
    <ControlChange Channel="2" Control="7" Value="32"/>
  </Event>
  <Event>
    <Absolute>76825</Absolute>
    <NoteOn Channel="2" Note="63" Velocity="0"/>
  </Event>
  <Event>
    <Absolute>76825</Absolute>
    <NoteOn Channel="2" Note="70" Velocity="0"/>
  </Event>
  <Event>
    <Absolute>76838</Absolute>
    <NoteOn Channel="2" Note="62" Velocity="0"/>
  </Event>
  <Event>
    <Absolute>76848</Absolute>
    <NoteOn Channel="2" Note="55" Velocity="0"/>
  </Event>
  <Event>
    <Absolute>76920</Absolute>
    <ControlChange Channel="2" Control="7" Value="31"/>
  </Event>
  <Event>
    <Absolute>77040</Absolute>
    <ControlChange Channel="2" Control="7" Value="30"/>
  </Event>
  <Event>
    <Absolute>77160</Absolute>
    <ControlChange Channel="2" Control="7" Value="29"/>
  </Event>
  <Event>
    <Absolute>77280</Absolute>
    <NoteOn Channel="2" Note="55" Velocity="72"/>
  </Event>
  <Event>
    <Absolute>77280</Absolute>
    <NoteOn Channel="2" Note="62" Velocity="79"/>
  </Event>
  <Event>
    <Absolute>77280</Absolute>
    <NoteOn Channel="2" Note="63" Velocity="69"/>
  </Event>
  <Event>
    <Absolute>77280</Absolute>
    <NoteOn Channel="2" Note="69" Velocity="70"/>
  </Event>
  <Event>
    <Absolute>77280</Absolute>
    <ControlChange Channel="2" Control="7" Value="28"/>
  </Event>
  <Event>
    <Absolute>77369</Absolute>
    <NoteOn Channel="2" Note="62" Velocity="0"/>
  </Event>
  <Event>
    <Absolute>77375</Absolute>
    <NoteOn Channel="2" Note="69" Velocity="0"/>
  </Event>
  <Event>
    <Absolute>77378</Absolute>
    <NoteOn Channel="2" Note="63" Velocity="0"/>
  </Event>
  <Event>
    <Absolute>77381</Absolute>
    <NoteOn Channel="2" Note="55" Velocity="0"/>
  </Event>
  <Event>
    <Absolute>77400</Absolute>
    <ControlChange Channel="2" Control="7" Value="27"/>
  </Event>
  <Event>
    <Absolute>77520</Absolute>
    <ControlChange Channel="2" Control="7" Value="26"/>
  </Event>
  <Event>
    <Absolute>77640</Absolute>
    <ControlChange Channel="2" Control="7" Value="25"/>
  </Event>
  <Event>
    <Absolute>77760</Absolute>
    <ControlChange Channel="2" Control="7" Value="24"/>
  </Event>
  <Event>
    <Absolute>77880</Absolute>
    <ControlChange Channel="2" Control="7" Value="23"/>
  </Event>
  <Event>
    <Absolute>78000</Absolute>
    <NoteOn Channel="2" Note="55" Velocity="74"/>
  </Event>
  <Event>
    <Absolute>78000</Absolute>
    <NoteOn Channel="2" Note="62" Velocity="81"/>
  </Event>
  <Event>
    <Absolute>78000</Absolute>
    <NoteOn Channel="2" Note="63" Velocity="70"/>
  </Event>
  <Event>
    <Absolute>78000</Absolute>
    <NoteOn Channel="2" Note="70" Velocity="70"/>
  </Event>
  <Event>
    <Absolute>78000</Absolute>
    <ControlChange Channel="2" Control="7" Value="22"/>
  </Event>
  <Event>
    <Absolute>78120</Absolute>
    <ControlChange Channel="2" Control="7" Value="21"/>
  </Event>
  <Event>
    <Absolute>78240</Absolute>
    <ControlChange Channel="2" Control="7" Value="20"/>
  </Event>
  <Event>
    <Absolute>78360</Absolute>
    <ControlChange Channel="2" Control="7" Value="19"/>
  </Event>
  <Event>
    <Absolute>78480</Absolute>
    <ControlChange Channel="2" Control="7" Value="18"/>
  </Event>
  <Event>
    <Absolute>78599</Absolute>
    <NoteOn Channel="2" Note="63" Velocity="0"/>
  </Event>
  <Event>
    <Absolute>78600</Absolute>
    <ControlChange Channel="2" Control="7" Value="17"/>
  </Event>
  <Event>
    <Absolute>78604</Absolute>
    <NoteOn Channel="2" Note="55" Velocity="0"/>
  </Event>
  <Event>
    <Absolute>78605</Absolute>
    <NoteOn Channel="2" Note="70" Velocity="0"/>
  </Event>
  <Event>
    <Absolute>78610</Absolute>
    <NoteOn Channel="2" Note="62" Velocity="0"/>
  </Event>
  <Event>
    <Absolute>78720</Absolute>
    <ControlChange Channel="2" Control="7" Value="16"/>
  </Event>
  <Event>
    <Absolute>78840</Absolute>
    <ControlChange Channel="2" Control="7" Value="15"/>
  </Event>
  <Event>
    <Absolute>78960</Absolute>
    <ControlChange Channel="2" Control="7" Value="14"/>
  </Event>
  <Event>
    <Absolute>79080</Absolute>
    <ControlChange Channel="2" Control="7" Value="13"/>
  </Event>
  <Event>
    <Absolute>79200</Absolute>
    <NoteOn Channel="2" Note="58" Velocity="43"/>
  </Event>
  <Event>
    <Absolute>79200</Absolute>
    <NoteOn Channel="2" Note="63" Velocity="62"/>
  </Event>
  <Event>
    <Absolute>79200</Absolute>
    <NoteOn Channel="2" Note="67" Velocity="72"/>
  </Event>
  <Event>
    <Absolute>79200</Absolute>
    <NoteOn Channel="2" Note="74" Velocity="74"/>
  </Event>
  <Event>
    <Absolute>79200</Absolute>
    <ControlChange Channel="2" Control="7" Value="12"/>
  </Event>
  <Event>
    <Absolute>79267</Absolute>
    <NoteOn Channel="2" Note="67" Velocity="0"/>
  </Event>
  <Event>
    <Absolute>79267</Absolute>
    <NoteOn Channel="2" Note="74" Velocity="0"/>
  </Event>
  <Event>
    <Absolute>79277</Absolute>
    <NoteOn Channel="2" Note="58" Velocity="0"/>
  </Event>
  <Event>
    <Absolute>79279</Absolute>
    <NoteOn Channel="2" Note="63" Velocity="0"/>
  </Event>
  <Event>
    <Absolute>79320</Absolute>
    <ControlChange Channel="2" Control="7" Value="11"/>
  </Event>
  <Event>
    <Absolute>79440</Absolute>
    <ControlChange Channel="2" Control="7" Value="10"/>
  </Event>
  <Event>
    <Absolute>79560</Absolute>
    <ControlChange Channel="2" Control="7" Value="9"/>
  </Event>
  <Event>
    <Absolute>79680</Absolute>
    <ControlChange Channel="2" Control="7" Value="8"/>
  </Event>
  <Event>
    <Absolute>79800</Absolute>
    <ControlChange Channel="2" Control="7" Value="7"/>
  </Event>
  <Event>
    <Absolute>79920</Absolute>
    <NoteOn Channel="2" Note="58" Velocity="65"/>
  </Event>
  <Event>
    <Absolute>79920</Absolute>
    <NoteOn Channel="2" Note="63" Velocity="72"/>
  </Event>
  <Event>
    <Absolute>79920</Absolute>
    <NoteOn Channel="2" Note="67" Velocity="73"/>
  </Event>
  <Event>
    <Absolute>79920</Absolute>
    <NoteOn Channel="2" Note="74" Velocity="78"/>
  </Event>
  <Event>
    <Absolute>79920</Absolute>
    <ControlChange Channel="2" Control="7" Value="6"/>
  </Event>
  <Event>
    <Absolute>80040</Absolute>
    <ControlChange Channel="2" Control="7" Value="5"/>
  </Event>
  <Event>
    <Absolute>80160</Absolute>
    <ControlChange Channel="2" Control="7" Value="4"/>
  </Event>
  <Event>
    <Absolute>80280</Absolute>
    <ControlChange Channel="2" Control="7" Value="3"/>
  </Event>
  <Event>
    <Absolute>80400</Absolute>
    <ControlChange Channel="2" Control="7" Value="2"/>
  </Event>
  <Event>
    <Absolute>80520</Absolute>
    <ControlChange Channel="2" Control="7" Value="1"/>
  </Event>
  <Event>
    <Absolute>80626</Absolute>
    <NoteOn Channel="2" Note="67" Velocity="0"/>
  </Event>
  <Event>
    <Absolute>80627</Absolute>
    <NoteOn Channel="2" Note="74" Velocity="0"/>
  </Event>
  <Event>
    <Absolute>80628</Absolute>
    <NoteOn Channel="2" Note="63" Velocity="0"/>
  </Event>
  <Event>
    <Absolute>80630</Absolute>
    <NoteOn Channel="2" Note="58" Velocity="0"/>
  </Event>
  <Event>
    <Absolute>80630</Absolute>
    <EndOfTrack/>
  </Event>
</Track>
<Track Number="3">
  <Event>
    <Absolute>0</Absolute>
    <MIDIChannelPrefix Value="02"/>
  </Event>
  <Event>
    <Absolute>0</Absolute>
    <TrackName>Bass    </TrackName>
  </Event>
  <Event>
    <Absolute>0</Absolute>
    <InstrumentName>@ (=Context Name)</InstrumentName>
  </Event>
  <Event>
    <Absolute>569</Absolute>
    <ControlChange Channel="3" Control="0" Value="0"/>
  </Event>
  <Event>
    <Absolute>579</Absolute>
    <ProgramChange Channel="3" Number="32"/>
  </Event>
  <Event>
    <Absolute>589</Absolute>
    <ControlChange Channel="3" Control="7" Value="127"/>
  </Event>
  <Event>
    <Absolute>600</Absolute>
    <ControlChange Channel="3" Control="11" Value="127"/>
  </Event>
  <Event>
    <Absolute>609</Absolute>
    <ControlChange Channel="3" Control="91" Value="10"/>
  </Event>
  <Event>
    <Absolute>619</Absolute>
    <ControlChange Channel="3" Control="10" Value="64"/>
  </Event>
  <Event>
    <Absolute>629</Absolute>
    <ControlChange Channel="3" Control="93" Value="0"/>
  </Event>
  <Event>
    <Absolute>639</Absolute>
    <ControlChange Channel="3" Control="1" Value="0"/>
  </Event>
  <Event>
    <Absolute>649</Absolute>
    <PitchBendChange Channel="3" Value="0"/>
  </Event>
  <Event>
    <Absolute>1920</Absolute>
    <NoteOn Channel="3" Note="36" Velocity="85"/>
  </Event>
  <Event>
    <Absolute>2369</Absolute>
    <NoteOn Channel="3" Note="36" Velocity="0"/>
  </Event>
  <Event>
    <Absolute>2640</Absolute>
    <NoteOn Channel="3" Note="36" Velocity="70"/>
  </Event>
  <Event>
    <Absolute>2876</Absolute>
    <NoteOn Channel="3" Note="36" Velocity="0"/>
  </Event>
  <Event>
    <Absolute>2880</Absolute>
    <NoteOn Channel="3" Note="31" Velocity="70"/>
  </Event>
  <Event>
    <Absolute>3359</Absolute>
    <NoteOn Channel="3" Note="31" Velocity="0"/>
  </Event>
  <Event>
    <Absolute>3600</Absolute>
    <NoteOn Channel="3" Note="36" Velocity="72"/>
  </Event>
  <Event>
    <Absolute>3822</Absolute>
    <NoteOn Channel="3" Note="36" Velocity="0"/>
  </Event>
  <Event>
    <Absolute>4080</Absolute>
    <NoteOn Channel="3" Note="36" Velocity="72"/>
  </Event>
  <Event>
    <Absolute>4324</Absolute>
    <NoteOn Channel="3" Note="36" Velocity="0"/>
  </Event>
  <Event>
    <Absolute>4560</Absolute>
    <NoteOn Channel="3" Note="36" Velocity="70"/>
  </Event>
  <Event>
    <Absolute>4796</Absolute>
    <NoteOn Channel="3" Note="36" Velocity="0"/>
  </Event>
  <Event>
    <Absolute>4800</Absolute>
    <NoteOn Channel="3" Note="31" Velocity="70"/>
  </Event>
  <Event>
    <Absolute>5276</Absolute>
    <NoteOn Channel="3" Note="31" Velocity="0"/>
  </Event>
  <Event>
    <Absolute>5280</Absolute>
    <NoteOn Channel="3" Note="30" Velocity="82"/>
  </Event>
  <Event>
    <Absolute>5756</Absolute>
    <NoteOn Channel="3" Note="30" Velocity="0"/>
  </Event>
  <Event>
    <Absolute>5760</Absolute>
    <NoteOn Channel="3" Note="29" Velocity="90"/>
  </Event>
  <Event>
    <Absolute>6232</Absolute>
    <NoteOn Channel="3" Note="29" Velocity="0"/>
  </Event>
  <Event>
    <Absolute>6480</Absolute>
    <NoteOn Channel="3" Note="29" Velocity="74"/>
  </Event>
  <Event>
    <Absolute>6716</Absolute>
    <NoteOn Channel="3" Note="29" Velocity="0"/>
  </Event>
  <Event>
    <Absolute>6720</Absolute>
    <NoteOn Channel="3" Note="36" Velocity="70"/>
  </Event>
  <Event>
    <Absolute>7356</Absolute>
    <NoteOn Channel="3" Note="36" Velocity="0"/>
  </Event>
  <Event>
    <Absolute>7440</Absolute>
    <NoteOn Channel="3" Note="29" Velocity="72"/>
  </Event>
  <Event>
    <Absolute>7656</Absolute>
    <NoteOn Channel="3" Note="29" Velocity="0"/>
  </Event>
  <Event>
    <Absolute>7920</Absolute>
    <NoteOn Channel="3" Note="29" Velocity="70"/>
  </Event>
  <Event>
    <Absolute>8165</Absolute>
    <NoteOn Channel="3" Note="29" Velocity="0"/>
  </Event>
  <Event>
    <Absolute>8400</Absolute>
    <NoteOn Channel="3" Note="29" Velocity="73"/>
  </Event>
  <Event>
    <Absolute>8636</Absolute>
    <NoteOn Channel="3" Note="29" Velocity="0"/>
  </Event>
  <Event>
    <Absolute>8640</Absolute>
    <NoteOn Channel="3" Note="36" Velocity="70"/>
  </Event>
  <Event>
    <Absolute>9116</Absolute>
    <NoteOn Channel="3" Note="36" Velocity="0"/>
  </Event>
  <Event>
    <Absolute>9120</Absolute>
    <NoteOn Channel="3" Note="39" Velocity="68"/>
  </Event>
  <Event>
    <Absolute>9596</Absolute>
    <NoteOn Channel="3" Note="39" Velocity="0"/>
  </Event>
  <Event>
    <Absolute>9600</Absolute>
    <NoteOn Channel="3" Note="38" Velocity="73"/>
  </Event>
  <Event>
    <Absolute>10218</Absolute>
    <NoteOn Channel="3" Note="38" Velocity="0"/>
  </Event>
  <Event>
    <Absolute>10320</Absolute>
    <NoteOn Channel="3" Note="38" Velocity="79"/>
  </Event>
  <Event>
    <Absolute>10556</Absolute>
    <NoteOn Channel="3" Note="38" Velocity="0"/>
  </Event>
  <Event>
    <Absolute>10560</Absolute>
    <NoteOn Channel="3" Note="32" Velocity="90"/>
  </Event>
  <Event>
    <Absolute>11276</Absolute>
    <NoteOn Channel="3" Note="32" Velocity="0"/>
  </Event>
  <Event>
    <Absolute>11280</Absolute>
    <NoteOn Channel="3" Note="31" Velocity="77"/>
  </Event>
  <Event>
    <Absolute>11505</Absolute>
    <NoteOn Channel="3" Note="31" Velocity="0"/>
  </Event>
  <Event>
    <Absolute>11760</Absolute>
    <NoteOn Channel="3" Note="31" Velocity="70"/>
  </Event>
  <Event>
    <Absolute>12154</Absolute>
    <NoteOn Channel="3" Note="31" Velocity="0"/>
  </Event>
  <Event>
    <Absolute>12240</Absolute>
    <NoteOn Channel="3" Note="31" Velocity="74"/>
  </Event>
  <Event>
    <Absolute>12476</Absolute>
    <NoteOn Channel="3" Note="31" Velocity="0"/>
  </Event>
  <Event>
    <Absolute>12480</Absolute>
    <NoteOn Channel="3" Note="38" Velocity="70"/>
  </Event>
  <Event>
    <Absolute>12956</Absolute>
    <NoteOn Channel="3" Note="38" Velocity="0"/>
  </Event>
  <Event>
    <Absolute>12960</Absolute>
    <NoteOn Channel="3" Note="39" Velocity="68"/>
  </Event>
  <Event>
    <Absolute>13436</Absolute>
    <NoteOn Channel="3" Note="39" Velocity="0"/>
  </Event>
  <Event>
    <Absolute>13440</Absolute>
    <NoteOn Channel="3" Note="36" Velocity="75"/>
  </Event>
  <Event>
    <Absolute>14051</Absolute>
    <NoteOn Channel="3" Note="36" Velocity="0"/>
  </Event>
  <Event>
    <Absolute>14160</Absolute>
    <NoteOn Channel="3" Note="36" Velocity="72"/>
  </Event>
  <Event>
    <Absolute>14396</Absolute>
    <NoteOn Channel="3" Note="36" Velocity="0"/>
  </Event>
  <Event>
    <Absolute>14400</Absolute>
    <NoteOn Channel="3" Note="31" Velocity="70"/>
  </Event>
  <Event>
    <Absolute>15096</Absolute>
    <NoteOn Channel="3" Note="31" Velocity="0"/>
  </Event>
  <Event>
    <Absolute>15120</Absolute>
    <NoteOn Channel="3" Note="36" Velocity="70"/>
  </Event>
  <Event>
    <Absolute>15366</Absolute>
    <NoteOn Channel="3" Note="36" Velocity="0"/>
  </Event>
  <Event>
    <Absolute>15600</Absolute>
    <NoteOn Channel="3" Note="36" Velocity="70"/>
  </Event>
  <Event>
    <Absolute>15936</Absolute>
    <NoteOn Channel="3" Note="36" Velocity="0"/>
  </Event>
  <Event>
    <Absolute>16080</Absolute>
    <NoteOn Channel="3" Note="36" Velocity="61"/>
  </Event>
  <Event>
    <Absolute>16316</Absolute>
    <NoteOn Channel="3" Note="36" Velocity="0"/>
  </Event>
  <Event>
    <Absolute>16320</Absolute>
    <NoteOn Channel="3" Note="43" Velocity="79"/>
  </Event>
  <Event>
    <Absolute>16796</Absolute>
    <NoteOn Channel="3" Note="43" Velocity="0"/>
  </Event>
  <Event>
    <Absolute>16800</Absolute>
    <NoteOn Channel="3" Note="48" Velocity="90"/>
  </Event>
  <Event>
    <Absolute>17139</Absolute>
    <NoteOn Channel="3" Note="48" Velocity="0"/>
  </Event>
  <Event>
    <Absolute>17280</Absolute>
    <NoteOn Channel="3" Note="36" Velocity="85"/>
  </Event>
  <Event>
    <Absolute>17729</Absolute>
    <NoteOn Channel="3" Note="36" Velocity="0"/>
  </Event>
  <Event>
    <Absolute>18000</Absolute>
    <NoteOn Channel="3" Note="36" Velocity="70"/>
  </Event>
  <Event>
    <Absolute>18236</Absolute>
    <NoteOn Channel="3" Note="36" Velocity="0"/>
  </Event>
  <Event>
    <Absolute>18240</Absolute>
    <NoteOn Channel="3" Note="31" Velocity="70"/>
  </Event>
  <Event>
    <Absolute>18719</Absolute>
    <NoteOn Channel="3" Note="31" Velocity="0"/>
  </Event>
  <Event>
    <Absolute>18960</Absolute>
    <NoteOn Channel="3" Note="36" Velocity="72"/>
  </Event>
  <Event>
    <Absolute>19182</Absolute>
    <NoteOn Channel="3" Note="36" Velocity="0"/>
  </Event>
  <Event>
    <Absolute>19440</Absolute>
    <NoteOn Channel="3" Note="36" Velocity="72"/>
  </Event>
  <Event>
    <Absolute>19684</Absolute>
    <NoteOn Channel="3" Note="36" Velocity="0"/>
  </Event>
  <Event>
    <Absolute>19920</Absolute>
    <NoteOn Channel="3" Note="36" Velocity="70"/>
  </Event>
  <Event>
    <Absolute>20156</Absolute>
    <NoteOn Channel="3" Note="36" Velocity="0"/>
  </Event>
  <Event>
    <Absolute>20160</Absolute>
    <NoteOn Channel="3" Note="31" Velocity="70"/>
  </Event>
  <Event>
    <Absolute>20636</Absolute>
    <NoteOn Channel="3" Note="31" Velocity="0"/>
  </Event>
  <Event>
    <Absolute>20640</Absolute>
    <NoteOn Channel="3" Note="30" Velocity="82"/>
  </Event>
  <Event>
    <Absolute>21116</Absolute>
    <NoteOn Channel="3" Note="30" Velocity="0"/>
  </Event>
  <Event>
    <Absolute>21120</Absolute>
    <NoteOn Channel="3" Note="29" Velocity="90"/>
  </Event>
  <Event>
    <Absolute>21592</Absolute>
    <NoteOn Channel="3" Note="29" Velocity="0"/>
  </Event>
  <Event>
    <Absolute>21840</Absolute>
    <NoteOn Channel="3" Note="29" Velocity="74"/>
  </Event>
  <Event>
    <Absolute>22076</Absolute>
    <NoteOn Channel="3" Note="29" Velocity="0"/>
  </Event>
  <Event>
    <Absolute>22080</Absolute>
    <NoteOn Channel="3" Note="36" Velocity="70"/>
  </Event>
  <Event>
    <Absolute>22716</Absolute>
    <NoteOn Channel="3" Note="36" Velocity="0"/>
  </Event>
  <Event>
    <Absolute>22800</Absolute>
    <NoteOn Channel="3" Note="29" Velocity="72"/>
  </Event>
  <Event>
    <Absolute>23016</Absolute>
    <NoteOn Channel="3" Note="29" Velocity="0"/>
  </Event>
  <Event>
    <Absolute>23280</Absolute>
    <NoteOn Channel="3" Note="29" Velocity="70"/>
  </Event>
  <Event>
    <Absolute>23525</Absolute>
    <NoteOn Channel="3" Note="29" Velocity="0"/>
  </Event>
  <Event>
    <Absolute>23760</Absolute>
    <NoteOn Channel="3" Note="29" Velocity="73"/>
  </Event>
  <Event>
    <Absolute>23996</Absolute>
    <NoteOn Channel="3" Note="29" Velocity="0"/>
  </Event>
  <Event>
    <Absolute>24000</Absolute>
    <NoteOn Channel="3" Note="36" Velocity="70"/>
  </Event>
  <Event>
    <Absolute>24476</Absolute>
    <NoteOn Channel="3" Note="36" Velocity="0"/>
  </Event>
  <Event>
    <Absolute>24480</Absolute>
    <NoteOn Channel="3" Note="39" Velocity="68"/>
  </Event>
  <Event>
    <Absolute>24956</Absolute>
    <NoteOn Channel="3" Note="39" Velocity="0"/>
  </Event>
  <Event>
    <Absolute>24960</Absolute>
    <NoteOn Channel="3" Note="38" Velocity="73"/>
  </Event>
  <Event>
    <Absolute>25578</Absolute>
    <NoteOn Channel="3" Note="38" Velocity="0"/>
  </Event>
  <Event>
    <Absolute>25680</Absolute>
    <NoteOn Channel="3" Note="38" Velocity="79"/>
  </Event>
  <Event>
    <Absolute>25916</Absolute>
    <NoteOn Channel="3" Note="38" Velocity="0"/>
  </Event>
  <Event>
    <Absolute>25920</Absolute>
    <NoteOn Channel="3" Note="32" Velocity="90"/>
  </Event>
  <Event>
    <Absolute>26636</Absolute>
    <NoteOn Channel="3" Note="32" Velocity="0"/>
  </Event>
  <Event>
    <Absolute>26640</Absolute>
    <NoteOn Channel="3" Note="31" Velocity="77"/>
  </Event>
  <Event>
    <Absolute>26865</Absolute>
    <NoteOn Channel="3" Note="31" Velocity="0"/>
  </Event>
  <Event>
    <Absolute>27120</Absolute>
    <NoteOn Channel="3" Note="31" Velocity="70"/>
  </Event>
  <Event>
    <Absolute>27514</Absolute>
    <NoteOn Channel="3" Note="31" Velocity="0"/>
  </Event>
  <Event>
    <Absolute>27600</Absolute>
    <NoteOn Channel="3" Note="31" Velocity="74"/>
  </Event>
  <Event>
    <Absolute>27836</Absolute>
    <NoteOn Channel="3" Note="31" Velocity="0"/>
  </Event>
  <Event>
    <Absolute>27840</Absolute>
    <NoteOn Channel="3" Note="38" Velocity="70"/>
  </Event>
  <Event>
    <Absolute>28316</Absolute>
    <NoteOn Channel="3" Note="38" Velocity="0"/>
  </Event>
  <Event>
    <Absolute>28320</Absolute>
    <NoteOn Channel="3" Note="39" Velocity="68"/>
  </Event>
  <Event>
    <Absolute>28796</Absolute>
    <NoteOn Channel="3" Note="39" Velocity="0"/>
  </Event>
  <Event>
    <Absolute>28800</Absolute>
    <NoteOn Channel="3" Note="36" Velocity="75"/>
  </Event>
  <Event>
    <Absolute>29411</Absolute>
    <NoteOn Channel="3" Note="36" Velocity="0"/>
  </Event>
  <Event>
    <Absolute>29520</Absolute>
    <NoteOn Channel="3" Note="36" Velocity="72"/>
  </Event>
  <Event>
    <Absolute>29756</Absolute>
    <NoteOn Channel="3" Note="36" Velocity="0"/>
  </Event>
  <Event>
    <Absolute>29760</Absolute>
    <NoteOn Channel="3" Note="31" Velocity="70"/>
  </Event>
  <Event>
    <Absolute>30456</Absolute>
    <NoteOn Channel="3" Note="31" Velocity="0"/>
  </Event>
  <Event>
    <Absolute>30480</Absolute>
    <NoteOn Channel="3" Note="36" Velocity="70"/>
  </Event>
  <Event>
    <Absolute>30726</Absolute>
    <NoteOn Channel="3" Note="36" Velocity="0"/>
  </Event>
  <Event>
    <Absolute>30960</Absolute>
    <NoteOn Channel="3" Note="36" Velocity="70"/>
  </Event>
  <Event>
    <Absolute>31296</Absolute>
    <NoteOn Channel="3" Note="36" Velocity="0"/>
  </Event>
  <Event>
    <Absolute>31440</Absolute>
    <NoteOn Channel="3" Note="36" Velocity="61"/>
  </Event>
  <Event>
    <Absolute>31676</Absolute>
    <NoteOn Channel="3" Note="36" Velocity="0"/>
  </Event>
  <Event>
    <Absolute>31680</Absolute>
    <NoteOn Channel="3" Note="43" Velocity="79"/>
  </Event>
  <Event>
    <Absolute>32156</Absolute>
    <NoteOn Channel="3" Note="43" Velocity="0"/>
  </Event>
  <Event>
    <Absolute>32160</Absolute>
    <NoteOn Channel="3" Note="48" Velocity="90"/>
  </Event>
  <Event>
    <Absolute>32499</Absolute>
    <NoteOn Channel="3" Note="48" Velocity="0"/>
  </Event>
  <Event>
    <Absolute>32640</Absolute>
    <NoteOn Channel="3" Note="36" Velocity="85"/>
  </Event>
  <Event>
    <Absolute>33089</Absolute>
    <NoteOn Channel="3" Note="36" Velocity="0"/>
  </Event>
  <Event>
    <Absolute>33360</Absolute>
    <NoteOn Channel="3" Note="36" Velocity="70"/>
  </Event>
  <Event>
    <Absolute>33596</Absolute>
    <NoteOn Channel="3" Note="36" Velocity="0"/>
  </Event>
  <Event>
    <Absolute>33600</Absolute>
    <NoteOn Channel="3" Note="31" Velocity="70"/>
  </Event>
  <Event>
    <Absolute>34079</Absolute>
    <NoteOn Channel="3" Note="31" Velocity="0"/>
  </Event>
  <Event>
    <Absolute>34320</Absolute>
    <NoteOn Channel="3" Note="36" Velocity="72"/>
  </Event>
  <Event>
    <Absolute>34542</Absolute>
    <NoteOn Channel="3" Note="36" Velocity="0"/>
  </Event>
  <Event>
    <Absolute>34800</Absolute>
    <NoteOn Channel="3" Note="36" Velocity="72"/>
  </Event>
  <Event>
    <Absolute>35044</Absolute>
    <NoteOn Channel="3" Note="36" Velocity="0"/>
  </Event>
  <Event>
    <Absolute>35280</Absolute>
    <NoteOn Channel="3" Note="36" Velocity="70"/>
  </Event>
  <Event>
    <Absolute>35516</Absolute>
    <NoteOn Channel="3" Note="36" Velocity="0"/>
  </Event>
  <Event>
    <Absolute>35520</Absolute>
    <NoteOn Channel="3" Note="31" Velocity="70"/>
  </Event>
  <Event>
    <Absolute>35996</Absolute>
    <NoteOn Channel="3" Note="31" Velocity="0"/>
  </Event>
  <Event>
    <Absolute>36000</Absolute>
    <NoteOn Channel="3" Note="30" Velocity="82"/>
  </Event>
  <Event>
    <Absolute>36476</Absolute>
    <NoteOn Channel="3" Note="30" Velocity="0"/>
  </Event>
  <Event>
    <Absolute>36480</Absolute>
    <NoteOn Channel="3" Note="29" Velocity="90"/>
  </Event>
  <Event>
    <Absolute>36952</Absolute>
    <NoteOn Channel="3" Note="29" Velocity="0"/>
  </Event>
  <Event>
    <Absolute>37200</Absolute>
    <NoteOn Channel="3" Note="29" Velocity="74"/>
  </Event>
  <Event>
    <Absolute>37436</Absolute>
    <NoteOn Channel="3" Note="29" Velocity="0"/>
  </Event>
  <Event>
    <Absolute>37440</Absolute>
    <NoteOn Channel="3" Note="36" Velocity="70"/>
  </Event>
  <Event>
    <Absolute>38076</Absolute>
    <NoteOn Channel="3" Note="36" Velocity="0"/>
  </Event>
  <Event>
    <Absolute>38160</Absolute>
    <NoteOn Channel="3" Note="29" Velocity="72"/>
  </Event>
  <Event>
    <Absolute>38376</Absolute>
    <NoteOn Channel="3" Note="29" Velocity="0"/>
  </Event>
  <Event>
    <Absolute>38640</Absolute>
    <NoteOn Channel="3" Note="29" Velocity="70"/>
  </Event>
  <Event>
    <Absolute>38885</Absolute>
    <NoteOn Channel="3" Note="29" Velocity="0"/>
  </Event>
  <Event>
    <Absolute>39120</Absolute>
    <NoteOn Channel="3" Note="29" Velocity="73"/>
  </Event>
  <Event>
    <Absolute>39356</Absolute>
    <NoteOn Channel="3" Note="29" Velocity="0"/>
  </Event>
  <Event>
    <Absolute>39360</Absolute>
    <NoteOn Channel="3" Note="36" Velocity="70"/>
  </Event>
  <Event>
    <Absolute>39836</Absolute>
    <NoteOn Channel="3" Note="36" Velocity="0"/>
  </Event>
  <Event>
    <Absolute>39840</Absolute>
    <NoteOn Channel="3" Note="39" Velocity="68"/>
  </Event>
  <Event>
    <Absolute>40316</Absolute>
    <NoteOn Channel="3" Note="39" Velocity="0"/>
  </Event>
  <Event>
    <Absolute>40320</Absolute>
    <NoteOn Channel="3" Note="38" Velocity="73"/>
  </Event>
  <Event>
    <Absolute>40938</Absolute>
    <NoteOn Channel="3" Note="38" Velocity="0"/>
  </Event>
  <Event>
    <Absolute>41040</Absolute>
    <NoteOn Channel="3" Note="38" Velocity="79"/>
  </Event>
  <Event>
    <Absolute>41276</Absolute>
    <NoteOn Channel="3" Note="38" Velocity="0"/>
  </Event>
  <Event>
    <Absolute>41280</Absolute>
    <NoteOn Channel="3" Note="32" Velocity="90"/>
  </Event>
  <Event>
    <Absolute>41996</Absolute>
    <NoteOn Channel="3" Note="32" Velocity="0"/>
  </Event>
  <Event>
    <Absolute>42000</Absolute>
    <NoteOn Channel="3" Note="31" Velocity="77"/>
  </Event>
  <Event>
    <Absolute>42225</Absolute>
    <NoteOn Channel="3" Note="31" Velocity="0"/>
  </Event>
  <Event>
    <Absolute>42480</Absolute>
    <NoteOn Channel="3" Note="31" Velocity="70"/>
  </Event>
  <Event>
    <Absolute>42874</Absolute>
    <NoteOn Channel="3" Note="31" Velocity="0"/>
  </Event>
  <Event>
    <Absolute>42960</Absolute>
    <NoteOn Channel="3" Note="31" Velocity="74"/>
  </Event>
  <Event>
    <Absolute>43196</Absolute>
    <NoteOn Channel="3" Note="31" Velocity="0"/>
  </Event>
  <Event>
    <Absolute>43200</Absolute>
    <NoteOn Channel="3" Note="38" Velocity="70"/>
  </Event>
  <Event>
    <Absolute>43676</Absolute>
    <NoteOn Channel="3" Note="38" Velocity="0"/>
  </Event>
  <Event>
    <Absolute>43680</Absolute>
    <NoteOn Channel="3" Note="39" Velocity="68"/>
  </Event>
  <Event>
    <Absolute>44156</Absolute>
    <NoteOn Channel="3" Note="39" Velocity="0"/>
  </Event>
  <Event>
    <Absolute>44160</Absolute>
    <NoteOn Channel="3" Note="36" Velocity="75"/>
  </Event>
  <Event>
    <Absolute>44771</Absolute>
    <NoteOn Channel="3" Note="36" Velocity="0"/>
  </Event>
  <Event>
    <Absolute>44880</Absolute>
    <NoteOn Channel="3" Note="36" Velocity="72"/>
  </Event>
  <Event>
    <Absolute>45116</Absolute>
    <NoteOn Channel="3" Note="36" Velocity="0"/>
  </Event>
  <Event>
    <Absolute>45120</Absolute>
    <NoteOn Channel="3" Note="31" Velocity="70"/>
  </Event>
  <Event>
    <Absolute>45816</Absolute>
    <NoteOn Channel="3" Note="31" Velocity="0"/>
  </Event>
  <Event>
    <Absolute>45840</Absolute>
    <NoteOn Channel="3" Note="36" Velocity="70"/>
  </Event>
  <Event>
    <Absolute>46086</Absolute>
    <NoteOn Channel="3" Note="36" Velocity="0"/>
  </Event>
  <Event>
    <Absolute>46320</Absolute>
    <NoteOn Channel="3" Note="36" Velocity="70"/>
  </Event>
  <Event>
    <Absolute>46656</Absolute>
    <NoteOn Channel="3" Note="36" Velocity="0"/>
  </Event>
  <Event>
    <Absolute>46800</Absolute>
    <NoteOn Channel="3" Note="36" Velocity="61"/>
  </Event>
  <Event>
    <Absolute>47036</Absolute>
    <NoteOn Channel="3" Note="36" Velocity="0"/>
  </Event>
  <Event>
    <Absolute>47040</Absolute>
    <NoteOn Channel="3" Note="43" Velocity="79"/>
  </Event>
  <Event>
    <Absolute>47516</Absolute>
    <NoteOn Channel="3" Note="43" Velocity="0"/>
  </Event>
  <Event>
    <Absolute>47520</Absolute>
    <NoteOn Channel="3" Note="48" Velocity="90"/>
  </Event>
  <Event>
    <Absolute>47859</Absolute>
    <NoteOn Channel="3" Note="48" Velocity="0"/>
  </Event>
  <Event>
    <Absolute>48000</Absolute>
    <NoteOn Channel="3" Note="36" Velocity="85"/>
  </Event>
  <Event>
    <Absolute>48449</Absolute>
    <NoteOn Channel="3" Note="36" Velocity="0"/>
  </Event>
  <Event>
    <Absolute>48720</Absolute>
    <NoteOn Channel="3" Note="36" Velocity="70"/>
  </Event>
  <Event>
    <Absolute>48956</Absolute>
    <NoteOn Channel="3" Note="36" Velocity="0"/>
  </Event>
  <Event>
    <Absolute>48960</Absolute>
    <NoteOn Channel="3" Note="31" Velocity="70"/>
  </Event>
  <Event>
    <Absolute>49439</Absolute>
    <NoteOn Channel="3" Note="31" Velocity="0"/>
  </Event>
  <Event>
    <Absolute>49680</Absolute>
    <NoteOn Channel="3" Note="36" Velocity="72"/>
  </Event>
  <Event>
    <Absolute>49902</Absolute>
    <NoteOn Channel="3" Note="36" Velocity="0"/>
  </Event>
  <Event>
    <Absolute>50160</Absolute>
    <NoteOn Channel="3" Note="36" Velocity="72"/>
  </Event>
  <Event>
    <Absolute>50404</Absolute>
    <NoteOn Channel="3" Note="36" Velocity="0"/>
  </Event>
  <Event>
    <Absolute>50640</Absolute>
    <NoteOn Channel="3" Note="36" Velocity="70"/>
  </Event>
  <Event>
    <Absolute>50876</Absolute>
    <NoteOn Channel="3" Note="36" Velocity="0"/>
  </Event>
  <Event>
    <Absolute>50880</Absolute>
    <NoteOn Channel="3" Note="31" Velocity="70"/>
  </Event>
  <Event>
    <Absolute>51356</Absolute>
    <NoteOn Channel="3" Note="31" Velocity="0"/>
  </Event>
  <Event>
    <Absolute>51360</Absolute>
    <NoteOn Channel="3" Note="30" Velocity="82"/>
  </Event>
  <Event>
    <Absolute>51836</Absolute>
    <NoteOn Channel="3" Note="30" Velocity="0"/>
  </Event>
  <Event>
    <Absolute>51840</Absolute>
    <NoteOn Channel="3" Note="29" Velocity="90"/>
  </Event>
  <Event>
    <Absolute>52312</Absolute>
    <NoteOn Channel="3" Note="29" Velocity="0"/>
  </Event>
  <Event>
    <Absolute>52560</Absolute>
    <NoteOn Channel="3" Note="29" Velocity="74"/>
  </Event>
  <Event>
    <Absolute>52796</Absolute>
    <NoteOn Channel="3" Note="29" Velocity="0"/>
  </Event>
  <Event>
    <Absolute>52800</Absolute>
    <NoteOn Channel="3" Note="36" Velocity="70"/>
  </Event>
  <Event>
    <Absolute>53436</Absolute>
    <NoteOn Channel="3" Note="36" Velocity="0"/>
  </Event>
  <Event>
    <Absolute>53520</Absolute>
    <NoteOn Channel="3" Note="29" Velocity="72"/>
  </Event>
  <Event>
    <Absolute>53736</Absolute>
    <NoteOn Channel="3" Note="29" Velocity="0"/>
  </Event>
  <Event>
    <Absolute>54000</Absolute>
    <NoteOn Channel="3" Note="29" Velocity="70"/>
  </Event>
  <Event>
    <Absolute>54245</Absolute>
    <NoteOn Channel="3" Note="29" Velocity="0"/>
  </Event>
  <Event>
    <Absolute>54480</Absolute>
    <NoteOn Channel="3" Note="29" Velocity="73"/>
  </Event>
  <Event>
    <Absolute>54716</Absolute>
    <NoteOn Channel="3" Note="29" Velocity="0"/>
  </Event>
  <Event>
    <Absolute>54720</Absolute>
    <NoteOn Channel="3" Note="36" Velocity="70"/>
  </Event>
  <Event>
    <Absolute>55196</Absolute>
    <NoteOn Channel="3" Note="36" Velocity="0"/>
  </Event>
  <Event>
    <Absolute>55200</Absolute>
    <NoteOn Channel="3" Note="39" Velocity="68"/>
  </Event>
  <Event>
    <Absolute>55676</Absolute>
    <NoteOn Channel="3" Note="39" Velocity="0"/>
  </Event>
  <Event>
    <Absolute>55680</Absolute>
    <NoteOn Channel="3" Note="38" Velocity="73"/>
  </Event>
  <Event>
    <Absolute>56298</Absolute>
    <NoteOn Channel="3" Note="38" Velocity="0"/>
  </Event>
  <Event>
    <Absolute>56400</Absolute>
    <NoteOn Channel="3" Note="38" Velocity="79"/>
  </Event>
  <Event>
    <Absolute>56636</Absolute>
    <NoteOn Channel="3" Note="38" Velocity="0"/>
  </Event>
  <Event>
    <Absolute>56640</Absolute>
    <NoteOn Channel="3" Note="32" Velocity="90"/>
  </Event>
  <Event>
    <Absolute>57356</Absolute>
    <NoteOn Channel="3" Note="32" Velocity="0"/>
  </Event>
  <Event>
    <Absolute>57360</Absolute>
    <NoteOn Channel="3" Note="31" Velocity="77"/>
  </Event>
  <Event>
    <Absolute>57585</Absolute>
    <NoteOn Channel="3" Note="31" Velocity="0"/>
  </Event>
  <Event>
    <Absolute>57840</Absolute>
    <NoteOn Channel="3" Note="31" Velocity="70"/>
  </Event>
  <Event>
    <Absolute>58234</Absolute>
    <NoteOn Channel="3" Note="31" Velocity="0"/>
  </Event>
  <Event>
    <Absolute>58320</Absolute>
    <NoteOn Channel="3" Note="31" Velocity="74"/>
  </Event>
  <Event>
    <Absolute>58556</Absolute>
    <NoteOn Channel="3" Note="31" Velocity="0"/>
  </Event>
  <Event>
    <Absolute>58560</Absolute>
    <NoteOn Channel="3" Note="38" Velocity="70"/>
  </Event>
  <Event>
    <Absolute>59036</Absolute>
    <NoteOn Channel="3" Note="38" Velocity="0"/>
  </Event>
  <Event>
    <Absolute>59040</Absolute>
    <NoteOn Channel="3" Note="39" Velocity="68"/>
  </Event>
  <Event>
    <Absolute>59516</Absolute>
    <NoteOn Channel="3" Note="39" Velocity="0"/>
  </Event>
  <Event>
    <Absolute>59520</Absolute>
    <NoteOn Channel="3" Note="36" Velocity="75"/>
  </Event>
  <Event>
    <Absolute>60131</Absolute>
    <NoteOn Channel="3" Note="36" Velocity="0"/>
  </Event>
  <Event>
    <Absolute>60240</Absolute>
    <NoteOn Channel="3" Note="36" Velocity="72"/>
  </Event>
  <Event>
    <Absolute>60476</Absolute>
    <NoteOn Channel="3" Note="36" Velocity="0"/>
  </Event>
  <Event>
    <Absolute>60480</Absolute>
    <NoteOn Channel="3" Note="31" Velocity="70"/>
  </Event>
  <Event>
    <Absolute>61176</Absolute>
    <NoteOn Channel="3" Note="31" Velocity="0"/>
  </Event>
  <Event>
    <Absolute>61200</Absolute>
    <NoteOn Channel="3" Note="36" Velocity="70"/>
  </Event>
  <Event>
    <Absolute>61446</Absolute>
    <NoteOn Channel="3" Note="36" Velocity="0"/>
  </Event>
  <Event>
    <Absolute>61680</Absolute>
    <NoteOn Channel="3" Note="36" Velocity="70"/>
  </Event>
  <Event>
    <Absolute>62016</Absolute>
    <NoteOn Channel="3" Note="36" Velocity="0"/>
  </Event>
  <Event>
    <Absolute>62160</Absolute>
    <NoteOn Channel="3" Note="36" Velocity="61"/>
  </Event>
  <Event>
    <Absolute>62396</Absolute>
    <NoteOn Channel="3" Note="36" Velocity="0"/>
  </Event>
  <Event>
    <Absolute>62400</Absolute>
    <NoteOn Channel="3" Note="43" Velocity="79"/>
  </Event>
  <Event>
    <Absolute>62876</Absolute>
    <NoteOn Channel="3" Note="43" Velocity="0"/>
  </Event>
  <Event>
    <Absolute>62880</Absolute>
    <NoteOn Channel="3" Note="48" Velocity="90"/>
  </Event>
  <Event>
    <Absolute>63219</Absolute>
    <NoteOn Channel="3" Note="48" Velocity="0"/>
  </Event>
  <Event>
    <Absolute>63360</Absolute>
    <NoteOn Channel="3" Note="36" Velocity="85"/>
  </Event>
  <Event>
    <Absolute>63809</Absolute>
    <NoteOn Channel="3" Note="36" Velocity="0"/>
  </Event>
  <Event>
    <Absolute>64080</Absolute>
    <NoteOn Channel="3" Note="36" Velocity="70"/>
  </Event>
  <Event>
    <Absolute>64316</Absolute>
    <NoteOn Channel="3" Note="36" Velocity="0"/>
  </Event>
  <Event>
    <Absolute>64320</Absolute>
    <NoteOn Channel="3" Note="31" Velocity="70"/>
  </Event>
  <Event>
    <Absolute>64799</Absolute>
    <NoteOn Channel="3" Note="31" Velocity="0"/>
  </Event>
  <Event>
    <Absolute>65040</Absolute>
    <NoteOn Channel="3" Note="36" Velocity="72"/>
  </Event>
  <Event>
    <Absolute>65262</Absolute>
    <NoteOn Channel="3" Note="36" Velocity="0"/>
  </Event>
  <Event>
    <Absolute>65400</Absolute>
    <ControlChange Channel="3" Control="7" Value="127"/>
  </Event>
  <Event>
    <Absolute>65520</Absolute>
    <NoteOn Channel="3" Note="36" Velocity="72"/>
  </Event>
  <Event>
    <Absolute>65640</Absolute>
    <ControlChange Channel="3" Control="7" Value="126"/>
  </Event>
  <Event>
    <Absolute>65760</Absolute>
    <ControlChange Channel="3" Control="7" Value="125"/>
  </Event>
  <Event>
    <Absolute>65764</Absolute>
    <NoteOn Channel="3" Note="36" Velocity="0"/>
  </Event>
  <Event>
    <Absolute>65880</Absolute>
    <ControlChange Channel="3" Control="7" Value="124"/>
  </Event>
  <Event>
    <Absolute>66000</Absolute>
    <NoteOn Channel="3" Note="36" Velocity="70"/>
  </Event>
  <Event>
    <Absolute>66000</Absolute>
    <ControlChange Channel="3" Control="7" Value="123"/>
  </Event>
  <Event>
    <Absolute>66120</Absolute>
    <ControlChange Channel="3" Control="7" Value="122"/>
  </Event>
  <Event>
    <Absolute>66236</Absolute>
    <NoteOn Channel="3" Note="36" Velocity="0"/>
  </Event>
  <Event>
    <Absolute>66240</Absolute>
    <NoteOn Channel="3" Note="31" Velocity="70"/>
  </Event>
  <Event>
    <Absolute>66240</Absolute>
    <ControlChange Channel="3" Control="7" Value="121"/>
  </Event>
  <Event>
    <Absolute>66360</Absolute>
    <ControlChange Channel="3" Control="7" Value="120"/>
  </Event>
  <Event>
    <Absolute>66480</Absolute>
    <ControlChange Channel="3" Control="7" Value="119"/>
  </Event>
  <Event>
    <Absolute>66600</Absolute>
    <ControlChange Channel="3" Control="7" Value="118"/>
  </Event>
  <Event>
    <Absolute>66716</Absolute>
    <NoteOn Channel="3" Note="31" Velocity="0"/>
  </Event>
  <Event>
    <Absolute>66720</Absolute>
    <NoteOn Channel="3" Note="30" Velocity="82"/>
  </Event>
  <Event>
    <Absolute>66720</Absolute>
    <ControlChange Channel="3" Control="7" Value="117"/>
  </Event>
  <Event>
    <Absolute>66840</Absolute>
    <ControlChange Channel="3" Control="7" Value="116"/>
  </Event>
  <Event>
    <Absolute>66960</Absolute>
    <ControlChange Channel="3" Control="7" Value="115"/>
  </Event>
  <Event>
    <Absolute>67080</Absolute>
    <ControlChange Channel="3" Control="7" Value="114"/>
  </Event>
  <Event>
    <Absolute>67196</Absolute>
    <NoteOn Channel="3" Note="30" Velocity="0"/>
  </Event>
  <Event>
    <Absolute>67200</Absolute>
    <NoteOn Channel="3" Note="29" Velocity="90"/>
  </Event>
  <Event>
    <Absolute>67200</Absolute>
    <ControlChange Channel="3" Control="7" Value="113"/>
  </Event>
  <Event>
    <Absolute>67320</Absolute>
    <ControlChange Channel="3" Control="7" Value="112"/>
  </Event>
  <Event>
    <Absolute>67440</Absolute>
    <ControlChange Channel="3" Control="7" Value="111"/>
  </Event>
  <Event>
    <Absolute>67560</Absolute>
    <ControlChange Channel="3" Control="7" Value="110"/>
  </Event>
  <Event>
    <Absolute>67672</Absolute>
    <NoteOn Channel="3" Note="29" Velocity="0"/>
  </Event>
  <Event>
    <Absolute>67680</Absolute>
    <ControlChange Channel="3" Control="7" Value="109"/>
  </Event>
  <Event>
    <Absolute>67800</Absolute>
    <ControlChange Channel="3" Control="7" Value="108"/>
  </Event>
  <Event>
    <Absolute>67920</Absolute>
    <NoteOn Channel="3" Note="29" Velocity="74"/>
  </Event>
  <Event>
    <Absolute>67920</Absolute>
    <ControlChange Channel="3" Control="7" Value="107"/>
  </Event>
  <Event>
    <Absolute>68040</Absolute>
    <ControlChange Channel="3" Control="7" Value="106"/>
  </Event>
  <Event>
    <Absolute>68156</Absolute>
    <NoteOn Channel="3" Note="29" Velocity="0"/>
  </Event>
  <Event>
    <Absolute>68160</Absolute>
    <NoteOn Channel="3" Note="36" Velocity="70"/>
  </Event>
  <Event>
    <Absolute>68160</Absolute>
    <ControlChange Channel="3" Control="7" Value="105"/>
  </Event>
  <Event>
    <Absolute>68280</Absolute>
    <ControlChange Channel="3" Control="7" Value="104"/>
  </Event>
  <Event>
    <Absolute>68400</Absolute>
    <ControlChange Channel="3" Control="7" Value="103"/>
  </Event>
  <Event>
    <Absolute>68520</Absolute>
    <ControlChange Channel="3" Control="7" Value="102"/>
  </Event>
  <Event>
    <Absolute>68640</Absolute>
    <ControlChange Channel="3" Control="7" Value="101"/>
  </Event>
  <Event>
    <Absolute>68760</Absolute>
    <ControlChange Channel="3" Control="7" Value="100"/>
  </Event>
  <Event>
    <Absolute>68796</Absolute>
    <NoteOn Channel="3" Note="36" Velocity="0"/>
  </Event>
  <Event>
    <Absolute>68880</Absolute>
    <NoteOn Channel="3" Note="29" Velocity="72"/>
  </Event>
  <Event>
    <Absolute>68880</Absolute>
    <ControlChange Channel="3" Control="7" Value="99"/>
  </Event>
  <Event>
    <Absolute>69000</Absolute>
    <ControlChange Channel="3" Control="7" Value="98"/>
  </Event>
  <Event>
    <Absolute>69096</Absolute>
    <NoteOn Channel="3" Note="29" Velocity="0"/>
  </Event>
  <Event>
    <Absolute>69120</Absolute>
    <ControlChange Channel="3" Control="7" Value="97"/>
  </Event>
  <Event>
    <Absolute>69240</Absolute>
    <ControlChange Channel="3" Control="7" Value="96"/>
  </Event>
  <Event>
    <Absolute>69360</Absolute>
    <NoteOn Channel="3" Note="29" Velocity="70"/>
  </Event>
  <Event>
    <Absolute>69360</Absolute>
    <ControlChange Channel="3" Control="7" Value="95"/>
  </Event>
  <Event>
    <Absolute>69480</Absolute>
    <ControlChange Channel="3" Control="7" Value="94"/>
  </Event>
  <Event>
    <Absolute>69600</Absolute>
    <ControlChange Channel="3" Control="7" Value="93"/>
  </Event>
  <Event>
    <Absolute>69605</Absolute>
    <NoteOn Channel="3" Note="29" Velocity="0"/>
  </Event>
  <Event>
    <Absolute>69720</Absolute>
    <ControlChange Channel="3" Control="7" Value="92"/>
  </Event>
  <Event>
    <Absolute>69840</Absolute>
    <NoteOn Channel="3" Note="29" Velocity="73"/>
  </Event>
  <Event>
    <Absolute>69840</Absolute>
    <ControlChange Channel="3" Control="7" Value="91"/>
  </Event>
  <Event>
    <Absolute>69960</Absolute>
    <ControlChange Channel="3" Control="7" Value="90"/>
  </Event>
  <Event>
    <Absolute>70076</Absolute>
    <NoteOn Channel="3" Note="29" Velocity="0"/>
  </Event>
  <Event>
    <Absolute>70080</Absolute>
    <NoteOn Channel="3" Note="36" Velocity="70"/>
  </Event>
  <Event>
    <Absolute>70080</Absolute>
    <ControlChange Channel="3" Control="7" Value="89"/>
  </Event>
  <Event>
    <Absolute>70200</Absolute>
    <ControlChange Channel="3" Control="7" Value="88"/>
  </Event>
  <Event>
    <Absolute>70320</Absolute>
    <ControlChange Channel="3" Control="7" Value="87"/>
  </Event>
  <Event>
    <Absolute>70440</Absolute>
    <ControlChange Channel="3" Control="7" Value="86"/>
  </Event>
  <Event>
    <Absolute>70556</Absolute>
    <NoteOn Channel="3" Note="36" Velocity="0"/>
  </Event>
  <Event>
    <Absolute>70560</Absolute>
    <NoteOn Channel="3" Note="39" Velocity="68"/>
  </Event>
  <Event>
    <Absolute>70560</Absolute>
    <ControlChange Channel="3" Control="7" Value="85"/>
  </Event>
  <Event>
    <Absolute>70680</Absolute>
    <ControlChange Channel="3" Control="7" Value="84"/>
  </Event>
  <Event>
    <Absolute>70800</Absolute>
    <ControlChange Channel="3" Control="7" Value="83"/>
  </Event>
  <Event>
    <Absolute>70920</Absolute>
    <ControlChange Channel="3" Control="7" Value="82"/>
  </Event>
  <Event>
    <Absolute>71036</Absolute>
    <NoteOn Channel="3" Note="39" Velocity="0"/>
  </Event>
  <Event>
    <Absolute>71040</Absolute>
    <NoteOn Channel="3" Note="38" Velocity="73"/>
  </Event>
  <Event>
    <Absolute>71040</Absolute>
    <ControlChange Channel="3" Control="7" Value="81"/>
  </Event>
  <Event>
    <Absolute>71160</Absolute>
    <ControlChange Channel="3" Control="7" Value="80"/>
  </Event>
  <Event>
    <Absolute>71280</Absolute>
    <ControlChange Channel="3" Control="7" Value="79"/>
  </Event>
  <Event>
    <Absolute>71400</Absolute>
    <ControlChange Channel="3" Control="7" Value="78"/>
  </Event>
  <Event>
    <Absolute>71520</Absolute>
    <ControlChange Channel="3" Control="7" Value="77"/>
  </Event>
  <Event>
    <Absolute>71640</Absolute>
    <ControlChange Channel="3" Control="7" Value="76"/>
  </Event>
  <Event>
    <Absolute>71658</Absolute>
    <NoteOn Channel="3" Note="38" Velocity="0"/>
  </Event>
  <Event>
    <Absolute>71760</Absolute>
    <NoteOn Channel="3" Note="38" Velocity="79"/>
  </Event>
  <Event>
    <Absolute>71760</Absolute>
    <ControlChange Channel="3" Control="7" Value="75"/>
  </Event>
  <Event>
    <Absolute>71880</Absolute>
    <ControlChange Channel="3" Control="7" Value="74"/>
  </Event>
  <Event>
    <Absolute>71996</Absolute>
    <NoteOn Channel="3" Note="38" Velocity="0"/>
  </Event>
  <Event>
    <Absolute>72000</Absolute>
    <NoteOn Channel="3" Note="32" Velocity="90"/>
  </Event>
  <Event>
    <Absolute>72000</Absolute>
    <ControlChange Channel="3" Control="7" Value="73"/>
  </Event>
  <Event>
    <Absolute>72120</Absolute>
    <ControlChange Channel="3" Control="7" Value="72"/>
  </Event>
  <Event>
    <Absolute>72240</Absolute>
    <ControlChange Channel="3" Control="7" Value="71"/>
  </Event>
  <Event>
    <Absolute>72360</Absolute>
    <ControlChange Channel="3" Control="7" Value="70"/>
  </Event>
  <Event>
    <Absolute>72480</Absolute>
    <ControlChange Channel="3" Control="7" Value="69"/>
  </Event>
  <Event>
    <Absolute>72600</Absolute>
    <ControlChange Channel="3" Control="7" Value="68"/>
  </Event>
  <Event>
    <Absolute>72716</Absolute>
    <NoteOn Channel="3" Note="32" Velocity="0"/>
  </Event>
  <Event>
    <Absolute>72720</Absolute>
    <NoteOn Channel="3" Note="31" Velocity="77"/>
  </Event>
  <Event>
    <Absolute>72720</Absolute>
    <ControlChange Channel="3" Control="7" Value="67"/>
  </Event>
  <Event>
    <Absolute>72840</Absolute>
    <ControlChange Channel="3" Control="7" Value="66"/>
  </Event>
  <Event>
    <Absolute>72945</Absolute>
    <NoteOn Channel="3" Note="31" Velocity="0"/>
  </Event>
  <Event>
    <Absolute>72960</Absolute>
    <ControlChange Channel="3" Control="7" Value="65"/>
  </Event>
  <Event>
    <Absolute>73080</Absolute>
    <ControlChange Channel="3" Control="7" Value="64"/>
  </Event>
  <Event>
    <Absolute>73200</Absolute>
    <NoteOn Channel="3" Note="31" Velocity="70"/>
  </Event>
  <Event>
    <Absolute>73320</Absolute>
    <ControlChange Channel="3" Control="7" Value="63"/>
  </Event>
  <Event>
    <Absolute>73440</Absolute>
    <ControlChange Channel="3" Control="7" Value="62"/>
  </Event>
  <Event>
    <Absolute>73560</Absolute>
    <ControlChange Channel="3" Control="7" Value="61"/>
  </Event>
  <Event>
    <Absolute>73594</Absolute>
    <NoteOn Channel="3" Note="31" Velocity="0"/>
  </Event>
  <Event>
    <Absolute>73680</Absolute>
    <NoteOn Channel="3" Note="31" Velocity="74"/>
  </Event>
  <Event>
    <Absolute>73680</Absolute>
    <ControlChange Channel="3" Control="7" Value="60"/>
  </Event>
  <Event>
    <Absolute>73800</Absolute>
    <ControlChange Channel="3" Control="7" Value="59"/>
  </Event>
  <Event>
    <Absolute>73916</Absolute>
    <NoteOn Channel="3" Note="31" Velocity="0"/>
  </Event>
  <Event>
    <Absolute>73920</Absolute>
    <NoteOn Channel="3" Note="38" Velocity="70"/>
  </Event>
  <Event>
    <Absolute>73920</Absolute>
    <ControlChange Channel="3" Control="7" Value="58"/>
  </Event>
  <Event>
    <Absolute>74040</Absolute>
    <ControlChange Channel="3" Control="7" Value="57"/>
  </Event>
  <Event>
    <Absolute>74160</Absolute>
    <ControlChange Channel="3" Control="7" Value="56"/>
  </Event>
  <Event>
    <Absolute>74280</Absolute>
    <ControlChange Channel="3" Control="7" Value="55"/>
  </Event>
  <Event>
    <Absolute>74396</Absolute>
    <NoteOn Channel="3" Note="38" Velocity="0"/>
  </Event>
  <Event>
    <Absolute>74400</Absolute>
    <NoteOn Channel="3" Note="39" Velocity="68"/>
  </Event>
  <Event>
    <Absolute>74400</Absolute>
    <ControlChange Channel="3" Control="7" Value="54"/>
  </Event>
  <Event>
    <Absolute>74520</Absolute>
    <ControlChange Channel="3" Control="7" Value="53"/>
  </Event>
  <Event>
    <Absolute>74640</Absolute>
    <ControlChange Channel="3" Control="7" Value="52"/>
  </Event>
  <Event>
    <Absolute>74760</Absolute>
    <ControlChange Channel="3" Control="7" Value="51"/>
  </Event>
  <Event>
    <Absolute>74876</Absolute>
    <NoteOn Channel="3" Note="39" Velocity="0"/>
  </Event>
  <Event>
    <Absolute>74880</Absolute>
    <NoteOn Channel="3" Note="36" Velocity="75"/>
  </Event>
  <Event>
    <Absolute>74880</Absolute>
    <ControlChange Channel="3" Control="7" Value="50"/>
  </Event>
  <Event>
    <Absolute>75000</Absolute>
    <ControlChange Channel="3" Control="7" Value="49"/>
  </Event>
  <Event>
    <Absolute>75120</Absolute>
    <ControlChange Channel="3" Control="7" Value="48"/>
  </Event>
  <Event>
    <Absolute>75240</Absolute>
    <ControlChange Channel="3" Control="7" Value="47"/>
  </Event>
  <Event>
    <Absolute>75360</Absolute>
    <ControlChange Channel="3" Control="7" Value="46"/>
  </Event>
  <Event>
    <Absolute>75480</Absolute>
    <ControlChange Channel="3" Control="7" Value="45"/>
  </Event>
  <Event>
    <Absolute>75491</Absolute>
    <NoteOn Channel="3" Note="36" Velocity="0"/>
  </Event>
  <Event>
    <Absolute>75600</Absolute>
    <NoteOn Channel="3" Note="36" Velocity="72"/>
  </Event>
  <Event>
    <Absolute>75600</Absolute>
    <ControlChange Channel="3" Control="7" Value="44"/>
  </Event>
  <Event>
    <Absolute>75720</Absolute>
    <ControlChange Channel="3" Control="7" Value="43"/>
  </Event>
  <Event>
    <Absolute>75836</Absolute>
    <NoteOn Channel="3" Note="36" Velocity="0"/>
  </Event>
  <Event>
    <Absolute>75840</Absolute>
    <NoteOn Channel="3" Note="31" Velocity="70"/>
  </Event>
  <Event>
    <Absolute>75840</Absolute>
    <ControlChange Channel="3" Control="7" Value="42"/>
  </Event>
  <Event>
    <Absolute>75960</Absolute>
    <ControlChange Channel="3" Control="7" Value="41"/>
  </Event>
  <Event>
    <Absolute>76080</Absolute>
    <ControlChange Channel="3" Control="7" Value="40"/>
  </Event>
  <Event>
    <Absolute>76200</Absolute>
    <ControlChange Channel="3" Control="7" Value="39"/>
  </Event>
  <Event>
    <Absolute>76320</Absolute>
    <ControlChange Channel="3" Control="7" Value="38"/>
  </Event>
  <Event>
    <Absolute>76440</Absolute>
    <ControlChange Channel="3" Control="7" Value="37"/>
  </Event>
  <Event>
    <Absolute>76536</Absolute>
    <NoteOn Channel="3" Note="31" Velocity="0"/>
  </Event>
  <Event>
    <Absolute>76560</Absolute>
    <NoteOn Channel="3" Note="36" Velocity="70"/>
  </Event>
  <Event>
    <Absolute>76560</Absolute>
    <ControlChange Channel="3" Control="7" Value="36"/>
  </Event>
  <Event>
    <Absolute>76680</Absolute>
    <ControlChange Channel="3" Control="7" Value="35"/>
  </Event>
  <Event>
    <Absolute>76800</Absolute>
    <ControlChange Channel="3" Control="7" Value="34"/>
  </Event>
  <Event>
    <Absolute>76806</Absolute>
    <NoteOn Channel="3" Note="36" Velocity="0"/>
  </Event>
  <Event>
    <Absolute>76920</Absolute>
    <ControlChange Channel="3" Control="7" Value="33"/>
  </Event>
  <Event>
    <Absolute>77040</Absolute>
    <NoteOn Channel="3" Note="36" Velocity="70"/>
  </Event>
  <Event>
    <Absolute>77040</Absolute>
    <ControlChange Channel="3" Control="7" Value="32"/>
  </Event>
  <Event>
    <Absolute>77160</Absolute>
    <ControlChange Channel="3" Control="7" Value="31"/>
  </Event>
  <Event>
    <Absolute>77280</Absolute>
    <ControlChange Channel="3" Control="7" Value="30"/>
  </Event>
  <Event>
    <Absolute>77376</Absolute>
    <NoteOn Channel="3" Note="36" Velocity="0"/>
  </Event>
  <Event>
    <Absolute>77400</Absolute>
    <ControlChange Channel="3" Control="7" Value="29"/>
  </Event>
  <Event>
    <Absolute>77520</Absolute>
    <NoteOn Channel="3" Note="36" Velocity="61"/>
  </Event>
  <Event>
    <Absolute>77520</Absolute>
    <ControlChange Channel="3" Control="7" Value="28"/>
  </Event>
  <Event>
    <Absolute>77640</Absolute>
    <ControlChange Channel="3" Control="7" Value="27"/>
  </Event>
  <Event>
    <Absolute>77756</Absolute>
    <NoteOn Channel="3" Note="36" Velocity="0"/>
  </Event>
  <Event>
    <Absolute>77760</Absolute>
    <NoteOn Channel="3" Note="43" Velocity="79"/>
  </Event>
  <Event>
    <Absolute>77760</Absolute>
    <ControlChange Channel="3" Control="7" Value="26"/>
  </Event>
  <Event>
    <Absolute>77880</Absolute>
    <ControlChange Channel="3" Control="7" Value="25"/>
  </Event>
  <Event>
    <Absolute>78000</Absolute>
    <ControlChange Channel="3" Control="7" Value="24"/>
  </Event>
  <Event>
    <Absolute>78120</Absolute>
    <ControlChange Channel="3" Control="7" Value="23"/>
  </Event>
  <Event>
    <Absolute>78236</Absolute>
    <NoteOn Channel="3" Note="43" Velocity="0"/>
  </Event>
  <Event>
    <Absolute>78240</Absolute>
    <NoteOn Channel="3" Note="48" Velocity="90"/>
  </Event>
  <Event>
    <Absolute>78240</Absolute>
    <ControlChange Channel="3" Control="7" Value="22"/>
  </Event>
  <Event>
    <Absolute>78360</Absolute>
    <ControlChange Channel="3" Control="7" Value="21"/>
  </Event>
  <Event>
    <Absolute>78480</Absolute>
    <ControlChange Channel="3" Control="7" Value="20"/>
  </Event>
  <Event>
    <Absolute>78579</Absolute>
    <NoteOn Channel="3" Note="48" Velocity="0"/>
  </Event>
  <Event>
    <Absolute>78600</Absolute>
    <ControlChange Channel="3" Control="7" Value="19"/>
  </Event>
  <Event>
    <Absolute>78720</Absolute>
    <NoteOn Channel="3" Note="36" Velocity="85"/>
  </Event>
  <Event>
    <Absolute>78720</Absolute>
    <ControlChange Channel="3" Control="7" Value="18"/>
  </Event>
  <Event>
    <Absolute>78840</Absolute>
    <ControlChange Channel="3" Control="7" Value="17"/>
  </Event>
  <Event>
    <Absolute>78960</Absolute>
    <ControlChange Channel="3" Control="7" Value="16"/>
  </Event>
  <Event>
    <Absolute>79080</Absolute>
    <ControlChange Channel="3" Control="7" Value="15"/>
  </Event>
  <Event>
    <Absolute>79169</Absolute>
    <NoteOn Channel="3" Note="36" Velocity="0"/>
  </Event>
  <Event>
    <Absolute>79200</Absolute>
    <ControlChange Channel="3" Control="7" Value="14"/>
  </Event>
  <Event>
    <Absolute>79320</Absolute>
    <ControlChange Channel="3" Control="7" Value="13"/>
  </Event>
  <Event>
    <Absolute>79440</Absolute>
    <NoteOn Channel="3" Note="36" Velocity="70"/>
  </Event>
  <Event>
    <Absolute>79440</Absolute>
    <ControlChange Channel="3" Control="7" Value="12"/>
  </Event>
  <Event>
    <Absolute>79560</Absolute>
    <ControlChange Channel="3" Control="7" Value="11"/>
  </Event>
  <Event>
    <Absolute>79676</Absolute>
    <NoteOn Channel="3" Note="36" Velocity="0"/>
  </Event>
  <Event>
    <Absolute>79680</Absolute>
    <NoteOn Channel="3" Note="31" Velocity="70"/>
  </Event>
  <Event>
    <Absolute>79680</Absolute>
    <ControlChange Channel="3" Control="7" Value="10"/>
  </Event>
  <Event>
    <Absolute>79800</Absolute>
    <ControlChange Channel="3" Control="7" Value="9"/>
  </Event>
  <Event>
    <Absolute>79920</Absolute>
    <ControlChange Channel="3" Control="7" Value="8"/>
  </Event>
  <Event>
    <Absolute>80040</Absolute>
    <ControlChange Channel="3" Control="7" Value="7"/>
  </Event>
  <Event>
    <Absolute>80159</Absolute>
    <NoteOn Channel="3" Note="31" Velocity="0"/>
  </Event>
  <Event>
    <Absolute>80160</Absolute>
    <ControlChange Channel="3" Control="7" Value="6"/>
  </Event>
  <Event>
    <Absolute>80280</Absolute>
    <ControlChange Channel="3" Control="7" Value="5"/>
  </Event>
  <Event>
    <Absolute>80400</Absolute>
    <NoteOn Channel="3" Note="36" Velocity="72"/>
  </Event>
  <Event>
    <Absolute>80400</Absolute>
    <ControlChange Channel="3" Control="7" Value="4"/>
  </Event>
  <Event>
    <Absolute>80520</Absolute>
    <ControlChange Channel="3" Control="7" Value="3"/>
  </Event>
  <Event>
    <Absolute>80622</Absolute>
    <NoteOn Channel="3" Note="36" Velocity="0"/>
  </Event>
  <Event>
    <Absolute>80640</Absolute>
    <ControlChange Channel="3" Control="7" Value="2"/>
  </Event>
  <Event>
    <Absolute>80760</Absolute>
    <ControlChange Channel="3" Control="7" Value="1"/>
  </Event>
  <Event>
    <Absolute>80760</Absolute>
    <EndOfTrack/>
  </Event>
</Track>
<Track Number="4">
  <Event>
    <Absolute>0</Absolute>
    <MIDIChannelPrefix Value="03"/>
  </Event>
  <Event>
    <Absolute>0</Absolute>
    <TrackName>Jazz Guitar 1</TrackName>
  </Event>
  <Event>
    <Absolute>0</Absolute>
    <InstrumentName>@ (=Context Name)</InstrumentName>
  </Event>
  <Event>
    <Absolute>659</Absolute>
    <ControlChange Channel="4" Control="0" Value="0"/>
  </Event>
  <Event>
    <Absolute>669</Absolute>
    <ProgramChange Channel="4" Number="26"/>
  </Event>
  <Event>
    <Absolute>679</Absolute>
    <ControlChange Channel="4" Control="7" Value="127"/>
  </Event>
  <Event>
    <Absolute>689</Absolute>
    <ControlChange Channel="4" Control="10" Value="83"/>
  </Event>
  <Event>
    <Absolute>699</Absolute>
    <ControlChange Channel="4" Control="11" Value="127"/>
  </Event>
  <Event>
    <Absolute>709</Absolute>
    <ControlChange Channel="4" Control="91" Value="80"/>
  </Event>
  <Event>
    <Absolute>720</Absolute>
    <ControlChange Channel="4" Control="93" Value="0"/>
  </Event>
  <Event>
    <Absolute>729</Absolute>
    <ControlChange Channel="4" Control="1" Value="0"/>
  </Event>
  <Event>
    <Absolute>739</Absolute>
    <PitchBendChange Channel="4" Value="0"/>
  </Event>
  <Event>
    <Absolute>32530</Absolute>
    <PitchBendChange Channel="4" Value="-640"/>
  </Event>
  <Event>
    <Absolute>32554</Absolute>
    <PitchBendChange Channel="4" Value="-1664"/>
  </Event>
  <Event>
    <Absolute>32576</Absolute>
    <PitchBendChange Channel="4" Value="-2688"/>
  </Event>
  <Event>
    <Absolute>32600</Absolute>
    <PitchBendChange Channel="4" Value="-3968"/>
  </Event>
  <Event>
    <Absolute>32624</Absolute>
    <PitchBendChange Channel="4" Value="-4736"/>
  </Event>
  <Event>
    <Absolute>32640</Absolute>
    <NoteOn Channel="4" Note="63" Velocity="100"/>
  </Event>
  <Event>
    <Absolute>32650</Absolute>
    <PitchBendChange Channel="4" Value="-4992"/>
  </Event>
  <Event>
    <Absolute>32688</Absolute>
    <PitchBendChange Channel="4" Value="-4736"/>
  </Event>
  <Event>
    <Absolute>32712</Absolute>
    <PitchBendChange Channel="4" Value="-4224"/>
  </Event>
  <Event>
    <Absolute>32736</Absolute>
    <PitchBendChange Channel="4" Value="-3840"/>
  </Event>
  <Event>
    <Absolute>32758</Absolute>
    <PitchBendChange Channel="4" Value="-3200"/>
  </Event>
  <Event>
    <Absolute>32782</Absolute>
    <PitchBendChange Channel="4" Value="-2432"/>
  </Event>
  <Event>
    <Absolute>32806</Absolute>
    <PitchBendChange Channel="4" Value="-1920"/>
  </Event>
  <Event>
    <Absolute>32830</Absolute>
    <PitchBendChange Channel="4" Value="-1536"/>
  </Event>
  <Event>
    <Absolute>32854</Absolute>
    <PitchBendChange Channel="4" Value="-1152"/>
  </Event>
  <Event>
    <Absolute>32878</Absolute>
    <PitchBendChange Channel="4" Value="-896"/>
  </Event>
  <Event>
    <Absolute>32908</Absolute>
    <PitchBendChange Channel="4" Value="-640"/>
  </Event>
  <Event>
    <Absolute>32936</Absolute>
    <NoteOn Channel="4" Note="63" Velocity="0"/>
  </Event>
  <Event>
    <Absolute>32938</Absolute>
    <PitchBendChange Channel="4" Value="-384"/>
  </Event>
  <Event>
    <Absolute>32964</Absolute>
    <PitchBendChange Channel="4" Value="-128"/>
  </Event>
  <Event>
    <Absolute>32986</Absolute>
    <PitchBendChange Channel="4" Value="0"/>
  </Event>
  <Event>
    <Absolute>33120</Absolute>
    <NoteOn Channel="4" Note="63" Velocity="84"/>
  </Event>
  <Event>
    <Absolute>33384</Absolute>
    <NoteOn Channel="4" Note="63" Velocity="0"/>
  </Event>
  <Event>
    <Absolute>33600</Absolute>
    <NoteOn Channel="4" Note="63" Velocity="100"/>
  </Event>
  <Event>
    <Absolute>33836</Absolute>
    <NoteOn Channel="4" Note="63" Velocity="0"/>
  </Event>
  <Event>
    <Absolute>33840</Absolute>
    <NoteOn Channel="4" Note="62" Velocity="70"/>
  </Event>
  <Event>
    <Absolute>34076</Absolute>
    <NoteOn Channel="4" Note="62" Velocity="0"/>
  </Event>
  <Event>
    <Absolute>34080</Absolute>
    <NoteOn Channel="4" Note="60" Velocity="64"/>
  </Event>
  <Event>
    <Absolute>34286</Absolute>
    <NoteOn Channel="4" Note="60" Velocity="0"/>
  </Event>
  <Event>
    <Absolute>34320</Absolute>
    <NoteOn Channel="4" Note="60" Velocity="81"/>
  </Event>
  <Event>
    <Absolute>34472</Absolute>
    <NoteOn Channel="4" Note="60" Velocity="0"/>
  </Event>
  <Event>
    <Absolute>35760</Absolute>
    <NoteOn Channel="4" Note="60" Velocity="95"/>
  </Event>
  <Event>
    <Absolute>35996</Absolute>
    <NoteOn Channel="4" Note="60" Velocity="0"/>
  </Event>
  <Event>
    <Absolute>36000</Absolute>
    <NoteOn Channel="4" Note="62" Velocity="77"/>
  </Event>
  <Event>
    <Absolute>36236</Absolute>
    <NoteOn Channel="4" Note="62" Velocity="0"/>
  </Event>
  <Event>
    <Absolute>36240</Absolute>
    <NoteOn Channel="4" Note="60" Velocity="74"/>
  </Event>
  <Event>
    <Absolute>36462</Absolute>
    <NoteOn Channel="4" Note="60" Velocity="0"/>
  </Event>
  <Event>
    <Absolute>36480</Absolute>
    <NoteOn Channel="4" Note="65" Velocity="79"/>
  </Event>
  <Event>
    <Absolute>36592</Absolute>
    <NoteOn Channel="4" Note="65" Velocity="0"/>
  </Event>
  <Event>
    <Absolute>36720</Absolute>
    <NoteOn Channel="4" Note="65" Velocity="58"/>
  </Event>
  <Event>
    <Absolute>36796</Absolute>
    <NoteOn Channel="4" Note="65" Velocity="0"/>
  </Event>
  <Event>
    <Absolute>36960</Absolute>
    <NoteOn Channel="4" Note="65" Velocity="70"/>
  </Event>
  <Event>
    <Absolute>37052</Absolute>
    <NoteOn Channel="4" Note="65" Velocity="0"/>
  </Event>
  <Event>
    <Absolute>37200</Absolute>
    <NoteOn Channel="4" Note="65" Velocity="86"/>
  </Event>
  <Event>
    <Absolute>37308</Absolute>
    <NoteOn Channel="4" Note="65" Velocity="0"/>
  </Event>
  <Event>
    <Absolute>37440</Absolute>
    <NoteOn Channel="4" Note="65" Velocity="112"/>
  </Event>
  <Event>
    <Absolute>37676</Absolute>
    <NoteOn Channel="4" Note="65" Velocity="0"/>
  </Event>
  <Event>
    <Absolute>37680</Absolute>
    <NoteOn Channel="4" Note="63" Velocity="108"/>
  </Event>
  <Event>
    <Absolute>37916</Absolute>
    <NoteOn Channel="4" Note="63" Velocity="0"/>
  </Event>
  <Event>
    <Absolute>37920</Absolute>
    <NoteOn Channel="4" Note="62" Velocity="86"/>
  </Event>
  <Event>
    <Absolute>38156</Absolute>
    <NoteOn Channel="4" Note="62" Velocity="0"/>
  </Event>
  <Event>
    <Absolute>38160</Absolute>
    <NoteOn Channel="4" Note="60" Velocity="95"/>
  </Event>
  <Event>
    <Absolute>38306</Absolute>
    <NoteOn Channel="4" Note="60" Velocity="0"/>
  </Event>
  <Event>
    <Absolute>39600</Absolute>
    <NoteOn Channel="4" Note="60" Velocity="76"/>
  </Event>
  <Event>
    <Absolute>39836</Absolute>
    <NoteOn Channel="4" Note="60" Velocity="0"/>
  </Event>
  <Event>
    <Absolute>39840</Absolute>
    <NoteOn Channel="4" Note="62" Velocity="75"/>
  </Event>
  <Event>
    <Absolute>40076</Absolute>
    <NoteOn Channel="4" Note="62" Velocity="0"/>
  </Event>
  <Event>
    <Absolute>40080</Absolute>
    <NoteOn Channel="4" Note="60" Velocity="69"/>
  </Event>
  <Event>
    <Absolute>40266</Absolute>
    <NoteOn Channel="4" Note="60" Velocity="0"/>
  </Event>
  <Event>
    <Absolute>40320</Absolute>
    <NoteOn Channel="4" Note="67" Velocity="92"/>
  </Event>
  <Event>
    <Absolute>40674</Absolute>
    <NoteOn Channel="4" Note="67" Velocity="0"/>
  </Event>
  <Event>
    <Absolute>40800</Absolute>
    <NoteOn Channel="4" Note="67" Velocity="92"/>
  </Event>
  <Event>
    <Absolute>41516</Absolute>
    <NoteOn Channel="4" Note="67" Velocity="0"/>
  </Event>
  <Event>
    <Absolute>41520</Absolute>
    <NoteOn Channel="4" Note="65" Velocity="79"/>
  </Event>
  <Event>
    <Absolute>41756</Absolute>
    <NoteOn Channel="4" Note="65" Velocity="0"/>
  </Event>
  <Event>
    <Absolute>41760</Absolute>
    <NoteOn Channel="4" Note="63" Velocity="77"/>
  </Event>
  <Event>
    <Absolute>41996</Absolute>
    <NoteOn Channel="4" Note="63" Velocity="0"/>
  </Event>
  <Event>
    <Absolute>42000</Absolute>
    <NoteOn Channel="4" Note="62" Velocity="92"/>
  </Event>
  <Event>
    <Absolute>43436</Absolute>
    <NoteOn Channel="4" Note="62" Velocity="0"/>
  </Event>
  <Event>
    <Absolute>43440</Absolute>
    <NoteOn Channel="4" Note="63" Velocity="77"/>
  </Event>
  <Event>
    <Absolute>43676</Absolute>
    <NoteOn Channel="4" Note="63" Velocity="0"/>
  </Event>
  <Event>
    <Absolute>43680</Absolute>
    <NoteOn Channel="4" Note="62" Velocity="73"/>
  </Event>
  <Event>
    <Absolute>43882</Absolute>
    <NoteOn Channel="4" Note="62" Velocity="0"/>
  </Event>
  <Event>
    <Absolute>43920</Absolute>
    <NoteOn Channel="4" Note="59" Velocity="120"/>
  </Event>
  <Event>
    <Absolute>45596</Absolute>
    <NoteOn Channel="4" Note="59" Velocity="0"/>
  </Event>
  <Event>
    <Absolute>45600</Absolute>
    <NoteOn Channel="4" Note="63" Velocity="100"/>
  </Event>
  <Event>
    <Absolute>45836</Absolute>
    <NoteOn Channel="4" Note="63" Velocity="0"/>
  </Event>
  <Event>
    <Absolute>45840</Absolute>
    <NoteOn Channel="4" Note="60" Velocity="86"/>
  </Event>
  <Event>
    <Absolute>45996</Absolute>
    <NoteOn Channel="4" Note="60" Velocity="0"/>
  </Event>
  <Event>
    <Absolute>47880</Absolute>
    <PitchBendChange Channel="4" Value="-256"/>
  </Event>
  <Event>
    <Absolute>47904</Absolute>
    <PitchBendChange Channel="4" Value="-1280"/>
  </Event>
  <Event>
    <Absolute>47928</Absolute>
    <PitchBendChange Channel="4" Value="-2304"/>
  </Event>
  <Event>
    <Absolute>47950</Absolute>
    <PitchBendChange Channel="4" Value="-3072"/>
  </Event>
  <Event>
    <Absolute>47982</Absolute>
    <PitchBendChange Channel="4" Value="-3328"/>
  </Event>
  <Event>
    <Absolute>48000</Absolute>
    <NoteOn Channel="4" Note="63" Velocity="108"/>
  </Event>
  <Event>
    <Absolute>48028</Absolute>
    <PitchBendChange Channel="4" Value="-3200"/>
  </Event>
  <Event>
    <Absolute>48054</Absolute>
    <PitchBendChange Channel="4" Value="-2560"/>
  </Event>
  <Event>
    <Absolute>48076</Absolute>
    <PitchBendChange Channel="4" Value="-2048"/>
  </Event>
  <Event>
    <Absolute>48102</Absolute>
    <PitchBendChange Channel="4" Value="-1536"/>
  </Event>
  <Event>
    <Absolute>48124</Absolute>
    <PitchBendChange Channel="4" Value="-1024"/>
  </Event>
  <Event>
    <Absolute>48154</Absolute>
    <PitchBendChange Channel="4" Value="-384"/>
  </Event>
  <Event>
    <Absolute>48180</Absolute>
    <PitchBendChange Channel="4" Value="0"/>
  </Event>
  <Event>
    <Absolute>48314</Absolute>
    <NoteOn Channel="4" Note="63" Velocity="0"/>
  </Event>
  <Event>
    <Absolute>48480</Absolute>
    <NoteOn Channel="4" Note="63" Velocity="108"/>
  </Event>
  <Event>
    <Absolute>48704</Absolute>
    <NoteOn Channel="4" Note="63" Velocity="0"/>
  </Event>
  <Event>
    <Absolute>48960</Absolute>
    <NoteOn Channel="4" Note="63" Velocity="100"/>
  </Event>
  <Event>
    <Absolute>49196</Absolute>
    <NoteOn Channel="4" Note="63" Velocity="0"/>
  </Event>
  <Event>
    <Absolute>49200</Absolute>
    <NoteOn Channel="4" Note="62" Velocity="75"/>
  </Event>
  <Event>
    <Absolute>49436</Absolute>
    <NoteOn Channel="4" Note="62" Velocity="0"/>
  </Event>
  <Event>
    <Absolute>49440</Absolute>
    <NoteOn Channel="4" Note="60" Velocity="61"/>
  </Event>
  <Event>
    <Absolute>49650</Absolute>
    <NoteOn Channel="4" Note="60" Velocity="0"/>
  </Event>
  <Event>
    <Absolute>49680</Absolute>
    <NoteOn Channel="4" Note="60" Velocity="79"/>
  </Event>
  <Event>
    <Absolute>49842</Absolute>
    <NoteOn Channel="4" Note="60" Velocity="0"/>
  </Event>
  <Event>
    <Absolute>51120</Absolute>
    <NoteOn Channel="4" Note="60" Velocity="95"/>
  </Event>
  <Event>
    <Absolute>51356</Absolute>
    <NoteOn Channel="4" Note="60" Velocity="0"/>
  </Event>
  <Event>
    <Absolute>51360</Absolute>
    <NoteOn Channel="4" Note="62" Velocity="75"/>
  </Event>
  <Event>
    <Absolute>51596</Absolute>
    <NoteOn Channel="4" Note="62" Velocity="0"/>
  </Event>
  <Event>
    <Absolute>51600</Absolute>
    <NoteOn Channel="4" Note="60" Velocity="61"/>
  </Event>
  <Event>
    <Absolute>51746</Absolute>
    <NoteOn Channel="4" Note="60" Velocity="0"/>
  </Event>
  <Event>
    <Absolute>51840</Absolute>
    <NoteOn Channel="4" Note="65" Velocity="77"/>
  </Event>
  <Event>
    <Absolute>51934</Absolute>
    <NoteOn Channel="4" Note="65" Velocity="0"/>
  </Event>
  <Event>
    <Absolute>52080</Absolute>
    <NoteOn Channel="4" Note="65" Velocity="81"/>
  </Event>
  <Event>
    <Absolute>52172</Absolute>
    <NoteOn Channel="4" Note="65" Velocity="0"/>
  </Event>
  <Event>
    <Absolute>52320</Absolute>
    <NoteOn Channel="4" Note="65" Velocity="97"/>
  </Event>
  <Event>
    <Absolute>52426</Absolute>
    <NoteOn Channel="4" Note="65" Velocity="0"/>
  </Event>
  <Event>
    <Absolute>52560</Absolute>
    <NoteOn Channel="4" Note="65" Velocity="97"/>
  </Event>
  <Event>
    <Absolute>52670</Absolute>
    <NoteOn Channel="4" Note="65" Velocity="0"/>
  </Event>
  <Event>
    <Absolute>52800</Absolute>
    <NoteOn Channel="4" Note="65" Velocity="104"/>
  </Event>
  <Event>
    <Absolute>53036</Absolute>
    <NoteOn Channel="4" Note="65" Velocity="0"/>
  </Event>
  <Event>
    <Absolute>53040</Absolute>
    <NoteOn Channel="4" Note="63" Velocity="108"/>
  </Event>
  <Event>
    <Absolute>53276</Absolute>
    <NoteOn Channel="4" Note="63" Velocity="0"/>
  </Event>
  <Event>
    <Absolute>53280</Absolute>
    <NoteOn Channel="4" Note="62" Velocity="79"/>
  </Event>
  <Event>
    <Absolute>53516</Absolute>
    <NoteOn Channel="4" Note="62" Velocity="0"/>
  </Event>
  <Event>
    <Absolute>53520</Absolute>
    <NoteOn Channel="4" Note="60" Velocity="108"/>
  </Event>
  <Event>
    <Absolute>53660</Absolute>
    <NoteOn Channel="4" Note="60" Velocity="0"/>
  </Event>
  <Event>
    <Absolute>54960</Absolute>
    <NoteOn Channel="4" Note="60" Velocity="97"/>
  </Event>
  <Event>
    <Absolute>55196</Absolute>
    <NoteOn Channel="4" Note="60" Velocity="0"/>
  </Event>
  <Event>
    <Absolute>55200</Absolute>
    <NoteOn Channel="4" Note="62" Velocity="77"/>
  </Event>
  <Event>
    <Absolute>55436</Absolute>
    <NoteOn Channel="4" Note="62" Velocity="0"/>
  </Event>
  <Event>
    <Absolute>55440</Absolute>
    <NoteOn Channel="4" Note="60" Velocity="74"/>
  </Event>
  <Event>
    <Absolute>55622</Absolute>
    <NoteOn Channel="4" Note="60" Velocity="0"/>
  </Event>
  <Event>
    <Absolute>55680</Absolute>
    <NoteOn Channel="4" Note="67" Velocity="92"/>
  </Event>
  <Event>
    <Absolute>56052</Absolute>
    <NoteOn Channel="4" Note="67" Velocity="0"/>
  </Event>
  <Event>
    <Absolute>56160</Absolute>
    <NoteOn Channel="4" Note="67" Velocity="97"/>
  </Event>
  <Event>
    <Absolute>56876</Absolute>
    <NoteOn Channel="4" Note="67" Velocity="0"/>
  </Event>
  <Event>
    <Absolute>56880</Absolute>
    <NoteOn Channel="4" Note="65" Velocity="75"/>
  </Event>
  <Event>
    <Absolute>57116</Absolute>
    <NoteOn Channel="4" Note="65" Velocity="0"/>
  </Event>
  <Event>
    <Absolute>57120</Absolute>
    <NoteOn Channel="4" Note="63" Velocity="58"/>
  </Event>
  <Event>
    <Absolute>57356</Absolute>
    <NoteOn Channel="4" Note="63" Velocity="0"/>
  </Event>
  <Event>
    <Absolute>57360</Absolute>
    <NoteOn Channel="4" Note="62" Velocity="95"/>
  </Event>
  <Event>
    <Absolute>58796</Absolute>
    <NoteOn Channel="4" Note="62" Velocity="0"/>
  </Event>
  <Event>
    <Absolute>58800</Absolute>
    <NoteOn Channel="4" Note="63" Velocity="76"/>
  </Event>
  <Event>
    <Absolute>59036</Absolute>
    <NoteOn Channel="4" Note="63" Velocity="0"/>
  </Event>
  <Event>
    <Absolute>59040</Absolute>
    <NoteOn Channel="4" Note="62" Velocity="59"/>
  </Event>
  <Event>
    <Absolute>59250</Absolute>
    <NoteOn Channel="4" Note="62" Velocity="0"/>
  </Event>
  <Event>
    <Absolute>59280</Absolute>
    <NoteOn Channel="4" Note="59" Velocity="108"/>
  </Event>
  <Event>
    <Absolute>60956</Absolute>
    <NoteOn Channel="4" Note="59" Velocity="0"/>
  </Event>
  <Event>
    <Absolute>60960</Absolute>
    <NoteOn Channel="4" Note="63" Velocity="120"/>
  </Event>
  <Event>
    <Absolute>61196</Absolute>
    <NoteOn Channel="4" Note="63" Velocity="0"/>
  </Event>
  <Event>
    <Absolute>61200</Absolute>
    <NoteOn Channel="4" Note="60" Velocity="120"/>
  </Event>
  <Event>
    <Absolute>61394</Absolute>
    <NoteOn Channel="4" Note="60" Velocity="0"/>
  </Event>
  <Event>
    <Absolute>61394</Absolute>
    <EndOfTrack/>
  </Event>
</Track>
<Track Number="5">
  <Event>
    <Absolute>0</Absolute>
    <MIDIChannelPrefix Value="04"/>
  </Event>
  <Event>
    <Absolute>0</Absolute>
    <TrackName>Jazz Guitar Bend Notes</TrackName>
  </Event>
  <Event>
    <Absolute>0</Absolute>
    <InstrumentName>@ (=Context Name)</InstrumentName>
  </Event>
  <Event>
    <Absolute>749</Absolute>
    <ControlChange Channel="5" Control="0" Value="0"/>
  </Event>
  <Event>
    <Absolute>759</Absolute>
    <ProgramChange Channel="5" Number="26"/>
  </Event>
  <Event>
    <Absolute>769</Absolute>
    <ControlChange Channel="5" Control="7" Value="127"/>
  </Event>
  <Event>
    <Absolute>779</Absolute>
    <ControlChange Channel="5" Control="10" Value="83"/>
  </Event>
  <Event>
    <Absolute>789</Absolute>
    <ControlChange Channel="5" Control="11" Value="127"/>
  </Event>
  <Event>
    <Absolute>799</Absolute>
    <ControlChange Channel="5" Control="91" Value="80"/>
  </Event>
  <Event>
    <Absolute>809</Absolute>
    <ControlChange Channel="5" Control="93" Value="0"/>
  </Event>
  <Event>
    <Absolute>819</Absolute>
    <ControlChange Channel="5" Control="1" Value="0"/>
  </Event>
  <Event>
    <Absolute>829</Absolute>
    <PitchBendChange Channel="5" Value="0"/>
  </Event>
  <Event>
    <Absolute>40318</Absolute>
    <PitchBendChange Channel="5" Value="1300"/>
  </Event>
  <Event>
    <Absolute>40320</Absolute>
    <NoteOn Channel="5" Note="65" Velocity="97"/>
  </Event>
  <Event>
    <Absolute>40342</Absolute>
    <PitchBendChange Channel="5" Value="3640"/>
  </Event>
  <Event>
    <Absolute>40374</Absolute>
    <PitchBendChange Channel="5" Value="6760"/>
  </Event>
  <Event>
    <Absolute>40400</Absolute>
    <PitchBendChange Channel="5" Value="8190"/>
  </Event>
  <Event>
    <Absolute>40492</Absolute>
    <PitchBendChange Channel="5" Value="7670"/>
  </Event>
  <Event>
    <Absolute>40514</Absolute>
    <PitchBendChange Channel="5" Value="6240"/>
  </Event>
  <Event>
    <Absolute>40538</Absolute>
    <PitchBendChange Channel="5" Value="4810"/>
  </Event>
  <Event>
    <Absolute>40562</Absolute>
    <PitchBendChange Channel="5" Value="2860"/>
  </Event>
  <Event>
    <Absolute>40586</Absolute>
    <PitchBendChange Channel="5" Value="1820"/>
  </Event>
  <Event>
    <Absolute>40610</Absolute>
    <PitchBendChange Channel="5" Value="1170"/>
  </Event>
  <Event>
    <Absolute>40632</Absolute>
    <PitchBendChange Channel="5" Value="780"/>
  </Event>
  <Event>
    <Absolute>40658</Absolute>
    <PitchBendChange Channel="5" Value="390"/>
  </Event>
  <Event>
    <Absolute>40680</Absolute>
    <NoteOn Channel="5" Note="65" Velocity="0"/>
  </Event>
  <Event>
    <Absolute>40682</Absolute>
    <PitchBendChange Channel="5" Value="130"/>
  </Event>
  <Event>
    <Absolute>40728</Absolute>
    <PitchBendChange Channel="5" Value="520"/>
  </Event>
  <Event>
    <Absolute>40754</Absolute>
    <PitchBendChange Channel="5" Value="1170"/>
  </Event>
  <Event>
    <Absolute>40776</Absolute>
    <PitchBendChange Channel="5" Value="2080"/>
  </Event>
  <Event>
    <Absolute>40796</Absolute>
    <PitchBendChange Channel="5" Value="3250"/>
  </Event>
  <Event>
    <Absolute>40800</Absolute>
    <NoteOn Channel="5" Note="65" Velocity="97"/>
  </Event>
  <Event>
    <Absolute>40816</Absolute>
    <PitchBendChange Channel="5" Value="4550"/>
  </Event>
  <Event>
    <Absolute>40838</Absolute>
    <PitchBendChange Channel="5" Value="5850"/>
  </Event>
  <Event>
    <Absolute>40864</Absolute>
    <PitchBendChange Channel="5" Value="7150"/>
  </Event>
  <Event>
    <Absolute>40886</Absolute>
    <PitchBendChange Channel="5" Value="8190"/>
  </Event>
  <Event>
    <Absolute>41428</Absolute>
    <NoteOn Channel="5" Note="65" Velocity="0"/>
  </Event>
  <Event>
    <Absolute>41438</Absolute>
    <PitchBendChange Channel="5" Value="6890"/>
  </Event>
  <Event>
    <Absolute>41462</Absolute>
    <PitchBendChange Channel="5" Value="5590"/>
  </Event>
  <Event>
    <Absolute>41486</Absolute>
    <PitchBendChange Channel="5" Value="4680"/>
  </Event>
  <Event>
    <Absolute>41510</Absolute>
    <PitchBendChange Channel="5" Value="3900"/>
  </Event>
  <Event>
    <Absolute>41532</Absolute>
    <PitchBendChange Channel="5" Value="3120"/>
  </Event>
  <Event>
    <Absolute>41558</Absolute>
    <PitchBendChange Channel="5" Value="2080"/>
  </Event>
  <Event>
    <Absolute>41580</Absolute>
    <PitchBendChange Channel="5" Value="1040"/>
  </Event>
  <Event>
    <Absolute>41604</Absolute>
    <PitchBendChange Channel="5" Value="0"/>
  </Event>
  <Event>
    <Absolute>55680</Absolute>
    <NoteOn Channel="5" Note="65" Velocity="100"/>
  </Event>
  <Event>
    <Absolute>55680</Absolute>
    <PitchBendChange Channel="5" Value="1040"/>
  </Event>
  <Event>
    <Absolute>55700</Absolute>
    <PitchBendChange Channel="5" Value="1950"/>
  </Event>
  <Event>
    <Absolute>55732</Absolute>
    <PitchBendChange Channel="5" Value="4420"/>
  </Event>
  <Event>
    <Absolute>55754</Absolute>
    <PitchBendChange Channel="5" Value="5980"/>
  </Event>
  <Event>
    <Absolute>55778</Absolute>
    <PitchBendChange Channel="5" Value="7150"/>
  </Event>
  <Event>
    <Absolute>55802</Absolute>
    <PitchBendChange Channel="5" Value="8190"/>
  </Event>
  <Event>
    <Absolute>55918</Absolute>
    <PitchBendChange Channel="5" Value="7410"/>
  </Event>
  <Event>
    <Absolute>55944</Absolute>
    <PitchBendChange Channel="5" Value="5590"/>
  </Event>
  <Event>
    <Absolute>55966</Absolute>
    <PitchBendChange Channel="5" Value="3120"/>
  </Event>
  <Event>
    <Absolute>55990</Absolute>
    <PitchBendChange Channel="5" Value="1040"/>
  </Event>
  <Event>
    <Absolute>56014</Absolute>
    <PitchBendChange Channel="5" Value="390"/>
  </Event>
  <Event>
    <Absolute>56050</Absolute>
    <NoteOn Channel="5" Note="65" Velocity="0"/>
  </Event>
  <Event>
    <Absolute>56078</Absolute>
    <PitchBendChange Channel="5" Value="650"/>
  </Event>
  <Event>
    <Absolute>56108</Absolute>
    <PitchBendChange Channel="5" Value="1430"/>
  </Event>
  <Event>
    <Absolute>56136</Absolute>
    <PitchBendChange Channel="5" Value="2470"/>
  </Event>
  <Event>
    <Absolute>56160</Absolute>
    <NoteOn Channel="5" Note="65" Velocity="89"/>
  </Event>
  <Event>
    <Absolute>56160</Absolute>
    <PitchBendChange Channel="5" Value="3900"/>
  </Event>
  <Event>
    <Absolute>56180</Absolute>
    <PitchBendChange Channel="5" Value="5200"/>
  </Event>
  <Event>
    <Absolute>56206</Absolute>
    <PitchBendChange Channel="5" Value="6370"/>
  </Event>
  <Event>
    <Absolute>56228</Absolute>
    <PitchBendChange Channel="5" Value="7280"/>
  </Event>
  <Event>
    <Absolute>56252</Absolute>
    <PitchBendChange Channel="5" Value="8190"/>
  </Event>
  <Event>
    <Absolute>56504</Absolute>
    <PitchBendChange Channel="5" Value="7020"/>
  </Event>
  <Event>
    <Absolute>56528</Absolute>
    <PitchBendChange Channel="5" Value="6240"/>
  </Event>
  <Event>
    <Absolute>56550</Absolute>
    <PitchBendChange Channel="5" Value="5590"/>
  </Event>
  <Event>
    <Absolute>56574</Absolute>
    <PitchBendChange Channel="5" Value="4940"/>
  </Event>
  <Event>
    <Absolute>56598</Absolute>
    <PitchBendChange Channel="5" Value="3900"/>
  </Event>
  <Event>
    <Absolute>56624</Absolute>
    <PitchBendChange Channel="5" Value="2600"/>
  </Event>
  <Event>
    <Absolute>56644</Absolute>
    <PitchBendChange Channel="5" Value="1170"/>
  </Event>
  <Event>
    <Absolute>56668</Absolute>
    <PitchBendChange Channel="5" Value="0"/>
  </Event>
  <Event>
    <Absolute>56734</Absolute>
    <NoteOn Channel="5" Note="65" Velocity="0"/>
  </Event>
  <Event>
    <Absolute>56734</Absolute>
    <EndOfTrack/>
  </Event>
</Track>
<Track Number="6">
  <Event>
    <Absolute>0</Absolute>
    <MIDIChannelPrefix Value="05"/>
  </Event>
  <Event>
    <Absolute>0</Absolute>
    <TrackName>Solo Fade Out</TrackName>
  </Event>
  <Event>
    <Absolute>0</Absolute>
    <InstrumentName>@ (=Context Name)</InstrumentName>
  </Event>
  <Event>
    <Absolute>840</Absolute>
    <ControlChange Channel="6" Control="0" Value="0"/>
  </Event>
  <Event>
    <Absolute>849</Absolute>
    <ProgramChange Channel="6" Number="72"/>
  </Event>
  <Event>
    <Absolute>859</Absolute>
    <ControlChange Channel="6" Control="7" Value="127"/>
  </Event>
  <Event>
    <Absolute>869</Absolute>
    <ControlChange Channel="6" Control="10" Value="64"/>
  </Event>
  <Event>
    <Absolute>879</Absolute>
    <ControlChange Channel="6" Control="11" Value="127"/>
  </Event>
  <Event>
    <Absolute>889</Absolute>
    <ControlChange Channel="6" Control="91" Value="81"/>
  </Event>
  <Event>
    <Absolute>899</Absolute>
    <ControlChange Channel="6" Control="93" Value="0"/>
  </Event>
  <Event>
    <Absolute>909</Absolute>
    <ControlChange Channel="6" Control="1" Value="0"/>
  </Event>
  <Event>
    <Absolute>919</Absolute>
    <PitchBendChange Channel="6" Value="0"/>
  </Event>
  <Event>
    <Absolute>63360</Absolute>
    <NoteOn Channel="6" Note="79" Velocity="109"/>
  </Event>
  <Event>
    <Absolute>65400</Absolute>
    <ControlChange Channel="6" Control="7" Value="127"/>
  </Event>
  <Event>
    <Absolute>65520</Absolute>
    <ControlChange Channel="6" Control="7" Value="126"/>
  </Event>
  <Event>
    <Absolute>65640</Absolute>
    <ControlChange Channel="6" Control="7" Value="125"/>
  </Event>
  <Event>
    <Absolute>65760</Absolute>
    <ControlChange Channel="6" Control="7" Value="124"/>
  </Event>
  <Event>
    <Absolute>65880</Absolute>
    <ControlChange Channel="6" Control="7" Value="123"/>
  </Event>
  <Event>
    <Absolute>66000</Absolute>
    <ControlChange Channel="6" Control="7" Value="122"/>
  </Event>
  <Event>
    <Absolute>66120</Absolute>
    <ControlChange Channel="6" Control="7" Value="121"/>
  </Event>
  <Event>
    <Absolute>66240</Absolute>
    <ControlChange Channel="6" Control="7" Value="120"/>
  </Event>
  <Event>
    <Absolute>66360</Absolute>
    <ControlChange Channel="6" Control="7" Value="119"/>
  </Event>
  <Event>
    <Absolute>66476</Absolute>
    <NoteOn Channel="6" Note="79" Velocity="0"/>
  </Event>
  <Event>
    <Absolute>66480</Absolute>
    <NoteOn Channel="6" Note="77" Velocity="98"/>
  </Event>
  <Event>
    <Absolute>66480</Absolute>
    <ControlChange Channel="6" Control="7" Value="118"/>
  </Event>
  <Event>
    <Absolute>66600</Absolute>
    <ControlChange Channel="6" Control="7" Value="117"/>
  </Event>
  <Event>
    <Absolute>66716</Absolute>
    <NoteOn Channel="6" Note="77" Velocity="0"/>
  </Event>
  <Event>
    <Absolute>66720</Absolute>
    <NoteOn Channel="6" Note="75" Velocity="101"/>
  </Event>
  <Event>
    <Absolute>66720</Absolute>
    <ControlChange Channel="6" Control="7" Value="116"/>
  </Event>
  <Event>
    <Absolute>66840</Absolute>
    <ControlChange Channel="6" Control="7" Value="115"/>
  </Event>
  <Event>
    <Absolute>66952</Absolute>
    <NoteOn Channel="6" Note="75" Velocity="0"/>
  </Event>
  <Event>
    <Absolute>66960</Absolute>
    <NoteOn Channel="6" Note="72" Velocity="110"/>
  </Event>
  <Event>
    <Absolute>66960</Absolute>
    <ControlChange Channel="6" Control="7" Value="114"/>
  </Event>
  <Event>
    <Absolute>67080</Absolute>
    <ControlChange Channel="6" Control="7" Value="113"/>
  </Event>
  <Event>
    <Absolute>67200</Absolute>
    <ControlChange Channel="6" Control="7" Value="112"/>
  </Event>
  <Event>
    <Absolute>67320</Absolute>
    <ControlChange Channel="6" Control="7" Value="111"/>
  </Event>
  <Event>
    <Absolute>67440</Absolute>
    <ControlChange Channel="6" Control="7" Value="110"/>
  </Event>
  <Event>
    <Absolute>67560</Absolute>
    <ControlChange Channel="6" Control="7" Value="109"/>
  </Event>
  <Event>
    <Absolute>67680</Absolute>
    <ControlChange Channel="6" Control="7" Value="108"/>
  </Event>
  <Event>
    <Absolute>67800</Absolute>
    <ControlChange Channel="6" Control="7" Value="107"/>
  </Event>
  <Event>
    <Absolute>67920</Absolute>
    <ControlChange Channel="6" Control="7" Value="106"/>
  </Event>
  <Event>
    <Absolute>68040</Absolute>
    <ControlChange Channel="6" Control="7" Value="105"/>
  </Event>
  <Event>
    <Absolute>68160</Absolute>
    <ControlChange Channel="6" Control="7" Value="104"/>
  </Event>
  <Event>
    <Absolute>68280</Absolute>
    <ControlChange Channel="6" Control="7" Value="103"/>
  </Event>
  <Event>
    <Absolute>68400</Absolute>
    <ControlChange Channel="6" Control="7" Value="102"/>
  </Event>
  <Event>
    <Absolute>68520</Absolute>
    <ControlChange Channel="6" Control="7" Value="101"/>
  </Event>
  <Event>
    <Absolute>68640</Absolute>
    <ControlChange Channel="6" Control="7" Value="100"/>
  </Event>
  <Event>
    <Absolute>68760</Absolute>
    <ControlChange Channel="6" Control="7" Value="99"/>
  </Event>
  <Event>
    <Absolute>68880</Absolute>
    <ControlChange Channel="6" Control="7" Value="98"/>
  </Event>
  <Event>
    <Absolute>69000</Absolute>
    <ControlChange Channel="6" Control="7" Value="97"/>
  </Event>
  <Event>
    <Absolute>69096</Absolute>
    <NoteOn Channel="6" Note="72" Velocity="0"/>
  </Event>
  <Event>
    <Absolute>69120</Absolute>
    <ControlChange Channel="6" Control="7" Value="96"/>
  </Event>
  <Event>
    <Absolute>69240</Absolute>
    <ControlChange Channel="6" Control="7" Value="95"/>
  </Event>
  <Event>
    <Absolute>69360</Absolute>
    <ControlChange Channel="6" Control="7" Value="94"/>
  </Event>
  <Event>
    <Absolute>69480</Absolute>
    <ControlChange Channel="6" Control="7" Value="93"/>
  </Event>
  <Event>
    <Absolute>69600</Absolute>
    <ControlChange Channel="6" Control="7" Value="92"/>
  </Event>
  <Event>
    <Absolute>69720</Absolute>
    <ControlChange Channel="6" Control="7" Value="91"/>
  </Event>
  <Event>
    <Absolute>69840</Absolute>
    <ControlChange Channel="6" Control="7" Value="90"/>
  </Event>
  <Event>
    <Absolute>69960</Absolute>
    <ControlChange Channel="6" Control="7" Value="89"/>
  </Event>
  <Event>
    <Absolute>70080</Absolute>
    <ControlChange Channel="6" Control="7" Value="88"/>
  </Event>
  <Event>
    <Absolute>70200</Absolute>
    <ControlChange Channel="6" Control="7" Value="87"/>
  </Event>
  <Event>
    <Absolute>70320</Absolute>
    <ControlChange Channel="6" Control="7" Value="86"/>
  </Event>
  <Event>
    <Absolute>70440</Absolute>
    <ControlChange Channel="6" Control="7" Value="85"/>
  </Event>
  <Event>
    <Absolute>70560</Absolute>
    <ControlChange Channel="6" Control="7" Value="84"/>
  </Event>
  <Event>
    <Absolute>70680</Absolute>
    <ControlChange Channel="6" Control="7" Value="83"/>
  </Event>
  <Event>
    <Absolute>70800</Absolute>
    <ControlChange Channel="6" Control="7" Value="82"/>
  </Event>
  <Event>
    <Absolute>70920</Absolute>
    <ControlChange Channel="6" Control="7" Value="81"/>
  </Event>
  <Event>
    <Absolute>71040</Absolute>
    <NoteOn Channel="6" Note="84" Velocity="108"/>
  </Event>
  <Event>
    <Absolute>71040</Absolute>
    <ControlChange Channel="6" Control="7" Value="80"/>
  </Event>
  <Event>
    <Absolute>71160</Absolute>
    <ControlChange Channel="6" Control="7" Value="79"/>
  </Event>
  <Event>
    <Absolute>71182</Absolute>
    <NoteOn Channel="6" Note="84" Velocity="0"/>
  </Event>
  <Event>
    <Absolute>71280</Absolute>
    <ControlChange Channel="6" Control="7" Value="78"/>
  </Event>
  <Event>
    <Absolute>71400</Absolute>
    <ControlChange Channel="6" Control="7" Value="77"/>
  </Event>
  <Event>
    <Absolute>71520</Absolute>
    <NoteOn Channel="6" Note="82" Velocity="100"/>
  </Event>
  <Event>
    <Absolute>71520</Absolute>
    <ControlChange Channel="6" Control="7" Value="76"/>
  </Event>
  <Event>
    <Absolute>71640</Absolute>
    <ControlChange Channel="6" Control="7" Value="75"/>
  </Event>
  <Event>
    <Absolute>71708</Absolute>
    <NoteOn Channel="6" Note="82" Velocity="0"/>
  </Event>
  <Event>
    <Absolute>71760</Absolute>
    <ControlChange Channel="6" Control="7" Value="74"/>
  </Event>
  <Event>
    <Absolute>71880</Absolute>
    <ControlChange Channel="6" Control="7" Value="73"/>
  </Event>
  <Event>
    <Absolute>72000</Absolute>
    <NoteOn Channel="6" Note="79" Velocity="112"/>
  </Event>
  <Event>
    <Absolute>72000</Absolute>
    <ControlChange Channel="6" Control="7" Value="72"/>
  </Event>
  <Event>
    <Absolute>72120</Absolute>
    <ControlChange Channel="6" Control="7" Value="71"/>
  </Event>
  <Event>
    <Absolute>72236</Absolute>
    <NoteOn Channel="6" Note="79" Velocity="0"/>
  </Event>
  <Event>
    <Absolute>72240</Absolute>
    <NoteOn Channel="6" Note="77" Velocity="103"/>
  </Event>
  <Event>
    <Absolute>72240</Absolute>
    <ControlChange Channel="6" Control="7" Value="70"/>
  </Event>
  <Event>
    <Absolute>72360</Absolute>
    <ControlChange Channel="6" Control="7" Value="69"/>
  </Event>
  <Event>
    <Absolute>72476</Absolute>
    <NoteOn Channel="6" Note="77" Velocity="0"/>
  </Event>
  <Event>
    <Absolute>72480</Absolute>
    <NoteOn Channel="6" Note="79" Velocity="105"/>
  </Event>
  <Event>
    <Absolute>72480</Absolute>
    <ControlChange Channel="6" Control="7" Value="68"/>
  </Event>
  <Event>
    <Absolute>72600</Absolute>
    <ControlChange Channel="6" Control="7" Value="67"/>
  </Event>
  <Event>
    <Absolute>72618</Absolute>
    <NoteOn Channel="6" Note="79" Velocity="0"/>
  </Event>
  <Event>
    <Absolute>72720</Absolute>
    <NoteOn Channel="6" Note="79" Velocity="107"/>
  </Event>
  <Event>
    <Absolute>72720</Absolute>
    <ControlChange Channel="6" Control="7" Value="66"/>
  </Event>
  <Event>
    <Absolute>72840</Absolute>
    <ControlChange Channel="6" Control="7" Value="65"/>
  </Event>
  <Event>
    <Absolute>72960</Absolute>
    <ControlChange Channel="6" Control="7" Value="64"/>
  </Event>
  <Event>
    <Absolute>73080</Absolute>
    <ControlChange Channel="6" Control="7" Value="63"/>
  </Event>
  <Event>
    <Absolute>73200</Absolute>
    <ControlChange Channel="6" Control="7" Value="62"/>
  </Event>
  <Event>
    <Absolute>73320</Absolute>
    <ControlChange Channel="6" Control="7" Value="61"/>
  </Event>
  <Event>
    <Absolute>73440</Absolute>
    <ControlChange Channel="6" Control="7" Value="60"/>
  </Event>
  <Event>
    <Absolute>73560</Absolute>
    <ControlChange Channel="6" Control="7" Value="59"/>
  </Event>
  <Event>
    <Absolute>73680</Absolute>
    <ControlChange Channel="6" Control="7" Value="58"/>
  </Event>
  <Event>
    <Absolute>73704</Absolute>
    <NoteOn Channel="6" Note="79" Velocity="0"/>
  </Event>
  <Event>
    <Absolute>73800</Absolute>
    <ControlChange Channel="6" Control="7" Value="57"/>
  </Event>
  <Event>
    <Absolute>73920</Absolute>
    <ControlChange Channel="6" Control="7" Value="56"/>
  </Event>
  <Event>
    <Absolute>74040</Absolute>
    <ControlChange Channel="6" Control="7" Value="55"/>
  </Event>
  <Event>
    <Absolute>74160</Absolute>
    <ControlChange Channel="6" Control="7" Value="54"/>
  </Event>
  <Event>
    <Absolute>74280</Absolute>
    <ControlChange Channel="6" Control="7" Value="53"/>
  </Event>
  <Event>
    <Absolute>74400</Absolute>
    <ControlChange Channel="6" Control="7" Value="52"/>
  </Event>
  <Event>
    <Absolute>74520</Absolute>
    <ControlChange Channel="6" Control="7" Value="51"/>
  </Event>
  <Event>
    <Absolute>74640</Absolute>
    <ControlChange Channel="6" Control="7" Value="50"/>
  </Event>
  <Event>
    <Absolute>74760</Absolute>
    <ControlChange Channel="6" Control="7" Value="49"/>
  </Event>
  <Event>
    <Absolute>74880</Absolute>
    <ControlChange Channel="6" Control="7" Value="48"/>
  </Event>
  <Event>
    <Absolute>75000</Absolute>
    <ControlChange Channel="6" Control="7" Value="47"/>
  </Event>
  <Event>
    <Absolute>75120</Absolute>
    <NoteOn Channel="6" Note="84" Velocity="110"/>
  </Event>
  <Event>
    <Absolute>75120</Absolute>
    <ControlChange Channel="6" Control="7" Value="46"/>
  </Event>
  <Event>
    <Absolute>75240</Absolute>
    <ControlChange Channel="6" Control="7" Value="45"/>
  </Event>
  <Event>
    <Absolute>75288</Absolute>
    <NoteOn Channel="6" Note="84" Velocity="0"/>
  </Event>
  <Event>
    <Absolute>75360</Absolute>
    <NoteOn Channel="6" Note="87" Velocity="120"/>
  </Event>
  <Event>
    <Absolute>75360</Absolute>
    <ControlChange Channel="6" Control="7" Value="44"/>
  </Event>
  <Event>
    <Absolute>75458</Absolute>
    <NoteOn Channel="6" Note="87" Velocity="0"/>
  </Event>
  <Event>
    <Absolute>75480</Absolute>
    <ControlChange Channel="6" Control="7" Value="43"/>
  </Event>
  <Event>
    <Absolute>75600</Absolute>
    <NoteOn Channel="6" Note="91" Velocity="112"/>
  </Event>
  <Event>
    <Absolute>75600</Absolute>
    <ControlChange Channel="6" Control="7" Value="42"/>
  </Event>
  <Event>
    <Absolute>75720</Absolute>
    <ControlChange Channel="6" Control="7" Value="41"/>
  </Event>
  <Event>
    <Absolute>75778</Absolute>
    <NoteOn Channel="6" Note="91" Velocity="0"/>
  </Event>
  <Event>
    <Absolute>75840</Absolute>
    <NoteOn Channel="6" Note="87" Velocity="115"/>
  </Event>
  <Event>
    <Absolute>75840</Absolute>
    <ControlChange Channel="6" Control="7" Value="40"/>
  </Event>
  <Event>
    <Absolute>75960</Absolute>
    <ControlChange Channel="6" Control="7" Value="39"/>
  </Event>
  <Event>
    <Absolute>76076</Absolute>
    <NoteOn Channel="6" Note="87" Velocity="0"/>
  </Event>
  <Event>
    <Absolute>76080</Absolute>
    <NoteOn Channel="6" Note="84" Velocity="112"/>
  </Event>
  <Event>
    <Absolute>76080</Absolute>
    <ControlChange Channel="6" Control="7" Value="38"/>
  </Event>
  <Event>
    <Absolute>76200</Absolute>
    <ControlChange Channel="6" Control="7" Value="37"/>
  </Event>
  <Event>
    <Absolute>76236</Absolute>
    <NoteOn Channel="6" Note="84" Velocity="0"/>
  </Event>
  <Event>
    <Absolute>76320</Absolute>
    <NoteOn Channel="6" Note="82" Velocity="105"/>
  </Event>
  <Event>
    <Absolute>76320</Absolute>
    <ControlChange Channel="6" Control="7" Value="36"/>
  </Event>
  <Event>
    <Absolute>76440</Absolute>
    <ControlChange Channel="6" Control="7" Value="35"/>
  </Event>
  <Event>
    <Absolute>76534</Absolute>
    <NoteOn Channel="6" Note="82" Velocity="0"/>
  </Event>
  <Event>
    <Absolute>76560</Absolute>
    <NoteOn Channel="6" Note="79" Velocity="113"/>
  </Event>
  <Event>
    <Absolute>76560</Absolute>
    <ControlChange Channel="6" Control="7" Value="34"/>
  </Event>
  <Event>
    <Absolute>76680</Absolute>
    <ControlChange Channel="6" Control="7" Value="33"/>
  </Event>
  <Event>
    <Absolute>76704</Absolute>
    <NoteOn Channel="6" Note="79" Velocity="0"/>
  </Event>
  <Event>
    <Absolute>76800</Absolute>
    <NoteOn Channel="6" Note="75" Velocity="100"/>
  </Event>
  <Event>
    <Absolute>76800</Absolute>
    <ControlChange Channel="6" Control="7" Value="32"/>
  </Event>
  <Event>
    <Absolute>76920</Absolute>
    <ControlChange Channel="6" Control="7" Value="31"/>
  </Event>
  <Event>
    <Absolute>77032</Absolute>
    <NoteOn Channel="6" Note="75" Velocity="0"/>
  </Event>
  <Event>
    <Absolute>77040</Absolute>
    <NoteOn Channel="6" Note="72" Velocity="107"/>
  </Event>
  <Event>
    <Absolute>77040</Absolute>
    <ControlChange Channel="6" Control="7" Value="30"/>
  </Event>
  <Event>
    <Absolute>77160</Absolute>
    <ControlChange Channel="6" Control="7" Value="29"/>
  </Event>
  <Event>
    <Absolute>77276</Absolute>
    <NoteOn Channel="6" Note="72" Velocity="0"/>
  </Event>
  <Event>
    <Absolute>77280</Absolute>
    <NoteOn Channel="6" Note="75" Velocity="109"/>
  </Event>
  <Event>
    <Absolute>77280</Absolute>
    <ControlChange Channel="6" Control="7" Value="28"/>
  </Event>
  <Event>
    <Absolute>77400</Absolute>
    <ControlChange Channel="6" Control="7" Value="27"/>
  </Event>
  <Event>
    <Absolute>77516</Absolute>
    <NoteOn Channel="6" Note="75" Velocity="0"/>
  </Event>
  <Event>
    <Absolute>77520</Absolute>
    <NoteOn Channel="6" Note="79" Velocity="109"/>
  </Event>
  <Event>
    <Absolute>77520</Absolute>
    <ControlChange Channel="6" Control="7" Value="26"/>
  </Event>
  <Event>
    <Absolute>77640</Absolute>
    <ControlChange Channel="6" Control="7" Value="25"/>
  </Event>
  <Event>
    <Absolute>77760</Absolute>
    <ControlChange Channel="6" Control="7" Value="24"/>
  </Event>
  <Event>
    <Absolute>77880</Absolute>
    <ControlChange Channel="6" Control="7" Value="23"/>
  </Event>
  <Event>
    <Absolute>78000</Absolute>
    <ControlChange Channel="6" Control="7" Value="22"/>
  </Event>
  <Event>
    <Absolute>78120</Absolute>
    <ControlChange Channel="6" Control="7" Value="21"/>
  </Event>
  <Event>
    <Absolute>78236</Absolute>
    <NoteOn Channel="6" Note="79" Velocity="0"/>
  </Event>
  <Event>
    <Absolute>78240</Absolute>
    <NoteOn Channel="6" Note="77" Velocity="122"/>
  </Event>
  <Event>
    <Absolute>78240</Absolute>
    <ControlChange Channel="6" Control="7" Value="20"/>
  </Event>
  <Event>
    <Absolute>78360</Absolute>
    <ControlChange Channel="6" Control="7" Value="19"/>
  </Event>
  <Event>
    <Absolute>78476</Absolute>
    <NoteOn Channel="6" Note="77" Velocity="0"/>
  </Event>
  <Event>
    <Absolute>78480</Absolute>
    <NoteOn Channel="6" Note="75" Velocity="118"/>
  </Event>
  <Event>
    <Absolute>78480</Absolute>
    <ControlChange Channel="6" Control="7" Value="18"/>
  </Event>
  <Event>
    <Absolute>78600</Absolute>
    <ControlChange Channel="6" Control="7" Value="17"/>
  </Event>
  <Event>
    <Absolute>78652</Absolute>
    <NoteOn Channel="6" Note="75" Velocity="0"/>
  </Event>
  <Event>
    <Absolute>78720</Absolute>
    <NoteOn Channel="6" Note="72" Velocity="122"/>
  </Event>
  <Event>
    <Absolute>78720</Absolute>
    <ControlChange Channel="6" Control="7" Value="16"/>
  </Event>
  <Event>
    <Absolute>78840</Absolute>
    <ControlChange Channel="6" Control="7" Value="15"/>
  </Event>
  <Event>
    <Absolute>78960</Absolute>
    <ControlChange Channel="6" Control="7" Value="14"/>
  </Event>
  <Event>
    <Absolute>79080</Absolute>
    <ControlChange Channel="6" Control="7" Value="13"/>
  </Event>
  <Event>
    <Absolute>79200</Absolute>
    <ControlChange Channel="6" Control="7" Value="12"/>
  </Event>
  <Event>
    <Absolute>79320</Absolute>
    <ControlChange Channel="6" Control="7" Value="11"/>
  </Event>
  <Event>
    <Absolute>79440</Absolute>
    <ControlChange Channel="6" Control="7" Value="10"/>
  </Event>
  <Event>
    <Absolute>79560</Absolute>
    <ControlChange Channel="6" Control="7" Value="9"/>
  </Event>
  <Event>
    <Absolute>79650</Absolute>
    <NoteOn Channel="6" Note="72" Velocity="0"/>
  </Event>
  <Event>
    <Absolute>79680</Absolute>
    <ControlChange Channel="6" Control="7" Value="8"/>
  </Event>
  <Event>
    <Absolute>79800</Absolute>
    <ControlChange Channel="6" Control="7" Value="7"/>
  </Event>
  <Event>
    <Absolute>79920</Absolute>
    <ControlChange Channel="6" Control="7" Value="6"/>
  </Event>
  <Event>
    <Absolute>80040</Absolute>
    <ControlChange Channel="6" Control="7" Value="5"/>
  </Event>
  <Event>
    <Absolute>80160</Absolute>
    <ControlChange Channel="6" Control="7" Value="4"/>
  </Event>
  <Event>
    <Absolute>80280</Absolute>
    <ControlChange Channel="6" Control="7" Value="3"/>
  </Event>
  <Event>
    <Absolute>80400</Absolute>
    <ControlChange Channel="6" Control="7" Value="2"/>
  </Event>
  <Event>
    <Absolute>80520</Absolute>
    <ControlChange Channel="6" Control="7" Value="1"/>
  </Event>
  <Event>
    <Absolute>80520</Absolute>
    <EndOfTrack/>
  </Event>
</Track>
<Track Number="7">
  <Event>
    <Absolute>0</Absolute>
    <MIDIChannelPrefix Value="09"/>
  </Event>
  <Event>
    <Absolute>0</Absolute>
    <TrackName>Drums   </TrackName>
  </Event>
  <Event>
    <Absolute>0</Absolute>
    <InstrumentName>@ (=Context Name)</InstrumentName>
  </Event>
  <Event>
    <Absolute>929</Absolute>
    <ControlChange Channel="10" Control="0" Value="0"/>
  </Event>
  <Event>
    <Absolute>939</Absolute>
    <ProgramChange Channel="10" Number="0"/>
  </Event>
  <Event>
    <Absolute>949</Absolute>
    <ControlChange Channel="10" Control="7" Value="127"/>
  </Event>
  <Event>
    <Absolute>960</Absolute>
    <ControlChange Channel="10" Control="10" Value="64"/>
  </Event>
  <Event>
    <Absolute>969</Absolute>
    <ControlChange Channel="10" Control="11" Value="127"/>
  </Event>
  <Event>
    <Absolute>979</Absolute>
    <ControlChange Channel="10" Control="91" Value="10"/>
  </Event>
  <Event>
    <Absolute>989</Absolute>
    <ControlChange Channel="10" Control="93" Value="0"/>
  </Event>
  <Event>
    <Absolute>999</Absolute>
    <ControlChange Channel="10" Control="1" Value="0"/>
  </Event>
  <Event>
    <Absolute>1009</Absolute>
    <PitchBendChange Channel="10" Value="0"/>
  </Event>
  <Event>
    <Absolute>1920</Absolute>
    <NoteOn Channel="10" Note="36" Velocity="101"/>
  </Event>
  <Event>
    <Absolute>1920</Absolute>
    <NoteOn Channel="10" Note="42" Velocity="91"/>
  </Event>
  <Event>
    <Absolute>1945</Absolute>
    <NoteOn Channel="10" Note="36" Velocity="0"/>
  </Event>
  <Event>
    <Absolute>1945</Absolute>
    <NoteOn Channel="10" Note="42" Velocity="0"/>
  </Event>
  <Event>
    <Absolute>2160</Absolute>
    <NoteOn Channel="10" Note="42" Velocity="19"/>
  </Event>
  <Event>
    <Absolute>2185</Absolute>
    <NoteOn Channel="10" Note="42" Velocity="0"/>
  </Event>
  <Event>
    <Absolute>2400</Absolute>
    <NoteOn Channel="10" Note="37" Velocity="113"/>
  </Event>
  <Event>
    <Absolute>2400</Absolute>
    <NoteOn Channel="10" Note="42" Velocity="72"/>
  </Event>
  <Event>
    <Absolute>2425</Absolute>
    <NoteOn Channel="10" Note="37" Velocity="0"/>
  </Event>
  <Event>
    <Absolute>2425</Absolute>
    <NoteOn Channel="10" Note="42" Velocity="0"/>
  </Event>
  <Event>
    <Absolute>2640</Absolute>
    <NoteOn Channel="10" Note="36" Velocity="84"/>
  </Event>
  <Event>
    <Absolute>2640</Absolute>
    <NoteOn Channel="10" Note="42" Velocity="27"/>
  </Event>
  <Event>
    <Absolute>2665</Absolute>
    <NoteOn Channel="10" Note="36" Velocity="0"/>
  </Event>
  <Event>
    <Absolute>2665</Absolute>
    <NoteOn Channel="10" Note="42" Velocity="0"/>
  </Event>
  <Event>
    <Absolute>2880</Absolute>
    <NoteOn Channel="10" Note="36" Velocity="90"/>
  </Event>
  <Event>
    <Absolute>2880</Absolute>
    <NoteOn Channel="10" Note="42" Velocity="83"/>
  </Event>
  <Event>
    <Absolute>2905</Absolute>
    <NoteOn Channel="10" Note="36" Velocity="0"/>
  </Event>
  <Event>
    <Absolute>2905</Absolute>
    <NoteOn Channel="10" Note="42" Velocity="0"/>
  </Event>
  <Event>
    <Absolute>3120</Absolute>
    <NoteOn Channel="10" Note="37" Velocity="107"/>
  </Event>
  <Event>
    <Absolute>3120</Absolute>
    <NoteOn Channel="10" Note="42" Velocity="52"/>
  </Event>
  <Event>
    <Absolute>3145</Absolute>
    <NoteOn Channel="10" Note="37" Velocity="0"/>
  </Event>
  <Event>
    <Absolute>3145</Absolute>
    <NoteOn Channel="10" Note="42" Velocity="0"/>
  </Event>
  <Event>
    <Absolute>3360</Absolute>
    <NoteOn Channel="10" Note="42" Velocity="80"/>
  </Event>
  <Event>
    <Absolute>3385</Absolute>
    <NoteOn Channel="10" Note="42" Velocity="0"/>
  </Event>
  <Event>
    <Absolute>3600</Absolute>
    <NoteOn Channel="10" Note="37" Velocity="101"/>
  </Event>
  <Event>
    <Absolute>3600</Absolute>
    <NoteOn Channel="10" Note="42" Velocity="60"/>
  </Event>
  <Event>
    <Absolute>3625</Absolute>
    <NoteOn Channel="10" Note="37" Velocity="0"/>
  </Event>
  <Event>
    <Absolute>3625</Absolute>
    <NoteOn Channel="10" Note="42" Velocity="0"/>
  </Event>
  <Event>
    <Absolute>3840</Absolute>
    <NoteOn Channel="10" Note="42" Velocity="91"/>
  </Event>
  <Event>
    <Absolute>3865</Absolute>
    <NoteOn Channel="10" Note="42" Velocity="0"/>
  </Event>
  <Event>
    <Absolute>4080</Absolute>
    <NoteOn Channel="10" Note="36" Velocity="88"/>
  </Event>
  <Event>
    <Absolute>4080</Absolute>
    <NoteOn Channel="10" Note="42" Velocity="46"/>
  </Event>
  <Event>
    <Absolute>4105</Absolute>
    <NoteOn Channel="10" Note="36" Velocity="0"/>
  </Event>
  <Event>
    <Absolute>4105</Absolute>
    <NoteOn Channel="10" Note="42" Velocity="0"/>
  </Event>
  <Event>
    <Absolute>4320</Absolute>
    <NoteOn Channel="10" Note="37" Velocity="113"/>
  </Event>
  <Event>
    <Absolute>4320</Absolute>
    <NoteOn Channel="10" Note="42" Velocity="75"/>
  </Event>
  <Event>
    <Absolute>4345</Absolute>
    <NoteOn Channel="10" Note="37" Velocity="0"/>
  </Event>
  <Event>
    <Absolute>4345</Absolute>
    <NoteOn Channel="10" Note="42" Velocity="0"/>
  </Event>
  <Event>
    <Absolute>4560</Absolute>
    <NoteOn Channel="10" Note="36" Velocity="80"/>
  </Event>
  <Event>
    <Absolute>4560</Absolute>
    <NoteOn Channel="10" Note="42" Velocity="60"/>
  </Event>
  <Event>
    <Absolute>4585</Absolute>
    <NoteOn Channel="10" Note="36" Velocity="0"/>
  </Event>
  <Event>
    <Absolute>4585</Absolute>
    <NoteOn Channel="10" Note="42" Velocity="0"/>
  </Event>
  <Event>
    <Absolute>4800</Absolute>
    <NoteOn Channel="10" Note="36" Velocity="90"/>
  </Event>
  <Event>
    <Absolute>4800</Absolute>
    <NoteOn Channel="10" Note="42" Velocity="67"/>
  </Event>
  <Event>
    <Absolute>4825</Absolute>
    <NoteOn Channel="10" Note="36" Velocity="0"/>
  </Event>
  <Event>
    <Absolute>4825</Absolute>
    <NoteOn Channel="10" Note="42" Velocity="0"/>
  </Event>
  <Event>
    <Absolute>5040</Absolute>
    <NoteOn Channel="10" Note="37" Velocity="118"/>
  </Event>
  <Event>
    <Absolute>5040</Absolute>
    <NoteOn Channel="10" Note="42" Velocity="59"/>
  </Event>
  <Event>
    <Absolute>5065</Absolute>
    <NoteOn Channel="10" Note="37" Velocity="0"/>
  </Event>
  <Event>
    <Absolute>5065</Absolute>
    <NoteOn Channel="10" Note="42" Velocity="0"/>
  </Event>
  <Event>
    <Absolute>5170</Absolute>
    <NoteOn Channel="10" Note="42" Velocity="51"/>
  </Event>
  <Event>
    <Absolute>5195</Absolute>
    <NoteOn Channel="10" Note="42" Velocity="0"/>
  </Event>
  <Event>
    <Absolute>5280</Absolute>
    <NoteOn Channel="10" Note="42" Velocity="80"/>
  </Event>
  <Event>
    <Absolute>5305</Absolute>
    <NoteOn Channel="10" Note="42" Velocity="0"/>
  </Event>
  <Event>
    <Absolute>5520</Absolute>
    <NoteOn Channel="10" Note="37" Velocity="125"/>
  </Event>
  <Event>
    <Absolute>5520</Absolute>
    <NoteOn Channel="10" Note="42" Velocity="67"/>
  </Event>
  <Event>
    <Absolute>5545</Absolute>
    <NoteOn Channel="10" Note="37" Velocity="0"/>
  </Event>
  <Event>
    <Absolute>5545</Absolute>
    <NoteOn Channel="10" Note="42" Velocity="0"/>
  </Event>
  <Event>
    <Absolute>5760</Absolute>
    <NoteOn Channel="10" Note="36" Velocity="101"/>
  </Event>
  <Event>
    <Absolute>5760</Absolute>
    <NoteOn Channel="10" Note="42" Velocity="83"/>
  </Event>
  <Event>
    <Absolute>5785</Absolute>
    <NoteOn Channel="10" Note="36" Velocity="0"/>
  </Event>
  <Event>
    <Absolute>5785</Absolute>
    <NoteOn Channel="10" Note="42" Velocity="0"/>
  </Event>
  <Event>
    <Absolute>6000</Absolute>
    <NoteOn Channel="10" Note="42" Velocity="39"/>
  </Event>
  <Event>
    <Absolute>6025</Absolute>
    <NoteOn Channel="10" Note="42" Velocity="0"/>
  </Event>
  <Event>
    <Absolute>6240</Absolute>
    <NoteOn Channel="10" Note="37" Velocity="113"/>
  </Event>
  <Event>
    <Absolute>6240</Absolute>
    <NoteOn Channel="10" Note="42" Velocity="83"/>
  </Event>
  <Event>
    <Absolute>6265</Absolute>
    <NoteOn Channel="10" Note="37" Velocity="0"/>
  </Event>
  <Event>
    <Absolute>6265</Absolute>
    <NoteOn Channel="10" Note="42" Velocity="0"/>
  </Event>
  <Event>
    <Absolute>6480</Absolute>
    <NoteOn Channel="10" Note="36" Velocity="84"/>
  </Event>
  <Event>
    <Absolute>6480</Absolute>
    <NoteOn Channel="10" Note="42" Velocity="48"/>
  </Event>
  <Event>
    <Absolute>6505</Absolute>
    <NoteOn Channel="10" Note="36" Velocity="0"/>
  </Event>
  <Event>
    <Absolute>6505</Absolute>
    <NoteOn Channel="10" Note="42" Velocity="0"/>
  </Event>
  <Event>
    <Absolute>6720</Absolute>
    <NoteOn Channel="10" Note="36" Velocity="90"/>
  </Event>
  <Event>
    <Absolute>6720</Absolute>
    <NoteOn Channel="10" Note="42" Velocity="83"/>
  </Event>
  <Event>
    <Absolute>6745</Absolute>
    <NoteOn Channel="10" Note="36" Velocity="0"/>
  </Event>
  <Event>
    <Absolute>6745</Absolute>
    <NoteOn Channel="10" Note="42" Velocity="0"/>
  </Event>
  <Event>
    <Absolute>6960</Absolute>
    <NoteOn Channel="10" Note="37" Velocity="107"/>
  </Event>
  <Event>
    <Absolute>6960</Absolute>
    <NoteOn Channel="10" Note="42" Velocity="43"/>
  </Event>
  <Event>
    <Absolute>6985</Absolute>
    <NoteOn Channel="10" Note="37" Velocity="0"/>
  </Event>
  <Event>
    <Absolute>6985</Absolute>
    <NoteOn Channel="10" Note="42" Velocity="0"/>
  </Event>
  <Event>
    <Absolute>7200</Absolute>
    <NoteOn Channel="10" Note="42" Velocity="75"/>
  </Event>
  <Event>
    <Absolute>7225</Absolute>
    <NoteOn Channel="10" Note="42" Velocity="0"/>
  </Event>
  <Event>
    <Absolute>7440</Absolute>
    <NoteOn Channel="10" Note="37" Velocity="101"/>
  </Event>
  <Event>
    <Absolute>7440</Absolute>
    <NoteOn Channel="10" Note="42" Velocity="57"/>
  </Event>
  <Event>
    <Absolute>7465</Absolute>
    <NoteOn Channel="10" Note="37" Velocity="0"/>
  </Event>
  <Event>
    <Absolute>7465</Absolute>
    <NoteOn Channel="10" Note="42" Velocity="0"/>
  </Event>
  <Event>
    <Absolute>7680</Absolute>
    <NoteOn Channel="10" Note="42" Velocity="83"/>
  </Event>
  <Event>
    <Absolute>7705</Absolute>
    <NoteOn Channel="10" Note="42" Velocity="0"/>
  </Event>
  <Event>
    <Absolute>7920</Absolute>
    <NoteOn Channel="10" Note="36" Velocity="88"/>
  </Event>
  <Event>
    <Absolute>7920</Absolute>
    <NoteOn Channel="10" Note="42" Velocity="49"/>
  </Event>
  <Event>
    <Absolute>7945</Absolute>
    <NoteOn Channel="10" Note="36" Velocity="0"/>
  </Event>
  <Event>
    <Absolute>7945</Absolute>
    <NoteOn Channel="10" Note="42" Velocity="0"/>
  </Event>
  <Event>
    <Absolute>8160</Absolute>
    <NoteOn Channel="10" Note="37" Velocity="113"/>
  </Event>
  <Event>
    <Absolute>8160</Absolute>
    <NoteOn Channel="10" Note="42" Velocity="80"/>
  </Event>
  <Event>
    <Absolute>8185</Absolute>
    <NoteOn Channel="10" Note="37" Velocity="0"/>
  </Event>
  <Event>
    <Absolute>8185</Absolute>
    <NoteOn Channel="10" Note="42" Velocity="0"/>
  </Event>
  <Event>
    <Absolute>8400</Absolute>
    <NoteOn Channel="10" Note="36" Velocity="80"/>
  </Event>
  <Event>
    <Absolute>8400</Absolute>
    <NoteOn Channel="10" Note="42" Velocity="60"/>
  </Event>
  <Event>
    <Absolute>8425</Absolute>
    <NoteOn Channel="10" Note="36" Velocity="0"/>
  </Event>
  <Event>
    <Absolute>8425</Absolute>
    <NoteOn Channel="10" Note="42" Velocity="0"/>
  </Event>
  <Event>
    <Absolute>8640</Absolute>
    <NoteOn Channel="10" Note="36" Velocity="90"/>
  </Event>
  <Event>
    <Absolute>8640</Absolute>
    <NoteOn Channel="10" Note="42" Velocity="75"/>
  </Event>
  <Event>
    <Absolute>8665</Absolute>
    <NoteOn Channel="10" Note="36" Velocity="0"/>
  </Event>
  <Event>
    <Absolute>8665</Absolute>
    <NoteOn Channel="10" Note="42" Velocity="0"/>
  </Event>
  <Event>
    <Absolute>8880</Absolute>
    <NoteOn Channel="10" Note="37" Velocity="118"/>
  </Event>
  <Event>
    <Absolute>8880</Absolute>
    <NoteOn Channel="10" Note="42" Velocity="26"/>
  </Event>
  <Event>
    <Absolute>8905</Absolute>
    <NoteOn Channel="10" Note="37" Velocity="0"/>
  </Event>
  <Event>
    <Absolute>8905</Absolute>
    <NoteOn Channel="10" Note="42" Velocity="0"/>
  </Event>
  <Event>
    <Absolute>9010</Absolute>
    <NoteOn Channel="10" Note="42" Velocity="46"/>
  </Event>
  <Event>
    <Absolute>9035</Absolute>
    <NoteOn Channel="10" Note="42" Velocity="0"/>
  </Event>
  <Event>
    <Absolute>9120</Absolute>
    <NoteOn Channel="10" Note="42" Velocity="80"/>
  </Event>
  <Event>
    <Absolute>9145</Absolute>
    <NoteOn Channel="10" Note="42" Velocity="0"/>
  </Event>
  <Event>
    <Absolute>9360</Absolute>
    <NoteOn Channel="10" Note="37" Velocity="125"/>
  </Event>
  <Event>
    <Absolute>9360</Absolute>
    <NoteOn Channel="10" Note="46" Velocity="67"/>
  </Event>
  <Event>
    <Absolute>9385</Absolute>
    <NoteOn Channel="10" Note="37" Velocity="0"/>
  </Event>
  <Event>
    <Absolute>9385</Absolute>
    <NoteOn Channel="10" Note="46" Velocity="0"/>
  </Event>
  <Event>
    <Absolute>9600</Absolute>
    <NoteOn Channel="10" Note="36" Velocity="101"/>
  </Event>
  <Event>
    <Absolute>9600</Absolute>
    <NoteOn Channel="10" Note="42" Velocity="91"/>
  </Event>
  <Event>
    <Absolute>9625</Absolute>
    <NoteOn Channel="10" Note="36" Velocity="0"/>
  </Event>
  <Event>
    <Absolute>9625</Absolute>
    <NoteOn Channel="10" Note="42" Velocity="0"/>
  </Event>
  <Event>
    <Absolute>9840</Absolute>
    <NoteOn Channel="10" Note="42" Velocity="19"/>
  </Event>
  <Event>
    <Absolute>9865</Absolute>
    <NoteOn Channel="10" Note="42" Velocity="0"/>
  </Event>
  <Event>
    <Absolute>10080</Absolute>
    <NoteOn Channel="10" Note="37" Velocity="113"/>
  </Event>
  <Event>
    <Absolute>10080</Absolute>
    <NoteOn Channel="10" Note="42" Velocity="72"/>
  </Event>
  <Event>
    <Absolute>10105</Absolute>
    <NoteOn Channel="10" Note="37" Velocity="0"/>
  </Event>
  <Event>
    <Absolute>10105</Absolute>
    <NoteOn Channel="10" Note="42" Velocity="0"/>
  </Event>
  <Event>
    <Absolute>10320</Absolute>
    <NoteOn Channel="10" Note="36" Velocity="84"/>
  </Event>
  <Event>
    <Absolute>10320</Absolute>
    <NoteOn Channel="10" Note="42" Velocity="27"/>
  </Event>
  <Event>
    <Absolute>10345</Absolute>
    <NoteOn Channel="10" Note="36" Velocity="0"/>
  </Event>
  <Event>
    <Absolute>10345</Absolute>
    <NoteOn Channel="10" Note="42" Velocity="0"/>
  </Event>
  <Event>
    <Absolute>10560</Absolute>
    <NoteOn Channel="10" Note="36" Velocity="90"/>
  </Event>
  <Event>
    <Absolute>10560</Absolute>
    <NoteOn Channel="10" Note="42" Velocity="83"/>
  </Event>
  <Event>
    <Absolute>10585</Absolute>
    <NoteOn Channel="10" Note="36" Velocity="0"/>
  </Event>
  <Event>
    <Absolute>10585</Absolute>
    <NoteOn Channel="10" Note="42" Velocity="0"/>
  </Event>
  <Event>
    <Absolute>10800</Absolute>
    <NoteOn Channel="10" Note="37" Velocity="107"/>
  </Event>
  <Event>
    <Absolute>10800</Absolute>
    <NoteOn Channel="10" Note="42" Velocity="52"/>
  </Event>
  <Event>
    <Absolute>10825</Absolute>
    <NoteOn Channel="10" Note="37" Velocity="0"/>
  </Event>
  <Event>
    <Absolute>10825</Absolute>
    <NoteOn Channel="10" Note="42" Velocity="0"/>
  </Event>
  <Event>
    <Absolute>11040</Absolute>
    <NoteOn Channel="10" Note="42" Velocity="80"/>
  </Event>
  <Event>
    <Absolute>11065</Absolute>
    <NoteOn Channel="10" Note="42" Velocity="0"/>
  </Event>
  <Event>
    <Absolute>11280</Absolute>
    <NoteOn Channel="10" Note="37" Velocity="101"/>
  </Event>
  <Event>
    <Absolute>11280</Absolute>
    <NoteOn Channel="10" Note="42" Velocity="60"/>
  </Event>
  <Event>
    <Absolute>11305</Absolute>
    <NoteOn Channel="10" Note="37" Velocity="0"/>
  </Event>
  <Event>
    <Absolute>11305</Absolute>
    <NoteOn Channel="10" Note="42" Velocity="0"/>
  </Event>
  <Event>
    <Absolute>11520</Absolute>
    <NoteOn Channel="10" Note="42" Velocity="91"/>
  </Event>
  <Event>
    <Absolute>11545</Absolute>
    <NoteOn Channel="10" Note="42" Velocity="0"/>
  </Event>
  <Event>
    <Absolute>11760</Absolute>
    <NoteOn Channel="10" Note="36" Velocity="88"/>
  </Event>
  <Event>
    <Absolute>11760</Absolute>
    <NoteOn Channel="10" Note="42" Velocity="46"/>
  </Event>
  <Event>
    <Absolute>11785</Absolute>
    <NoteOn Channel="10" Note="36" Velocity="0"/>
  </Event>
  <Event>
    <Absolute>11785</Absolute>
    <NoteOn Channel="10" Note="42" Velocity="0"/>
  </Event>
  <Event>
    <Absolute>12000</Absolute>
    <NoteOn Channel="10" Note="37" Velocity="113"/>
  </Event>
  <Event>
    <Absolute>12000</Absolute>
    <NoteOn Channel="10" Note="42" Velocity="75"/>
  </Event>
  <Event>
    <Absolute>12025</Absolute>
    <NoteOn Channel="10" Note="37" Velocity="0"/>
  </Event>
  <Event>
    <Absolute>12025</Absolute>
    <NoteOn Channel="10" Note="42" Velocity="0"/>
  </Event>
  <Event>
    <Absolute>12240</Absolute>
    <NoteOn Channel="10" Note="36" Velocity="80"/>
  </Event>
  <Event>
    <Absolute>12240</Absolute>
    <NoteOn Channel="10" Note="42" Velocity="60"/>
  </Event>
  <Event>
    <Absolute>12265</Absolute>
    <NoteOn Channel="10" Note="36" Velocity="0"/>
  </Event>
  <Event>
    <Absolute>12265</Absolute>
    <NoteOn Channel="10" Note="42" Velocity="0"/>
  </Event>
  <Event>
    <Absolute>12480</Absolute>
    <NoteOn Channel="10" Note="36" Velocity="90"/>
  </Event>
  <Event>
    <Absolute>12480</Absolute>
    <NoteOn Channel="10" Note="42" Velocity="67"/>
  </Event>
  <Event>
    <Absolute>12505</Absolute>
    <NoteOn Channel="10" Note="36" Velocity="0"/>
  </Event>
  <Event>
    <Absolute>12505</Absolute>
    <NoteOn Channel="10" Note="42" Velocity="0"/>
  </Event>
  <Event>
    <Absolute>12720</Absolute>
    <NoteOn Channel="10" Note="37" Velocity="118"/>
  </Event>
  <Event>
    <Absolute>12720</Absolute>
    <NoteOn Channel="10" Note="42" Velocity="59"/>
  </Event>
  <Event>
    <Absolute>12745</Absolute>
    <NoteOn Channel="10" Note="37" Velocity="0"/>
  </Event>
  <Event>
    <Absolute>12745</Absolute>
    <NoteOn Channel="10" Note="42" Velocity="0"/>
  </Event>
  <Event>
    <Absolute>12850</Absolute>
    <NoteOn Channel="10" Note="42" Velocity="51"/>
  </Event>
  <Event>
    <Absolute>12875</Absolute>
    <NoteOn Channel="10" Note="42" Velocity="0"/>
  </Event>
  <Event>
    <Absolute>12960</Absolute>
    <NoteOn Channel="10" Note="42" Velocity="80"/>
  </Event>
  <Event>
    <Absolute>12985</Absolute>
    <NoteOn Channel="10" Note="42" Velocity="0"/>
  </Event>
  <Event>
    <Absolute>13200</Absolute>
    <NoteOn Channel="10" Note="37" Velocity="125"/>
  </Event>
  <Event>
    <Absolute>13200</Absolute>
    <NoteOn Channel="10" Note="42" Velocity="67"/>
  </Event>
  <Event>
    <Absolute>13225</Absolute>
    <NoteOn Channel="10" Note="37" Velocity="0"/>
  </Event>
  <Event>
    <Absolute>13225</Absolute>
    <NoteOn Channel="10" Note="42" Velocity="0"/>
  </Event>
  <Event>
    <Absolute>13440</Absolute>
    <NoteOn Channel="10" Note="36" Velocity="101"/>
  </Event>
  <Event>
    <Absolute>13440</Absolute>
    <NoteOn Channel="10" Note="42" Velocity="83"/>
  </Event>
  <Event>
    <Absolute>13465</Absolute>
    <NoteOn Channel="10" Note="36" Velocity="0"/>
  </Event>
  <Event>
    <Absolute>13465</Absolute>
    <NoteOn Channel="10" Note="42" Velocity="0"/>
  </Event>
  <Event>
    <Absolute>13680</Absolute>
    <NoteOn Channel="10" Note="42" Velocity="39"/>
  </Event>
  <Event>
    <Absolute>13705</Absolute>
    <NoteOn Channel="10" Note="42" Velocity="0"/>
  </Event>
  <Event>
    <Absolute>13920</Absolute>
    <NoteOn Channel="10" Note="37" Velocity="113"/>
  </Event>
  <Event>
    <Absolute>13920</Absolute>
    <NoteOn Channel="10" Note="42" Velocity="83"/>
  </Event>
  <Event>
    <Absolute>13945</Absolute>
    <NoteOn Channel="10" Note="37" Velocity="0"/>
  </Event>
  <Event>
    <Absolute>13945</Absolute>
    <NoteOn Channel="10" Note="42" Velocity="0"/>
  </Event>
  <Event>
    <Absolute>14160</Absolute>
    <NoteOn Channel="10" Note="36" Velocity="84"/>
  </Event>
  <Event>
    <Absolute>14160</Absolute>
    <NoteOn Channel="10" Note="42" Velocity="48"/>
  </Event>
  <Event>
    <Absolute>14185</Absolute>
    <NoteOn Channel="10" Note="36" Velocity="0"/>
  </Event>
  <Event>
    <Absolute>14185</Absolute>
    <NoteOn Channel="10" Note="42" Velocity="0"/>
  </Event>
  <Event>
    <Absolute>14400</Absolute>
    <NoteOn Channel="10" Note="36" Velocity="90"/>
  </Event>
  <Event>
    <Absolute>14400</Absolute>
    <NoteOn Channel="10" Note="42" Velocity="83"/>
  </Event>
  <Event>
    <Absolute>14425</Absolute>
    <NoteOn Channel="10" Note="36" Velocity="0"/>
  </Event>
  <Event>
    <Absolute>14425</Absolute>
    <NoteOn Channel="10" Note="42" Velocity="0"/>
  </Event>
  <Event>
    <Absolute>14640</Absolute>
    <NoteOn Channel="10" Note="37" Velocity="107"/>
  </Event>
  <Event>
    <Absolute>14640</Absolute>
    <NoteOn Channel="10" Note="42" Velocity="43"/>
  </Event>
  <Event>
    <Absolute>14665</Absolute>
    <NoteOn Channel="10" Note="37" Velocity="0"/>
  </Event>
  <Event>
    <Absolute>14665</Absolute>
    <NoteOn Channel="10" Note="42" Velocity="0"/>
  </Event>
  <Event>
    <Absolute>14880</Absolute>
    <NoteOn Channel="10" Note="42" Velocity="75"/>
  </Event>
  <Event>
    <Absolute>14905</Absolute>
    <NoteOn Channel="10" Note="42" Velocity="0"/>
  </Event>
  <Event>
    <Absolute>15120</Absolute>
    <NoteOn Channel="10" Note="37" Velocity="101"/>
  </Event>
  <Event>
    <Absolute>15120</Absolute>
    <NoteOn Channel="10" Note="42" Velocity="57"/>
  </Event>
  <Event>
    <Absolute>15145</Absolute>
    <NoteOn Channel="10" Note="37" Velocity="0"/>
  </Event>
  <Event>
    <Absolute>15145</Absolute>
    <NoteOn Channel="10" Note="42" Velocity="0"/>
  </Event>
  <Event>
    <Absolute>15360</Absolute>
    <NoteOn Channel="10" Note="42" Velocity="83"/>
  </Event>
  <Event>
    <Absolute>15385</Absolute>
    <NoteOn Channel="10" Note="42" Velocity="0"/>
  </Event>
  <Event>
    <Absolute>15600</Absolute>
    <NoteOn Channel="10" Note="36" Velocity="88"/>
  </Event>
  <Event>
    <Absolute>15600</Absolute>
    <NoteOn Channel="10" Note="42" Velocity="49"/>
  </Event>
  <Event>
    <Absolute>15625</Absolute>
    <NoteOn Channel="10" Note="36" Velocity="0"/>
  </Event>
  <Event>
    <Absolute>15625</Absolute>
    <NoteOn Channel="10" Note="42" Velocity="0"/>
  </Event>
  <Event>
    <Absolute>15840</Absolute>
    <NoteOn Channel="10" Note="37" Velocity="113"/>
  </Event>
  <Event>
    <Absolute>15840</Absolute>
    <NoteOn Channel="10" Note="42" Velocity="80"/>
  </Event>
  <Event>
    <Absolute>15865</Absolute>
    <NoteOn Channel="10" Note="37" Velocity="0"/>
  </Event>
  <Event>
    <Absolute>15865</Absolute>
    <NoteOn Channel="10" Note="42" Velocity="0"/>
  </Event>
  <Event>
    <Absolute>16080</Absolute>
    <NoteOn Channel="10" Note="36" Velocity="80"/>
  </Event>
  <Event>
    <Absolute>16080</Absolute>
    <NoteOn Channel="10" Note="42" Velocity="60"/>
  </Event>
  <Event>
    <Absolute>16105</Absolute>
    <NoteOn Channel="10" Note="36" Velocity="0"/>
  </Event>
  <Event>
    <Absolute>16105</Absolute>
    <NoteOn Channel="10" Note="42" Velocity="0"/>
  </Event>
  <Event>
    <Absolute>16320</Absolute>
    <NoteOn Channel="10" Note="36" Velocity="90"/>
  </Event>
  <Event>
    <Absolute>16320</Absolute>
    <NoteOn Channel="10" Note="42" Velocity="75"/>
  </Event>
  <Event>
    <Absolute>16345</Absolute>
    <NoteOn Channel="10" Note="36" Velocity="0"/>
  </Event>
  <Event>
    <Absolute>16345</Absolute>
    <NoteOn Channel="10" Note="42" Velocity="0"/>
  </Event>
  <Event>
    <Absolute>16560</Absolute>
    <NoteOn Channel="10" Note="37" Velocity="118"/>
  </Event>
  <Event>
    <Absolute>16560</Absolute>
    <NoteOn Channel="10" Note="42" Velocity="26"/>
  </Event>
  <Event>
    <Absolute>16585</Absolute>
    <NoteOn Channel="10" Note="37" Velocity="0"/>
  </Event>
  <Event>
    <Absolute>16585</Absolute>
    <NoteOn Channel="10" Note="42" Velocity="0"/>
  </Event>
  <Event>
    <Absolute>16690</Absolute>
    <NoteOn Channel="10" Note="42" Velocity="46"/>
  </Event>
  <Event>
    <Absolute>16715</Absolute>
    <NoteOn Channel="10" Note="42" Velocity="0"/>
  </Event>
  <Event>
    <Absolute>16800</Absolute>
    <NoteOn Channel="10" Note="42" Velocity="80"/>
  </Event>
  <Event>
    <Absolute>16825</Absolute>
    <NoteOn Channel="10" Note="42" Velocity="0"/>
  </Event>
  <Event>
    <Absolute>17040</Absolute>
    <NoteOn Channel="10" Note="37" Velocity="125"/>
  </Event>
  <Event>
    <Absolute>17040</Absolute>
    <NoteOn Channel="10" Note="46" Velocity="67"/>
  </Event>
  <Event>
    <Absolute>17065</Absolute>
    <NoteOn Channel="10" Note="37" Velocity="0"/>
  </Event>
  <Event>
    <Absolute>17065</Absolute>
    <NoteOn Channel="10" Note="46" Velocity="0"/>
  </Event>
  <Event>
    <Absolute>17280</Absolute>
    <NoteOn Channel="10" Note="36" Velocity="101"/>
  </Event>
  <Event>
    <Absolute>17280</Absolute>
    <NoteOn Channel="10" Note="42" Velocity="91"/>
  </Event>
  <Event>
    <Absolute>17305</Absolute>
    <NoteOn Channel="10" Note="36" Velocity="0"/>
  </Event>
  <Event>
    <Absolute>17305</Absolute>
    <NoteOn Channel="10" Note="42" Velocity="0"/>
  </Event>
  <Event>
    <Absolute>17520</Absolute>
    <NoteOn Channel="10" Note="42" Velocity="19"/>
  </Event>
  <Event>
    <Absolute>17545</Absolute>
    <NoteOn Channel="10" Note="42" Velocity="0"/>
  </Event>
  <Event>
    <Absolute>17760</Absolute>
    <NoteOn Channel="10" Note="37" Velocity="113"/>
  </Event>
  <Event>
    <Absolute>17760</Absolute>
    <NoteOn Channel="10" Note="42" Velocity="72"/>
  </Event>
  <Event>
    <Absolute>17760</Absolute>
    <NoteOn Channel="10" Note="69" Velocity="84"/>
  </Event>
  <Event>
    <Absolute>17785</Absolute>
    <NoteOn Channel="10" Note="37" Velocity="0"/>
  </Event>
  <Event>
    <Absolute>17785</Absolute>
    <NoteOn Channel="10" Note="42" Velocity="0"/>
  </Event>
  <Event>
    <Absolute>17785</Absolute>
    <NoteOn Channel="10" Note="69" Velocity="0"/>
  </Event>
  <Event>
    <Absolute>18000</Absolute>
    <NoteOn Channel="10" Note="36" Velocity="84"/>
  </Event>
  <Event>
    <Absolute>18000</Absolute>
    <NoteOn Channel="10" Note="42" Velocity="27"/>
  </Event>
  <Event>
    <Absolute>18000</Absolute>
    <NoteOn Channel="10" Note="69" Velocity="75"/>
  </Event>
  <Event>
    <Absolute>18025</Absolute>
    <NoteOn Channel="10" Note="36" Velocity="0"/>
  </Event>
  <Event>
    <Absolute>18025</Absolute>
    <NoteOn Channel="10" Note="42" Velocity="0"/>
  </Event>
  <Event>
    <Absolute>18025</Absolute>
    <NoteOn Channel="10" Note="69" Velocity="0"/>
  </Event>
  <Event>
    <Absolute>18240</Absolute>
    <NoteOn Channel="10" Note="36" Velocity="90"/>
  </Event>
  <Event>
    <Absolute>18240</Absolute>
    <NoteOn Channel="10" Note="42" Velocity="83"/>
  </Event>
  <Event>
    <Absolute>18265</Absolute>
    <NoteOn Channel="10" Note="36" Velocity="0"/>
  </Event>
  <Event>
    <Absolute>18265</Absolute>
    <NoteOn Channel="10" Note="42" Velocity="0"/>
  </Event>
  <Event>
    <Absolute>18480</Absolute>
    <NoteOn Channel="10" Note="37" Velocity="107"/>
  </Event>
  <Event>
    <Absolute>18480</Absolute>
    <NoteOn Channel="10" Note="42" Velocity="52"/>
  </Event>
  <Event>
    <Absolute>18505</Absolute>
    <NoteOn Channel="10" Note="37" Velocity="0"/>
  </Event>
  <Event>
    <Absolute>18505</Absolute>
    <NoteOn Channel="10" Note="42" Velocity="0"/>
  </Event>
  <Event>
    <Absolute>18720</Absolute>
    <NoteOn Channel="10" Note="42" Velocity="80"/>
  </Event>
  <Event>
    <Absolute>18720</Absolute>
    <NoteOn Channel="10" Note="69" Velocity="75"/>
  </Event>
  <Event>
    <Absolute>18745</Absolute>
    <NoteOn Channel="10" Note="42" Velocity="0"/>
  </Event>
  <Event>
    <Absolute>18745</Absolute>
    <NoteOn Channel="10" Note="69" Velocity="0"/>
  </Event>
  <Event>
    <Absolute>18960</Absolute>
    <NoteOn Channel="10" Note="37" Velocity="101"/>
  </Event>
  <Event>
    <Absolute>18960</Absolute>
    <NoteOn Channel="10" Note="42" Velocity="60"/>
  </Event>
  <Event>
    <Absolute>18960</Absolute>
    <NoteOn Channel="10" Note="69" Velocity="77"/>
  </Event>
  <Event>
    <Absolute>18985</Absolute>
    <NoteOn Channel="10" Note="37" Velocity="0"/>
  </Event>
  <Event>
    <Absolute>18985</Absolute>
    <NoteOn Channel="10" Note="42" Velocity="0"/>
  </Event>
  <Event>
    <Absolute>18985</Absolute>
    <NoteOn Channel="10" Note="69" Velocity="0"/>
  </Event>
  <Event>
    <Absolute>19200</Absolute>
    <NoteOn Channel="10" Note="42" Velocity="91"/>
  </Event>
  <Event>
    <Absolute>19225</Absolute>
    <NoteOn Channel="10" Note="42" Velocity="0"/>
  </Event>
  <Event>
    <Absolute>19440</Absolute>
    <NoteOn Channel="10" Note="36" Velocity="88"/>
  </Event>
  <Event>
    <Absolute>19440</Absolute>
    <NoteOn Channel="10" Note="42" Velocity="46"/>
  </Event>
  <Event>
    <Absolute>19465</Absolute>
    <NoteOn Channel="10" Note="36" Velocity="0"/>
  </Event>
  <Event>
    <Absolute>19465</Absolute>
    <NoteOn Channel="10" Note="42" Velocity="0"/>
  </Event>
  <Event>
    <Absolute>19680</Absolute>
    <NoteOn Channel="10" Note="37" Velocity="113"/>
  </Event>
  <Event>
    <Absolute>19680</Absolute>
    <NoteOn Channel="10" Note="42" Velocity="75"/>
  </Event>
  <Event>
    <Absolute>19680</Absolute>
    <NoteOn Channel="10" Note="69" Velocity="84"/>
  </Event>
  <Event>
    <Absolute>19705</Absolute>
    <NoteOn Channel="10" Note="37" Velocity="0"/>
  </Event>
  <Event>
    <Absolute>19705</Absolute>
    <NoteOn Channel="10" Note="42" Velocity="0"/>
  </Event>
  <Event>
    <Absolute>19705</Absolute>
    <NoteOn Channel="10" Note="69" Velocity="0"/>
  </Event>
  <Event>
    <Absolute>19920</Absolute>
    <NoteOn Channel="10" Note="36" Velocity="80"/>
  </Event>
  <Event>
    <Absolute>19920</Absolute>
    <NoteOn Channel="10" Note="42" Velocity="60"/>
  </Event>
  <Event>
    <Absolute>19920</Absolute>
    <NoteOn Channel="10" Note="69" Velocity="75"/>
  </Event>
  <Event>
    <Absolute>19945</Absolute>
    <NoteOn Channel="10" Note="36" Velocity="0"/>
  </Event>
  <Event>
    <Absolute>19945</Absolute>
    <NoteOn Channel="10" Note="42" Velocity="0"/>
  </Event>
  <Event>
    <Absolute>19945</Absolute>
    <NoteOn Channel="10" Note="69" Velocity="0"/>
  </Event>
  <Event>
    <Absolute>20160</Absolute>
    <NoteOn Channel="10" Note="36" Velocity="90"/>
  </Event>
  <Event>
    <Absolute>20160</Absolute>
    <NoteOn Channel="10" Note="42" Velocity="67"/>
  </Event>
  <Event>
    <Absolute>20185</Absolute>
    <NoteOn Channel="10" Note="36" Velocity="0"/>
  </Event>
  <Event>
    <Absolute>20185</Absolute>
    <NoteOn Channel="10" Note="42" Velocity="0"/>
  </Event>
  <Event>
    <Absolute>20400</Absolute>
    <NoteOn Channel="10" Note="37" Velocity="118"/>
  </Event>
  <Event>
    <Absolute>20400</Absolute>
    <NoteOn Channel="10" Note="42" Velocity="59"/>
  </Event>
  <Event>
    <Absolute>20425</Absolute>
    <NoteOn Channel="10" Note="37" Velocity="0"/>
  </Event>
  <Event>
    <Absolute>20425</Absolute>
    <NoteOn Channel="10" Note="42" Velocity="0"/>
  </Event>
  <Event>
    <Absolute>20530</Absolute>
    <NoteOn Channel="10" Note="42" Velocity="51"/>
  </Event>
  <Event>
    <Absolute>20555</Absolute>
    <NoteOn Channel="10" Note="42" Velocity="0"/>
  </Event>
  <Event>
    <Absolute>20640</Absolute>
    <NoteOn Channel="10" Note="42" Velocity="80"/>
  </Event>
  <Event>
    <Absolute>20640</Absolute>
    <NoteOn Channel="10" Note="69" Velocity="75"/>
  </Event>
  <Event>
    <Absolute>20665</Absolute>
    <NoteOn Channel="10" Note="42" Velocity="0"/>
  </Event>
  <Event>
    <Absolute>20665</Absolute>
    <NoteOn Channel="10" Note="69" Velocity="0"/>
  </Event>
  <Event>
    <Absolute>20880</Absolute>
    <NoteOn Channel="10" Note="37" Velocity="125"/>
  </Event>
  <Event>
    <Absolute>20880</Absolute>
    <NoteOn Channel="10" Note="42" Velocity="67"/>
  </Event>
  <Event>
    <Absolute>20880</Absolute>
    <NoteOn Channel="10" Note="69" Velocity="77"/>
  </Event>
  <Event>
    <Absolute>20905</Absolute>
    <NoteOn Channel="10" Note="37" Velocity="0"/>
  </Event>
  <Event>
    <Absolute>20905</Absolute>
    <NoteOn Channel="10" Note="42" Velocity="0"/>
  </Event>
  <Event>
    <Absolute>20905</Absolute>
    <NoteOn Channel="10" Note="69" Velocity="0"/>
  </Event>
  <Event>
    <Absolute>21120</Absolute>
    <NoteOn Channel="10" Note="36" Velocity="101"/>
  </Event>
  <Event>
    <Absolute>21120</Absolute>
    <NoteOn Channel="10" Note="42" Velocity="83"/>
  </Event>
  <Event>
    <Absolute>21145</Absolute>
    <NoteOn Channel="10" Note="36" Velocity="0"/>
  </Event>
  <Event>
    <Absolute>21145</Absolute>
    <NoteOn Channel="10" Note="42" Velocity="0"/>
  </Event>
  <Event>
    <Absolute>21360</Absolute>
    <NoteOn Channel="10" Note="42" Velocity="39"/>
  </Event>
  <Event>
    <Absolute>21385</Absolute>
    <NoteOn Channel="10" Note="42" Velocity="0"/>
  </Event>
  <Event>
    <Absolute>21600</Absolute>
    <NoteOn Channel="10" Note="37" Velocity="113"/>
  </Event>
  <Event>
    <Absolute>21600</Absolute>
    <NoteOn Channel="10" Note="42" Velocity="83"/>
  </Event>
  <Event>
    <Absolute>21600</Absolute>
    <NoteOn Channel="10" Note="69" Velocity="84"/>
  </Event>
  <Event>
    <Absolute>21625</Absolute>
    <NoteOn Channel="10" Note="37" Velocity="0"/>
  </Event>
  <Event>
    <Absolute>21625</Absolute>
    <NoteOn Channel="10" Note="42" Velocity="0"/>
  </Event>
  <Event>
    <Absolute>21625</Absolute>
    <NoteOn Channel="10" Note="69" Velocity="0"/>
  </Event>
  <Event>
    <Absolute>21840</Absolute>
    <NoteOn Channel="10" Note="36" Velocity="84"/>
  </Event>
  <Event>
    <Absolute>21840</Absolute>
    <NoteOn Channel="10" Note="42" Velocity="48"/>
  </Event>
  <Event>
    <Absolute>21840</Absolute>
    <NoteOn Channel="10" Note="69" Velocity="75"/>
  </Event>
  <Event>
    <Absolute>21865</Absolute>
    <NoteOn Channel="10" Note="36" Velocity="0"/>
  </Event>
  <Event>
    <Absolute>21865</Absolute>
    <NoteOn Channel="10" Note="42" Velocity="0"/>
  </Event>
  <Event>
    <Absolute>21865</Absolute>
    <NoteOn Channel="10" Note="69" Velocity="0"/>
  </Event>
  <Event>
    <Absolute>22080</Absolute>
    <NoteOn Channel="10" Note="36" Velocity="90"/>
  </Event>
  <Event>
    <Absolute>22080</Absolute>
    <NoteOn Channel="10" Note="42" Velocity="83"/>
  </Event>
  <Event>
    <Absolute>22105</Absolute>
    <NoteOn Channel="10" Note="36" Velocity="0"/>
  </Event>
  <Event>
    <Absolute>22105</Absolute>
    <NoteOn Channel="10" Note="42" Velocity="0"/>
  </Event>
  <Event>
    <Absolute>22320</Absolute>
    <NoteOn Channel="10" Note="37" Velocity="107"/>
  </Event>
  <Event>
    <Absolute>22320</Absolute>
    <NoteOn Channel="10" Note="42" Velocity="43"/>
  </Event>
  <Event>
    <Absolute>22345</Absolute>
    <NoteOn Channel="10" Note="37" Velocity="0"/>
  </Event>
  <Event>
    <Absolute>22345</Absolute>
    <NoteOn Channel="10" Note="42" Velocity="0"/>
  </Event>
  <Event>
    <Absolute>22560</Absolute>
    <NoteOn Channel="10" Note="42" Velocity="75"/>
  </Event>
  <Event>
    <Absolute>22560</Absolute>
    <NoteOn Channel="10" Note="69" Velocity="75"/>
  </Event>
  <Event>
    <Absolute>22585</Absolute>
    <NoteOn Channel="10" Note="42" Velocity="0"/>
  </Event>
  <Event>
    <Absolute>22585</Absolute>
    <NoteOn Channel="10" Note="69" Velocity="0"/>
  </Event>
  <Event>
    <Absolute>22800</Absolute>
    <NoteOn Channel="10" Note="37" Velocity="101"/>
  </Event>
  <Event>
    <Absolute>22800</Absolute>
    <NoteOn Channel="10" Note="42" Velocity="57"/>
  </Event>
  <Event>
    <Absolute>22800</Absolute>
    <NoteOn Channel="10" Note="69" Velocity="77"/>
  </Event>
  <Event>
    <Absolute>22825</Absolute>
    <NoteOn Channel="10" Note="37" Velocity="0"/>
  </Event>
  <Event>
    <Absolute>22825</Absolute>
    <NoteOn Channel="10" Note="42" Velocity="0"/>
  </Event>
  <Event>
    <Absolute>22825</Absolute>
    <NoteOn Channel="10" Note="69" Velocity="0"/>
  </Event>
  <Event>
    <Absolute>23040</Absolute>
    <NoteOn Channel="10" Note="42" Velocity="83"/>
  </Event>
  <Event>
    <Absolute>23065</Absolute>
    <NoteOn Channel="10" Note="42" Velocity="0"/>
  </Event>
  <Event>
    <Absolute>23280</Absolute>
    <NoteOn Channel="10" Note="36" Velocity="88"/>
  </Event>
  <Event>
    <Absolute>23280</Absolute>
    <NoteOn Channel="10" Note="42" Velocity="49"/>
  </Event>
  <Event>
    <Absolute>23305</Absolute>
    <NoteOn Channel="10" Note="36" Velocity="0"/>
  </Event>
  <Event>
    <Absolute>23305</Absolute>
    <NoteOn Channel="10" Note="42" Velocity="0"/>
  </Event>
  <Event>
    <Absolute>23520</Absolute>
    <NoteOn Channel="10" Note="37" Velocity="113"/>
  </Event>
  <Event>
    <Absolute>23520</Absolute>
    <NoteOn Channel="10" Note="42" Velocity="80"/>
  </Event>
  <Event>
    <Absolute>23520</Absolute>
    <NoteOn Channel="10" Note="69" Velocity="84"/>
  </Event>
  <Event>
    <Absolute>23545</Absolute>
    <NoteOn Channel="10" Note="37" Velocity="0"/>
  </Event>
  <Event>
    <Absolute>23545</Absolute>
    <NoteOn Channel="10" Note="42" Velocity="0"/>
  </Event>
  <Event>
    <Absolute>23545</Absolute>
    <NoteOn Channel="10" Note="69" Velocity="0"/>
  </Event>
  <Event>
    <Absolute>23760</Absolute>
    <NoteOn Channel="10" Note="36" Velocity="80"/>
  </Event>
  <Event>
    <Absolute>23760</Absolute>
    <NoteOn Channel="10" Note="42" Velocity="60"/>
  </Event>
  <Event>
    <Absolute>23760</Absolute>
    <NoteOn Channel="10" Note="69" Velocity="75"/>
  </Event>
  <Event>
    <Absolute>23785</Absolute>
    <NoteOn Channel="10" Note="36" Velocity="0"/>
  </Event>
  <Event>
    <Absolute>23785</Absolute>
    <NoteOn Channel="10" Note="42" Velocity="0"/>
  </Event>
  <Event>
    <Absolute>23785</Absolute>
    <NoteOn Channel="10" Note="69" Velocity="0"/>
  </Event>
  <Event>
    <Absolute>24000</Absolute>
    <NoteOn Channel="10" Note="36" Velocity="90"/>
  </Event>
  <Event>
    <Absolute>24000</Absolute>
    <NoteOn Channel="10" Note="42" Velocity="75"/>
  </Event>
  <Event>
    <Absolute>24025</Absolute>
    <NoteOn Channel="10" Note="36" Velocity="0"/>
  </Event>
  <Event>
    <Absolute>24025</Absolute>
    <NoteOn Channel="10" Note="42" Velocity="0"/>
  </Event>
  <Event>
    <Absolute>24240</Absolute>
    <NoteOn Channel="10" Note="37" Velocity="118"/>
  </Event>
  <Event>
    <Absolute>24240</Absolute>
    <NoteOn Channel="10" Note="42" Velocity="26"/>
  </Event>
  <Event>
    <Absolute>24265</Absolute>
    <NoteOn Channel="10" Note="37" Velocity="0"/>
  </Event>
  <Event>
    <Absolute>24265</Absolute>
    <NoteOn Channel="10" Note="42" Velocity="0"/>
  </Event>
  <Event>
    <Absolute>24370</Absolute>
    <NoteOn Channel="10" Note="42" Velocity="46"/>
  </Event>
  <Event>
    <Absolute>24395</Absolute>
    <NoteOn Channel="10" Note="42" Velocity="0"/>
  </Event>
  <Event>
    <Absolute>24480</Absolute>
    <NoteOn Channel="10" Note="42" Velocity="80"/>
  </Event>
  <Event>
    <Absolute>24480</Absolute>
    <NoteOn Channel="10" Note="69" Velocity="75"/>
  </Event>
  <Event>
    <Absolute>24505</Absolute>
    <NoteOn Channel="10" Note="42" Velocity="0"/>
  </Event>
  <Event>
    <Absolute>24505</Absolute>
    <NoteOn Channel="10" Note="69" Velocity="0"/>
  </Event>
  <Event>
    <Absolute>24720</Absolute>
    <NoteOn Channel="10" Note="37" Velocity="125"/>
  </Event>
  <Event>
    <Absolute>24720</Absolute>
    <NoteOn Channel="10" Note="46" Velocity="67"/>
  </Event>
  <Event>
    <Absolute>24720</Absolute>
    <NoteOn Channel="10" Note="69" Velocity="77"/>
  </Event>
  <Event>
    <Absolute>24745</Absolute>
    <NoteOn Channel="10" Note="37" Velocity="0"/>
  </Event>
  <Event>
    <Absolute>24745</Absolute>
    <NoteOn Channel="10" Note="46" Velocity="0"/>
  </Event>
  <Event>
    <Absolute>24745</Absolute>
    <NoteOn Channel="10" Note="69" Velocity="0"/>
  </Event>
  <Event>
    <Absolute>24960</Absolute>
    <NoteOn Channel="10" Note="36" Velocity="101"/>
  </Event>
  <Event>
    <Absolute>24960</Absolute>
    <NoteOn Channel="10" Note="42" Velocity="91"/>
  </Event>
  <Event>
    <Absolute>24985</Absolute>
    <NoteOn Channel="10" Note="36" Velocity="0"/>
  </Event>
  <Event>
    <Absolute>24985</Absolute>
    <NoteOn Channel="10" Note="42" Velocity="0"/>
  </Event>
  <Event>
    <Absolute>25200</Absolute>
    <NoteOn Channel="10" Note="42" Velocity="19"/>
  </Event>
  <Event>
    <Absolute>25225</Absolute>
    <NoteOn Channel="10" Note="42" Velocity="0"/>
  </Event>
  <Event>
    <Absolute>25440</Absolute>
    <NoteOn Channel="10" Note="37" Velocity="113"/>
  </Event>
  <Event>
    <Absolute>25440</Absolute>
    <NoteOn Channel="10" Note="42" Velocity="72"/>
  </Event>
  <Event>
    <Absolute>25440</Absolute>
    <NoteOn Channel="10" Note="69" Velocity="84"/>
  </Event>
  <Event>
    <Absolute>25465</Absolute>
    <NoteOn Channel="10" Note="37" Velocity="0"/>
  </Event>
  <Event>
    <Absolute>25465</Absolute>
    <NoteOn Channel="10" Note="42" Velocity="0"/>
  </Event>
  <Event>
    <Absolute>25465</Absolute>
    <NoteOn Channel="10" Note="69" Velocity="0"/>
  </Event>
  <Event>
    <Absolute>25680</Absolute>
    <NoteOn Channel="10" Note="36" Velocity="84"/>
  </Event>
  <Event>
    <Absolute>25680</Absolute>
    <NoteOn Channel="10" Note="42" Velocity="27"/>
  </Event>
  <Event>
    <Absolute>25680</Absolute>
    <NoteOn Channel="10" Note="69" Velocity="75"/>
  </Event>
  <Event>
    <Absolute>25705</Absolute>
    <NoteOn Channel="10" Note="36" Velocity="0"/>
  </Event>
  <Event>
    <Absolute>25705</Absolute>
    <NoteOn Channel="10" Note="42" Velocity="0"/>
  </Event>
  <Event>
    <Absolute>25705</Absolute>
    <NoteOn Channel="10" Note="69" Velocity="0"/>
  </Event>
  <Event>
    <Absolute>25920</Absolute>
    <NoteOn Channel="10" Note="36" Velocity="90"/>
  </Event>
  <Event>
    <Absolute>25920</Absolute>
    <NoteOn Channel="10" Note="42" Velocity="83"/>
  </Event>
  <Event>
    <Absolute>25945</Absolute>
    <NoteOn Channel="10" Note="36" Velocity="0"/>
  </Event>
  <Event>
    <Absolute>25945</Absolute>
    <NoteOn Channel="10" Note="42" Velocity="0"/>
  </Event>
  <Event>
    <Absolute>26160</Absolute>
    <NoteOn Channel="10" Note="37" Velocity="107"/>
  </Event>
  <Event>
    <Absolute>26160</Absolute>
    <NoteOn Channel="10" Note="42" Velocity="52"/>
  </Event>
  <Event>
    <Absolute>26185</Absolute>
    <NoteOn Channel="10" Note="37" Velocity="0"/>
  </Event>
  <Event>
    <Absolute>26185</Absolute>
    <NoteOn Channel="10" Note="42" Velocity="0"/>
  </Event>
  <Event>
    <Absolute>26400</Absolute>
    <NoteOn Channel="10" Note="42" Velocity="80"/>
  </Event>
  <Event>
    <Absolute>26400</Absolute>
    <NoteOn Channel="10" Note="69" Velocity="75"/>
  </Event>
  <Event>
    <Absolute>26425</Absolute>
    <NoteOn Channel="10" Note="42" Velocity="0"/>
  </Event>
  <Event>
    <Absolute>26425</Absolute>
    <NoteOn Channel="10" Note="69" Velocity="0"/>
  </Event>
  <Event>
    <Absolute>26640</Absolute>
    <NoteOn Channel="10" Note="37" Velocity="101"/>
  </Event>
  <Event>
    <Absolute>26640</Absolute>
    <NoteOn Channel="10" Note="42" Velocity="60"/>
  </Event>
  <Event>
    <Absolute>26640</Absolute>
    <NoteOn Channel="10" Note="69" Velocity="77"/>
  </Event>
  <Event>
    <Absolute>26665</Absolute>
    <NoteOn Channel="10" Note="37" Velocity="0"/>
  </Event>
  <Event>
    <Absolute>26665</Absolute>
    <NoteOn Channel="10" Note="42" Velocity="0"/>
  </Event>
  <Event>
    <Absolute>26665</Absolute>
    <NoteOn Channel="10" Note="69" Velocity="0"/>
  </Event>
  <Event>
    <Absolute>26880</Absolute>
    <NoteOn Channel="10" Note="42" Velocity="91"/>
  </Event>
  <Event>
    <Absolute>26905</Absolute>
    <NoteOn Channel="10" Note="42" Velocity="0"/>
  </Event>
  <Event>
    <Absolute>27120</Absolute>
    <NoteOn Channel="10" Note="36" Velocity="88"/>
  </Event>
  <Event>
    <Absolute>27120</Absolute>
    <NoteOn Channel="10" Note="42" Velocity="46"/>
  </Event>
  <Event>
    <Absolute>27145</Absolute>
    <NoteOn Channel="10" Note="36" Velocity="0"/>
  </Event>
  <Event>
    <Absolute>27145</Absolute>
    <NoteOn Channel="10" Note="42" Velocity="0"/>
  </Event>
  <Event>
    <Absolute>27360</Absolute>
    <NoteOn Channel="10" Note="37" Velocity="113"/>
  </Event>
  <Event>
    <Absolute>27360</Absolute>
    <NoteOn Channel="10" Note="42" Velocity="75"/>
  </Event>
  <Event>
    <Absolute>27360</Absolute>
    <NoteOn Channel="10" Note="69" Velocity="84"/>
  </Event>
  <Event>
    <Absolute>27385</Absolute>
    <NoteOn Channel="10" Note="37" Velocity="0"/>
  </Event>
  <Event>
    <Absolute>27385</Absolute>
    <NoteOn Channel="10" Note="42" Velocity="0"/>
  </Event>
  <Event>
    <Absolute>27385</Absolute>
    <NoteOn Channel="10" Note="69" Velocity="0"/>
  </Event>
  <Event>
    <Absolute>27600</Absolute>
    <NoteOn Channel="10" Note="36" Velocity="80"/>
  </Event>
  <Event>
    <Absolute>27600</Absolute>
    <NoteOn Channel="10" Note="42" Velocity="60"/>
  </Event>
  <Event>
    <Absolute>27600</Absolute>
    <NoteOn Channel="10" Note="69" Velocity="75"/>
  </Event>
  <Event>
    <Absolute>27625</Absolute>
    <NoteOn Channel="10" Note="36" Velocity="0"/>
  </Event>
  <Event>
    <Absolute>27625</Absolute>
    <NoteOn Channel="10" Note="42" Velocity="0"/>
  </Event>
  <Event>
    <Absolute>27625</Absolute>
    <NoteOn Channel="10" Note="69" Velocity="0"/>
  </Event>
  <Event>
    <Absolute>27840</Absolute>
    <NoteOn Channel="10" Note="36" Velocity="90"/>
  </Event>
  <Event>
    <Absolute>27840</Absolute>
    <NoteOn Channel="10" Note="42" Velocity="67"/>
  </Event>
  <Event>
    <Absolute>27865</Absolute>
    <NoteOn Channel="10" Note="36" Velocity="0"/>
  </Event>
  <Event>
    <Absolute>27865</Absolute>
    <NoteOn Channel="10" Note="42" Velocity="0"/>
  </Event>
  <Event>
    <Absolute>28080</Absolute>
    <NoteOn Channel="10" Note="37" Velocity="118"/>
  </Event>
  <Event>
    <Absolute>28080</Absolute>
    <NoteOn Channel="10" Note="42" Velocity="59"/>
  </Event>
  <Event>
    <Absolute>28105</Absolute>
    <NoteOn Channel="10" Note="37" Velocity="0"/>
  </Event>
  <Event>
    <Absolute>28105</Absolute>
    <NoteOn Channel="10" Note="42" Velocity="0"/>
  </Event>
  <Event>
    <Absolute>28210</Absolute>
    <NoteOn Channel="10" Note="42" Velocity="51"/>
  </Event>
  <Event>
    <Absolute>28235</Absolute>
    <NoteOn Channel="10" Note="42" Velocity="0"/>
  </Event>
  <Event>
    <Absolute>28320</Absolute>
    <NoteOn Channel="10" Note="42" Velocity="80"/>
  </Event>
  <Event>
    <Absolute>28320</Absolute>
    <NoteOn Channel="10" Note="69" Velocity="75"/>
  </Event>
  <Event>
    <Absolute>28345</Absolute>
    <NoteOn Channel="10" Note="42" Velocity="0"/>
  </Event>
  <Event>
    <Absolute>28345</Absolute>
    <NoteOn Channel="10" Note="69" Velocity="0"/>
  </Event>
  <Event>
    <Absolute>28560</Absolute>
    <NoteOn Channel="10" Note="37" Velocity="125"/>
  </Event>
  <Event>
    <Absolute>28560</Absolute>
    <NoteOn Channel="10" Note="42" Velocity="67"/>
  </Event>
  <Event>
    <Absolute>28560</Absolute>
    <NoteOn Channel="10" Note="69" Velocity="77"/>
  </Event>
  <Event>
    <Absolute>28585</Absolute>
    <NoteOn Channel="10" Note="37" Velocity="0"/>
  </Event>
  <Event>
    <Absolute>28585</Absolute>
    <NoteOn Channel="10" Note="42" Velocity="0"/>
  </Event>
  <Event>
    <Absolute>28585</Absolute>
    <NoteOn Channel="10" Note="69" Velocity="0"/>
  </Event>
  <Event>
    <Absolute>28800</Absolute>
    <NoteOn Channel="10" Note="36" Velocity="101"/>
  </Event>
  <Event>
    <Absolute>28800</Absolute>
    <NoteOn Channel="10" Note="42" Velocity="83"/>
  </Event>
  <Event>
    <Absolute>28825</Absolute>
    <NoteOn Channel="10" Note="36" Velocity="0"/>
  </Event>
  <Event>
    <Absolute>28825</Absolute>
    <NoteOn Channel="10" Note="42" Velocity="0"/>
  </Event>
  <Event>
    <Absolute>29040</Absolute>
    <NoteOn Channel="10" Note="42" Velocity="39"/>
  </Event>
  <Event>
    <Absolute>29065</Absolute>
    <NoteOn Channel="10" Note="42" Velocity="0"/>
  </Event>
  <Event>
    <Absolute>29280</Absolute>
    <NoteOn Channel="10" Note="37" Velocity="113"/>
  </Event>
  <Event>
    <Absolute>29280</Absolute>
    <NoteOn Channel="10" Note="42" Velocity="83"/>
  </Event>
  <Event>
    <Absolute>29280</Absolute>
    <NoteOn Channel="10" Note="69" Velocity="84"/>
  </Event>
  <Event>
    <Absolute>29305</Absolute>
    <NoteOn Channel="10" Note="37" Velocity="0"/>
  </Event>
  <Event>
    <Absolute>29305</Absolute>
    <NoteOn Channel="10" Note="42" Velocity="0"/>
  </Event>
  <Event>
    <Absolute>29305</Absolute>
    <NoteOn Channel="10" Note="69" Velocity="0"/>
  </Event>
  <Event>
    <Absolute>29520</Absolute>
    <NoteOn Channel="10" Note="36" Velocity="84"/>
  </Event>
  <Event>
    <Absolute>29520</Absolute>
    <NoteOn Channel="10" Note="42" Velocity="48"/>
  </Event>
  <Event>
    <Absolute>29520</Absolute>
    <NoteOn Channel="10" Note="69" Velocity="75"/>
  </Event>
  <Event>
    <Absolute>29545</Absolute>
    <NoteOn Channel="10" Note="36" Velocity="0"/>
  </Event>
  <Event>
    <Absolute>29545</Absolute>
    <NoteOn Channel="10" Note="42" Velocity="0"/>
  </Event>
  <Event>
    <Absolute>29545</Absolute>
    <NoteOn Channel="10" Note="69" Velocity="0"/>
  </Event>
  <Event>
    <Absolute>29760</Absolute>
    <NoteOn Channel="10" Note="36" Velocity="90"/>
  </Event>
  <Event>
    <Absolute>29760</Absolute>
    <NoteOn Channel="10" Note="42" Velocity="83"/>
  </Event>
  <Event>
    <Absolute>29785</Absolute>
    <NoteOn Channel="10" Note="36" Velocity="0"/>
  </Event>
  <Event>
    <Absolute>29785</Absolute>
    <NoteOn Channel="10" Note="42" Velocity="0"/>
  </Event>
  <Event>
    <Absolute>30000</Absolute>
    <NoteOn Channel="10" Note="37" Velocity="107"/>
  </Event>
  <Event>
    <Absolute>30000</Absolute>
    <NoteOn Channel="10" Note="42" Velocity="43"/>
  </Event>
  <Event>
    <Absolute>30025</Absolute>
    <NoteOn Channel="10" Note="37" Velocity="0"/>
  </Event>
  <Event>
    <Absolute>30025</Absolute>
    <NoteOn Channel="10" Note="42" Velocity="0"/>
  </Event>
  <Event>
    <Absolute>30240</Absolute>
    <NoteOn Channel="10" Note="42" Velocity="75"/>
  </Event>
  <Event>
    <Absolute>30240</Absolute>
    <NoteOn Channel="10" Note="69" Velocity="75"/>
  </Event>
  <Event>
    <Absolute>30265</Absolute>
    <NoteOn Channel="10" Note="42" Velocity="0"/>
  </Event>
  <Event>
    <Absolute>30265</Absolute>
    <NoteOn Channel="10" Note="69" Velocity="0"/>
  </Event>
  <Event>
    <Absolute>30480</Absolute>
    <NoteOn Channel="10" Note="37" Velocity="101"/>
  </Event>
  <Event>
    <Absolute>30480</Absolute>
    <NoteOn Channel="10" Note="42" Velocity="57"/>
  </Event>
  <Event>
    <Absolute>30480</Absolute>
    <NoteOn Channel="10" Note="69" Velocity="77"/>
  </Event>
  <Event>
    <Absolute>30505</Absolute>
    <NoteOn Channel="10" Note="37" Velocity="0"/>
  </Event>
  <Event>
    <Absolute>30505</Absolute>
    <NoteOn Channel="10" Note="42" Velocity="0"/>
  </Event>
  <Event>
    <Absolute>30505</Absolute>
    <NoteOn Channel="10" Note="69" Velocity="0"/>
  </Event>
  <Event>
    <Absolute>30720</Absolute>
    <NoteOn Channel="10" Note="42" Velocity="83"/>
  </Event>
  <Event>
    <Absolute>30745</Absolute>
    <NoteOn Channel="10" Note="42" Velocity="0"/>
  </Event>
  <Event>
    <Absolute>30960</Absolute>
    <NoteOn Channel="10" Note="36" Velocity="88"/>
  </Event>
  <Event>
    <Absolute>30960</Absolute>
    <NoteOn Channel="10" Note="42" Velocity="49"/>
  </Event>
  <Event>
    <Absolute>30985</Absolute>
    <NoteOn Channel="10" Note="36" Velocity="0"/>
  </Event>
  <Event>
    <Absolute>30985</Absolute>
    <NoteOn Channel="10" Note="42" Velocity="0"/>
  </Event>
  <Event>
    <Absolute>31200</Absolute>
    <NoteOn Channel="10" Note="37" Velocity="113"/>
  </Event>
  <Event>
    <Absolute>31200</Absolute>
    <NoteOn Channel="10" Note="42" Velocity="80"/>
  </Event>
  <Event>
    <Absolute>31200</Absolute>
    <NoteOn Channel="10" Note="69" Velocity="84"/>
  </Event>
  <Event>
    <Absolute>31225</Absolute>
    <NoteOn Channel="10" Note="37" Velocity="0"/>
  </Event>
  <Event>
    <Absolute>31225</Absolute>
    <NoteOn Channel="10" Note="42" Velocity="0"/>
  </Event>
  <Event>
    <Absolute>31225</Absolute>
    <NoteOn Channel="10" Note="69" Velocity="0"/>
  </Event>
  <Event>
    <Absolute>31440</Absolute>
    <NoteOn Channel="10" Note="36" Velocity="80"/>
  </Event>
  <Event>
    <Absolute>31440</Absolute>
    <NoteOn Channel="10" Note="42" Velocity="60"/>
  </Event>
  <Event>
    <Absolute>31440</Absolute>
    <NoteOn Channel="10" Note="69" Velocity="75"/>
  </Event>
  <Event>
    <Absolute>31465</Absolute>
    <NoteOn Channel="10" Note="36" Velocity="0"/>
  </Event>
  <Event>
    <Absolute>31465</Absolute>
    <NoteOn Channel="10" Note="42" Velocity="0"/>
  </Event>
  <Event>
    <Absolute>31465</Absolute>
    <NoteOn Channel="10" Note="69" Velocity="0"/>
  </Event>
  <Event>
    <Absolute>31680</Absolute>
    <NoteOn Channel="10" Note="36" Velocity="90"/>
  </Event>
  <Event>
    <Absolute>31680</Absolute>
    <NoteOn Channel="10" Note="42" Velocity="75"/>
  </Event>
  <Event>
    <Absolute>31705</Absolute>
    <NoteOn Channel="10" Note="36" Velocity="0"/>
  </Event>
  <Event>
    <Absolute>31705</Absolute>
    <NoteOn Channel="10" Note="42" Velocity="0"/>
  </Event>
  <Event>
    <Absolute>31920</Absolute>
    <NoteOn Channel="10" Note="37" Velocity="118"/>
  </Event>
  <Event>
    <Absolute>31920</Absolute>
    <NoteOn Channel="10" Note="42" Velocity="26"/>
  </Event>
  <Event>
    <Absolute>31945</Absolute>
    <NoteOn Channel="10" Note="37" Velocity="0"/>
  </Event>
  <Event>
    <Absolute>31945</Absolute>
    <NoteOn Channel="10" Note="42" Velocity="0"/>
  </Event>
  <Event>
    <Absolute>32050</Absolute>
    <NoteOn Channel="10" Note="42" Velocity="46"/>
  </Event>
  <Event>
    <Absolute>32075</Absolute>
    <NoteOn Channel="10" Note="42" Velocity="0"/>
  </Event>
  <Event>
    <Absolute>32160</Absolute>
    <NoteOn Channel="10" Note="42" Velocity="80"/>
  </Event>
  <Event>
    <Absolute>32160</Absolute>
    <NoteOn Channel="10" Note="69" Velocity="75"/>
  </Event>
  <Event>
    <Absolute>32185</Absolute>
    <NoteOn Channel="10" Note="42" Velocity="0"/>
  </Event>
  <Event>
    <Absolute>32185</Absolute>
    <NoteOn Channel="10" Note="69" Velocity="0"/>
  </Event>
  <Event>
    <Absolute>32400</Absolute>
    <NoteOn Channel="10" Note="37" Velocity="125"/>
  </Event>
  <Event>
    <Absolute>32400</Absolute>
    <NoteOn Channel="10" Note="46" Velocity="67"/>
  </Event>
  <Event>
    <Absolute>32400</Absolute>
    <NoteOn Channel="10" Note="69" Velocity="77"/>
  </Event>
  <Event>
    <Absolute>32425</Absolute>
    <NoteOn Channel="10" Note="37" Velocity="0"/>
  </Event>
  <Event>
    <Absolute>32425</Absolute>
    <NoteOn Channel="10" Note="46" Velocity="0"/>
  </Event>
  <Event>
    <Absolute>32425</Absolute>
    <NoteOn Channel="10" Note="69" Velocity="0"/>
  </Event>
  <Event>
    <Absolute>32640</Absolute>
    <NoteOn Channel="10" Note="36" Velocity="101"/>
  </Event>
  <Event>
    <Absolute>32640</Absolute>
    <NoteOn Channel="10" Note="42" Velocity="91"/>
  </Event>
  <Event>
    <Absolute>32665</Absolute>
    <NoteOn Channel="10" Note="36" Velocity="0"/>
  </Event>
  <Event>
    <Absolute>32665</Absolute>
    <NoteOn Channel="10" Note="42" Velocity="0"/>
  </Event>
  <Event>
    <Absolute>32880</Absolute>
    <NoteOn Channel="10" Note="42" Velocity="19"/>
  </Event>
  <Event>
    <Absolute>32905</Absolute>
    <NoteOn Channel="10" Note="42" Velocity="0"/>
  </Event>
  <Event>
    <Absolute>33120</Absolute>
    <NoteOn Channel="10" Note="37" Velocity="113"/>
  </Event>
  <Event>
    <Absolute>33120</Absolute>
    <NoteOn Channel="10" Note="42" Velocity="72"/>
  </Event>
  <Event>
    <Absolute>33120</Absolute>
    <NoteOn Channel="10" Note="69" Velocity="84"/>
  </Event>
  <Event>
    <Absolute>33120</Absolute>
    <NoteOn Channel="10" Note="75" Velocity="99"/>
  </Event>
  <Event>
    <Absolute>33145</Absolute>
    <NoteOn Channel="10" Note="37" Velocity="0"/>
  </Event>
  <Event>
    <Absolute>33145</Absolute>
    <NoteOn Channel="10" Note="42" Velocity="0"/>
  </Event>
  <Event>
    <Absolute>33145</Absolute>
    <NoteOn Channel="10" Note="69" Velocity="0"/>
  </Event>
  <Event>
    <Absolute>33145</Absolute>
    <NoteOn Channel="10" Note="75" Velocity="0"/>
  </Event>
  <Event>
    <Absolute>33360</Absolute>
    <NoteOn Channel="10" Note="36" Velocity="84"/>
  </Event>
  <Event>
    <Absolute>33360</Absolute>
    <NoteOn Channel="10" Note="42" Velocity="27"/>
  </Event>
  <Event>
    <Absolute>33360</Absolute>
    <NoteOn Channel="10" Note="69" Velocity="75"/>
  </Event>
  <Event>
    <Absolute>33385</Absolute>
    <NoteOn Channel="10" Note="36" Velocity="0"/>
  </Event>
  <Event>
    <Absolute>33385</Absolute>
    <NoteOn Channel="10" Note="42" Velocity="0"/>
  </Event>
  <Event>
    <Absolute>33385</Absolute>
    <NoteOn Channel="10" Note="69" Velocity="0"/>
  </Event>
  <Event>
    <Absolute>33600</Absolute>
    <NoteOn Channel="10" Note="36" Velocity="90"/>
  </Event>
  <Event>
    <Absolute>33600</Absolute>
    <NoteOn Channel="10" Note="42" Velocity="83"/>
  </Event>
  <Event>
    <Absolute>33625</Absolute>
    <NoteOn Channel="10" Note="36" Velocity="0"/>
  </Event>
  <Event>
    <Absolute>33625</Absolute>
    <NoteOn Channel="10" Note="42" Velocity="0"/>
  </Event>
  <Event>
    <Absolute>33840</Absolute>
    <NoteOn Channel="10" Note="37" Velocity="107"/>
  </Event>
  <Event>
    <Absolute>33840</Absolute>
    <NoteOn Channel="10" Note="42" Velocity="52"/>
  </Event>
  <Event>
    <Absolute>33840</Absolute>
    <NoteOn Channel="10" Note="75" Velocity="93"/>
  </Event>
  <Event>
    <Absolute>33865</Absolute>
    <NoteOn Channel="10" Note="37" Velocity="0"/>
  </Event>
  <Event>
    <Absolute>33865</Absolute>
    <NoteOn Channel="10" Note="42" Velocity="0"/>
  </Event>
  <Event>
    <Absolute>33865</Absolute>
    <NoteOn Channel="10" Note="75" Velocity="0"/>
  </Event>
  <Event>
    <Absolute>34080</Absolute>
    <NoteOn Channel="10" Note="42" Velocity="80"/>
  </Event>
  <Event>
    <Absolute>34080</Absolute>
    <NoteOn Channel="10" Note="69" Velocity="75"/>
  </Event>
  <Event>
    <Absolute>34105</Absolute>
    <NoteOn Channel="10" Note="42" Velocity="0"/>
  </Event>
  <Event>
    <Absolute>34105</Absolute>
    <NoteOn Channel="10" Note="69" Velocity="0"/>
  </Event>
  <Event>
    <Absolute>34320</Absolute>
    <NoteOn Channel="10" Note="37" Velocity="101"/>
  </Event>
  <Event>
    <Absolute>34320</Absolute>
    <NoteOn Channel="10" Note="42" Velocity="60"/>
  </Event>
  <Event>
    <Absolute>34320</Absolute>
    <NoteOn Channel="10" Note="69" Velocity="77"/>
  </Event>
  <Event>
    <Absolute>34320</Absolute>
    <NoteOn Channel="10" Note="75" Velocity="87"/>
  </Event>
  <Event>
    <Absolute>34345</Absolute>
    <NoteOn Channel="10" Note="37" Velocity="0"/>
  </Event>
  <Event>
    <Absolute>34345</Absolute>
    <NoteOn Channel="10" Note="42" Velocity="0"/>
  </Event>
  <Event>
    <Absolute>34345</Absolute>
    <NoteOn Channel="10" Note="69" Velocity="0"/>
  </Event>
  <Event>
    <Absolute>34345</Absolute>
    <NoteOn Channel="10" Note="75" Velocity="0"/>
  </Event>
  <Event>
    <Absolute>34560</Absolute>
    <NoteOn Channel="10" Note="42" Velocity="91"/>
  </Event>
  <Event>
    <Absolute>34585</Absolute>
    <NoteOn Channel="10" Note="42" Velocity="0"/>
  </Event>
  <Event>
    <Absolute>34800</Absolute>
    <NoteOn Channel="10" Note="36" Velocity="88"/>
  </Event>
  <Event>
    <Absolute>34800</Absolute>
    <NoteOn Channel="10" Note="42" Velocity="46"/>
  </Event>
  <Event>
    <Absolute>34825</Absolute>
    <NoteOn Channel="10" Note="36" Velocity="0"/>
  </Event>
  <Event>
    <Absolute>34825</Absolute>
    <NoteOn Channel="10" Note="42" Velocity="0"/>
  </Event>
  <Event>
    <Absolute>35040</Absolute>
    <NoteOn Channel="10" Note="37" Velocity="113"/>
  </Event>
  <Event>
    <Absolute>35040</Absolute>
    <NoteOn Channel="10" Note="42" Velocity="75"/>
  </Event>
  <Event>
    <Absolute>35040</Absolute>
    <NoteOn Channel="10" Note="69" Velocity="84"/>
  </Event>
  <Event>
    <Absolute>35040</Absolute>
    <NoteOn Channel="10" Note="75" Velocity="99"/>
  </Event>
  <Event>
    <Absolute>35065</Absolute>
    <NoteOn Channel="10" Note="37" Velocity="0"/>
  </Event>
  <Event>
    <Absolute>35065</Absolute>
    <NoteOn Channel="10" Note="42" Velocity="0"/>
  </Event>
  <Event>
    <Absolute>35065</Absolute>
    <NoteOn Channel="10" Note="69" Velocity="0"/>
  </Event>
  <Event>
    <Absolute>35065</Absolute>
    <NoteOn Channel="10" Note="75" Velocity="0"/>
  </Event>
  <Event>
    <Absolute>35280</Absolute>
    <NoteOn Channel="10" Note="36" Velocity="80"/>
  </Event>
  <Event>
    <Absolute>35280</Absolute>
    <NoteOn Channel="10" Note="42" Velocity="60"/>
  </Event>
  <Event>
    <Absolute>35280</Absolute>
    <NoteOn Channel="10" Note="69" Velocity="75"/>
  </Event>
  <Event>
    <Absolute>35305</Absolute>
    <NoteOn Channel="10" Note="36" Velocity="0"/>
  </Event>
  <Event>
    <Absolute>35305</Absolute>
    <NoteOn Channel="10" Note="42" Velocity="0"/>
  </Event>
  <Event>
    <Absolute>35305</Absolute>
    <NoteOn Channel="10" Note="69" Velocity="0"/>
  </Event>
  <Event>
    <Absolute>35520</Absolute>
    <NoteOn Channel="10" Note="36" Velocity="90"/>
  </Event>
  <Event>
    <Absolute>35520</Absolute>
    <NoteOn Channel="10" Note="42" Velocity="67"/>
  </Event>
  <Event>
    <Absolute>35545</Absolute>
    <NoteOn Channel="10" Note="36" Velocity="0"/>
  </Event>
  <Event>
    <Absolute>35545</Absolute>
    <NoteOn Channel="10" Note="42" Velocity="0"/>
  </Event>
  <Event>
    <Absolute>35760</Absolute>
    <NoteOn Channel="10" Note="37" Velocity="118"/>
  </Event>
  <Event>
    <Absolute>35760</Absolute>
    <NoteOn Channel="10" Note="42" Velocity="59"/>
  </Event>
  <Event>
    <Absolute>35760</Absolute>
    <NoteOn Channel="10" Note="75" Velocity="104"/>
  </Event>
  <Event>
    <Absolute>35785</Absolute>
    <NoteOn Channel="10" Note="37" Velocity="0"/>
  </Event>
  <Event>
    <Absolute>35785</Absolute>
    <NoteOn Channel="10" Note="42" Velocity="0"/>
  </Event>
  <Event>
    <Absolute>35785</Absolute>
    <NoteOn Channel="10" Note="75" Velocity="0"/>
  </Event>
  <Event>
    <Absolute>35890</Absolute>
    <NoteOn Channel="10" Note="42" Velocity="51"/>
  </Event>
  <Event>
    <Absolute>35915</Absolute>
    <NoteOn Channel="10" Note="42" Velocity="0"/>
  </Event>
  <Event>
    <Absolute>36000</Absolute>
    <NoteOn Channel="10" Note="42" Velocity="80"/>
  </Event>
  <Event>
    <Absolute>36000</Absolute>
    <NoteOn Channel="10" Note="69" Velocity="75"/>
  </Event>
  <Event>
    <Absolute>36025</Absolute>
    <NoteOn Channel="10" Note="42" Velocity="0"/>
  </Event>
  <Event>
    <Absolute>36025</Absolute>
    <NoteOn Channel="10" Note="69" Velocity="0"/>
  </Event>
  <Event>
    <Absolute>36240</Absolute>
    <NoteOn Channel="10" Note="37" Velocity="125"/>
  </Event>
  <Event>
    <Absolute>36240</Absolute>
    <NoteOn Channel="10" Note="42" Velocity="67"/>
  </Event>
  <Event>
    <Absolute>36240</Absolute>
    <NoteOn Channel="10" Note="69" Velocity="77"/>
  </Event>
  <Event>
    <Absolute>36240</Absolute>
    <NoteOn Channel="10" Note="75" Velocity="111"/>
  </Event>
  <Event>
    <Absolute>36265</Absolute>
    <NoteOn Channel="10" Note="37" Velocity="0"/>
  </Event>
  <Event>
    <Absolute>36265</Absolute>
    <NoteOn Channel="10" Note="42" Velocity="0"/>
  </Event>
  <Event>
    <Absolute>36265</Absolute>
    <NoteOn Channel="10" Note="69" Velocity="0"/>
  </Event>
  <Event>
    <Absolute>36265</Absolute>
    <NoteOn Channel="10" Note="75" Velocity="0"/>
  </Event>
  <Event>
    <Absolute>36480</Absolute>
    <NoteOn Channel="10" Note="36" Velocity="101"/>
  </Event>
  <Event>
    <Absolute>36480</Absolute>
    <NoteOn Channel="10" Note="42" Velocity="83"/>
  </Event>
  <Event>
    <Absolute>36505</Absolute>
    <NoteOn Channel="10" Note="36" Velocity="0"/>
  </Event>
  <Event>
    <Absolute>36505</Absolute>
    <NoteOn Channel="10" Note="42" Velocity="0"/>
  </Event>
  <Event>
    <Absolute>36720</Absolute>
    <NoteOn Channel="10" Note="42" Velocity="39"/>
  </Event>
  <Event>
    <Absolute>36745</Absolute>
    <NoteOn Channel="10" Note="42" Velocity="0"/>
  </Event>
  <Event>
    <Absolute>36960</Absolute>
    <NoteOn Channel="10" Note="37" Velocity="113"/>
  </Event>
  <Event>
    <Absolute>36960</Absolute>
    <NoteOn Channel="10" Note="42" Velocity="83"/>
  </Event>
  <Event>
    <Absolute>36960</Absolute>
    <NoteOn Channel="10" Note="69" Velocity="84"/>
  </Event>
  <Event>
    <Absolute>36960</Absolute>
    <NoteOn Channel="10" Note="75" Velocity="99"/>
  </Event>
  <Event>
    <Absolute>36985</Absolute>
    <NoteOn Channel="10" Note="37" Velocity="0"/>
  </Event>
  <Event>
    <Absolute>36985</Absolute>
    <NoteOn Channel="10" Note="42" Velocity="0"/>
  </Event>
  <Event>
    <Absolute>36985</Absolute>
    <NoteOn Channel="10" Note="69" Velocity="0"/>
  </Event>
  <Event>
    <Absolute>36985</Absolute>
    <NoteOn Channel="10" Note="75" Velocity="0"/>
  </Event>
  <Event>
    <Absolute>37200</Absolute>
    <NoteOn Channel="10" Note="36" Velocity="84"/>
  </Event>
  <Event>
    <Absolute>37200</Absolute>
    <NoteOn Channel="10" Note="42" Velocity="48"/>
  </Event>
  <Event>
    <Absolute>37200</Absolute>
    <NoteOn Channel="10" Note="69" Velocity="75"/>
  </Event>
  <Event>
    <Absolute>37225</Absolute>
    <NoteOn Channel="10" Note="36" Velocity="0"/>
  </Event>
  <Event>
    <Absolute>37225</Absolute>
    <NoteOn Channel="10" Note="42" Velocity="0"/>
  </Event>
  <Event>
    <Absolute>37225</Absolute>
    <NoteOn Channel="10" Note="69" Velocity="0"/>
  </Event>
  <Event>
    <Absolute>37440</Absolute>
    <NoteOn Channel="10" Note="36" Velocity="90"/>
  </Event>
  <Event>
    <Absolute>37440</Absolute>
    <NoteOn Channel="10" Note="42" Velocity="83"/>
  </Event>
  <Event>
    <Absolute>37465</Absolute>
    <NoteOn Channel="10" Note="36" Velocity="0"/>
  </Event>
  <Event>
    <Absolute>37465</Absolute>
    <NoteOn Channel="10" Note="42" Velocity="0"/>
  </Event>
  <Event>
    <Absolute>37680</Absolute>
    <NoteOn Channel="10" Note="37" Velocity="107"/>
  </Event>
  <Event>
    <Absolute>37680</Absolute>
    <NoteOn Channel="10" Note="42" Velocity="43"/>
  </Event>
  <Event>
    <Absolute>37680</Absolute>
    <NoteOn Channel="10" Note="75" Velocity="93"/>
  </Event>
  <Event>
    <Absolute>37705</Absolute>
    <NoteOn Channel="10" Note="37" Velocity="0"/>
  </Event>
  <Event>
    <Absolute>37705</Absolute>
    <NoteOn Channel="10" Note="42" Velocity="0"/>
  </Event>
  <Event>
    <Absolute>37705</Absolute>
    <NoteOn Channel="10" Note="75" Velocity="0"/>
  </Event>
  <Event>
    <Absolute>37920</Absolute>
    <NoteOn Channel="10" Note="42" Velocity="75"/>
  </Event>
  <Event>
    <Absolute>37920</Absolute>
    <NoteOn Channel="10" Note="69" Velocity="75"/>
  </Event>
  <Event>
    <Absolute>37945</Absolute>
    <NoteOn Channel="10" Note="42" Velocity="0"/>
  </Event>
  <Event>
    <Absolute>37945</Absolute>
    <NoteOn Channel="10" Note="69" Velocity="0"/>
  </Event>
  <Event>
    <Absolute>38160</Absolute>
    <NoteOn Channel="10" Note="37" Velocity="101"/>
  </Event>
  <Event>
    <Absolute>38160</Absolute>
    <NoteOn Channel="10" Note="42" Velocity="57"/>
  </Event>
  <Event>
    <Absolute>38160</Absolute>
    <NoteOn Channel="10" Note="69" Velocity="77"/>
  </Event>
  <Event>
    <Absolute>38160</Absolute>
    <NoteOn Channel="10" Note="75" Velocity="87"/>
  </Event>
  <Event>
    <Absolute>38185</Absolute>
    <NoteOn Channel="10" Note="37" Velocity="0"/>
  </Event>
  <Event>
    <Absolute>38185</Absolute>
    <NoteOn Channel="10" Note="42" Velocity="0"/>
  </Event>
  <Event>
    <Absolute>38185</Absolute>
    <NoteOn Channel="10" Note="69" Velocity="0"/>
  </Event>
  <Event>
    <Absolute>38185</Absolute>
    <NoteOn Channel="10" Note="75" Velocity="0"/>
  </Event>
  <Event>
    <Absolute>38400</Absolute>
    <NoteOn Channel="10" Note="42" Velocity="83"/>
  </Event>
  <Event>
    <Absolute>38425</Absolute>
    <NoteOn Channel="10" Note="42" Velocity="0"/>
  </Event>
  <Event>
    <Absolute>38640</Absolute>
    <NoteOn Channel="10" Note="36" Velocity="88"/>
  </Event>
  <Event>
    <Absolute>38640</Absolute>
    <NoteOn Channel="10" Note="42" Velocity="49"/>
  </Event>
  <Event>
    <Absolute>38665</Absolute>
    <NoteOn Channel="10" Note="36" Velocity="0"/>
  </Event>
  <Event>
    <Absolute>38665</Absolute>
    <NoteOn Channel="10" Note="42" Velocity="0"/>
  </Event>
  <Event>
    <Absolute>38880</Absolute>
    <NoteOn Channel="10" Note="37" Velocity="113"/>
  </Event>
  <Event>
    <Absolute>38880</Absolute>
    <NoteOn Channel="10" Note="42" Velocity="80"/>
  </Event>
  <Event>
    <Absolute>38880</Absolute>
    <NoteOn Channel="10" Note="69" Velocity="84"/>
  </Event>
  <Event>
    <Absolute>38880</Absolute>
    <NoteOn Channel="10" Note="75" Velocity="99"/>
  </Event>
  <Event>
    <Absolute>38905</Absolute>
    <NoteOn Channel="10" Note="37" Velocity="0"/>
  </Event>
  <Event>
    <Absolute>38905</Absolute>
    <NoteOn Channel="10" Note="42" Velocity="0"/>
  </Event>
  <Event>
    <Absolute>38905</Absolute>
    <NoteOn Channel="10" Note="69" Velocity="0"/>
  </Event>
  <Event>
    <Absolute>38905</Absolute>
    <NoteOn Channel="10" Note="75" Velocity="0"/>
  </Event>
  <Event>
    <Absolute>39120</Absolute>
    <NoteOn Channel="10" Note="36" Velocity="80"/>
  </Event>
  <Event>
    <Absolute>39120</Absolute>
    <NoteOn Channel="10" Note="42" Velocity="60"/>
  </Event>
  <Event>
    <Absolute>39120</Absolute>
    <NoteOn Channel="10" Note="69" Velocity="75"/>
  </Event>
  <Event>
    <Absolute>39145</Absolute>
    <NoteOn Channel="10" Note="36" Velocity="0"/>
  </Event>
  <Event>
    <Absolute>39145</Absolute>
    <NoteOn Channel="10" Note="42" Velocity="0"/>
  </Event>
  <Event>
    <Absolute>39145</Absolute>
    <NoteOn Channel="10" Note="69" Velocity="0"/>
  </Event>
  <Event>
    <Absolute>39360</Absolute>
    <NoteOn Channel="10" Note="36" Velocity="90"/>
  </Event>
  <Event>
    <Absolute>39360</Absolute>
    <NoteOn Channel="10" Note="42" Velocity="75"/>
  </Event>
  <Event>
    <Absolute>39385</Absolute>
    <NoteOn Channel="10" Note="36" Velocity="0"/>
  </Event>
  <Event>
    <Absolute>39385</Absolute>
    <NoteOn Channel="10" Note="42" Velocity="0"/>
  </Event>
  <Event>
    <Absolute>39600</Absolute>
    <NoteOn Channel="10" Note="37" Velocity="118"/>
  </Event>
  <Event>
    <Absolute>39600</Absolute>
    <NoteOn Channel="10" Note="42" Velocity="26"/>
  </Event>
  <Event>
    <Absolute>39600</Absolute>
    <NoteOn Channel="10" Note="75" Velocity="104"/>
  </Event>
  <Event>
    <Absolute>39625</Absolute>
    <NoteOn Channel="10" Note="37" Velocity="0"/>
  </Event>
  <Event>
    <Absolute>39625</Absolute>
    <NoteOn Channel="10" Note="42" Velocity="0"/>
  </Event>
  <Event>
    <Absolute>39625</Absolute>
    <NoteOn Channel="10" Note="75" Velocity="0"/>
  </Event>
  <Event>
    <Absolute>39730</Absolute>
    <NoteOn Channel="10" Note="42" Velocity="46"/>
  </Event>
  <Event>
    <Absolute>39755</Absolute>
    <NoteOn Channel="10" Note="42" Velocity="0"/>
  </Event>
  <Event>
    <Absolute>39840</Absolute>
    <NoteOn Channel="10" Note="42" Velocity="80"/>
  </Event>
  <Event>
    <Absolute>39840</Absolute>
    <NoteOn Channel="10" Note="69" Velocity="75"/>
  </Event>
  <Event>
    <Absolute>39865</Absolute>
    <NoteOn Channel="10" Note="42" Velocity="0"/>
  </Event>
  <Event>
    <Absolute>39865</Absolute>
    <NoteOn Channel="10" Note="69" Velocity="0"/>
  </Event>
  <Event>
    <Absolute>40080</Absolute>
    <NoteOn Channel="10" Note="37" Velocity="125"/>
  </Event>
  <Event>
    <Absolute>40080</Absolute>
    <NoteOn Channel="10" Note="46" Velocity="67"/>
  </Event>
  <Event>
    <Absolute>40080</Absolute>
    <NoteOn Channel="10" Note="69" Velocity="77"/>
  </Event>
  <Event>
    <Absolute>40080</Absolute>
    <NoteOn Channel="10" Note="75" Velocity="111"/>
  </Event>
  <Event>
    <Absolute>40105</Absolute>
    <NoteOn Channel="10" Note="37" Velocity="0"/>
  </Event>
  <Event>
    <Absolute>40105</Absolute>
    <NoteOn Channel="10" Note="46" Velocity="0"/>
  </Event>
  <Event>
    <Absolute>40105</Absolute>
    <NoteOn Channel="10" Note="69" Velocity="0"/>
  </Event>
  <Event>
    <Absolute>40105</Absolute>
    <NoteOn Channel="10" Note="75" Velocity="0"/>
  </Event>
  <Event>
    <Absolute>40320</Absolute>
    <NoteOn Channel="10" Note="36" Velocity="101"/>
  </Event>
  <Event>
    <Absolute>40320</Absolute>
    <NoteOn Channel="10" Note="42" Velocity="91"/>
  </Event>
  <Event>
    <Absolute>40345</Absolute>
    <NoteOn Channel="10" Note="36" Velocity="0"/>
  </Event>
  <Event>
    <Absolute>40345</Absolute>
    <NoteOn Channel="10" Note="42" Velocity="0"/>
  </Event>
  <Event>
    <Absolute>40560</Absolute>
    <NoteOn Channel="10" Note="42" Velocity="19"/>
  </Event>
  <Event>
    <Absolute>40585</Absolute>
    <NoteOn Channel="10" Note="42" Velocity="0"/>
  </Event>
  <Event>
    <Absolute>40800</Absolute>
    <NoteOn Channel="10" Note="37" Velocity="113"/>
  </Event>
  <Event>
    <Absolute>40800</Absolute>
    <NoteOn Channel="10" Note="42" Velocity="72"/>
  </Event>
  <Event>
    <Absolute>40800</Absolute>
    <NoteOn Channel="10" Note="69" Velocity="84"/>
  </Event>
  <Event>
    <Absolute>40800</Absolute>
    <NoteOn Channel="10" Note="75" Velocity="99"/>
  </Event>
  <Event>
    <Absolute>40825</Absolute>
    <NoteOn Channel="10" Note="37" Velocity="0"/>
  </Event>
  <Event>
    <Absolute>40825</Absolute>
    <NoteOn Channel="10" Note="42" Velocity="0"/>
  </Event>
  <Event>
    <Absolute>40825</Absolute>
    <NoteOn Channel="10" Note="69" Velocity="0"/>
  </Event>
  <Event>
    <Absolute>40825</Absolute>
    <NoteOn Channel="10" Note="75" Velocity="0"/>
  </Event>
  <Event>
    <Absolute>41040</Absolute>
    <NoteOn Channel="10" Note="36" Velocity="84"/>
  </Event>
  <Event>
    <Absolute>41040</Absolute>
    <NoteOn Channel="10" Note="42" Velocity="27"/>
  </Event>
  <Event>
    <Absolute>41040</Absolute>
    <NoteOn Channel="10" Note="69" Velocity="75"/>
  </Event>
  <Event>
    <Absolute>41065</Absolute>
    <NoteOn Channel="10" Note="36" Velocity="0"/>
  </Event>
  <Event>
    <Absolute>41065</Absolute>
    <NoteOn Channel="10" Note="42" Velocity="0"/>
  </Event>
  <Event>
    <Absolute>41065</Absolute>
    <NoteOn Channel="10" Note="69" Velocity="0"/>
  </Event>
  <Event>
    <Absolute>41280</Absolute>
    <NoteOn Channel="10" Note="36" Velocity="90"/>
  </Event>
  <Event>
    <Absolute>41280</Absolute>
    <NoteOn Channel="10" Note="42" Velocity="83"/>
  </Event>
  <Event>
    <Absolute>41305</Absolute>
    <NoteOn Channel="10" Note="36" Velocity="0"/>
  </Event>
  <Event>
    <Absolute>41305</Absolute>
    <NoteOn Channel="10" Note="42" Velocity="0"/>
  </Event>
  <Event>
    <Absolute>41520</Absolute>
    <NoteOn Channel="10" Note="37" Velocity="107"/>
  </Event>
  <Event>
    <Absolute>41520</Absolute>
    <NoteOn Channel="10" Note="42" Velocity="52"/>
  </Event>
  <Event>
    <Absolute>41520</Absolute>
    <NoteOn Channel="10" Note="75" Velocity="93"/>
  </Event>
  <Event>
    <Absolute>41545</Absolute>
    <NoteOn Channel="10" Note="37" Velocity="0"/>
  </Event>
  <Event>
    <Absolute>41545</Absolute>
    <NoteOn Channel="10" Note="42" Velocity="0"/>
  </Event>
  <Event>
    <Absolute>41545</Absolute>
    <NoteOn Channel="10" Note="75" Velocity="0"/>
  </Event>
  <Event>
    <Absolute>41760</Absolute>
    <NoteOn Channel="10" Note="42" Velocity="80"/>
  </Event>
  <Event>
    <Absolute>41760</Absolute>
    <NoteOn Channel="10" Note="69" Velocity="75"/>
  </Event>
  <Event>
    <Absolute>41785</Absolute>
    <NoteOn Channel="10" Note="42" Velocity="0"/>
  </Event>
  <Event>
    <Absolute>41785</Absolute>
    <NoteOn Channel="10" Note="69" Velocity="0"/>
  </Event>
  <Event>
    <Absolute>42000</Absolute>
    <NoteOn Channel="10" Note="37" Velocity="101"/>
  </Event>
  <Event>
    <Absolute>42000</Absolute>
    <NoteOn Channel="10" Note="42" Velocity="60"/>
  </Event>
  <Event>
    <Absolute>42000</Absolute>
    <NoteOn Channel="10" Note="69" Velocity="77"/>
  </Event>
  <Event>
    <Absolute>42000</Absolute>
    <NoteOn Channel="10" Note="75" Velocity="87"/>
  </Event>
  <Event>
    <Absolute>42025</Absolute>
    <NoteOn Channel="10" Note="37" Velocity="0"/>
  </Event>
  <Event>
    <Absolute>42025</Absolute>
    <NoteOn Channel="10" Note="42" Velocity="0"/>
  </Event>
  <Event>
    <Absolute>42025</Absolute>
    <NoteOn Channel="10" Note="69" Velocity="0"/>
  </Event>
  <Event>
    <Absolute>42025</Absolute>
    <NoteOn Channel="10" Note="75" Velocity="0"/>
  </Event>
  <Event>
    <Absolute>42240</Absolute>
    <NoteOn Channel="10" Note="42" Velocity="91"/>
  </Event>
  <Event>
    <Absolute>42265</Absolute>
    <NoteOn Channel="10" Note="42" Velocity="0"/>
  </Event>
  <Event>
    <Absolute>42480</Absolute>
    <NoteOn Channel="10" Note="36" Velocity="88"/>
  </Event>
  <Event>
    <Absolute>42480</Absolute>
    <NoteOn Channel="10" Note="42" Velocity="46"/>
  </Event>
  <Event>
    <Absolute>42505</Absolute>
    <NoteOn Channel="10" Note="36" Velocity="0"/>
  </Event>
  <Event>
    <Absolute>42505</Absolute>
    <NoteOn Channel="10" Note="42" Velocity="0"/>
  </Event>
  <Event>
    <Absolute>42720</Absolute>
    <NoteOn Channel="10" Note="37" Velocity="113"/>
  </Event>
  <Event>
    <Absolute>42720</Absolute>
    <NoteOn Channel="10" Note="42" Velocity="75"/>
  </Event>
  <Event>
    <Absolute>42720</Absolute>
    <NoteOn Channel="10" Note="69" Velocity="84"/>
  </Event>
  <Event>
    <Absolute>42720</Absolute>
    <NoteOn Channel="10" Note="75" Velocity="99"/>
  </Event>
  <Event>
    <Absolute>42745</Absolute>
    <NoteOn Channel="10" Note="37" Velocity="0"/>
  </Event>
  <Event>
    <Absolute>42745</Absolute>
    <NoteOn Channel="10" Note="42" Velocity="0"/>
  </Event>
  <Event>
    <Absolute>42745</Absolute>
    <NoteOn Channel="10" Note="69" Velocity="0"/>
  </Event>
  <Event>
    <Absolute>42745</Absolute>
    <NoteOn Channel="10" Note="75" Velocity="0"/>
  </Event>
  <Event>
    <Absolute>42960</Absolute>
    <NoteOn Channel="10" Note="36" Velocity="80"/>
  </Event>
  <Event>
    <Absolute>42960</Absolute>
    <NoteOn Channel="10" Note="42" Velocity="60"/>
  </Event>
  <Event>
    <Absolute>42960</Absolute>
    <NoteOn Channel="10" Note="69" Velocity="75"/>
  </Event>
  <Event>
    <Absolute>42985</Absolute>
    <NoteOn Channel="10" Note="36" Velocity="0"/>
  </Event>
  <Event>
    <Absolute>42985</Absolute>
    <NoteOn Channel="10" Note="42" Velocity="0"/>
  </Event>
  <Event>
    <Absolute>42985</Absolute>
    <NoteOn Channel="10" Note="69" Velocity="0"/>
  </Event>
  <Event>
    <Absolute>43200</Absolute>
    <NoteOn Channel="10" Note="36" Velocity="90"/>
  </Event>
  <Event>
    <Absolute>43200</Absolute>
    <NoteOn Channel="10" Note="42" Velocity="67"/>
  </Event>
  <Event>
    <Absolute>43225</Absolute>
    <NoteOn Channel="10" Note="36" Velocity="0"/>
  </Event>
  <Event>
    <Absolute>43225</Absolute>
    <NoteOn Channel="10" Note="42" Velocity="0"/>
  </Event>
  <Event>
    <Absolute>43440</Absolute>
    <NoteOn Channel="10" Note="37" Velocity="118"/>
  </Event>
  <Event>
    <Absolute>43440</Absolute>
    <NoteOn Channel="10" Note="42" Velocity="59"/>
  </Event>
  <Event>
    <Absolute>43440</Absolute>
    <NoteOn Channel="10" Note="75" Velocity="104"/>
  </Event>
  <Event>
    <Absolute>43465</Absolute>
    <NoteOn Channel="10" Note="37" Velocity="0"/>
  </Event>
  <Event>
    <Absolute>43465</Absolute>
    <NoteOn Channel="10" Note="42" Velocity="0"/>
  </Event>
  <Event>
    <Absolute>43465</Absolute>
    <NoteOn Channel="10" Note="75" Velocity="0"/>
  </Event>
  <Event>
    <Absolute>43570</Absolute>
    <NoteOn Channel="10" Note="42" Velocity="51"/>
  </Event>
  <Event>
    <Absolute>43595</Absolute>
    <NoteOn Channel="10" Note="42" Velocity="0"/>
  </Event>
  <Event>
    <Absolute>43680</Absolute>
    <NoteOn Channel="10" Note="42" Velocity="80"/>
  </Event>
  <Event>
    <Absolute>43680</Absolute>
    <NoteOn Channel="10" Note="69" Velocity="75"/>
  </Event>
  <Event>
    <Absolute>43705</Absolute>
    <NoteOn Channel="10" Note="42" Velocity="0"/>
  </Event>
  <Event>
    <Absolute>43705</Absolute>
    <NoteOn Channel="10" Note="69" Velocity="0"/>
  </Event>
  <Event>
    <Absolute>43920</Absolute>
    <NoteOn Channel="10" Note="37" Velocity="125"/>
  </Event>
  <Event>
    <Absolute>43920</Absolute>
    <NoteOn Channel="10" Note="42" Velocity="67"/>
  </Event>
  <Event>
    <Absolute>43920</Absolute>
    <NoteOn Channel="10" Note="69" Velocity="77"/>
  </Event>
  <Event>
    <Absolute>43920</Absolute>
    <NoteOn Channel="10" Note="75" Velocity="111"/>
  </Event>
  <Event>
    <Absolute>43945</Absolute>
    <NoteOn Channel="10" Note="37" Velocity="0"/>
  </Event>
  <Event>
    <Absolute>43945</Absolute>
    <NoteOn Channel="10" Note="42" Velocity="0"/>
  </Event>
  <Event>
    <Absolute>43945</Absolute>
    <NoteOn Channel="10" Note="69" Velocity="0"/>
  </Event>
  <Event>
    <Absolute>43945</Absolute>
    <NoteOn Channel="10" Note="75" Velocity="0"/>
  </Event>
  <Event>
    <Absolute>44160</Absolute>
    <NoteOn Channel="10" Note="36" Velocity="101"/>
  </Event>
  <Event>
    <Absolute>44160</Absolute>
    <NoteOn Channel="10" Note="42" Velocity="83"/>
  </Event>
  <Event>
    <Absolute>44185</Absolute>
    <NoteOn Channel="10" Note="36" Velocity="0"/>
  </Event>
  <Event>
    <Absolute>44185</Absolute>
    <NoteOn Channel="10" Note="42" Velocity="0"/>
  </Event>
  <Event>
    <Absolute>44400</Absolute>
    <NoteOn Channel="10" Note="42" Velocity="39"/>
  </Event>
  <Event>
    <Absolute>44425</Absolute>
    <NoteOn Channel="10" Note="42" Velocity="0"/>
  </Event>
  <Event>
    <Absolute>44640</Absolute>
    <NoteOn Channel="10" Note="37" Velocity="113"/>
  </Event>
  <Event>
    <Absolute>44640</Absolute>
    <NoteOn Channel="10" Note="42" Velocity="83"/>
  </Event>
  <Event>
    <Absolute>44640</Absolute>
    <NoteOn Channel="10" Note="69" Velocity="84"/>
  </Event>
  <Event>
    <Absolute>44640</Absolute>
    <NoteOn Channel="10" Note="75" Velocity="99"/>
  </Event>
  <Event>
    <Absolute>44665</Absolute>
    <NoteOn Channel="10" Note="37" Velocity="0"/>
  </Event>
  <Event>
    <Absolute>44665</Absolute>
    <NoteOn Channel="10" Note="42" Velocity="0"/>
  </Event>
  <Event>
    <Absolute>44665</Absolute>
    <NoteOn Channel="10" Note="69" Velocity="0"/>
  </Event>
  <Event>
    <Absolute>44665</Absolute>
    <NoteOn Channel="10" Note="75" Velocity="0"/>
  </Event>
  <Event>
    <Absolute>44880</Absolute>
    <NoteOn Channel="10" Note="36" Velocity="84"/>
  </Event>
  <Event>
    <Absolute>44880</Absolute>
    <NoteOn Channel="10" Note="42" Velocity="48"/>
  </Event>
  <Event>
    <Absolute>44880</Absolute>
    <NoteOn Channel="10" Note="69" Velocity="75"/>
  </Event>
  <Event>
    <Absolute>44905</Absolute>
    <NoteOn Channel="10" Note="36" Velocity="0"/>
  </Event>
  <Event>
    <Absolute>44905</Absolute>
    <NoteOn Channel="10" Note="42" Velocity="0"/>
  </Event>
  <Event>
    <Absolute>44905</Absolute>
    <NoteOn Channel="10" Note="69" Velocity="0"/>
  </Event>
  <Event>
    <Absolute>45120</Absolute>
    <NoteOn Channel="10" Note="36" Velocity="90"/>
  </Event>
  <Event>
    <Absolute>45120</Absolute>
    <NoteOn Channel="10" Note="42" Velocity="83"/>
  </Event>
  <Event>
    <Absolute>45145</Absolute>
    <NoteOn Channel="10" Note="36" Velocity="0"/>
  </Event>
  <Event>
    <Absolute>45145</Absolute>
    <NoteOn Channel="10" Note="42" Velocity="0"/>
  </Event>
  <Event>
    <Absolute>45360</Absolute>
    <NoteOn Channel="10" Note="37" Velocity="107"/>
  </Event>
  <Event>
    <Absolute>45360</Absolute>
    <NoteOn Channel="10" Note="42" Velocity="43"/>
  </Event>
  <Event>
    <Absolute>45360</Absolute>
    <NoteOn Channel="10" Note="75" Velocity="93"/>
  </Event>
  <Event>
    <Absolute>45385</Absolute>
    <NoteOn Channel="10" Note="37" Velocity="0"/>
  </Event>
  <Event>
    <Absolute>45385</Absolute>
    <NoteOn Channel="10" Note="42" Velocity="0"/>
  </Event>
  <Event>
    <Absolute>45385</Absolute>
    <NoteOn Channel="10" Note="75" Velocity="0"/>
  </Event>
  <Event>
    <Absolute>45600</Absolute>
    <NoteOn Channel="10" Note="42" Velocity="75"/>
  </Event>
  <Event>
    <Absolute>45600</Absolute>
    <NoteOn Channel="10" Note="69" Velocity="75"/>
  </Event>
  <Event>
    <Absolute>45625</Absolute>
    <NoteOn Channel="10" Note="42" Velocity="0"/>
  </Event>
  <Event>
    <Absolute>45625</Absolute>
    <NoteOn Channel="10" Note="69" Velocity="0"/>
  </Event>
  <Event>
    <Absolute>45840</Absolute>
    <NoteOn Channel="10" Note="37" Velocity="101"/>
  </Event>
  <Event>
    <Absolute>45840</Absolute>
    <NoteOn Channel="10" Note="42" Velocity="57"/>
  </Event>
  <Event>
    <Absolute>45840</Absolute>
    <NoteOn Channel="10" Note="69" Velocity="77"/>
  </Event>
  <Event>
    <Absolute>45840</Absolute>
    <NoteOn Channel="10" Note="75" Velocity="87"/>
  </Event>
  <Event>
    <Absolute>45865</Absolute>
    <NoteOn Channel="10" Note="37" Velocity="0"/>
  </Event>
  <Event>
    <Absolute>45865</Absolute>
    <NoteOn Channel="10" Note="42" Velocity="0"/>
  </Event>
  <Event>
    <Absolute>45865</Absolute>
    <NoteOn Channel="10" Note="69" Velocity="0"/>
  </Event>
  <Event>
    <Absolute>45865</Absolute>
    <NoteOn Channel="10" Note="75" Velocity="0"/>
  </Event>
  <Event>
    <Absolute>46080</Absolute>
    <NoteOn Channel="10" Note="42" Velocity="83"/>
  </Event>
  <Event>
    <Absolute>46105</Absolute>
    <NoteOn Channel="10" Note="42" Velocity="0"/>
  </Event>
  <Event>
    <Absolute>46320</Absolute>
    <NoteOn Channel="10" Note="36" Velocity="88"/>
  </Event>
  <Event>
    <Absolute>46320</Absolute>
    <NoteOn Channel="10" Note="42" Velocity="49"/>
  </Event>
  <Event>
    <Absolute>46345</Absolute>
    <NoteOn Channel="10" Note="36" Velocity="0"/>
  </Event>
  <Event>
    <Absolute>46345</Absolute>
    <NoteOn Channel="10" Note="42" Velocity="0"/>
  </Event>
  <Event>
    <Absolute>46560</Absolute>
    <NoteOn Channel="10" Note="37" Velocity="113"/>
  </Event>
  <Event>
    <Absolute>46560</Absolute>
    <NoteOn Channel="10" Note="42" Velocity="80"/>
  </Event>
  <Event>
    <Absolute>46560</Absolute>
    <NoteOn Channel="10" Note="69" Velocity="84"/>
  </Event>
  <Event>
    <Absolute>46560</Absolute>
    <NoteOn Channel="10" Note="75" Velocity="99"/>
  </Event>
  <Event>
    <Absolute>46585</Absolute>
    <NoteOn Channel="10" Note="37" Velocity="0"/>
  </Event>
  <Event>
    <Absolute>46585</Absolute>
    <NoteOn Channel="10" Note="42" Velocity="0"/>
  </Event>
  <Event>
    <Absolute>46585</Absolute>
    <NoteOn Channel="10" Note="69" Velocity="0"/>
  </Event>
  <Event>
    <Absolute>46585</Absolute>
    <NoteOn Channel="10" Note="75" Velocity="0"/>
  </Event>
  <Event>
    <Absolute>46800</Absolute>
    <NoteOn Channel="10" Note="36" Velocity="80"/>
  </Event>
  <Event>
    <Absolute>46800</Absolute>
    <NoteOn Channel="10" Note="42" Velocity="60"/>
  </Event>
  <Event>
    <Absolute>46800</Absolute>
    <NoteOn Channel="10" Note="69" Velocity="75"/>
  </Event>
  <Event>
    <Absolute>46825</Absolute>
    <NoteOn Channel="10" Note="36" Velocity="0"/>
  </Event>
  <Event>
    <Absolute>46825</Absolute>
    <NoteOn Channel="10" Note="42" Velocity="0"/>
  </Event>
  <Event>
    <Absolute>46825</Absolute>
    <NoteOn Channel="10" Note="69" Velocity="0"/>
  </Event>
  <Event>
    <Absolute>47040</Absolute>
    <NoteOn Channel="10" Note="36" Velocity="90"/>
  </Event>
  <Event>
    <Absolute>47040</Absolute>
    <NoteOn Channel="10" Note="42" Velocity="75"/>
  </Event>
  <Event>
    <Absolute>47065</Absolute>
    <NoteOn Channel="10" Note="36" Velocity="0"/>
  </Event>
  <Event>
    <Absolute>47065</Absolute>
    <NoteOn Channel="10" Note="42" Velocity="0"/>
  </Event>
  <Event>
    <Absolute>47280</Absolute>
    <NoteOn Channel="10" Note="37" Velocity="118"/>
  </Event>
  <Event>
    <Absolute>47280</Absolute>
    <NoteOn Channel="10" Note="42" Velocity="26"/>
  </Event>
  <Event>
    <Absolute>47280</Absolute>
    <NoteOn Channel="10" Note="75" Velocity="104"/>
  </Event>
  <Event>
    <Absolute>47305</Absolute>
    <NoteOn Channel="10" Note="37" Velocity="0"/>
  </Event>
  <Event>
    <Absolute>47305</Absolute>
    <NoteOn Channel="10" Note="42" Velocity="0"/>
  </Event>
  <Event>
    <Absolute>47305</Absolute>
    <NoteOn Channel="10" Note="75" Velocity="0"/>
  </Event>
  <Event>
    <Absolute>47410</Absolute>
    <NoteOn Channel="10" Note="42" Velocity="46"/>
  </Event>
  <Event>
    <Absolute>47435</Absolute>
    <NoteOn Channel="10" Note="42" Velocity="0"/>
  </Event>
  <Event>
    <Absolute>47520</Absolute>
    <NoteOn Channel="10" Note="42" Velocity="80"/>
  </Event>
  <Event>
    <Absolute>47520</Absolute>
    <NoteOn Channel="10" Note="69" Velocity="75"/>
  </Event>
  <Event>
    <Absolute>47545</Absolute>
    <NoteOn Channel="10" Note="42" Velocity="0"/>
  </Event>
  <Event>
    <Absolute>47545</Absolute>
    <NoteOn Channel="10" Note="69" Velocity="0"/>
  </Event>
  <Event>
    <Absolute>47760</Absolute>
    <NoteOn Channel="10" Note="37" Velocity="125"/>
  </Event>
  <Event>
    <Absolute>47760</Absolute>
    <NoteOn Channel="10" Note="46" Velocity="67"/>
  </Event>
  <Event>
    <Absolute>47760</Absolute>
    <NoteOn Channel="10" Note="69" Velocity="77"/>
  </Event>
  <Event>
    <Absolute>47760</Absolute>
    <NoteOn Channel="10" Note="75" Velocity="111"/>
  </Event>
  <Event>
    <Absolute>47785</Absolute>
    <NoteOn Channel="10" Note="37" Velocity="0"/>
  </Event>
  <Event>
    <Absolute>47785</Absolute>
    <NoteOn Channel="10" Note="46" Velocity="0"/>
  </Event>
  <Event>
    <Absolute>47785</Absolute>
    <NoteOn Channel="10" Note="69" Velocity="0"/>
  </Event>
  <Event>
    <Absolute>47785</Absolute>
    <NoteOn Channel="10" Note="75" Velocity="0"/>
  </Event>
  <Event>
    <Absolute>48000</Absolute>
    <NoteOn Channel="10" Note="36" Velocity="101"/>
  </Event>
  <Event>
    <Absolute>48000</Absolute>
    <NoteOn Channel="10" Note="42" Velocity="91"/>
  </Event>
  <Event>
    <Absolute>48025</Absolute>
    <NoteOn Channel="10" Note="36" Velocity="0"/>
  </Event>
  <Event>
    <Absolute>48025</Absolute>
    <NoteOn Channel="10" Note="42" Velocity="0"/>
  </Event>
  <Event>
    <Absolute>48240</Absolute>
    <NoteOn Channel="10" Note="42" Velocity="19"/>
  </Event>
  <Event>
    <Absolute>48240</Absolute>
    <NoteOn Channel="10" Note="62" Velocity="113"/>
  </Event>
  <Event>
    <Absolute>48265</Absolute>
    <NoteOn Channel="10" Note="42" Velocity="0"/>
  </Event>
  <Event>
    <Absolute>48265</Absolute>
    <NoteOn Channel="10" Note="62" Velocity="0"/>
  </Event>
  <Event>
    <Absolute>48480</Absolute>
    <NoteOn Channel="10" Note="37" Velocity="113"/>
  </Event>
  <Event>
    <Absolute>48480</Absolute>
    <NoteOn Channel="10" Note="42" Velocity="72"/>
  </Event>
  <Event>
    <Absolute>48480</Absolute>
    <NoteOn Channel="10" Note="69" Velocity="84"/>
  </Event>
  <Event>
    <Absolute>48480</Absolute>
    <NoteOn Channel="10" Note="75" Velocity="99"/>
  </Event>
  <Event>
    <Absolute>48505</Absolute>
    <NoteOn Channel="10" Note="37" Velocity="0"/>
  </Event>
  <Event>
    <Absolute>48505</Absolute>
    <NoteOn Channel="10" Note="42" Velocity="0"/>
  </Event>
  <Event>
    <Absolute>48505</Absolute>
    <NoteOn Channel="10" Note="69" Velocity="0"/>
  </Event>
  <Event>
    <Absolute>48505</Absolute>
    <NoteOn Channel="10" Note="75" Velocity="0"/>
  </Event>
  <Event>
    <Absolute>48720</Absolute>
    <NoteOn Channel="10" Note="36" Velocity="84"/>
  </Event>
  <Event>
    <Absolute>48720</Absolute>
    <NoteOn Channel="10" Note="42" Velocity="27"/>
  </Event>
  <Event>
    <Absolute>48720</Absolute>
    <NoteOn Channel="10" Note="62" Velocity="109"/>
  </Event>
  <Event>
    <Absolute>48720</Absolute>
    <NoteOn Channel="10" Note="69" Velocity="75"/>
  </Event>
  <Event>
    <Absolute>48745</Absolute>
    <NoteOn Channel="10" Note="36" Velocity="0"/>
  </Event>
  <Event>
    <Absolute>48745</Absolute>
    <NoteOn Channel="10" Note="42" Velocity="0"/>
  </Event>
  <Event>
    <Absolute>48745</Absolute>
    <NoteOn Channel="10" Note="62" Velocity="0"/>
  </Event>
  <Event>
    <Absolute>48745</Absolute>
    <NoteOn Channel="10" Note="69" Velocity="0"/>
  </Event>
  <Event>
    <Absolute>48960</Absolute>
    <NoteOn Channel="10" Note="36" Velocity="90"/>
  </Event>
  <Event>
    <Absolute>48960</Absolute>
    <NoteOn Channel="10" Note="42" Velocity="83"/>
  </Event>
  <Event>
    <Absolute>48985</Absolute>
    <NoteOn Channel="10" Note="36" Velocity="0"/>
  </Event>
  <Event>
    <Absolute>48985</Absolute>
    <NoteOn Channel="10" Note="42" Velocity="0"/>
  </Event>
  <Event>
    <Absolute>49200</Absolute>
    <NoteOn Channel="10" Note="37" Velocity="107"/>
  </Event>
  <Event>
    <Absolute>49200</Absolute>
    <NoteOn Channel="10" Note="42" Velocity="52"/>
  </Event>
  <Event>
    <Absolute>49200</Absolute>
    <NoteOn Channel="10" Note="63" Velocity="109"/>
  </Event>
  <Event>
    <Absolute>49200</Absolute>
    <NoteOn Channel="10" Note="75" Velocity="93"/>
  </Event>
  <Event>
    <Absolute>49225</Absolute>
    <NoteOn Channel="10" Note="37" Velocity="0"/>
  </Event>
  <Event>
    <Absolute>49225</Absolute>
    <NoteOn Channel="10" Note="42" Velocity="0"/>
  </Event>
  <Event>
    <Absolute>49225</Absolute>
    <NoteOn Channel="10" Note="63" Velocity="0"/>
  </Event>
  <Event>
    <Absolute>49225</Absolute>
    <NoteOn Channel="10" Note="75" Velocity="0"/>
  </Event>
  <Event>
    <Absolute>49440</Absolute>
    <NoteOn Channel="10" Note="42" Velocity="80"/>
  </Event>
  <Event>
    <Absolute>49440</Absolute>
    <NoteOn Channel="10" Note="64" Velocity="122"/>
  </Event>
  <Event>
    <Absolute>49440</Absolute>
    <NoteOn Channel="10" Note="69" Velocity="75"/>
  </Event>
  <Event>
    <Absolute>49465</Absolute>
    <NoteOn Channel="10" Note="42" Velocity="0"/>
  </Event>
  <Event>
    <Absolute>49465</Absolute>
    <NoteOn Channel="10" Note="64" Velocity="0"/>
  </Event>
  <Event>
    <Absolute>49465</Absolute>
    <NoteOn Channel="10" Note="69" Velocity="0"/>
  </Event>
  <Event>
    <Absolute>49680</Absolute>
    <NoteOn Channel="10" Note="37" Velocity="101"/>
  </Event>
  <Event>
    <Absolute>49680</Absolute>
    <NoteOn Channel="10" Note="42" Velocity="60"/>
  </Event>
  <Event>
    <Absolute>49680</Absolute>
    <NoteOn Channel="10" Note="69" Velocity="77"/>
  </Event>
  <Event>
    <Absolute>49680</Absolute>
    <NoteOn Channel="10" Note="75" Velocity="87"/>
  </Event>
  <Event>
    <Absolute>49705</Absolute>
    <NoteOn Channel="10" Note="37" Velocity="0"/>
  </Event>
  <Event>
    <Absolute>49705</Absolute>
    <NoteOn Channel="10" Note="42" Velocity="0"/>
  </Event>
  <Event>
    <Absolute>49705</Absolute>
    <NoteOn Channel="10" Note="69" Velocity="0"/>
  </Event>
  <Event>
    <Absolute>49705</Absolute>
    <NoteOn Channel="10" Note="75" Velocity="0"/>
  </Event>
  <Event>
    <Absolute>49920</Absolute>
    <NoteOn Channel="10" Note="42" Velocity="91"/>
  </Event>
  <Event>
    <Absolute>49945</Absolute>
    <NoteOn Channel="10" Note="42" Velocity="0"/>
  </Event>
  <Event>
    <Absolute>50160</Absolute>
    <NoteOn Channel="10" Note="36" Velocity="88"/>
  </Event>
  <Event>
    <Absolute>50160</Absolute>
    <NoteOn Channel="10" Note="42" Velocity="46"/>
  </Event>
  <Event>
    <Absolute>50160</Absolute>
    <NoteOn Channel="10" Note="62" Velocity="109"/>
  </Event>
  <Event>
    <Absolute>50185</Absolute>
    <NoteOn Channel="10" Note="36" Velocity="0"/>
  </Event>
  <Event>
    <Absolute>50185</Absolute>
    <NoteOn Channel="10" Note="42" Velocity="0"/>
  </Event>
  <Event>
    <Absolute>50185</Absolute>
    <NoteOn Channel="10" Note="62" Velocity="0"/>
  </Event>
  <Event>
    <Absolute>50400</Absolute>
    <NoteOn Channel="10" Note="37" Velocity="113"/>
  </Event>
  <Event>
    <Absolute>50400</Absolute>
    <NoteOn Channel="10" Note="42" Velocity="75"/>
  </Event>
  <Event>
    <Absolute>50400</Absolute>
    <NoteOn Channel="10" Note="69" Velocity="84"/>
  </Event>
  <Event>
    <Absolute>50400</Absolute>
    <NoteOn Channel="10" Note="75" Velocity="99"/>
  </Event>
  <Event>
    <Absolute>50425</Absolute>
    <NoteOn Channel="10" Note="37" Velocity="0"/>
  </Event>
  <Event>
    <Absolute>50425</Absolute>
    <NoteOn Channel="10" Note="42" Velocity="0"/>
  </Event>
  <Event>
    <Absolute>50425</Absolute>
    <NoteOn Channel="10" Note="69" Velocity="0"/>
  </Event>
  <Event>
    <Absolute>50425</Absolute>
    <NoteOn Channel="10" Note="75" Velocity="0"/>
  </Event>
  <Event>
    <Absolute>50640</Absolute>
    <NoteOn Channel="10" Note="36" Velocity="80"/>
  </Event>
  <Event>
    <Absolute>50640</Absolute>
    <NoteOn Channel="10" Note="42" Velocity="60"/>
  </Event>
  <Event>
    <Absolute>50640</Absolute>
    <NoteOn Channel="10" Note="62" Velocity="113"/>
  </Event>
  <Event>
    <Absolute>50640</Absolute>
    <NoteOn Channel="10" Note="69" Velocity="75"/>
  </Event>
  <Event>
    <Absolute>50665</Absolute>
    <NoteOn Channel="10" Note="36" Velocity="0"/>
  </Event>
  <Event>
    <Absolute>50665</Absolute>
    <NoteOn Channel="10" Note="42" Velocity="0"/>
  </Event>
  <Event>
    <Absolute>50665</Absolute>
    <NoteOn Channel="10" Note="62" Velocity="0"/>
  </Event>
  <Event>
    <Absolute>50665</Absolute>
    <NoteOn Channel="10" Note="69" Velocity="0"/>
  </Event>
  <Event>
    <Absolute>50880</Absolute>
    <NoteOn Channel="10" Note="36" Velocity="90"/>
  </Event>
  <Event>
    <Absolute>50880</Absolute>
    <NoteOn Channel="10" Note="42" Velocity="67"/>
  </Event>
  <Event>
    <Absolute>50905</Absolute>
    <NoteOn Channel="10" Note="36" Velocity="0"/>
  </Event>
  <Event>
    <Absolute>50905</Absolute>
    <NoteOn Channel="10" Note="42" Velocity="0"/>
  </Event>
  <Event>
    <Absolute>51120</Absolute>
    <NoteOn Channel="10" Note="37" Velocity="118"/>
  </Event>
  <Event>
    <Absolute>51120</Absolute>
    <NoteOn Channel="10" Note="42" Velocity="59"/>
  </Event>
  <Event>
    <Absolute>51120</Absolute>
    <NoteOn Channel="10" Note="63" Velocity="113"/>
  </Event>
  <Event>
    <Absolute>51120</Absolute>
    <NoteOn Channel="10" Note="75" Velocity="104"/>
  </Event>
  <Event>
    <Absolute>51145</Absolute>
    <NoteOn Channel="10" Note="37" Velocity="0"/>
  </Event>
  <Event>
    <Absolute>51145</Absolute>
    <NoteOn Channel="10" Note="42" Velocity="0"/>
  </Event>
  <Event>
    <Absolute>51145</Absolute>
    <NoteOn Channel="10" Note="63" Velocity="0"/>
  </Event>
  <Event>
    <Absolute>51145</Absolute>
    <NoteOn Channel="10" Note="75" Velocity="0"/>
  </Event>
  <Event>
    <Absolute>51250</Absolute>
    <NoteOn Channel="10" Note="42" Velocity="51"/>
  </Event>
  <Event>
    <Absolute>51275</Absolute>
    <NoteOn Channel="10" Note="42" Velocity="0"/>
  </Event>
  <Event>
    <Absolute>51360</Absolute>
    <NoteOn Channel="10" Note="42" Velocity="80"/>
  </Event>
  <Event>
    <Absolute>51360</Absolute>
    <NoteOn Channel="10" Note="64" Velocity="122"/>
  </Event>
  <Event>
    <Absolute>51360</Absolute>
    <NoteOn Channel="10" Note="69" Velocity="75"/>
  </Event>
  <Event>
    <Absolute>51385</Absolute>
    <NoteOn Channel="10" Note="42" Velocity="0"/>
  </Event>
  <Event>
    <Absolute>51385</Absolute>
    <NoteOn Channel="10" Note="64" Velocity="0"/>
  </Event>
  <Event>
    <Absolute>51385</Absolute>
    <NoteOn Channel="10" Note="69" Velocity="0"/>
  </Event>
  <Event>
    <Absolute>51600</Absolute>
    <NoteOn Channel="10" Note="37" Velocity="125"/>
  </Event>
  <Event>
    <Absolute>51600</Absolute>
    <NoteOn Channel="10" Note="42" Velocity="67"/>
  </Event>
  <Event>
    <Absolute>51600</Absolute>
    <NoteOn Channel="10" Note="62" Velocity="118"/>
  </Event>
  <Event>
    <Absolute>51600</Absolute>
    <NoteOn Channel="10" Note="69" Velocity="77"/>
  </Event>
  <Event>
    <Absolute>51600</Absolute>
    <NoteOn Channel="10" Note="75" Velocity="111"/>
  </Event>
  <Event>
    <Absolute>51625</Absolute>
    <NoteOn Channel="10" Note="37" Velocity="0"/>
  </Event>
  <Event>
    <Absolute>51625</Absolute>
    <NoteOn Channel="10" Note="42" Velocity="0"/>
  </Event>
  <Event>
    <Absolute>51625</Absolute>
    <NoteOn Channel="10" Note="62" Velocity="0"/>
  </Event>
  <Event>
    <Absolute>51625</Absolute>
    <NoteOn Channel="10" Note="69" Velocity="0"/>
  </Event>
  <Event>
    <Absolute>51625</Absolute>
    <NoteOn Channel="10" Note="75" Velocity="0"/>
  </Event>
  <Event>
    <Absolute>51840</Absolute>
    <NoteOn Channel="10" Note="36" Velocity="101"/>
  </Event>
  <Event>
    <Absolute>51840</Absolute>
    <NoteOn Channel="10" Note="42" Velocity="83"/>
  </Event>
  <Event>
    <Absolute>51865</Absolute>
    <NoteOn Channel="10" Note="36" Velocity="0"/>
  </Event>
  <Event>
    <Absolute>51865</Absolute>
    <NoteOn Channel="10" Note="42" Velocity="0"/>
  </Event>
  <Event>
    <Absolute>52080</Absolute>
    <NoteOn Channel="10" Note="42" Velocity="39"/>
  </Event>
  <Event>
    <Absolute>52080</Absolute>
    <NoteOn Channel="10" Note="62" Velocity="113"/>
  </Event>
  <Event>
    <Absolute>52105</Absolute>
    <NoteOn Channel="10" Note="42" Velocity="0"/>
  </Event>
  <Event>
    <Absolute>52105</Absolute>
    <NoteOn Channel="10" Note="62" Velocity="0"/>
  </Event>
  <Event>
    <Absolute>52320</Absolute>
    <NoteOn Channel="10" Note="37" Velocity="113"/>
  </Event>
  <Event>
    <Absolute>52320</Absolute>
    <NoteOn Channel="10" Note="42" Velocity="83"/>
  </Event>
  <Event>
    <Absolute>52320</Absolute>
    <NoteOn Channel="10" Note="69" Velocity="84"/>
  </Event>
  <Event>
    <Absolute>52320</Absolute>
    <NoteOn Channel="10" Note="75" Velocity="99"/>
  </Event>
  <Event>
    <Absolute>52345</Absolute>
    <NoteOn Channel="10" Note="37" Velocity="0"/>
  </Event>
  <Event>
    <Absolute>52345</Absolute>
    <NoteOn Channel="10" Note="42" Velocity="0"/>
  </Event>
  <Event>
    <Absolute>52345</Absolute>
    <NoteOn Channel="10" Note="69" Velocity="0"/>
  </Event>
  <Event>
    <Absolute>52345</Absolute>
    <NoteOn Channel="10" Note="75" Velocity="0"/>
  </Event>
  <Event>
    <Absolute>52560</Absolute>
    <NoteOn Channel="10" Note="36" Velocity="84"/>
  </Event>
  <Event>
    <Absolute>52560</Absolute>
    <NoteOn Channel="10" Note="42" Velocity="48"/>
  </Event>
  <Event>
    <Absolute>52560</Absolute>
    <NoteOn Channel="10" Note="62" Velocity="109"/>
  </Event>
  <Event>
    <Absolute>52560</Absolute>
    <NoteOn Channel="10" Note="69" Velocity="75"/>
  </Event>
  <Event>
    <Absolute>52585</Absolute>
    <NoteOn Channel="10" Note="36" Velocity="0"/>
  </Event>
  <Event>
    <Absolute>52585</Absolute>
    <NoteOn Channel="10" Note="42" Velocity="0"/>
  </Event>
  <Event>
    <Absolute>52585</Absolute>
    <NoteOn Channel="10" Note="62" Velocity="0"/>
  </Event>
  <Event>
    <Absolute>52585</Absolute>
    <NoteOn Channel="10" Note="69" Velocity="0"/>
  </Event>
  <Event>
    <Absolute>52800</Absolute>
    <NoteOn Channel="10" Note="36" Velocity="90"/>
  </Event>
  <Event>
    <Absolute>52800</Absolute>
    <NoteOn Channel="10" Note="42" Velocity="83"/>
  </Event>
  <Event>
    <Absolute>52825</Absolute>
    <NoteOn Channel="10" Note="36" Velocity="0"/>
  </Event>
  <Event>
    <Absolute>52825</Absolute>
    <NoteOn Channel="10" Note="42" Velocity="0"/>
  </Event>
  <Event>
    <Absolute>53040</Absolute>
    <NoteOn Channel="10" Note="37" Velocity="107"/>
  </Event>
  <Event>
    <Absolute>53040</Absolute>
    <NoteOn Channel="10" Note="42" Velocity="43"/>
  </Event>
  <Event>
    <Absolute>53040</Absolute>
    <NoteOn Channel="10" Note="63" Velocity="109"/>
  </Event>
  <Event>
    <Absolute>53040</Absolute>
    <NoteOn Channel="10" Note="75" Velocity="93"/>
  </Event>
  <Event>
    <Absolute>53065</Absolute>
    <NoteOn Channel="10" Note="37" Velocity="0"/>
  </Event>
  <Event>
    <Absolute>53065</Absolute>
    <NoteOn Channel="10" Note="42" Velocity="0"/>
  </Event>
  <Event>
    <Absolute>53065</Absolute>
    <NoteOn Channel="10" Note="63" Velocity="0"/>
  </Event>
  <Event>
    <Absolute>53065</Absolute>
    <NoteOn Channel="10" Note="75" Velocity="0"/>
  </Event>
  <Event>
    <Absolute>53280</Absolute>
    <NoteOn Channel="10" Note="42" Velocity="75"/>
  </Event>
  <Event>
    <Absolute>53280</Absolute>
    <NoteOn Channel="10" Note="64" Velocity="122"/>
  </Event>
  <Event>
    <Absolute>53280</Absolute>
    <NoteOn Channel="10" Note="69" Velocity="75"/>
  </Event>
  <Event>
    <Absolute>53305</Absolute>
    <NoteOn Channel="10" Note="42" Velocity="0"/>
  </Event>
  <Event>
    <Absolute>53305</Absolute>
    <NoteOn Channel="10" Note="64" Velocity="0"/>
  </Event>
  <Event>
    <Absolute>53305</Absolute>
    <NoteOn Channel="10" Note="69" Velocity="0"/>
  </Event>
  <Event>
    <Absolute>53520</Absolute>
    <NoteOn Channel="10" Note="36" Velocity="85"/>
  </Event>
  <Event>
    <Absolute>53520</Absolute>
    <NoteOn Channel="10" Note="37" Velocity="101"/>
  </Event>
  <Event>
    <Absolute>53520</Absolute>
    <NoteOn Channel="10" Note="42" Velocity="57"/>
  </Event>
  <Event>
    <Absolute>53520</Absolute>
    <NoteOn Channel="10" Note="69" Velocity="77"/>
  </Event>
  <Event>
    <Absolute>53520</Absolute>
    <NoteOn Channel="10" Note="75" Velocity="87"/>
  </Event>
  <Event>
    <Absolute>53545</Absolute>
    <NoteOn Channel="10" Note="36" Velocity="0"/>
  </Event>
  <Event>
    <Absolute>53545</Absolute>
    <NoteOn Channel="10" Note="37" Velocity="0"/>
  </Event>
  <Event>
    <Absolute>53545</Absolute>
    <NoteOn Channel="10" Note="42" Velocity="0"/>
  </Event>
  <Event>
    <Absolute>53545</Absolute>
    <NoteOn Channel="10" Note="69" Velocity="0"/>
  </Event>
  <Event>
    <Absolute>53545</Absolute>
    <NoteOn Channel="10" Note="75" Velocity="0"/>
  </Event>
  <Event>
    <Absolute>53760</Absolute>
    <NoteOn Channel="10" Note="42" Velocity="83"/>
  </Event>
  <Event>
    <Absolute>53785</Absolute>
    <NoteOn Channel="10" Note="42" Velocity="0"/>
  </Event>
  <Event>
    <Absolute>54000</Absolute>
    <NoteOn Channel="10" Note="36" Velocity="88"/>
  </Event>
  <Event>
    <Absolute>54000</Absolute>
    <NoteOn Channel="10" Note="42" Velocity="49"/>
  </Event>
  <Event>
    <Absolute>54000</Absolute>
    <NoteOn Channel="10" Note="62" Velocity="109"/>
  </Event>
  <Event>
    <Absolute>54025</Absolute>
    <NoteOn Channel="10" Note="36" Velocity="0"/>
  </Event>
  <Event>
    <Absolute>54025</Absolute>
    <NoteOn Channel="10" Note="42" Velocity="0"/>
  </Event>
  <Event>
    <Absolute>54025</Absolute>
    <NoteOn Channel="10" Note="62" Velocity="0"/>
  </Event>
  <Event>
    <Absolute>54240</Absolute>
    <NoteOn Channel="10" Note="37" Velocity="113"/>
  </Event>
  <Event>
    <Absolute>54240</Absolute>
    <NoteOn Channel="10" Note="42" Velocity="80"/>
  </Event>
  <Event>
    <Absolute>54240</Absolute>
    <NoteOn Channel="10" Note="69" Velocity="84"/>
  </Event>
  <Event>
    <Absolute>54240</Absolute>
    <NoteOn Channel="10" Note="75" Velocity="99"/>
  </Event>
  <Event>
    <Absolute>54265</Absolute>
    <NoteOn Channel="10" Note="37" Velocity="0"/>
  </Event>
  <Event>
    <Absolute>54265</Absolute>
    <NoteOn Channel="10" Note="42" Velocity="0"/>
  </Event>
  <Event>
    <Absolute>54265</Absolute>
    <NoteOn Channel="10" Note="69" Velocity="0"/>
  </Event>
  <Event>
    <Absolute>54265</Absolute>
    <NoteOn Channel="10" Note="75" Velocity="0"/>
  </Event>
  <Event>
    <Absolute>54480</Absolute>
    <NoteOn Channel="10" Note="36" Velocity="80"/>
  </Event>
  <Event>
    <Absolute>54480</Absolute>
    <NoteOn Channel="10" Note="42" Velocity="60"/>
  </Event>
  <Event>
    <Absolute>54480</Absolute>
    <NoteOn Channel="10" Note="62" Velocity="113"/>
  </Event>
  <Event>
    <Absolute>54480</Absolute>
    <NoteOn Channel="10" Note="69" Velocity="75"/>
  </Event>
  <Event>
    <Absolute>54505</Absolute>
    <NoteOn Channel="10" Note="36" Velocity="0"/>
  </Event>
  <Event>
    <Absolute>54505</Absolute>
    <NoteOn Channel="10" Note="42" Velocity="0"/>
  </Event>
  <Event>
    <Absolute>54505</Absolute>
    <NoteOn Channel="10" Note="62" Velocity="0"/>
  </Event>
  <Event>
    <Absolute>54505</Absolute>
    <NoteOn Channel="10" Note="69" Velocity="0"/>
  </Event>
  <Event>
    <Absolute>54720</Absolute>
    <NoteOn Channel="10" Note="36" Velocity="90"/>
  </Event>
  <Event>
    <Absolute>54720</Absolute>
    <NoteOn Channel="10" Note="42" Velocity="75"/>
  </Event>
  <Event>
    <Absolute>54745</Absolute>
    <NoteOn Channel="10" Note="36" Velocity="0"/>
  </Event>
  <Event>
    <Absolute>54745</Absolute>
    <NoteOn Channel="10" Note="42" Velocity="0"/>
  </Event>
  <Event>
    <Absolute>54960</Absolute>
    <NoteOn Channel="10" Note="37" Velocity="118"/>
  </Event>
  <Event>
    <Absolute>54960</Absolute>
    <NoteOn Channel="10" Note="42" Velocity="26"/>
  </Event>
  <Event>
    <Absolute>54960</Absolute>
    <NoteOn Channel="10" Note="63" Velocity="113"/>
  </Event>
  <Event>
    <Absolute>54960</Absolute>
    <NoteOn Channel="10" Note="75" Velocity="104"/>
  </Event>
  <Event>
    <Absolute>54985</Absolute>
    <NoteOn Channel="10" Note="37" Velocity="0"/>
  </Event>
  <Event>
    <Absolute>54985</Absolute>
    <NoteOn Channel="10" Note="42" Velocity="0"/>
  </Event>
  <Event>
    <Absolute>54985</Absolute>
    <NoteOn Channel="10" Note="63" Velocity="0"/>
  </Event>
  <Event>
    <Absolute>54985</Absolute>
    <NoteOn Channel="10" Note="75" Velocity="0"/>
  </Event>
  <Event>
    <Absolute>55090</Absolute>
    <NoteOn Channel="10" Note="42" Velocity="46"/>
  </Event>
  <Event>
    <Absolute>55115</Absolute>
    <NoteOn Channel="10" Note="42" Velocity="0"/>
  </Event>
  <Event>
    <Absolute>55200</Absolute>
    <NoteOn Channel="10" Note="42" Velocity="80"/>
  </Event>
  <Event>
    <Absolute>55200</Absolute>
    <NoteOn Channel="10" Note="64" Velocity="122"/>
  </Event>
  <Event>
    <Absolute>55200</Absolute>
    <NoteOn Channel="10" Note="69" Velocity="75"/>
  </Event>
  <Event>
    <Absolute>55225</Absolute>
    <NoteOn Channel="10" Note="42" Velocity="0"/>
  </Event>
  <Event>
    <Absolute>55225</Absolute>
    <NoteOn Channel="10" Note="64" Velocity="0"/>
  </Event>
  <Event>
    <Absolute>55225</Absolute>
    <NoteOn Channel="10" Note="69" Velocity="0"/>
  </Event>
  <Event>
    <Absolute>55440</Absolute>
    <NoteOn Channel="10" Note="37" Velocity="125"/>
  </Event>
  <Event>
    <Absolute>55440</Absolute>
    <NoteOn Channel="10" Note="46" Velocity="67"/>
  </Event>
  <Event>
    <Absolute>55440</Absolute>
    <NoteOn Channel="10" Note="62" Velocity="118"/>
  </Event>
  <Event>
    <Absolute>55440</Absolute>
    <NoteOn Channel="10" Note="69" Velocity="77"/>
  </Event>
  <Event>
    <Absolute>55440</Absolute>
    <NoteOn Channel="10" Note="75" Velocity="111"/>
  </Event>
  <Event>
    <Absolute>55465</Absolute>
    <NoteOn Channel="10" Note="37" Velocity="0"/>
  </Event>
  <Event>
    <Absolute>55465</Absolute>
    <NoteOn Channel="10" Note="46" Velocity="0"/>
  </Event>
  <Event>
    <Absolute>55465</Absolute>
    <NoteOn Channel="10" Note="62" Velocity="0"/>
  </Event>
  <Event>
    <Absolute>55465</Absolute>
    <NoteOn Channel="10" Note="69" Velocity="0"/>
  </Event>
  <Event>
    <Absolute>55465</Absolute>
    <NoteOn Channel="10" Note="75" Velocity="0"/>
  </Event>
  <Event>
    <Absolute>55680</Absolute>
    <NoteOn Channel="10" Note="36" Velocity="101"/>
  </Event>
  <Event>
    <Absolute>55680</Absolute>
    <NoteOn Channel="10" Note="42" Velocity="91"/>
  </Event>
  <Event>
    <Absolute>55705</Absolute>
    <NoteOn Channel="10" Note="36" Velocity="0"/>
  </Event>
  <Event>
    <Absolute>55705</Absolute>
    <NoteOn Channel="10" Note="42" Velocity="0"/>
  </Event>
  <Event>
    <Absolute>55920</Absolute>
    <NoteOn Channel="10" Note="42" Velocity="19"/>
  </Event>
  <Event>
    <Absolute>55920</Absolute>
    <NoteOn Channel="10" Note="62" Velocity="113"/>
  </Event>
  <Event>
    <Absolute>55945</Absolute>
    <NoteOn Channel="10" Note="42" Velocity="0"/>
  </Event>
  <Event>
    <Absolute>55945</Absolute>
    <NoteOn Channel="10" Note="62" Velocity="0"/>
  </Event>
  <Event>
    <Absolute>56160</Absolute>
    <NoteOn Channel="10" Note="37" Velocity="113"/>
  </Event>
  <Event>
    <Absolute>56160</Absolute>
    <NoteOn Channel="10" Note="42" Velocity="72"/>
  </Event>
  <Event>
    <Absolute>56160</Absolute>
    <NoteOn Channel="10" Note="69" Velocity="84"/>
  </Event>
  <Event>
    <Absolute>56160</Absolute>
    <NoteOn Channel="10" Note="75" Velocity="99"/>
  </Event>
  <Event>
    <Absolute>56185</Absolute>
    <NoteOn Channel="10" Note="37" Velocity="0"/>
  </Event>
  <Event>
    <Absolute>56185</Absolute>
    <NoteOn Channel="10" Note="42" Velocity="0"/>
  </Event>
  <Event>
    <Absolute>56185</Absolute>
    <NoteOn Channel="10" Note="69" Velocity="0"/>
  </Event>
  <Event>
    <Absolute>56185</Absolute>
    <NoteOn Channel="10" Note="75" Velocity="0"/>
  </Event>
  <Event>
    <Absolute>56400</Absolute>
    <NoteOn Channel="10" Note="36" Velocity="84"/>
  </Event>
  <Event>
    <Absolute>56400</Absolute>
    <NoteOn Channel="10" Note="42" Velocity="27"/>
  </Event>
  <Event>
    <Absolute>56400</Absolute>
    <NoteOn Channel="10" Note="62" Velocity="109"/>
  </Event>
  <Event>
    <Absolute>56400</Absolute>
    <NoteOn Channel="10" Note="69" Velocity="75"/>
  </Event>
  <Event>
    <Absolute>56425</Absolute>
    <NoteOn Channel="10" Note="36" Velocity="0"/>
  </Event>
  <Event>
    <Absolute>56425</Absolute>
    <NoteOn Channel="10" Note="42" Velocity="0"/>
  </Event>
  <Event>
    <Absolute>56425</Absolute>
    <NoteOn Channel="10" Note="62" Velocity="0"/>
  </Event>
  <Event>
    <Absolute>56425</Absolute>
    <NoteOn Channel="10" Note="69" Velocity="0"/>
  </Event>
  <Event>
    <Absolute>56640</Absolute>
    <NoteOn Channel="10" Note="36" Velocity="90"/>
  </Event>
  <Event>
    <Absolute>56640</Absolute>
    <NoteOn Channel="10" Note="42" Velocity="83"/>
  </Event>
  <Event>
    <Absolute>56665</Absolute>
    <NoteOn Channel="10" Note="36" Velocity="0"/>
  </Event>
  <Event>
    <Absolute>56665</Absolute>
    <NoteOn Channel="10" Note="42" Velocity="0"/>
  </Event>
  <Event>
    <Absolute>56880</Absolute>
    <NoteOn Channel="10" Note="37" Velocity="107"/>
  </Event>
  <Event>
    <Absolute>56880</Absolute>
    <NoteOn Channel="10" Note="42" Velocity="52"/>
  </Event>
  <Event>
    <Absolute>56880</Absolute>
    <NoteOn Channel="10" Note="63" Velocity="109"/>
  </Event>
  <Event>
    <Absolute>56880</Absolute>
    <NoteOn Channel="10" Note="75" Velocity="93"/>
  </Event>
  <Event>
    <Absolute>56905</Absolute>
    <NoteOn Channel="10" Note="37" Velocity="0"/>
  </Event>
  <Event>
    <Absolute>56905</Absolute>
    <NoteOn Channel="10" Note="42" Velocity="0"/>
  </Event>
  <Event>
    <Absolute>56905</Absolute>
    <NoteOn Channel="10" Note="63" Velocity="0"/>
  </Event>
  <Event>
    <Absolute>56905</Absolute>
    <NoteOn Channel="10" Note="75" Velocity="0"/>
  </Event>
  <Event>
    <Absolute>57120</Absolute>
    <NoteOn Channel="10" Note="42" Velocity="80"/>
  </Event>
  <Event>
    <Absolute>57120</Absolute>
    <NoteOn Channel="10" Note="64" Velocity="122"/>
  </Event>
  <Event>
    <Absolute>57120</Absolute>
    <NoteOn Channel="10" Note="69" Velocity="75"/>
  </Event>
  <Event>
    <Absolute>57145</Absolute>
    <NoteOn Channel="10" Note="42" Velocity="0"/>
  </Event>
  <Event>
    <Absolute>57145</Absolute>
    <NoteOn Channel="10" Note="64" Velocity="0"/>
  </Event>
  <Event>
    <Absolute>57145</Absolute>
    <NoteOn Channel="10" Note="69" Velocity="0"/>
  </Event>
  <Event>
    <Absolute>57360</Absolute>
    <NoteOn Channel="10" Note="37" Velocity="101"/>
  </Event>
  <Event>
    <Absolute>57360</Absolute>
    <NoteOn Channel="10" Note="42" Velocity="60"/>
  </Event>
  <Event>
    <Absolute>57360</Absolute>
    <NoteOn Channel="10" Note="69" Velocity="77"/>
  </Event>
  <Event>
    <Absolute>57360</Absolute>
    <NoteOn Channel="10" Note="75" Velocity="87"/>
  </Event>
  <Event>
    <Absolute>57385</Absolute>
    <NoteOn Channel="10" Note="37" Velocity="0"/>
  </Event>
  <Event>
    <Absolute>57385</Absolute>
    <NoteOn Channel="10" Note="42" Velocity="0"/>
  </Event>
  <Event>
    <Absolute>57385</Absolute>
    <NoteOn Channel="10" Note="69" Velocity="0"/>
  </Event>
  <Event>
    <Absolute>57385</Absolute>
    <NoteOn Channel="10" Note="75" Velocity="0"/>
  </Event>
  <Event>
    <Absolute>57600</Absolute>
    <NoteOn Channel="10" Note="42" Velocity="91"/>
  </Event>
  <Event>
    <Absolute>57625</Absolute>
    <NoteOn Channel="10" Note="42" Velocity="0"/>
  </Event>
  <Event>
    <Absolute>57840</Absolute>
    <NoteOn Channel="10" Note="36" Velocity="88"/>
  </Event>
  <Event>
    <Absolute>57840</Absolute>
    <NoteOn Channel="10" Note="42" Velocity="46"/>
  </Event>
  <Event>
    <Absolute>57840</Absolute>
    <NoteOn Channel="10" Note="62" Velocity="109"/>
  </Event>
  <Event>
    <Absolute>57865</Absolute>
    <NoteOn Channel="10" Note="36" Velocity="0"/>
  </Event>
  <Event>
    <Absolute>57865</Absolute>
    <NoteOn Channel="10" Note="42" Velocity="0"/>
  </Event>
  <Event>
    <Absolute>57865</Absolute>
    <NoteOn Channel="10" Note="62" Velocity="0"/>
  </Event>
  <Event>
    <Absolute>58080</Absolute>
    <NoteOn Channel="10" Note="37" Velocity="113"/>
  </Event>
  <Event>
    <Absolute>58080</Absolute>
    <NoteOn Channel="10" Note="42" Velocity="75"/>
  </Event>
  <Event>
    <Absolute>58080</Absolute>
    <NoteOn Channel="10" Note="69" Velocity="84"/>
  </Event>
  <Event>
    <Absolute>58080</Absolute>
    <NoteOn Channel="10" Note="75" Velocity="99"/>
  </Event>
  <Event>
    <Absolute>58105</Absolute>
    <NoteOn Channel="10" Note="37" Velocity="0"/>
  </Event>
  <Event>
    <Absolute>58105</Absolute>
    <NoteOn Channel="10" Note="42" Velocity="0"/>
  </Event>
  <Event>
    <Absolute>58105</Absolute>
    <NoteOn Channel="10" Note="69" Velocity="0"/>
  </Event>
  <Event>
    <Absolute>58105</Absolute>
    <NoteOn Channel="10" Note="75" Velocity="0"/>
  </Event>
  <Event>
    <Absolute>58320</Absolute>
    <NoteOn Channel="10" Note="36" Velocity="80"/>
  </Event>
  <Event>
    <Absolute>58320</Absolute>
    <NoteOn Channel="10" Note="42" Velocity="60"/>
  </Event>
  <Event>
    <Absolute>58320</Absolute>
    <NoteOn Channel="10" Note="62" Velocity="113"/>
  </Event>
  <Event>
    <Absolute>58320</Absolute>
    <NoteOn Channel="10" Note="69" Velocity="75"/>
  </Event>
  <Event>
    <Absolute>58345</Absolute>
    <NoteOn Channel="10" Note="36" Velocity="0"/>
  </Event>
  <Event>
    <Absolute>58345</Absolute>
    <NoteOn Channel="10" Note="42" Velocity="0"/>
  </Event>
  <Event>
    <Absolute>58345</Absolute>
    <NoteOn Channel="10" Note="62" Velocity="0"/>
  </Event>
  <Event>
    <Absolute>58345</Absolute>
    <NoteOn Channel="10" Note="69" Velocity="0"/>
  </Event>
  <Event>
    <Absolute>58560</Absolute>
    <NoteOn Channel="10" Note="36" Velocity="90"/>
  </Event>
  <Event>
    <Absolute>58560</Absolute>
    <NoteOn Channel="10" Note="42" Velocity="67"/>
  </Event>
  <Event>
    <Absolute>58585</Absolute>
    <NoteOn Channel="10" Note="36" Velocity="0"/>
  </Event>
  <Event>
    <Absolute>58585</Absolute>
    <NoteOn Channel="10" Note="42" Velocity="0"/>
  </Event>
  <Event>
    <Absolute>58800</Absolute>
    <NoteOn Channel="10" Note="37" Velocity="118"/>
  </Event>
  <Event>
    <Absolute>58800</Absolute>
    <NoteOn Channel="10" Note="42" Velocity="59"/>
  </Event>
  <Event>
    <Absolute>58800</Absolute>
    <NoteOn Channel="10" Note="63" Velocity="113"/>
  </Event>
  <Event>
    <Absolute>58800</Absolute>
    <NoteOn Channel="10" Note="75" Velocity="104"/>
  </Event>
  <Event>
    <Absolute>58825</Absolute>
    <NoteOn Channel="10" Note="37" Velocity="0"/>
  </Event>
  <Event>
    <Absolute>58825</Absolute>
    <NoteOn Channel="10" Note="42" Velocity="0"/>
  </Event>
  <Event>
    <Absolute>58825</Absolute>
    <NoteOn Channel="10" Note="63" Velocity="0"/>
  </Event>
  <Event>
    <Absolute>58825</Absolute>
    <NoteOn Channel="10" Note="75" Velocity="0"/>
  </Event>
  <Event>
    <Absolute>58930</Absolute>
    <NoteOn Channel="10" Note="42" Velocity="51"/>
  </Event>
  <Event>
    <Absolute>58955</Absolute>
    <NoteOn Channel="10" Note="42" Velocity="0"/>
  </Event>
  <Event>
    <Absolute>59040</Absolute>
    <NoteOn Channel="10" Note="42" Velocity="80"/>
  </Event>
  <Event>
    <Absolute>59040</Absolute>
    <NoteOn Channel="10" Note="64" Velocity="122"/>
  </Event>
  <Event>
    <Absolute>59040</Absolute>
    <NoteOn Channel="10" Note="69" Velocity="75"/>
  </Event>
  <Event>
    <Absolute>59065</Absolute>
    <NoteOn Channel="10" Note="42" Velocity="0"/>
  </Event>
  <Event>
    <Absolute>59065</Absolute>
    <NoteOn Channel="10" Note="64" Velocity="0"/>
  </Event>
  <Event>
    <Absolute>59065</Absolute>
    <NoteOn Channel="10" Note="69" Velocity="0"/>
  </Event>
  <Event>
    <Absolute>59280</Absolute>
    <NoteOn Channel="10" Note="37" Velocity="125"/>
  </Event>
  <Event>
    <Absolute>59280</Absolute>
    <NoteOn Channel="10" Note="42" Velocity="67"/>
  </Event>
  <Event>
    <Absolute>59280</Absolute>
    <NoteOn Channel="10" Note="62" Velocity="118"/>
  </Event>
  <Event>
    <Absolute>59280</Absolute>
    <NoteOn Channel="10" Note="69" Velocity="77"/>
  </Event>
  <Event>
    <Absolute>59280</Absolute>
    <NoteOn Channel="10" Note="75" Velocity="111"/>
  </Event>
  <Event>
    <Absolute>59305</Absolute>
    <NoteOn Channel="10" Note="37" Velocity="0"/>
  </Event>
  <Event>
    <Absolute>59305</Absolute>
    <NoteOn Channel="10" Note="42" Velocity="0"/>
  </Event>
  <Event>
    <Absolute>59305</Absolute>
    <NoteOn Channel="10" Note="62" Velocity="0"/>
  </Event>
  <Event>
    <Absolute>59305</Absolute>
    <NoteOn Channel="10" Note="69" Velocity="0"/>
  </Event>
  <Event>
    <Absolute>59305</Absolute>
    <NoteOn Channel="10" Note="75" Velocity="0"/>
  </Event>
  <Event>
    <Absolute>59520</Absolute>
    <NoteOn Channel="10" Note="36" Velocity="101"/>
  </Event>
  <Event>
    <Absolute>59520</Absolute>
    <NoteOn Channel="10" Note="42" Velocity="83"/>
  </Event>
  <Event>
    <Absolute>59545</Absolute>
    <NoteOn Channel="10" Note="36" Velocity="0"/>
  </Event>
  <Event>
    <Absolute>59545</Absolute>
    <NoteOn Channel="10" Note="42" Velocity="0"/>
  </Event>
  <Event>
    <Absolute>59760</Absolute>
    <NoteOn Channel="10" Note="42" Velocity="39"/>
  </Event>
  <Event>
    <Absolute>59760</Absolute>
    <NoteOn Channel="10" Note="62" Velocity="113"/>
  </Event>
  <Event>
    <Absolute>59785</Absolute>
    <NoteOn Channel="10" Note="42" Velocity="0"/>
  </Event>
  <Event>
    <Absolute>59785</Absolute>
    <NoteOn Channel="10" Note="62" Velocity="0"/>
  </Event>
  <Event>
    <Absolute>60000</Absolute>
    <NoteOn Channel="10" Note="37" Velocity="113"/>
  </Event>
  <Event>
    <Absolute>60000</Absolute>
    <NoteOn Channel="10" Note="42" Velocity="83"/>
  </Event>
  <Event>
    <Absolute>60000</Absolute>
    <NoteOn Channel="10" Note="69" Velocity="84"/>
  </Event>
  <Event>
    <Absolute>60000</Absolute>
    <NoteOn Channel="10" Note="75" Velocity="99"/>
  </Event>
  <Event>
    <Absolute>60025</Absolute>
    <NoteOn Channel="10" Note="37" Velocity="0"/>
  </Event>
  <Event>
    <Absolute>60025</Absolute>
    <NoteOn Channel="10" Note="42" Velocity="0"/>
  </Event>
  <Event>
    <Absolute>60025</Absolute>
    <NoteOn Channel="10" Note="69" Velocity="0"/>
  </Event>
  <Event>
    <Absolute>60025</Absolute>
    <NoteOn Channel="10" Note="75" Velocity="0"/>
  </Event>
  <Event>
    <Absolute>60240</Absolute>
    <NoteOn Channel="10" Note="36" Velocity="84"/>
  </Event>
  <Event>
    <Absolute>60240</Absolute>
    <NoteOn Channel="10" Note="42" Velocity="48"/>
  </Event>
  <Event>
    <Absolute>60240</Absolute>
    <NoteOn Channel="10" Note="62" Velocity="109"/>
  </Event>
  <Event>
    <Absolute>60240</Absolute>
    <NoteOn Channel="10" Note="69" Velocity="75"/>
  </Event>
  <Event>
    <Absolute>60265</Absolute>
    <NoteOn Channel="10" Note="36" Velocity="0"/>
  </Event>
  <Event>
    <Absolute>60265</Absolute>
    <NoteOn Channel="10" Note="42" Velocity="0"/>
  </Event>
  <Event>
    <Absolute>60265</Absolute>
    <NoteOn Channel="10" Note="62" Velocity="0"/>
  </Event>
  <Event>
    <Absolute>60265</Absolute>
    <NoteOn Channel="10" Note="69" Velocity="0"/>
  </Event>
  <Event>
    <Absolute>60480</Absolute>
    <NoteOn Channel="10" Note="36" Velocity="90"/>
  </Event>
  <Event>
    <Absolute>60480</Absolute>
    <NoteOn Channel="10" Note="42" Velocity="83"/>
  </Event>
  <Event>
    <Absolute>60505</Absolute>
    <NoteOn Channel="10" Note="36" Velocity="0"/>
  </Event>
  <Event>
    <Absolute>60505</Absolute>
    <NoteOn Channel="10" Note="42" Velocity="0"/>
  </Event>
  <Event>
    <Absolute>60720</Absolute>
    <NoteOn Channel="10" Note="37" Velocity="107"/>
  </Event>
  <Event>
    <Absolute>60720</Absolute>
    <NoteOn Channel="10" Note="42" Velocity="43"/>
  </Event>
  <Event>
    <Absolute>60720</Absolute>
    <NoteOn Channel="10" Note="63" Velocity="109"/>
  </Event>
  <Event>
    <Absolute>60720</Absolute>
    <NoteOn Channel="10" Note="75" Velocity="93"/>
  </Event>
  <Event>
    <Absolute>60745</Absolute>
    <NoteOn Channel="10" Note="37" Velocity="0"/>
  </Event>
  <Event>
    <Absolute>60745</Absolute>
    <NoteOn Channel="10" Note="42" Velocity="0"/>
  </Event>
  <Event>
    <Absolute>60745</Absolute>
    <NoteOn Channel="10" Note="63" Velocity="0"/>
  </Event>
  <Event>
    <Absolute>60745</Absolute>
    <NoteOn Channel="10" Note="75" Velocity="0"/>
  </Event>
  <Event>
    <Absolute>60960</Absolute>
    <NoteOn Channel="10" Note="42" Velocity="75"/>
  </Event>
  <Event>
    <Absolute>60960</Absolute>
    <NoteOn Channel="10" Note="64" Velocity="122"/>
  </Event>
  <Event>
    <Absolute>60960</Absolute>
    <NoteOn Channel="10" Note="69" Velocity="75"/>
  </Event>
  <Event>
    <Absolute>60985</Absolute>
    <NoteOn Channel="10" Note="42" Velocity="0"/>
  </Event>
  <Event>
    <Absolute>60985</Absolute>
    <NoteOn Channel="10" Note="64" Velocity="0"/>
  </Event>
  <Event>
    <Absolute>60985</Absolute>
    <NoteOn Channel="10" Note="69" Velocity="0"/>
  </Event>
  <Event>
    <Absolute>61200</Absolute>
    <NoteOn Channel="10" Note="37" Velocity="101"/>
  </Event>
  <Event>
    <Absolute>61200</Absolute>
    <NoteOn Channel="10" Note="42" Velocity="57"/>
  </Event>
  <Event>
    <Absolute>61200</Absolute>
    <NoteOn Channel="10" Note="69" Velocity="77"/>
  </Event>
  <Event>
    <Absolute>61200</Absolute>
    <NoteOn Channel="10" Note="75" Velocity="87"/>
  </Event>
  <Event>
    <Absolute>61225</Absolute>
    <NoteOn Channel="10" Note="37" Velocity="0"/>
  </Event>
  <Event>
    <Absolute>61225</Absolute>
    <NoteOn Channel="10" Note="42" Velocity="0"/>
  </Event>
  <Event>
    <Absolute>61225</Absolute>
    <NoteOn Channel="10" Note="69" Velocity="0"/>
  </Event>
  <Event>
    <Absolute>61225</Absolute>
    <NoteOn Channel="10" Note="75" Velocity="0"/>
  </Event>
  <Event>
    <Absolute>61440</Absolute>
    <NoteOn Channel="10" Note="42" Velocity="83"/>
  </Event>
  <Event>
    <Absolute>61465</Absolute>
    <NoteOn Channel="10" Note="42" Velocity="0"/>
  </Event>
  <Event>
    <Absolute>61680</Absolute>
    <NoteOn Channel="10" Note="36" Velocity="88"/>
  </Event>
  <Event>
    <Absolute>61680</Absolute>
    <NoteOn Channel="10" Note="42" Velocity="49"/>
  </Event>
  <Event>
    <Absolute>61680</Absolute>
    <NoteOn Channel="10" Note="62" Velocity="109"/>
  </Event>
  <Event>
    <Absolute>61705</Absolute>
    <NoteOn Channel="10" Note="36" Velocity="0"/>
  </Event>
  <Event>
    <Absolute>61705</Absolute>
    <NoteOn Channel="10" Note="42" Velocity="0"/>
  </Event>
  <Event>
    <Absolute>61705</Absolute>
    <NoteOn Channel="10" Note="62" Velocity="0"/>
  </Event>
  <Event>
    <Absolute>61920</Absolute>
    <NoteOn Channel="10" Note="37" Velocity="113"/>
  </Event>
  <Event>
    <Absolute>61920</Absolute>
    <NoteOn Channel="10" Note="42" Velocity="80"/>
  </Event>
  <Event>
    <Absolute>61920</Absolute>
    <NoteOn Channel="10" Note="69" Velocity="84"/>
  </Event>
  <Event>
    <Absolute>61920</Absolute>
    <NoteOn Channel="10" Note="75" Velocity="99"/>
  </Event>
  <Event>
    <Absolute>61945</Absolute>
    <NoteOn Channel="10" Note="37" Velocity="0"/>
  </Event>
  <Event>
    <Absolute>61945</Absolute>
    <NoteOn Channel="10" Note="42" Velocity="0"/>
  </Event>
  <Event>
    <Absolute>61945</Absolute>
    <NoteOn Channel="10" Note="69" Velocity="0"/>
  </Event>
  <Event>
    <Absolute>61945</Absolute>
    <NoteOn Channel="10" Note="75" Velocity="0"/>
  </Event>
  <Event>
    <Absolute>62160</Absolute>
    <NoteOn Channel="10" Note="36" Velocity="80"/>
  </Event>
  <Event>
    <Absolute>62160</Absolute>
    <NoteOn Channel="10" Note="42" Velocity="60"/>
  </Event>
  <Event>
    <Absolute>62160</Absolute>
    <NoteOn Channel="10" Note="62" Velocity="113"/>
  </Event>
  <Event>
    <Absolute>62160</Absolute>
    <NoteOn Channel="10" Note="69" Velocity="75"/>
  </Event>
  <Event>
    <Absolute>62185</Absolute>
    <NoteOn Channel="10" Note="36" Velocity="0"/>
  </Event>
  <Event>
    <Absolute>62185</Absolute>
    <NoteOn Channel="10" Note="42" Velocity="0"/>
  </Event>
  <Event>
    <Absolute>62185</Absolute>
    <NoteOn Channel="10" Note="62" Velocity="0"/>
  </Event>
  <Event>
    <Absolute>62185</Absolute>
    <NoteOn Channel="10" Note="69" Velocity="0"/>
  </Event>
  <Event>
    <Absolute>62400</Absolute>
    <NoteOn Channel="10" Note="36" Velocity="90"/>
  </Event>
  <Event>
    <Absolute>62400</Absolute>
    <NoteOn Channel="10" Note="42" Velocity="75"/>
  </Event>
  <Event>
    <Absolute>62425</Absolute>
    <NoteOn Channel="10" Note="36" Velocity="0"/>
  </Event>
  <Event>
    <Absolute>62425</Absolute>
    <NoteOn Channel="10" Note="42" Velocity="0"/>
  </Event>
  <Event>
    <Absolute>62640</Absolute>
    <NoteOn Channel="10" Note="37" Velocity="118"/>
  </Event>
  <Event>
    <Absolute>62640</Absolute>
    <NoteOn Channel="10" Note="42" Velocity="26"/>
  </Event>
  <Event>
    <Absolute>62640</Absolute>
    <NoteOn Channel="10" Note="63" Velocity="113"/>
  </Event>
  <Event>
    <Absolute>62640</Absolute>
    <NoteOn Channel="10" Note="75" Velocity="104"/>
  </Event>
  <Event>
    <Absolute>62665</Absolute>
    <NoteOn Channel="10" Note="37" Velocity="0"/>
  </Event>
  <Event>
    <Absolute>62665</Absolute>
    <NoteOn Channel="10" Note="42" Velocity="0"/>
  </Event>
  <Event>
    <Absolute>62665</Absolute>
    <NoteOn Channel="10" Note="63" Velocity="0"/>
  </Event>
  <Event>
    <Absolute>62665</Absolute>
    <NoteOn Channel="10" Note="75" Velocity="0"/>
  </Event>
  <Event>
    <Absolute>62770</Absolute>
    <NoteOn Channel="10" Note="42" Velocity="46"/>
  </Event>
  <Event>
    <Absolute>62795</Absolute>
    <NoteOn Channel="10" Note="42" Velocity="0"/>
  </Event>
  <Event>
    <Absolute>62880</Absolute>
    <NoteOn Channel="10" Note="42" Velocity="80"/>
  </Event>
  <Event>
    <Absolute>62880</Absolute>
    <NoteOn Channel="10" Note="64" Velocity="122"/>
  </Event>
  <Event>
    <Absolute>62880</Absolute>
    <NoteOn Channel="10" Note="69" Velocity="75"/>
  </Event>
  <Event>
    <Absolute>62905</Absolute>
    <NoteOn Channel="10" Note="42" Velocity="0"/>
  </Event>
  <Event>
    <Absolute>62905</Absolute>
    <NoteOn Channel="10" Note="64" Velocity="0"/>
  </Event>
  <Event>
    <Absolute>62905</Absolute>
    <NoteOn Channel="10" Note="69" Velocity="0"/>
  </Event>
  <Event>
    <Absolute>63120</Absolute>
    <NoteOn Channel="10" Note="37" Velocity="125"/>
  </Event>
  <Event>
    <Absolute>63120</Absolute>
    <NoteOn Channel="10" Note="46" Velocity="67"/>
  </Event>
  <Event>
    <Absolute>63120</Absolute>
    <NoteOn Channel="10" Note="62" Velocity="118"/>
  </Event>
  <Event>
    <Absolute>63120</Absolute>
    <NoteOn Channel="10" Note="69" Velocity="77"/>
  </Event>
  <Event>
    <Absolute>63120</Absolute>
    <NoteOn Channel="10" Note="75" Velocity="111"/>
  </Event>
  <Event>
    <Absolute>63145</Absolute>
    <NoteOn Channel="10" Note="37" Velocity="0"/>
  </Event>
  <Event>
    <Absolute>63145</Absolute>
    <NoteOn Channel="10" Note="46" Velocity="0"/>
  </Event>
  <Event>
    <Absolute>63145</Absolute>
    <NoteOn Channel="10" Note="62" Velocity="0"/>
  </Event>
  <Event>
    <Absolute>63145</Absolute>
    <NoteOn Channel="10" Note="69" Velocity="0"/>
  </Event>
  <Event>
    <Absolute>63145</Absolute>
    <NoteOn Channel="10" Note="75" Velocity="0"/>
  </Event>
  <Event>
    <Absolute>63360</Absolute>
    <NoteOn Channel="10" Note="36" Velocity="101"/>
  </Event>
  <Event>
    <Absolute>63360</Absolute>
    <NoteOn Channel="10" Note="42" Velocity="91"/>
  </Event>
  <Event>
    <Absolute>63385</Absolute>
    <NoteOn Channel="10" Note="36" Velocity="0"/>
  </Event>
  <Event>
    <Absolute>63385</Absolute>
    <NoteOn Channel="10" Note="42" Velocity="0"/>
  </Event>
  <Event>
    <Absolute>63600</Absolute>
    <NoteOn Channel="10" Note="42" Velocity="19"/>
  </Event>
  <Event>
    <Absolute>63600</Absolute>
    <NoteOn Channel="10" Note="62" Velocity="113"/>
  </Event>
  <Event>
    <Absolute>63625</Absolute>
    <NoteOn Channel="10" Note="42" Velocity="0"/>
  </Event>
  <Event>
    <Absolute>63625</Absolute>
    <NoteOn Channel="10" Note="62" Velocity="0"/>
  </Event>
  <Event>
    <Absolute>63840</Absolute>
    <NoteOn Channel="10" Note="37" Velocity="113"/>
  </Event>
  <Event>
    <Absolute>63840</Absolute>
    <NoteOn Channel="10" Note="42" Velocity="72"/>
  </Event>
  <Event>
    <Absolute>63840</Absolute>
    <NoteOn Channel="10" Note="69" Velocity="84"/>
  </Event>
  <Event>
    <Absolute>63840</Absolute>
    <NoteOn Channel="10" Note="75" Velocity="99"/>
  </Event>
  <Event>
    <Absolute>63865</Absolute>
    <NoteOn Channel="10" Note="37" Velocity="0"/>
  </Event>
  <Event>
    <Absolute>63865</Absolute>
    <NoteOn Channel="10" Note="42" Velocity="0"/>
  </Event>
  <Event>
    <Absolute>63865</Absolute>
    <NoteOn Channel="10" Note="69" Velocity="0"/>
  </Event>
  <Event>
    <Absolute>63865</Absolute>
    <NoteOn Channel="10" Note="75" Velocity="0"/>
  </Event>
  <Event>
    <Absolute>64080</Absolute>
    <NoteOn Channel="10" Note="36" Velocity="84"/>
  </Event>
  <Event>
    <Absolute>64080</Absolute>
    <NoteOn Channel="10" Note="42" Velocity="27"/>
  </Event>
  <Event>
    <Absolute>64080</Absolute>
    <NoteOn Channel="10" Note="62" Velocity="109"/>
  </Event>
  <Event>
    <Absolute>64080</Absolute>
    <NoteOn Channel="10" Note="69" Velocity="75"/>
  </Event>
  <Event>
    <Absolute>64105</Absolute>
    <NoteOn Channel="10" Note="36" Velocity="0"/>
  </Event>
  <Event>
    <Absolute>64105</Absolute>
    <NoteOn Channel="10" Note="42" Velocity="0"/>
  </Event>
  <Event>
    <Absolute>64105</Absolute>
    <NoteOn Channel="10" Note="62" Velocity="0"/>
  </Event>
  <Event>
    <Absolute>64105</Absolute>
    <NoteOn Channel="10" Note="69" Velocity="0"/>
  </Event>
  <Event>
    <Absolute>64320</Absolute>
    <NoteOn Channel="10" Note="36" Velocity="90"/>
  </Event>
  <Event>
    <Absolute>64320</Absolute>
    <NoteOn Channel="10" Note="42" Velocity="83"/>
  </Event>
  <Event>
    <Absolute>64345</Absolute>
    <NoteOn Channel="10" Note="36" Velocity="0"/>
  </Event>
  <Event>
    <Absolute>64345</Absolute>
    <NoteOn Channel="10" Note="42" Velocity="0"/>
  </Event>
  <Event>
    <Absolute>64560</Absolute>
    <NoteOn Channel="10" Note="37" Velocity="107"/>
  </Event>
  <Event>
    <Absolute>64560</Absolute>
    <NoteOn Channel="10" Note="42" Velocity="52"/>
  </Event>
  <Event>
    <Absolute>64560</Absolute>
    <NoteOn Channel="10" Note="63" Velocity="109"/>
  </Event>
  <Event>
    <Absolute>64560</Absolute>
    <NoteOn Channel="10" Note="75" Velocity="93"/>
  </Event>
  <Event>
    <Absolute>64585</Absolute>
    <NoteOn Channel="10" Note="37" Velocity="0"/>
  </Event>
  <Event>
    <Absolute>64585</Absolute>
    <NoteOn Channel="10" Note="42" Velocity="0"/>
  </Event>
  <Event>
    <Absolute>64585</Absolute>
    <NoteOn Channel="10" Note="63" Velocity="0"/>
  </Event>
  <Event>
    <Absolute>64585</Absolute>
    <NoteOn Channel="10" Note="75" Velocity="0"/>
  </Event>
  <Event>
    <Absolute>64800</Absolute>
    <NoteOn Channel="10" Note="42" Velocity="80"/>
  </Event>
  <Event>
    <Absolute>64800</Absolute>
    <NoteOn Channel="10" Note="64" Velocity="122"/>
  </Event>
  <Event>
    <Absolute>64800</Absolute>
    <NoteOn Channel="10" Note="69" Velocity="75"/>
  </Event>
  <Event>
    <Absolute>64825</Absolute>
    <NoteOn Channel="10" Note="42" Velocity="0"/>
  </Event>
  <Event>
    <Absolute>64825</Absolute>
    <NoteOn Channel="10" Note="64" Velocity="0"/>
  </Event>
  <Event>
    <Absolute>64825</Absolute>
    <NoteOn Channel="10" Note="69" Velocity="0"/>
  </Event>
  <Event>
    <Absolute>65040</Absolute>
    <NoteOn Channel="10" Note="37" Velocity="101"/>
  </Event>
  <Event>
    <Absolute>65040</Absolute>
    <NoteOn Channel="10" Note="42" Velocity="60"/>
  </Event>
  <Event>
    <Absolute>65040</Absolute>
    <NoteOn Channel="10" Note="69" Velocity="77"/>
  </Event>
  <Event>
    <Absolute>65040</Absolute>
    <NoteOn Channel="10" Note="75" Velocity="87"/>
  </Event>
  <Event>
    <Absolute>65065</Absolute>
    <NoteOn Channel="10" Note="37" Velocity="0"/>
  </Event>
  <Event>
    <Absolute>65065</Absolute>
    <NoteOn Channel="10" Note="42" Velocity="0"/>
  </Event>
  <Event>
    <Absolute>65065</Absolute>
    <NoteOn Channel="10" Note="69" Velocity="0"/>
  </Event>
  <Event>
    <Absolute>65065</Absolute>
    <NoteOn Channel="10" Note="75" Velocity="0"/>
  </Event>
  <Event>
    <Absolute>65280</Absolute>
    <NoteOn Channel="10" Note="42" Velocity="91"/>
  </Event>
  <Event>
    <Absolute>65305</Absolute>
    <NoteOn Channel="10" Note="42" Velocity="0"/>
  </Event>
  <Event>
    <Absolute>65520</Absolute>
    <NoteOn Channel="10" Note="36" Velocity="88"/>
  </Event>
  <Event>
    <Absolute>65520</Absolute>
    <NoteOn Channel="10" Note="42" Velocity="46"/>
  </Event>
  <Event>
    <Absolute>65520</Absolute>
    <NoteOn Channel="10" Note="62" Velocity="109"/>
  </Event>
  <Event>
    <Absolute>65520</Absolute>
    <ControlChange Channel="10" Control="7" Value="127"/>
  </Event>
  <Event>
    <Absolute>65545</Absolute>
    <NoteOn Channel="10" Note="36" Velocity="0"/>
  </Event>
  <Event>
    <Absolute>65545</Absolute>
    <NoteOn Channel="10" Note="42" Velocity="0"/>
  </Event>
  <Event>
    <Absolute>65545</Absolute>
    <NoteOn Channel="10" Note="62" Velocity="0"/>
  </Event>
  <Event>
    <Absolute>65640</Absolute>
    <ControlChange Channel="10" Control="7" Value="126"/>
  </Event>
  <Event>
    <Absolute>65760</Absolute>
    <NoteOn Channel="10" Note="37" Velocity="113"/>
  </Event>
  <Event>
    <Absolute>65760</Absolute>
    <NoteOn Channel="10" Note="42" Velocity="75"/>
  </Event>
  <Event>
    <Absolute>65760</Absolute>
    <NoteOn Channel="10" Note="69" Velocity="84"/>
  </Event>
  <Event>
    <Absolute>65760</Absolute>
    <NoteOn Channel="10" Note="75" Velocity="99"/>
  </Event>
  <Event>
    <Absolute>65760</Absolute>
    <ControlChange Channel="10" Control="7" Value="125"/>
  </Event>
  <Event>
    <Absolute>65785</Absolute>
    <NoteOn Channel="10" Note="37" Velocity="0"/>
  </Event>
  <Event>
    <Absolute>65785</Absolute>
    <NoteOn Channel="10" Note="42" Velocity="0"/>
  </Event>
  <Event>
    <Absolute>65785</Absolute>
    <NoteOn Channel="10" Note="69" Velocity="0"/>
  </Event>
  <Event>
    <Absolute>65785</Absolute>
    <NoteOn Channel="10" Note="75" Velocity="0"/>
  </Event>
  <Event>
    <Absolute>65880</Absolute>
    <ControlChange Channel="10" Control="7" Value="124"/>
  </Event>
  <Event>
    <Absolute>66000</Absolute>
    <NoteOn Channel="10" Note="36" Velocity="80"/>
  </Event>
  <Event>
    <Absolute>66000</Absolute>
    <NoteOn Channel="10" Note="42" Velocity="60"/>
  </Event>
  <Event>
    <Absolute>66000</Absolute>
    <NoteOn Channel="10" Note="62" Velocity="113"/>
  </Event>
  <Event>
    <Absolute>66000</Absolute>
    <NoteOn Channel="10" Note="69" Velocity="75"/>
  </Event>
  <Event>
    <Absolute>66000</Absolute>
    <ControlChange Channel="10" Control="7" Value="123"/>
  </Event>
  <Event>
    <Absolute>66025</Absolute>
    <NoteOn Channel="10" Note="36" Velocity="0"/>
  </Event>
  <Event>
    <Absolute>66025</Absolute>
    <NoteOn Channel="10" Note="42" Velocity="0"/>
  </Event>
  <Event>
    <Absolute>66025</Absolute>
    <NoteOn Channel="10" Note="62" Velocity="0"/>
  </Event>
  <Event>
    <Absolute>66025</Absolute>
    <NoteOn Channel="10" Note="69" Velocity="0"/>
  </Event>
  <Event>
    <Absolute>66120</Absolute>
    <ControlChange Channel="10" Control="7" Value="122"/>
  </Event>
  <Event>
    <Absolute>66240</Absolute>
    <NoteOn Channel="10" Note="36" Velocity="90"/>
  </Event>
  <Event>
    <Absolute>66240</Absolute>
    <NoteOn Channel="10" Note="42" Velocity="67"/>
  </Event>
  <Event>
    <Absolute>66240</Absolute>
    <ControlChange Channel="10" Control="7" Value="121"/>
  </Event>
  <Event>
    <Absolute>66265</Absolute>
    <NoteOn Channel="10" Note="36" Velocity="0"/>
  </Event>
  <Event>
    <Absolute>66265</Absolute>
    <NoteOn Channel="10" Note="42" Velocity="0"/>
  </Event>
  <Event>
    <Absolute>66360</Absolute>
    <ControlChange Channel="10" Control="7" Value="120"/>
  </Event>
  <Event>
    <Absolute>66480</Absolute>
    <NoteOn Channel="10" Note="37" Velocity="118"/>
  </Event>
  <Event>
    <Absolute>66480</Absolute>
    <NoteOn Channel="10" Note="42" Velocity="59"/>
  </Event>
  <Event>
    <Absolute>66480</Absolute>
    <NoteOn Channel="10" Note="63" Velocity="113"/>
  </Event>
  <Event>
    <Absolute>66480</Absolute>
    <NoteOn Channel="10" Note="75" Velocity="104"/>
  </Event>
  <Event>
    <Absolute>66480</Absolute>
    <ControlChange Channel="10" Control="7" Value="119"/>
  </Event>
  <Event>
    <Absolute>66505</Absolute>
    <NoteOn Channel="10" Note="37" Velocity="0"/>
  </Event>
  <Event>
    <Absolute>66505</Absolute>
    <NoteOn Channel="10" Note="42" Velocity="0"/>
  </Event>
  <Event>
    <Absolute>66505</Absolute>
    <NoteOn Channel="10" Note="63" Velocity="0"/>
  </Event>
  <Event>
    <Absolute>66505</Absolute>
    <NoteOn Channel="10" Note="75" Velocity="0"/>
  </Event>
  <Event>
    <Absolute>66600</Absolute>
    <ControlChange Channel="10" Control="7" Value="118"/>
  </Event>
  <Event>
    <Absolute>66610</Absolute>
    <NoteOn Channel="10" Note="42" Velocity="51"/>
  </Event>
  <Event>
    <Absolute>66635</Absolute>
    <NoteOn Channel="10" Note="42" Velocity="0"/>
  </Event>
  <Event>
    <Absolute>66720</Absolute>
    <NoteOn Channel="10" Note="42" Velocity="80"/>
  </Event>
  <Event>
    <Absolute>66720</Absolute>
    <NoteOn Channel="10" Note="64" Velocity="122"/>
  </Event>
  <Event>
    <Absolute>66720</Absolute>
    <NoteOn Channel="10" Note="69" Velocity="75"/>
  </Event>
  <Event>
    <Absolute>66720</Absolute>
    <ControlChange Channel="10" Control="7" Value="117"/>
  </Event>
  <Event>
    <Absolute>66745</Absolute>
    <NoteOn Channel="10" Note="42" Velocity="0"/>
  </Event>
  <Event>
    <Absolute>66745</Absolute>
    <NoteOn Channel="10" Note="64" Velocity="0"/>
  </Event>
  <Event>
    <Absolute>66745</Absolute>
    <NoteOn Channel="10" Note="69" Velocity="0"/>
  </Event>
  <Event>
    <Absolute>66840</Absolute>
    <ControlChange Channel="10" Control="7" Value="116"/>
  </Event>
  <Event>
    <Absolute>66960</Absolute>
    <NoteOn Channel="10" Note="37" Velocity="125"/>
  </Event>
  <Event>
    <Absolute>66960</Absolute>
    <NoteOn Channel="10" Note="42" Velocity="67"/>
  </Event>
  <Event>
    <Absolute>66960</Absolute>
    <NoteOn Channel="10" Note="62" Velocity="118"/>
  </Event>
  <Event>
    <Absolute>66960</Absolute>
    <NoteOn Channel="10" Note="69" Velocity="77"/>
  </Event>
  <Event>
    <Absolute>66960</Absolute>
    <NoteOn Channel="10" Note="75" Velocity="111"/>
  </Event>
  <Event>
    <Absolute>66960</Absolute>
    <ControlChange Channel="10" Control="7" Value="115"/>
  </Event>
  <Event>
    <Absolute>66985</Absolute>
    <NoteOn Channel="10" Note="37" Velocity="0"/>
  </Event>
  <Event>
    <Absolute>66985</Absolute>
    <NoteOn Channel="10" Note="42" Velocity="0"/>
  </Event>
  <Event>
    <Absolute>66985</Absolute>
    <NoteOn Channel="10" Note="62" Velocity="0"/>
  </Event>
  <Event>
    <Absolute>66985</Absolute>
    <NoteOn Channel="10" Note="69" Velocity="0"/>
  </Event>
  <Event>
    <Absolute>66985</Absolute>
    <NoteOn Channel="10" Note="75" Velocity="0"/>
  </Event>
  <Event>
    <Absolute>67080</Absolute>
    <ControlChange Channel="10" Control="7" Value="114"/>
  </Event>
  <Event>
    <Absolute>67200</Absolute>
    <NoteOn Channel="10" Note="36" Velocity="101"/>
  </Event>
  <Event>
    <Absolute>67200</Absolute>
    <NoteOn Channel="10" Note="42" Velocity="83"/>
  </Event>
  <Event>
    <Absolute>67200</Absolute>
    <ControlChange Channel="10" Control="7" Value="113"/>
  </Event>
  <Event>
    <Absolute>67225</Absolute>
    <NoteOn Channel="10" Note="36" Velocity="0"/>
  </Event>
  <Event>
    <Absolute>67225</Absolute>
    <NoteOn Channel="10" Note="42" Velocity="0"/>
  </Event>
  <Event>
    <Absolute>67320</Absolute>
    <ControlChange Channel="10" Control="7" Value="112"/>
  </Event>
  <Event>
    <Absolute>67440</Absolute>
    <NoteOn Channel="10" Note="42" Velocity="39"/>
  </Event>
  <Event>
    <Absolute>67440</Absolute>
    <NoteOn Channel="10" Note="62" Velocity="113"/>
  </Event>
  <Event>
    <Absolute>67440</Absolute>
    <ControlChange Channel="10" Control="7" Value="111"/>
  </Event>
  <Event>
    <Absolute>67465</Absolute>
    <NoteOn Channel="10" Note="42" Velocity="0"/>
  </Event>
  <Event>
    <Absolute>67465</Absolute>
    <NoteOn Channel="10" Note="62" Velocity="0"/>
  </Event>
  <Event>
    <Absolute>67560</Absolute>
    <ControlChange Channel="10" Control="7" Value="110"/>
  </Event>
  <Event>
    <Absolute>67680</Absolute>
    <NoteOn Channel="10" Note="37" Velocity="113"/>
  </Event>
  <Event>
    <Absolute>67680</Absolute>
    <NoteOn Channel="10" Note="42" Velocity="83"/>
  </Event>
  <Event>
    <Absolute>67680</Absolute>
    <NoteOn Channel="10" Note="69" Velocity="84"/>
  </Event>
  <Event>
    <Absolute>67680</Absolute>
    <NoteOn Channel="10" Note="75" Velocity="99"/>
  </Event>
  <Event>
    <Absolute>67680</Absolute>
    <ControlChange Channel="10" Control="7" Value="109"/>
  </Event>
  <Event>
    <Absolute>67705</Absolute>
    <NoteOn Channel="10" Note="37" Velocity="0"/>
  </Event>
  <Event>
    <Absolute>67705</Absolute>
    <NoteOn Channel="10" Note="42" Velocity="0"/>
  </Event>
  <Event>
    <Absolute>67705</Absolute>
    <NoteOn Channel="10" Note="69" Velocity="0"/>
  </Event>
  <Event>
    <Absolute>67705</Absolute>
    <NoteOn Channel="10" Note="75" Velocity="0"/>
  </Event>
  <Event>
    <Absolute>67800</Absolute>
    <ControlChange Channel="10" Control="7" Value="108"/>
  </Event>
  <Event>
    <Absolute>67920</Absolute>
    <NoteOn Channel="10" Note="36" Velocity="84"/>
  </Event>
  <Event>
    <Absolute>67920</Absolute>
    <NoteOn Channel="10" Note="42" Velocity="48"/>
  </Event>
  <Event>
    <Absolute>67920</Absolute>
    <NoteOn Channel="10" Note="62" Velocity="109"/>
  </Event>
  <Event>
    <Absolute>67920</Absolute>
    <NoteOn Channel="10" Note="69" Velocity="75"/>
  </Event>
  <Event>
    <Absolute>67920</Absolute>
    <ControlChange Channel="10" Control="7" Value="107"/>
  </Event>
  <Event>
    <Absolute>67945</Absolute>
    <NoteOn Channel="10" Note="36" Velocity="0"/>
  </Event>
  <Event>
    <Absolute>67945</Absolute>
    <NoteOn Channel="10" Note="42" Velocity="0"/>
  </Event>
  <Event>
    <Absolute>67945</Absolute>
    <NoteOn Channel="10" Note="62" Velocity="0"/>
  </Event>
  <Event>
    <Absolute>67945</Absolute>
    <NoteOn Channel="10" Note="69" Velocity="0"/>
  </Event>
  <Event>
    <Absolute>68040</Absolute>
    <ControlChange Channel="10" Control="7" Value="106"/>
  </Event>
  <Event>
    <Absolute>68160</Absolute>
    <NoteOn Channel="10" Note="36" Velocity="90"/>
  </Event>
  <Event>
    <Absolute>68160</Absolute>
    <NoteOn Channel="10" Note="42" Velocity="83"/>
  </Event>
  <Event>
    <Absolute>68160</Absolute>
    <ControlChange Channel="10" Control="7" Value="105"/>
  </Event>
  <Event>
    <Absolute>68185</Absolute>
    <NoteOn Channel="10" Note="36" Velocity="0"/>
  </Event>
  <Event>
    <Absolute>68185</Absolute>
    <NoteOn Channel="10" Note="42" Velocity="0"/>
  </Event>
  <Event>
    <Absolute>68280</Absolute>
    <ControlChange Channel="10" Control="7" Value="104"/>
  </Event>
  <Event>
    <Absolute>68400</Absolute>
    <NoteOn Channel="10" Note="37" Velocity="107"/>
  </Event>
  <Event>
    <Absolute>68400</Absolute>
    <NoteOn Channel="10" Note="42" Velocity="43"/>
  </Event>
  <Event>
    <Absolute>68400</Absolute>
    <NoteOn Channel="10" Note="63" Velocity="109"/>
  </Event>
  <Event>
    <Absolute>68400</Absolute>
    <NoteOn Channel="10" Note="75" Velocity="93"/>
  </Event>
  <Event>
    <Absolute>68400</Absolute>
    <ControlChange Channel="10" Control="7" Value="103"/>
  </Event>
  <Event>
    <Absolute>68425</Absolute>
    <NoteOn Channel="10" Note="37" Velocity="0"/>
  </Event>
  <Event>
    <Absolute>68425</Absolute>
    <NoteOn Channel="10" Note="42" Velocity="0"/>
  </Event>
  <Event>
    <Absolute>68425</Absolute>
    <NoteOn Channel="10" Note="63" Velocity="0"/>
  </Event>
  <Event>
    <Absolute>68425</Absolute>
    <NoteOn Channel="10" Note="75" Velocity="0"/>
  </Event>
  <Event>
    <Absolute>68520</Absolute>
    <ControlChange Channel="10" Control="7" Value="102"/>
  </Event>
  <Event>
    <Absolute>68640</Absolute>
    <NoteOn Channel="10" Note="42" Velocity="75"/>
  </Event>
  <Event>
    <Absolute>68640</Absolute>
    <NoteOn Channel="10" Note="64" Velocity="122"/>
  </Event>
  <Event>
    <Absolute>68640</Absolute>
    <NoteOn Channel="10" Note="69" Velocity="75"/>
  </Event>
  <Event>
    <Absolute>68640</Absolute>
    <ControlChange Channel="10" Control="7" Value="101"/>
  </Event>
  <Event>
    <Absolute>68665</Absolute>
    <NoteOn Channel="10" Note="42" Velocity="0"/>
  </Event>
  <Event>
    <Absolute>68665</Absolute>
    <NoteOn Channel="10" Note="64" Velocity="0"/>
  </Event>
  <Event>
    <Absolute>68665</Absolute>
    <NoteOn Channel="10" Note="69" Velocity="0"/>
  </Event>
  <Event>
    <Absolute>68760</Absolute>
    <ControlChange Channel="10" Control="7" Value="100"/>
  </Event>
  <Event>
    <Absolute>68880</Absolute>
    <NoteOn Channel="10" Note="37" Velocity="101"/>
  </Event>
  <Event>
    <Absolute>68880</Absolute>
    <NoteOn Channel="10" Note="42" Velocity="57"/>
  </Event>
  <Event>
    <Absolute>68880</Absolute>
    <NoteOn Channel="10" Note="69" Velocity="77"/>
  </Event>
  <Event>
    <Absolute>68880</Absolute>
    <NoteOn Channel="10" Note="75" Velocity="87"/>
  </Event>
  <Event>
    <Absolute>68880</Absolute>
    <ControlChange Channel="10" Control="7" Value="99"/>
  </Event>
  <Event>
    <Absolute>68905</Absolute>
    <NoteOn Channel="10" Note="37" Velocity="0"/>
  </Event>
  <Event>
    <Absolute>68905</Absolute>
    <NoteOn Channel="10" Note="42" Velocity="0"/>
  </Event>
  <Event>
    <Absolute>68905</Absolute>
    <NoteOn Channel="10" Note="69" Velocity="0"/>
  </Event>
  <Event>
    <Absolute>68905</Absolute>
    <NoteOn Channel="10" Note="75" Velocity="0"/>
  </Event>
  <Event>
    <Absolute>69000</Absolute>
    <ControlChange Channel="10" Control="7" Value="98"/>
  </Event>
  <Event>
    <Absolute>69120</Absolute>
    <NoteOn Channel="10" Note="42" Velocity="83"/>
  </Event>
  <Event>
    <Absolute>69120</Absolute>
    <ControlChange Channel="10" Control="7" Value="97"/>
  </Event>
  <Event>
    <Absolute>69145</Absolute>
    <NoteOn Channel="10" Note="42" Velocity="0"/>
  </Event>
  <Event>
    <Absolute>69240</Absolute>
    <ControlChange Channel="10" Control="7" Value="96"/>
  </Event>
  <Event>
    <Absolute>69360</Absolute>
    <NoteOn Channel="10" Note="36" Velocity="88"/>
  </Event>
  <Event>
    <Absolute>69360</Absolute>
    <NoteOn Channel="10" Note="42" Velocity="49"/>
  </Event>
  <Event>
    <Absolute>69360</Absolute>
    <NoteOn Channel="10" Note="62" Velocity="109"/>
  </Event>
  <Event>
    <Absolute>69360</Absolute>
    <ControlChange Channel="10" Control="7" Value="95"/>
  </Event>
  <Event>
    <Absolute>69385</Absolute>
    <NoteOn Channel="10" Note="36" Velocity="0"/>
  </Event>
  <Event>
    <Absolute>69385</Absolute>
    <NoteOn Channel="10" Note="42" Velocity="0"/>
  </Event>
  <Event>
    <Absolute>69385</Absolute>
    <NoteOn Channel="10" Note="62" Velocity="0"/>
  </Event>
  <Event>
    <Absolute>69480</Absolute>
    <ControlChange Channel="10" Control="7" Value="94"/>
  </Event>
  <Event>
    <Absolute>69600</Absolute>
    <NoteOn Channel="10" Note="37" Velocity="113"/>
  </Event>
  <Event>
    <Absolute>69600</Absolute>
    <NoteOn Channel="10" Note="42" Velocity="80"/>
  </Event>
  <Event>
    <Absolute>69600</Absolute>
    <NoteOn Channel="10" Note="69" Velocity="84"/>
  </Event>
  <Event>
    <Absolute>69600</Absolute>
    <NoteOn Channel="10" Note="75" Velocity="99"/>
  </Event>
  <Event>
    <Absolute>69600</Absolute>
    <ControlChange Channel="10" Control="7" Value="93"/>
  </Event>
  <Event>
    <Absolute>69625</Absolute>
    <NoteOn Channel="10" Note="37" Velocity="0"/>
  </Event>
  <Event>
    <Absolute>69625</Absolute>
    <NoteOn Channel="10" Note="42" Velocity="0"/>
  </Event>
  <Event>
    <Absolute>69625</Absolute>
    <NoteOn Channel="10" Note="69" Velocity="0"/>
  </Event>
  <Event>
    <Absolute>69625</Absolute>
    <NoteOn Channel="10" Note="75" Velocity="0"/>
  </Event>
  <Event>
    <Absolute>69720</Absolute>
    <ControlChange Channel="10" Control="7" Value="92"/>
  </Event>
  <Event>
    <Absolute>69840</Absolute>
    <NoteOn Channel="10" Note="36" Velocity="80"/>
  </Event>
  <Event>
    <Absolute>69840</Absolute>
    <NoteOn Channel="10" Note="42" Velocity="60"/>
  </Event>
  <Event>
    <Absolute>69840</Absolute>
    <NoteOn Channel="10" Note="62" Velocity="113"/>
  </Event>
  <Event>
    <Absolute>69840</Absolute>
    <NoteOn Channel="10" Note="69" Velocity="75"/>
  </Event>
  <Event>
    <Absolute>69840</Absolute>
    <ControlChange Channel="10" Control="7" Value="91"/>
  </Event>
  <Event>
    <Absolute>69865</Absolute>
    <NoteOn Channel="10" Note="36" Velocity="0"/>
  </Event>
  <Event>
    <Absolute>69865</Absolute>
    <NoteOn Channel="10" Note="42" Velocity="0"/>
  </Event>
  <Event>
    <Absolute>69865</Absolute>
    <NoteOn Channel="10" Note="62" Velocity="0"/>
  </Event>
  <Event>
    <Absolute>69865</Absolute>
    <NoteOn Channel="10" Note="69" Velocity="0"/>
  </Event>
  <Event>
    <Absolute>69960</Absolute>
    <ControlChange Channel="10" Control="7" Value="90"/>
  </Event>
  <Event>
    <Absolute>70080</Absolute>
    <NoteOn Channel="10" Note="36" Velocity="90"/>
  </Event>
  <Event>
    <Absolute>70080</Absolute>
    <NoteOn Channel="10" Note="42" Velocity="75"/>
  </Event>
  <Event>
    <Absolute>70080</Absolute>
    <ControlChange Channel="10" Control="7" Value="89"/>
  </Event>
  <Event>
    <Absolute>70105</Absolute>
    <NoteOn Channel="10" Note="36" Velocity="0"/>
  </Event>
  <Event>
    <Absolute>70105</Absolute>
    <NoteOn Channel="10" Note="42" Velocity="0"/>
  </Event>
  <Event>
    <Absolute>70200</Absolute>
    <ControlChange Channel="10" Control="7" Value="88"/>
  </Event>
  <Event>
    <Absolute>70320</Absolute>
    <NoteOn Channel="10" Note="37" Velocity="118"/>
  </Event>
  <Event>
    <Absolute>70320</Absolute>
    <NoteOn Channel="10" Note="42" Velocity="26"/>
  </Event>
  <Event>
    <Absolute>70320</Absolute>
    <NoteOn Channel="10" Note="63" Velocity="113"/>
  </Event>
  <Event>
    <Absolute>70320</Absolute>
    <NoteOn Channel="10" Note="75" Velocity="104"/>
  </Event>
  <Event>
    <Absolute>70320</Absolute>
    <ControlChange Channel="10" Control="7" Value="87"/>
  </Event>
  <Event>
    <Absolute>70345</Absolute>
    <NoteOn Channel="10" Note="37" Velocity="0"/>
  </Event>
  <Event>
    <Absolute>70345</Absolute>
    <NoteOn Channel="10" Note="42" Velocity="0"/>
  </Event>
  <Event>
    <Absolute>70345</Absolute>
    <NoteOn Channel="10" Note="63" Velocity="0"/>
  </Event>
  <Event>
    <Absolute>70345</Absolute>
    <NoteOn Channel="10" Note="75" Velocity="0"/>
  </Event>
  <Event>
    <Absolute>70440</Absolute>
    <ControlChange Channel="10" Control="7" Value="86"/>
  </Event>
  <Event>
    <Absolute>70450</Absolute>
    <NoteOn Channel="10" Note="42" Velocity="46"/>
  </Event>
  <Event>
    <Absolute>70475</Absolute>
    <NoteOn Channel="10" Note="42" Velocity="0"/>
  </Event>
  <Event>
    <Absolute>70560</Absolute>
    <NoteOn Channel="10" Note="42" Velocity="80"/>
  </Event>
  <Event>
    <Absolute>70560</Absolute>
    <NoteOn Channel="10" Note="64" Velocity="122"/>
  </Event>
  <Event>
    <Absolute>70560</Absolute>
    <NoteOn Channel="10" Note="69" Velocity="75"/>
  </Event>
  <Event>
    <Absolute>70560</Absolute>
    <ControlChange Channel="10" Control="7" Value="85"/>
  </Event>
  <Event>
    <Absolute>70585</Absolute>
    <NoteOn Channel="10" Note="42" Velocity="0"/>
  </Event>
  <Event>
    <Absolute>70585</Absolute>
    <NoteOn Channel="10" Note="64" Velocity="0"/>
  </Event>
  <Event>
    <Absolute>70585</Absolute>
    <NoteOn Channel="10" Note="69" Velocity="0"/>
  </Event>
  <Event>
    <Absolute>70680</Absolute>
    <ControlChange Channel="10" Control="7" Value="84"/>
  </Event>
  <Event>
    <Absolute>70800</Absolute>
    <NoteOn Channel="10" Note="37" Velocity="125"/>
  </Event>
  <Event>
    <Absolute>70800</Absolute>
    <NoteOn Channel="10" Note="46" Velocity="67"/>
  </Event>
  <Event>
    <Absolute>70800</Absolute>
    <NoteOn Channel="10" Note="62" Velocity="118"/>
  </Event>
  <Event>
    <Absolute>70800</Absolute>
    <NoteOn Channel="10" Note="69" Velocity="77"/>
  </Event>
  <Event>
    <Absolute>70800</Absolute>
    <NoteOn Channel="10" Note="75" Velocity="111"/>
  </Event>
  <Event>
    <Absolute>70800</Absolute>
    <ControlChange Channel="10" Control="7" Value="83"/>
  </Event>
  <Event>
    <Absolute>70825</Absolute>
    <NoteOn Channel="10" Note="37" Velocity="0"/>
  </Event>
  <Event>
    <Absolute>70825</Absolute>
    <NoteOn Channel="10" Note="46" Velocity="0"/>
  </Event>
  <Event>
    <Absolute>70825</Absolute>
    <NoteOn Channel="10" Note="62" Velocity="0"/>
  </Event>
  <Event>
    <Absolute>70825</Absolute>
    <NoteOn Channel="10" Note="69" Velocity="0"/>
  </Event>
  <Event>
    <Absolute>70825</Absolute>
    <NoteOn Channel="10" Note="75" Velocity="0"/>
  </Event>
  <Event>
    <Absolute>70920</Absolute>
    <ControlChange Channel="10" Control="7" Value="82"/>
  </Event>
  <Event>
    <Absolute>71040</Absolute>
    <NoteOn Channel="10" Note="36" Velocity="101"/>
  </Event>
  <Event>
    <Absolute>71040</Absolute>
    <NoteOn Channel="10" Note="42" Velocity="91"/>
  </Event>
  <Event>
    <Absolute>71040</Absolute>
    <ControlChange Channel="10" Control="7" Value="81"/>
  </Event>
  <Event>
    <Absolute>71065</Absolute>
    <NoteOn Channel="10" Note="36" Velocity="0"/>
  </Event>
  <Event>
    <Absolute>71065</Absolute>
    <NoteOn Channel="10" Note="42" Velocity="0"/>
  </Event>
  <Event>
    <Absolute>71160</Absolute>
    <ControlChange Channel="10" Control="7" Value="80"/>
  </Event>
  <Event>
    <Absolute>71280</Absolute>
    <NoteOn Channel="10" Note="42" Velocity="19"/>
  </Event>
  <Event>
    <Absolute>71280</Absolute>
    <NoteOn Channel="10" Note="62" Velocity="113"/>
  </Event>
  <Event>
    <Absolute>71280</Absolute>
    <ControlChange Channel="10" Control="7" Value="79"/>
  </Event>
  <Event>
    <Absolute>71305</Absolute>
    <NoteOn Channel="10" Note="42" Velocity="0"/>
  </Event>
  <Event>
    <Absolute>71305</Absolute>
    <NoteOn Channel="10" Note="62" Velocity="0"/>
  </Event>
  <Event>
    <Absolute>71400</Absolute>
    <ControlChange Channel="10" Control="7" Value="78"/>
  </Event>
  <Event>
    <Absolute>71520</Absolute>
    <NoteOn Channel="10" Note="37" Velocity="113"/>
  </Event>
  <Event>
    <Absolute>71520</Absolute>
    <NoteOn Channel="10" Note="42" Velocity="72"/>
  </Event>
  <Event>
    <Absolute>71520</Absolute>
    <NoteOn Channel="10" Note="69" Velocity="84"/>
  </Event>
  <Event>
    <Absolute>71520</Absolute>
    <NoteOn Channel="10" Note="75" Velocity="99"/>
  </Event>
  <Event>
    <Absolute>71520</Absolute>
    <ControlChange Channel="10" Control="7" Value="77"/>
  </Event>
  <Event>
    <Absolute>71545</Absolute>
    <NoteOn Channel="10" Note="37" Velocity="0"/>
  </Event>
  <Event>
    <Absolute>71545</Absolute>
    <NoteOn Channel="10" Note="42" Velocity="0"/>
  </Event>
  <Event>
    <Absolute>71545</Absolute>
    <NoteOn Channel="10" Note="69" Velocity="0"/>
  </Event>
  <Event>
    <Absolute>71545</Absolute>
    <NoteOn Channel="10" Note="75" Velocity="0"/>
  </Event>
  <Event>
    <Absolute>71640</Absolute>
    <ControlChange Channel="10" Control="7" Value="76"/>
  </Event>
  <Event>
    <Absolute>71760</Absolute>
    <NoteOn Channel="10" Note="36" Velocity="84"/>
  </Event>
  <Event>
    <Absolute>71760</Absolute>
    <NoteOn Channel="10" Note="42" Velocity="27"/>
  </Event>
  <Event>
    <Absolute>71760</Absolute>
    <NoteOn Channel="10" Note="62" Velocity="109"/>
  </Event>
  <Event>
    <Absolute>71760</Absolute>
    <NoteOn Channel="10" Note="69" Velocity="75"/>
  </Event>
  <Event>
    <Absolute>71760</Absolute>
    <ControlChange Channel="10" Control="7" Value="75"/>
  </Event>
  <Event>
    <Absolute>71785</Absolute>
    <NoteOn Channel="10" Note="36" Velocity="0"/>
  </Event>
  <Event>
    <Absolute>71785</Absolute>
    <NoteOn Channel="10" Note="42" Velocity="0"/>
  </Event>
  <Event>
    <Absolute>71785</Absolute>
    <NoteOn Channel="10" Note="62" Velocity="0"/>
  </Event>
  <Event>
    <Absolute>71785</Absolute>
    <NoteOn Channel="10" Note="69" Velocity="0"/>
  </Event>
  <Event>
    <Absolute>71880</Absolute>
    <ControlChange Channel="10" Control="7" Value="74"/>
  </Event>
  <Event>
    <Absolute>72000</Absolute>
    <NoteOn Channel="10" Note="36" Velocity="90"/>
  </Event>
  <Event>
    <Absolute>72000</Absolute>
    <NoteOn Channel="10" Note="42" Velocity="83"/>
  </Event>
  <Event>
    <Absolute>72000</Absolute>
    <ControlChange Channel="10" Control="7" Value="73"/>
  </Event>
  <Event>
    <Absolute>72025</Absolute>
    <NoteOn Channel="10" Note="36" Velocity="0"/>
  </Event>
  <Event>
    <Absolute>72025</Absolute>
    <NoteOn Channel="10" Note="42" Velocity="0"/>
  </Event>
  <Event>
    <Absolute>72120</Absolute>
    <ControlChange Channel="10" Control="7" Value="72"/>
  </Event>
  <Event>
    <Absolute>72240</Absolute>
    <NoteOn Channel="10" Note="37" Velocity="107"/>
  </Event>
  <Event>
    <Absolute>72240</Absolute>
    <NoteOn Channel="10" Note="42" Velocity="52"/>
  </Event>
  <Event>
    <Absolute>72240</Absolute>
    <NoteOn Channel="10" Note="63" Velocity="109"/>
  </Event>
  <Event>
    <Absolute>72240</Absolute>
    <NoteOn Channel="10" Note="75" Velocity="93"/>
  </Event>
  <Event>
    <Absolute>72240</Absolute>
    <ControlChange Channel="10" Control="7" Value="71"/>
  </Event>
  <Event>
    <Absolute>72265</Absolute>
    <NoteOn Channel="10" Note="37" Velocity="0"/>
  </Event>
  <Event>
    <Absolute>72265</Absolute>
    <NoteOn Channel="10" Note="42" Velocity="0"/>
  </Event>
  <Event>
    <Absolute>72265</Absolute>
    <NoteOn Channel="10" Note="63" Velocity="0"/>
  </Event>
  <Event>
    <Absolute>72265</Absolute>
    <NoteOn Channel="10" Note="75" Velocity="0"/>
  </Event>
  <Event>
    <Absolute>72360</Absolute>
    <ControlChange Channel="10" Control="7" Value="70"/>
  </Event>
  <Event>
    <Absolute>72480</Absolute>
    <NoteOn Channel="10" Note="42" Velocity="80"/>
  </Event>
  <Event>
    <Absolute>72480</Absolute>
    <NoteOn Channel="10" Note="64" Velocity="122"/>
  </Event>
  <Event>
    <Absolute>72480</Absolute>
    <NoteOn Channel="10" Note="69" Velocity="75"/>
  </Event>
  <Event>
    <Absolute>72480</Absolute>
    <ControlChange Channel="10" Control="7" Value="69"/>
  </Event>
  <Event>
    <Absolute>72505</Absolute>
    <NoteOn Channel="10" Note="42" Velocity="0"/>
  </Event>
  <Event>
    <Absolute>72505</Absolute>
    <NoteOn Channel="10" Note="64" Velocity="0"/>
  </Event>
  <Event>
    <Absolute>72505</Absolute>
    <NoteOn Channel="10" Note="69" Velocity="0"/>
  </Event>
  <Event>
    <Absolute>72600</Absolute>
    <ControlChange Channel="10" Control="7" Value="68"/>
  </Event>
  <Event>
    <Absolute>72720</Absolute>
    <NoteOn Channel="10" Note="37" Velocity="101"/>
  </Event>
  <Event>
    <Absolute>72720</Absolute>
    <NoteOn Channel="10" Note="42" Velocity="60"/>
  </Event>
  <Event>
    <Absolute>72720</Absolute>
    <NoteOn Channel="10" Note="69" Velocity="77"/>
  </Event>
  <Event>
    <Absolute>72720</Absolute>
    <NoteOn Channel="10" Note="75" Velocity="87"/>
  </Event>
  <Event>
    <Absolute>72720</Absolute>
    <ControlChange Channel="10" Control="7" Value="67"/>
  </Event>
  <Event>
    <Absolute>72745</Absolute>
    <NoteOn Channel="10" Note="37" Velocity="0"/>
  </Event>
  <Event>
    <Absolute>72745</Absolute>
    <NoteOn Channel="10" Note="42" Velocity="0"/>
  </Event>
  <Event>
    <Absolute>72745</Absolute>
    <NoteOn Channel="10" Note="69" Velocity="0"/>
  </Event>
  <Event>
    <Absolute>72745</Absolute>
    <NoteOn Channel="10" Note="75" Velocity="0"/>
  </Event>
  <Event>
    <Absolute>72840</Absolute>
    <ControlChange Channel="10" Control="7" Value="66"/>
  </Event>
  <Event>
    <Absolute>72960</Absolute>
    <NoteOn Channel="10" Note="42" Velocity="91"/>
  </Event>
  <Event>
    <Absolute>72960</Absolute>
    <ControlChange Channel="10" Control="7" Value="65"/>
  </Event>
  <Event>
    <Absolute>72985</Absolute>
    <NoteOn Channel="10" Note="42" Velocity="0"/>
  </Event>
  <Event>
    <Absolute>73080</Absolute>
    <ControlChange Channel="10" Control="7" Value="64"/>
  </Event>
  <Event>
    <Absolute>73200</Absolute>
    <NoteOn Channel="10" Note="36" Velocity="88"/>
  </Event>
  <Event>
    <Absolute>73200</Absolute>
    <NoteOn Channel="10" Note="42" Velocity="46"/>
  </Event>
  <Event>
    <Absolute>73200</Absolute>
    <NoteOn Channel="10" Note="62" Velocity="109"/>
  </Event>
  <Event>
    <Absolute>73200</Absolute>
    <ControlChange Channel="10" Control="7" Value="63"/>
  </Event>
  <Event>
    <Absolute>73225</Absolute>
    <NoteOn Channel="10" Note="36" Velocity="0"/>
  </Event>
  <Event>
    <Absolute>73225</Absolute>
    <NoteOn Channel="10" Note="42" Velocity="0"/>
  </Event>
  <Event>
    <Absolute>73225</Absolute>
    <NoteOn Channel="10" Note="62" Velocity="0"/>
  </Event>
  <Event>
    <Absolute>73320</Absolute>
    <ControlChange Channel="10" Control="7" Value="62"/>
  </Event>
  <Event>
    <Absolute>73440</Absolute>
    <NoteOn Channel="10" Note="37" Velocity="113"/>
  </Event>
  <Event>
    <Absolute>73440</Absolute>
    <NoteOn Channel="10" Note="42" Velocity="75"/>
  </Event>
  <Event>
    <Absolute>73440</Absolute>
    <NoteOn Channel="10" Note="69" Velocity="84"/>
  </Event>
  <Event>
    <Absolute>73440</Absolute>
    <NoteOn Channel="10" Note="75" Velocity="99"/>
  </Event>
  <Event>
    <Absolute>73440</Absolute>
    <ControlChange Channel="10" Control="7" Value="61"/>
  </Event>
  <Event>
    <Absolute>73465</Absolute>
    <NoteOn Channel="10" Note="37" Velocity="0"/>
  </Event>
  <Event>
    <Absolute>73465</Absolute>
    <NoteOn Channel="10" Note="42" Velocity="0"/>
  </Event>
  <Event>
    <Absolute>73465</Absolute>
    <NoteOn Channel="10" Note="69" Velocity="0"/>
  </Event>
  <Event>
    <Absolute>73465</Absolute>
    <NoteOn Channel="10" Note="75" Velocity="0"/>
  </Event>
  <Event>
    <Absolute>73560</Absolute>
    <ControlChange Channel="10" Control="7" Value="60"/>
  </Event>
  <Event>
    <Absolute>73680</Absolute>
    <NoteOn Channel="10" Note="36" Velocity="80"/>
  </Event>
  <Event>
    <Absolute>73680</Absolute>
    <NoteOn Channel="10" Note="42" Velocity="60"/>
  </Event>
  <Event>
    <Absolute>73680</Absolute>
    <NoteOn Channel="10" Note="62" Velocity="113"/>
  </Event>
  <Event>
    <Absolute>73680</Absolute>
    <NoteOn Channel="10" Note="69" Velocity="75"/>
  </Event>
  <Event>
    <Absolute>73680</Absolute>
    <ControlChange Channel="10" Control="7" Value="59"/>
  </Event>
  <Event>
    <Absolute>73705</Absolute>
    <NoteOn Channel="10" Note="36" Velocity="0"/>
  </Event>
  <Event>
    <Absolute>73705</Absolute>
    <NoteOn Channel="10" Note="42" Velocity="0"/>
  </Event>
  <Event>
    <Absolute>73705</Absolute>
    <NoteOn Channel="10" Note="62" Velocity="0"/>
  </Event>
  <Event>
    <Absolute>73705</Absolute>
    <NoteOn Channel="10" Note="69" Velocity="0"/>
  </Event>
  <Event>
    <Absolute>73800</Absolute>
    <ControlChange Channel="10" Control="7" Value="58"/>
  </Event>
  <Event>
    <Absolute>73920</Absolute>
    <NoteOn Channel="10" Note="36" Velocity="90"/>
  </Event>
  <Event>
    <Absolute>73920</Absolute>
    <NoteOn Channel="10" Note="42" Velocity="67"/>
  </Event>
  <Event>
    <Absolute>73920</Absolute>
    <ControlChange Channel="10" Control="7" Value="57"/>
  </Event>
  <Event>
    <Absolute>73945</Absolute>
    <NoteOn Channel="10" Note="36" Velocity="0"/>
  </Event>
  <Event>
    <Absolute>73945</Absolute>
    <NoteOn Channel="10" Note="42" Velocity="0"/>
  </Event>
  <Event>
    <Absolute>74040</Absolute>
    <ControlChange Channel="10" Control="7" Value="56"/>
  </Event>
  <Event>
    <Absolute>74160</Absolute>
    <NoteOn Channel="10" Note="37" Velocity="118"/>
  </Event>
  <Event>
    <Absolute>74160</Absolute>
    <NoteOn Channel="10" Note="42" Velocity="59"/>
  </Event>
  <Event>
    <Absolute>74160</Absolute>
    <NoteOn Channel="10" Note="63" Velocity="113"/>
  </Event>
  <Event>
    <Absolute>74160</Absolute>
    <NoteOn Channel="10" Note="75" Velocity="104"/>
  </Event>
  <Event>
    <Absolute>74160</Absolute>
    <ControlChange Channel="10" Control="7" Value="55"/>
  </Event>
  <Event>
    <Absolute>74185</Absolute>
    <NoteOn Channel="10" Note="37" Velocity="0"/>
  </Event>
  <Event>
    <Absolute>74185</Absolute>
    <NoteOn Channel="10" Note="42" Velocity="0"/>
  </Event>
  <Event>
    <Absolute>74185</Absolute>
    <NoteOn Channel="10" Note="63" Velocity="0"/>
  </Event>
  <Event>
    <Absolute>74185</Absolute>
    <NoteOn Channel="10" Note="75" Velocity="0"/>
  </Event>
  <Event>
    <Absolute>74280</Absolute>
    <ControlChange Channel="10" Control="7" Value="54"/>
  </Event>
  <Event>
    <Absolute>74290</Absolute>
    <NoteOn Channel="10" Note="42" Velocity="51"/>
  </Event>
  <Event>
    <Absolute>74315</Absolute>
    <NoteOn Channel="10" Note="42" Velocity="0"/>
  </Event>
  <Event>
    <Absolute>74400</Absolute>
    <NoteOn Channel="10" Note="42" Velocity="80"/>
  </Event>
  <Event>
    <Absolute>74400</Absolute>
    <NoteOn Channel="10" Note="64" Velocity="122"/>
  </Event>
  <Event>
    <Absolute>74400</Absolute>
    <NoteOn Channel="10" Note="69" Velocity="75"/>
  </Event>
  <Event>
    <Absolute>74400</Absolute>
    <ControlChange Channel="10" Control="7" Value="53"/>
  </Event>
  <Event>
    <Absolute>74425</Absolute>
    <NoteOn Channel="10" Note="42" Velocity="0"/>
  </Event>
  <Event>
    <Absolute>74425</Absolute>
    <NoteOn Channel="10" Note="64" Velocity="0"/>
  </Event>
  <Event>
    <Absolute>74425</Absolute>
    <NoteOn Channel="10" Note="69" Velocity="0"/>
  </Event>
  <Event>
    <Absolute>74520</Absolute>
    <ControlChange Channel="10" Control="7" Value="52"/>
  </Event>
  <Event>
    <Absolute>74640</Absolute>
    <NoteOn Channel="10" Note="37" Velocity="125"/>
  </Event>
  <Event>
    <Absolute>74640</Absolute>
    <NoteOn Channel="10" Note="42" Velocity="67"/>
  </Event>
  <Event>
    <Absolute>74640</Absolute>
    <NoteOn Channel="10" Note="62" Velocity="118"/>
  </Event>
  <Event>
    <Absolute>74640</Absolute>
    <NoteOn Channel="10" Note="69" Velocity="77"/>
  </Event>
  <Event>
    <Absolute>74640</Absolute>
    <NoteOn Channel="10" Note="75" Velocity="111"/>
  </Event>
  <Event>
    <Absolute>74640</Absolute>
    <ControlChange Channel="10" Control="7" Value="51"/>
  </Event>
  <Event>
    <Absolute>74665</Absolute>
    <NoteOn Channel="10" Note="37" Velocity="0"/>
  </Event>
  <Event>
    <Absolute>74665</Absolute>
    <NoteOn Channel="10" Note="42" Velocity="0"/>
  </Event>
  <Event>
    <Absolute>74665</Absolute>
    <NoteOn Channel="10" Note="62" Velocity="0"/>
  </Event>
  <Event>
    <Absolute>74665</Absolute>
    <NoteOn Channel="10" Note="69" Velocity="0"/>
  </Event>
  <Event>
    <Absolute>74665</Absolute>
    <NoteOn Channel="10" Note="75" Velocity="0"/>
  </Event>
  <Event>
    <Absolute>74760</Absolute>
    <ControlChange Channel="10" Control="7" Value="50"/>
  </Event>
  <Event>
    <Absolute>74880</Absolute>
    <NoteOn Channel="10" Note="36" Velocity="101"/>
  </Event>
  <Event>
    <Absolute>74880</Absolute>
    <NoteOn Channel="10" Note="42" Velocity="83"/>
  </Event>
  <Event>
    <Absolute>74880</Absolute>
    <ControlChange Channel="10" Control="7" Value="49"/>
  </Event>
  <Event>
    <Absolute>74905</Absolute>
    <NoteOn Channel="10" Note="36" Velocity="0"/>
  </Event>
  <Event>
    <Absolute>74905</Absolute>
    <NoteOn Channel="10" Note="42" Velocity="0"/>
  </Event>
  <Event>
    <Absolute>75000</Absolute>
    <ControlChange Channel="10" Control="7" Value="48"/>
  </Event>
  <Event>
    <Absolute>75120</Absolute>
    <NoteOn Channel="10" Note="42" Velocity="39"/>
  </Event>
  <Event>
    <Absolute>75120</Absolute>
    <NoteOn Channel="10" Note="62" Velocity="113"/>
  </Event>
  <Event>
    <Absolute>75120</Absolute>
    <ControlChange Channel="10" Control="7" Value="47"/>
  </Event>
  <Event>
    <Absolute>75145</Absolute>
    <NoteOn Channel="10" Note="42" Velocity="0"/>
  </Event>
  <Event>
    <Absolute>75145</Absolute>
    <NoteOn Channel="10" Note="62" Velocity="0"/>
  </Event>
  <Event>
    <Absolute>75240</Absolute>
    <ControlChange Channel="10" Control="7" Value="46"/>
  </Event>
  <Event>
    <Absolute>75360</Absolute>
    <NoteOn Channel="10" Note="37" Velocity="113"/>
  </Event>
  <Event>
    <Absolute>75360</Absolute>
    <NoteOn Channel="10" Note="42" Velocity="83"/>
  </Event>
  <Event>
    <Absolute>75360</Absolute>
    <NoteOn Channel="10" Note="69" Velocity="84"/>
  </Event>
  <Event>
    <Absolute>75360</Absolute>
    <NoteOn Channel="10" Note="75" Velocity="99"/>
  </Event>
  <Event>
    <Absolute>75360</Absolute>
    <ControlChange Channel="10" Control="7" Value="45"/>
  </Event>
  <Event>
    <Absolute>75385</Absolute>
    <NoteOn Channel="10" Note="37" Velocity="0"/>
  </Event>
  <Event>
    <Absolute>75385</Absolute>
    <NoteOn Channel="10" Note="42" Velocity="0"/>
  </Event>
  <Event>
    <Absolute>75385</Absolute>
    <NoteOn Channel="10" Note="69" Velocity="0"/>
  </Event>
  <Event>
    <Absolute>75385</Absolute>
    <NoteOn Channel="10" Note="75" Velocity="0"/>
  </Event>
  <Event>
    <Absolute>75480</Absolute>
    <ControlChange Channel="10" Control="7" Value="44"/>
  </Event>
  <Event>
    <Absolute>75600</Absolute>
    <NoteOn Channel="10" Note="36" Velocity="84"/>
  </Event>
  <Event>
    <Absolute>75600</Absolute>
    <NoteOn Channel="10" Note="42" Velocity="48"/>
  </Event>
  <Event>
    <Absolute>75600</Absolute>
    <NoteOn Channel="10" Note="62" Velocity="109"/>
  </Event>
  <Event>
    <Absolute>75600</Absolute>
    <NoteOn Channel="10" Note="69" Velocity="75"/>
  </Event>
  <Event>
    <Absolute>75600</Absolute>
    <ControlChange Channel="10" Control="7" Value="43"/>
  </Event>
  <Event>
    <Absolute>75625</Absolute>
    <NoteOn Channel="10" Note="36" Velocity="0"/>
  </Event>
  <Event>
    <Absolute>75625</Absolute>
    <NoteOn Channel="10" Note="42" Velocity="0"/>
  </Event>
  <Event>
    <Absolute>75625</Absolute>
    <NoteOn Channel="10" Note="62" Velocity="0"/>
  </Event>
  <Event>
    <Absolute>75625</Absolute>
    <NoteOn Channel="10" Note="69" Velocity="0"/>
  </Event>
  <Event>
    <Absolute>75720</Absolute>
    <ControlChange Channel="10" Control="7" Value="42"/>
  </Event>
  <Event>
    <Absolute>75840</Absolute>
    <NoteOn Channel="10" Note="36" Velocity="90"/>
  </Event>
  <Event>
    <Absolute>75840</Absolute>
    <NoteOn Channel="10" Note="42" Velocity="83"/>
  </Event>
  <Event>
    <Absolute>75840</Absolute>
    <ControlChange Channel="10" Control="7" Value="41"/>
  </Event>
  <Event>
    <Absolute>75865</Absolute>
    <NoteOn Channel="10" Note="36" Velocity="0"/>
  </Event>
  <Event>
    <Absolute>75865</Absolute>
    <NoteOn Channel="10" Note="42" Velocity="0"/>
  </Event>
  <Event>
    <Absolute>75960</Absolute>
    <ControlChange Channel="10" Control="7" Value="40"/>
  </Event>
  <Event>
    <Absolute>76080</Absolute>
    <NoteOn Channel="10" Note="37" Velocity="107"/>
  </Event>
  <Event>
    <Absolute>76080</Absolute>
    <NoteOn Channel="10" Note="42" Velocity="43"/>
  </Event>
  <Event>
    <Absolute>76080</Absolute>
    <NoteOn Channel="10" Note="63" Velocity="109"/>
  </Event>
  <Event>
    <Absolute>76080</Absolute>
    <NoteOn Channel="10" Note="75" Velocity="93"/>
  </Event>
  <Event>
    <Absolute>76080</Absolute>
    <ControlChange Channel="10" Control="7" Value="39"/>
  </Event>
  <Event>
    <Absolute>76105</Absolute>
    <NoteOn Channel="10" Note="37" Velocity="0"/>
  </Event>
  <Event>
    <Absolute>76105</Absolute>
    <NoteOn Channel="10" Note="42" Velocity="0"/>
  </Event>
  <Event>
    <Absolute>76105</Absolute>
    <NoteOn Channel="10" Note="63" Velocity="0"/>
  </Event>
  <Event>
    <Absolute>76105</Absolute>
    <NoteOn Channel="10" Note="75" Velocity="0"/>
  </Event>
  <Event>
    <Absolute>76200</Absolute>
    <ControlChange Channel="10" Control="7" Value="38"/>
  </Event>
  <Event>
    <Absolute>76320</Absolute>
    <NoteOn Channel="10" Note="42" Velocity="75"/>
  </Event>
  <Event>
    <Absolute>76320</Absolute>
    <NoteOn Channel="10" Note="64" Velocity="122"/>
  </Event>
  <Event>
    <Absolute>76320</Absolute>
    <NoteOn Channel="10" Note="69" Velocity="75"/>
  </Event>
  <Event>
    <Absolute>76320</Absolute>
    <ControlChange Channel="10" Control="7" Value="37"/>
  </Event>
  <Event>
    <Absolute>76345</Absolute>
    <NoteOn Channel="10" Note="42" Velocity="0"/>
  </Event>
  <Event>
    <Absolute>76345</Absolute>
    <NoteOn Channel="10" Note="64" Velocity="0"/>
  </Event>
  <Event>
    <Absolute>76345</Absolute>
    <NoteOn Channel="10" Note="69" Velocity="0"/>
  </Event>
  <Event>
    <Absolute>76440</Absolute>
    <ControlChange Channel="10" Control="7" Value="36"/>
  </Event>
  <Event>
    <Absolute>76560</Absolute>
    <NoteOn Channel="10" Note="37" Velocity="101"/>
  </Event>
  <Event>
    <Absolute>76560</Absolute>
    <NoteOn Channel="10" Note="42" Velocity="57"/>
  </Event>
  <Event>
    <Absolute>76560</Absolute>
    <NoteOn Channel="10" Note="69" Velocity="77"/>
  </Event>
  <Event>
    <Absolute>76560</Absolute>
    <NoteOn Channel="10" Note="75" Velocity="87"/>
  </Event>
  <Event>
    <Absolute>76560</Absolute>
    <ControlChange Channel="10" Control="7" Value="35"/>
  </Event>
  <Event>
    <Absolute>76585</Absolute>
    <NoteOn Channel="10" Note="37" Velocity="0"/>
  </Event>
  <Event>
    <Absolute>76585</Absolute>
    <NoteOn Channel="10" Note="42" Velocity="0"/>
  </Event>
  <Event>
    <Absolute>76585</Absolute>
    <NoteOn Channel="10" Note="69" Velocity="0"/>
  </Event>
  <Event>
    <Absolute>76585</Absolute>
    <NoteOn Channel="10" Note="75" Velocity="0"/>
  </Event>
  <Event>
    <Absolute>76680</Absolute>
    <ControlChange Channel="10" Control="7" Value="34"/>
  </Event>
  <Event>
    <Absolute>76800</Absolute>
    <NoteOn Channel="10" Note="42" Velocity="83"/>
  </Event>
  <Event>
    <Absolute>76800</Absolute>
    <ControlChange Channel="10" Control="7" Value="33"/>
  </Event>
  <Event>
    <Absolute>76825</Absolute>
    <NoteOn Channel="10" Note="42" Velocity="0"/>
  </Event>
  <Event>
    <Absolute>76920</Absolute>
    <ControlChange Channel="10" Control="7" Value="32"/>
  </Event>
  <Event>
    <Absolute>77040</Absolute>
    <NoteOn Channel="10" Note="36" Velocity="88"/>
  </Event>
  <Event>
    <Absolute>77040</Absolute>
    <NoteOn Channel="10" Note="42" Velocity="49"/>
  </Event>
  <Event>
    <Absolute>77040</Absolute>
    <NoteOn Channel="10" Note="62" Velocity="109"/>
  </Event>
  <Event>
    <Absolute>77040</Absolute>
    <ControlChange Channel="10" Control="7" Value="31"/>
  </Event>
  <Event>
    <Absolute>77065</Absolute>
    <NoteOn Channel="10" Note="36" Velocity="0"/>
  </Event>
  <Event>
    <Absolute>77065</Absolute>
    <NoteOn Channel="10" Note="42" Velocity="0"/>
  </Event>
  <Event>
    <Absolute>77065</Absolute>
    <NoteOn Channel="10" Note="62" Velocity="0"/>
  </Event>
  <Event>
    <Absolute>77160</Absolute>
    <ControlChange Channel="10" Control="7" Value="30"/>
  </Event>
  <Event>
    <Absolute>77280</Absolute>
    <NoteOn Channel="10" Note="37" Velocity="113"/>
  </Event>
  <Event>
    <Absolute>77280</Absolute>
    <NoteOn Channel="10" Note="42" Velocity="80"/>
  </Event>
  <Event>
    <Absolute>77280</Absolute>
    <NoteOn Channel="10" Note="69" Velocity="84"/>
  </Event>
  <Event>
    <Absolute>77280</Absolute>
    <NoteOn Channel="10" Note="75" Velocity="99"/>
  </Event>
  <Event>
    <Absolute>77280</Absolute>
    <ControlChange Channel="10" Control="7" Value="29"/>
  </Event>
  <Event>
    <Absolute>77305</Absolute>
    <NoteOn Channel="10" Note="37" Velocity="0"/>
  </Event>
  <Event>
    <Absolute>77305</Absolute>
    <NoteOn Channel="10" Note="42" Velocity="0"/>
  </Event>
  <Event>
    <Absolute>77305</Absolute>
    <NoteOn Channel="10" Note="69" Velocity="0"/>
  </Event>
  <Event>
    <Absolute>77305</Absolute>
    <NoteOn Channel="10" Note="75" Velocity="0"/>
  </Event>
  <Event>
    <Absolute>77400</Absolute>
    <ControlChange Channel="10" Control="7" Value="28"/>
  </Event>
  <Event>
    <Absolute>77520</Absolute>
    <NoteOn Channel="10" Note="36" Velocity="80"/>
  </Event>
  <Event>
    <Absolute>77520</Absolute>
    <NoteOn Channel="10" Note="42" Velocity="60"/>
  </Event>
  <Event>
    <Absolute>77520</Absolute>
    <NoteOn Channel="10" Note="62" Velocity="113"/>
  </Event>
  <Event>
    <Absolute>77520</Absolute>
    <NoteOn Channel="10" Note="69" Velocity="75"/>
  </Event>
  <Event>
    <Absolute>77520</Absolute>
    <ControlChange Channel="10" Control="7" Value="27"/>
  </Event>
  <Event>
    <Absolute>77545</Absolute>
    <NoteOn Channel="10" Note="36" Velocity="0"/>
  </Event>
  <Event>
    <Absolute>77545</Absolute>
    <NoteOn Channel="10" Note="42" Velocity="0"/>
  </Event>
  <Event>
    <Absolute>77545</Absolute>
    <NoteOn Channel="10" Note="62" Velocity="0"/>
  </Event>
  <Event>
    <Absolute>77545</Absolute>
    <NoteOn Channel="10" Note="69" Velocity="0"/>
  </Event>
  <Event>
    <Absolute>77640</Absolute>
    <ControlChange Channel="10" Control="7" Value="26"/>
  </Event>
  <Event>
    <Absolute>77760</Absolute>
    <NoteOn Channel="10" Note="36" Velocity="90"/>
  </Event>
  <Event>
    <Absolute>77760</Absolute>
    <NoteOn Channel="10" Note="42" Velocity="75"/>
  </Event>
  <Event>
    <Absolute>77760</Absolute>
    <ControlChange Channel="10" Control="7" Value="25"/>
  </Event>
  <Event>
    <Absolute>77785</Absolute>
    <NoteOn Channel="10" Note="36" Velocity="0"/>
  </Event>
  <Event>
    <Absolute>77785</Absolute>
    <NoteOn Channel="10" Note="42" Velocity="0"/>
  </Event>
  <Event>
    <Absolute>77880</Absolute>
    <ControlChange Channel="10" Control="7" Value="24"/>
  </Event>
  <Event>
    <Absolute>78000</Absolute>
    <NoteOn Channel="10" Note="37" Velocity="118"/>
  </Event>
  <Event>
    <Absolute>78000</Absolute>
    <NoteOn Channel="10" Note="42" Velocity="26"/>
  </Event>
  <Event>
    <Absolute>78000</Absolute>
    <NoteOn Channel="10" Note="63" Velocity="113"/>
  </Event>
  <Event>
    <Absolute>78000</Absolute>
    <NoteOn Channel="10" Note="75" Velocity="104"/>
  </Event>
  <Event>
    <Absolute>78000</Absolute>
    <ControlChange Channel="10" Control="7" Value="23"/>
  </Event>
  <Event>
    <Absolute>78025</Absolute>
    <NoteOn Channel="10" Note="37" Velocity="0"/>
  </Event>
  <Event>
    <Absolute>78025</Absolute>
    <NoteOn Channel="10" Note="42" Velocity="0"/>
  </Event>
  <Event>
    <Absolute>78025</Absolute>
    <NoteOn Channel="10" Note="63" Velocity="0"/>
  </Event>
  <Event>
    <Absolute>78025</Absolute>
    <NoteOn Channel="10" Note="75" Velocity="0"/>
  </Event>
  <Event>
    <Absolute>78120</Absolute>
    <ControlChange Channel="10" Control="7" Value="22"/>
  </Event>
  <Event>
    <Absolute>78130</Absolute>
    <NoteOn Channel="10" Note="42" Velocity="46"/>
  </Event>
  <Event>
    <Absolute>78155</Absolute>
    <NoteOn Channel="10" Note="42" Velocity="0"/>
  </Event>
  <Event>
    <Absolute>78240</Absolute>
    <NoteOn Channel="10" Note="42" Velocity="80"/>
  </Event>
  <Event>
    <Absolute>78240</Absolute>
    <NoteOn Channel="10" Note="64" Velocity="122"/>
  </Event>
  <Event>
    <Absolute>78240</Absolute>
    <NoteOn Channel="10" Note="69" Velocity="75"/>
  </Event>
  <Event>
    <Absolute>78240</Absolute>
    <ControlChange Channel="10" Control="7" Value="21"/>
  </Event>
  <Event>
    <Absolute>78265</Absolute>
    <NoteOn Channel="10" Note="42" Velocity="0"/>
  </Event>
  <Event>
    <Absolute>78265</Absolute>
    <NoteOn Channel="10" Note="64" Velocity="0"/>
  </Event>
  <Event>
    <Absolute>78265</Absolute>
    <NoteOn Channel="10" Note="69" Velocity="0"/>
  </Event>
  <Event>
    <Absolute>78360</Absolute>
    <ControlChange Channel="10" Control="7" Value="20"/>
  </Event>
  <Event>
    <Absolute>78480</Absolute>
    <NoteOn Channel="10" Note="37" Velocity="125"/>
  </Event>
  <Event>
    <Absolute>78480</Absolute>
    <NoteOn Channel="10" Note="46" Velocity="67"/>
  </Event>
  <Event>
    <Absolute>78480</Absolute>
    <NoteOn Channel="10" Note="62" Velocity="118"/>
  </Event>
  <Event>
    <Absolute>78480</Absolute>
    <NoteOn Channel="10" Note="69" Velocity="77"/>
  </Event>
  <Event>
    <Absolute>78480</Absolute>
    <NoteOn Channel="10" Note="75" Velocity="111"/>
  </Event>
  <Event>
    <Absolute>78480</Absolute>
    <ControlChange Channel="10" Control="7" Value="19"/>
  </Event>
  <Event>
    <Absolute>78505</Absolute>
    <NoteOn Channel="10" Note="37" Velocity="0"/>
  </Event>
  <Event>
    <Absolute>78505</Absolute>
    <NoteOn Channel="10" Note="46" Velocity="0"/>
  </Event>
  <Event>
    <Absolute>78505</Absolute>
    <NoteOn Channel="10" Note="62" Velocity="0"/>
  </Event>
  <Event>
    <Absolute>78505</Absolute>
    <NoteOn Channel="10" Note="69" Velocity="0"/>
  </Event>
  <Event>
    <Absolute>78505</Absolute>
    <NoteOn Channel="10" Note="75" Velocity="0"/>
  </Event>
  <Event>
    <Absolute>78600</Absolute>
    <ControlChange Channel="10" Control="7" Value="18"/>
  </Event>
  <Event>
    <Absolute>78720</Absolute>
    <NoteOn Channel="10" Note="36" Velocity="101"/>
  </Event>
  <Event>
    <Absolute>78720</Absolute>
    <NoteOn Channel="10" Note="42" Velocity="91"/>
  </Event>
  <Event>
    <Absolute>78720</Absolute>
    <ControlChange Channel="10" Control="7" Value="17"/>
  </Event>
  <Event>
    <Absolute>78745</Absolute>
    <NoteOn Channel="10" Note="36" Velocity="0"/>
  </Event>
  <Event>
    <Absolute>78745</Absolute>
    <NoteOn Channel="10" Note="42" Velocity="0"/>
  </Event>
  <Event>
    <Absolute>78840</Absolute>
    <ControlChange Channel="10" Control="7" Value="16"/>
  </Event>
  <Event>
    <Absolute>78960</Absolute>
    <NoteOn Channel="10" Note="42" Velocity="19"/>
  </Event>
  <Event>
    <Absolute>78960</Absolute>
    <NoteOn Channel="10" Note="62" Velocity="113"/>
  </Event>
  <Event>
    <Absolute>78960</Absolute>
    <ControlChange Channel="10" Control="7" Value="15"/>
  </Event>
  <Event>
    <Absolute>78985</Absolute>
    <NoteOn Channel="10" Note="42" Velocity="0"/>
  </Event>
  <Event>
    <Absolute>78985</Absolute>
    <NoteOn Channel="10" Note="62" Velocity="0"/>
  </Event>
  <Event>
    <Absolute>79080</Absolute>
    <ControlChange Channel="10" Control="7" Value="14"/>
  </Event>
  <Event>
    <Absolute>79200</Absolute>
    <NoteOn Channel="10" Note="37" Velocity="113"/>
  </Event>
  <Event>
    <Absolute>79200</Absolute>
    <NoteOn Channel="10" Note="42" Velocity="72"/>
  </Event>
  <Event>
    <Absolute>79200</Absolute>
    <NoteOn Channel="10" Note="69" Velocity="84"/>
  </Event>
  <Event>
    <Absolute>79200</Absolute>
    <NoteOn Channel="10" Note="75" Velocity="99"/>
  </Event>
  <Event>
    <Absolute>79200</Absolute>
    <ControlChange Channel="10" Control="7" Value="13"/>
  </Event>
  <Event>
    <Absolute>79225</Absolute>
    <NoteOn Channel="10" Note="37" Velocity="0"/>
  </Event>
  <Event>
    <Absolute>79225</Absolute>
    <NoteOn Channel="10" Note="42" Velocity="0"/>
  </Event>
  <Event>
    <Absolute>79225</Absolute>
    <NoteOn Channel="10" Note="69" Velocity="0"/>
  </Event>
  <Event>
    <Absolute>79225</Absolute>
    <NoteOn Channel="10" Note="75" Velocity="0"/>
  </Event>
  <Event>
    <Absolute>79320</Absolute>
    <ControlChange Channel="10" Control="7" Value="12"/>
  </Event>
  <Event>
    <Absolute>79440</Absolute>
    <NoteOn Channel="10" Note="36" Velocity="84"/>
  </Event>
  <Event>
    <Absolute>79440</Absolute>
    <NoteOn Channel="10" Note="42" Velocity="27"/>
  </Event>
  <Event>
    <Absolute>79440</Absolute>
    <NoteOn Channel="10" Note="62" Velocity="109"/>
  </Event>
  <Event>
    <Absolute>79440</Absolute>
    <NoteOn Channel="10" Note="69" Velocity="75"/>
  </Event>
  <Event>
    <Absolute>79440</Absolute>
    <ControlChange Channel="10" Control="7" Value="11"/>
  </Event>
  <Event>
    <Absolute>79465</Absolute>
    <NoteOn Channel="10" Note="36" Velocity="0"/>
  </Event>
  <Event>
    <Absolute>79465</Absolute>
    <NoteOn Channel="10" Note="42" Velocity="0"/>
  </Event>
  <Event>
    <Absolute>79465</Absolute>
    <NoteOn Channel="10" Note="62" Velocity="0"/>
  </Event>
  <Event>
    <Absolute>79465</Absolute>
    <NoteOn Channel="10" Note="69" Velocity="0"/>
  </Event>
  <Event>
    <Absolute>79560</Absolute>
    <ControlChange Channel="10" Control="7" Value="10"/>
  </Event>
  <Event>
    <Absolute>79680</Absolute>
    <NoteOn Channel="10" Note="36" Velocity="90"/>
  </Event>
  <Event>
    <Absolute>79680</Absolute>
    <NoteOn Channel="10" Note="42" Velocity="83"/>
  </Event>
  <Event>
    <Absolute>79680</Absolute>
    <ControlChange Channel="10" Control="7" Value="9"/>
  </Event>
  <Event>
    <Absolute>79705</Absolute>
    <NoteOn Channel="10" Note="36" Velocity="0"/>
  </Event>
  <Event>
    <Absolute>79705</Absolute>
    <NoteOn Channel="10" Note="42" Velocity="0"/>
  </Event>
  <Event>
    <Absolute>79800</Absolute>
    <ControlChange Channel="10" Control="7" Value="8"/>
  </Event>
  <Event>
    <Absolute>79920</Absolute>
    <NoteOn Channel="10" Note="37" Velocity="107"/>
  </Event>
  <Event>
    <Absolute>79920</Absolute>
    <NoteOn Channel="10" Note="42" Velocity="52"/>
  </Event>
  <Event>
    <Absolute>79920</Absolute>
    <NoteOn Channel="10" Note="63" Velocity="109"/>
  </Event>
  <Event>
    <Absolute>79920</Absolute>
    <NoteOn Channel="10" Note="75" Velocity="93"/>
  </Event>
  <Event>
    <Absolute>79920</Absolute>
    <ControlChange Channel="10" Control="7" Value="7"/>
  </Event>
  <Event>
    <Absolute>79945</Absolute>
    <NoteOn Channel="10" Note="37" Velocity="0"/>
  </Event>
  <Event>
    <Absolute>79945</Absolute>
    <NoteOn Channel="10" Note="42" Velocity="0"/>
  </Event>
  <Event>
    <Absolute>79945</Absolute>
    <NoteOn Channel="10" Note="63" Velocity="0"/>
  </Event>
  <Event>
    <Absolute>79945</Absolute>
    <NoteOn Channel="10" Note="75" Velocity="0"/>
  </Event>
  <Event>
    <Absolute>80040</Absolute>
    <ControlChange Channel="10" Control="7" Value="6"/>
  </Event>
  <Event>
    <Absolute>80160</Absolute>
    <NoteOn Channel="10" Note="42" Velocity="80"/>
  </Event>
  <Event>
    <Absolute>80160</Absolute>
    <NoteOn Channel="10" Note="64" Velocity="122"/>
  </Event>
  <Event>
    <Absolute>80160</Absolute>
    <NoteOn Channel="10" Note="69" Velocity="75"/>
  </Event>
  <Event>
    <Absolute>80160</Absolute>
    <ControlChange Channel="10" Control="7" Value="5"/>
  </Event>
  <Event>
    <Absolute>80185</Absolute>
    <NoteOn Channel="10" Note="42" Velocity="0"/>
  </Event>
  <Event>
    <Absolute>80185</Absolute>
    <NoteOn Channel="10" Note="64" Velocity="0"/>
  </Event>
  <Event>
    <Absolute>80185</Absolute>
    <NoteOn Channel="10" Note="69" Velocity="0"/>
  </Event>
  <Event>
    <Absolute>80280</Absolute>
    <ControlChange Channel="10" Control="7" Value="4"/>
  </Event>
  <Event>
    <Absolute>80400</Absolute>
    <NoteOn Channel="10" Note="37" Velocity="101"/>
  </Event>
  <Event>
    <Absolute>80400</Absolute>
    <NoteOn Channel="10" Note="42" Velocity="60"/>
  </Event>
  <Event>
    <Absolute>80400</Absolute>
    <NoteOn Channel="10" Note="69" Velocity="77"/>
  </Event>
  <Event>
    <Absolute>80400</Absolute>
    <NoteOn Channel="10" Note="75" Velocity="87"/>
  </Event>
  <Event>
    <Absolute>80400</Absolute>
    <ControlChange Channel="10" Control="7" Value="3"/>
  </Event>
  <Event>
    <Absolute>80425</Absolute>
    <NoteOn Channel="10" Note="37" Velocity="0"/>
  </Event>
  <Event>
    <Absolute>80425</Absolute>
    <NoteOn Channel="10" Note="42" Velocity="0"/>
  </Event>
  <Event>
    <Absolute>80425</Absolute>
    <NoteOn Channel="10" Note="69" Velocity="0"/>
  </Event>
  <Event>
    <Absolute>80425</Absolute>
    <NoteOn Channel="10" Note="75" Velocity="0"/>
  </Event>
  <Event>
    <Absolute>80520</Absolute>
    <ControlChange Channel="10" Control="7" Value="2"/>
  </Event>
  <Event>
    <Absolute>80640</Absolute>
    <NoteOn Channel="10" Note="42" Velocity="91"/>
  </Event>
  <Event>
    <Absolute>80665</Absolute>
    <NoteOn Channel="10" Note="42" Velocity="0"/>
  </Event>
  <Event>
    <Absolute>80665</Absolute>
    <EndOfTrack/>
  </Event>
</Track>
</MIDIFile>
