# Supplementary material for: An auditory display tool for DNA sequence analysis
Source: BMC Bioinformatics. 2017 Apr 24;18:221. doi: 10.1186/s12859-017-1632-x (PMC5404335; doi:10.1186/s12859-017-1632-x)
Supplement: Supplementary file 17 — Code for website; including html, php and associated files. (ZIP 49453 kb) [file 12859_2017_1632_MOESM17_ESM.zip › sonification/orf_coding.fasta]

>YAL001C TFC3 SGDID:S000000001, Chr I from 151006-147594,151166-151097, Genome Release 64-2-1, reverse complement, intron sequence removed, Verified ORF, "Subunit of RNA polymerase III transcription initiation factor complex; part of the TauB domain of TFIIIC that binds DNA at the BoxB promoter sites of tRNA and similar genes; cooperates with Tfc6p in DNA binding; largest of six subunits of the RNA polymerase III transcription initiation factor complex (TFIIIC)"
ATGGTACTGACGATTTATCCTGACGAACTCGTACAAATAGTGTCTGATAAAATTGCTTCA
AATAAGGGAAAAATCACTTTGAATCAGCTGTGGGATATATCTGGTAAATATTTTGATTTG
TCTGATAAAAAAGTTAAACAGTTCGTGCTTTCATGCGTGATATTGAAAAAGGACATTGAG
GTGTATTGTGATGGTGCTATAACAACTAAAAATGTGACTGATATTATAGGCGACGCTAAT
CATTCATACTCGGTTGGGATTACTGAGGACAGCCTATGGACATTATTAACGGGATACACA
AAAAAGGAGTCAACTATTGGAAATTCTGCATTTGAACTACTTCTCGAAGTTGCCAAATCA
GGAGAAAAAGGGATCAATACTATGGATTTGGCGCAGGTAACTGGGCAAGATCCTAGAAGT
GTGACTGGACGTATCAAGAAAATAAACCACCTGTTAACAAGTTCACAACTGATTTATAAG
GGACACGTCGTGAAGCAATTGAAGCTAAAAAAATTCAGCCATGACGGGGTGGATAGTAAT
CCCTATATTAATATTAGGGATCATTTAGCAACAATAGTTGAGGTGGTAAAACGATCAAAA
AATGGTATTCGCCAGATAATTGATTTAAAGCGTGAATTGAAATTTGACAAAGAGAAAAGA
CTTTCTAAAGCTTTTATTGCAGCTATTGCATGGTTAGATGAAAAGGAGTACTTAAAGAAA
GTGCTTGTAGTATCACCCAAGAATCCTGCCATTAAAATCAGATGTGTAAAATACGTGAAA
GATATTCCAGACTCTAAAGGCTCGCCTTCATTTGAGTATGATAGCAATAGCGCGGATGAA
GATTCTGTATCAGATAGCAAGGCAGCTTTCGAAGATGAAGACTTAGTCGAAGGTTTAGAT
AATTTCAATGCGACTGATTTATTACAAAATCAAGGCCTTGTTATGGAAGAGAAAGAGGAT
GCTGTAAAGAATGAAGTTCTTCTTAATCGATTTTATCCACTTCAAAATCAGACTTATGAC
ATTGCAGATAAGTCTGGCCTTAAAGGAATTTCAACTATGGATGTTGTAAATCGAATTACC
GGAAAAGAATTTCAGCGAGCTTTTACCAAATCAAGCGAATATTATTTAGAAAGTGTGGAT
AAGCAAAAAGAAAATACAGGGGGGTATAGGCTTTTTCGCATATACGATTTTGAGGGAAAG
AAGAAGTTTTTTAGGCTGTTCACAGCTCAGAACTTTCAAAAGTTAACAAATGCGGAAGAC
GAAATATCCGTTCCAAAAGGGTTTGATGAGCTAGGCAAATCTCGTACCGATTTGAAAACT
CTCAACGAGGATAATTTCGTCGCACTCAACAACACTGTTAGATTTACAACGGACAGCGAT
GGACAGGATATATTCTTCTGGCACGGTGAATTAAAAATTCCCCCAAACTCAAAAAAAACT
CCGAATAAAAACAAACGGAAGAGGCAGGTTAAAAACAGTACTAATGCTTCTGTTGCAGGA
AACATTTCGAATCCCAAAAGGATTAAGCTAGAGCAGCATGTCAGCACTGCACAGGAGCCG
AAATCTGCTGAAGATAGTCCAAGTTCAAACGGAGGCACTGTTGTCAAAGGCAAGGTGGTT
AACTTCGGCGGCTTTTCTGCCCGCTCTTTGCGTTCACTACAGAGACAGAGAGCCATTTTG
AAAGTTATGAATACGATTGGTGGGGTAGCATACCTGAGAGAACAATTTTACGAAAGCGTT
TCTAAATATATGGGCTCCACAACGACATTAGATAAAAAGACTGTCCGTGGTGATGTTGAT
TTGATGGTAGAAAGCGAAAAATTAGGAGCCAGAACAGAGCCTGTATCAGGAAGAAAAATT
ATTTTTTTGCCCACTGTTGGAGAGGACGCTATCCAAAGGTACATCCTGAAAGAAAAAGAT
AGTAAAAAAGCAACCTTTACTGATGTTATACATGATACGGAAATATACTTCTTTGACCAA
ACGGAAAAAAATAGGTTTCACAGAGGAAAGAAATCAGTTGAAAGAATTCGTAAGTTTCAG
AACCGCCAAAAGAATGCTAAGATCAAAGCTTCAGATGACGCTATCTCTAAGAAGAGTACG
TCGGTCAACGTATCAGATGGAAAGATCAAAAGGAGAGACAAAAAAGTGTCTGCTGGTAGG
ACAACGGTGGTCGTGGAAAATACTAAAGAAGACAAAACTGTCTATCATGCAGGCACTAAA
GATGGTGTTCAGGCTTTAATCAGAGCTGTTGTAGTTACTAAAAGTATTAAAAATGAAATA
ATGTGGGACAAAATAACAAAATTATTTCCTAATAATTCTTTAGATAACCTAAAAAAGAAA
TGGACGGCACGGCGAGTAAGAATGGGTCATAGTGGTTGGAGGGCATATGTCGATAAGTGG
AAAAAAATGCTCGTTCTAGCCATTAAAAGTGAAAAGATTTCACTGAGGGATGTTGAAGAA
CTAGATCTTATCAAATTGCTTGATATTTGGACCTCTTTTGATGAAAAGGAAATAAAAAGG
CCGCTCTTTCTTTATAAGAACTACGAAGAGAATAGAAAAAAATTTACTCTGGTACGTGAT
GACACACTTACACATTCTGGCAACGATCTGGCCATGTCTTCTATGATTCAAAGAGAGATC
TCTTCTTTAAAAAAAACTTACACTAGAAAGATTTCCGCTTCTACTAAGGACTTATCGAAG
AGTCAAAGCGACGATTATATTCGCACAGTGATCCGGTCCATATTAATAGAAAGTCCTTCG
ACCACTAGAAATGAAATAGAGGCGTTGAAGAACGTTGGAAACGAATCAATAGATAACGTC
ATCATGGATATGGCTAAGGAAAAGCAAATTTATCTCCATGGCTCAAAACTTGAATGTACT
GATACTTTACCAGACATTTTGGAAAATAGAGGAAATTATAAAGATTTTGGTGTAGCTTTT
CAGTATAGATGTAAGGTTAATGAATTATTGGAGGCCGGAAACGCTATTGTTATCAATCAA
GAGCCGTCCGATATATCCTCTTGGGTTTTAATTGATTTGATTTCGGGAGAGCTATTGAAT
ATGGATGTAATTCCAATGGTGAGAAATGTTCGACCTTTAACGTATACTTCAAGGAGATTT
GAAATACGAACATTAACTCCCCCTCTGATTATATATGCCAATTCTCAGACAAAATTGAAT
ACAGCAAGGAAGTCTGCTGTCAAAGTTCCACTGGGCAAACCATTTTCTCGTTTATGGGTG
AATGGATCTGGTTCCATTAGGCCAAACATATGGAAGCAGGTAGTTACTATGGTCGTTAAC
GAAATAATATTTCATCCAGGGATAACATTGAGTAGATTGCAATCTAGGTGTCGTGAAGTA
CTTTCGCTTCATGAAATATCAGAAATATGCAAATGGCTCCTAGAAAGACAAGTATTAATA
ACTACTGATTTTGATGGCTATTGGGTCAATCATAATTGGTATTCTATATATGAATCTACA
TAA
>YAL002W VPS8 SGDID:S000000002, Chr I from 143707-147531, Genome Release 64-2-1, Verified ORF, "Membrane-binding component of the CORVET complex; involved in endosomal vesicle tethering and fusion in the endosome to vacuole protein targeting pathway; interacts with Vps21p; contains RING finger motif"
ATGGAGCAAAATGGCCTTGACCACGACAGCAGATCTAGCATCGATACGACTATTAATGAC
ACTCAAAAGACTTTCCTAGAATTTAGATCGTATACCCAATTAAGTGAAAAACTGGCATCT
AGTTCTTCATATACGGCACCTCCCCTGAACGAAGATGGTCCTAAAGGGGTAGCTTCTGCA
GTGTCACAAGGCTCCGAATCCGTAGTCTCATGGACAACTTTAACACACGTATATTCCATC
CTGGGTGCTTATGGAGGGCCCACGTGCTTGTATCCGACAGCCACGTATTTTTTGATGGGC
ACTTCTAAAGGATGCGTACTCATTTTTAATTATAATGAACATTTGCAGACAATCCTAGTG
CCGACCTTATCTGAGGACCCTTCTATTCACTCAATAAGAAGTCCAGTGAAATCAATTGTC
ATATGTTCCGATGGTACTCATGTAGCTGCCTCATACGAGACCGGAAATATATGCATTTGG
AACTTGAACGTAGGGTATAGAGTGAAACCCACTTCTGAACCAACAAATGGTATGACCCCA
ACGCCTGCCTTACCGGCAGTCTTACACATCGATGACCATGTGAACAAGGAAATCACAGGG
TTAGACTTTTTTGGTGCTCGGCATACAGCCCTGATTGTTAGTGATAGGACAGGTAAAGTA
TCACTCTATAACGGTTACAGAAGAGGCTTTTGGCAGTTGGTGTATAATTCAAAAAAAATT
TTAGATGTGAACTCTTCCAAGGAGAAATTAATAAGGTCAAAGTTGTCTCCACTAATATCA
CGGGAGAAAATTTCCACTAATTTGTTGAGTGTACTCACAACTACACATTTTGCCCTTATT
TTATTATCGCCACACGTTTCTTTGATGTTTCAAGAAACTGTTGAACCCTCAGTACAAAAT
TCTCTAGTCGTGAATAGCTCTATTTCATGGACTCAAAACTGTTCCAGGGTTGCTTATTCC
GTAAATAATAAAATTTCTGTTATTTCCATATCTTCATCAGACTTCAATGTTCAGTCCGCT
AGCCATTCTCCTGAATTTGCAGAATCTATATTATCCATTCAATGGATTGACCAGCTCCTA
CTTGGTGTTTTAACCATATCGCACCAATTTTTGGTATTGCACCCCCAACATGACTTCAAG
ATCCTGTTAAGATTGGATTTTCTGATTCACGATTTGATGATCCCACCTAATAAATATTTT
GTAATAAGTAGAAGAAGTTTCTACCTGTTAACAAACTACTCATTTAAAATTGGCAAATTT
GTGTCTTGGTCAGATATTACTTTAAGACATATTTTGAAAGGCGACTACTTGGGTGCATTG
GAGTTCATAGAATCACTTTTGCAACCTTACTGTCCACTGGCAAACTTGTTGAAGCTAGAT
AATAATACGGAAGAGAGGACTAAGCAACTTATGGAACCATTTTACAATCTGTCCTTGGCT
GCCCTAAGGTTTCTTATAAAAAAAGATAATGCCGACTACAATAGGGTTTACCAATTATTA
ATGGTAGTTGTTCGTGTTTTGCAGCAATCTTCCAAAAAACTAGACTCAATTCCTTCTCTA
GACGTCTTTTTGGAACAGGGTCTGGAGTTCTTTGAATTGAAGGACAACGCGGTATATTTT
GAAGTTGTAGCAAATATTGTTGCCCAAGGATCAGTTACGTCAATTTCCCCAGTTCTTTTC
AGGTCCATAATTGATTACTATGCTAAGGAGGAGAATTTAAAAGTAATTGAAGACTTAATC
ATCATGTTAAATCCTACTACGCTTGATGTTGATCTTGCCGTCAAACTATGCCAAAAGTAT
AATTTGTTCGATTTATTAATATATATTTGGAACAAGATCTTTGATGATTATCAAACCCCA
GTGGTGGACTTGATATACAGGATTTCTAACCAAAGTGAAAAATGTGTGATCTTCAATGGT
CCTCAAGTACCTCCTGAAACGACTATATTTGATTACGTAACGTATATCCTTACTGGCAGG
CAATATCCACAAAACTTGTCTATATCACCAAGTGATAAATGCTCCAAAATACAAAGGGAA
CTTTCAGCATTTATTTTTAGTGGCTTCTCCATAAAATGGCCGTCGAACAGCAATCATAAA
CTTTACATATGCGAAAATCCAGAAGAAGAGCCAGCATTTCCTTACTTTCACCTTTTATTG
AAATCGAATCCGAGTAGGTTCTTAGCAATGCTCAATGAAGTGTTTGAAGCGTCCTTGTTT
AACGATGACAATGACATGGTTGCATCAGTTGGAGAAGCAGAATTGGTAAGTAGGCAATAT
GTTATTGATCTACTATTGGATGCTATGAAAGATACGGGAAATTCAGACAACATCAGGGTA
CTTGTTGCAATTTTCATTGCAACTAGTATATCAAAATATCCTCAATTTATTAAAGTGTCT
AACCAAGCCCTCGACTGCGTTGTTAATACCATATGCTCCTCTAGGGTTCAAGGTATATAT
GAAATTTCTCAAATAGCTCTGGAGTCGCTTTTACCCTATTATCATTCAAGAACAACAGAA
AATTTTATACTGGAACTAAAAGAAAAAAATTTCAATAAAGTTCTTTTCCATATCTATAAA
AGTGAAAATAAGTACGCCAGTGCGCTTTCACTTATTTTAGAAACTAAGGACATCGAAAAA
GAATATAACACGGACATTGTATCCATAACCGACTACATACTCAAAAAATGCCCACCTGGA
AGTTTAGAATGTGGCAAAGTTACTGAAGTTATCGAGACGAACTTTGATCTTCTTCTCTCA
AGGATCGGTATCGAAAAATGCGTCACAATTTTTTCTGACTTTGACTATAATCTTCATCAA
GAAATCCTGGAAGTAAAGAATGAGGAGACTCAGCAAAAGTATTTGGATAAGCTTTTTTCT
ACGCCAAATATCAACAATAAGGTCGATAAGCGTTTAAGAAATTTACACATCGAATTGAAC
TGTAAATACAAGAGCAAAAGGGAAATGATTCTTTGGCTTAATGGTACAGTTCTCAGCAAC
GCTGAGAGCTTACAAATTCTGGACTTATTGAATCAAGACTCTAATTTTGAAGCTGCAGCT
ATAATTCACGAACGCTTGGAAAGTTTTAACCTAGCAGTCAGGGATTTATTAAGTTTTATT
GAACAATGTCTAAATGAAGGGAAAACAAATATATCTACTTTATTGGAATCTTTGAGGAGG
GCCTTTGATGATTGTAATTCTGCTGGTACCGAGAAAAAATCGTGTTGGATATTATTGATT
ACATTCCTGATCACTCTATATGGGAAATATCCTTCACACGATGAAAGGAAAGATTTATGT
AATAAACTACTTCAAGAAGCATTTTTGGGATTGGTTAGGTCCAAGAGTTCCTCTCAGAAG
GATTCAGGTGGGGAATTCTGGGAAATAATGTCTTCTGTTCTTGAGCACCAAGACGTTATT
TTAATGAAAGTTCAGGATTTAAAGCAACTGCTACTGAATGTTTTTAATACTTATAAATTG
GAAAGATCTCTTTCTGAGTTGATTCAAAAGATTATAGAGGATTCTTCGCAAGATCTTGTT
CAACAGTATAGAAAATTTCTGAGTGAAGGGTGGTCTATACACACCGACGACTGCGAAATC
TGCGGGAAAAAAATATGGGGAGCTGGTCTGGACCCATTACTTTTTCTAGCTTGGGAAAAT
GTACAGCGCCACCAAGATATGATTAGTGTAGATCTCAAAACTCCCCTTGTCATATTCAAA
TGTCACCATGGCTTTCACCAGACTTGCCTCGAAAACTTGGCCCAGAAACCCGATGAATAT
TCTTGTTTAATTTGCCAGACGGAATCTAACCCAAAAATAGTATAA
>YAL003W EFB1 SGDID:S000000003, Chr I from 142174-142253,142620-143160, Genome Release 64-2-1, intron sequence removed, Verified ORF, "Translation elongation factor 1 beta; stimulates nucleotide exchange to regenerate EF-1 alpha-GTP for the next elongation cycle; part of the EF-1 complex, which facilitates binding of aminoacyl-tRNA to the ribosomal A site"
ATGGCATCCACCGATTTCTCCAAGATTGAAACTTTGAAACAATTAAACGCTTCTTTGGCT
GACAAGTCATACATTGAAGGTACTGCTGTTTCTCAAGCTGACGTCACTGTCTTCAAGGCT
TTCCAATCTGCTTACCCAGAATTCTCCAGATGGTTCAACCACATCGCTTCCAAGGCCGAT
GAATTCGACTCTTTCCCAGCTGCCTCTGCTGCCGCTGCCGAAGAAGAAGAAGATGACGAT
GTCGATTTATTCGGTTCCGACGATGAAGAAGCTGACGCTGAAGCTGAAAAGTTGAAGGCT
GAAAGAATTGCCGCATACAACGCTAAGAAGGCTGCTAAGCCAGCTAAGCCAGCTGCTAAG
TCCATTGTCACTCTAGATGTCAAGCCATGGGATGATGAAACCAATTTGGAAGAAATGGTT
GCTAACGTCAAGGCCATCGAAATGGAAGGTTTGACCTGGGGTGCTCACCAATTTATCCCA
ATTGGTTTCGGTATCAAGAAGTTGCAAATTAACTGTGTTGTCGAAGATGACAAGGTTTCC
TTGGATGACTTGCAACAAAGCATTGAAGAAGACGAAGACCACGTCCAATCTACCGATATT
GCTGCTATGCAAAAATTATAA
>YAL005C SSA1 SGDID:S000000004, Chr I from 141431-139503, Genome Release 64-2-1, reverse complement, Verified ORF, "ATPase involved in protein folding and NLS-directed nuclear transport; member of HSP70 family; forms chaperone complex with Ydj1p; localized to nucleus, cytoplasm, and cell wall; 98% identical with paralog Ssa2p, but subtle differences between the two proteins provide functional specificity with respect to propagation of yeast [URE3] prions and vacuolar-mediated degradations of gluconeogenesis enzymes; general targeting factor of Hsp104p to prion fibrils"
ATGTCAAAAGCTGTCGGTATTGATTTAGGTACAACATACTCGTGTGTTGCTCACTTTGCT
AATGATCGTGTGGACATTATTGCCAACGATCAAGGTAACAGAACCACTCCATCTTTTGTC
GCTTTCACTGACACTGAAAGATTGATTGGTGATGCTGCTAAGAATCAAGCTGCTATGAAT
CCTTCGAATACCGTTTTCGACGCTAAGCGTTTGATCGGTAGAAACTTCAACGACCCAGAA
GTGCAGGCTGACATGAAGCACTTCCCATTCAAGTTGATCGATGTTGACGGTAAGCCTCAA
ATTCAAGTTGAATTTAAGGGTGAAACCAAGAACTTTACCCCAGAACAAATCTCCTCCATG
GTCTTGGGTAAGATGAAGGAAACTGCCGAATCTTACTTGGGAGCCAAGGTCAATGACGCT
GTCGTCACTGTCCCAGCTTACTTCAACGATTCTCAAAGACAAGCTACCAAGGATGCTGGT
ACCATTGCTGGTTTGAATGTCTTGCGTATTATTAACGAACCTACCGCCGCTGCCATTGCT
TACGGTTTGGACAAGAAGGGTAAGGAAGAACACGTCTTGATTTTCGACTTGGGTGGTGGT
ACTTTCGATGTCTCTTTGTTGTCCATTGAAGACGGTATCTTTGAAGTTAAGGCCACCGCT
GGTGACACCCATTTGGGTGGTGAAGATTTTGACAACAGATTGGTCAACCACTTCATCCAA
GAATTCAAGAGAAAGAACAAGAAGGACTTGTCTACCAACCAAAGAGCTTTGAGAAGATTA
AGAACCGCTTGTGAAAGAGCCAAGAGAACTTTGTCTTCCTCCGCTCAAACTTCCGTTGAA
ATTGACTCTTTGTTCGAAGGTATCGATTTCTACACTTCCATCACCAGAGCCAGATTCGAA
GAATTGTGTGCTGACTTGTTCAGATCTACTTTGGACCCAGTTGAAAAGGTCTTGAGAGAT
GCTAAATTGGACAAATCTCAAGTCGATGAAATTGTCTTGGTCGGTGGTTCTACCAGAATT
CCAAAGGTCCAAAAATTGGTCACTGACTACTTCAACGGTAAGGAACCAAACAGATCTATC
AACCCAGATGAAGCTGTTGCTTACGGTGCTGCTGTTCAAGCTGCTATTTTGACTGGTGAC
GAATCTTCCAAGACTCAAGATCTATTGTTGTTGGATGTCGCTCCATTATCCTTGGGTATT
GAAACTGCTGGTGGTGTCATGACCAAGTTGATTCCAAGAAACTCTACCATTCCAACAAAG
AAGTCCGAGATCTTTTCCACTTATGCTGATAACCAACCAGGTGTCTTGATTCAAGTCTTT
GAAGGTGAAAGAGCCAAGACTAAGGACAACAACTTGTTGGGTAAGTTCGAATTGAGTGGT
ATTCCACCAGCTCCAAGAGGTGTCCCACAAATTGAAGTCACTTTCGATGTCGACTCTAAC
GGTATTTTGAATGTTTCCGCCGTCGAAAAGGGTACTGGTAAGTCTAACAAGATCACTATT
ACCAACGACAAGGGTAGATTGTCCAAGGAAGATATCGAAAAGATGGTTGCTGAAGCCGAA
AAATTCAAGGAAGAAGATGAAAAGGAATCTCAAAGAATTGCTTCCAAGAACCAATTGGAA
TCCATTGCTTACTCTTTGAAGAACACCATTTCTGAAGCTGGTGACAAATTGGAACAAGCT
GACAAGGACACCGTCACCAAGAAGGCTGAAGAGACTATTTCTTGGTTAGACAGCAACACC
ACTGCCAGCAAGGAAGAATTCGATGACAAGTTGAAGGAGTTGCAAGACATTGCCAACCCA
ATCATGTCTAAGTTGTACCAAGCTGGTGGTGCTCCAGGTGGCGCTGCAGGTGGTGCTCCA
GGCGGTTTCCCAGGTGGTGCTCCTCCAGCTCCAGAGGCTGAAGGTCCAACCGTTGAAGAA
GTTGATTAA
>YAL007C ERP2 SGDID:S000000005, Chr I from 138345-137698, Genome Release 64-2-1, reverse complement, Verified ORF, "Member of the p24 family involved in ER to Golgi transport; similar to Emp24p and Erv25p; role in misfolded protein quality control; forms a heterotrimeric complex with Erp1p, Emp24p, and Erv25p; localized to COPII-coated vesicles; ERP2 has a paralog, ERP4, that arose from the whole genome duplication"
ATGATCAAATCTACAATTGCTCTACCCTCTTTCTTCATTGTTTTAATTTTGGCGTTGGTC
AATTCAGTGGCTGCATCTTCCAGTTATGCACCAGTTGCTATCAGTTTACCAGCATTCAGC
AAAGAATGCCTGTACTACGATATGGTTACTGAGGATGATTCCCTGGCTGTGGGTTACCAA
GTTCTAACCGGTGGTAATTTTGAGATTGATTTTGATATTACTGCTCCTGATGGATCTGTG
ATTACTAGTGAGAAACAAAAGAAGTACTCAGACTTTTTATTAAAATCGTTTGGAGTGGGG
AAGTATACCTTTTGTTTTTCCAATAACTATGGTACAGCGTTGAAAAAGGTAGAAATTACA
CTAGAAAAGGAAAAAACTTTGACTGACGAGCATGAAGCTGATGTCAATAACGATGACATT
ATTGCCAATAACGCCGTGGAGGAAATAGATAGAAACTTGAACAAAATCACGAAGACTTTG
AACTATTTGAGAGCCAGAGAATGGAGAAACATGTCTACCGTCAATTCCACCGAATCAAGG
TTGACTTGGTTATCTATATTGATTATCATTATCATTGCCGTTATAAGTATTGCCCAAGTT
CTACTTATTCAATTCCTCTTCACTGGTCGTCAAAAAAATTACGTTTAA
>YAL008W FUN14 SGDID:S000000006, Chr I from 136914-137510, Genome Release 64-2-1, Verified ORF, "Mitochondrial protein of unknown function"
ATGACTTTGGCTTTTAATATGCAACGGTTGGTGTTTCGTAATTTGAATGTTGGGAAGCGC
ATGTTCAAGAACGTCCCCTTATGGAGGTTTAATGTCGCCAATAAATTAGGAAAGCCCTTA
ACTCGCTCTGTAGGGTTAGGCGGTGCTGGCATAGTTGCTGGTGGCTTTTACTTGATGAAT
CGCCAGCCTTCTAAGTTGATATTCAATGATTCTTTAGGGGCAGCTGTCAAACAACAGGGT
CCCTTGGAACCAACTGTGGGCAACAGTACGGCAATTACCGAGGAAAGGAGGAACAAAATA
AGTAGTCACAAGCAGATGTTTTTGGGATCATTATTCGGTGTTGTTTTAGGAGTTACGGTG
GCTAAGATATCAATTTTGTTTATGTATGTCGGTATTACAAGCATGCTTCTTTGTGAATGG
TTACGGTACAAGGGATGGATTCGCATTAATTTGAAAAATATCAAATCTGTAATTGTTTTG
AAAGATGTAGACTTGAAGAAACTGCTTATTGATGGGTTATTGGGTACAGAATACATGGGT
TTTAAAGTATTCTTTACATTGAGTTTCGTATTAGCAAGTTTAAATGCTAACAAATGA
>YAL009W SPO7 SGDID:S000000007, Chr I from 135854-136633, Genome Release 64-2-1, Verified ORF, "Putative regulatory subunit of Nem1p-Spo7p phosphatase holoenzyme; regulates nuclear growth by controlling phospholipid biosynthesis, required for normal nuclear envelope morphology, premeiotic replication, and sporulation"
ATGGAGCCAGAGAGCATAGGCGATGTGGGGAACCATGCCCAGGATGATAGTGCCAGTATA
GTGTCCGGGCCTCGCAGGCGTTCTACTAGCAAGACATCCAGTGCGAAGAATATACGGAAC
TCCAGTAATATCTCTCCAGCATCGATGATTTTCAGGAATTTGTTGATACTGGAGGATGAT
TTAAGACGCCAAGCTCACGAACAAAAGATACTGAAGTGGCAATTCACTTTGTTCTTAGCG
TCTATGGCCGGTGTAGGCGCATTTACCTTCTACGAACTTTATTTCACTTCAGATTATGTC
AAGGGCCTCCATAGGGTTATTTTGCAATTCACTCTTTCTTTCATTTCCATTACTGTAGTT
CTTTTTCATATCAGTGGACAATATAGAAGAACTATCGTCATTCCAAGAAGATTTTTTACC
TCTACTAATAAAGGGATTAGGCAGTTTAATGTGAAGCTAGTTAAAGTACAGTCTACGTGG
GACGAGAAATACACAGATTCAGTAAGATTTGTGAGTCGAACAATTGCTTATTGTAATATT
TATTGTTTGAAAAAATTTCTGTGGCTTAAAGACGATAATGCCATTGTGAAATTTTGGAAA
AGTGTCACGATACAATCCCAACCGAGGATCGGAGCTGTGGATGTGAAATTAGTCCTCAAC
CCCAGAGCATTTAGTGCAGAGATTAGAGAAGGATGGGAGATTTATAGAGACGAGTTTTGG
GCCAGGGAAGGTGCTAGAAGACGCAAACAAGCGCACGAACTCCGACCTAAATCAGAATGA
>YAL010C MDM10 SGDID:S000000008, Chr I from 135665-134184, Genome Release 64-2-1, reverse complement, Verified ORF, "Subunit of both the ERMES and the SAM complex; component of ERMES complex which acts as a molecular tether between the mitochondria and the ER, necessary for efficient phospholipid exchange between organelles and for mitophagy; SAM/TOB complex component that functions in the assembly of outer membrane beta-barrel proteins; involved in mitochondrial inheritance and morphology; ERMES complex is often co-localized with peroxisomes and concentrated areas of pyruvate dehydrogenase"
ATGCTACCCTATATGGACCAAGTACTAAGGGCATTTTATCAGAGCACCCATTGGAGTACG
CAAAATAGCTACGAGGATATAACGGCCACATCGAGAACATTATTAGATTTCCGAATTCCC
TCAGCAATACACCTGCAAATTTCCAACAAATCTACTCCCAATACATTCAATTCTTTAGAT
TTTTCTACGAGGTCCAGGATAAATGGTTCTCTGAGTTATTTATACTCCGATGCACAGCAA
TTGGAGAAATTCATGCGCAACTCTACTGATATCCCATTACAAGATGCCACCGAAACATAC
AGACAATTGCAACCAAACCTCAATTTCAGTGTTAGTAGTGCGAATACGTTGAGTAGTGAC
AACACCACAGTCGACAATGACAAGAAATTACTACATGACTCGAAATTTGTTAAAAAATCC
CTTTATTATGGTAGAATGTACTACCCCAGCTCTGATTTAGAAGCAATGATAATAAAACGA
CTAAGTCCACAAACCCAATTTATGCTTAAGGGTGTCAGTAGTTTCAAAGAAAGCTTAAAC
GTTTTAACGTGCTATTTTCAAAGAGATTCTCACCGCAATTTACAGGAGTGGATATTTTCC
ACCAGTGATCTATTATGTGGTTATAGAGTATTACACAATTTCCTTACCACGCCTTCCAAG
TTTAACACCTCACTGTACAATAATTCTTCGTTGTCGCTTGGTGCTGAATTTTGGTTAGGG
TTAGTAAGTTTAAGCCCCGGTTGTTCGACAACTTTAAGATATTACACACATTCTACAAAC
ACAGGACGACCACTAACTTTGACATTATCTTGGAATCCATTATTCGGCCATATATCCTCC
ACATATTCGGCCAAGACAGGGACAAATTCTACTTTTTGCGCGAAGTATGATTTTAATCTT
TATTCGATTGAATCAAATCTTTCATTTGGGTGCGAATTTTGGCAAAAAAAGCATCATTTG
CTTGAAACCAATAAAAACAATAATGATAAATTAGAACCAATCTCCGACGAATTGGTTGAT
ATAAATCCAAACAGCAGAGCGACTAAACTACTGCACGAAAATGTACCGGATCTGAATTCA
GCTGTTAACGATATTCCTTCTACACTAGATATACCTGTTCACAAACAAAAGCTATTAAAT
GATTTAACTTATGCATTCTCGTCGTCATTAAGAAAAATCGATGAAGAAAGATCTACCATC
GAAAAATTTGATAACAAAATAAATAGTTCCATTTTTACCAGTGTTTGGAAATTAAGCACG
TCATTACGTGACAAGACTTTAAAACTATTATGGGAAGGCAAATGGAGGGGATTTTTAATA
TCTGCCGGGACAGAGCTGGTATTCACTAGAGGCTTTCAAGAAAGTTTATCCGATGATGAA
AAGAATGATAATGCAATATCTATATCAGCAACTGATACAGAAAACGGCAATATACCAGTT
TTCCCGGCAAAGTTTGGCATACAATTCCAGTACTCCACATGA
>YAL011W SWC3 SGDID:S000000009, Chr I from 132199-134076, Genome Release 64-2-1, Verified ORF, "Protein of unknown function; component of the SWR1 complex, which exchanges histone variant H2AZ (Htz1p) for chromatin-bound histone H2A; required for formation of nuclear-associated array of smooth endoplasmic reticulum known as karmellae"
ATGCCTGCTGTCTTGAGAACCAGGTCCAAAGAATCCTCTATAGAGCAGAAGCCTGCTTCC
AGAACTAGAACGAGATCAAGAAGGGGCAAGCGTGGTCGTGACGATGATGATGATGACGAC
GATGAGGAAAGCGATGATGCATACGATGAAGTAGGTAATGACTATGACGAGTATGCTTCA
AGAGCGAAGCTGGCCACCAATAGGCCCTTCGAAATAGTCGCGGGACTGCCTGCTAGTGTG
GAGCTGCCCAACTATAACTCTTCGCTTACTCATCCGCAATCAATTAAAAATTCTGGGGTG
CTTTACGACTCTCTGGTCAGTTCCAGAAGAACCTGGGTTCAGGGTGAGATGTTTGAACTG
TATTGGCGAAGACCTAAGAAAATTGTTAGTGAATCTACCCCAGCAGCGACGGAGAGTCCA
ACATCTGGAACGATTCCTTTGATTCGAGATAAGATGCAGAAAATGTGCGATTGTGTAATG
AGTGGAGGTCCTCACACGTTCAAAGTTAGACTTTTCATACTGAAGAATGACAAAATCGAA
CAGAAATGGCAAGATGAGCAAGAGTTGAAGAAAAAGGAAAAGGAACTGAAACGAAAGAAC
GATGCAGAGGCCAAAAGATTGAGGATGGAGGAAAGGAAAAGGCAGCAGATGCAAAAGAAA
ATAGCCAAGGAACAAAAACTTCAATTGCAGAAGGAAAATAAAGCCAAGCAGAAGTTGGAA
CAGGAGGCGCTGAAGCTAAAAAGAAAGGAAGAAATGAAAAAACTAAAGGAACAAAATAAA
AATAAACAGGGTTCACCTTCTTCCTCCATGCATGACCCAAGAATGATAATGAATTTGAAT
TTGATGGCACAAGAAGATCCAAAACTAAACACTTTAATGGAAACCGTCGCAAAGGGTCTT
GCCAATAATAGTCAACTGGAGGAATTTAAAAAGTTCATTGAAATTGCCAAAAAAAGGTCA
CTAGAGGAGAACCCAGTTAATAAGCGTCCATCTGTCACAACAACGCGACCTGCACCTCCC
TCTAAAGCTAAAGACGTAGCCGAAGATCACCGGTTAAACTCGATAACCTTGGTGAAAAGT
TCCAAAACCGCTGCCACGGAACCTGAACCAAAAAAAGCTGATGACGAGAATGCAGAGAAG
CAACAGTCCAAAGAGGCAAAGACAACTGCCGAATCGACTCAAGTAGATGTCAAGAAAGAA
GAAGAAGATGTGAAGGAAAAGGGTGTGAAATCAGAGGATACACAAAAGAAAGAAGATAAT
CAAGTGGTACCGAAAAGGAAAAGAAGAAAGAACGCAATAAAGGAAGATAAAGATATGCAA
TTGACCGCGTTCCAACAGAAATACGTTCAAGGTGCGGAGATCATCCTGGAGTATTTAGAA
TTCACCCATTCGAGGTATTACCTGCCTAAGAAATCAGTAGTAGAATTTTTGGAGGATACG
GATGAGATTATAATATCTTGGATTGTTATACACAATTCTAAAGAAATTGAGAAGTTCAAA
ACCAAGAAAATAAAAGCTAAACTGAAAGCCGACCAAAAACTAAACAAGGAGGATGCCAAG
CCAGGCTCTGATGTGGAGAAGGAAGTCAGCTTTAATCCTCTTTTTGAAGCCGATTGCCCT
ACCCCTCTCTACACCCCAATGACAATGAAGTTATCGGGGATTCACAAAAGATTTAACCAA
ATCATCCGAAATAGCGTTTCTCCAATGGAAGAAGTTGTTAAAGAAATGGAAAAAATTCTG
CAAATTGGTACTAGATTGTCTGGCTATAATCTGTGGTACCAATTGGATGGATACGATGAT
GAAGCTTTGAGCGAAAGTTTGCGGTTCGAACTAAATGAGTGGGAGCACGCCATGAGAAGC
AGAAGACACAAAAGATAA
>YAL012W CYS3 SGDID:S000000010, Chr I from 130799-131983, Genome Release 64-2-1, Verified ORF, "Cystathionine gamma-lyase; catalyzes one of the two reactions involved in the transsulfuration pathway that yields cysteine from homocysteine with the intermediary formation of cystathionine; protein abundance increases in response to DNA replication stress"
ATGACTCTACAAGAATCTGATAAATTTGCTACCAAGGCCATTCATGCCGGTGAACATGTG
GACGTTCACGGTTCCGTGATCGAACCCATTTCTTTGTCCACCACTTTCAAACAATCTTCT
CCAGCTAACCCTATCGGTACTTACGAATACTCCAGATCTCAAAATCCTAACAGAGAGAAC
TTGGAAAGAGCAGTTGCCGCTTTAGAGAACGCTCAATACGGGTTGGCTTTCTCCTCTGGT
TCTGCCACCACCGCCACAATCTTGCAATCGCTTCCTCAGGGCTCCCATGCGGTCTCTATC
GGTGATGTGTACGGTGGTACCCACAGATACTTCACCAAAGTCGCCAACGCTCACGGTGTG
GAAACCTCCTTCACTAACGATTTGTTGAACGATCTACCTCAATTGATAAAGGAAAACACC
AAATTGGTCTGGATCGAAACCCCAACCAACCCAACTTTGAAGGTCACCGACATCCAAAAG
GTGGCAGACCTTATCAAGAAGCACGCTGCCGGCCAAGACGTGATCTTGGTTGTCGACAAC
ACCTTCTTGTCCCCATATATCTCCAATCCATTGAACTTCGGTGCAGACATCGTTGTCCAC
TCCGCTACAAAGTACATCAACGGTCACTCAGACGTTGTGCTCGGTGTCCTGGCCACTAAT
AACAAGCCATTGTACGAGCGTCTGCAGTTCTTACAAAACGCCATTGGTGCTATCCCATCT
CCTTTCGATGCTTGGTTGACCCACAGAGGTTTGAAGACTTTGCATCTACGTGTCAGACAA
GCTGCCCTCAGCGCCAACAAAATCGCTGAATTCTTGGCAGCAGACAAGGAAAACGTTGTC
GCAGTCAACTACCCAGGTTTGAAGACACACCCTAACTACGACGTAGTGTTAAAGCAACAC
CGTGATGCCCTTGGTGGTGGTATGATCTCCTTCAGAATCAAGGGTGGTGCTGAAGCTGCT
TCCAAGTTCGCCTCCTCCACAAGACTGTTCACATTGGCCGAATCCCTTGGTGGTATCGAA
TCTCTATTGGAAGTGCCCGCTGTGATGACCCACGGTGGTATCCCAAAGGAGGCCAGAGAG
GCCTCTGGTGTTTTTGACGACTTGGTTAGAATCTCTGTCGGTATTGAAGACACTGACGAT
CTTTTGGAAGACATCAAGCAAGCCTTGAAACAAGCCACCAACTAA
>YAL013W DEP1 SGDID:S000000011, Chr I from 129270-130487, Genome Release 64-2-1, Verified ORF, "Component of the Rpd3L histone deacetylase complex; required for diauxic shift-induced histone H2B deposition onto rDNA genes; transcriptional modulator involved in regulation of structural phospholipid biosynthesis genes and metabolically unrelated genes, as well as maintenance of telomeres, mating efficiency, and sporulation"
ATGAGTCAGCAAACACCACAGGAAAGTGAACAGACCACAGCGAAAGAACAGGACCTTGAT
CAAGAGAGCGTGTTGAGCAACATTGACTTCAATACGGATTTGAATCACAATTTGAATTTA
TCGGAATACTGTATATCCAGTGACGCAGGAACAGAGAAGATGGATAGCGACGAGGAGAAG
TCGTTGGCCAATCTGCCGGAGTTGAAATACGCTCCCAAGCTATCCAGCCTGGTGAAGCAA
GAGACGCTCACCGAGAGCTTGAAAAGACCACACGAAGATGAGAAAGAGGCGATAGATGAG
GCCAAGAAGATGAAAGTGCCGGGAGAGAACGAGGACGAAAGCAAGGAAGAGGAAAAGAGT
CAAGAACTGGAAGAGGCAATTGACAGCAAGGAGAAGAGCACCGACGCCAGGGACGAGCAA
GGGGACGAAGGTGATAATGAGGAGGAAAACAACGAGGAGGATAATGAAAACGAAAACGAG
CATACAGCACCGCCTGCGCTGGTGATGCCCTCCCCCATCGAAATGGAGGAACAGAGGATG
ACTGCGCTGAAGGAAATCACCGACATCGAGTACAAGTTCGCGCAATTGCGCCAAAAACTA
TATGACAATCAATTGGTGCGGTTGCAAACGGAGCTGCAGATGTGTCTGGAAGGGTCACAC
CCGGAATTGCAGGTCTACTACTCGAAGATTGCCGCGATCCGTGACTACAAGCTACACCGA
GCGTACCAGCGACAGAAGTACGAGCTTTCATGCATCAACACAGAAACAATCGCTACCAGG
ACATTCATTCACCAGGACTTCCACAAGAAGGTCACCGACCTGCGAGCCAGGCTGCTGAAC
AGAACCACGCAGACCTGGTACGATATCAACAAGGAGCGCCGCGATATGGATATAGTCATC
CCAGATGTCAATTACCACGTCCCCATCAAACTTGATAACAAGACGCTGAGCTGTATCACG
GGCTACGCCAGCGCAGCACAGCTGTGCTATCCCGGCGAGCCCGTGGCAGAGGACCTCGCT
TGCGAAAGCATCGAGTACCGCTACAGAGCCAACCCGGTGGACAAACTCGAAGTCATTGTG
GACCGAATGAGGCTCAATAACGAGATTAGCGACCTCGAAGGCCTGCGCAAATATTTCCAC
TCCTTCCCGGGTGCTCCTGAGTTGAACCCGCTTAGAGACTCCGAAATCAACGACGACTTC
CACCAGTGGGCCCAGTGA
>YAL014C SYN8 SGDID:S000000012, Chr I from 129019-128252, Genome Release 64-2-1, reverse complement, Verified ORF, "Endosomal SNARE related to mammalian syntaxin 8"
ATGGATGTGTTGAAGCTGGGTTATGAACTGGACCAGCTCTCTGATCTGGTCGAAGAAAGA
ACAAGGCTAGTGTCGGTGTTGAAGCTCGCCCCGACCTCAAACGATAACGTTACTTTGAAA
CGGCAATTGGGCTCAATATTGGAGTTATTGCAGAAGTGTGCGCCCAATGATGAACTAATA
TCCCGATACAATACCATACTGGACAAAATTCCTGATACGGCGGTTGACAAGGAGTTGTAT
AGGTTCCAACAGCAGGTGGCAAGAAATACTGATGAGGTGTCCAAAGAGTCTTTGAAAAAA
GTGCGGTTCAAGAATGATGACGAGCTTACGGTCATGTATAAGGATGACGATGAACAAGAC
GAGGAGTCGCCGCTGCCTTCGACGCATACTCCATACAAGGATGAACCATTGCAATCGCAG
TTACAGTCACAGTCACAGCCACAGCCACCACAACCCATGGTTTCCAACCAAGAACTATTT
ATTAACCAGCAACAGCAGTTGTTAGAGCAAGATTCCCACTTGGGCGCACTGTCTCAGTCT
ATTGGGAGGACTCATGACATTTCGCTGGACCTTAATAATGAGATCGTTTCTCAGAACGAC
TCGCTGCTGGTTGATTTAGAAAACCTGATTGATAATAATGGTAGGAATTTGAACAGGGCC
TCTCGGTCCATGCATGGCTTTAACAATTCTAGGTTCAAGGATAACGGCAACTGCGTGATT
ATTCTTGTGCTGATAGTGGTGCTCCTGTTGCTTCTATTAGTATTATAA
>YAL015C NTG1 SGDID:S000000013, Chr I from 128102-126903, Genome Release 64-2-1, reverse complement, Verified ORF, "DNA N-glycosylase and apurinic/apyrimidinic (AP) lyase; involved in base excision repair; acts in both nucleus and mitochondrion; creates a double-strand break at mtDNA origins that stimulates replication in response to oxidative stress; required for maintaining mitochondrial genome integrity; NTG1 has a paralog, NTG2, that arose from the whole genome duplication"
ATGCAAAAGATCAGTAAATACTCATCTATGGCAATTCTGAGGAAAAGACCGCTGGTAAAG
ACTGAAACTGGGCCAGAATCAGAACTCCTACCGGAGAAAAGGACCAAAATCAAACAAGAA
GAGGTTGTCCCTCAACCCGTGGATATCGACTGGGTTAAATCGCTGCCAAATAAGCAGTAC
TTCGAATGGATTGTGGTTAGAAACGGCAATGTGCCCAACAGGTGGGCCACACCATTGGAC
CCCTCGATCCTTGTCACTCCGGCCTCGACGAAAGTCCCTTACAAGTTTCAAGAAACATAC
GCTAGAATGCGAGTACTGAGATCTAAGATTCTAGCCCCCGTCGATATAATTGGTGGATCA
TCCATTCCTGTAACGGTTGCCTCTAAGTGTGGTATCTCGAAAGAGCAGATATCACCGAGG
GACTACAGATTACAGGTCCTTCTTGGGGTGATGCTATCATCGCAAACAAAAGATGAAGTT
ACCGCAATGGCAATGCTTAACATAATGCGGTATTGTATAGACGAACTGCACAGCGAAGAA
GGTATGACATTAGAGGCCGTTTTACAAATCAATGAGACCAAATTAGACGAATTGATTCAT
TCAGTTGGGTTCCACACAAGGAAGGCCAAGTATATTTTGTCAACCTGCAAAATCCTTCAA
GATCAGTTTTCGAGTGATGTTCCAGCTACGATTAATGAGCTATTGGGCCTGCCCGGTGTA
GGGCCCAAAATGGCTTATCTAACATTACAAAAGGCATGGGGCAAGATTGAAGGTATCTGC
GTTGACGTTCACGTGGATAGATTGACCAAGCTTTGGAAATGGGTAGATGCGCAGAAATGC
AAGACTCCAGATCAGACAAGAACTCAATTACAAAATTGGCTGCCTAAGGGGCTTTGGACA
GAAATAAATGGGTTGCTGGTTGGATTTGGACAAATAATCACTAAATCGAGGAACCTTGGT
GACATGTTACAATTCTTGCCACCGGATGATCCCAGAAGCTCCTTAGATTGGGATTTGCAG
TCTCAATTGTACAAGGAAATCCAGCAAAATATCATGAGTTATCCAAAGTGGGTGAAATAC
CTGGAAGGAAAACGTGAACTGAACGTGGAGGCGGAAATCAATGTTAAACACGAGGAGAAA
ACAGTTGAAGAAACTATGGTCAAACTGGAAAATGATATTTCTGTTAAAGTAGAGGACTAA
>YAL016W TPD3 SGDID:S000000014, Chr I from 124879-126786, Genome Release 64-2-1, Verified ORF, "Regulatory subunit A of the heterotrimeric PP2A complex; the heterotrimeric protein phosphatase 2A (PP2A) complex also contains regulatory subunit Cdc55p and either catalytic subunit Pph21p or Pph22p; required for cell morphogenesis and transcription by RNA polymerase III"
ATGTCTGGAGCAAGATCAACAACGGCAGGTGCCGTGCCCTCGGCAGCAACAACATCAACA
ACATCAACAACGTCAAACTCTAAGGACTCAGACTCTAACGAGTCATTATATCCCTTGGCT
CTGCTTATGGATGAGTTAAAACATGATGATATTGCTAATAGGGTAGAAGCCATGAAAAAA
CTAGATACCATCGCGTTGGCACTCGGTCCCGAAAGAACAAGAAACGAGTTGATTCCCTTT
TTAACGGAAGTTGCACAAGATGATGAAGATGAGGTGTTTGCCGTTTTAGCCGAACAGTTA
GGAAAATTTGTCCCCTACATTGGCGGTCCTCAATACGCCACAATCCTATTACCAGTTTTG
GAAATTTTGGCATCTGCAGAAGAAACTTTGGTTAGAGAAAAGGCCGTAGATTCTCTGAAT
AACGTGGCCCAAGAACTTTCTCAAGAACAATTATTTAGTGACTTCGTCCCTTTAATTGAA
CATTTAGCTACTGCAGATTGGTTTTCTTCAAAAGTTTCTGCTTGTGGTCTTTTCAAGTCT
GTTATTGTTAGAATCAAAGATGATTCATTGAGAAAGAATATCCTGGCTTTATACTTACAA
CTCGCTCAAGATGATACTCCAATGGTGAAAAGGGCCGTCGGTAAAAACCTGCCCATCTTG
ATCGATCTGTTGACTCAAAATTTGGGATTATCTACAGACGAAGATTGGGATTACATTTCT
AACATTTTCCAGAAAATCATTAACGATAATCAAGATTCTGTCAAGTTTCTGGCAGTTGAT
TGTTTAATTTCCATCTTGAAATTTTTTAACGCTAAAGGTGATGAGTCTCACACTCAAGAT
TTATTGAACTCTGCTGTCAAATTAATTGGTGACGAAGCGTGGAGGGTACGTTACATGGCT
GCCGATAGATTTTCAGATTTAGCCTCGCAATTCAGTTCCAACCAAGCATATATCGATGAA
TTAGTACAACCATTTTTGAACCTTTGTGAGGACAACGAGGGAGATGTTAGGGAAGCTGTG
GCTAAACAAGTTTCTGGGTTTGCCAAGTTCCTAAATGATCCTTCAATTATATTGAATAAG
ATCTTACCTGCTGTGCAGAATTTGAGTATGGACGAAAGTGAAACAGTGAGATCTGCTTTG
GCTTCTAAGATTACAAATATTGTATTACTGTTGAATAAAGATCAAGTCATTAACAATTTT
CTTCCGATTTTACTGAATATGCTAAGAGATGAGTTCCCTGACGTTCGTTTAAATATCATT
GCCAGCTTGAAGGTTGTCAATGACGTAATAGGAATTGAGCTGCTATCAGACTCTTTGTTA
CCTGCCATAACAGAATTAGCCAAGGACGTGAATTGGAGAGTTAGAATGGCTATAATTGAG
TACATACCTATCTTGGCAGAACAATTAGGTATGCAATTTTTTGACCAACAGTTAAGCGAT
TTATGTCTTTCATGGTTGTGGGATACTGTTTATTCTATCAGAGAAGCCGCAGTGAATAAT
TTAAAAAGGTTAACGGAAATATTTGGCTCTGATTGGTGTCGTGATGAAATTATTTCAAGA
CTGCTCAAATTTGATCTACAATTACTGGAAAATTTTGTCTCGAGGTTCACAATACTCTCT
GCTCTAACCACTTTGGTGCCCGTGGTATCGTTAGATGTCGTTACTGAGCAACTATTACCA
TTCATTTCTCACTTGGCTGATGACGGTGTTCCAAATATTAGGTTTAATGTGGCCAAATCC
TACGCTGTGATAGTGAAGGTTTTAATTAAGGACGAGGCCAAATATGATGCATTAATTAAG
AACACAATTTTACCCTCATTGCAAACGCTGTGTCAAGACGAAGATGTTGATGTAAAATAC
TTCGCTAAGAAAAGTTTGGCAGAATGTCAAGAACTTTTAAAAAATTGA
>YAL017W PSK1 SGDID:S000000015, Chr I from 120225-124295, Genome Release 64-2-1, Verified ORF, "PAS domain-containing serine/threonine protein kinase; coordinately regulates protein synthesis and carbohydrate metabolism and storage in response to a unknown metabolite that reflects nutritional status; PSK1 has a paralog, PSK2, that arose from the whole genome duplication"
ATGCCCTACATCGGTGCTTCCAACCTCTCAGAACATTCATTTGTTAATTTGAAGGAAAAA
CATGCGATTACACATAAAGGTACGAGCAGTTCTGTAGCATCTTTGCAGACACCACCGAGC
CCCGATCAAGAGAACCATATTGACAATGAATTAGAAAATTACGATACGTCTTTAAGTGAC
GTTTCAACCCCGAATAAAAAGGAAGGTGATGAGTTCGAGCAAAGTTTAAGAGATACATTT
GCGAGCTTTCGGAAGACTAAACCCCCACCTCCTTTAGATTTTGAACAACCAAGACTTCCT
TCGACAGCTTCTTCATCCGTTGATTCAACCGTATCATCGCCCTTAACGGATGAAGACATA
AAGGAGTTAGAGTTTCTTCCGAATGAATCAACTCATTCTTATTCGTACAATCCACTTTCG
CCAAATTCCCTGGCAGTCAGATTGAGGATTTTGAAGAGATCATTGGAAATCATAATACAA
AACCCAAGTATGCTACTGGAGCCTACTCCAGATGATTTGCCTCCTTTGAAAGAGTTTGCG
GGCCGTAGGAGCAGTTTACCAAGGACATCGGCTTCTGCAAACCATTTAATGAACAGAAAT
AAGAGCCAGATTTGGAACACTACTTCCGCTACTTTAAATGCATTTGTAAATAATACCTCT
TCCTCCTCAGCAGCATCTTCTGCTTTATCTAACAAAAAACCGGGCACCCCAGTTTTCCCT
AATTTGGATCCAACACATTCTCAAACATTCCATAGAGCCAACTCGTTGGCTTATTTACCT
TCCATCTTACCTGAGCAAGATCCGCTGCTCAAACATAATAATTCTTTATTTCGTGGCGAC
TATGGAAACAACATAAGTCCTGAAAGGCCAAGTTTTAGACAACCCTTCAAGGATCAAACT
AGCAATCTCCGCAATAGCAGTTTACTCAATGAGAGGGCATATCAGGAAGATGAAACTTTT
TTACCGCACCATGGACCCTCTATGGATCTATTGAATGAACAAAGAGCGAACTTGAAAAGT
CTTCTGAATTTATTAAACGAAACACTGGAGAAAAATACTTCCGAGAGAGCTTCGGATCTT
CATATGATATCGTTGTTCAATTTGAATAAACTAATGCTTGGAGATCCCAAGAAAAATAAT
TCAGAACGCGATAAAAGAACTGAAAAGCTTAAAAAGATTTTGCTGGATAGTCTTGCAGAA
CCATTCTTTGAGCACTATAATTTTATTGGAGATAATCCGATCGCAGATACAGATGAACTA
AAGGAGGAAATTGATGAATTTACAGGTTCTGGAGATACGACAGCGATAACAGATATACGG
CCCCAACAGGACTATGGCCGCATATTGAGGACATTCACTTCTACCAAAAATTCCGCCCCA
CAGGCAATTTTTACATGTAGTCAGGAAGACCCTTGGCAATTCAGAGCTGCGAATGATCTA
GCGTGCTTAGTATTCGGTATCTCACAGAATGCCATTCGCGCTTTAACCTTGATGGATTTA
ATTCACACCGATAGCAGAAATTTTGTTTTACACAAATTACTTTCTACGGAGGGTCAAGAA
ATGGTTTTCACAGGCGAAATCATTGGTATAGTTCAACCAGAAACACTCAGCTCATCCAAA
GTAGTATGGGCATCGTTTTGGGCAAAAAGGAAAAACGGCTTATTAGTTTGTGTTTTCGAA
AAGGTTCCTTGCGATTATGTTGATGTACTTTTGAACCTGGATGATTTTGGGGCCGAGAAT
ATTGTAGACAAATGTGAGTTATTATCAGATGGACCCACATTGTCTTCCTCTTCTACATTA
TCGCTACCTAAGATGGCTTCTTCACCAACTGGTAGTAAATTAGAGTATTCGTTGGAGAGG
AAAATCCTGGAAAAGAGTTATACTAAGCCTACTTCAACAGAGAATCGCAACGGCGATGAA
AACCAACTTGATGGAGATAGTCATTCTGAACCATCGCTGTCATCATCGCCAGTAAGGTCG
AAGAAAAGTGTAAAGTTCGCAAATGATATTAAAGACGTCAAGAGTATAAGCCAATCGTTA
GCCAAATTAATGGATGATGTGAGGAATGGGGTTGTATTTGATCCCGATGACGACCTTTTG
CCTATGCCCATCAAAGTTTGCAACCACATTAATGAAACAAGATATTTTACTCTAAATCAT
CTATCTTATAATATCCCATGCGCGGTTTCCTCCACTGTGTTGGAGGATGAGCTGAAATTA
AAGATTCACAGTTTACCTTACCAGGCGGGTTTGTTTATTGTGGATTCGCATACTTTAGAT
ATTGTAAGTTCCAATAAATCTATTTTAAAAAACATGTTTGGTTATCATTTTGCTGAGCTG
GTGGGAAAATCCATTACTGAAATAATTCCTTCTTTCCCAAAATTCCTCCAATTTATAAAT
GACAAATATCCTGCGTTGGATATCACACTCCATAAAAATAAAGGTTTGGTATTAACAGAA
CATTTTTTTAGGAAAATTCAGGCAGAGATTATGGGTGATCGTAAAAGCTTTTATACGTCG
GTGGGTATTGATGGCCTTCATAGGGATGGCTGTGAAATCAAAATTGATTTCCAGCTGCGT
GTCATGAATTCTAAAGTGATTTTGCTTTGGGTTACACATTCGAGAGACGTGGTATTTGAA
GAATATAATACAAATCCATCTCAATTGAAGATGCTGAAGGAGAGTGAATTAAGTTTAATG
AGCAGTGCAAGTAGTTCTGCCAGCTCTTCCAAAAAATCTTCGTCTAGGATATCCACCGGG
ACATTAAAGGACATGAGTAATCTGTCAACATATGAGGATTTGGCCCACCGAACGAATAAG
CTTAAGTATGAAATCGGAGATGATTCTAGAGCACATTCTCAATCTACTTTGTCCGAGCAG
GAACAAGTTCCCCTGGAAAACGATAAGGACAGTGGCGAGATGATGCTTGCAGACCCCGAA
ATGAAGCACAAGTTAGAATTGGCCAGAATTTACTCAAGAGATAAATCTCAATTTGTGAAA
GAAGGAAATTTTAAAGTTGACGAAAATTTGATTATTAGCAAAATTTCACTTTCCCCAAGC
ACTGAATCCTTAGCAGATTCTAAAAGTTCTGGGAAAGGGCTTTCTCCACTTGAAGAGGAA
AAGCTAATTGACGAAAACGCTACAGAAAACGGATTAGCGGGATCACCTAAAGACGAAGAC
GGAATCATAATGACTAACAAGCGAGGAAACCAACCTGTTAGTACTTTCCTACGCACCCCC
GAAAAGAACATCGGTGCTCAAAAGCATGTTAAGAAGTTTTCGGACTTCGTAAGTCTGCAA
AAAATGGGTGAAGGTGCATATGGTAAGGTCAACCTATGTATTCATAAGAAGAATAGGTAT
ATTGTGGTGATTAAGATGATTTTTAAAGAAAGAATCCTTGTAGATACATGGGTTAGAGAT
AGGAAATTAGGCACTATACCTTCTGAGATCCAAATTATGGCCACGTTGAACAAAAAACCA
CATGAGAATATTTTACGGTTACTGGATTTTTTTGAAGACGACGATTACTATTATATCGAA
ACTCCCGTACATGGTGAAACAGGATGTATAGATCTTTTCGATCTAATTGAATTTAAAACC
AACATGACCGAATTTGAAGCAAAATTGATATTCAAGCAGGTTGTAGCGGGAATAAAACAT
CTACACGACCAGGGTATTGTTCACAGAGATATCAAGGATGAGAATGTTATCGTAGATTCT
AAAGGCTTTGTTAAGATTATTGATTTTGGATCTGCTGCGTATGTCAAAAGCGGACCATTT
GATGTTTTTGTTGGGACAATAGATTATGCTGCCCCTGAAGTCTTAGGAGGAAACCCTTAT
GAGGGCCAACCACAGGATATTTGGGCTATTGGTATTCTATTGTATACGGTGGTCTTCAAA
GAAAACCCCTTCTACAATATAGATGAAATATTAGAAGGCGACCTGAAATTCAATAATGCA
GAGGAAGTTAGTGAAGATTGCATTGAGTTAATCAAGAGTATTTTGAACCGTTGCGTACCG
AAGAGACCCACCATTGACGACATAAATAACGACAAATGGTTGGTTATTTGA
