# Supplementary material for: An auditory display tool for DNA sequence analysis
Source: BMC Bioinformatics. 2017 Apr 24;18:221. doi: 10.1186/s12859-017-1632-x (PMC5404335; doi:10.1186/s12859-017-1632-x)
Supplement: Supplementary file 17 — Code for website; including html, php and associated files. (ZIP 49453 kb) [file 12859_2017_1632_MOESM17_ESM.zip › sonification/orf_coding.php]

<?php

$fasta_all = file_get_contents('orf_coding.fasta');
$fasta_array = explode('>',$fasta_all);
array_shift($fasta_array);

unset($fasta_all);

foreach($fasta_array as $each_record){
	$record_lines[] = explode("\n",$each_record);
}
unset($fasta_array);

$unwanted_whitespace = array
(" ", "\t", "\n", "\r", "\0", "\x0B");

foreach($record_lines as &$line){
	array_pop($line);
	$record_lines_header[] = array_shift($line);
	foreach($line as $v){
		$x[] = str_replace($unwanted_whitespace, "", "$v");
	}
$record_lines_dna_seq[] = implode("",$x);
unset($x);
}

foreach($record_lines_header as &$header){
	$header = explode(', Chr ',$header);
	
	$zero = $header[0];
	$a = explode('SGDID:',$zero);
	$a[1] = 'SGDID:'.$a[1];
	
	$one = 'Chr '.$header[1];
	$b = explode(', "',$one );
	$b[1] = '"'.$b[1];
	
	$c = explode(' ',$a[0]);
	
	$header[0] = $c[0];
	$header[1] = $c[1];
	$header[2] = $a[1];
	$header[3] = $b[0];
	$header[4] = $b[1];
}


unset($record_lines);
echo '<br />';

foreach($record_lines_header as $k => $h){
	$short = shorten($record_lines_dna_seq["$k"], $record_lines_dna_seq["$k"], '75');
	$check = '';
	if(($h['0']  == $_POST['DNAseq_name']) and ($_POST['dnaseq_radio'] !== 'dnaseq_userInput')){
		$check = 'checked="checked"';
	}	

?>
	<div class="col_one_dna_name_radiolist">
	<input name="dnaseq_radio" type="radio" value="<?php echo $h[0].'|'.$record_lines_dna_seq["$k"].'|'.'yeastdnaSeqs';?>" <?php echo $check;?> />
	<?php echo 	$h[0]; ?>
	</div>
	<div class="col_two_note_table">
	<?php echo $short;?>
	</div>
	<br />

	<?php 
}
?>
