# Supplementary material for: An auditory display tool for DNA sequence analysis
Source: BMC Bioinformatics. 2017 Apr 24;18:221. doi: 10.1186/s12859-017-1632-x (PMC5404335; doi:10.1186/s12859-017-1632-x)
Supplement: Supplementary file 17 — Code for website; including html, php and associated files. (ZIP 49453 kb) [file 12859_2017_1632_MOESM17_ESM.zip › sonification/rna_coding.fasta]

>HRA1 HRA1 SGDID:S000119380, Chr I from 99306-99869, ncRNA, "Non-protein-coding RNA, substrate of RNase P, possibly involved in rRNA processing, specifically maturation of 20S precursor into the mature 18S rRNA"
GGGCCCTTTCTTCCGTTTGAACGTAAAGGCATTTTTGAGACCATTACCAAACCTAGCAAA
TAAACCGGGAGGCTTGACTGCTCGTAGGGATTGTGGTTGATATGCATCTGAGTCGAATCT
ATTGGCATTCCAAGACGTTTGGTCGTCATGGTTATTGCTCATAAATAGATTTTCATGGAC
ATCATTTTCAATGTTATCATCATCAGCGTCTAAGTCGATAGTCTCTTCGGGAAGTACATG
ACTTGGTGGTATATAATATCCGTTCGCATGTGAGTTGGTGACCTTTGAACGGGATCCAGA
ATGAGAAGTCGTGTCGTCTAAGAAGTCAATATCGAAAAGCGTGTCGTCCTCCCCAGGTTT
CCTCTTTGGGGGGGTTTCTCTGTCGTCATTCATGGTAAAATCAGGGAATGAAAGAACCTA
CCAGTAAATTATTGCTTGGCGCTAACCTCTATTTGGCGTTACTGGCTTCTTGTTGCACTA
TTCCCCTTAGAATTGCCAACAATTGTTGATTATATGTTTCTTCAACTTAGTGGCAATAAA
CAGATTTGGGTTTTCTGGCAAAAA
>snR18 SNR18 SGDID:S000007500, Chr I from 142369-142470, snoRNA, "C/D box small nucleolar RNA (snoRNA); commonly referred to as U18; guides 2'-O-methylation of large subunit (LSU) rRNA at positions A649 and C650"
GTGAATGATGAATTTAATTCTTTGGTCCGTGTTTATGATGGGAAGTAAGACCCCCGATAT
GAGTGACAAAAGAGATGTGGTTGACTATCACAGTATCTGACG
>tA(UGC)A tA(UGC)A SGDID:S000006521, Chr I from 166268-166340, tRNA, "tRNA-Ala (Ala2), one of 5 nuclear tRNA genes containing the tDNA-anticodon TGC (mature tRNA may be UGC or may contain modified bases), decodes GCA and probably GCG codons into alanine, one of 16 nuclear tRNAs for alanine"
GGGCACATGGCGCAGTTGGTAGCGCGCTTCCCTTGCAAGGAAGAGGTCATCGGTTCGATT
CCGGTTGCGTCCA
>tL(CAA)A SUP56 SGDID:S000006636, Chr I from 181135-181172,181205-181248, intron sequence removed, tRNA, "tRNA-Leu"
GGTTGTTTGGCCGAGCGGTCTAAGGCGCCTGATTCAAGCTCAGGTATCGTAAGATGCAAG
AGTTCGAATCTCTTAGCAACCA
>tP(UGG)A TRN1 SGDID:S000006680, Chr I from 139154-139189,139221-139256, intron sequence removed, tRNA, "tRNA-Pro; target of K. lactis zymocin"
GGGCGTGTGGTCTAGTGGTATGATTCTCGCTTTGGGTGCGAGAGGCCCTGGGTTCAATTC
CCAGCTCGCCCC
>tS(AGA)A tS(AGA)A SGDID:S000006719, Chr I from 182597-182516, reverse complement, tRNA, "tRNA-Ser"
GGCAACTTGGCCGAGTGGTTAAGGCGAAAGATTAGAAATCTTTTGGGCTTTGCCCGCGCA
GGTTCGAGTCCTGCAGTTGTCG
>LSR1 LSR1 SGDID:S000006478, Chr II from 681857-680683, reverse complement, snRNA, "U2 snRNA, component of the spliceosome; pairs with the branchpoint sequence; functionally equivalent to mammalian U2 snRNA"
ACGAATCTCTTTGCCTTTTGGCTTAGATCAAGTGTAGTATCTGTTCTTTTCAGTGTAACA
ACTGAAATGACCTCAATGAGGCTCATTACCTTTTAATTTGTTACAATACACATTTTTTGG
CACCCAAAATAATAAAATGGACGGGAAGAGACTTTTTAAGCAAGTTGTTTTCCGCTAATG
TCAGGTCTCACTACTTTTTGCTGCTATTTTTCTTCGCTCATGGTTTCTTCATAAGGCGTT
TTTATGATGGTTTTTCGAAATTGGTTTTTGAGACGACGGTTGCTCAAGGTTATTGTTTTT
GTTTTCTTCTGGTTGTTTTCTATTTTCTTTTTTTTAGCTTTCTGTTTCTCCCTTAGTTTG
GCTTTTTGCTTCATACTCTTCCCTGTCTTTCCGAGCCGTTTATGTCCAACGCGGGATTTG
GTTTTTCTTTATCGATGGGAAGAAATGGTGCTATAGTAGGTTGGGAGATAATATTTATGG
TATGGGGTGCTAGTGCGGATGGGGCGCTCTTATTGTTGATTTCTTCGCTCGTCTTCTTTT
TCTGGTGGCGCTGCAAGAGGAAGTTTTTCGACTTTGTTATGATTTTTGGTTTGCAAGGAA
AGGTGTCTTACGATTCTTTTTTTGATGTAATAGGATAAGCTTGCTTATCCCCCAAGTATC
GGCCAAAGTTGTTGATTTTCCTTTTGAAGTGTCCTCGGTTTGAGGGGGTGTAGGGTGGGG
TTGGTCTACAATAAGAGTGTTCCATTGTTAACGTGCTGGCGTCTTTTACTATATTTTTTT
TCCCAGTTTATTTTGTGCTTATTTTCTCATTGAGGAGAAGGAGCTCTTCTCGCAGGATAT
AAATGGAGGTTTGCTAAAGGGGAGGAGATGTGTTTGTGAGAATACTGCTGAGAGAGTTCT
GGAAGAGAAAAAAAGGAGGCAATGGAAGGCGTTTGCTGGGAAAAGAGAAGAGCCATGACT
GCATCTGTTGTTTCAAGGCCAGTTTTATTAACCGCCTATGTCATAGAGGCGTTTTTTTTG
GAGGGATTTGAAGAATGCCGGCGGCATCAAGAAACGGACTTGATGGTTGACGCCTGTTTT
TAAAGTTAGAGACGTCGCGACCCTCGCACTTGTGGAGTCGTTCTTGACTTTTACTTTGGT
CGCTTGATGTTTCTCTCGTCTTCCCGTTCGCTCTT
>TLC1 TLC1 SGDID:S000006657, Chr II from 307587-308887, ncRNA, "TLC1 RNA contains a template sequence that Est2p uses to add irregular repeats of TG(1-3) residues onto a DNA end; RNA template component of telomerase"
AATAAAACTAGAGAGGAAGATAGGTACCCTATGAAAATGTCAATGGCTGTTGCGTTTGCT
TAATCGTATTTTTTTTTTTTTCAGTCCGTGTTTTTTGTACATTCTACGTTTGAGTTTTCC
ATCATGCAGGCCTCAGAAATTTGGTAGGCACTCGATGGTGAAGAGATAGTGTCGGATTTC
GGATTGATCTTTCAGTTGATAGCCTGCTGCTCTTTTCTTTTCCAAAGAATTTCGAGTATG
CTGGTGTCAGTGTAGATGCTTGTGTGTGCGCAATTTGTGGTTTTTTATTGTGTTTCTACT
TATAGATGGCTAAAATCTGAGTTTAGAAAATGCAAACCGTAAATTCTTAAACACTGCTAT
TGCATTTAGTTGCTAAAGCAGTGTTTTTGAACTTATTCCTGTTATTCCTTCTTCGTACCG
ATCCTCTTCTCGACCTAACCTTTTAATTACCATGGGAAGCCTACCATCACCACACCCACA
CACAAATGTTACAGCTAATTGTTTATTAGCAAAGTTTGCACGAGTTCGCTGTTTATTTTT
TTCTCGTTTTCTTATACCTAGTATTTTTTCTGACACTGTTTAAGGTGACAGAAAAAAAGG
AGTTTAAGTTAGATTTGCAAACAGACGGTGCTAAGCGCTGTCACTTTATGTCTATCTTAT
CGTTAACTCTGGAAAAAGAAAAAGGAAAAAGAACGTCAGGGAACATGAGTATATATAGAA
ATGGTTTATTCTAGTTTTTTCCGTTTTTTCAGTAGATTTTTGCCTTTAAAAGAATAAATC
CCACTACAAAAAGGTAAAATAAAAAATCTATTCACTGAACTTACTGATGAAATTTCCAAA
TGTGCCCCGTACATCGAACGATGTGACAGAGAAAAATACGAGTAGGTAAATAAGCCAAAA
GGCAAGGGTGTCCTTTCTTAAGCATCGGTTAGGTTTGCGGGCGATCAGTAACTGAACAAT
GACACAAGATCAAGAACGTAATTTGAGATTTTTCAAGATGGTTTTTTTAGGTATCTATTA
AAACTACTTTGATGATCAATACGGTATTTTTGTCGCATTATTTTCCAAGCGGAAGGAACC
GTGTGTTCATTTTATGAATCTTGGTGTTGTATTCACAGCTACTTCTCCTAATGCCTTCGA
TGCATTTAGATAATTTTTGGAAACATTTTTTTTCTTGATGTATATTTTTTGTATTGTAGA
AATCGCGCGTACTGTACTTGTATATCGCTTTATAAGCGCTTTTAATTGATTGTTCATGAC
GAGGATAGGCGGATAGGCGGAGGTATGCCTCTTAATATTTA
>snR161 SNR161 SGDID:S000087162, Chr II from 307345-307185, reverse complement, snoRNA, "H/ACA small nucleolar RNA (snoRNA); guides pseudouridylation of small subunit (SSU) rRNA at positions U632 and U766"
TAAATATACAACACCCAGTATTTTTGGCTGCCCGTGTCTTTCTCTACCACGGGTAGTCTC
TCTAAGCTGGCAGATAGATGTTTATTGAACCGCTTAAGTTCCGTTGTGAAGTTTTCGTCT
TTCAGGCTGTATTTCATAACACTACTGTAGTTCACACATAC
>snR56 SNR56 SGDID:S000006447, Chr II from 88188-88275, snoRNA, "C/D box small nucleolar RNA (snoRNA), guides 2'-O-methylation of small subunit (SSU) rRNA at position G1428"
TTAACATGATGAAAAAATATATTAACACAGACCTGTACTGAACTTTTCGAAGTTTTGCAG
ATAACAATATTGCTTTTTTTCTCTGACT
>tC(GCA)B tC(GCA)B SGDID:S000006526, Chr II from 643073-643002, reverse complement, tRNA, "tRNA-Cys"
GCTCGTATGGCGCAGTGGTAGCGCAGCAGATTGCAAATCTGTTGGTCCTTAGTTCGATCC
TGAGTGCGAGCT
>tD(GUC)B tD(GUC)B SGDID:S000006530, Chr II from 405954-406025, tRNA, "tRNA-Asp"
TCCGTGATAGTTTAATGGTCAGAATGGGCGCTTGTCGCGTGCCAGATCGGGGTTCAATTC
CCCGTCGCGGAG
>tE(UUC)B tE(UUC)B SGDID:S000006548, Chr II from 645162-645233, tRNA, "tRNA-Glu; thiolation of uridine at wobble position (34) requires Ncs6p"
TCCGATATAGTGTAACGGCTATCACATCACGCTTTCACCGTGGAGACCGGGGTTCGACTC
CCCGTATCGGAG
>tF(GAA)B tF(GAA)B SGDID:S000006562, Chr II from 36395-36431,36450-36485, intron sequence removed, tRNA, "tRNA-Phe"
GCGGATTTAGCTCAGTTGGGAGAGCGCCAGACTGAAGATCTGGAGGTCCTGTGTTCGATC
CACAGAATTCGCA
>tG(GCC)B tG(GCC)B SGDID:S000006574, Chr II from 197702-197632, reverse complement, tRNA, "tRNA-Gly"
GCGCAAGTGGTTTAGTGGTAAAATCCAACGTTGCCATCGTTGGGCCCCCGGTTCGATTCC
GGGCTTGCGCA
>tI(AAU)B tI(AAU)B SGDID:S000006600, Chr II from 197497-197570, tRNA, "tRNA-Ile"
GGTCTCTTGGCCCAGTTGGTTAAGGCACCGTGCTAATAACGCGGGGATCAGCGGTTCGAT
CCCGCTAGAGACCA
>tL(UAA)B1 tL(UAA)B1 SGDID:S000006647, Chr II from 9583-9666, tRNA, "tRNA-Leu"
GGAGGGTTGGCCGAGTGGTCTAAGGCGGCAGACTTAAGATCTGTTGGACGGTTGTCCGCG
CGAGTTCGAACCTCGCATCCTTCA
>tL(UAA)B2 tL(UAA)B2 SGDID:S000006648, Chr II from 347601-347684, tRNA, "tRNA-Leu"
GGAGGGTTGGCCGAGTGGTCTAAGGCGGCAGACTTAAGATCTGTTGGACGGTTGTCCGCG
CGAGTTCGAACCTCGCATCCTTCA
>tQ(UUG)B tQ(UUG)B SGDID:S000006691, Chr II from 350825-350896, tRNA, "tRNA-Gln; thiolation of uridine at wobble position (34) requires Ncs6p"
GGTTTTATAGTGTAGTGGTTATCACTTTCGGTTTTGATCCGGACAACCCCGGTTCGAATC
CGGGTAAGACCT
>tR(UCU)B tR(UCU)B SGDID:S000006708, Chr II from 405872-405943, tRNA, "tRNA-Arg (Arg3); one of 11 nuclear tRNA genes containing the tDNA-anticodon UCU (converted to mcm5-UCU in the mature tRNA); decodes AGA codons into arginine; one of 19 nuclear tRNAs for arginine; part of dicistronic transcript with tD(GUC)B"
GCTCGCGTGGCGTAATGGCAACGCGTCTGACTTCTAATCAGAAGATTATGGGTTCGACCC
CCATCGTGAGTG
>tS(AGA)B tS(AGA)B SGDID:S000006720, Chr II from 227078-227159, tRNA, "tRNA-Ser"
GGCAACTTGGCCGAGTGGTTAAGGCGAAAGATTAGAAATCTTTTGGGCTTTGCCCGCGCA
GGTTCGAGTCCTGCAGTTGTCG
>tT(AGU)B tT(AGU)B SGDID:S000006737, Chr II from 266378-266450, tRNA, "tRNA-Thr"
GCTTCTATGGCCAAGTTGGTAAGGCGCCACACTAGTAATGTGGAGATCATCGGTTCAAAT
CCGATTGGAAGCA
>tV(UAC)B tV(UAC)B SGDID:S000006769, Chr II from 326864-326791, reverse complement, tRNA, "tRNA-Val"
GGTCCAATGGTCCAGTGGTTCAAGACGTCGCCTTTACACGGCGAAGATCCCGAGTTCGAA
CCTCGGTTGGATCA
>snR189 SNR189 SGDID:S000007314, Chr III from 178794-178606, reverse complement, snoRNA, "H/ACA box small nucleolar RNA (snoRNA); guides pseudouridylation of large subunit (LSU) rRNA at position U2735 and small subunit (SSU) rRNA at position U466"
AACAAAATAATTTACATTCCAAGGACCGGTATTATTGTAGGGGATTTGTGACTTTCAAGG
CAACGTCCTCTCTACAACCGAGTTCGAGAATAAGTACAAATGGCTCTTTTTGTTATTCGA
AAGCTTACAAGTTCTGGTATATTCTATATACTCACTTATTACTTTCAAGTACTTCACACG
GGCCTGACA
>snR33 SNR33 SGDID:S000007298, Chr III from 142544-142362, reverse complement, snoRNA, "H/ACA box small nucleolar RNA (snoRNA); guides pseudouridylation of large subunit (LSU) rRNA at position U1042"
AAGCTTAATGCCCTCTTTGTACGATGGTGTCACTCTAAAATTATTTACGTAATTTAATTG
GATGTGATATCAAGCACTAGTTTTGTTTGGAGGAGCAGAGATTGAAAGCCTAGCTTTTAC
ACCGGTTTGAGTCGGTTCCTTCGTTTTCTTAGTTGGAATTGATATAGAAGTGTGTGGACA
ATC
>snR43 SNR43 SGDID:S000006503, Chr III from 107712-107504, reverse complement, snoRNA, "H/ACA box small nucleolar RNA (snoRNA); guides pseudouridylation of large subunit (LSU) rRNA at position U966 and of 5.8S rRNA at position 73"
CACTCCTGTTTCTGCCTCATGTCTTTTAAAACGCTTCCACGGGACATGGGTTCTAATTAT
GGAGAAGATCAAGCTTTGAAATGGCCCGTTTACACATTTTGATACAACCGTAGACGGCGT
CTCGTTTCAAAGACCGTGTGGTTGTCTATCAGTATATACTCATTGTGTTTTTCAAAAAAT
CTCTGGGTTGTTTAGATGCCACTATATTT
>snR65 SNR65 SGDID:S000006456, Chr III from 177179-177278, snoRNA, "C/D box small nucleolar RNA (snoRNA), guides 2'-O-methylation of large subunit (LSU) rRNA at position U2347"
TAAAATGATGATTTTTTTAAACACAATTTATGCTAGATAGTATCTGAAAGCATTCAAACT
TTATGATTACAGTGTTTTCGACAGTTTTAAATCTCTGAAC
>tE(UUC)C tE(UUC)C SGDID:S000006549, Chr III from 82533-82462, reverse complement, tRNA, "tRNA-Glu; thiolation of uridine at wobble position (34) requires Ncs6p"
TCCGATATAGTGTAACGGCTATCACATCACGCTTTCACCGTGGAGACCGGGGTTCGACTC
CCCGTATCGGAG
>tG(GCC)C SUF16 SGDID:S000006575, Chr III from 142769-142699, reverse complement, tRNA, "tRNA-Gly"
GCGCAAGTGGTTTAGTGGTAAAATCCAACGTTGCCATCGTTGGGCCCCCGGTTCGATTCC
GGGCTTGCGCA
>tK(CUU)C tK(CUU)C SGDID:S000006615, Chr III from 151354-151282, reverse complement, tRNA, "tRNA-Lys; a small portion is imported into mitochondria via interaction with mt lysyl-tRNA synthetase Msk1p and is necessary to decode AAG codons at high temperature, when base modification of mt-encoded tRNA-Lys is reduced"
GCCTTGTTGGCGCAATCGGTAGCGCGTATGACTCTTAATCATAAGGTTAGGGGTTCGAGC
CCCCTACAGGGCT
>tL(CAA)C SUP53 SGDID:S000006637, Chr III from 90859-90896,90929-90972, intron sequence removed, tRNA, "tRNA-Leu"
GGTTGTTTGGCCGAGCGGTCTAAGGCGCCTGATTCAAGCTCAGGTATCGTAAGATGCAAG
AGTTCGAATCTCTTAGCAACCA
>tM(CAU)C tM(CAU)C SGDID:S000006658, Chr III from 149918-149989, tRNA, "tRNA-Met"
AGCGCCGTGGCGCAGTGGAAGCGCGCAGGGCTCATAACCCTGATGTCCTCGGATCGAAAC
CGAGCGGCGCTA
>tN(GUU)C tN(GUU)C SGDID:S000006668, Chr III from 127714-127787, tRNA, "tRNA-Asn"
GACTCCATGGCCAAGTTGGTTAAGGCGTGCGACTGTTAATCGCAAGATCGTGAGTTCAAC
CCTCACTGGGGTCG
>tP(AGG)C SUF2 SGDID:S000006678, Chr III from 123646-123575, reverse complement, tRNA, "tRNA-Pro"
GGGCGTGTGGTCTAGAGGTATGATTCTCGCTTAGGGTGCGGGAGGTCCCGGGTTCGAGTC
CCGGCTCGCCCC
>tQ(UUG)C tQ(UUG)C SGDID:S000006692, Chr III from 168368-168297, reverse complement, tRNA, "tRNA-Gln; thiolation of uridine at wobble position (34) requires Ncs6p"
GGTCCTATAGTGTAGTGGTTATCACTTTCGGTTTTGATCCGGACAACCCCGGTTCGAATC
CGGGTAGGACCT
>tS(CGA)C SUP61 SGDID:S000006730, Chr III from 227938-227974,227994-228038, intron sequence removed, tRNA, "tRNA-Ser"
GGCACTATGGCCGAGTGGTTAAGGCGAGAGACTCGAAATCTCTTGGGCTCTGCCCGCGCT
GGTTCAAATCCTGCTGGTGTCG
>tT(AGU)C tT(AGU)C SGDID:S000006738, Chr III from 295481-295553, tRNA, "tRNA-Thr"
GCTTCTATGGCCAAGTTGGTAAGGCGCCACACTAGTAATGTGGAGATCATCGGTTCAAAT
CCGATTGGAAGCA
>snR13 SNR13 SGDID:S000006498, Chr IV from 1402912-1403035, snoRNA, "C/D box small nucleolar RNA (snoRNA), guides 2'-O-methylation of large subunit (LSU) rRNA at positions A2280 and A2281"
AGGAAGTTTTTTCCTTTTTATATGATGAATATGAGTGCATTTGGCTCGAGTTGCTGTTTG
GCTTTTGCCAAATCAGTAACGGTGTGGAAAAACTCAAGCTACCTTTTTTTACTTTTATCT
GACC
>snR47 SNR47 SGDID:S000006507, Chr IV from 541698-541600, reverse complement, snoRNA, "C/D box small nucleolar RNA (snoRNA), guides 2'-O-methylation of large subunit (LSU) rRNA at position A2220 and small subunit (SSU) rRNA at position A619"
ATATATGATGATATCCTATAACAACAACAACATGAATTTCTTCGTCCGAATCCTTTATAG
GTGGAAACAAACTTTGACAATAGCTTTTTAACACTGATA
>snR63 SNR63 SGDID:S000006454, Chr IV from 323471-323217, reverse complement, snoRNA, "C/D box small nucleolar RNA (snoRNA), guides 2'-O-methylation of large subunit (LSU) rRNA at position A2256"
TTTAATGATGAAGATTTTAATTTTCCGTTGGTCTATTAAGAACAGAAGTACTTCAAAACT
ACTTTTTAAGACCATCCTTTTACAGTATTTTTTCAATATTGTAAAACTTCTCATTTACTT
TGTGTCTTTATGATCTCATCGTTCTGGTGGACCATAATCAGACGCACGGTATACTTCGTT
TCTGTTGGAGAATATTGGGAGTCTTTTAATGTGATGAGTGGCCAACATAACCTTATAGTC
ATAGTTACACTGATT
>snR84 SNR84 SGDID:S000028466, Chr IV from 1493019-1492470, reverse complement, snoRNA, "H/ACA box small nucleolar RNA (snoRNA); guides pseudouridylation of large subunit (LSU) rRNA at position U2266"
ATTGCACAACTTAAGTTTGTCGAGGATCATTTTTTTGAACTGAATCATGCTCTTTTTAAG
TGCTTTGAAACCCTCGATGAATGTGTCAATGTGCAAAGATAAACCATTGTTCTCTGTTGA
TCAGTGACTTAATGTTTGCTTTGGAGAATGATATTTTCCCTTTCCTATATTTGACTTTTG
TTCTAAAAGTTATTTGGAGAGAAAAGGCATGATTGAGGTTGCGACTTTTTCGTTTTTGCT
TTTGCATGGATAATTCATCCATGCACATCTCACTTTATTGGACCTTCAAGATTGGTTTCC
CATGTAATTTAATTTTCTCTCCTCTACATTTAATATGTTCTATATTAATTAATACCAATT
GAGTTGTGCGTACTTCATTGCAGATATTTTACCAGACCTGTCTGAGTTTTTCGTTCAAGT
TTGGTTGAAATCGGCTTGAGGTATATGAACGTGGTTGGGATATGGAGATTGGGAGATCAA
AGAAGCGAAAATACCTGAGACAGTTTTTTTAAAAAAGAAGCTAAGGAACATGACTCAAAG
AGACACATTA
>tA(AGC)D tA(AGC)D SGDID:S000006510, Chr IV from 410377-410449, tRNA, "tRNA-Ala (Ala1), one of 11 nuclear tRNA genes containing the tDNA-anticodon AGC (converted to IGC in the mature tRNA), decodes GCU and GCC codons into alanine, one of 16 nuclear tRNAs for alanine"
GGGCGTGTGGCGTAGTCGGTAGCGCGCTCCCTTAGCATGGGAGAGGTCTCCGGTTCGATT
CCGGACTCGTCCA
>tD(GUC)D tD(GUC)D SGDID:S000006531, Chr IV from 568963-569034, tRNA, "tRNA-Asp"
TCCGTGATAGTTTAATGGTCAGAATGGGCGCTTGTCGCGTGCCAGATCGGGGTTCAATTC
CCCGTCGCGGAG
>tE(CUC)D tE(CUC)D SGDID:S000006546, Chr IV from 1017275-1017204, reverse complement, tRNA, "tRNA-Glu"
TCCGATGTAGTGTAACGGCTATCACATCACGTTCTCACCGTGGAGACCGGGGTTCGACTC
CCCGCTTCGGAG
>tF(GAA)D tF(GAA)D SGDID:S000006563, Chr IV from 1095459-1095423,1095403-1095368, reverse complement, intron sequence removed, tRNA, "tRNA-Phe"
GCGGACTTAGCTCAGTTGGGAGAGCGCCAGACTGAAGATCTGGAGGTCCTGTGTTCGATC
CACAGAGTTCGCA
>tG(CCC)D SUF3 SGDID:S000006572, Chr IV from 1257072-1257001, reverse complement, tRNA, "tRNA-Gly"
GCGAAAGTGGTTCAGTGGTTAGAATTCATGCTTCCCAAGCATGGGGCCCGGGTTCGATTC
CCGGCTTCCGCA
>tG(GCC)D1 tG(GCC)D1 SGDID:S000006576, Chr IV from 83549-83619, tRNA, "tRNA-Gly"
GCGCAAGTGGTTTAGTGGTAAAATCCAACGTTGCCATCGTTGGGCCCCCGGTTCGATTCC
GGGCTTGCGCA
>tG(GCC)D2 tG(GCC)D2 SGDID:S000006577, Chr IV from 992829-992899, tRNA, "tRNA-Gly"
GCGCAAGTGGTTTAGTGGTAAAATCCAACGTTGCCATCGTTGGGCCCCCGGTTCGATTCC
GGGCTTGCGCA
>tI(AAU)D tI(AAU)D SGDID:S000006601, Chr IV from 668078-668005, reverse complement, tRNA, "tRNA-Ile"
GGTCTCTTGGCCCAGTTGGTTAAGGCACCGTGCTAATAACGCGGGGATCAGCGGTTCGAT
CCCGCTAGAGACCA
>tI(UAU)D tI(UAU)D SGDID:S000006613, Chr IV from 884359-884395,884456-884491, intron sequence removed, tRNA, "tRNA-Ile"
GCTCGTGTAGCTCAGTGGTTAGAGCTTCGTGCTTATAACGCGACCGTCGTGGGTTCAAAC
CCCACCTCGAGCA
>tK(CUU)D1 tK(CUU)D1 SGDID:S000006616, Chr IV from 1201743-1201815, tRNA, "tRNA-Lys; a small portion is imported into mitochondria via interaction with mt lysyl-tRNA synthetase Msk1p and is necessary to decode AAG codons at high temperature, when base modification of mt-encoded tRNA-Lys is reduced"
GCCTTGTTGGCGCAATCGGTAGCGCGTATGACTCTTAATCATAAGGTTAGGGGTTCGAGC
CCCCTACAGGGCT
>tK(CUU)D2 tK(CUU)D2 SGDID:S000006617, Chr IV from 1352531-1352459, reverse complement, tRNA, "tRNA-Lys; a small portion is imported into mitochondria via interaction with mt lysyl-tRNA synthetase Msk1p and is necessary to decode AAG codons at high temperature, when base modification of mt-encoded tRNA-Lys is reduced"
GCCTTGTTGGCGCAATCGGTAGCGCGTATGACTCTTAATCATAAGGTTAGGGGTTCGAGC
CCCCTACAGGGCT
>tK(UUU)D tK(UUU)D SGDID:S000006629, Chr IV from 359577-359613,359637-359672, intron sequence removed, tRNA, "tRNA-Lys; thiolation of uridine at wobble position (34) requires Ncs6p"
TCCTTGTTAGCTCAGTTGGTAGAGCGTTCGGCTTTTAACCGAAATGTCAGGGGTTCGAGC
CCCCTATGAGGAG
>tL(CAA)D tL(CAA)D SGDID:S000006638, Chr IV from 1461822-1461785,1461751-1461708, reverse complement, intron sequence removed, tRNA, "tRNA-Leu"
GGTTGTTTGGCCGAGCGGTCTAAGGCGCCTGATTCAAGCTCAGGTATCGTAAGATGCAAG
AGTTCGAATCTCTTAGCAACCA
>tL(UAA)D tL(UAA)D SGDID:S000006649, Chr IV from 519741-519824, tRNA, "tRNA-Leu"
GGAGGGTTGGCCGAGTGGTCTAAGGCGGCAGACTTAAGATCTGTTGGACGGTTGTCCGCG
CGAGTTCGAACCTCGCATCCTTCA
>tM(CAU)D EMT1 SGDID:S000006659, Chr IV from 1175824-1175896, tRNA, "tRNA-Met; tRNA that accepts methionine, functions in translational elongation but not translational initiation"
GCTTCAGTAGCTCAGTAGGAAGAGCGTCAGTCTCATAATCTGAAGGTCGAGAGTTCGAAC
CTCCCCTGGAGCA
>tQ(UUG)D1 tQ(UUG)D1 SGDID:S000006693, Chr IV from 520970-521041, tRNA, "tRNA-Gln; thiolation of uridine at wobble position (34) requires Ncs6p"
GGTCCTATAGTGTAGTGGTTATCACTTTCGGTTTTGATCCGGACAACCCCGGTTCGAATC
CGGGTAGGACCT
>tQ(UUG)D2 tQ(UUG)D2 SGDID:S000006694, Chr IV from 645222-645151, reverse complement, tRNA, "tRNA-Gln; thiolation of uridine at wobble position (34) requires Ncs6p"
GGTCCTATAGTGTAGTGGTTATCACTTTCGGTTTTGATCCGGACAACCCCGGTTCGAATC
CGGGTAGGACCT
>tQ(UUG)D3 tQ(UUG)D3 SGDID:S000006695, Chr IV from 802800-802729, reverse complement, tRNA, "tRNA-Gln; thiolation of uridine at wobble position (34) requires Ncs6p"
GGTCCTATAGTGTAGTGGTTATCACTTTCGGTTTTGATCCGGACAACCCCGGTTCGAATC
CGGGTAGGACCT
>tR(ACG)D tR(ACG)D SGDID:S000006700, Chr IV from 620039-619967, reverse complement, tRNA, "tRNA-Arg (Arg2), one of 6 nuclear tRNA genes containing the tDNA-anticodon ACG (converted to ICG in the mature tRNA), decodes CGU, CGC, and probably CGA codons into arginine, one of 19 nuclear tRNAs for arginine"
TTCCTCGTGGCCCAATGGTCACGGCGTCTGGCTACGAACCAGAAGATTCCAGGTTCAAGT
CCTGGCGGGGAAG
>tR(UCU)D tR(UCU)D SGDID:S000006709, Chr IV from 568881-568952, tRNA, "tRNA-Arg (Arg3); one of 11 nuclear tRNA genes containing the tDNA-anticodon UCU (converted to mcm5-UCU in the mature tRNA); decodes AGA codons into arginine; one of 19 nuclear tRNAs for arginine; part of dicistronic transcript with tD(GUC)D"
GCTCGCGTGGCGTAATGGCAACGCGTCTGACTTCTAATCAGAAGATTATGGGTTCGACCC
CCATCGTGAGTG
>tS(AGA)D1 tS(AGA)D1 SGDID:S000006721, Chr IV from 437770-437851, tRNA, "tRNA-Ser"
GGCAACTTGGCCGAGTGGTTAAGGCGAAAGATTAGAAATCTTTTGGGCTTTGCCCGCGCA
GGTTCGAGTCCTGCAGTTGTCG
>tS(AGA)D2 tS(AGA)D2 SGDID:S000006722, Chr IV from 981052-980971, reverse complement, tRNA, "tRNA-Ser"
GGCAACTTGGCCGAGTGGTTAAGGCGAAAGATTAGAAATCTTTTGGGCTTTGCCCGCGCA
GGTTCGAGTCCTGCAGTTGTCG
>tS(AGA)D3 tS(AGA)D3 SGDID:S000006723, Chr IV from 1305623-1305705, tRNA, "tRNA-Ser"
GGCAACTTGGCCGAGTGGTTAAGGCGAAAGATTAGAAATCTTTTGGGCTTTGGCCCGCGC
AGGTTCGAGTCCTGCAGTTGTCG
>tT(AGU)D tT(AGU)D SGDID:S000006739, Chr IV from 434334-434262, reverse complement, tRNA, "tRNA-Thr"
GCTTCTATGGCCAAGTTGGTAAGGCGCCACACTAGTAATGTGGAGATCATCGGTTCAAAT
CCGATTGGAAGCA
>tV(CAC)D tV(CAC)D SGDID:S000006767, Chr IV from 1075541-1075469, reverse complement, tRNA, "tRNA-Val"
GTTCCAATAGTGTAGCGGCTATCACGTTGCCTTCACACGGCAAAGGTCCCGAGTTCGATC
CTCGGTTGGAACA
>tV(UAC)D tV(UAC)D SGDID:S000006770, Chr IV from 488868-488795, reverse complement, tRNA, "tRNA-Val"
GGTCCAATGGTCCAGTGGTTCAAGACGTCGCCTTTACACGGCGAAGATCCCGAGTTCGAA
CCTCGGTTGGATCA
>tX(XXX)D tX(XXX)D SGDID:S000006777, Chr IV from 1150936-1150837, reverse complement, tRNA, "tRNA-Undet"
GTCCCAGTGGCCGAGTGGTTAAGGCGATGCCTGCTATTTCCTCAGAAAAGCAATTAGGCA
TTGGGTTTTACCTGCGCAGGTTCGAATCCTGTCTGTGACG
>tY(GUA)D SUP2 SGDID:S000006778, Chr IV from 946309-946347,946362-946397, intron sequence removed, tRNA, "tRNA-Tyr"
CTCTCGGTAGCCAAGTTGGTTTAAGGCGCAAGACTGTAAATCTTGAGATCGGGCGTTCGA
CTCGCCCCCGGGAGA
>RPR1 RPR1 SGDID:S000006490, Chr V from 118035-117667, reverse complement, ncRNA, "RNA component of nuclear RNase P, which cleaves tRNA precursors to generate mature 5' ends; may be responsible for recognition of substrate tRNAs"
GTGGAACAGTGGTAATTCCTACGATTAAGAAACCTGTTTACAGAAGGATCCCCACCTATG
GGCGGGTTATCAGATATTATCAGGTGGGAAATTCGGTGGAACACAGTGGAGCCTTGTCCT
CCGGGTTAATGTCGCTTTTGGCATTGGCCCCTGCTCCTGAGAGAAGAAATATACTGGGGA
ACCAGTCTTTACCGACCGTTGTTATCAGAAATTCACGGAGTTCGGCCTAGGTCGGACTCC
GATGGGAACGGCAACGGTTGTTCCGTTTGACTTGTCGCCCGCTACGGCGTGAGCGTCAAG
GTCTGTTGAGTGCAATCGTAGGACGTCATTAGTGGCGAACCCGATACCGATTACTGCTGC
TGTTCCAGC
>SCR1 SCR1 SGDID:S000006491, Chr V from 441983-442504, ncRNA, "RNA subunit of the Signal Recognition Particle"
AGGCTGTAATGGCTTTCTGGTGGGATGGGATACGTTGAGAATTCTGGCCGAGGAACAAAT
CCTTCCTCGCGGCTAGACACGGATTGCACGCCCTTTGGGCAAGGGATAGTTCTCTATTCC
GCACCGTGCCCTGTTGTGGCAACCGTCTTTCCTCCGTCGTAAATTTGTCCTGGGCAGAGC
TGTCTGCCCGGAGGCGGGAGAGTCCGTTCTGAAGTGTCCCGGCTATAATAAATCGATCTT
TGCGGGCAGCCCGTTGGCAGGAGGCGTGAGGAATCCGTCTCTCTGTCTGGTGCGGCAAGG
TAGTTCTGGGTCCTTAGGGGCTCCACCTTCACCGCTGTTAGGGGAGTTTTATCCAGCGTC
AGCAAAGGTGACCCGTGATGGAGGCGGCCGGGATAGCACATATCAGTCGGATAATTGTGC
AAGTTGATCGCTTCGGCGGTTTAATTTGGCGGTGCCATCAGGATTTACTCGCACATTGTG
GCCGTTCCCTCGGGGATGGAGTGTGTCCTGAACCATATTTTT
>SRG1 SRG1 SGDID:S000029010, Chr V from 322208-322758, ncRNA, "Non-protein-coding RNA that regulates the transcription of SER3; expression of SRG1 RNA represses expression of its neighboring gene SER3 via a transcription-interference mechanism"
TAATGCCTTTGTTTGGCCAAGCTATGTGCAAATATCACAAATTAAAAATTTGGTTAAGCA
GTTAGGCTGGACCTAATATTTTAGAAAAACCTAATTTTTTTTGTGGACCCATTTTCGATA
TTTACTCACAAATGGAATTCAAGGGGAACAACTTCGGTCTCAGCACTTTAATTATTCTTC
TCGTTCCCACCTAATTTCGCAATTTATTGTCCTTGACTTCTACCACGAGAAAAAAATTAA
GAAAATGCAACGCTGCCCGTGCAGGGTTTTCTGAGCGGGATGAAAAAATCAGACAAATAT
CCAAGTTATGAGTAATTACTTTGTTGGAAGGAGGGAGCAGAGGATAAGGAAATTCTTAAA
ACTGTTATGTATATAAAGGAAGAACCATTTCTAGTTATTTCACTTTTTGATACTTGTCAA
CTATCTTAGTAAAAATACAGAACTCTATAAAGAACCACAGAAAAATCGACAGCAATGACA
AGCATTGACATTAACAACTTACAAAATACCTTTCAACAAGCTATGAATATGAGCGGCTCC
CCAGGCGCTGT
>snR14 SNR14 SGDID:S000006499, Chr V from 167585-167426, reverse complement, snRNA, "U4 spliceosomal RNA; interacts with U6; snRNA U4"
ATCCTTATGCACGGGAAATACGCATATCAGTGAGGATTCGTCCGAGATTGTGTTTTTGCT
GGTTGAAATTTAATTATAAACCAGACCGTCTCCTCATGGTCAATTCGGTGTTCGCTTTTG
AATACTTCAAGACTATGTAGGGAATTTTTGGAATACCTTT
>snR4 SNR4 SGDID:S000006493, Chr V from 424694-424879, snoRNA, "C/D box small nucleolar RNA (snoRNA) but not shown to be active and no target site is predicted within the ribosomal RNAs"
AACTATTACAGTCGATGAGGATAGGTTATAGTTCATGTGTAACATCTGTGTTTTAAAATA
ACTCTAGTTATCCGGGGCGTTTTTCACAAAGTTTGTGTAAGATGCTTTCCTGGGTCGATG
TGGATTGTGCCGTGGCCTTTTTCACCACCTTTATAGCGGTGCTTTAACTATTAATAACTG
AGGCTG
>snR52 SNR52 SGDID:S000006443, Chr V from 431216-431125, reverse complement, snoRNA, "C/D box small nucleolar RNA (snoRNA), guides 2'-O-methylation of large subunit (LSU) rRNA at position U2921 and small subunit (SSU) rRNA at position A420"
TACTATGATGAATGACATTAGCGTGAACAATCTCTGATACAAAATCGAAAGATTTTAGGA
TTAGAAAAACTTATGTTGCCTTCCTTCTGAAA
>snR53 SNR53 SGDID:S000006444, Chr V from 61699-61789, snoRNA, "C/D box small nucleolar RNA (snoRNA), guides 2'-O-methylation of small subunit (SSU) rRNA at position A796"
TTTGATGATGATTACACTCCATGCTAATCATGAACGTGTTCGATGTAAATTTGAATACGA
TGATTAAAATTGTTGTTTACGCTTTCTGAAA
>snR67 SNR67 SGDID:S000006458, Chr V from 61352-61433, snoRNA, "C/D box small nucleolar RNA (snoRNA), guides 2'-O-methylation of large subunit (LSU) rRNA at positions G2619 and U2724"
TAACATGATGACTAAGTTGTCGCCCCAAGCGGATCTTTGAAATGACTGATTTTACAAACA
ACAAACACTGAAAATTCTGAAA
>snR80 SNR80 SGDID:S000081374, Chr V from 52320-52150, reverse complement, snoRNA, "H/ACA box small nucleolar RNA (snoRNA); guides pseudouridylation of large subunit (LSU) rRNA at position U776 and small subunit (SSU) rRNA at position U759"
GAACGTTTGACAACACTCTGGGACCAAGTTTCGATGGTTATTTTTTTATTTCCATCGATG
TCTTTCACTGTACTTAGTTCCAATTTATATTGCAAACAAGATTAATTTAGGCGATTACTC
ACTAAGATATACCTATTTCTACTATGGTTATATTAGTCCATTTCATAGCCT
>tA(UGC)E tA(UGC)E SGDID:S000006522, Chr V from 312091-312019, reverse complement, tRNA, "tRNA-Ala (Ala2), one of 5 nuclear tRNA genes containing the tDNA-anticodon TGC (mature tRNA may be UGC or may contain modified bases), decodes GCA and probably GCG codons into alanine, one of 16 nuclear tRNAs for alanine"
GGGCACATGGCGCAGTTGGTAGCGCGCTTCCCTTGCAAGGAAGAGGTCATCGGTTCGATT
CCGGTTGCGTCCA
>tE(UUC)E1 tE(UUC)E1 SGDID:S000006550, Chr V from 177098-177169, tRNA, "tRNA-Glu; thiolation of uridine at wobble position (34) requires Ncs6p; target of K. lactis zymocin"
TCCGATATAGTGTAACGGCTATCACATCACGCTTTCACCGTGGAGACCGGGGTTCGACTC
CCCGTATCGGAG
>tE(UUC)E2 tE(UUC)E2 SGDID:S000006551, Chr V from 354930-355001, tRNA, "tRNA-Glu; thiolation of uridine at wobble position (34) requires Ncs6p"
TCCGATATAGTGTAACGGCTATCACATCACGCTTTCACCGTGGAGACCGGGGTTCGACTC
CCCGTATCGGAG
>tE(UUC)E3 tE(UUC)E3 SGDID:S000006552, Chr V from 487397-487326, reverse complement, tRNA, "tRNA-Glu; thiolation of uridine at wobble position (34) requires Ncs6p; target of K. lactis zymocin"
TCCGATATAGTGTAACGGCTATCACATCACGCTTTCACCGTGGAGACCGGGGTTCGACTC
CCCGTATCGGAG
>tG(GCC)E tG(GCC)E SGDID:S000006578, Chr V from 61960-61890, reverse complement, tRNA, "tRNA-Gly"
GCGCAAGTGGTTTAGTGGTAAAATCCAACGTTGCCATCGTTGGGCCCCCGGTTCGATTCC
GGGCTTGCGCA
>tH(GUG)E1 tH(GUG)E1 SGDID:S000006593, Chr V from 207356-207427, tRNA, "tRNA-His"
GCCATCTTAGTATAGTGGTTAGTACACATCGTTGTGGCCGATGAAACCCTGGTTCGATTC
TAGGAGATGGCA
>tH(GUG)E2 tH(GUG)E2 SGDID:S000006594, Chr V from 434608-434537, reverse complement, tRNA, "tRNA-His"
GCCATCTTAGTATAGTGGTTAGTACACATCGTTGTGGCCGATGAAACCCTGGTTCGATTC
TAGGAGATGGCA
>tI(AAU)E1 tI(AAU)E1 SGDID:S000006602, Chr V from 443271-443198, reverse complement, tRNA, "tRNA-Ile"
GGTCTCTTGGCCCAGTTGGTTAAGGCACCGTGCTAATAACGCGGGGATCAGCGGTTCGAT
CCCGCTAGAGACCA
>tI(AAU)E2 tI(AAU)E2 SGDID:S000006603, Chr V from 551353-551280, reverse complement, tRNA, "tRNA-Ile"
GGTCTCTTGGCCCAGTTGGTTAAGGCACCGTGCTAATAACGCGGGGATCAGCGGTTCGAT
CCCGCTAGAGACCA
>tK(CUU)E1 tK(CUU)E1 SGDID:S000006618, Chr V from 135497-135425, reverse complement, tRNA, "tRNA-Lys; a small portion is imported into mitochondria via interaction with mt lysyl-tRNA synthetase Msk1p and is necessary to decode AAG codons at high temperature, when base modification of mt-encoded tRNA-Lys is reduced"
GCCTTGTTGGCGCAATCGGTAGCGCGTATGACTCTTAATCATAAGGTTAGGGGTTCGAGC
CCCCTACAGGGCT
>tK(CUU)E2 tK(CUU)E2 SGDID:S000006619, Chr V from 435820-435748, reverse complement, tRNA, "tRNA-Lys; a small portion is imported into mitochondria via interaction with mt lysyl-tRNA synthetase Msk1p and is necessary to decode AAG codons at high temperature, when base modification of mt-encoded tRNA-Lys is reduced"
GCCTTGTTGGCGCAATCGGTAGCGCGTATGACTCTTAATCATAAGGTTAGGGGTTCGAGC
CCCCTACAGGGCT
>tM(CAU)E IMT4 SGDID:S000006660, Chr V from 100133-100204, tRNA, "tRNA-IMet; one of four initiator methionine tRNAs in yeast that are functional for translation"
AGCGCCGTGGCGCAGTGGAAGCGCGCAGGGCTCATAACCCTGATGTCCTCGGATCGAAAC
CGAGCGGCGCTA
>tQ(UUG)E1 tQ(UUG)E1 SGDID:S000006696, Chr V from 250285-250356, tRNA, "tRNA-Gln; thiolation of uridine at wobble position (34) requires Ncs6p"
GGTCCTATAGTGTAGTGGTTATCACTTTCGGTTTTGATCCGGACAACCCCGGTTCGAATC
CGGGTAGGACCT
>tQ(UUG)E2 tQ(UUG)E2 SGDID:S000006697, Chr V from 131153-131082, reverse complement, tRNA, "tRNA-Gln; thiolation of uridine at wobble position (34) requires Ncs6p"
GGTTTTATAGTGTAGTGGTTATCACTTTCGGTTTTGATCCGAACAACCCCGGTTCGAATC
CGGGTAAGACCT
>tR(ACG)E tR(ACG)E SGDID:S000006701, Chr V from 492419-492347, reverse complement, tRNA, "tRNA-Arg (Arg2), one of 6 nuclear tRNA genes containing the tDNA-anticodon ACG (converted to ICG in the mature tRNA), decodes CGU, CGC, and probably CGA codons into arginine, one of 19 nuclear tRNAs for arginine"
TTCCTCGTGGCCCAATGGTCACGGCGTCTGGCTACGAACCAGAAGATTCCAGGTTCAAGT
CCTGGCGGGGAAG
>tR(UCU)E tR(UCU)E SGDID:S000006710, Chr V from 138666-138737, tRNA, "tRNA-Arg (Arg3), one of 11 nuclear tRNA genes containing the tDNA-anticodon UCU (converted to mcm5-UCU in the mature tRNA), decodes AGA codons into arginine, one of 19 nuclear tRNAs for arginine; target of K. lactis zymocin"
GCTCGCGTGGCGTAATGGCAACGCGTCTGACTTCTAATCAGAAGATTATGGGTTCGACCC
CCATCGTGAGTG
>tS(AGA)E tS(AGA)E SGDID:S000006724, Chr V from 86604-86685, tRNA, "tRNA-Ser"
GGCAACTTGGCCGAGTGGTTAAGGCGAAAGATTAGAAATCTTTTGGGCTTTGCCCGCGCA
GGTTCGAGTCCTGCAGTTGTCG
>tS(UGA)E SUP19 SGDID:S000006734, Chr V from 288522-288441, reverse complement, tRNA, "tRNA-Ser"
GGCACTATGGCCGAGTGGTTAAGGCGACAGACTTGAAATCTGTTGGGCTCTGCCCGCGCT
GGTTCAAATCCTGCTGGTGTCG
>tV(AAC)E1 tV(AAC)E1 SGDID:S000006753, Chr V from 438696-438769, tRNA, "tRNA-Val"
GGTTTCGTGGTCTAGTCGGTTATGGCATCTGCTTAACACGCAGAACGTCCCCAGTTCGAT
CCTGGGCGAAATCA
>tV(AAC)E2 tV(AAC)E2 SGDID:S000006754, Chr V from 469452-469525, tRNA, "tRNA-Val"
GGTTTCGTGGTCTAGTCGGTTATGGCATCTGCTTAACACGCAGAACGTCCCCAGTTCGAT
CCTGGGCGAAATCA
>RUF20 RUF20 SGDID:S000130127, Chr VI from 131498-131056, reverse complement, ncRNA, "RNA of Unknown Function"
ACGTGGGTTTTTTTTTCGAATTGAGTGATTATGCAACCATACAGGAACCTTACATAAGCG
CAAGTAGTTGAATAGTGGATTCAAGAAGCAAAACTTTACTACCGGTAAAAACATTAGAAC
GAAATAAAAGTGCTGAATCTTAAAAGTAAAATATATACTTGGATAAGAATTCCCAGGGAA
ACTGGGAACCTCGTTTTCCTGTTGCACTATTTTTTAGATTCTTTCTTGATTTTTTACCAA
TCGCCTGATGAAAATACCTTCCAGAGCAGAGAACAACAGTAGAAGTATGCTGAAAAAGTT
AGTGTGAGAAGTTTGAATTGTTTAGATAATATAAAAGTGACATCTAATATGACTAATATA
AAAATAGTAAGTATGGTAATCAAAAAAAGATACAAACAATGTATATATATAAAGGAAAAA
TAACCTGCGAATATTGAGAAAAA
>RUF21 RUF21 SGDID:S000130129, Chr VI from 58520-57814, reverse complement, ncRNA, "RNA of Unknown Function"
GTTTTCCATTTTCTTGAAATTAAAAAGAAAAAAAACCGAAATAATGAAAAATTCGGGGTT
AGCCTTTGCCAAAGTGTACCCACCCACAATTTACCCAGAATTTTTATTCATGCAACCCCA
GATCACTGAATACGAAATGTATATCATTTTTCACGCGGGGTTCCAACTATGGCGGCTAGA
TGATGAAGGAATAACAAGCAACGTACTGCTAAATAAAAGGACTGAAGCAGCGTATTGTTG
ATAATCAGACCTATGCTTGGTACAAAATTGTAATGGAATTATGGAAATCACAATATAAAA
CACAGTTTTTTGTTCATGATTAGTTCTCAACAAAATTCTGGGGAAACAGGTAGAATACCA
TAAGCACCGCTTCCACAATCATCAACATGTTGTAATCTTCTTTCTTTGGAAGCAGCAGTC
CTTTATTACTTTTCTTTTAGTAAATCCCTGATCTGCGTAATATTGCAAGTTCTTTTTTAT
CGGCCCCCCTATATATATATATATATATATATATATCTATATTCACTAATACTCGGGGTG
TTTTTTTTTTTTTTAGCCGCTGAAGTGAGGATCAAAAATCAATAGCTCGGAAGGTTAAAG
GTTGTTAAGATAGTATATACATATATATGTACATATACATATACATATATATATTTTGAA
TTACATACTTCAGTAGGGAATGGTATAAATTTTTTCGTACGGTAATA
>RUF22 RUF22 SGDID:S000130131, Chr VI from 199801-199287, reverse complement, ncRNA, "RNA of Unknown Function; precise location of 3' end uncertain; RUF22 may be longer than currently annotated"
GTTCAATTAATGAATAATTAGTTTGATTATTTTCCTCTTTATTTGACCTTAGGAACAGTT
TTTAAGGTATACTCTGAACTGCAAATTTTTGTCATAACTCTTGGTAATCAAGGCTAGAAG
TGTACTATTTTTGCTTTCTGCACAAGGCTTTTTCTTCGGTACGACACAAAAACAACTATT
GTGTCGCAGTCCATAGAAGGAGCAAGAAAAAAGAATGTCTTTAAAGGCGAATGTGATTCT
ATGCTTTCTAGTACCTACTGTGCCGAATAATGTGTAAGTCTCAAAATTCTTTTCTTCCAA
AGCATATCCATAATATTTACCTTACGCTGGGTATTTTTTTTTTGGTCACTCCAGATCTAG
TTTTTTAAAACTTGATCCCAACGTAACTAAATATAAACAAGACAAAGCTCGAAATAATAT
AATGTAATTTAGCGAATGTAGTGTTTATATCACCACATTTGGAGAATGTACAATGAATAG
TTTCTCTGTCTCTAATGGAATAAGAATTTAATTTC
>RUF23 RUF23 SGDID:S000130133, Chr VI from 221702-221955, ncRNA, "RNA of Unknown Function; precise location of 3' end uncertain; RUF23 may be longer than currently annotated"
GCTAGGCAGAACGCCTAGTTTACACAGTGGGAGAATGAGGATAGGCCTCTGCCTACGGTA
CCTTCGAATACAGGGAAAGTGGGAAGAGTGAGCTGCCGAAGTGAAAGAGGCTTACGCATT
TTTTCTTTGGGAAGCGGACGCAGGACTAAGCTCATCATTTTCGAAAAAAAAAGAAAGTTG
GAGCCGGAAAGGAATTGGGTGTTAAAAATGTACGGGTGAAAAAAGTCTTATTTTGTCTTA
AAAGGGGTTCCCCC
>tA(AGC)F tA(AGC)F SGDID:S000006511, Chr VI from 204984-204912, reverse complement, tRNA, "tRNA-Ala (Ala1), one of 11 nuclear tRNA genes containing the tDNA-anticodon AGC (converted to IGC in the mature tRNA), decodes GCU and GCC codons into alanine, one of 16 nuclear tRNAs for alanine"
GGGCGTGTGGCGTAGTCGGTAGCGCGCTCCCTTAGCATGGGAGAGGTCTCCGGTTCGATT
CCGGACTCGTCCA
>tF(GAA)F tF(GAA)F SGDID:S000006564, Chr VI from 158001-157965,157945-157910, reverse complement, intron sequence removed, tRNA, "tRNA-Phe"
GCGGATTTAGCTCAGTTGGGAGAGCGCCAGACTGAAGATCTGGAGGTCCTGTGTTCGATC
CACAGAATTCGCA
>tG(GCC)F1 SUF20 SGDID:S000006579, Chr VI from 162222-162292, tRNA, "tRNA-Gly"
GCGCAAGTGGTTTAGTGGTAAAATCCAACGTTGCCATCGTTGGGCCCCCGGTTCGATTCC
GGGCTTGCGCA
>tG(GCC)F2 tG(GCC)F2 SGDID:S000006580, Chr VI from 181036-180966, reverse complement, tRNA, "tRNA-Gly"
GCGCAAGTGGTTTAGTGGTAAAATCCAACGTTGCCATCGTTGGGCCCCCGGTTCGATTCC
GGGCTTGCGCA
>tK(CUU)F tK(CUU)F SGDID:S000006620, Chr VI from 226747-226676, reverse complement, tRNA, "tRNA-Lys; a small portion is imported into mitochondria via interaction with mt lysyl-tRNA synthetase Msk1p and is necessary to decode AAG codons at high temperature, when base modification of mt-encoded tRNA-Lys is reduced"
GCCTTGTTGGCGCAATCGGTAGCGCGTATGACTCTTAATCATAAGGTTAGGGGTTCGAGC
CCCTACAGGGCT
>tN(GUU)F tN(GUU)F SGDID:S000006669, Chr VI from 137554-137481, reverse complement, tRNA, "tRNA-Asn"
GACTCCATGGCCAAGTTGGTTAAGGCGTGCGACTGTTAATCGCAAGATCGTGAGTTCAAC
CCTCACTGGGGTCG
>tP(UGG)F SUF9 SGDID:S000006681, Chr VI from 101370-101405,101437-101472, intron sequence removed, tRNA, "tRNA-Pro"
GGGCGTGTGGTCTAGTGGTATGATTCTCGCTTTGGGTGCGAGAGGCCCTGGGTTCAATTC
CCAGCTCGCCCC
>tS(GCU)F tS(GCU)F SGDID:S000006731, Chr VI from 191601-191565,191545-191501, reverse complement, intron sequence removed, tRNA, "tRNA-Ser"
GTCCCAGTGGCCGAGTGGTTAAGGCGATGCCCTGCTAAGGCATTGGGTTTTACCTGCGCA
GGTTCGAATCCTGTCTGTGACG
>tY(GUA)F1 SUP11 SGDID:S000006779, Chr VI from 167430-167468,167483-167518, intron sequence removed, tRNA, "tRNA-Tyr"
CTCTCGGTAGCCAAGTTGGTTTAAGGCGCAAGACTGTAAATCTTGAGATCGGGCGTTCGA
CTCGCCCCCGGGAGA
>tY(GUA)F2 SUP6 SGDID:S000006780, Chr VI from 210695-210657,210642-210607, reverse complement, intron sequence removed, tRNA, "tRNA-Tyr"
CTCTCGGTAGCCAAGTTGGTTTAAGGCGCAAGACTGTAAATCTTGAGATCGGGCGTTCGA
CTCGCCCCCGGGAGA
>snR10 SNR10 SGDID:S000007499, Chr VII from 345989-346233, snoRNA, "H/ACA box small nucleolar RNA (snoRNA); essential gene required for for preRNA processing, specifically for cleavage at sites A1 and A2; also guides pseudouridylation of large subunit (LSU) rRNA at position U2923"
AACGCAAATTTAACAGCCATTCGTAACACGTACAGTATCTCGTCGAGGTTGAACCCCTCC
GGGGCGTTCTTGACCCATGAAGAATGTGGATTGGTGTTGCAATATATTTATTATTGGCTT
GGACTGGAGAACAAATTTATCGATCTTGGGTGCAACAGTCTTTCTGTCGTCTGTTTTTTA
GCAGATCTAAGGGTTTACCTTCGTGTGCCCGGATGAGGACCGTTGCAAGGATTGATAATA
CAACT
>snR39 SNR39 SGDID:S000007302, Chr VII from 365254-365166, reverse complement, snoRNA, "C/D box small nucleolar RNA (snoRNA), guides 2'-O-methylation of large subunit (LSU) rRNA at position A807"
TTTTATGATGAAAATCCATTGTATCCCAATACATATTCGACTAGTCATTGACGATGCTGT
CGTAACTTATCACCATCTTTCGACTGATT
>snR39B SNR39B SGDID:S000007303, Chr VII from 366472-366377, reverse complement, snoRNA, "C/D box small nucleolar RNA (snoRNA), guides 2'-O-methylation of large subunit (LSU) rRNA at position G805"
ATTTAGTGATGATACTGCCGATTCTGGCATTCCAAAAAGTGACTAGCAAAATTGCGATGT
TGTCAACTTAAATTACACCATCTTTCGGGGCTGATA
>snR46 SNR46 SGDID:S000006506, Chr VII from 545374-545570, snoRNA, "H/ACA box small nucleolar RNA (snoRNA); guides pseudouridylation of large subunit (LSU) rRNA at position U2865"
ATGGCCTCTTCGAAGATCCGTAGATTTTGCATTTTTGCGGTGGTTTATGGATTCAAAGCG
AGGCCTAAATTAACGATCATGTCTTTGCTATTATATCAGAGGGCATATCATTGAATTTCC
GATTTCCAAAGGGAAGAAAATAAATAAAGTTGTGCTATTTCCATGCATCCTTTTTTCTTT
CATTCAATGACACATAC
>snR48 SNR48 SGDID:S000006440, Chr VII from 609588-609700, snoRNA, "C/D box small nucleolar RNA (snoRNA), guides 2'-O-methylation of large subunit (LSU) rRNA at positions G2791 and G2793"
TCATAATGATGATTTCACTTATACCTATATGTTTTTTCTGGCATCTCTAATGTTAGGATG
TGAAGTTTAAGTACTCTCCATTCAATGAATACAATTTTTGACAATATCTGATT
>snR7-L SNR7-L SGDID:S000006495, Chr VII from 939675-939462, reverse complement, snRNA, "U5 spliceosomal RNA, long form; associated with spliceosome"
AAGCAGCTTTACAGATCAATGGCGGAGGGAGGTCAACATCAAGAACTGTGGGCCTTTTAT
TGCCTATAGAACTTATAACGAACATGGTTCTTGCCTTTTACCAGAACCATCCGGGTGTTG
TCTCCATAGAAACAGGTAAAGCTGTCCGTTACTGTGGGCTTGCCATATTTTTTGGAACTT
TTCTGCCCTTTTTCTCAATGAGTAAGGAGGGCGT
>snR7-S SNR7-S SGDID:S000006496, Chr VII from 939675-939497, reverse complement, snRNA, "U5 spliceosomal RNA, short form; derived from SNR7-L by 3' end processing; associated with spliceosome"
AAGCAGCTTTACAGATCAATGGCGGAGGGAGGTCAACATCAAGAACTGTGGGCCTTTTAT
TGCCTATAGAACTTATAACGAACATGGTTCTTGCCTTTTACCAGAACCATCCGGGTGTTG
TCTCCATAGAAACAGGTAAAGCTGTCCGTTACTGTGGGCTTGCCATATTTTTTGGAACT
>snR82 SNR82 SGDID:S000028467, Chr VII from 316791-317058, snoRNA, "H/ACA box small nucleolar RNA (snoRNA); guides pseudouridylation of large subunit (LSU) rRNA at positions U1110, U2349, and U2351"
ATGGCTCTTCAACACATTTCAACATGTTCAAGTAATTTGTGTTAGTGGATGACCATTTAG
GGGCTGCTGGCCTGGTTACCGGGAGTTTTTCTTGGATCCAAGCTAGCTTTTCCGTCTGAT
TATCCTTAAGCTTCACAAATTACAATTTTTCCCACGCATTAAGAAATAAGCTCAAGATGC
CTAAAATAAGTTCTATCCCGCCTTTTTTCGCTAACAATGACTGAGTATTCCCACAGTCTA
TAGTTTGATAGTAGATGGGCGGAAATTT
>tA(AGC)G tA(AGC)G SGDID:S000006512, Chr VII from 774354-774426, tRNA, "tRNA-Ala (Ala1), one of 11 nuclear tRNA genes containing the tDNA-anticodon AGC (converted to IGC in the mature tRNA), decodes GCU and GCC codons into alanine, one of 16 nuclear tRNAs for alanine"
GGGCGTGTGGCGTAGTCGGTAGCGCGCTCCCTTAGCATGGGAGAGGTCTCCGGTTCGATT
CCGGACTCGTCCA
>tA(UGC)G tA(UGC)G SGDID:S000006523, Chr VII from 794422-794494, tRNA, "tRNA-Ala (Ala2), one of 5 nuclear tRNA genes containing the tDNA-anticodon TGC (mature tRNA may be UGC or may contain modified bases), decodes GCA and probably GCG codons into alanine, one of 16 nuclear tRNAs for alanine"
GGGCACATGGCGCAGTTGGTAGCGCGCTTCCCTTGCAAGGAAGAGGTCATCGGTTCGATT
CCGGTTGCGTCCA
>tC(GCA)G tC(GCA)G SGDID:S000006527, Chr VII from 707183-707112, reverse complement, tRNA, "tRNA-Cys"
GCTCGTATGGCGCAGTGGTAGCGCAGCAGATTGCAAATCTGTTGGTCCTTAGTTCGATCC
TGAGTGCGAGCT
>tD(GUC)G1 tD(GUC)G1 SGDID:S000006532, Chr VII from 531614-531685, tRNA, "tRNA-Asp"
TCCGTGATAGTTTAATGGTCAGAATGGGCGCTTGTCGCGTGCCAGATCGGGGTTCAATTC
CCCGTCGCGGAG
>tD(GUC)G2 tD(GUC)G2 SGDID:S000006533, Chr VII from 544652-544581, reverse complement, tRNA, "tRNA-Asp"
TCCGTGATAGTTTAATGGTCAGAATGGGCGCTTGTCGCGTGCCAGATCGGGGTTCAATTC
CCCGTCGCGGAG
>tE(UUC)G1 SOE1 SGDID:S000006553, Chr VII from 328586-328657, tRNA, "tRNA-Glu; thiolation of uridine at wobble position (34) requires Ncs6p; target of K. lactis zymocin"
TCCGATATAGTGTAACGGCTATCACATCACGCTTTCACCGTGGAGACCGGGGTTCGACTC
CCCGTATCGGAG
>tE(UUC)G2 tE(UUC)G2 SGDID:S000006554, Chr VII from 401601-401530, reverse complement, tRNA, "tRNA-Glu; thiolation of uridine at wobble position (34) requires Ncs6p"
TCCGATATAGTGTAACGGCTATCACATCACGCTTTCACCGTGGAGACCGGGGTTCGACTC
CCCGTATCGGAG
>tE(UUC)G3 tE(UUC)G3 SGDID:S000006555, Chr VII from 541854-541925, tRNA, "tRNA-Glu; thiolation of uridine at wobble position (34) requires Ncs6p; target of K. lactis zymocin"
TCCGATATAGTGTAACGGCTATCACATCACGCTTTCACCGTGGAGACCGGGGTTCGACTC
CCCGTATCGGAG
>tF(GAA)G tF(GAA)G SGDID:S000006565, Chr VII from 440812-440776,440756-440721, reverse complement, intron sequence removed, tRNA, "tRNA-Phe"
GCGGATTTAGCTCAGTTGGGAGAGCGCCAGACTGAAGATCTGGAGGTCCTGTGTTCGATC
CACAGAATTCGCA
>tG(GCC)G1 tG(GCC)G1 SGDID:S000006581, Chr VII from 845654-845724, tRNA, "tRNA-Gly"
GCGCAAGTGGTTTAGTGGTAAAATCCAACGTTGCCATCGTTGGGCCCCCGGTTCGATTCC
GGGCTTGCGCA
>tG(GCC)G2 tG(GCC)G2 SGDID:S000006582, Chr VII from 931026-930956, reverse complement, tRNA, "tRNA-Gly"
GCGCAAGTGGTTTAGTGGTAAAATCCAACGTTGCCATCGTTGGGCCCCCGGTTCGATTCC
GGGCTTGCGCA
>tG(UCC)G SUF4 SGDID:S000006590, Chr VII from 779621-779692, tRNA, "tRNA-Gly"
GGGCGGTTAGTGTAGTGGTTATCATCCCACCCTTCCAAGGTGGGGACACGGGTTCGATTC
TCGTACCGCTCA
>tH(GUG)G1 tH(GUG)G1 SGDID:S000006595, Chr VII from 110700-110629, reverse complement, tRNA, "tRNA-His"
GCCATCTTAGTATAGTGGTTAGTACACATCGTTGTGGCCGATGAAACCCTGGTTCGATTC
TAGGAGATGGCA
>tH(GUG)G2 tH(GUG)G2 SGDID:S000006596, Chr VII from 319784-319855, tRNA, "tRNA-His"
GCCATCTTAGTATAGTGGTTAGTACACATCGTTGTGGCCGATGAAACCCTGGTTCGATTC
TAGGAGATGGCA
>tI(AAU)G tI(AAU)G SGDID:S000006604, Chr VII from 739127-739200, tRNA, "tRNA-Ile"
GGTCTCTTGGCCCAGTTGGTTAAGGCACCGTGCTAATAACGCGGGGATCAGCGGTTCGAT
CCCGCTAGAGACCA
>tK(CUU)G1 tK(CUU)G1 SGDID:S000006621, Chr VII from 122273-122345, tRNA, "tRNA-Lys; a small portion is imported into mitochondria via interaction with mt lysyl-tRNA synthetase Msk1p and is necessary to decode AAG codons at high temperature, when base modification of mt-encoded tRNA-Lys is reduced"
GCCTTGTTGGCGCAATCGGTAGCGCGTATGACTCTTAATCATAAGGTTAGGGGTTCGAGC
CCCCTACAGGGCT
>tK(CUU)G2 tK(CUU)G2 SGDID:S000006622, Chr VII from 185792-185720, reverse complement, tRNA, "tRNA-Lys; a small portion is imported into mitochondria via interaction with mt lysyl-tRNA synthetase Msk1p and is necessary to decode AAG codons at high temperature, when base modification of mt-encoded tRNA-Lys is reduced"
GCCTTGTTGGCGCAATCGGTAGCGCGTATGACTCTTAATCATAAGGTTAGGGGTTCGAGC
CCCCTACAGGGCT
>tK(CUU)G3 tK(CUU)G3 SGDID:S000006623, Chr VII from 876399-876471, tRNA, "tRNA-Lys; a small portion is imported into mitochondria via interaction with mt lysyl-tRNA synthetase Msk1p and is necessary to decode AAG codons at high temperature, when base modification of mt-encoded tRNA-Lys is reduced"
GCCTTGTTGGCGCAATCGGTAGCGCGTATGACTCTTAATCATAAGGTTAGGGGTTCGAGC
CCCCTACAGGGCT
>tK(UUU)G1 tK(UUU)G1 SGDID:S000006630, Chr VII from 115492-115528,115552-115587, intron sequence removed, tRNA, "tRNA-Lys; thiolation of uridine at wobble position (34) requires Ncs6p"
TCCTTGTTAGCTCAGTTGGTAGAGCGTTCGGCTTTTAACCGAAATGTCAGGGGTTCGAGC
CCCCTATGAGGAG
>tK(UUU)G2 tK(UUU)G2 SGDID:S000006631, Chr VII from 701052-701016,700992-700957, reverse complement, intron sequence removed, tRNA, "tRNA-Lys; thiolation of uridine at wobble position (34) requires Ncs6p"
TCCTTGTTAGCTCAGTTGGTAGAGCGTTCGGCTTTTAACCGAAATGTCAGGGGTTCGAGC
CCCCTATGAGGAG
>tL(CAA)G1 tL(CAA)G1 SGDID:S000006639, Chr VII from 205527-205564,205597-205640, intron sequence removed, tRNA, "tRNA-Leu"
GGTTGTTTGGCCGAGCGGTCTAAGGCGCCTGATTCAAGCTCAGGTATCGTAAGATGCAAG
AGTTCGAATCTCTTAGCAACCA
>tL(CAA)G2 SUP54 SGDID:S000006640, Chr VII from 423098-423135,423168-423211, intron sequence removed, tRNA, "tRNA-Leu"
GGTTGTTTGGCCGAGCGGTCTAAGGCGCCTGATTCAAGCTCAGGTATCGTAAGATGCAAG
AGTTCGAATCTCTTAGCAACCA
>tL(CAA)G3 tL(CAA)G3 SGDID:S000006641, Chr VII from 857496-857459,857426-857383, reverse complement, intron sequence removed, tRNA, "tRNA-Leu"
GGTTGTTTGGCCGAGCGGTCTAAGGCGCCTGATTCAAGCTCAGGTATCGTAAGATGCAAG
AGTTCGAATCTCTTAGCAACCA
>tL(GAG)G tL(GAG)G SGDID:S000006646, Chr VII from 700679-700760, tRNA, "tRNA-Leu"
GGTACTCTGGCCGAGTGGTCTAAGGCGTCAGGTCGAGGTCCTGATCTCTTCGGAGGCGCG
GGTTCAAACCCCGCGGGTATCA
>tN(GUU)G tN(GUU)G SGDID:S000006670, Chr VII from 731142-731215, tRNA, "tRNA-Asn"
GACTCCATGGCCAAGTTGGTTAAGGCGTGCGACTGTTAATCGCAAGATCGTGAGTTCAAC
CCTCACTGGGGTCG
>tR(UCU)G1 tR(UCU)G1 SGDID:S000006711, Chr VII from 405473-405544, tRNA, "tRNA-Arg (Arg3), one of 11 nuclear tRNA genes containing the tDNA-anticodon UCU (converted to mcm5-UCU in the mature tRNA), decodes AGA codons into arginine, one of 19 nuclear tRNAs for arginine; target of K. lactis zymocin"
GCTCGCGTGGCGTAATGGCAACGCGTCTGACTTCTAATCAGAAGATTATGGGTTCGACCC
CCATCGTGAGTG
>tR(UCU)G2 tR(UCU)G2 SGDID:S000006712, Chr VII from 828799-828728, reverse complement, tRNA, "tRNA-Arg (Arg3), one of 11 nuclear tRNA genes containing the tDNA-anticodon UCU (converted to mcm5-UCU in the mature tRNA), decodes AGA codons into arginine, one of 19 nuclear tRNAs for arginine"
GCTCGCGTGGCGTAATGGCAACGCGTCTGACTTCTAATCAGAAGATTATGGGTTCGACCC
CCATCGTGAGTG
>tR(UCU)G3 tR(UCU)G3 SGDID:S000006713, Chr VII from 736345-736416, tRNA, "tRNA-Arg (Arg3), one of 11 nuclear tRNA genes containing the tDNA-anticodon UCU (converted to mcm5-UCU in the mature tRNA), decodes AGA codons into arginine, one of 19 nuclear tRNAs for arginine; target of K. lactis zymocin"
GCTCGCGTGGCGTAATGGCAACGCGTCTGACTTCTAATCAGAAGATTATGGGTTCGACCC
CCATCGTGAGTG
>tS(AGA)G tS(AGA)G SGDID:S000006725, Chr VII from 561747-561666, reverse complement, tRNA, "tRNA-Ser"
GGCAACTTGGCCGAGTGGTTAAGGCGAAAGATTAGAAATCTTTTGGGCTTTGCCCGCGCA
GGTTCGAGTCCTGCAGTTGTCG
>tT(UGU)G1 tT(UGU)G1 SGDID:S000006749, Chr VII from 661753-661824, tRNA, "tRNA-Thr"
GCCTCCTTAGCTTAGTGGTAGAGCGTTGCACTTGTAATGCAAAGGTCGTTAGTTCAATTC
TGACAGGTGGCA
>tT(UGU)G2 tT(UGU)G2 SGDID:S000006750, Chr VII from 1004222-1004293, tRNA, "tRNA-Thr"
GCCTCCTTAGCTTAGTGGTAGAGCGTTGCACTTGTAATGCAAAGGTCGTTAGTTCAATTC
TGACAGGTGGCA
>tV(AAC)G1 tV(AAC)G1 SGDID:S000006755, Chr VII from 412370-412297, reverse complement, tRNA, "tRNA-Val"
GGTTTCGTGGTCTAGTCGGTTATGGCATCTGCTTAACACGCAGAACGTCCCCAGTTCGAT
CCTGGGCGAAATCA
>tV(AAC)G2 tV(AAC)G2 SGDID:S000006756, Chr VII from 823487-823560, tRNA, "tRNA-Val"
GGTTTCGTGGTCTAGTCGGTTATGGCATCTGCTTAACACGCAGAACGTCCCCAGTTCGAT
CCTGGGCGAAATCA
>tV(AAC)G3 tV(AAC)G3 SGDID:S000006757, Chr VII from 73901-73828, reverse complement, tRNA, "tRNA-Val"
GGTTTCGTGGTCTAGTCGGTTATGGCATCTGCTTAACACGCAGAACGTCCCCAGTTCGAT
CCTGGGCGAAATCA
>tW(CCA)G1 tW(CCA)G1 SGDID:S000006771, Chr VII from 287461-287426,287391-287356, reverse complement, intron sequence removed, tRNA, "tRNA-Trp"
GAAGCGGTGGCTCAATGGTAGAGCTTTCGACTCCAAATCGAAGGGTTGCAGGTTCAATTC
CTGTCCGTTTCA
>tW(CCA)G2 tW(CCA)G2 SGDID:S000006772, Chr VII from 878820-878785,878750-878715, reverse complement, intron sequence removed, tRNA, "tRNA-Trp"
GAAGCGGTGGCTCAATGGTAGAGCTTTCGACTCCAAATCGAAGGGTTGCAGGTTCAATTC
CTGTCCGTTTCA
>RUF5-1 RUF5-1 SGDID:S000028470, Chr VIII from 212411-213120, ncRNA, "RNA of Unknown Function"
AACAAAGTATCTAAACAAAATACATAAGTGTACTCAAACTGAGTAGAATCGTCGATTAAA
CTTCCTTCTCCTTTTAAAAATTAAAAACAGCAAATAGTTAGATGAATATATTAAAGACTA
TTCGTTTCATTTCCCAGAGCAGCATGACTTCTTGGTTTCTTCAGACTTGTTACCGCAGGG
GCATTTGTCGTCGCTGTTACACCCCGTTGGGCAGCTACATGATTTTTGGCATTGTTCATT
ATTTTTGCAGCTACCACATTGGCATTGGCACTCATGACCTTCATTTTGGAAGTTAATTAA
TTCGCTGAACATTTTATGTGATGATTGATTGATTGATTGTACAGTTTGTTTTTCTTAATA
TCTATTTCGATGACTTCTATATGATATTGCACTAACAAGAAGATATTATAATGCAATTGA
TACAAGACAAGGAGTTATTTGCTTCTCTTTTATATGATTCTGACAATCCATATTGCGTTG
GTAGTCTTTTTTGCTGGAACGGTTCAGCGGAAAAGACGCATCGCTCTTTTTGCTTCTAGA
AGAAATGCCAGCAAAAGAATCTCTTGACAGTGACTGACAGCAAAAATGTCTTTTTCTAAC
TAGTAACAAGGCTAAGATATCAGCCTGAAATAAAGGGTGGTGAAGTAATAATTAAATCAT
CCGTATAAACCTATACACATATATGAGGAAAAATAATACAAAAGTGTTTT
>RUF5-2 RUF5-2 SGDID:S000028474, Chr VIII from 214409-215118, ncRNA, "RNA of Unknown Function"
AACAAAGTATCTAAACAAAATACATAAGTGTACTCAAACTGAGTAGAATCGTCGATTAAA
CTTCCTTCTCCTTTTAAAAATTAAAAACAGCAAATAGTTAGATGAATATATTAAAGACTA
TTCGTTTCATTTCCCAGAGCAGCATGACTTCTTGGTTTCTTCAGACTTGTTACCGCAGGG
GCATTTGTCGTCGCTGTTACACCCCGTTGGGCAGCTACATGATTTTTGGCATTGTTCATT
ATTTTTGCAGCTACCACATTGGCATTGGCACTCATGACCTTCATTTTGGAAGTTAATTAA
TTCGCTGAACATTTTATGTGATGATTGATTGATTGATTGTACAGTTTGTTTTTCTTAATA
TCTATTTCGATGACTTCTATATGATATTGCACTAACAAGAAGATATTATAATGCAATTGA
TACAAGACAAGGAGTTATTTGCTTCTCTTTTATATGATTCTGACAATCCATATTGCGTTG
GTAGTCTTTTTTGCTGGAACGGTTCAGCGGAAAAGACGCATCGCTCTTTTTGCTTCTAGA
AGAAATGCCAGCAAAAGAATCTCTTGACAGTGACTGACAGCAAAAATGTCTTTTTCTAAC
TAGTAACAAGGCTAAGATATCAGCCTGAAATAAAGGGTGGTGAAGTAATAATTAAATCAT
CCGTATAAACCTATACACATATATGAGGAAAAATAATACAAAAGTGTTTT
>snR32 SNR32 SGDID:S000007297, Chr VIII from 381543-381730, snoRNA, "H/ACA box small nucleolar RNA (snoRNA); guides pseudouridylation of large subunit (LSU) rRNA at position U2191"
AACATCATAATTATATCGCGAATGTACTACTAGTATATGCAGTTTTCTTAAAATTGCAGG
GAATGACTAAAAGCCCACGTTTTTCCCACTTTTAGTAGTACTGAAGCGTAGATAGATTGA
ACGTTGCTGGGCGCCTGGTGTTGATCATTTCTGAAATGAGATATTGGGAATCAGCTGTAT
CTACATTT
>snR71 SNR71 SGDID:S000006462, Chr VIII from 411231-411320, snoRNA, "C/D box small nucleolar RNA (snoRNA), guides 2'-O-methylation of large subunit (LSU) rRNA at position A2946"
GTTATATGATGATAACCTTCTCAGCTCACTCAGATCTTTTGATATGATTGATAAAAATTT
CCTATCCAACATTCATCAATTTATCTGACC
>tA(AGC)H tA(AGC)H SGDID:S000006513, Chr VIII from 146307-146235, reverse complement, tRNA, "tRNA-Ala (Ala1), one of 11 nuclear tRNA genes containing the tDNA-anticodon AGC (converted to IGC in the mature tRNA), decodes GCU and GCC codons into alanine, one of 16 nuclear tRNAs for alanine"
GGGCGTGTGGCGTAGTCGGTAGCGCGCTCCCTTAGCATGGGAGAGGTCTCCGGTTCGATT
CCGGACTCGTCCA
>tF(GAA)H1 tF(GAA)H1 SGDID:S000006566, Chr VIII from 237941-237905,237885-237850, reverse complement, intron sequence removed, tRNA, "tRNA-Phe"
GCGGATTTAGCTCAGTTGGGAGAGCGCCAGACTGAAGATCTGGAGGTCCTGTGTTCGATC
CACAGAATTCGCA
>tF(GAA)H2 tF(GAA)H2 SGDID:S000006567, Chr VIII from 358572-358536,358516-358481, reverse complement, intron sequence removed, tRNA, "tRNA-Phe"
GCGGATTTAGCTCAGTTGGGAGAGCGCCAGACTGAAGATCTGGAGGTCCTGTGTTCGATC
CACAGAATTCGCA
>tH(GUG)H tH(GUG)H SGDID:S000006597, Chr VIII from 62753-62824, tRNA, "tRNA-His"
GCCATCTTAGTATAGTGGTTAGTACACATCGTTGTGGCCGATGAAACCCTGGTTCGATTC
TAGGAGATGGCA
>tP(UGG)H SUF8 SGDID:S000006682, Chr VIII from 388998-388963,388931-388896, reverse complement, intron sequence removed, tRNA, "tRNA-Pro; target of K. lactis zymocin"
GGGCGTGTGGTCTAGTGGTATGATTCTCGCTTTGGGTGCGAGAGGCCCTGGGTTCAATTC
CCAGCTCGCCCC
>tQ(UUG)H tQ(UUG)H SGDID:S000006698, Chr VIII from 134314-134385, tRNA, "tRNA-Gln; thiolation of uridine at wobble position (34) requires Ncs6p"
GGTCCTATAGTGTAGTGGTTATCACTTTCGGTTTTGATCCGGACAACCCCGGTTCGAATC
CGGGTAGGACCT
>tS(AGA)H tS(AGA)H SGDID:S000006726, Chr VIII from 133100-133019, reverse complement, tRNA, "tRNA-Ser"
GGCAACTTGGCCGAGTGGTTAAGGCGAAAGATTAGAAATCTTTTGGGCTTTGCCCGCGCA
GGTTCGAGTCCTGCAGTTGTCG
>tT(AGU)H tT(AGU)H SGDID:S000006740, Chr VIII from 116174-116102, reverse complement, tRNA, "tRNA-Thr"
GCTTCTATGGCCAAGTTGGTAAGGCGCCACACTAGTAATGTGGAGATCATCGGTTCAAAT
CCGATTGGAAGCA
>tT(UGU)H tT(UGU)H SGDID:S000006751, Chr VIII from 466990-467061, tRNA, "tRNA-Thr"
GCCTCCTTAGCTTAGTGGTAGAGCGTTGCACTTGTAATGCAAAGGTCGCTAGTTCAATTC
TGGCAGGTGGCA
>tV(AAC)H tV(AAC)H SGDID:S000006758, Chr VIII from 85367-85294, reverse complement, tRNA, "tRNA-Val"
GGTTTCGTGGTCTAGTCGGTTATGGCATCTGCTTAACACGCAGAACGTCCCCAGTTCGAT
CCTGGGCGAAATCA
>tV(CAC)H tV(CAC)H SGDID:S000006768, Chr VIII from 475778-475706, reverse complement, tRNA, "tRNA-Val"
GTTCCAATAGTGTAGCGGCTATCACGTTGCCTTCACACGGCAAAGGTCCCGAGTTCGATC
CTCGGTTGGAACA
>ICR1 ICR1 SGDID:S000132612, Chr IX from 397079-393881, reverse complement, ncRNA, "Long intergenic ncRNA, has a key role in regulating transcription of the nearby protein-coding ORF MUC1; initiated far upstream from MUC1 and transcribed across much of the large promoter of MUC1, repressing MUC1 transcription in cis"
TCGAAAGACATTCATTCAAAAGATTCTAACGTGATTATCGTAAATAGCTGGAATTGTAGA
TATTTACAATGACATAGATCATTTTTCTTCGACGAAATTACGGCCTAATGTCGAGACAAG
AATAATATGACGCTGATCTGTGTTTTGACAAGAATATGAATGATCTTAAGAAAAGGTTTC
GCTGAATCAATTGGAAGACAGCGTCTTCAATTGTCCTACTAAATTCTTTACAGATGACAT
CTGGGTCTGGGGAGATCATGCAAAAAAATAAGACATCATTTATAACTTTCAACCTTCCGC
TCACAGGACAAATTCTCGAAGACGCTACGGAAAGATGCTGAGCTTGATCATAATTCTTCA
GGCTCCCAATTCAAGAATACAATTACTTAGCGTGGGTGCTTCTGCTCAGTCTTCGTTTCC
TATCTCCACATACCAATCACTCGTTTGTTACTAATTCGAATAATTTACTGCTGTAAGGAG
TCGTACCGCCAACTAAATCTGAATAACAATTTGGCTGCTAGAAGTTAAAAAGTAGGCGCT
GCAATGATTATGTGGTATGATCAGATTGTGTCGCAACGCTCAGCGGGGTTTTGGCTCAAT
GGGACCGCTGCTAATAAAACGTTTAACTAGCGAATTTTGGAACACACCGGTTGACAAAAG
TATAAGGAGTCTCTTTCCGTGAGTTCCCCTCTTCCTCTCACTGCACTTCAACTATGCCTT
ATAGCAACCAAGAAGCTAGAAAATGCCAACTATTAAAAAGATAACCTCTTTGGAAGCAAA
TAAAACGGAGATTATCTTGGGATCTATTTCACAAATTTACGGCTAATTGGAATGAACAGC
GCCAAGTAGCACTGGTCAAACTGCAGAGAGTATTAGAACTTGCTTTATTCCGTATATCGT
ACTTTAGGTCGTCAGTTTTACCACTTCGGTACGCAAATGAAAATGAAAAGCTCATTCACA
ACTTAGACACAATTTCGCCGTTTACAAGTAGCTGAAAAGTCCATCTATCGAATTATGAAT
GATACTATTTTAAATATAGTCGTTGCTGCACTCGTTTTCCATGTTCTTTTTATCCACACA
TCCGATGTTTTACTTACAGTTGAGCATCTCAGGGCCAGCGACAAATATAAACATATTATA
CTCAAAATGAAGCTCGTTGAAAAGAGGATATTTCTTAACCTCTTTTACAGTGCTTTCAAC
ACCTTTTCATCTGTGTGCCATGTCAGATTAAGGATGCTCAACTTTTCGAATTATTATTAC
AAATTTCAAAGAAATTACTAGTCCTTTTTGTCCCCTAATGTATCCCTCATTTCATACCGT
CGTTTTGGGGTTCCAACTACGTATAGCTTTCAAGTGTGGTTTTACGGTAAGAACAACCCC
CCATCGGTTAGTGCGGAATACTTTCCTATTCTCATCGAGAGCCGAGCCATACACCTAAGG
TGGACAGAAAGCTAAAATTCCAAAACAGAAAAATCTAACATCTTTGCTCCCTTACAAGTA
GGAACGCTAGCGTATCAACCCATCTCCAGATTTGCCCAGCATTTCTGTAGAACACCCAAT
GCGAATGAAGACTAATGAATATTGTAAAGACAAAAAATAGGAAAAGTTTAATTAGTGATG
GTTCTCACCACCCCAAAACGGTCACTTGCATGCATTGAGGACATGCACCTGCAGTACTTG
TTTTTCTCGAATGTTTTTTACCATCTCTTTTTTCCTTATCTGAGCTGCTGACGCAGACGG
ACATTGTTTCATATTTCGAAAGCTGTGCGGGAAAACGGACCCTAACACGAATGTGAATGC
GCTAATCGGTATTTCCACCACATGAAACCTGCTACTTTTTCAGTCCTCTTCGTATGCATT
TCCCAAAATTCATTCGTAGCCTTGTCAACTTAGACTCAGTTCCACGGCGTGCAGGACGGG
GTATTATGAATAAAAGGATCCACGGGTGAGATTTGTTTTATGTTTTAGGTATGGAGTTTT
GTACCACAAAACTTTAGGAATACCGGATTGTGTGCCTACGCCAGCCCCAGAGTATGTTCT
CACAGCTGTAATTCCTAGTGATCTTTTCCTGACTCCAATAGGAACGCCGGTAGGCAAATT
AAACTTTCGCGGCAGGAAAAAAAAGGCTTTTTCTTTTTTGCCTTTCAGTTTCTCGGAATG
TGGCATTACATAAGCATAATCCTTTTTGGGTGTGCCTGGAAAGTTCAAATTAAGGTTTTT
TTCTTCTGTTTTCTTAACAAGAAAATGTCGCCCAAAGAGTTTCGGCCGTTATTTTCCTAT
CGAGTGGGTCCTTTTTGTCTTTAGTCCTTCTCTGGGGCTAGCGATCACTGCAAAATTAGG
CTTTACTGGTACGAGTTAACTTTTTTTCTTTTTTTTGTCATCCTTTTCTTTGGGGCTAAG
AATGGACTTCCCTTTTCTTTTTCTTTGTTGCGACAGTGGCTTCAAAGAACTGCTGATTGC
TCAAGGCAATCAGTCCGAGCGTTTAGAAGGTGATTGTAGGCAGAAATTAACTTTGCGGTA
AAAGAATGACATTCTTTCTTAAAAGAAAAATTAGCTTTTTTTTGTCAGGCATTGCACAAA
CTTTTTTATTTCTGCCTATACTCTTAAACAGATCAGTCATTCATGTTGTCTTTTTAACGG
TCGTACTGGGACATCGCATACCTTGGGATTCCGTAATTAGGTGCAACAATACGGGCACAA
CTCATTCTGCGGTATCTTCACGGACAGAACTTCTATTGCCTATCGGTGGTGTGATTAACA
ATTGGAAGCGCAGAGCTTGGAATGGATTTTCAATTCAATGGATTTGGAGGTATTCGTTTG
TTTACTAATATTTACTTTGAGGACATTGCCCAACCCTAAAAGTGCCTGCTCAAGAATAGA
ATAACATTATGATACGTTTTCTTGACCGCTGAGCAATTTAAAGCAACTATTAGGGTACGA
TTGTTTCTAGAGAAATGTGGGTCATCTTTTTAGGTCCGTTCTCTTCTGATGAGGTAACCT
TTACAAAAATGTCATAGAGTTACCAATTGGGATTCAAGGCATCATCGCAATATACTTCGT
TCTTTTACGGAGAAATTAAGCTCTTTCTACTTTGAATTAACTGTTAGACTTGTCTTATCT
GAGGAATGTCCGTGTTCGAATTAAATAAAAAATTAGGGCAGTTTTATTTACCTTAACAAA
TATGTTCAAGCATTTACGT
>PWR1 PWR1 SGDID:S000132614, Chr IX from 395996-396936, ncRNA, "One of two long intergenic ncRNAs that play key roles in regulating transcription of the nearby protein-coding ORF MUC1; PWR1 promotes MUC1 transcription by interfering with ncRNA ICR1, which is transcribed across the MUC1 promoter"
CGGATGTGTGGATAAAAAGAACATGGAAAACGAGTGCAGCAACGACTATATTTAAAATAG
TATCATTCATAATTCGATAGATGGACTTTTCAGCTACTTGTAAACGGCGAAATTGTGTCT
AAGTTGTGAATGAGCTTTTCATTTTCATTTGCGTACCGAAGTGGTAAAACTGACGACCTA
AAGTACGATATACGGAATAAAGCAAGTTCTAATACTCTCTGCAGTTTGACCAGTGCTACT
TGGCGCTGTTCATTCCAATTAGCCGTAAATTTGTGAAATAGATCCCAAGATAATCTCCGT
TTTATTTGCTTCCAAAGAGGTTATCTTTTTAATAGTTGGCATTTTCTAGCTTCTTGGTTG
CTATAAGGCATAGTTGAAGTGCAGTGAGAGGAAGAGGGGAACTCACGGAAAGAGACTCCT
TATACTTTTGTCAACCGGTGTGTTCCAAAATTCGCTAGTTAAACGTTTTATTAGCAGCGG
TCCCATTGAGCCAAAACCCCGCTGAGCGTTGCGACACAATCTGATCATACCACATAATCA
TTGCAGCGCCTACTTTTTAACTTCTAGCAGCCAAATTGTTATTCAGATTTAGTTGGCGGT
ACGACTCCTTACAGCAGTAAATTATTCGAATTAGTAACAAACGAGTGATTGGTATGTGGA
GATAGGAAACGAAGACTGAGCAGAAGCACCCACGCTAAGTAATTGTATTCTTGAATTGGG
AGCCTGAAGAATTATGATCAAGCTCAGCATCTTTCCGTAGCGTCTTCGAGAATTTGTCCT
GTGAGCGGAAGGTTGAAAGTTATAAATGATGTCTTATTTTTTTGCATGATCTCCCCAGAC
CCAGATGTCATCTGTAAAGAATTTAGTAGGACAATTGAAGACGCTGTCTTCCAATTGATT
CAGCGAAACCTTTTCTTAAGATCATTCATATTCTTGTCAAA
>snR68 SNR68 SGDID:S000006459, Chr IX from 97111-97246, snoRNA, "C/D box small nucleolar RNA (snoRNA), guides 2'-O-methylation of large subunit (LSU) rRNA at position A2640"
TATCATGATGAGCATTTATTTTACTGCGTTATCGTATTGACGGGGGCTGTTTAAGTACAG
TCTGTTTTATAATCTATATTCATTTATATTTTATATTTCTTACCGAGGAAATTGACTCTT
AACAGATTTGCTGAAA
>tD(GUC)I1 tD(GUC)I1 SGDID:S000006534, Chr IX from 324372-324301, reverse complement, tRNA, "tRNA-Asp"
TCCGTGATAGTTTAATGGTCAGAATGGGCGCTTGTCGCGTGCCAGATCGGGGTTCAATTC
CCCGTCGCGGAG
>tD(GUC)I2 tD(GUC)I2 SGDID:S000006535, Chr IX from 336417-336346, reverse complement, tRNA, "tRNA-Asp"
TCCGTGATAGTTTAATGGTCAGAATGGGCGCTTGTCGCGTGCCAGATCGGGGTTCAATTC
CCCGTCGCGGAG
>tE(CUC)I tE(CUC)I SGDID:S000006547, Chr IX from 197589-197660, tRNA, "tRNA-Glu"
TCCGATGTAGTGTAACGGCTATCACATCACGTTCTCACCGTGGAGACCGGGGTTCGACTC
CCCGCTTCGGAG
>tE(UUC)I tE(UUC)I SGDID:S000006556, Chr IX from 370414-370485, tRNA, "tRNA-Glu; thiolation of uridine at wobble position (34) requires Ncs6p"
TCCGATATAGTGTAACGGCTATCACATCACGCTTTCACCGTGGAGACCGGGGTTCGACTC
CCCGTATCGGAG
>tI(AAU)I1 tI(AAU)I1 SGDID:S000006605, Chr IX from 183510-183437, reverse complement, tRNA, "tRNA-Ile"
GGTCTCTTGGCCCAGTTGGTTAAGGCACCGTGCTAATAACGCGGGGATCAGCGGTTCGAT
CCCGCTAGAGACCA
>tI(AAU)I2 tI(AAU)I2 SGDID:S000006606, Chr IX from 210662-210735, tRNA, "tRNA-Ile"
GGTCTCTTGGCCCAGTTGGTTAAGGCACCGTGCTAATAACGCGGGGATCAGCGGTTCGAT
CCCGCTAGAGACCA
>tK(CUU)I tK(CUU)I SGDID:S000006624, Chr IX from 300298-300227, reverse complement, tRNA, "tRNA-Lys; a small portion is imported into mitochondria via interaction with mt lysyl-tRNA synthetase Msk1p and is necessary to decode AAG codons at high temperature, when base modification of mt-encoded tRNA-Lys is reduced"
GCCTTGTTGGCGCAATCGGTAGCGCGTATGACTCTTAATCATAAGGTTAGGGGTTCGAGC
CCCTACAGGGCT
>tS(UGA)I SUP17 SGDID:S000006735, Chr IX from 248847-248928, tRNA, "tRNA-Ser"
GGCACTATGGCCGAGTGGTTAAGGCGACAGACTTGAAATCTGTTGGGCTCTGCCCGCGCT
GGTTCAAATCCTGCTGGTGTCG
>tT(AGU)I1 tT(AGU)I1 SGDID:S000006741, Chr IX from 175028-175100, tRNA, "tRNA-Thr"
GCTTCTATGGCCAAGTTGGTAAGGCGCCACACTAGTAATGTGGAGATCATCGGTTCAAAT
CCGATTGGAAGCA
>tT(AGU)I2 tT(AGU)I2 SGDID:S000006742, Chr IX from 325746-325818, tRNA, "tRNA-Thr"
GCTTCTATGGCCAAGTTGGTAAGGCGCCACACTAGTAATGTGGAGATCATCGGTTCAAAT
CCGATTGGAAGCA
>snR128 SNR128 SGDID:S000006508, Chr X from 139687-139562, reverse complement, snoRNA, "C/D box small nucleolar RNA (snoRNA), referred to as U14; essential gene required for cleavage of 35S primary rRNA transcript to release the precursor to the 18S rRNA; guides 2'-O-methylation of small subunit (SSU) rRNA at position C414"
TCACGGTGATGAAAGACTGGTTCCTTAACATTCGCAGTTTCCACGGTAGGAGTACGCTTA
CGAACCCATCGTTAGTACTCTCGGTGACCGCTCTTCTTTAGAGACCTTCCTAGGATGTCT
GAGTGA
>snR190 SNR190 SGDID:S000006509, Chr X from 139946-139757, reverse complement, snoRNA, "C/D box small nucleolar RNA (snoRNA) predicted to guide 2'-O-methylation of large subunit (LSU) rRNA at position G2395 but not shown to be active"
GGCCCTGATGATAATGGTGTCTCTTCTTTCCTCGTCCGATTCGACCATGACGACAAGGGA
TTTTATCTCGTTCTCTTAATGCGAATGATTTTGAAAAGATGTTGCTTCTGTGACATTTTT
TTTTAATCATTTGTGTTTGCAAACGGGAACTTTTCTTGCCAGTGTTATACAACACATGCA
GATCTGAGCC
>snR3 SNR3 SGDID:S000006492, Chr X from 663739-663932, snoRNA, "H/ACA box small nucleolar RNA (snoRNA); guides pseudouridylation of large subunit (LSU) rRNA at positions U2129, U2133, and U2264"
AACTTTGTCCTAAAGTACTAATCCACCGCATTAGACAGTACGAAGATCGAGCTATTTATT
TGAACACTCGGTCTTATTCGTGATAAGCGTAATGTGGAGAGATCAATTTCCGGGTCATTT
ATAAGAACTCGAGTGGATTGCTAGTTGTTTTGATTAGCTGAATGAGACTCGAGTGTCAGA
AGATGACTATATTT
>snR37 SNR37 SGDID:S000006501, Chr X from 228474-228089, reverse complement, snoRNA, "H/ACA box small nucleolar RNA (snoRNA); guides pseudouridylation of large subunit (LSU) rRNA at position U2944"
AACATCAGTAGTGGTTAATACTATCTTTAGATAATATTAATTTCATTATACCATAGAAAC
CTAAAGATTAGGTTATTTTCGTTCTTCATGTTATGGAGTGTGAGTGATGAGGAGCTTGCT
CTTTTAAGCTCATATTACGTAATAAGTTAATACTGGAGCGAGAATAATTTAAATCATTTC
ATCATAACCCATAGCTGAATGAACTTTGACTACTCCTAAACAAAGTAGTAACAATTTTCA
TTTCGTTTCCGGTTTCTTAGATCGAATATTATTCTGAGGAAATTCCCTGATTACATATCA
GGGAAAGGTTCGCGTTTTTAGAGAATTGCGTAATGCGATTTGAAAGTTTAAATTCCTAAG
CGACTCTTCTTCATGATAAGACAGTT
>snR60 SNR60 SGDID:S000006451, Chr X from 349227-349124, reverse complement, snoRNA, "C/D box small nucleolar RNA (snoRNA), guides 2'-O-methylation of large subunit (LSU) rRNA at positions A817 and G908"
TGTTAATGATGATAACCAAAGATGCATAGTTCAACTGATTGAACATACTATCGAAATGAA
GATAAAAATTTCCATCGAAATTAGTCTTTCGCTCCTATCTGAAC
>tA(AGC)J tA(AGC)J SGDID:S000006514, Chr X from 197382-197310, reverse complement, tRNA, "tRNA-Ala (Ala1), one of 11 nuclear tRNA genes containing the tDNA-anticodon AGC (converted to IGC in the mature tRNA), decodes GCU and GCC codons into alanine, one of 16 nuclear tRNAs for alanine"
GGGCGTGTGGCGTAGTCGGTAGCGCGCTCCCTTAGCATGGGAGAGGTCTCCGGTTCGATT
CCGGACTCGTCCA
>tD(GUC)J1 tD(GUC)J1 SGDID:S000006536, Chr X from 204730-204801, tRNA, "tRNA-Asp"
TCCGTGATAGTTTAATGGTCAGAATGGGCGCTTGTCGCGTGCCAGATCGGGGTTCAATTC
CCCGTCGCGGAG
>tD(GUC)J2 tD(GUC)J2 SGDID:S000006537, Chr X from 355450-355521, tRNA, "tRNA-Asp"
TCCGTGATAGTTTAATGGTCAGAATGGGCGCTTGTCGCGTGCCAGATCGGGGTTCAATTC
CCCGTCGCGGAG
>tD(GUC)J3 tD(GUC)J3 SGDID:S000006538, Chr X from 374489-374418, reverse complement, tRNA, "tRNA-Asp"
TCCGTGATAGTTTAATGGTCAGAATGGGCGCTTGTCGCGTGCCAGATCGGGGTTCAATTC
CCCGTCGCGGAG
>tD(GUC)J4 tD(GUC)J4 SGDID:S000006539, Chr X from 541500-541571, tRNA, "tRNA-Asp"
TCCGTGATAGTTTAATGGTCAGAATGGGCGCTTGTCGCGTGCCAGATCGGGGTTCAATTC
CCCGTCGCGGAG
>tE(UUC)J tE(UUC)J SGDID:S000006557, Chr X from 116006-115935, reverse complement, tRNA, "tRNA-Glu; thiolation of uridine at wobble position (34) requires Ncs6p; target of K. lactis zymocin"
TCCGATATAGTGTAACGGCTATCACATCACGCTTTCACCGTGGAGACCGGGGTTCGACTC
CCCGTATCGGAG
>tG(GCC)J1 tG(GCC)J1 SGDID:S000006583, Chr X from 396790-396720, reverse complement, tRNA, "tRNA-Gly"
GCGCAAGTGGTTTAGTGGTAAAATCCAACGTTGCCATCGTTGGGCCCCCGGTTCGATTCC
GGGCTTGCGCA
>tG(GCC)J2 tG(GCC)J2 SGDID:S000006584, Chr X from 531820-531890, tRNA, "tRNA-Gly"
GCGCAAGTGGTTTAGTGGTAAAATCCAACGTTGCCATCGTTGGGCCCCCGGTTCGATTCC
GGGCTTGCGCA
>tK(CUU)J tK(CUU)J SGDID:S000006625, Chr X from 414959-415031, tRNA, "tRNA-Lys; a small portion is imported into mitochondria via interaction with mt lysyl-tRNA synthetase Msk1p and is necessary to decode AAG codons at high temperature, when base modification of mt-encoded tRNA-Lys is reduced"
GCCTTGTTGGCGCAATCGGTAGCGCGTATGACTCTTAATCATAAGGTTAGGGGTTCGAGC
CCCCTACAGGGCT
>tL(UAA)J SUP51 SGDID:S000006650, Chr X from 424508-424425, reverse complement, tRNA, "tRNA-Leu"
GGAGGGTTGGCCGAGTGGTCTAAGGCGGCAGACTTAAGATCTGTTGGACGGTTGTCCGCG
CGAGTTCGAACCTCGCATCCTTCA
>tL(UAG)J tL(UAG)J SGDID:S000006654, Chr X from 617908-617945,617965-618008, intron sequence removed, tRNA, "tRNA-Leu"
GGGAGTTTGGCCGAGTGGTTTAAGGCGTCAGATTTAGGCTCTGATATCTTCGGATGCAAG
GGTTCGAATCCCTTAGCTCTCA
>tM(CAU)J1 EMT5 SGDID:S000006661, Chr X from 391109-391037, reverse complement, tRNA, "tRNA-Met; tRNA that accepts methionine, functions in translational elongation but not translational initiation"
GCTTCAGTAGCTCAGTAGGAAGAGCGTCAGTCTCATAATCTGAAGGTCGAGAGTTCGAAC
CTCCCCTGGAGCA
>tM(CAU)J2 EMT3 SGDID:S000006662, Chr X from 422930-423002, tRNA, "tRNA-Met; tRNA that accepts methionine, functions in translational elongation but not translational initiation"
GCTTCAGTAGCTCAGTAGGAAGAGCGTCAGTCTCATAATCTGAAGGTCGAGAGTTCGAAC
CTCCCCTGGAGCA
>tM(CAU)J3 IMT3 SGDID:S000006663, Chr X from 517876-517805, reverse complement, tRNA, "tRNA-IMet; one of four initiator methionine tRNAs in yeast that are functional for translation"
AGCGCCGTGGCGCAGTGGAAGCGCGCAGGGCTCATAACCCTGATGTCCTCGGATCGAAAC
CGAGCGGCGCTA
>tR(ACG)J tR(ACG)J SGDID:S000006702, Chr X from 233934-234006, tRNA, "tRNA-Arg (Arg2), one of 6 nuclear tRNA genes containing the tDNA-anticodon ACG (converted to ICG in the mature tRNA), decodes CGU, CGC, and probably CGA codons into arginine, one of 19 nuclear tRNAs for arginine"
TTCCTCGTGGCCCAATGGTCACGGCGTCTGGCTACGAACCAGGAGATTCCAGGTTCGAGT
CCTGGCGGGGAAG
>tR(CCU)J HSX1 SGDID:S000006707, Chr X from 538547-538618, tRNA, "tRNA-Arg of low abundance; required for growth on nonfermentable carbon sources at high temperatures, for synthesis of heat shock protein Ssc1p, and for Ty1 retrotransposition through the regulation of translational frameshifting"
GTTCCGTTGGCGTAATGGTAACGCGTCTCCCTCCTAAGGAGAAGACTGCGGGTTCGAGTC
CCGTACGGAACG
>tR(UCU)J1 tR(UCU)J1 SGDID:S000006714, Chr X from 355368-355439, tRNA, "tRNA-Arg (Arg3), one of 11 nuclear tRNA genes containing the tDNA-anticodon UCU (converted to mcm5-UCU in the mature tRNA), one of 19 nuclear tRNAs for arginine; part of dicistronic transcript with tD(GUC)J2; target of K. lactis zymocin"
GCTCGCGTGGCGTAATGGCAACGCGTCTGACTTCTAATCAGAAGATTATGGGTTCGACCC
CCATCGTGAGTG
>tR(UCU)J2 tR(UCU)J2 SGDID:S000006715, Chr X from 374571-374500, reverse complement, tRNA, "tRNA-Arg (Arg3); one of 11 nuclear tRNA genes containing the tDNA-anticodon UCU (converted to mcm5-UCU in the mature tRNA); one of 19 nuclear tRNAs for arginine; part of dicistronic transcript with tD(GUC)J3; target of K. lactis zymocin"
GCTCGCGTGGCGTAATGGCAACGCGTCTGACTTCTAATCAGAAGATTATGGGTTCGACCC
CCATCGTGAGTG
>tS(AGA)J tS(AGA)J SGDID:S000006727, Chr X from 524085-524004, reverse complement, tRNA, "tRNA-Ser"
GGCAACTTGGCCGAGTGGTTAAGGCGAAAGATTAGAAATCTTTTGGGCTTTGCCCGCGCA
GGTTCGAGTCCTGCAGTTGTCG
>tT(AGU)J tT(AGU)J SGDID:S000006743, Chr X from 59172-59100, reverse complement, tRNA, "tRNA-Thr"
GCTTCTATGGCCAAGTTGGTAAGGCGCCACACTAGTAATGTGGAGATCATCGGTTCAAAT
CCGATTGGAAGCA
>tV(AAC)J tV(AAC)J SGDID:S000006759, Chr X from 378354-378427, tRNA, "tRNA-Val"
GGTTTCGTGGTCTAGTCGGTTATGGCATCTGCTTAACACGCAGAACGTCCCCAGTTCGAT
CCTGGGCGAAATCA
>tW(CCA)J tW(CCA)J SGDID:S000006773, Chr X from 416029-415994,415959-415924, reverse complement, intron sequence removed, tRNA, "tRNA-Trp"
GAAGCGGTGGCTCAATGGTAGAGCTTTCGACTCCAAATCGAAGGGTTGCAGGTTCAATTC
CTGTCCGTTTCA
>tY(GUA)J1 SUP7 SGDID:S000006781, Chr X from 354238-354276,354291-354326, intron sequence removed, tRNA, "tRNA-Tyr"
CTCTCGGTAGCCAAGTTGGTTTAAGGCGCAAGACTGTAAATCTTGAGATCGGGCGTTCGA
CTCGCCCCCGGGAGA
>tY(GUA)J2 SUP4 SGDID:S000006782, Chr X from 543036-542998,542983-542948, reverse complement, intron sequence removed, tRNA, "tRNA-Tyr"
CTCTCGGTAGCCAAGTTGGTTTAAGGCGCAAGACTGTAAATCTTGAGATCGGGCGTTCGA
CTCGCCCCCGGGAGA
>snR38 SNR38 SGDID:S000007301, Chr XI from 282829-282923, snoRNA, "C/D box small nucleolar RNA (snoRNA), guides 2'-O-methylation of large subunit (LSU) rRNA at position G2815"
CATAATGATGAAAAAAAATTTTATCAAACAGTTATCCCTGTCTGAATGGGTAATAATAGG
TAACCTCTCATATGTTGATATTTGTATTTCTGATA
>snR42 SNR42 SGDID:S000006502, Chr XI from 559008-558658, reverse complement, snoRNA, "H/ACA box small nucleolar RNA (snoRNA); guides pseudouridylation of large subunit (LSU) rRNA at position U2975"
ATAACAATTTGTGATGCTTTAGGGAGCCTATTGTTTGATGGTTTATAGGAGCCGGATTTG
TCTTTTTGACTAATTTTCAACCTATTCTTACTTCCAAAACTGTTGCAATGGCTCTCGTTT
TTTTTAAATTTTTCTCTTTTCTCTTCTTTGGCATAGTTTATTTTTAATAAATTATTTCAG
GGTGAGATAGAGAAAGGATAATGAGTATCGTAGATAAATCTTCGGTTCCGAATAGTGTAA
CTGTTGGTGCTGAGGTAATCCATCTTTAAAACCATCGCCGTTAGAGGTTGCTTCTGATAT
TTTCGGTTAAGCGACCCATGAAATGGTGATGACCTGAGGTATGGAACATCT
>snR64 SNR64 SGDID:S000006455, Chr XI from 38812-38912, snoRNA, "C/D box small nucleolar RNA (snoRNA), guides 2'-O-methylation of large subunit (LSU) rRNA at position C2337"
TTGTATGATGAGGAACCAGATAGGGACAACAGATTCTCAAGTGACGAGGAACATCTTTTA
AAGCCCAGTTTTTAGTAGAGCTTAGGGCGCCTTTACTGACT
>snR69 SNR69 SGDID:S000006460, Chr XI from 364419-364519, snoRNA, "C/D box small nucleolar RNA (snoRNA), guides 2'-O-methylation of large subunit (LSU) rRNA at position C2948"
GTTTATGATGAGACCACGTCCTTAGTGACAATGCTATAAACCCAGCTCTTCGATTCGTTT
TTAATGAAAGGGAGAAGATTTTTTTGTCAAACGCTCTGAGT
>snR87 SNR87 SGDID:S000114301, Chr XI from 430781-430673, reverse complement, snoRNA, "C/D box small nucleolar RNA (snoRNA); guides 2'-O-methylation of small subunit (SSU) rRNA at position A436"
GTAACTGAATGATGATATAATTTGCGATCTAGGGCTAATCACTTGGAACACCGCCATGTT
CTATATGGGTGATTAGCGAAGTGCGAAAAATTTTTTATCTGATATTTTC
>tA(AGC)K1 tA(AGC)K1 SGDID:S000006515, Chr XI from 219539-219611, tRNA, "tRNA-Ala (Ala1), one of 11 nuclear tRNA genes containing the tDNA-anticodon AGC (converted to IGC in the mature tRNA), decodes GCU and GCC codons into alanine, one of 16 nuclear tRNAs for alanine"
GGGCGTGTGGCGTAGTCGGTAGCGCGCTCCCTTAGCATGGGAGAGGTCTCCGGTTCGATT
CCGGACTCGTCCA
>tA(AGC)K2 tA(AGC)K2 SGDID:S000006516, Chr XI from 517630-517702, tRNA, "tRNA-Ala (Ala1), one of 11 nuclear tRNA genes containing the tDNA-anticodon AGC (converted to IGC in the mature tRNA), decodes GCU and GCC codons into alanine, one of 16 nuclear tRNAs for alanine"
GGGCGTGTGGCGTAGTCGGTAGCGCGCTCCCTTAGCATGGGAGAGGTCTCCGGTTCGATT
CCGGACTCGTCCA
>tD(GUC)K tD(GUC)K SGDID:S000006540, Chr XI from 513045-512974, reverse complement, tRNA, "tRNA-Asp"
TCCGTGATAGTTTAATGGTCAGAATGGGCGCTTGTCGCGTGCCAGATCGGGGTTCAATTC
CCCGTCGCGGAG
>tE(UUC)K tE(UUC)K SGDID:S000006558, Chr XI from 141094-141023, reverse complement, tRNA, "tRNA-Glu; thiolation of uridine at wobble position (34) requires Ncs6p"
TCCGATATAGTGTAACGGCTATCACATCACGCTTTCACCGTGGAGACCGGGGTTCGACTC
CCCGTATCGGAG
>tH(GUG)K tH(GUG)K SGDID:S000006598, Chr XI from 313116-313045, reverse complement, tRNA, "tRNA-His"
GCCATCTTAGTATAGTGGTTAGTACACATCGTTGTGGCCGATGAAACCCTGGTTCGATTC
TAGGAGATGGCA
>tK(CUU)K tK(CUU)K SGDID:S000006626, Chr XI from 202643-202715, tRNA, "tRNA-Lys; a small portion is imported into mitochondria via interaction with mt lysyl-tRNA synthetase Msk1p and is necessary to decode AAG codons at high temperature, when base modification of mt-encoded tRNA-Lys is reduced"
GCCTTGTTGGCGCAATCGGTAGCGCGTATGACTCTTAATCATAAGGTTAGGGGTTCGAGC
CCCCTACAGGGCT
>tK(UUU)K tK(UUU)K SGDID:S000006632, Chr XI from 578607-578643,578667-578702, intron sequence removed, tRNA, "tRNA-Lys; thiolation of uridine at wobble position (34) requires Ncs6p"
TCCTTGTTAGCTCAGTTGGTAGAGCGTTCGGCTTTTAACCGAAATGTCAGGGGTTCGAGC
CCCCTATGAGGAG
>tL(CAA)K tL(CAA)K SGDID:S000006642, Chr XI from 458200-458237,458270-458313, intron sequence removed, tRNA, "tRNA-Leu"
GGTTGTTTGGCCGAGCGGTCTAAGGCGCCTGATTCAAGCTCAGGTATCGTAAGATGCAAG
AGTTCGAATCTCTTAGCAACCA
>tL(UAA)K tL(UAA)K SGDID:S000006651, Chr XI from 84213-84296, tRNA, "tRNA-Leu"
GGAGGGTTGGCCGAGTGGTCTAAGGCGGCAGACTTAAGATCTGTTGGACGGTTGTCCGCG
CGAGTTCGAACCTCGCATCCTTCA
>tN(GUU)K tN(GUU)K SGDID:S000006671, Chr XI from 74629-74702, tRNA, "tRNA-Asn"
GACTCCATGGCCAAGTTGGTTAAGGCGTGCGACTGTTAATCGCAAGATCGTGAGTTCAAC
CCTCACTGGGGTCG
>tR(ACG)K tR(ACG)K SGDID:S000006703, Chr XI from 490611-490683, tRNA, "tRNA-Arg (Arg2), one of 6 nuclear tRNA genes containing the tDNA-anticodon ACG (converted to ICG in the mature tRNA), decodes CGU, CGC, and probably CGA codons into arginine, one of 19 nuclear tRNAs for arginine"
TTCCTCGTGGCCCAATGGTCACGGCGTCTGGCTACGAACCAGAAGATTCCAGGTTCAAGT
CCTGGCGGGGAAG
>tR(UCU)K tR(UCU)K SGDID:S000006716, Chr XI from 162563-162492, reverse complement, tRNA, "tRNA-Arg (Arg3), one of 11 nuclear tRNA genes containing the tDNA-anticodon UCU (converted to mcm5-UCU in the mature tRNA), decodes AGA codons into arginine, one of 19 nuclear tRNAs for arginine"
GCTCGCGTGGCGTAATGGCAACGCGTCTGACTTCTAATCAGAAGATTATGGGTTCGACCC
CCATCGTGAGTG
>tT(CGU)K TRT2 SGDID:S000006748, Chr XI from 46807-46736, reverse complement, tRNA, "tRNA-Thr; tRNA threonine 2"
GCCCTTTTGGCCAAGTGGTAAGGCATCGCACTCGTAATGCGGGGATCGTGGGTTCAATTC
CCACAGAGGGCA
>tV(AAC)K1 tV(AAC)K1 SGDID:S000006760, Chr XI from 307861-307788, reverse complement, tRNA, "tRNA-Val"
GGTTTCGTGGTCTAGTCGGTTATGGCATCTGCTTAACACGCAGAACGTCCCCAGTTCGAT
CCTGGGCGAAATCA
>tV(AAC)K2 tV(AAC)K2 SGDID:S000006761, Chr XI from 379323-379396, tRNA, "tRNA-Val"
GGTTTCGTGGTCTAGTCGGTTATGGCATCTGCTTAACACGCAGAACGTCCCCAGTTCGAT
CCTGGGCGAAATCA
>tW(CCA)K tW(CCA)K SGDID:S000006774, Chr XI from 302562-302597,302632-302667, intron sequence removed, tRNA, "tRNA-Trp"
GAAGCGGTGGCTCAATGGTAGAGCTTTCGACTCCAAATCGAAGGGTTGCAGGTTCAATTC
CTGTCCGTTTCA
>RDN18-1 RDN18-1 SGDID:S000006482, Chr XII from 457733-455934, reverse complement, rRNA, "18S ribosomal RNA, component of the small (40S) ribosomal subunit; involved in codon recognition by tRNAs or the release factor eRF1 (Sup45p); encoded in the rDNA repeat (RDN1) as part of the 35S primary transcript"
TATCTGGTTGATCCTGCCAGTAGTCATATGCTTGTCTCAAAGATTAAGCCATGCATGTCT
AAGTATAAGCAATTTATACAGTGAAACTGCGAATGGCTCATTAAATCAGTTATCGTTTAT
TTGATAGTTCCTTTACTACATGGTATAACTGTGGTAATTCTAGAGCTAATACATGCTTAA
AATCTCGACCCTTTGGAAGAGATGTATTTATTAGATAAAAAATCAATGTCTTCGGACTCT
TTGATGATTCATAATAACTTTTCGAATCGCATGGCCTTGTGCTGGCGATGGTTCATTCAA
ATTTCTGCCCTATCAACTTTCGATGGTAGGATAGTGGCCTACCATGGTTTCAACGGGTAA
CGGGGAATAAGGGTTCGATTCCGGAGAGGGAGCCTGAGAAACGGCTACCACATCCAAGGA
AGGCAGCAGGCGCGCAAATTACCCAATCCTAATTCAGGGAGGTAGTGACAATAAATAACG
ATACAGGGCCCATTCGGGTCTTGTAATTGGAATGAGTACAATGTAAATACCTTAACGAGG
AACAATTGGAGGGCAAGTCTGGTGCCAGCAGCCGCGGTAATTCCAGCTCCAATAGCGTAT
ATTAAAGTTGTTGCAGTTAAAAAGCTCGTAGTTGAACTTTGGGCCCGGTTGGCCGGTCCG
ATTTTTTCGTGTACTGGATTTCCAACGGGGCCTTTCCTTCTGGCTAACCTTGAGTCCTTG
TGGCTCTTGGCGAACCAGGACTTTTACTTTGAAAAAATTAGAGTGTTCAAAGCAGGCGTA
TTGCTCGAATATATTAGCATGGAATAATAGAATAGGACGTTTGGTTCTATTTTGTTGGTT
TCTAGGACCATCGTAATGATTAATAGGGACGGTCGGGGGCATCAGTATTCAATTGTCAGA
GGTGAAATTCTTGGATTTATTGAAGACTAACTACTGCGAAAGCATTTGCCAAGGACGTTT
TCATTAATCAAGAACGAAAGTTAGGGGATCGAAGATGATCAGATACCGTCGTAGTCTTAA
CCATAAACTATGCCGACTAGGGATCGGGTGGTGTTTTTTTAATGACCCACTCGGCACCTT
ACGAGAAATCAAAGTCTTTGGGTTCTGGGGGGAGTATGGTCGCAAGGCTGAAACTTAAAG
GAATTGACGGAAGGGCACCACCAGGAGTGGAGCCTGCGGCTTAATTTGACTCAACACGGG
GAAACTCACCAGGTCCAGACACAATAAGGATTGACAGATTGAGAGCTCTTTCTTGATTTT
GTGGGTGGTGGTGCATGGCCGTTCTTAGTTGGTGGAGTGATTTGTCTGCTTAATTGCGAT
AACGAACGAGACCTTAACCTACTAAATAGTGGTGCTAGCATTTGCTGGTTATCCACTTCT
TAGAGGGACTATCGGTTTCAAGCCGATGGAAGTTTGAGGCAATAACAGGTCTGTGATGCC
CTTAGACGTTCTGGGCCGCACGCGCGCTACACTGACGGAGCCAGCGAGTCTAACCTTGGC
CGAGAGGTCTTGGTAATCTTGTGAAACTCCGTCGTGCTGGGGATAGAGCATTGTAATTAT
TGCTCTTCAACGAGGAATTCCTAGTAAGCGCAAGTCATCAGCTTGCGTTGATTACGTCCC
TGCCCTTTGTACACACCGCCCGTCGCTAGTACCGATTGAATGGCTTAGTGAGGCCTCAGG
ATCTGCTTAGAGAAGGGGGCAACTCCATCTCAGAGCGGAGAATTTGGACAAACTTGGTCA
TTTAGAGGAACTAAAAGTCGTAACAAGGTTTCCGTAGGTGAACCTGCGGAAGGATCATTA
>RDN18-2 RDN18-2 SGDID:S000006483, Chr XII from 466870-465071, reverse complement, rRNA, "18S ribosomal RNA, component of the small (40S) ribosomal subunit; involved in codon recognition by tRNAs or the release factor eRF1 (Sup45p); encoded in the rDNA repeat (RDN1) as part of the 35S primary transcript"
TATCTGGTTGATCCTGCCAGTAGTCATATGCTTGTCTCAAAGATTAAGCCATGCATGTCT
AAGTATAAGCAATTTATACAGTGAAACTGCGAATGGCTCATTAAATCAGTTATCGTTTAT
TTGATAGTTCCTTTACTACATGGTATAACTGTGGTAATTCTAGAGCTAATACATGCTTAA
AATCTCGACCCTTTGGAAGAGATGTATTTATTAGATAAAAAATCAATGTCTTCGGACTCT
TTGATGATTCATAATAACTTTTCGAATCGCATGGCCTTGTGCTGGCGATGGTTCATTCAA
ATTTCTGCCCTATCAACTTTCGATGGTAGGATAGTGGCCTACCATGGTTTCAACGGGTAA
CGGGGAATAAGGGTTCGATTCCGGAGAGGGAGCCTGAGAAACGGCTACCACATCCAAGGA
AGGCAGCAGGCGCGCAAATTACCCAATCCTAATTCAGGGAGGTAGTGACAATAAATAACG
ATACAGGGCCCATTCGGGTCTTGTAATTGGAATGAGTACAATGTAAATACCTTAACGAGG
AACAATTGGAGGGCAAGTCTGGTGCCAGCAGCCGCGGTAATTCCAGCTCCAATAGCGTAT
ATTAAAGTTGTTGCAGTTAAAAAGCTCGTAGTTGAACTTTGGGCCCGGTTGGCCGGTCCG
ATTTTTTCGTGTACTGGATTTCCAACGGGGCCTTTCCTTCTGGCTAACCTTGAGTCCTTG
TGGCTCTTGGCGAACCAGGACTTTTACTTTGAAAAAATTAGAGTGTTCAAAGCAGGCGTA
TTGCTCGAATATATTAGCATGGAATAATAGAATAGGACGTTTGGTTCTATTTTGTTGGTT
TCTAGGACCATCGTAATGATTAATAGGGACGGTCGGGGGCATCAGTATTCAATTGTCAGA
GGTGAAATTCTTGGATTTATTGAAGACTAACTACTGCGAAAGCATTTGCCAAGGACGTTT
TCATTAATCAAGAACGAAAGTTAGGGGATCGAAGATGATCAGATACCGTCGTAGTCTTAA
CCATAAACTATGCCGACTAGGGATCGGGTGGTGTTTTTTTAATGACCCACTCGGCACCTT
ACGAGAAATCAAAGTCTTTGGGTTCTGGGGGGAGTATGGTCGCAAGGCTGAAACTTAAAG
GAATTGACGGAAGGGCACCACCAGGAGTGGAGCCTGCGGCTTAATTTGACTCAACACGGG
GAAACTCACCAGGTCCAGACACAATAAGGATTGACAGATTGAGAGCTCTTTCTTGATTTT
GTGGGTGGTGGTGCATGGCCGTTCTTAGTTGGTGGAGTGATTTGTCTGCTTAATTGCGAT
AACGAACGAGACCTTAACCTACTAAATAGTGGTGCTAGCATTTGCTGGTTATCCACTTCT
TAGAGGGACTATCGGTTTCAAGCCGATGGAAGTTTGAGGCAATAACAGGTCTGTGATGCC
CTTAGACGTTCTGGGCCGCACGCGCGCTACACTGACGGAGCCAGCGAGTCTAACCTTGGC
CGAGAGGTCTTGGTAATCTTGTGAAACTCCGTCGTGCTGGGGATAGAGCATTGTAATTAT
TGCTCTTCAACGAGGAATTCCTAGTAAGCGCAAGTCATCAGCTTGCGTTGATTACGTCCC
TGCCCTTTGTACACACCGCCCGTCGCTAGTACCGATTGAATGGCTTAGTGAGGCCTCAGG
ATCTGCTTAGAGAAGGGGGCAACTCCATCTCAGAGCGGAGAATTTGGACAAACTTGGTCA
TTTAGAGGAACTAAAAGTCGTAACAAGGTTTCCGTAGGTGAACCTGCGGAAGGATCATTA
>RDN25-1 RDN25-1 SGDID:S000006484, Chr XII from 455182-451787, reverse complement, rRNA, "25S ribosomal RNA, component of the large (60S) ribosomal subunit; encoded in the rDNA repeat (RDN1) as part of the 35S primary transcript"
GTTTGACCTCAAATCAGGTAGGAGTACCCGCTGAACTTAAGCATATCAATAAGCGGAGGA
AAAGAAACCAACCGGGATTGCCTTAGTAACGGCGAGTGAAGCGGCAAAAGCTCAAATTTG
AAATCTGGTACCTTCGGTGCCCGAGTTGTAATTTGGAGAGGGCAACTTTGGGGCCGTTCC
TTGTCTATGTTCCTTGGAACAGGACGTCATAGAGGGTGAGAATCCCGTGTGGCGAGGAGT
GCGGTTCTTTGTAAAGTGCCTTCGAAGAGTCGAGTTGTTTGGGAATGCAGCTCTAAGTGG
GTGGTAAATTCCATCTAAAGCTAAATATTGGCGAGAGACCGATAGCGAACAAGTACAGTG
ATGGAAAGATGAAAAGAACTTTGAAAAGAGAGTGAAAAAGTACGTGAAATTGTTGAAAGG
GAAGGGCATTTGATCAGACATGGTGTTTTGTGCCCTCTGCTCCTTGTGGGTAGGGGAATC
TCGCATTTCACTGGGCCAGCATCAGTTTTGGTGGCAGGATAAATCCATAGGAATGTAGCT
TGCCTCGGTAAGTATTATAGCCTGTGGGAATACTGCCAGCTGGGACTGAGGACTGCGACG
TAAGTCAAGGATGCTGGCATAATGGTTATATGCCGCCCGTCTTGAAACACGGACCAAGGA
GTCTAACGTCTATGCGAGTGTTTGGGTGTAAAACCCATACGCGTAATGAAAGTGAACGTA
GGTTGGGGCCTCGCAAGAGGTGCACAATCGACCGATCCTGATGTCTTCGGATGGATTTGA
GTAAGAGCATAGCTGTTGGGACCCGAAAGATGGTGAACTATGCCTGAATAGGGTGAAGCC
AGAGGAAACTCTGGTGGAGGCTCGTAGCGGTTCTGACGTGCAAATCGATCGTCGAATTTG
GGTATAGGGGCGAAAGACTAATCGAACCATCTAGTAGCTGGTTCCTGCCGAAGTTTCCCT
CAGGATAGCAGAAGCTCGTATCAGTTTTATGAGGTAAAGCGAATGATTAGAGGTTCCGGG
GTCGAAATGACCTTGACCTATTCTCAAACTTTAAATATGTAAGAAGTCCTTGTTACTTAA
TTGAACGTGGACATTTGAATGAAGAGCTTTTAGTGGGCCATTTTTGGTAAGCAGAACTGG
CGATGCGGGATGAACCGAACGTAGAGTTAAGGTGCCGGAATACACGCTCATCAGACACCA
CAAAAGGTGTTAGTTCATCTAGACAGCCGGACGGTGGCCATGGAAGTCGGAATCCGCTAA
GGAGTGTGTAACAACTCACCGGCCGAATGAACTAGCCCTGAAAATGGATGGCGCTCAAGC
GTGTTACCTATACTCTACCGTCAGGGTTGATATGATGCCCTGACGAGTAGGCAGGCGTGG
AGGTCAGTGACGAAGCCTAGACCGTAAGGTCGGGTCGAACGGCCTCTAGTGCAGATCTTG
GTGGTAGTAGCAAATATTCAAATGAGAACTTTGAAGACTGAAGTGGGGAAAGGTTCCACG
TCAACAGCAGTTGGACGTGGGTTAGTCGATCCTAAGAGATGGGGAAGCTCCGTTTCAAAG
GCCTGATTTTATGCAGGCCACCATCGAAAGGGAATCCGGTTAAGATTCCGGAACCTGGAT
ATGGATTCTTCACGGTAACGTAACTGAATGTGGAGACGTCGGCGCGAGCCCTGGGAGGAG
TTATCTTTTCTTCTTAACAGCTTATCACCCCGGAATTGGTTTATCCGGAGATGGGGTCTT
ATGGCTGGAAGAGGCCAGCACCTTTGCTGGCTCCGGTGCGCTTGTGACGGCCCGTGAAAA
TCCACAGGAAGGAATAGTTTTCATGCCAGGTCGTACTGATAACCGCAGCAGGTCTCCAAG
GTGAACAGCCTCTAGTTGATAGAATAATGTAGATAAGGGAAGTCGGCAAAATAGATCCGT
AACTTCGGGATAAGGATTGGCTCTAAGGGTCGGGTAGTGAGGGCCTTGGTCAGACGCAGC
GGGCGTGCTTGTGGACTGCTTGGTGGGGCTTGCTCTGCTAGGCGGACTACTTGCGTGCCT
TGTTGTAGACGGCCTTGGTAGGTCTCTTGTAGACCGTCGCTTGCTACAATTAACGATCAA
CTTAGAACTGGTACGGACAAGGGGAATCTGACTGTCTAATTAAAACATAGCATTGCGATG
GTCAGAAAGTGATGTTGACGCAATGTGATTTCTGCCCAGTGCTCTGAATGTCAAAGTGAA
GAAATTCAACCAAGCGCGGGTAAACGGCGGGAGTAACTATGACTCTCTTAAGGTAGCCAA
ATGCCTCGTCATCTAATTAGTGACGCGCATGAATGGATTAACGAGATTCCCACTGTCCCT
ATCTACTATCTAGCGAAACCACAGCCAAGGGAACGGGCTTGGCAGAATCAGCGGGGAAAG
AAGACCCTGTTGAGCTTGACTCTAGTTTGACATTGTGAAGAGACATAGAGGGTGTAGAAT
AAGTGGGAGCTTCGGCGCCAGTGAAATACCACTACCTTTATAGTTTCTTTACTTATTCAA
TGAAGCGGAGCTGGAATTCATTTTCCACGTTCTAGCATTCAAGGTCCCATTCGGGGCTGA
TCCGGGTTGAAGACATTGTCAGGTGGGGAGTTTGGCTGGGGCGGCACATCTGTTAAACGA
TAACGCAGATGTCCTAAGGGGGGCTCATGGAGAACAGAAATCTCCAGTAGAACAAAAGGG
TAAAAGCCCCCTTGATTTTGATTTTCAGTGTGAATACAAACCATGAAAGTGTGGCCTATC
GATCCTTTAGTCCCTCGGAATTTGAGGCTAGAGGTGCCAGAAAAGTTACCACAGGGATAA
CTGGCTTGTGGCAGTCAAGCGTTCATAGCGACATTGCTTTTTGATTCTTCGATGTCGGCT
CTTCCTATCATACCGAAGCAGAATTCGGTAAGCGTTGGATTGTTCACCCACTAATAGGGA
ACGTGAGCTGGGTTTAGACCGTCGTGAGACAGGTTAGTTTTACCCTACTGATGAATGTTA
CCGCAATAGTAATTGAACTTAGTACGAGAGGAACAGTTCATTCGGATAATTGGTTTTTGC
GGCTGTCTGATCAGGCATTGCCGCGAAGCTACCATCCGCTGGATTATGGCTGAACGCCTC
TAAGTCAGAATCCATGCTAGAACGCGGTGATTTCTTTGCTCCACACAATATAGATGGATA
CGAATAAGGCGTCCTTGTGGCGTCGCTGAACCATAGCAGGCTAGCAACGGTGCACTTGGC
GGAAAGGCCTTGGGTGCTTGCTGGCGAATTGCAATGTCATTTTGCGTGGGGATAAATCAT
TTGTATACGACTTAGATGTACAACGGGGTATTGTAAGCAGTAGAGTAGCCTTGTTGTTAC
GATCTGCTGAGATTAAGCCTTTGTTGTCTGATTTGT
>RDN25-2 RDN25-2 SGDID:S000006485, Chr XII from 464319-460924, reverse complement, rRNA, "25S ribosomal RNA, component of the large (60S) ribosomal subunit; encoded in the rDNA repeat (RDN1) as part of the 35S primary transcript"
GTTTGACCTCAAATCAGGTAGGAGTACCCGCTGAACTTAAGCATATCAATAAGCGGAGGA
AAAGAAACCAACCGGGATTGCCTTAGTAACGGCGAGTGAAGCGGCAAAAGCTCAAATTTG
AAATCTGGTACCTTCGGTGCCCGAGTTGTAATTTGGAGAGGGCAACTTTGGGGCCGTTCC
TTGTCTATGTTCCTTGGAACAGGACGTCATAGAGGGTGAGAATCCCGTGTGGCGAGGAGT
GCGGTTCTTTGTAAAGTGCCTTCGAAGAGTCGAGTTGTTTGGGAATGCAGCTCTAAGTGG
GTGGTAAATTCCATCTAAAGCTAAATATTGGCGAGAGACCGATAGCGAACAAGTACAGTG
ATGGAAAGATGAAAAGAACTTTGAAAAGAGAGTGAAAAAGTACGTGAAATTGTTGAAAGG
GAAGGGCATTTGATCAGACATGGTGTTTTGTGCCCTCTGCTCCTTGTGGGTAGGGGAATC
TCGCATTTCACTGGGCCAGCATCAGTTTTGGTGGCAGGATAAATCCATAGGAATGTAGCT
TGCCTCGGTAAGTATTATAGCCTGTGGGAATACTGCCAGCTGGGACTGAGGACTGCGACG
TAAGTCAAGGATGCTGGCATAATGGTTATATGCCGCCCGTCTTGAAACACGGACCAAGGA
GTCTAACGTCTATGCGAGTGTTTGGGTGTAAAACCCATACGCGTAATGAAAGTGAACGTA
GGTTGGGGCCTCGCAAGAGGTGCACAATCGACCGATCCTGATGTCTTCGGATGGATTTGA
GTAAGAGCATAGCTGTTGGGACCCGAAAGATGGTGAACTATGCCTGAATAGGGTGAAGCC
AGAGGAAACTCTGGTGGAGGCTCGTAGCGGTTCTGACGTGCAAATCGATCGTCGAATTTG
GGTATAGGGGCGAAAGACTAATCGAACCATCTAGTAGCTGGTTCCTGCCGAAGTTTCCCT
CAGGATAGCAGAAGCTCGTATCAGTTTTATGAGGTAAAGCGAATGATTAGAGGTTCCGGG
GTCGAAATGACCTTGACCTATTCTCAAACTTTAAATATGTAAGAAGTCCTTGTTACTTAA
TTGAACGTGGACATTTGAATGAAGAGCTTTTAGTGGGCCATTTTTGGTAAGCAGAACTGG
CGATGCGGGATGAACCGAACGTAGAGTTAAGGTGCCGGAATACACGCTCATCAGACACCA
CAAAAGGTGTTAGTTCATCTAGACAGCCGGACGGTGGCCATGGAAGTCGGAATCCGCTAA
GGAGTGTGTAACAACTCACCGGCCGAATGAACTAGCCCTGAAAATGGATGGCGCTCAAGC
GTGTTACCTATACTCTACCGTCAGGGTTGATATGATGCCCTGACGAGTAGGCAGGCGTGG
AGGTCAGTGACGAAGCCTAGACCGTAAGGTCGGGTCGAACGGCCTCTAGTGCAGATCTTG
GTGGTAGTAGCAAATATTCAAATGAGAACTTTGAAGACTGAAGTGGGGAAAGGTTCCACG
TCAACAGCAGTTGGACGTGGGTTAGTCGATCCTAAGAGATGGGGAAGCTCCGTTTCAAAG
GCCTGATTTTATGCAGGCCACCATCGAAAGGGAATCCGGTTAAGATTCCGGAACCTGGAT
ATGGATTCTTCACGGTAACGTAACTGAATGTGGAGACGTCGGCGCGAGCCCTGGGAGGAG
TTATCTTTTCTTCTTAACAGCTTATCACCCCGGAATTGGTTTATCCGGAGATGGGGTCTT
ATGGCTGGAAGAGGCCAGCACCTTTGCTGGCTCCGGTGCGCTTGTGACGGCCCGTGAAAA
TCCACAGGAAGGAATAGTTTTCATGCCAGGTCGTACTGATAACCGCAGCAGGTCTCCAAG
GTGAACAGCCTCTAGTTGATAGAATAATGTAGATAAGGGAAGTCGGCAAAATAGATCCGT
AACTTCGGGATAAGGATTGGCTCTAAGGGTCGGGTAGTGAGGGCCTTGGTCAGACGCAGC
GGGCGTGCTTGTGGACTGCTTGGTGGGGCTTGCTCTGCTAGGCGGACTACTTGCGTGCCT
TGTTGTAGACGGCCTTGGTAGGTCTCTTGTAGACCGTCGCTTGCTACAATTAACGATCAA
CTTAGAACTGGTACGGACAAGGGGAATCTGACTGTCTAATTAAAACATAGCATTGCGATG
GTCAGAAAGTGATGTTGACGCAATGTGATTTCTGCCCAGTGCTCTGAATGTCAAAGTGAA
GAAATTCAACCAAGCGCGGGTAAACGGCGGGAGTAACTATGACTCTCTTAAGGTAGCCAA
ATGCCTCGTCATCTAATTAGTGACGCGCATGAATGGATTAACGAGATTCCCACTGTCCCT
ATCTACTATCTAGCGAAACCACAGCCAAGGGAACGGGCTTGGCAGAATCAGCGGGGAAAG
AAGACCCTGTTGAGCTTGACTCTAGTTTGACATTGTGAAGAGACATAGAGGGTGTAGAAT
AAGTGGGAGCTTCGGCGCCAGTGAAATACCACTACCTTTATAGTTTCTTTACTTATTCAA
TGAAGCGGAGCTGGAATTCATTTTCCACGTTCTAGCATTCAAGGTCCCATTCGGGGCTGA
TCCGGGTTGAAGACATTGTCAGGTGGGGAGTTTGGCTGGGGCGGCACATCTGTTAAACGA
TAACGCAGATGTCCTAAGGGGGGCTCATGGAGAACAGAAATCTCCAGTAGAACAAAAGGG
TAAAAGCCCCCTTGATTTTGATTTTCAGTGTGAATACAAACCATGAAAGTGTGGCCTATC
GATCCTTTAGTCCCTCGGAATTTGAGGCTAGAGGTGCCAGAAAAGTTACCACAGGGATAA
CTGGCTTGTGGCAGTCAAGCGTTCATAGCGACATTGCTTTTTGATTCTTCGATGTCGGCT
CTTCCTATCATACCGAAGCAGAATTCGGTAAGCGTTGGATTGTTCACCCACTAATAGGGA
ACGTGAGCTGGGTTTAGACCGTCGTGAGACAGGTTAGTTTTACCCTACTGATGAATGTTA
CCGCAATAGTAATTGAACTTAGTACGAGAGGAACAGTTCATTCGGATAATTGGTTTTTGC
GGCTGTCTGATCAGGCATTGCCGCGAAGCTACCATCCGCTGGATTATGGCTGAACGCCTC
TAAGTCAGAATCCATGCTAGAACGCGGTGATTTCTTTGCTCCACACAATATAGATGGATA
CGAATAAGGCGTCCTTGTGGCGTCGCTGAACCATAGCAGGCTAGCAACGGTGCACTTGGC
GGAAAGGCCTTGGGTGCTTGCTGGCGAATTGCAATGTCATTTTGCGTGGGGATAAATCAT
TTGTATACGACTTAGATGTACAACGGGGTATTGTAAGCAGTAGAGTAGCCTTGTTGTTAC
GATCTGCTGAGATTAAGCCTTTGTTGTCTGATTTGT
>RDN37-1 RDN37-1 SGDID:S000006486, Chr XII from 457733-455934,455572-455415,455182-451787, reverse complement, rRNA, "35S ribosomal RNA transcript, encoded by the RDN1 locus, that is processed into the 25S, 18S and 5.8S rRNAs (represented by the RDN25, RDN18, and RDN58 loci)"
TATCTGGTTGATCCTGCCAGTAGTCATATGCTTGTCTCAAAGATTAAGCCATGCATGTCT
AAGTATAAGCAATTTATACAGTGAAACTGCGAATGGCTCATTAAATCAGTTATCGTTTAT
TTGATAGTTCCTTTACTACATGGTATAACTGTGGTAATTCTAGAGCTAATACATGCTTAA
AATCTCGACCCTTTGGAAGAGATGTATTTATTAGATAAAAAATCAATGTCTTCGGACTCT
TTGATGATTCATAATAACTTTTCGAATCGCATGGCCTTGTGCTGGCGATGGTTCATTCAA
ATTTCTGCCCTATCAACTTTCGATGGTAGGATAGTGGCCTACCATGGTTTCAACGGGTAA
CGGGGAATAAGGGTTCGATTCCGGAGAGGGAGCCTGAGAAACGGCTACCACATCCAAGGA
AGGCAGCAGGCGCGCAAATTACCCAATCCTAATTCAGGGAGGTAGTGACAATAAATAACG
ATACAGGGCCCATTCGGGTCTTGTAATTGGAATGAGTACAATGTAAATACCTTAACGAGG
AACAATTGGAGGGCAAGTCTGGTGCCAGCAGCCGCGGTAATTCCAGCTCCAATAGCGTAT
ATTAAAGTTGTTGCAGTTAAAAAGCTCGTAGTTGAACTTTGGGCCCGGTTGGCCGGTCCG
ATTTTTTCGTGTACTGGATTTCCAACGGGGCCTTTCCTTCTGGCTAACCTTGAGTCCTTG
TGGCTCTTGGCGAACCAGGACTTTTACTTTGAAAAAATTAGAGTGTTCAAAGCAGGCGTA
TTGCTCGAATATATTAGCATGGAATAATAGAATAGGACGTTTGGTTCTATTTTGTTGGTT
TCTAGGACCATCGTAATGATTAATAGGGACGGTCGGGGGCATCAGTATTCAATTGTCAGA
GGTGAAATTCTTGGATTTATTGAAGACTAACTACTGCGAAAGCATTTGCCAAGGACGTTT
TCATTAATCAAGAACGAAAGTTAGGGGATCGAAGATGATCAGATACCGTCGTAGTCTTAA
CCATAAACTATGCCGACTAGGGATCGGGTGGTGTTTTTTTAATGACCCACTCGGCACCTT
ACGAGAAATCAAAGTCTTTGGGTTCTGGGGGGAGTATGGTCGCAAGGCTGAAACTTAAAG
GAATTGACGGAAGGGCACCACCAGGAGTGGAGCCTGCGGCTTAATTTGACTCAACACGGG
GAAACTCACCAGGTCCAGACACAATAAGGATTGACAGATTGAGAGCTCTTTCTTGATTTT
GTGGGTGGTGGTGCATGGCCGTTCTTAGTTGGTGGAGTGATTTGTCTGCTTAATTGCGAT
AACGAACGAGACCTTAACCTACTAAATAGTGGTGCTAGCATTTGCTGGTTATCCACTTCT
TAGAGGGACTATCGGTTTCAAGCCGATGGAAGTTTGAGGCAATAACAGGTCTGTGATGCC
CTTAGACGTTCTGGGCCGCACGCGCGCTACACTGACGGAGCCAGCGAGTCTAACCTTGGC
CGAGAGGTCTTGGTAATCTTGTGAAACTCCGTCGTGCTGGGGATAGAGCATTGTAATTAT
TGCTCTTCAACGAGGAATTCCTAGTAAGCGCAAGTCATCAGCTTGCGTTGATTACGTCCC
TGCCCTTTGTACACACCGCCCGTCGCTAGTACCGATTGAATGGCTTAGTGAGGCCTCAGG
ATCTGCTTAGAGAAGGGGGCAACTCCATCTCAGAGCGGAGAATTTGGACAAACTTGGTCA
TTTAGAGGAACTAAAAGTCGTAACAAGGTTTCCGTAGGTGAACCTGCGGAAGGATCATTA
AAACTTTCAACAACGGATCTCTTGGTTCTCGCATCGATGAAGAACGCAGCGAAATGCGAT
ACGTAATGTGAATTGCAGAATTCCGTGAATCATCGAATCTTTGAACGCACATTGCGCCCC
TTGGTATTCCAGGGGGCATGCCTGTTTGAGCGTCATTTGTTTGACCTCAAATCAGGTAGG
AGTACCCGCTGAACTTAAGCATATCAATAAGCGGAGGAAAAGAAACCAACCGGGATTGCC
TTAGTAACGGCGAGTGAAGCGGCAAAAGCTCAAATTTGAAATCTGGTACCTTCGGTGCCC
GAGTTGTAATTTGGAGAGGGCAACTTTGGGGCCGTTCCTTGTCTATGTTCCTTGGAACAG
GACGTCATAGAGGGTGAGAATCCCGTGTGGCGAGGAGTGCGGTTCTTTGTAAAGTGCCTT
CGAAGAGTCGAGTTGTTTGGGAATGCAGCTCTAAGTGGGTGGTAAATTCCATCTAAAGCT
AAATATTGGCGAGAGACCGATAGCGAACAAGTACAGTGATGGAAAGATGAAAAGAACTTT
GAAAAGAGAGTGAAAAAGTACGTGAAATTGTTGAAAGGGAAGGGCATTTGATCAGACATG
GTGTTTTGTGCCCTCTGCTCCTTGTGGGTAGGGGAATCTCGCATTTCACTGGGCCAGCAT
CAGTTTTGGTGGCAGGATAAATCCATAGGAATGTAGCTTGCCTCGGTAAGTATTATAGCC
TGTGGGAATACTGCCAGCTGGGACTGAGGACTGCGACGTAAGTCAAGGATGCTGGCATAA
TGGTTATATGCCGCCCGTCTTGAAACACGGACCAAGGAGTCTAACGTCTATGCGAGTGTT
TGGGTGTAAAACCCATACGCGTAATGAAAGTGAACGTAGGTTGGGGCCTCGCAAGAGGTG
CACAATCGACCGATCCTGATGTCTTCGGATGGATTTGAGTAAGAGCATAGCTGTTGGGAC
CCGAAAGATGGTGAACTATGCCTGAATAGGGTGAAGCCAGAGGAAACTCTGGTGGAGGCT
CGTAGCGGTTCTGACGTGCAAATCGATCGTCGAATTTGGGTATAGGGGCGAAAGACTAAT
CGAACCATCTAGTAGCTGGTTCCTGCCGAAGTTTCCCTCAGGATAGCAGAAGCTCGTATC
AGTTTTATGAGGTAAAGCGAATGATTAGAGGTTCCGGGGTCGAAATGACCTTGACCTATT
CTCAAACTTTAAATATGTAAGAAGTCCTTGTTACTTAATTGAACGTGGACATTTGAATGA
AGAGCTTTTAGTGGGCCATTTTTGGTAAGCAGAACTGGCGATGCGGGATGAACCGAACGT
AGAGTTAAGGTGCCGGAATACACGCTCATCAGACACCACAAAAGGTGTTAGTTCATCTAG
ACAGCCGGACGGTGGCCATGGAAGTCGGAATCCGCTAAGGAGTGTGTAACAACTCACCGG
CCGAATGAACTAGCCCTGAAAATGGATGGCGCTCAAGCGTGTTACCTATACTCTACCGTC
AGGGTTGATATGATGCCCTGACGAGTAGGCAGGCGTGGAGGTCAGTGACGAAGCCTAGAC
CGTAAGGTCGGGTCGAACGGCCTCTAGTGCAGATCTTGGTGGTAGTAGCAAATATTCAAA
TGAGAACTTTGAAGACTGAAGTGGGGAAAGGTTCCACGTCAACAGCAGTTGGACGTGGGT
TAGTCGATCCTAAGAGATGGGGAAGCTCCGTTTCAAAGGCCTGATTTTATGCAGGCCACC
ATCGAAAGGGAATCCGGTTAAGATTCCGGAACCTGGATATGGATTCTTCACGGTAACGTA
ACTGAATGTGGAGACGTCGGCGCGAGCCCTGGGAGGAGTTATCTTTTCTTCTTAACAGCT
TATCACCCCGGAATTGGTTTATCCGGAGATGGGGTCTTATGGCTGGAAGAGGCCAGCACC
TTTGCTGGCTCCGGTGCGCTTGTGACGGCCCGTGAAAATCCACAGGAAGGAATAGTTTTC
ATGCCAGGTCGTACTGATAACCGCAGCAGGTCTCCAAGGTGAACAGCCTCTAGTTGATAG
AATAATGTAGATAAGGGAAGTCGGCAAAATAGATCCGTAACTTCGGGATAAGGATTGGCT
CTAAGGGTCGGGTAGTGAGGGCCTTGGTCAGACGCAGCGGGCGTGCTTGTGGACTGCTTG
GTGGGGCTTGCTCTGCTAGGCGGACTACTTGCGTGCCTTGTTGTAGACGGCCTTGGTAGG
TCTCTTGTAGACCGTCGCTTGCTACAATTAACGATCAACTTAGAACTGGTACGGACAAGG
GGAATCTGACTGTCTAATTAAAACATAGCATTGCGATGGTCAGAAAGTGATGTTGACGCA
ATGTGATTTCTGCCCAGTGCTCTGAATGTCAAAGTGAAGAAATTCAACCAAGCGCGGGTA
AACGGCGGGAGTAACTATGACTCTCTTAAGGTAGCCAAATGCCTCGTCATCTAATTAGTG
ACGCGCATGAATGGATTAACGAGATTCCCACTGTCCCTATCTACTATCTAGCGAAACCAC
AGCCAAGGGAACGGGCTTGGCAGAATCAGCGGGGAAAGAAGACCCTGTTGAGCTTGACTC
TAGTTTGACATTGTGAAGAGACATAGAGGGTGTAGAATAAGTGGGAGCTTCGGCGCCAGT
GAAATACCACTACCTTTATAGTTTCTTTACTTATTCAATGAAGCGGAGCTGGAATTCATT
TTCCACGTTCTAGCATTCAAGGTCCCATTCGGGGCTGATCCGGGTTGAAGACATTGTCAG
GTGGGGAGTTTGGCTGGGGCGGCACATCTGTTAAACGATAACGCAGATGTCCTAAGGGGG
GCTCATGGAGAACAGAAATCTCCAGTAGAACAAAAGGGTAAAAGCCCCCTTGATTTTGAT
TTTCAGTGTGAATACAAACCATGAAAGTGTGGCCTATCGATCCTTTAGTCCCTCGGAATT
TGAGGCTAGAGGTGCCAGAAAAGTTACCACAGGGATAACTGGCTTGTGGCAGTCAAGCGT
TCATAGCGACATTGCTTTTTGATTCTTCGATGTCGGCTCTTCCTATCATACCGAAGCAGA
ATTCGGTAAGCGTTGGATTGTTCACCCACTAATAGGGAACGTGAGCTGGGTTTAGACCGT
CGTGAGACAGGTTAGTTTTACCCTACTGATGAATGTTACCGCAATAGTAATTGAACTTAG
TACGAGAGGAACAGTTCATTCGGATAATTGGTTTTTGCGGCTGTCTGATCAGGCATTGCC
GCGAAGCTACCATCCGCTGGATTATGGCTGAACGCCTCTAAGTCAGAATCCATGCTAGAA
CGCGGTGATTTCTTTGCTCCACACAATATAGATGGATACGAATAAGGCGTCCTTGTGGCG
TCGCTGAACCATAGCAGGCTAGCAACGGTGCACTTGGCGGAAAGGCCTTGGGTGCTTGCT
GGCGAATTGCAATGTCATTTTGCGTGGGGATAAATCATTTGTATACGACTTAGATGTACA
ACGGGGTATTGTAAGCAGTAGAGTAGCCTTGTTGTTACGATCTGCTGAGATTAAGCCTTT
GTTGTCTGATTTGT
>RDN37-2 RDN37-2 SGDID:S000006487, Chr XII from 466870-465071,464709-464552,464319-460924, reverse complement, rRNA, "35S ribosomal RNA transcript, encoded by the RDN1 locus, that is processed into the 25S, 18S and 5.8S rRNAs (represented by the RDN25, RDN18, and RDN58 loci)"
TATCTGGTTGATCCTGCCAGTAGTCATATGCTTGTCTCAAAGATTAAGCCATGCATGTCT
AAGTATAAGCAATTTATACAGTGAAACTGCGAATGGCTCATTAAATCAGTTATCGTTTAT
TTGATAGTTCCTTTACTACATGGTATAACTGTGGTAATTCTAGAGCTAATACATGCTTAA
AATCTCGACCCTTTGGAAGAGATGTATTTATTAGATAAAAAATCAATGTCTTCGGACTCT
TTGATGATTCATAATAACTTTTCGAATCGCATGGCCTTGTGCTGGCGATGGTTCATTCAA
ATTTCTGCCCTATCAACTTTCGATGGTAGGATAGTGGCCTACCATGGTTTCAACGGGTAA
CGGGGAATAAGGGTTCGATTCCGGAGAGGGAGCCTGAGAAACGGCTACCACATCCAAGGA
AGGCAGCAGGCGCGCAAATTACCCAATCCTAATTCAGGGAGGTAGTGACAATAAATAACG
ATACAGGGCCCATTCGGGTCTTGTAATTGGAATGAGTACAATGTAAATACCTTAACGAGG
AACAATTGGAGGGCAAGTCTGGTGCCAGCAGCCGCGGTAATTCCAGCTCCAATAGCGTAT
ATTAAAGTTGTTGCAGTTAAAAAGCTCGTAGTTGAACTTTGGGCCCGGTTGGCCGGTCCG
ATTTTTTCGTGTACTGGATTTCCAACGGGGCCTTTCCTTCTGGCTAACCTTGAGTCCTTG
TGGCTCTTGGCGAACCAGGACTTTTACTTTGAAAAAATTAGAGTGTTCAAAGCAGGCGTA
TTGCTCGAATATATTAGCATGGAATAATAGAATAGGACGTTTGGTTCTATTTTGTTGGTT
TCTAGGACCATCGTAATGATTAATAGGGACGGTCGGGGGCATCAGTATTCAATTGTCAGA
GGTGAAATTCTTGGATTTATTGAAGACTAACTACTGCGAAAGCATTTGCCAAGGACGTTT
TCATTAATCAAGAACGAAAGTTAGGGGATCGAAGATGATCAGATACCGTCGTAGTCTTAA
CCATAAACTATGCCGACTAGGGATCGGGTGGTGTTTTTTTAATGACCCACTCGGCACCTT
ACGAGAAATCAAAGTCTTTGGGTTCTGGGGGGAGTATGGTCGCAAGGCTGAAACTTAAAG
GAATTGACGGAAGGGCACCACCAGGAGTGGAGCCTGCGGCTTAATTTGACTCAACACGGG
GAAACTCACCAGGTCCAGACACAATAAGGATTGACAGATTGAGAGCTCTTTCTTGATTTT
GTGGGTGGTGGTGCATGGCCGTTCTTAGTTGGTGGAGTGATTTGTCTGCTTAATTGCGAT
AACGAACGAGACCTTAACCTACTAAATAGTGGTGCTAGCATTTGCTGGTTATCCACTTCT
TAGAGGGACTATCGGTTTCAAGCCGATGGAAGTTTGAGGCAATAACAGGTCTGTGATGCC
CTTAGACGTTCTGGGCCGCACGCGCGCTACACTGACGGAGCCAGCGAGTCTAACCTTGGC
CGAGAGGTCTTGGTAATCTTGTGAAACTCCGTCGTGCTGGGGATAGAGCATTGTAATTAT
TGCTCTTCAACGAGGAATTCCTAGTAAGCGCAAGTCATCAGCTTGCGTTGATTACGTCCC
TGCCCTTTGTACACACCGCCCGTCGCTAGTACCGATTGAATGGCTTAGTGAGGCCTCAGG
ATCTGCTTAGAGAAGGGGGCAACTCCATCTCAGAGCGGAGAATTTGGACAAACTTGGTCA
TTTAGAGGAACTAAAAGTCGTAACAAGGTTTCCGTAGGTGAACCTGCGGAAGGATCATTA
AAACTTTCAACAACGGATCTCTTGGTTCTCGCATCGATGAAGAACGCAGCGAAATGCGAT
ACGTAATGTGAATTGCAGAATTCCGTGAATCATCGAATCTTTGAACGCACATTGCGCCCC
TTGGTATTCCAGGGGGCATGCCTGTTTGAGCGTCATTTGTTTGACCTCAAATCAGGTAGG
AGTACCCGCTGAACTTAAGCATATCAATAAGCGGAGGAAAAGAAACCAACCGGGATTGCC
TTAGTAACGGCGAGTGAAGCGGCAAAAGCTCAAATTTGAAATCTGGTACCTTCGGTGCCC
GAGTTGTAATTTGGAGAGGGCAACTTTGGGGCCGTTCCTTGTCTATGTTCCTTGGAACAG
GACGTCATAGAGGGTGAGAATCCCGTGTGGCGAGGAGTGCGGTTCTTTGTAAAGTGCCTT
CGAAGAGTCGAGTTGTTTGGGAATGCAGCTCTAAGTGGGTGGTAAATTCCATCTAAAGCT
AAATATTGGCGAGAGACCGATAGCGAACAAGTACAGTGATGGAAAGATGAAAAGAACTTT
GAAAAGAGAGTGAAAAAGTACGTGAAATTGTTGAAAGGGAAGGGCATTTGATCAGACATG
GTGTTTTGTGCCCTCTGCTCCTTGTGGGTAGGGGAATCTCGCATTTCACTGGGCCAGCAT
CAGTTTTGGTGGCAGGATAAATCCATAGGAATGTAGCTTGCCTCGGTAAGTATTATAGCC
TGTGGGAATACTGCCAGCTGGGACTGAGGACTGCGACGTAAGTCAAGGATGCTGGCATAA
TGGTTATATGCCGCCCGTCTTGAAACACGGACCAAGGAGTCTAACGTCTATGCGAGTGTT
TGGGTGTAAAACCCATACGCGTAATGAAAGTGAACGTAGGTTGGGGCCTCGCAAGAGGTG
CACAATCGACCGATCCTGATGTCTTCGGATGGATTTGAGTAAGAGCATAGCTGTTGGGAC
CCGAAAGATGGTGAACTATGCCTGAATAGGGTGAAGCCAGAGGAAACTCTGGTGGAGGCT
CGTAGCGGTTCTGACGTGCAAATCGATCGTCGAATTTGGGTATAGGGGCGAAAGACTAAT
CGAACCATCTAGTAGCTGGTTCCTGCCGAAGTTTCCCTCAGGATAGCAGAAGCTCGTATC
AGTTTTATGAGGTAAAGCGAATGATTAGAGGTTCCGGGGTCGAAATGACCTTGACCTATT
CTCAAACTTTAAATATGTAAGAAGTCCTTGTTACTTAATTGAACGTGGACATTTGAATGA
AGAGCTTTTAGTGGGCCATTTTTGGTAAGCAGAACTGGCGATGCGGGATGAACCGAACGT
AGAGTTAAGGTGCCGGAATACACGCTCATCAGACACCACAAAAGGTGTTAGTTCATCTAG
ACAGCCGGACGGTGGCCATGGAAGTCGGAATCCGCTAAGGAGTGTGTAACAACTCACCGG
CCGAATGAACTAGCCCTGAAAATGGATGGCGCTCAAGCGTGTTACCTATACTCTACCGTC
AGGGTTGATATGATGCCCTGACGAGTAGGCAGGCGTGGAGGTCAGTGACGAAGCCTAGAC
CGTAAGGTCGGGTCGAACGGCCTCTAGTGCAGATCTTGGTGGTAGTAGCAAATATTCAAA
TGAGAACTTTGAAGACTGAAGTGGGGAAAGGTTCCACGTCAACAGCAGTTGGACGTGGGT
TAGTCGATCCTAAGAGATGGGGAAGCTCCGTTTCAAAGGCCTGATTTTATGCAGGCCACC
ATCGAAAGGGAATCCGGTTAAGATTCCGGAACCTGGATATGGATTCTTCACGGTAACGTA
ACTGAATGTGGAGACGTCGGCGCGAGCCCTGGGAGGAGTTATCTTTTCTTCTTAACAGCT
TATCACCCCGGAATTGGTTTATCCGGAGATGGGGTCTTATGGCTGGAAGAGGCCAGCACC
TTTGCTGGCTCCGGTGCGCTTGTGACGGCCCGTGAAAATCCACAGGAAGGAATAGTTTTC
ATGCCAGGTCGTACTGATAACCGCAGCAGGTCTCCAAGGTGAACAGCCTCTAGTTGATAG
AATAATGTAGATAAGGGAAGTCGGCAAAATAGATCCGTAACTTCGGGATAAGGATTGGCT
CTAAGGGTCGGGTAGTGAGGGCCTTGGTCAGACGCAGCGGGCGTGCTTGTGGACTGCTTG
GTGGGGCTTGCTCTGCTAGGCGGACTACTTGCGTGCCTTGTTGTAGACGGCCTTGGTAGG
TCTCTTGTAGACCGTCGCTTGCTACAATTAACGATCAACTTAGAACTGGTACGGACAAGG
GGAATCTGACTGTCTAATTAAAACATAGCATTGCGATGGTCAGAAAGTGATGTTGACGCA
ATGTGATTTCTGCCCAGTGCTCTGAATGTCAAAGTGAAGAAATTCAACCAAGCGCGGGTA
AACGGCGGGAGTAACTATGACTCTCTTAAGGTAGCCAAATGCCTCGTCATCTAATTAGTG
ACGCGCATGAATGGATTAACGAGATTCCCACTGTCCCTATCTACTATCTAGCGAAACCAC
AGCCAAGGGAACGGGCTTGGCAGAATCAGCGGGGAAAGAAGACCCTGTTGAGCTTGACTC
TAGTTTGACATTGTGAAGAGACATAGAGGGTGTAGAATAAGTGGGAGCTTCGGCGCCAGT
GAAATACCACTACCTTTATAGTTTCTTTACTTATTCAATGAAGCGGAGCTGGAATTCATT
TTCCACGTTCTAGCATTCAAGGTCCCATTCGGGGCTGATCCGGGTTGAAGACATTGTCAG
GTGGGGAGTTTGGCTGGGGCGGCACATCTGTTAAACGATAACGCAGATGTCCTAAGGGGG
GCTCATGGAGAACAGAAATCTCCAGTAGAACAAAAGGGTAAAAGCCCCCTTGATTTTGAT
TTTCAGTGTGAATACAAACCATGAAAGTGTGGCCTATCGATCCTTTAGTCCCTCGGAATT
TGAGGCTAGAGGTGCCAGAAAAGTTACCACAGGGATAACTGGCTTGTGGCAGTCAAGCGT
TCATAGCGACATTGCTTTTTGATTCTTCGATGTCGGCTCTTCCTATCATACCGAAGCAGA
ATTCGGTAAGCGTTGGATTGTTCACCCACTAATAGGGAACGTGAGCTGGGTTTAGACCGT
CGTGAGACAGGTTAGTTTTACCCTACTGATGAATGTTACCGCAATAGTAATTGAACTTAG
TACGAGAGGAACAGTTCATTCGGATAATTGGTTTTTGCGGCTGTCTGATCAGGCATTGCC
GCGAAGCTACCATCCGCTGGATTATGGCTGAACGCCTCTAAGTCAGAATCCATGCTAGAA
CGCGGTGATTTCTTTGCTCCACACAATATAGATGGATACGAATAAGGCGTCCTTGTGGCG
TCGCTGAACCATAGCAGGCTAGCAACGGTGCACTTGGCGGAAAGGCCTTGGGTGCTTGCT
GGCGAATTGCAATGTCATTTTGCGTGGGGATAAATCATTTGTATACGACTTAGATGTACA
ACGGGGTATTGTAAGCAGTAGAGTAGCCTTGTTGTTACGATCTGCTGAGATTAAGCCTTT
GTTGTCTGATTTGT
>RDN5-1 RDN5-1 SGDID:S000006479, Chr XII from 459677-459797, rRNA, "5S ribosomal RNA, component of the large (60S) ribosomal subunit; localized to the nucleolus via interaction with Rpl5p; may play a role in translational frame fidelity; transcription is mediated by PolIII and activated by TFIIIA and TFIIIE"
GGTTGCGGCCATATCTACCAGAAAGCACCGTTTCCCGTCCGATCAACTGTAGTTAAGCTG
GTAAGAGCCTGACCGAGTAGTGTAGTGGGTGACCATACGCGAAACTCAGGTGCTGCAATC
T
>RDN5-2 RDN5-2 SGDID:S000006480, Chr XII from 468814-468932, rRNA, "5S ribosomal RNA, component of the large (60S) ribosomal subunit; localized to the nucleolus via interaction with Rpl5p; may play a role in translational frame fidelity; transcription is mediated by PolIII and activated by TFIIIA and TFIIIE"
GGTTGCGGCCATATCTACCAGAAAGCACCGTTTCCCGTCCGATCAACTGTAGTTAAGCTG
GTAAGAGCCTGACCGAGTAGTGTAGTGGGTGACCATACGCGAAACTCAGGTGCTGCAGT
>RDN5-3 RDN5-3 SGDID:S000006481, Chr XII from 472466-472584, rRNA, "5S ribosomal RNA, component of the large (60S) ribosomal subunit; localized to the nucleolus via interaction with Rpl5p; may play a role in translational frame fidelity; transcription is mediated by PolIII and activated by TFIIIA and TFIIIE"
GGTTGCGGCCATATCTACCAGAAAGCACCGTTTCCCGTCCGATCAACTGTAGTTAAGCTG
GTAAGAGCCTGACCGAGTAGTGTAGTGGGTGACCATACGCGAAACTCAGGTGCTGCAGT
>RDN5-4 RDN5-4 SGDID:S000029708, Chr XII from 482046-482164, rRNA, "5S ribosomal RNA, component of the large (60S) ribosomal subunit; localized to the nucleolus via interaction with Rpl5p; may play a role in translational frame fidelity; transcription is mediated by PolIII and activated by TFIIIA and TFIIIE"
GGTTGCGGCCATATCTACCAGAAAGCACCGTTTCCCGTCCGATCAACTGTAGTTAAGCTG
GTAAGAGCCTGACCGAGTAGTGTAGTGGGTGACCATACGCGAAACTCAGGTGCTGCAGT
>RDN5-5 RDN5-5 SGDID:S000029710, Chr XII from 485698-485816, rRNA, "5S ribosomal RNA, component of the large (60S) ribosomal subunit; localized to the nucleolus via interaction with Rpl5p; may play a role in translational frame fidelity; transcription is mediated by PolIII and activated by TFIIIA and TFIIIE"
GGTTGCGGCCATATCTACCAGAAAGCACCGTTTCCCGTCCGATCAACTGTAGTTAAGCTG
GTAAGAGCCTGACCGAGTAGTGTAGTGGGTGACCATACGCGAAACTCAGGTGCTGCAGT
>RDN5-6 RDN5-6 SGDID:S000029711, Chr XII from 489350-489470, rRNA, "5S ribosomal RNA, component of the large (60S) ribosomal subunit; localized to the nucleolus via interaction with Rpl5p; may play a role in translational frame fidelity; transcription is mediated by PolIII and activated by TFIIIA and TFIIIE"
GGTTGCGGCCATATCTACCAGAAAGCACCGTTTCCCGTCCGATCAACTGTAGTTAAGCTG
GTAAGAGCCTGACCGAGTAGTGTAGTGGGTGACCATACGCGAAACTCAGGTGCTGCAATC
T
>RDN58-1 RDN58-1 SGDID:S000006488, Chr XII from 455572-455415, reverse complement, rRNA, "5.8S ribosomal RNA, component of the 60S ribosomal subunit; encoded in the rDNA repeat (RDN1) as part of the 35S primary transcript; 3' end formation involves processing by the exosome complex while 5' end is generated by Kem1p and Rat1p"
AAACTTTCAACAACGGATCTCTTGGTTCTCGCATCGATGAAGAACGCAGCGAAATGCGAT
ACGTAATGTGAATTGCAGAATTCCGTGAATCATCGAATCTTTGAACGCACATTGCGCCCC
TTGGTATTCCAGGGGGCATGCCTGTTTGAGCGTCATTT
>RDN58-2 RDN58-2 SGDID:S000006489, Chr XII from 464709-464552, reverse complement, rRNA, "5.8S ribosomal RNA, component of the 60S ribosomal subunit; encoded in the rDNA repeat (RDN1)"
AAACTTTCAACAACGGATCTCTTGGTTCTCGCATCGATGAAGAACGCAGCGAAATGCGAT
ACGTAATGTGAATTGCAGAATTCCGTGAATCATCGAATCTTTGAACGCACATTGCGCCCC
TTGGTATTCCAGGGGGCATGCCTGTTTGAGCGTCATTT
>snR30 SNR30 SGDID:S000007497, Chr XII from 198785-199390, snoRNA, "H/ACA box small nucleolar RNA (snoRNA); essential gene required for cleavage of 35S primary rRNA transcript to release the precursor to the 18S rRNA"
AACCATAGTCTCGTGCTAGTTCGGTACTATACAGGGAAGGGAAGTCACTCGCATACGTGT
GTGTGCATTTCTTGCTATTGCTGCTTAGCTTCTCTAAAACACTGGGCTAGCGTTTTTCAA
CGCTCGAGAGGCAGAGTCTCAAGGAGCCTCCAATGGGCCTCACGTATTCATCTAGATGGC
GCTTCGGACAACGGCATCACATAAGAGATGCAGCTCCTGACTTCTCCTCTGATCTTCGTG
ATCAGAGTTTTGAGTCGTCAGACTACGAGCAGTTTCTCTTAGTCGTTGCATCGGGTGCTG
TTGCCTTAACGATGTGTATATGGGGTTCGGGGGCTGTTGCCATGATATATATGGATGAGA
CAGAAGTGGCCCCGTTGACGAGTTTAACTTAGATTAAGTAGGACGCATGATCTTGAGCTC
TTTTCCTATACTTTGTCCTATGGCCAGCTTTCTCCTTATTACGAAGAGATTGCGGGATGT
GGGTGCAGAGTGGGAAAATCTGAGTTCGGTCATCTTTGTTGTTCGTCCTACCGCAGTATA
TTCCTAAACACTATGAAATGACCCTAGTTGGTCCATGATCATTTGGGTAAAACCATACTG
CAGACA
>snR34 SNR34 SGDID:S000006500, Chr XII from 899180-899382, snoRNA, "H/ACA box small nucleolar RNA (snoRNA); guides pseudouridylation of large subunit (LSU) rRNA at positions U2826 and U2880"
GAATCAAAAATTTATTTTTTACACGGAAACGATGCCACAGTTGACTGAACCTGTCTTCTA
ACAGTAGTTAATTGCCAGTATTTCAAACAAGATTTGAAATACGAGTTTCCCAGAATAATT
TATTTGGACAGGATAGGAAGTCCGATTTCTGTGTTGTCTCAAACGAGGCGATAGAATTGG
GATGTCGAAGAAAGTCTACATTA
>snR44 SNR44 SGDID:S000006504, Chr XII from 856709-856919, snoRNA, "H/ACA box small nucleolar RNA (snoRNA); guides pseudouridylation of large subunit (LSU) rRNA at position U1056 and small subunit (SSU) rRNA at position U106"
TCCGGGCTGATAACTAGATGGTGTGATCGGGCAGTATACTAATTTATACTGGACAAAGAC
TCGTAAAAGATGTTCTTTGTGCTTAGTCCCATACTGTTTTTTAAGTGTCCGGGATATTTA
ATCCCATGTGGAAATGCTTCTTACACGGTTATGGATTACACCTCATGTGTAGCTACTATA
TCCATTACCGTTTACTTTTCCTCAAAATCTC
>snR55 SNR55 SGDID:S000006446, Chr XII from 794794-794697, reverse complement, snoRNA, "C/D box small nucleolar RNA (snoRNA), predicted to guide 2'-O-methylation of small subunit (SSU) rRNA at position U1269"
TTATTTGATGAATAGACACCACAATCGTCTTTTTTTTATCCGGCGATGATTCCTTTGGAA
TATGTGCCATGGATTACATCATGCATCACCATCTGATT
>snR57 SNR57 SGDID:S000006448, Chr XII from 795024-794937, reverse complement, snoRNA, "C/D box small nucleolar RNA (snoRNA), guides 2'-O-methylation of small subunit (SSU) rRNA at position G1572"
AAGCGTGATTATAAAAAATGATTTAAATATTTTTCTGAGGAAGTATATGCAGGACATATT
GTGAATTAGGAATTCTTCGTTTATGATC
>snR6 SNR6 SGDID:S000006494, Chr XII from 366236-366347, snRNA, "U6 spliceosomal RNA, interacts with U4; homology to snRNA U6, interacts with snr14"
GTTCGCGAAGTAACCCTTCGTGGACATTTGGTCAATTTGAAACAATACAGAGATGATCAG
CAGTTCCCCTGCATAAGGATGAACCGTTTTACAAAGAGATTTATTTCGTTTT
>snR61 SNR61 SGDID:S000006452, Chr XII from 794575-794486, reverse complement, snoRNA, "C/D box small nucleolar RNA (snoRNA), guides 2'-O-methylation of large subunit (LSU) rRNA at position A1133"
CTACAATGATGATAAAATTTACTATTCAGTTCTGCTTCTGAACCAAAATAATAGGAAGAT
AACCAATTTTACCAAAGCTCAAATCTGATT
>snR79 SNR79 SGDID:S000007313, Chr XII from 348511-348428, reverse complement, snoRNA, "C/D box small nucleolar RNA (snoRNA), guides 2'-O-methylation of small subunit (SSU) rRNA at position C1007"
TTAATGATGATAGCATGATTTATGTTGCTCGAAGTTAATCGATGTGAGCACAATGATTTC
TCAAGACTACAACGGTATCTGAAT
>tA(AGC)L tA(AGC)L SGDID:S000006517, Chr XII from 657008-656936, reverse complement, tRNA, "tRNA-Ala (Ala1), one of 11 nuclear tRNA genes containing the tDNA-anticodon AGC (converted to IGC in the mature tRNA), decodes GCU and GCC codons into alanine, one of 16 nuclear tRNAs for alanine"
GGGCGTGTGGCGTAGTCGGTAGCGCGCTCCCTTAGCATGGGAGAGGTCTCCGGTTCGATT
CCGGACTCGTCCA
>tA(UGC)L tA(UGC)L SGDID:S000006524, Chr XII from 214956-214884, reverse complement, tRNA, "tRNA-Ala (Ala2), one of 5 nuclear tRNA genes containing the tDNA-anticodon TGC (mature tRNA may be UGC or may contain modified bases), decodes GCA and probably GCG codons into alanine, one of 16 nuclear tRNAs for alanine"
GGGCACATGGCGCAGTTGGTAGCGCGCTTCCCTTGCAAGGAAGAGGTCATCGGTTCGATT
CCGGTTGCGTCCA
>tD(GUC)L1 tD(GUC)L1 SGDID:S000006541, Chr XII from 427133-427204, tRNA, "tRNA-Asp"
TCCGTGATAGTTTAATGGTCAGAATGGGCGCTTGTCGCGTGCCAGATCGGGGTTCAATTC
CCCGTCGCGGAG
>tD(GUC)L2 tD(GUC)L2 SGDID:S000006542, Chr XII from 793918-793989, tRNA, "tRNA-Asp"
TCCGTGATAGTTTAATGGTCAGAATGGGCGCTTGTCGCGTGCCAGATCGGGGTTCAATTC
CCCGTCGCGGAG
>tE(UUC)L tE(UUC)L SGDID:S000006559, Chr XII from 797178-797249, tRNA, "tRNA-Glu; thiolation of uridine at wobble position (34) requires Ncs6p; target of K. lactis zymocin"
TCCGATATAGTGTAACGGCTATCACATCACGCTTTCACCGTGGAGACCGGGGTTCGACTC
CCCGTATCGGAG
>tI(AAU)L1 tI(AAU)L1 SGDID:S000006607, Chr XII from 734804-734877, tRNA, "tRNA-Ile"
GGTCTCTTGGCCCAGTTGGTTAAGGCACCGTGCTAATAACGCGGGGATCAGCGGTTCGAT
CCCGCTAGAGACCA
>tI(AAU)L2 tI(AAU)L2 SGDID:S000006608, Chr XII from 1052142-1052069, reverse complement, tRNA, "tRNA-Ile"
GGTCTCTTGGCCCAGTTGGTTAAGGCACCGTGCTAATAACGCGGGGATCAGCGGTTCGAT
CCCGCTAGAGACCA
>tI(UAU)L tI(UAU)L SGDID:S000006614, Chr XII from 605434-605398,605337-605302, reverse complement, intron sequence removed, tRNA, "tRNA-Ile"
GCTCGTGTAGCTCAGTGGTTAGAGCTTCGTGCTTATAACGCGACCGTCGTGGGTTCAATC
CCCACCTCGAGCA
>tK(UUU)L tK(UUU)L SGDID:S000006633, Chr XII from 875375-875411,875435-875470, intron sequence removed, tRNA, "tRNA-Lys; thiolation of uridine at wobble position (34) requires Ncs6p"
TCCTTGTTAGCTCAGTTGGTAGAGCGTTCGGCTTTTAACCGAAATGTCAGGGGTTCGAGC
CCCCTATGAGGAG
>tL(CAA)L tL(CAA)L SGDID:S000006643, Chr XII from 628385-628422,628456-628499, intron sequence removed, tRNA, "tRNA-Leu"
GGTTGTTTGGCCGAGCGGTCTAAGGCGCCTGATTCAAGCTCAGGTATCGTAAGATGCAAG
AGTTCGAATCTCTTAGCAACCA
>tL(UAA)L tL(UAA)L SGDID:S000006652, Chr XII from 963052-962969, reverse complement, tRNA, "tRNA-Leu"
GGAGGGTTGGCCGAGTGGTCTAAGGCGGCAGACTTAAGATCTGTTGGACGGTTGTCCGCG
CGAGTTCGAACCTCGCATCCTTCA
>tL(UAG)L1 tL(UAG)L1 SGDID:S000006655, Chr XII from 592621-592584,592564-592521, reverse complement, intron sequence removed, tRNA, "tRNA-Leu"
GGGAGTTTGGCCGAGTGGTTTAAGGCGTCAGATTTAGGCTCTGATATCTTCGGATGCAAG
GGTTCGAATCCCTTAGCTCTCA
>tL(UAG)L2 tL(UAG)L2 SGDID:S000006656, Chr XII from 732092-732129,732149-732192, intron sequence removed, tRNA, "tRNA-Leu"
GGGAGTTTGGCCGAGTGGTTTAAGGCGTCAGATTTAGGCTCTGATATCTTCGGATGCAAG
GGTTCGAATCCCTTAGCTCTCA
>tN(GUU)L tN(GUU)L SGDID:S000006672, Chr XII from 976053-975980, reverse complement, tRNA, "tRNA-Asn"
GACTCCATGGCCAAGTTGGTTAAGGCGTGCGACTGTTAATCGCAAGATCGTGAGTTCAAC
CCTCACTGGGGTCG
>tP(UGG)L tP(UGG)L SGDID:S000006683, Chr XII from 92547-92582,92614-92649, intron sequence removed, tRNA, "tRNA-Pro; target of K. lactis zymocin"
GGGCGTGTGGTCTAGTGGTATGATTCTCGCTTTGGGTGCGAGAGGCCCTGGGTTCAATTC
CCAGCTCGCCCC
>tQ(UUG)L tQ(UUG)L SGDID:S000006699, Chr XII from 448722-448651, reverse complement, tRNA, "tRNA-Gln; thiolation of uridine at wobble position (34) requires Ncs6p"
GGTCCTATAGTGTAGTGGTTATCACTTTCGGTTTTGATCCGGACAACCCCGGTTCGAATC
CGGGTAGGACCT
>tR(ACG)L tR(ACG)L SGDID:S000006704, Chr XII from 374356-374428, tRNA, "tRNA-Arg (Arg2), one of 6 nuclear tRNA genes containing the tDNA-anticodon ACG (converted to ICG in the mature tRNA), decodes CGU, CGC, and probably CGA codons into arginine, one of 19 nuclear tRNAs for arginine"
TTCCTCGTGGCCCAATGGTCACGGCGTCTGGCTACGAACCAGAAGATTCCAGGTTCAAGT
CCTGGCGGGGAAG
>tR(CCG)L TRR4 SGDID:S000006706, Chr XII from 818609-818680, tRNA, "tRNA-Arg (Arg4), single essential nuclear tRNA gene containing the tDNA-anticodon CCG (presumably CCG in the mature tRNA), decodes CGG codons into arginine, one of 19 nuclear tRNAs for arginine"
GCTCCTCTAGTGCAATGGTTAGCATGCATTCTTCCGGTGGCTGTGATCCGGGTTCGAGTC
CCGGGAGGAGCT
>tS(AGA)L tS(AGA)L SGDID:S000006728, Chr XII from 168024-167943, reverse complement, tRNA, "tRNA-Ser"
GGCAACTTGGCCGAGTGGTTAAGGCGAAAGATTAGAAATCTTTTGGGCTTTGCCCGCGCA
GGTTCGAGTCCTGCAGTTGTCG
>tS(GCU)L tS(GCU)L SGDID:S000006732, Chr XII from 784354-784389,784410-784453, intron sequence removed, tRNA, "tRNA-Ser"
GTCCCAGTGGCCGAGTGGTTAAGGCGATGCCTGCTAGGCATTGGGTTTTACCTGCGCAGG
TTCGAATCCTGTCTGTGACG
>tV(AAC)L tV(AAC)L SGDID:S000006762, Chr XII from 687934-687861, reverse complement, tRNA, "tRNA-Val"
GGTTTCGTGGTCTAGTCGGTTATGGCATCTGCTTAACACGCAGAACGTCCCCAGTTCGAT
CCTGGGCGAAATCA
>RNA170 RNA170 SGDID:S000114171, Chr XIII from 667455-667287, reverse complement, ncRNA, "RNA polymerase III transcribed RNA of unknown function"
TTCTCTTATATACCATGGCGCTGCAGATCTATCCAAATTCTTCCATACTGAAAATCATCC
AAACGAGAACGATAGCACCGGTAGTTTTCCTTGCGGCTTATACGAGGGCCGTGGTTCGAT
TCTGCCCTGGAGCGTAAGGGCAGGAATGTGCATTGCATAAGATCATAAT
>snR11 SNR11 SGDID:S000007293, Chr XIII from 652274-652531, snoRNA, "H/ACA box small nucleolar RNA (snoRNA); guides pseudouridylation of large subunit (LSU) rRNA at position U2416"
AATAATGTCTTTTATAATAGACACCCAGAGTCACGATTCGTCTTGGTTTTAGAGATTCTG
TTTCGACAGTTTTTTTAGGCGGTGGACGTATATAGTTTACTTAATCGTTTACTATACGGT
GGAGTACTAATACTATTTCACTGTCGTGCTCGCGGTTGATCTTAGATAAATATATTTCTT
TTTCATAAAGAAAGTGAGTGGATCTTCCCTGGAAGTACGAATAATGTACTTATGATTAGA
TTCTCTTCACGCACATAC
>snR24 SNR24 SGDID:S000007501, Chr XIII from 500071-499983, reverse complement, snoRNA, "C/D box small nucleolar RNA (snoRNA); commonly referred to as U24; guides 2'-O-methylation of large subunit (LSU) rRNA at positions C1437, C1449, and C1450"
TCAAATGATGTAATAACATATTTGCTACTTCAGATGGAACTTTGAGTTCCGAATGAGACA
TACCAATTATCACCAAGATCTCTGATGAA
>snR54 SNR54 SGDID:S000006445, Chr XIII from 163620-163535, reverse complement, snoRNA, "C/D box small nucleolar RNA (snoRNA), guides 2'-O-methylation of small subunit (SSU) rRNA at position A974"
TAAGATGATGATCAACTTTTTATATCAATAACTTTCGTTCTACTGACTGTGATCAAACGA
TCTTGTAGAGAACTTTTACTCTGAAT
>snR72 SNR72 SGDID:S000007306, Chr XIII from 298553-298650, snoRNA, "C/D box small nucleolar RNA (snoRNA), guides 2'-O-methylation of large subunit (LSU) rRNA at position A876"
GTGATGTGATGACAACTTCTTGAGCTATATATTTTCTTGAGAACATCAATGAAGAAAACG
TCTCATCAAATGATTTGCACGTCAGTCTGATCACAAGC
>snR73 SNR73 SGDID:S000007307, Chr XIII from 298306-298411, snoRNA, "C/D box small nucleolar RNA (snoRNA), guides 2'-O-methylation of large subunit (LSU) rRNA at position C2959"
GTTTATGATGATTTCCACATTTCACGACGGTCAACTGCGTTTTTCGAATGTTTATCGATT
AACTTTGATGATATTTCGCCTGTGACAGGGCGTGGTACTGAGCTTT
>snR74 SNR74 SGDID:S000007308, Chr XIII from 298137-298224, snoRNA, "C/D box small nucleolar RNA (snoRNA), guides 2'-O-methylation of small subunit (SSU) rRNA at position A28"
TGCAGAAGATGAAACAAATTACTCAAATAGACAAGCATATGTCTGATCTTCATGATTGAA
AAGAGCAATTAGTGTCTGATGCAATTTA
>snR75 SNR75 SGDID:S000007309, Chr XIII from 297917-298005, snoRNA, "C/D box small nucleolar RNA (snoRNA), guides 2'-O-methylation of large subunit (LSU) rRNA at position G2288"
TTATGATGAGATATTTATAGATGACGAGTCTGATCATTCGTGAAGACACAACTATTAAAA
TTACCATTCATGCCTTTCTGAAGCTGTTT
>snR76 SNR76 SGDID:S000007310, Chr XIII from 297724-297832, snoRNA, "C/D box small nucleolar RNA (snoRNA), guides 2'-O-methylation of large subunit (LSU) rRNA at position C2197"
AATGGAAATGAGGATCCACAGCACTGGGCACTGAGGGGGAAACAAATATCCTTTCAAATG
AGTGACAATGCTTTAGCGGGCCTAGAAAACCCGCGCAACTGATCCATTG
>snR77 SNR77 SGDID:S000007311, Chr XIII from 297505-297592, snoRNA, "C/D box small nucleolar RNA (snoRNA), guides 2'-O-methylation of small subunit (SSU) rRNA at position U578"
TTCATATGATGATTATAACAAAAACAAAAGCTGGAATTACTGGCTGAACGAGTATATGTT
GATACGTTTTTGCACTATCCTGACCTAG
>snR78 SNR78 SGDID:S000007312, Chr XIII from 297277-297363, snoRNA, "C/D box small nucleolar RNA (snoRNA), guides 2'-O-methylation of large subunit (LSU) rRNA at position U2421"
TCCCTTGATGACCAAAATAAATTTTTACAAACTAGAGTTTCTGAATCTTTTGTGATTAGA
ACGTTTATTCTTATTTCTGAGGTTTTT
>snR83 SNR83 SGDID:S000028468, Chr XIII from 626348-626653, snoRNA, "H/ACA box small nucleolar RNA (snoRNA); guides pseudouridylation of small subunit (SSU) rRNA at positions U1290 and U1415"
ACCCAAAAACATCAAGAAAAGCCTTTCAATAAATTGCTCTTCTCTTGGCGAAAGAAAGCG
GGGGGCAAAAAGAATCACGGGACTTATGTTTCGGGATCTCTTTGTTTCTTCTTTTTTTCC
CGGAGAATAATTTTTTAGGACCAATTACCGTAGTTGCGACTACAACAATTGTTGTTCATA
CCCCCACGATTTACTTTTTGAAAACTAGTTTTTGGAATAATAATGTTGTAAAATTTCCCT
TTTTCCACCCCGATTTGTATTTTATTTTTCGTTACAAAATTGGGACTAATATTAAGGGCG
ACAGTT
>snR85 SNR85 SGDID:S000081376, Chr XIII from 67938-67768, reverse complement, snoRNA, "H/ACA box small nucleolar RNA (snoRNA); predicted to guide pseudouridylation of small subunit (SSU) rRNA at position U1181"
TACTAGCACATATGTCAAATTCCTAATTAACGTTTTTTATATTCATCGTTTCTTAGAGCC
GTAATTGTGCTGATATCAATATCAGGGAAGAACATACCATATAGAGGTGTCAAGTACACC
GAACGATCGTGGTGCTCCCTCAGCCACGGGCGTGCTTGGACGCTATTCCCA
>snR86 SNR86 SGDID:S000119075, Chr XIII from 763112-762109, reverse complement, snoRNA, "H/ACA box small nucleolar RNA (snoRNA); guides pseudouridylation of large subunit (LSU) rRNA at position U2314"
TAACCATTGATGAAATTCTATTGAATGTCCCCAATTTTCGGAAAAGGACTGCACCGAAAT
ATTTCAATCAAAATCATTTATCGTTTTGTTTAGCTATTTTTTTCTCAAATTATCACTCTT
TTCTTCCTTTTTCATTCTCTCAATTGTTCTTTTTATTTGAGGAAATTTGATTGTATTGCA
TATACAACTATGCGATGCACTTTGTTCATTTTAACTTTGGATATATGTGCCTTGCTATGA
ACGCGTTCATTTTTAAGTGACCGGACCCTAAAATATTCAGGTAGCATGACGGAAGCTATG
AATTAATCCTGGTGGAGGGGTGTGTTCAGTTTGAGGGAGGATGATAAAATGGAACGGAGA
TTGCAAGGAGACGTAGAAAATAAAGTAGGAGCAAATGGATTTTCTGCTTGGCGGTATAGC
ACGTTTGAGTTTTTCAGTCGTGTCTATGTTCAGGTTTATGATATGCTGTGGTTGATTCTG
TTGATTCACACGTTTCGCTTCCATATAGTGTGTTAACGGAAACTCCATGTTAAGGTTTAT
TATAAGAAAATTTTTTGAATTTGTTCTTTTTATATTGGTTTACTCTCCTCGTGATTTCTT
TTCTTTTTTTATCGTCATCCTCTCTGAATGTATTTATTACGCATGGCTTTTATTCATTGC
TTTCTAACTGTGATGGGAGTTTTTTTCTTGTTGCATAAATGAACGTGGGCGAGGTTTTTA
TTTTCAAACTTGGTGTACTATAGTGCAATGCGTTGTTAATTGTAATACGATGTTTCTTCG
ATAAAAGGAGCGGAGGGAGAAGGTGAAATTACGAAGGAAAGAAAGAGATGAGAAATCAAG
AATGAAGCAAGACATTGATTGATATGGTTGTTTTCGGTGCATGTTTGATTACTAAAAGTT
GGGGCATTCGATGGTTTACAGAAGTCATAAATTCAAATATCCCGTTTAATCGCTCATCTA
TTAAAATCAATAGTAGAATGTAGTTTCATACCCGGGAGAAATTC
>tA(AGC)M1 tA(AGC)M1 SGDID:S000006518, Chr XIII from 321218-321146, reverse complement, tRNA, "tRNA-Ala (Ala1), one of 11 nuclear tRNA genes containing the tDNA-anticodon AGC (converted to IGC in the mature tRNA), decodes GCU and GCC codons into alanine, one of 16 nuclear tRNAs for alanine"
GGGCGTGTGGCGTAGTCGGTAGCGCGCTCCCTTAGCATGGGAGAGGTCTCCGGTTCGATT
CCGGACTCGTCCA
>tA(AGC)M2 tA(AGC)M2 SGDID:S000006519, Chr XIII from 768440-768368, reverse complement, tRNA, "tRNA-Ala (Ala1), one of 11 nuclear tRNA genes containing the tDNA-anticodon AGC (converted to IGC in the mature tRNA), decodes GCU and GCC codons into alanine, one of 16 nuclear tRNAs for alanine"
GGGCGTGTGGCGTAGTCGGTAGCGCGCTCCCTTAGCATGGGAGAGGTCTCCGGTTCGATT
CCGGACTCGTCCA
>tD(GUC)M tD(GUC)M SGDID:S000006543, Chr XIII from 463553-463624, tRNA, "tRNA-Asp"
TCCGTGATAGTTTAATGGTCAGAATGGGCGCTTGTCGCGTGCCAGATCGGGGTTCAATTC
CCCGTCGCGGAG
>tE(UUC)M tE(UUC)M SGDID:S000006560, Chr XIII from 290800-290871, tRNA, "tRNA-Glu; thiolation of uridine at wobble position (34) requires Ncs6p"
TCCGATATAGTGTAACGGCTATCACATCACGCTTTCACCGTGGAGACCGGGGTTCGACTC
CCCGTAGCGGAG
>tF(GAA)M tF(GAA)M SGDID:S000006568, Chr XIII from 352279-352315,352334-352369, intron sequence removed, tRNA, "tRNA-Phe"
GCGGATTTAGCTCAGTTGGGAGAGCGCCAGACTGAAGATCTGGAGGTCCTGTGTTCGATC
CACAGAATTCGCA
>tG(GCC)M tG(GCC)M SGDID:S000006585, Chr XIII from 183968-183898, reverse complement, tRNA, "tRNA-Gly"
GCGCAAGTGGTTTAGTGGTAAAATCCAACGTTGCCATCGTTGGGCCCCCGGTTCGATTCC
GGGCTTGCGCA
>tH(GUG)M tH(GUG)M SGDID:S000006599, Chr XIII from 363063-363134, tRNA, "tRNA-His"
GCCATCTTAGTATAGTGGTTAGTACACATCGTTGTGGCCGATGAAACCCTGGTTCGATTC
TAGGAGATGGCA
>tK(CUU)M tK(CUU)M SGDID:S000006627, Chr XIII from 480692-480620, reverse complement, tRNA, "tRNA-Lys; a small portion is imported into mitochondria via interaction with mt lysyl-tRNA synthetase Msk1p and is necessary to decode AAG codons at high temperature, when base modification of mt-encoded tRNA-Lys is reduced"
GCCTTGTTGGCGCAATCGGTAGCGCGTATGACTCTTAATCATAAGGTTAGGGGTTCGAGC
CCCCTACAGGGCT
>tL(CAA)M tL(CAA)M SGDID:S000006644, Chr XIII from 504894-504931,504964-505007, intron sequence removed, tRNA, "tRNA-Leu"
GGTTGTTTGGCCGAGCGGTCTAAGGCGCCTGATTCAAGCTCAGGTATCGTAAGATGCAAG
AGTTCGAATCTCTTAGCAACCA
>tM(CAU)M EMT4 SGDID:S000006664, Chr XIII from 572954-572882, reverse complement, tRNA, "tRNA-Met; tRNA that accepts methionine, functions in translational elongation but not translational initiation"
GCTTCAGTAGCTCAGTAGGAAGAGCGTCAGTCTCATAATCTGAAGGTCGAGAGTTCGAAC
CTCCCCTGGAGCA
>tP(UGG)M SUF7 SGDID:S000006684, Chr XIII from 196170-196135,196103-196068, reverse complement, intron sequence removed, tRNA, "tRNA-Pro; target of K. lactis zymocin"
GGGCGTGTGGTCTAGTGGTATGATTCTCGCTTTGGGTGCGAGAGGCCCTGGGTTCAATTC
CCAGCTCGCCCC
>tQ(CUG)M CDC65 SGDID:S000006690, Chr XIII from 808316-808245, reverse complement, tRNA, "tRNA-Gln; glutamine tRNA with anticodon CUG"
GGTCCTATAGTGTAGTGGTTATCACTTTCGGTTCTGATCCGAACAACCCCAGTTCGAATC
CGGGTGGGACCT
>tR(UCU)M1 tR(UCU)M1 SGDID:S000006717, Chr XIII from 747962-747891, reverse complement, tRNA, "tRNA-Arg (Arg3), one of 11 nuclear tRNA genes containing the tDNA-anticodon UCU (converted to mcm5-UCU in the mature tRNA), decodes AGA codons into arginine, one of 19 nuclear tRNAs for arginine; target of K. lactis zymocin"
GCTCGCGTGGCGTAATGGCAACGCGTCTGACTTCTAATCAGAAGATTATGGGTTCGACCC
CCATCGTGAGTG
>tR(UCU)M2 tR(UCU)M2 SGDID:S000006718, Chr XIII from 131896-131825, reverse complement, tRNA, "tRNA-Arg (Arg3), one of 11 nuclear tRNA genes containing the tDNA-anticodon UCU (converted to mcm5-UCU in the mature tRNA), decodes AGA codons into arginine, one of 19 nuclear tRNAs for arginine; target of K. lactis zymocin"
GCTCGCGTGGCGTAATGGCAACGCGTCTGACTTCTAATCAGAAGATTATGGGTTCGACCC
CCATCGTGAGTG
>tS(AGA)M tS(AGA)M SGDID:S000006729, Chr XIII from 259239-259158, reverse complement, tRNA, "tRNA-Ser"
GGCAACTTGGCCGAGTGGTTAAGGCGAAAGATTAGAAATCTTTTGGGCTTTGCCCGCGCA
GGTTCGAGTCCTGCAGTTGTCG
>tV(AAC)M1 tV(AAC)M1 SGDID:S000006763, Chr XIII from 372517-372444, reverse complement, tRNA, "tRNA-Val"
GGTTTCGTGGTCTAGTCGGTTATGGCATCTGCTTAACACGCAGAACGTCCCCAGTTCGAT
CCTGGGCGAAATCA
>tV(AAC)M2 tV(AAC)M2 SGDID:S000006764, Chr XIII from 420660-420587, reverse complement, tRNA, "tRNA-Val"
GGTTTCGTGGTCTAGTCGGTTATGGCATCTGCTTAACACGCAGAACGTCCCCAGTTCGAT
CCTGGGCGAAATCA
>tV(AAC)M3 tV(AAC)M3 SGDID:S000006765, Chr XIII from 586708-586635, reverse complement, tRNA, "tRNA-Val"
GGTTTCGTGGTCTAGTCGGTTATGGCATCTGCTTAACACGCAGAACGTCCCCAGTTCGAT
CCTGGGCGAAATCA
>tW(CCA)M tW(CCA)M SGDID:S000006775, Chr XIII from 379407-379372,379337-379302, reverse complement, intron sequence removed, tRNA, "tRNA-Trp"
GAAGCGGTGGCTCAATGGTAGAGCTTTCGACTCCAAATCGAAGGGTTGCAGGTTCAATTC
CTGTCCGTTTCA
>tY(GUA)M1 SUP5 SGDID:S000006783, Chr XIII from 168795-168833,168848-168883, intron sequence removed, tRNA, "tRNA-Tyr"
CTCTCGGTAGCCAAGTTGGTTTAAGGCGCAAGACTGTAAATCTTGAGATCGGGCGTTCGA
CTCGCCCCCGGGAGA
>tY(GUA)M2 SUP8 SGDID:S000006784, Chr XIII from 837927-837965,837980-838015, intron sequence removed, tRNA, "tRNA-Tyr"
CTCTCGGTAGCCAAGTTGGTTTAAGGCGCAAGACTGTAAATCTTGAGATCGGGCGTTCGA
CTCGCCCCCGGGAGA
>NME1 NME1 SGDID:S000007436, Chr XIV from 585589-585928, snoRNA, "RNA component of RNase MRP, which cleaves pre-rRNA and has a role in cell cycle-regulated degradation of daughter cell-specific mRNAs; human ortholog is implicated in cartilage-hair hypoplasia (CHH)"
AATCCATGACCAAAGAATCGTCACAAATCGAAGCTTACAAAATGGAGTAAAATTTTTTTT
ACTCAGTAATATGCTTTGGGTTGAAAGTCTCCCACCAATTCGTATGCGGAAAACGTAATG
AGATTTAAAAATTTTAAATTGTTTAAATCAACTCATTAAGGAGGATGCCCTTGGGTATTC
TGCTTCTTGACCTGGTACCTCTATTGCAGGGTACTGGTGTTTTCTTCGGTACTGGATTCC
GTTTGTATGGAATCTAAACCATAGTTATGACGATTGCTCTTTCCCGTGCTGGATCGAGTA
ACCCAATGGAGCTTACTATTCTTGGTCCATGGATTCACCC
>snR19 SNR19 SGDID:S000007295, Chr XIV from 230673-230106, reverse complement, snRNA, "U1 spliceosomal RNA; snRNA U1 homolog"
ATACTTACCTTAAGATATCAGAGGAGATCAAGAAGTCCTACTGATCAAACATGCGCTTCC
AATAGTAGAAGGACGTTAAGCATTTATCATTGAACTATAATTGTTCATTGAAGTCATTGA
TGCAAACTCCTTGGTCACACACACATACGGCGCGGAAGGCGTGTTTGCTGACGTTTCCAT
TCCCTTGTTTCAATCATTGGTTAATCCCTTGATTCCTTTGGGGATTTTTGGGTTAAACTG
ATTTTTGGGGCCCTTTGTTTCTTCTGCCTGGAGAAGTTTGACACCAAATTCAAATTGGTG
TTAGGGGAGCTGGGGCCTTTCAAAAGAGAGCTTTGTAGAGGCATTCTTTTTGACTACTTT
TCTCTAGCGTGCCATTTTAGTTTTTGACGGCAGATTCGAATGAACTTAAGTTTATGATGA
AGGTATGGCTGTTGAGATTATTTGGTCGGGATTGTAGTTTGAAGATGTGCTCTTTTGAGC
AGTCTCAACTTTGCTCGTTCCCGTTATGGGAAAAATTTTGGAAGGTCTTGGTAGGAACGG
GTGGATCTTATAATTTTTGATTTATTTT
>snR191 SNR191 SGDID:S000029463, Chr XIV from 722213-721940, reverse complement, snoRNA, "H/ACA box small nucleolar RNA (snoRNA); guides pseudouridylation of large subunit (LSU) rRNA at positions U2258 and U2260; encoded within the intron of NOG2/YNR053C"
TACCAAACCTTTTTGTCAGGGTGCTTCTCTATCCGTTTTAGGATAAACTTATCTACAGAA
GTGTCTGTTACTGTTTTGGAAGAGTAATACTGTTCGCTTATCCATATTTCCCCGTTCTGG
GGAAGCCTCATGGGTAAATTAGAAGGACAACCTTTGTTTTAAAGGTATACCTTCGCTTTT
TAGAACAGCGAGGATCTTATGAGTTGAGCTTTTGTTATTTGAGACTTTATCTCGGGCTCC
ATACAATATGTTCGTAGTAAAGATCCTCACAATT
>snR40 SNR40 SGDID:S000007304, Chr XIV from 89210-89306, snoRNA, "C/D box small nucleolar RNA (snoRNA), guides 2'-O-methylation of large subunit (LSU) rRNA at position U898 and small subunit (SSU) rRNA at position G1271"
GTAAATGACGAGAAAAAAGCTGTGCACCAGTCTGAACATGGATGCCACAAGTACTCAGGT
GTCCTATGAAGCATTAAGTATACCCAAATTTCTGATC
>snR49 SNR49 SGDID:S000007460, Chr XIV from 716123-716287, snoRNA, "H/ACA box small nucleolar RNA (snoRNA); guides pseudouridylation of large subunit (LSU) rRNA at position U990 and small subunit (SSU) rRNA at positions U120, U211, and U302"
ACTTTATCTCCATGACTATGCCATTTCTAGGTAGCCTATGGTAAACGAATCCCGTAGATT
ATTCACACGTTTGTTGTCTTTGTTGACAACAACACAGAGTAAGAAAAAGCAAAAGATTTA
TCTCTTTTGTCCATCTTTTTTTTATTTTGAAGGCGTGTAACATTT
>snR66 SNR66 SGDID:S000006457, Chr XIV from 586092-586177, snoRNA, "C/D box small nucleolar RNA (snoRNA), guides 2'-O-methylation of large subunit (LSU) rRNA at position U2417"
ATCAAATGATGAAATACCAATGCAACAGAGTCAAGCTCTGAGTTTCAAAAAGAAACATGG
ACGAGATTGCTTTTTTATTACTGACC
>tD(GUC)N tD(GUC)N SGDID:S000006544, Chr XIV from 519171-519101, reverse complement, tRNA, "tRNA-Asp"
TCCAACAAGTTTAATGGTCAGAATGGGCGCTTGTCGCGTGCCAGATCGGGGTTCAATTCC
CCGTCGCGGAG
>tF(GAA)N tF(GAA)N SGDID:S000006569, Chr XIV from 374871-374907,374926-374961, intron sequence removed, tRNA, "tRNA-Phe"
GCGGACTTAGCTCAGTTGGGAGAGCGCCAGACTGAAGATCTGGAGGTCCTGTGTTCGATC
CACAGAGTTCGCA
>tG(UCC)N SUF6 SGDID:S000006591, Chr XIV from 96312-96241, reverse complement, tRNA, "tRNA-Gly"
GGGCGGTTAGTGTAGTGGTTATCATCCCACCCTTCCAAGGTGGGGACACGGGTTCGATTC
TCGTACCGCTCA
>tI(AAU)N1 tI(AAU)N1 SGDID:S000006609, Chr XIV from 569942-569869, reverse complement, tRNA, "tRNA-Ile"
GGTCTCTTGGCCCAGTTGGTTAAGGCACCGTGCTAATAACGCGGGGATCAGCGGTTCGAT
CCCGCTAGAGACCA
>tI(AAU)N2 tI(AAU)N2 SGDID:S000006610, Chr XIV from 602314-602387, tRNA, "tRNA-Ile"
GGTCTCTTGGCCCAGTTGGTTAAGGCACCGTGCTAATAACGCGGGGATCAGCGGTTCGAT
CCCGCTAGAGACCA
>tL(CAA)N tL(CAA)N SGDID:S000006645, Chr XIV from 443008-443045,443078-443121, intron sequence removed, tRNA, "tRNA-Leu"
GGTTGTTTGGCCGAGCGGTCTAAGGCGCCTGATTCAAGCTCAGGTATCGTAAGATGCAAG
AGTTCGAATCTCTTAGCAACCA
>tL(UAA)N tL(UAA)N SGDID:S000006653, Chr XIV from 726219-726136, reverse complement, tRNA, "tRNA-Leu"
GGAGGGTTGGCCGAGTGGTCTAAGGCGGCAGACTTAAGATCTGTTGGACGGTTGTCCGCG
CGAGTTCGAACCTCGCATCCTTCA
>tN(GUU)N1 tN(GUU)N1 SGDID:S000006673, Chr XIV from 102716-102789, tRNA, "tRNA-Asn"
GACTCCATGGCCAAGTTGGTTAAGGCGTGCGACTGTTAATCGCAAGATCGTGAGTTCAAC
CCTCACTGGGGTCG
>tN(GUU)N2 tN(GUU)N2 SGDID:S000006674, Chr XIV from 632602-632675, tRNA, "tRNA-Asn"
GACTCCATGGCCAAGTTGGTTAAGGCGTGCGACTGTTAATCGCAAGATCGTGAGTTCAAC
CCTCACTGGGGTCG
>tP(AGG)N SUF10 SGDID:S000006679, Chr XIV from 631920-631849, reverse complement, tRNA, "tRNA-Pro"
GGGCGTGTGGTCTAGAGGTATGATTCTCGCTTAGGGTGCGGGAGGTCCCGGGTTCGAGTC
CCGGCTCGCCCC
>tP(UGG)N1 tP(UGG)N1 SGDID:S000006685, Chr XIV from 547096-547131,547163-547198, intron sequence removed, tRNA, "tRNA-Pro; target of K. lactis zymocin"
GGGCGTGTGGTCTAGTGGTATGATTCTCGCTTTGGGTGCGAGAGGCCCTGGGTTCAATTC
CCAGCTCGCCCC
>tP(UGG)N2 tP(UGG)N2 SGDID:S000006686, Chr XIV from 568117-568152,568184-568219, intron sequence removed, tRNA, "tRNA-Pro; target of K. lactis zymocin"
GGGCGTGTGGTCTAGTGGTATGATTCTCGCTTTGGGTGCGAGAGGCCCTGGGTTCAATTC
CCAGCTCGCCCC
>tT(AGU)N1 tT(AGU)N1 SGDID:S000006744, Chr XIV from 104805-104877, tRNA, "tRNA-Thr"
GCTTCTATGGCCAAGTTGGTAAGGCGCCACACTAGTAATGTGGAGATCATCGGTTCAAAT
CCGATTGGAAGCA
>tT(AGU)N2 tT(AGU)N2 SGDID:S000006745, Chr XIV from 560767-560695, reverse complement, tRNA, "tRNA-Thr"
GCTTCTATGGCCAAGTTGGTAAGGCGCCACACTAGTAATGTGGAGATCATCGGTTCAAAT
CCGATTGGAAGCA
>snR17a SNR17A SGDID:S000007294, Chr XV from 780108-780121,780279-780597, intron sequence removed, snoRNA, "small nucleolar RNA (snoRNA) U3, part of Small ribosomal SubUnit (SSU) processosome; SNR17B also encodes snoRNA U3"
GTCGACGTACTTCATAGGATCATTTCTATAGGAATCGTCACTCTTTGACTCTTCAAAAGA
GCCACTGAATCCAACTTGGTTGATGAGTCCCATAACCTTTGTACCCCAGAGTGAGAAACC
GAAATTGAATCTAAATTAGCTTGGTCCGCAATCCTTAGCGGTTCGGCCATCTATAATTTT
GAATAAAAATTTTGCTTTGCCGTTGCATTTGTAGTTTTTTCCTTTGGAAGTAATTACAAT
ATTTTATGGCGCGATGATCTTGACCCATCCTATGTACTTCTTTTTTGAAGGGATAGGGCT
CTATGGGTGGGTACAAATGGCAGTCTGACAAGT
>snR31 SNR31 SGDID:S000007296, Chr XV from 842181-841957, reverse complement, snoRNA, "H/ACA box small nucleolar RNA (snoRNA); guides pseudouridylation of small subunit (SSU) rRNA at position U999"
GAAGCAAAATTACACCATGAGTTCCTATTAACGTCAGCCTCTTTTGTACTCATAATGTGG
CTTCGGATGTTTGATGGGCGTTGCTTCAGTGCGTACGGCTCATGGTAGATTAATTATTAG
AAAGATGTATCTCCAGCTGTTGATATTAGAGGGGGAAGCCTTTCTCTTTCACCTCGCCTT
TTTAAACACCTGATACAGTTGGTCATGATTCGTTCTACATTTTAA
>snR35 SNR35 SGDID:S000007299, Chr XV from 759530-759327, reverse complement, snoRNA, "H/ACA box small nucleolar RNA (snoRNA); predicted to guide pseudouridylation of small subunit (SSU) rRNA at position 1191"
ATACAAAATTAATCGTGCGGATTAATAATCCAGGACTATAAAACCGTGTTGTTTATATCG
AGTCTCTTTTGGTATAAGCGTCAAGTCCATCGGAGAGATCATCATTTTGTTCATCTTAAT
GCCCTTTTGTGTAGGAAATTGAGGGAAGTTTAGGCTTCTCAACATTTTAAGACGCCTATG
CAAGGGCTGGTAGGACAGACATGC
>snR36 SNR36 SGDID:S000007300, Chr XV from 680867-680686, reverse complement, snoRNA, "H/ACA box small nucleolar RNA (snoRNA); guides pseudouridylation of small subunit (SSU) rRNA at position U1187"
TTGCCCTGTGCCTCGCTCGGTTGTTAATTGCCAATATTACGATCTTGAGCTGGATGACAA
AAAAATAAAAATACATTTTATTTTTTTGATCAACGGGCTAAAACAATTAGACTTCTTTGA
GTACGAGGATATCGCTATTTTTATCTCACGGTATCGTATTGTAATTAGAACGTCTCATAT
CA
>snR5 SNR5 SGDID:S000007291, Chr XV from 842402-842605, snoRNA, "H/ACA box small nucleolar RNA (snoRNA); guides pseudouridylation of large subunit (LSU) rRNA at positions U1004 and U1124"
ATCATTCAATAAACTGATCTTCCGGATTACCATGCTTAAGACATCACGCCTCCATATGTC
TATATAAAGCGCAAATGGCTGGAAGTAGACCAATTTTTTTTGTTCCTAGCTTTTCATTAT
TGAAATCTAATCCAGTTTTAATGGTTTTTCTTAATTAAGAAAACAAATTATCATTGGTTC
GCTCTAGGTGTACATATCTTCACT
>snR50 SNR50 SGDID:S000006441, Chr XV from 259490-259579, snoRNA, "C/D box small nucleolar RNA (snoRNA), guides 2'-O-methylation of large subunit (LSU) rRNA at position G867"
TTAGAATGATGAAAGAGGTAGCAATTTGCAGCAGATTTTTCGTGATTGAATCAAACAAAG
ATTAACCTTTACAGAACCGCTACACTGATA
>snR58 SNR58 SGDID:S000006449, Chr XV from 136183-136088, reverse complement, snoRNA, "C/D box small nucleolar RNA (snoRNA), guides 2'-O-methylation of large subunit (LSU) rRNA at position C663"
CTTTATGATGATATTCTTTACGAACTTTTAGACGTTAGACTTCTGAAGGAGATTAGACCC
TCCTATGGAAGAGAAACTCGTTAAACTTATCTGAGT
>snR62 SNR62 SGDID:S000006453, Chr XV from 409864-409765, reverse complement, snoRNA, "C/D box small nucleolar RNA (snoRNA), guides 2'-O-methylation of large subunit (LSU) rRNA at position U1888"
TTTTATGATGAATTTATGTTTTCAATCTTATCTACATTATCTGAATTAATAGCTAACAAT
AGTTATAATGGAAGATATACGACTATCAACAATTCTGAAA
>snR8 SNR8 SGDID:S000006497, Chr XV from 832331-832520, snoRNA, "H/ACA box small nucleolar RNA (snoRNA); guides pseudouridylation of large subunit (LSU) rRNA at positions U960 and U986"
ATGATACATATTAAACATGCCTTCTATTCACTGTGCCATCTTACATCCGTAGGTGATCAG
AGGGGAAAAGAAGAGCTAGAGCAACTCCCACACTCATGAGCGTCCTCATACTGTTCTGGG
CGCTTCTCACAGGTGCTTCTTTTAGTGTCTCCCATTGGCCCAGATCGGTAGCTGCGCGAG
TGAGATATCT
>snR81 SNR81 SGDID:S000081375, Chr XV from 234345-234545, snoRNA, "H/ACA box small nucleolar RNA (snoRNA); guides pseudouridylation of large subunit (LSU) rRNA at position U1052"
AGGTTAGGGACTGCAAAAGAAGCGGCGAGGCAGCCCACATCAAGTGGAACTACACAGACT
TCCTTGTCGCGATACTACGGTCCCAAGAGCAATCCTAACAAGCAATTACATATTCCCCCG
CTGAACCTGTACAGTCCACGGATGGTGCAGAAGTTATATGATTTGGGGGAAGACGCTTTT
TCACATCTTCTTGCATGATAA
>snR9 SNR9 SGDID:S000007292, Chr XV from 408134-407948, reverse complement, snoRNA, "H/ACA box small nucleolar RNA (snoRNA); guides pseudouridylation of large subunit (LSU) rRNA at position U2340"
GGGAATATAATACTAAATACTCTGTTATATAGAACTTTCTACGCCTTTTCCTCTATGGCT
ATGAAAGCGTGGACAACGGAGACAAATAGACCAATTACTGAATATGGCTTTTGACATATC
TTCTTCTTCATGGGTGAGGATTAAGCTGATATCCTGACCCACCTATCATTAGTCCTTCAG
ACATACT
>tA(UGC)O tA(UGC)O SGDID:S000006525, Chr XV from 854258-854186, reverse complement, tRNA, "tRNA-Ala (Ala2), one of 5 nuclear tRNA genes containing the tDNA-anticodon TGC (mature tRNA may be UGC or may contain modified bases), decodes GCA and probably GCG codons into alanine, one of 16 nuclear tRNAs for alanine"
GGGCACATGGCGCAGTTGGTAGCGCGCTTCCCTTGCAAGGAAGAGGTCATCGGTTCGATT
CCGGTTGCGTCCA
>tD(GUC)O tD(GUC)O SGDID:S000006545, Chr XV from 571959-572030, tRNA, "tRNA-Asp"
TCCGTGATAGTTTAATGGTCAGAATGGGCGCTTGTCGCGTGCCAGATCGGGGTTCAATTC
CCCGTCGCGGAG
>tG(CCC)O SUF5 SGDID:S000006573, Chr XV from 594426-594355, reverse complement, tRNA, "tRNA-Gly"
GCGCAAGTGGTTCAGTGGTTAGAATTTATGCTTCCCAAGCATGAGGCCCGGGTTCGATTC
CCGGCTTGCGCA
>tG(GCC)O1 tG(GCC)O1 SGDID:S000006586, Chr XV from 226680-226610, reverse complement, tRNA, "tRNA-Gly"
GCGCAAGTGGTTTAGTGGTAAAATCCAACGTTGCCATCGTTGGGCCCCCGGTTCGATTCC
GGGCTTGCGCA
>tG(GCC)O2 SUF17 SGDID:S000006587, Chr XV from 282165-282235, tRNA, "tRNA-Gly"
GCGCAAGTGGTTTAGTGGTAAAATCCAACGTTGCCATCGTTGGGCCCCCGGTTCGATTCC
GGGCTTGCGCA
>tG(UCC)O SUF1 SGDID:S000006592, Chr XV from 111033-110962, reverse complement, tRNA, "tRNA-Gly"
GGGCGGTTAGTGTAGTGGTTATCATCCCACCCTTCCAAGGTGGGGACACGGGTTCGATTC
TCGTACCGCTCA
>tK(UUU)O tK(UUU)O SGDID:S000006634, Chr XV from 438645-438681,438705-438740, intron sequence removed, tRNA, "tRNA-Lys; thiolation of uridine at wobble position (34) requires Ncs6p"
TCCTTGTTAGCTCAGTTGGTAGAGCGTTCGGCTTTTAACCGAAATGTCAGGGGTTCGAGC
CCCCTATGAGGAG
>tM(CAU)O1 IMT1 SGDID:S000006665, Chr XV from 710202-710273, tRNA, "tRNA-IMet; one of four initiator methionine tRNAs in yeast that are functional for translation"
AGCGCCGTGGCGCAGTGGAAGCGCGCAGGGCTCATAACCCTGATGTCCTCGGATCGAAAC
CGAGCGGCGCTA
>tM(CAU)O2 EMT2 SGDID:S000006666, Chr XV from 976418-976490, tRNA, "tRNA-Met; tRNA that accepts methionine, functions in translational elongation but not translational initiation"
GCTTCAGTAGCTCAGTAGGAAGAGCGTCAGTCTCATAATCTGAAGGTCGAGAGTTCGAAC
CTCCCCTGGAGCA
>tN(GUU)O1 tN(GUU)O1 SGDID:S000006675, Chr XV from 228330-228403, tRNA, "tRNA-Asn"
GACTCCATGGCCAAGTTGGTTAAGGCGTGCGACTGTTAATCGCAAGATCGTGAGTTCAAC
CCTCACTGGGGTCG
>tN(GUU)O2 tN(GUU)O2 SGDID:S000006676, Chr XV from 487441-487514, tRNA, "tRNA-Asn"
GACTCCATGGCCAAGTTGGTTAAGGCGTGCGACTGTTAATCGCAAGATCGTGAGTTCAAC
CCTCACTGGGGTCG
>tP(UGG)O1 tP(UGG)O1 SGDID:S000006687, Chr XV from 301098-301133,301164-301199, intron sequence removed, tRNA, "tRNA-Pro; target of K. lactis zymocin"
GGGCGTGTGGTCTAGTGGTATGATTCTCGCTTTGGGTGCGAGAGGCCCTGGGTTCAATTC
CCAGCTCGCCCC
>tP(UGG)O2 SUF11 SGDID:S000006688, Chr XV from 464452-464487,464518-464553, intron sequence removed, tRNA, "tRNA-Pro; target of K. lactis zymocin"
GGGCGTGTGGTCTAGTGGTATGATTCTCGCTTTGGGTGCGAGAGGCCCTGGGTTCAATTC
CCAGCTCGCCCC
>tP(UGG)O3 tP(UGG)O3 SGDID:S000006689, Chr XV from 980680-980715,980749-980784, intron sequence removed, tRNA, "tRNA-Pro; target of K. lactis zymocin"
GGGCGTGTGGTCTAGTGGAATGATTCTCGCTTTGGGTGCGAGAGGCCCTGGGTTCAATTC
CCAGCTCGCCCC
>tR(ACG)O tR(ACG)O SGDID:S000006705, Chr XV from 340372-340300, reverse complement, tRNA, "tRNA-Arg (Arg2), one of 6 nuclear tRNA genes containing the tDNA-anticodon ACG (converted to ICG in the mature tRNA), decodes CGU, CGC, and probably CGA codons into arginine, one of 19 nuclear tRNAs for arginine"
TTCCTCGTGGCCCAATGGTCACGGCGTCTGGCTACGAACCAGAAGATTCCAGGTTCAAGT
CCTGGCGGGGAAG
>tS(GCU)O tS(GCU)O SGDID:S000006733, Chr XV from 274674-274710,274730-274774, intron sequence removed, tRNA, "tRNA-Ser"
GTCCCAGTGGCCGAGTGGTTAAGGCGATGCCCTGCTAAGGCATTGGGTTTTACCTGCGCA
GGTTCGAATCCTGTCTGTGACG
>tT(AGU)O1 tT(AGU)O1 SGDID:S000006746, Chr XV from 113802-113874, tRNA, "tRNA-Thr"
GCTTCTATGGCCAAGTTGGTAAGGCGCCACACTAGTAATGTGGAGATCATCGGTTCAAAT
CCGATTGGAAGCA
>tT(AGU)O2 tT(AGU)O2 SGDID:S000006747, Chr XV from 354113-354041, reverse complement, tRNA, "tRNA-Thr"
GCTTCTATGGCCAAGTTGGTAAGGCGCCACACTAGTAATGTGGAGATCATCGGTTCAAAT
CCGATTGGAAGCA
>tV(AAC)O tV(AAC)O SGDID:S000006766, Chr XV from 663886-663813, reverse complement, tRNA, "tRNA-Val"
GGTTTCGTGGTCTAGTCGGTTATGGCATCTGCTTAACACGCAGAACGTCCCCAGTTCGAT
CCTGGGCGAAATCG
>tY(GUA)O SUP3 SGDID:S000006785, Chr XV from 288193-288231,288246-288281, intron sequence removed, tRNA, "tRNA-Tyr"
CTCTCGGTAGCCAAGTTGGTTTAAGGCGCAAGACTGTAAATCTTGAGATCGGGCGTTCGA
CTCGCCCCCGGGAGA
>snR17b SNR17B SGDID:S000007441, Chr XVI from 281516-281503,281372-281055, reverse complement, intron sequence removed, snoRNA, "small nucleolar RNA (snoRNA) U3; part of small (ribosomal) subunit (SSU) processosome; SNR17A also encodes snoRNA U3"
GTCGACGTACTTCATAGGATCATTTCTATAGGAATCGTCACTCTTTGACTCTTCAAAAGA
GCCACTGAATCCAACTTGGTTGATGAGCCCCATAACCTTTGTACCCCAGAGTGAGGAAAT
GAAATCGAATTTAAATTAGCTTGGTCCGCAATCCTTAGCGGTTCGGCCATCTATAATTTT
GAATAAAATTTTGCTTTGCCGTTGCAATTGTGATAACTTCCTTTGGAATTTGTTGCGATA
TTTAATGGCGCGATGATCTTGACCCATCCTATGTGCTTCCATTTTGGAAGGATAGGGATT
CATGGGTGGGTACAAATGGCAGTCTGACAAGT
>snR41 SNR41 SGDID:S000007305, Chr XVI from 719240-719146, reverse complement, snoRNA, "C/D box small nucleolar RNA (snoRNA), guides 2'-O-methylation of small subunit (SSU) rRNA at positions A541 and G1126"
TCCCCTATGATTAAAAATTATTAATCATATACCAATTGTTCCGACTGAATAGTGGTTTAA
CTACATGTCGACAACCCTTTTTCGTTAAGTTTCAG
>snR45 SNR45 SGDID:S000006505, Chr XVI from 821728-821899, snoRNA, "C/D box small nucleolar RNA (snoRNA) but not shown to be active and no target site is predicted within the ribosomal RNAs"
ATGACCTTCCAAGTTTTTAAAAGAATACGATGATATTATTTGCGTTTCAAATCGAACAAT
TCTTCTCGGAGCGATCTGAGGTTTTAATGGAGATAGCGGTTCCTGCGCAACCCATTGATC
TTGTTACATTCTTAAGAATGACAAGGACGCTTTTATAAAATTCTGATTCTTT
>snR51 SNR51 SGDID:S000006442, Chr XVI from 718804-718698, reverse complement, snoRNA, "C/D box small nucleolar RNA (snoRNA), guides 2'-O-methylation of large subunit (LSU) rRNA at position U2729 and small subunit (SSU) rRNA at position A100"
TATTATGATGATTTTTTTATATTCACACTGTACTAGATTGGTCTCTTTAACGAAGGGGCT
AATTGATGACTACAAAATAAAAAATAACTGATTTAATGACTCTGAAA
>snR59 SNR59 SGDID:S000006450, Chr XVI from 173826-173903, snoRNA, "C/D box small nucleolar RNA (snoRNA), guides 2'-O-methylation of large subunit (LSU) rRNA at position A807"
CTTAATGATGAAAACTATTCCTTATTCTCGACTAGTCTTTGACAATGCTGTCGTTTAATC
ACCATCTTTCGGCTGACT
>snR70 SNR70 SGDID:S000006461, Chr XVI from 719048-718885, reverse complement, snoRNA, "C/D box small nucleolar RNA (snoRNA), predicted to guide 2'-O-methylation of small subunit (SSU) rRNA at position C1639"
TGATATGATGATTTGTTGTCGACCGGGCGGACATATTAGTATCTGTTAAAGGGTCGCCGT
CTACTCTCATCGTTCTTTTGTGTACAAATTTTTTAAAGGAGCGATGTTGATGGCATTATG
GTTCTTTAGTGGAGAATTGATGATTGGTCACAAGACATCTGATT
>tA(AGC)P tA(AGC)P SGDID:S000006520, Chr XVI from 856898-856970, tRNA, "tRNA-Ala (Ala1), one of 11 nuclear tRNA genes containing the tDNA-anticodon AGC (converted to IGC in the mature tRNA), decodes GCU and GCC codons into alanine, one of 16 nuclear tRNAs for alanine"
GGGCGTGTGGCGTAGTCGGTAGCGCGCTCCCTTAGCATGGGAGAGGTCTCCGGTTCGATT
CCGGACTCGTCCA
>tC(GCA)P1 tC(GCA)P1 SGDID:S000006528, Chr XVI from 435961-435890, reverse complement, tRNA, "tRNA-Cys"
GCTCGTATGGCGCAGTGGTAGCGCAGCAGATTGCAAATCTGTTGGTCCTTAGTTCGATCC
TGAGTGCGAGCT
>tC(GCA)P2 tC(GCA)P2 SGDID:S000006529, Chr XVI from 775834-775763, reverse complement, tRNA, "tRNA-Cys"
GCTCGTATGGCGCAGTGGTAGCGCAGCAGATTGCAAATCTGTTGGTCCTTAGTTCGATCC
TGAGTGCGAGCT
>tE(UUC)P tE(UUC)P SGDID:S000006561, Chr XVI from 210262-210191, reverse complement, tRNA, "tRNA-Glu; thiolation of uridine at wobble position (34) requires Ncs6p; target of K. lactis zymocin"
TCCGATATAGTGTAACGGCTATCACATCACGCTTTCACCGTGGAGACCGGGGTTCGACTC
CCCGTATCGGAG
>tF(GAA)P1 tF(GAA)P1 SGDID:S000006570, Chr XVI from 560286-560250,560230-560195, reverse complement, intron sequence removed, tRNA, "tRNA-Phe"
GCGGATTTAGCTCAGTTGGGAGAGCGCCAGACTGAAGATCTGGAGGTCCTGTGTTCGATC
CACAGAATTCGCA
>tF(GAA)P2 tF(GAA)P2 SGDID:S000006571, Chr XVI from 622628-622592,622572-622537, reverse complement, intron sequence removed, tRNA, "tRNA-Phe"
GCGGATTTAGCTCAGTTGGGAGAGCGCCAGACTGAAGATCTGGAGGTCCTGTGTTCGATC
CACAGAATTCGCA
>tG(GCC)P1 tG(GCC)P1 SGDID:S000006588, Chr XVI from 572266-572336, tRNA, "tRNA-Gly"
GCGCAAGTGGTTTAGTGGTAAAATCCAACGTTGCCATCGTTGGGCCCCCGGTTCGATTCC
GGGCTTGCGCA
>tG(GCC)P2 tG(GCC)P2 SGDID:S000006589, Chr XVI from 860375-860445, tRNA, "tRNA-Gly"
GCGCAAGTGGTTTAGTGGTAAAATCCAACGTTGCCATCGTTGGGCCCCCGGTTCGATTCC
GGGCTTGCGCA
>tI(AAU)P1 tI(AAU)P1 SGDID:S000006611, Chr XVI from 819525-819598, tRNA, "tRNA-Ile"
GGTCTCTTGGCCCAGTTGGTTAAGGCACCGTGCTAATAACGCGGGGATCAGCGGTTCGAT
CCCGCTAGAGACCA
>tI(AAU)P2 tI(AAU)P2 SGDID:S000006612, Chr XVI from 880365-880292, reverse complement, tRNA, "tRNA-Ile"
GGTCTCTTGGCCCAGTTGGTTAAGGCACCGTGCTAATAACGCGGGGATCAGCGGTTCGAT
CCCGCTAGAGACCA
>tK(CUU)P tK(CUU)P SGDID:S000006628, Chr XVI from 582059-582131, tRNA, "tRNA-Lys; a small portion is imported into mitochondria via interaction with mt lysyl-tRNA synthetase Msk1p and is necessary to decode AAG codons at high temperature, when base modification of mt-encoded tRNA-Lys is reduced"
GCCTTGTTGGCGCAATCGGTAGCGCGTATGACTCTTAATCATAAGGTTAGGGGTTCGAGC
CCCCTACAGGGCT
>tK(UUU)P tK(UUU)P SGDID:S000006635, Chr XVI from 769300-769264,769240-769205, reverse complement, intron sequence removed, tRNA, "tRNA-Lys; thiolation of uridine at wobble position (34) requires Ncs6p"
TCCTTGTTAGCTCAGTTGGTAGAGCGTTCGGCTTTTAACCGAAATGTCAGGGGTTCGAGC
CCCCTATGAGGAG
>tM(CAU)P IMT2 SGDID:S000006667, Chr XVI from 338918-338847, reverse complement, tRNA, "tRNA-IMet; one of four initiator methionine tRNAs in yeast that are functional for translation"
AGCGCCGTGGCGCAGTGGAAGCGCGCAGGGCTCATAACCCTGATGTCCTCGGATCGAAAC
CGAGCGGCGCTA
>tN(GUU)P tN(GUU)P SGDID:S000006677, Chr XVI from 810672-810745, tRNA, "tRNA-Asn"
GACTCCATGGCCAAGTTGGTTAAGGCGTGCGACTGTTAATCGCAAGATCGTGAGTTCAAC
CCTCACTGGGGTCG
>tS(UGA)P SUP16 SGDID:S000006736, Chr XVI from 689562-689643, tRNA, "tRNA-Ser"
GGCACTATGGCCGAGTGGTTAAGGCGACAGACTTGAAATCTGTTGGGCTCTGCCCGCGCT
GGTTCAAATCCTGCTGGTGTCG
>tT(UGU)P tT(UGU)P SGDID:S000006752, Chr XVI from 744282-744353, tRNA, "tRNA-Thr"
GCCTCCTTAGCTTAGTGGTAGAGCGTTGCACTTGTAATGCAAAGGTCGTTAGTTCAATTC
TGACAGGTGGCA
>tW(CCA)P tW(CCA)P SGDID:S000006776, Chr XVI from 56274-56239,56204-56169, reverse complement, intron sequence removed, tRNA, "tRNA-Trp"
GAAGCGGTGGCTCAATGGTAGAGCTTTCGACTCCAAATCGAAGGGTTGCAGGTTCAATTC
CTGTCCGTTTCA
>15S_rRNA 15S_RRNA SGDID:S000007287, Chr Mito from 6546-8194, rRNA, "Ribosomal RNA of the small mitochondrial ribosomal subunit; MSU1 allele suppresses ochre stop mutations in mitochondrial protein-coding genes"
GTAAAAAATTTATAAGAATATGATGTTGGTTCAGATTAAGCGCTAAATAAGGACATGACA
CATGCGAATCATACGTTTATTATTGATAAGATAATAAATATGTGGTGTAAACGTGAGTAA
TTTTATTAGGAATTAATGAACTATAGAATAAGCTAAATACTTAATATATTATTATATAAA
AATAATTTATATAATAAAAAGGATATATATATAATATATATTTATCTATAGTCAAGCCAA
TAATGGTTTAGGTAGTAGGTTTATTAAGAGTTAAACCTAGCCAACGATCCATAATCGATA
ATGAAAGTTAGAACGATCACGTTGACTCTGAAATATAGTCAATATCTATAAGATACAGCA
GTGAGGAATATTGGACAATGATCGAAAGATTGATCCAGTTACTTATTAGGATGATATATA
AAAATATTTTATTTTATTTATAAATATTAAATATTTATAATAATAATAATAATAATATAT
ATATATAAATTGATTAAAAATAAAATCCATAAATAATTAAAATAATGATATTAATTACCA
TATATATTTTTATATGGATATATATATTAATAATAATATTAATTTTATTATTATTAATAA
TATATTTTAATAGTCCTGACTAATATTTGTGCCAGCAGTCGCGGTAACACAAAGAGGGCG
AGCGTTAATCATAATGGTTTAAAGGATCCGTAGAATGAATTATATATTATAATTTAGAGT
TAATAAAATATAATTAAAGAATTATAATAGTAAAGATGAAATAATAATAATAATTATAAG
ACTAATATATGTGAAAATATTAATTAAATATTAACTGACATTGAGGGATTAAAACTAGAG
TAGCGAAACGGATTCGATACCCGTGTAGTTCTAGTAGTAAACTATGAATACAATTATTTA
TAATATATATTATATATAAATAATAAATGAAAATGAAAGTATTCCACCTGAAGAGTACGT
TAGCAATAATGAAACTCAAAACAATAGACGGTTACAGACTTAAGCAGTGGAGCATGTTAT
TTAATTCGATAATCCACGACTAACCTTACCATATTTTGAATATTATAATAATTATTATAA
TTATTATATTACAGGCGTTACATTGTTGTCTTTAGTTCGTGCTGCAAAGTTTTAGATTAA
GTTCATAAACGAACAAAACTCCATATATATAATTTTAATTATATATAATTTTATATTATT
TATTAATATAAAGAAAGGAATTAAGACAAATCATAATGATCCTTATAATATGGGTAATAG
ACGTGCTATAATAAAATGATAATAAAATTATATAAAATATATTTAATTATATTTAATTAA
TAATATAAAACATTTTAATTTTTAATATATTTTTTTATTATATATTAATATGAATTATAA
TCTGAAATTCGATTATATGAAAAAAGAATTGCTAGTAATACGTAAATTAGTATGTTACGG
TGAATATTCTAACTGTTTCGCACTAATCACTCATCACGCGTTGAAACATATTATTATCTT
ATTATTTATATAATATTTTTTAATAAATATTAATAATTATTAATTTATATTTATTTATAT
CAGAAATAATATGAATTAATGCGAAGTTGAAATACAGTTACCGTAGGGGAACCTGCGGTG
GGCTTATAAATATCTTAAATATTCTTACA
>21S_rRNA 21S_RRNA SGDID:S000007288, Chr Mito from 58009-60724,61868-62447, intron sequence removed, rRNA, "Mitochondrial 21S rRNA; intron encodes the I-SceI DNA endonuclease"
GTAAAAAGTAGAATAATAGATTTGAAATATTTATTATATAGATTTAAAGAGATAATCATG
GAGTATAATAATTAAATTTAATAAATTTAATATAACTATTAATAGAATTAGGTTACTAAT
AAATTAATAACAATTAATTTTAAAACCTAAAGGTAAACCTTTATATTAATAATGTTATTT
TTTATTATTTTTATAATAAGAATAATTATTAATAATAATAAACTAAGTGAACTGAAACAT
CTAAGTAACTTAAGGATAAGAAATCAACAGAGATATTATGAGTATTGGTGAGAGAAAATA
ATAAAGGTCTAATAAGTATTATGTGAAAAAAATGTAAGAAAATAGGATAACAAATTCTAA
GACTAAATACTATTAATAAGTATAGTAAGTACCGTAAGGGAAAGTATGAAAATGATTATT
TTATAAGCAATCATGAATATATTATATTATATTAATGATGTACCTTTTGTATAATGGGTC
AGCAAGTAATTAATATTAGTAAAACAATAAGTTATAAATAAATAGAATAATATATATATA
TAAAAAAATATATTAAAATATTTAATTAATATTAATTGACCCGAAAGCAAACGATCTAAC
TATGATAAGATGGATAAACGATCGAACAGGTTGATGTTGCAATATCATCTGATTAATTGT
GGTTAGTAGTGAAAGACAAATCTGGTTTGCAGATAGCTGGTTTTCTATGAAATATATGTA
AGTATAGCCTTTATAAATAATAATTATTATATAATATTATATTAATATTATATAAAGAAT
GGTACAGCAATTAATATATATTAGGGAACTATTAAAGTTTTATTAATAATATTAAATCTC
GAAATATTTAATTATATATAATAAAGAGTCAGATTATGTGCGATAAGGTAAATAATCTAA
AGGGAAACAGCCCAGATTAAGATATAAAGTTCCTAATAAATAATAAGTGAAATAAATATT
AAAATATTATAATATAATCAGTTAATGGGTTTGACAATAACCATTTTTTAATGAACATGT
AACAATGCACTGATTTATAATAAATAAAAAAAAATAATATTTAAAATCAAATATATATAT
ATTTGTTAATAGATAATATACGGATCTTAATAATAAGAATTATTTAATTCCTAATATGGA
ATATTATATTTTTATAATAAAAATATAAATACTGAATATCTAAATATTATTATTACTTTT
TTTTTAATAATAATAATATGGTAATAGAACATTTAATGATAATATATATTAGTTATTAAT
TAATATATGTATTAATTAAATAGAGAATGCTGACATGAGTAACGAAAAAAAGGTATAAAC
CTTTTCACCTAAAACATAAGGTTTAACTATAAAAGTACGGCCCCTAATTAAATTAATAAG
AATATAAATATATTTAAGATGGGATAATCTATATTAATAAAAATTTATCTTAAAATATAT
ATATTATTAATAATTATATTAATTAATTAATAATATATATAATTATATTATATATTATAT
ATTTTTTATATAATATAAACTAATAAAGATCAGGAAATAATTAATGTATACCGTAATGTA
GACCGACTCAGGTATGTAAGTAGAGAATATGAAGGTGAATTAGATAATTAAAGGGAAGGA
ACTCGGCAAAGATAGCTCATAAGTTAGTCAATAAAGAGTAATAAGAACAAAGTTGTACAA
CTGTTTACTAAAAACACCGCACTTTGCAGAAACGATAAGTTTAAGTATAAGGTGTGAACT
CTGCTCCATGCTTAATATATAAATAAAATTATTTAACGATAATTTAATTAAATTTAGGTA
AATAGCAGCCTTATTATGAGGGTTATAATGTAGCGAAATTCCTTGGCCTATAATTGAGGT
CCCGCATGAATGACGTAATGATACAACAACTGTCTCCCCTTTAAGCTAAGTGAAATTGAA
ATCGTAGTGAAGATGCTATGTACCTTCAGCAAGACGGAAAGACCCTATGCAGCTTTACTG
TAATTAGATAGATCGAATTATTGTTTATTATATTCAGCATATTAAGTAATCCTATTATTA
GGTAATCGTTTAGATATTAATGAGATACTTATTATAATATAATGATAATTCTAATCTTAT
AAATAATTATTATTATTATTATTAATAATAATAATATGCTTTCAAGCATAGTGATAAAAC
ATATTTATATGATAATCACTTTACTTAATAGATATAATTCTTAAGTAATATATAATATAT
ATTTTATATATATTATATATAATATAAGAGACAATCTCTAATTGGTAGTTTTGATGGGGC
GTCATTATCAGCAAAAGTATCTGAATAAGTCCATAAATAAATATATAAAATTATTGAATA
AAAAAAAAATAATATATATTATATATATTAATTATAAATTGAAATATGTTTATATAAATT
TATATTTATTGAATATATTTTAGTAATAGATAAAAATATGTACAGTAAAATTGTAAGGAA
AACAATAATAACTTTCTCCTCTCTCGGTGGGGGTTCACACCTATTTTTAATAGGTGTGAA
CCCCTCTTCGGGGTTCCGGTTCCCTTTCGGGTCCCGGAACTTAAATAAAAATGGAAAGAA
TTAAATTAATATAATGGTATAACTGTGCGATAATTGTAACACAAACGAGTGAAACAAGTA
CGTAAGTATGGCATAATGAACAAATAACACTGATTGTAAAGGTTATTGATAACGAATAAA
AGTTACGCTAGGGATAACAGGGTAATATAGCGAAAGAGTAGATATTGTAAGCTATGTTTG
CCACCTCGATGTCGACTCAACATTTCCTCTTGGTTGTAAAAGCTAAGAAGGGTTTGACTG
TTCGTCAATTAAAATGTTACGTGAGTTGGGTTAAATACGATGTGAATCAGTATGGTTCCT
ATCTGCTGAAGGAAATATTATCAAATTAAATCTCATTATTAGTACGCAAGGACCATAATG
AATCAACCCATGGTGTATCTATTGATAATAATATAATATATTTAATAAAAATAATACTTT
ATTAATATATTATCTATATTAGTTTATATTTTAATTATATATTATCATAGTAGATAAGCT
AAGTTGATAATAAATAAATATTGAATACATATTAAATATGAAGTTGTTTTAATAAGATAA
TTAATCTGATAATTTTATACTAAAATTAATAATTATAGGTTTTATATATTATTTATAAAT
AAATATATTATAATAATAATAATTATTATTATTAATAAAAAATATTAATTATAATATTAA
TAAAATACTAATTTATCAGTTATCTATATAATATCTAATCTATTATTCTATATACT
>RPM1 RPM1 SGDID:S000029023, Chr Mito from 85295-85777, ncRNA, "RNA component of mitochondrial RNase P, which also contains the protein subunit Rpm2p; RNase P removes 5' extensions from mitochondrial tRNA precursors; RPM1 is conserved in bacteria, fungi, and protozoa"
AGATATTTATATTATTAATAGGAAAGTCATAAATATATAAATTATATTATATAATTAATA
TAATAATAAAATAAATTATATATTTTATTTATAATATTATTTCTTTATAAGATAAAATAT
TATCTGATGAATAATTAGATTGAATAATATTTATAAAGAAATATATATAAAAAGTCATTA
TATAAATTTAATTATAATTTAAATAAATTTTATATAAATTAATATAATATTAATAAAGTA
ATTAGTATAAATAAATAATATGAAAATAAAACTTAATAAATATATAAATATAGTCCGGCC
CGCCCCCCCGCGGCGGGCGGACCCCGAAGGAGTGAGGGACCCCTCCCTAATGGGAGGGGG
ACCGAACCCCTTTTTAAGAAGGAGTCCATATATATATATTAATAAAAAAAAGTAATATAT
ATATATATATTGGAATAGTTATATTATTATACAGAAATATGCTTAATTATAATATAATAT
CCA
>tA(UGC)Q tA(UGC)Q SGDID:S000007315, Chr Mito from 69846-69921, tRNA, "tRNA-Ala"
GGGGTTATAGTTAAATTTGGTAGAACGACTGCGTTGCATGCATTTAATATGAGTTCAAGT
CTCATTAACTCCAATA
>tC(GCA)Q tC(GCA)Q SGDID:S000007316, Chr Mito from 64415-64490, tRNA, "tRNA-Cys"
GGAGATGTTGTTTTAAGGTTAAACTATTAGATTGCAAATCTACTTATTAAGAGTTCGATT
CTCTTCATCTCTTAAA
>tD(GUC)Q tD(GUC)Q SGDID:S000007317, Chr Mito from 68322-68396, tRNA, "tRNA-Asp"
GGATCTGTAGCTTAATAGTAAAGTACCATTTTGTCATAATGGAGGATGTCAGTGCAAATC
TGATTAGATTCGTAT
>tE(UUC)Q tE(UUC)Q SGDID:S000007318, Chr Mito from 35373-35444, tRNA, "Mitochondrial tRNA-Glu"
GACCTTATCGTCTAATGGTTACGACATCACCTCTTCATGTTGATAATATCGGTTCGATTC
CGATTAAGGTTA
>tF(GAA)Q tF(GAA)Q SGDID:S000007319, Chr Mito from 77431-77505, tRNA, "tRNA-Phe"
GCTTTTATAGCTTAGTGGTAAAGCGATAAATTGAAGATTTATTTACATGTAGTTCGATTC
TCATTAAGGGCAATA
>tG(UCC)Q tG(UCC)Q SGDID:S000007320, Chr Mito from 67468-67542, tRNA, "tRNA-Gly"
ATAGATATAAGTTAATTGGTAAACTGGATGTCTTCCAAACATTGAATGCGAGTTCGATTC
TCGCTATCTATAATT
>tH(GUG)Q tH(GUG)Q SGDID:S000007321, Chr Mito from 64596-64670, tRNA, "tRNA-His"
GGTGAATATATTTCAATGGTAGAAAATACGCTTGTGGTGCGTTAAATCTGAGTTCGATTC
TCAGTATTCACCCTA
>tI(GAU)Q tI(GAU)Q SGDID:S000007322, Chr Mito from 70162-70237, tRNA, "tRNA-Ile"
GAAACTATAATTCAATTGGTTAGAATAGTATTTTGATAAGGTACAAATATAGGTTCAATC
CCTGTTAGTTTCATAT
>tK(UUU)Q tK(UUU)Q SGDID:S000007323, Chr Mito from 67061-67134, tRNA, "Mitochondrial tRNA-Lys; modification of wobble base U34 is decreased at elevated temperatures, decreasing ability to decode AAG codons; this function is performed at high temperature by imported cytoplasmic tRNA-Lys with CUU anticodon"
GAGAATATTGTTTAATGGTAAAACAGTTGTCTTTTAAGCAACCCATGCTTGGTTCAACTC
CAGCTATTCTCATA
>tL(UAA)Q tL(UAA)Q SGDID:S000007324, Chr Mito from 66095-66179, tRNA, "Mitochondrial tRNA-Leu, required for mitochondrial translation and indirectly for maintenance of the mitochondrial genome; mutations in the orthologous human gene cause the neurological disease MELAS"
GCTATTTTGGTGGAATTGGTAGACACGATACTCTTAAGATGTATTACTTTACAGTATGAA
GGTTCAAGTCCTTTAAATAGCAATA
>tM(CAU)Q1 tM(CAU)Q1 SGDID:S000007325, Chr Mito from 72630-72705, tRNA, "tRNA-Met"
GAGCTTGTATAGTTTAATTGGTTAAAACATTTGTCTCATAAATAAATAATGTAAGGTTCA
ATTCCTTCTACAAGTA
>tM(CAU)Q2 tM(CAU)Q2 SGDID:S000007326, Chr Mito from 85035-85112, tRNA, "tRNA-fMet"
TGCAATATGATGTAATTGGTTAACATTTTAGGGTCATGACCTAATTATATACGTTCAAAT
CGTATTATTGCTAATAAA
>tN(GUU)Q tN(GUU)Q SGDID:S000007327, Chr Mito from 71433-71503, tRNA, "tRNA-Asn"
GTCCTTATAGCTTATCGGTTAAAGCATCTCACTGTTAATGAGAATAGATGGGTTCAATTC
CTATTAAGGAC
>tP(UGG)Q tP(UGG)Q SGDID:S000007328, Chr Mito from 731-802, tRNA, "Mitochondrial tRNA-Pro"
CAGATAGAAGCCAAAAGGTCAGGCGCTTTCTTTGGGAGAAAGACCTAGTTAGTTCGAGTC
TATCCTATCTGA
>tQ(UUG)Q tQ(UUG)Q SGDID:S000007329, Chr Mito from 66210-66285, tRNA, "tRNA-Gln; thiolation of uridine at wobble position (34) requires Ncs6p"
TGAGTCGTAGACTAATAGGTAAGTTACCAAAATTTGAGTTTGGAGTTTGTTTGTTCGAAT
CAAACCGATTCAATAT
>tR(ACG)Q2 tR(ACG)Q2 SGDID:S000007330, Chr Mito from 69289-69362, tRNA, "tRNA-Arg"
ATATCTTTAATTTAATGGTAAAATATTAGAATACGAATCTAATTATATAGGTTCAAATCC
TATAAGATATTATA
>tR(UCU)Q1 tR(UCU)Q1 SGDID:S000007331, Chr Mito from 67309-67381, tRNA, "Mitochondrial tRNA-Arg"
GCTCTCTTAGCTTAATGGTTAAAGCATAATACTTCTAATATTAATATTCCATGTTCAAAT
CATGGAGAGAGTA
>tS(GCU)Q1 tS(GCU)Q1 SGDID:S000007332, Chr Mito from 69203-69288, tRNA, "tRNA-Ser"
GGAAAATTAACTATAGGTAAAGTGGATTATTTGCTAAGTAATTGAATTGTAAATTCTTAT
GAGTTCGAATCTCATATTTTCCGTAT
>tS(UGA)Q2 tS(UGA)Q2 SGDID:S000007333, Chr Mito from 48201-48290, tRNA, "tRNA-Ser"
GGATGGTTGACTGAGTGGTTTAAAGTGTGATATTTGAGCTATCATTAGTCTTTATTGGCT
ACGTAGGTTCAAATCCTACATCATCCGTAA
>tT(UGU)Q1 tT(UGU)Q1 SGDID:S000007334, Chr Mito from 63862-63937, tRNA, "tRNA-Thr"
GTTATATTAGCTTAATTGGTAGAGCATTCGTTTTGTAATCGAAAGGTTTGGGGTTCAAAT
CCCTAATATAACAATA
>tT(XXX)Q2 tT(XXX)Q2 SGDID:S000007335, Chr Mito from 78162-78089, reverse complement, tRNA, "tRNA-Thr"
GTAAATATAATTTAATGGTAAAATGTATGTTTTTAGGTGCATATTATCTAAGTTCAAATC
TTAGTATTTACAAA
>tV(UAC)Q tV(UAC)Q SGDID:S000007336, Chr Mito from 78533-78608, tRNA, "tRNA-Val"
AGGAGATTAGCTTAATTGGTATAGCATTCGTTTTACACACGAAAGATTATAGGTTCGAAC
CCTATATTTCCTAAAT
>tW(UCA)Q tW(UCA)Q SGDID:S000007337, Chr Mito from 9374-9447, tRNA, "tRNA-Trp"
AAGGATATAGTTTAATGGTAAAACAGTTGATTTCAAATCAATCATTAGGAGTTCGAATCT
CTTTATCCTTGATA
>tY(GUA)Q tY(GUA)Q SGDID:S000007338, Chr Mito from 70824-70907, tRNA, "tRNA-Tyr"
GGAGGGATTTTCAATGTTGGTAGTTGGAGTTGAGCTGTAAACTCAATGACTTAGGTCTTC
ATAGGTTCAATTCCTATTCCCTTC
