# Supplementary material for: An auditory display tool for DNA sequence analysis
Source: BMC Bioinformatics. 2017 Apr 24;18:221. doi: 10.1186/s12859-017-1632-x (PMC5404335; doi:10.1186/s12859-017-1632-x)
Supplement: Supplementary file 17 — Code for website; including html, php and associated files. (ZIP 49453 kb) [file 12859_2017_1632_MOESM17_ESM.zip › sonification/sonify.css]

/*######################## */
/*######################## */
/*      ID link to #       */
/*      id=""              */
/*######################## */
/*######################## */
#nav1 {
	margin: 10px 0px 0px 0px; /*T R B L*/
	padding: 0px 0px 18px 0px;
	border-bottom:2px solid #5588AA;
	width: 1050px ;
	margin-left: auto ;
	margin-right: auto ;
}

#content {
	width: 1050px ;
	margin-left: auto ;
	margin-right: auto ;
}


/*######################## */
/*######################## */
/*   Standard selectors    */
/*######################## */
/*######################## */

body {
	 margin: 0;
	 font-family: Verdana, Arial, Helvetica, sans-serif;
	 font-size: .75em;
	 padding: 0;
	 background: #e8edff;
}

h1 { 
	color:#990000; 
	text-align:left;
	font-size:1.3em;
	padding-top:1px;
	margin: 10px 0px 0px 0px; /*T R B L*/
	padding: 0px 0px 6px 0px;
}

h2 { 
	color:#212121; 
	text-align: left;
	font-size:1.5em;
	margin: 10px 0px 10px 0px; /*T R B L*/
	padding: 6px 0px 6px 0px;
}

h3 { 
	color:#990000; 
	text-align: left;
	font-size:1em;
	margin: 0px 0px 0px 0px; /*T R B L*/
	padding: 6px 0px 6px 0px;
}

br{
	clear: left;
}

b{ 
	color:#990000;
}

b.big{ 
	font-family:Arial, Helvetica, sans-serif;
	font-size:1.1em;
}

p{ 
}

fieldset{
	border:2px solid #5588AA;
	clear: left;
	margin: 5px 0px 5px 0px; /*T R B L*/
	padding: 5px 10px 10px 10px;
	background: white;
}

fieldset.fset2{
	border:2px solid #990000;
	clear: left;
	margin: 5px 0px 5px 0px; /*T R B L*/
	padding: 5px 10px 10px 10px;
	background: #EFF5F6;
}

hr {
	border:1px solid #5588AA;

}

label{ /* eg text to left of dropdown box*/
	float: left;
	width: 50px;
	font-weight: bold;
    line-height: 2;	
}

input, textarea{ /*position of radio box*/
	font-size:0.9em;
	margin-bottom: 5px;
	margin-left: 10px;
}

textarea{
	font-family:"Courier New", Courier, monospace;
	font-size:0.9em;
	width: 700px;
	height: 80px;
}

p.DNA_seq{
	font-family:"Courier New", Courier, monospace;
	font-size:1.1em;
}


/*######################## */
/*######################## */
/*      CLASS link to .    */
/*      class=""           */
/*######################## */
/*######################## */

.col_one { 
	margin: 0px 10px 0px 7px; /*T R B L*/
	padding: 0px 5px 0px 5px;
	border:0px solid #5588AA;
	width: 30%; 
	float: left;
}
.col_two { 
	margin: 0px 0px 0px 11px; /*T R B L*/
	padding: 0px 0px 0px 0px;
	width: 65%; 
	float: left;
}

.col_one_note_table {
	margin: 0px 0px 0px 0px; /*T R B L*/
	padding: 0px 0px 0px 0px;
	width: 20%;
	float: left;
}

.col_two_note_table {
	margin: 0px 0px 0px 0px; /*T R B L*/
	padding: 0px 0px 0px 0px;
	float: left;
	font-family:"Courier New", Courier, monospace;
}

.col_one_dna_name_radiolist {
	margin: 0px 0px 0px 0px; /*T R B L*/
	padding: 0px 0px 0px 0px;
	width: 25%; /* Allows for fluid design. Can be set to pixels */
	float: left; color:#990000;
}

/*set up to control drop down boxes and submit buttons*/
.submitbutton {
    background: #FFFFFF;
	font-family: verdana;
	border: #5588AA 1px solid;
	color: #333333; 
	margin: 1px 0px 1px 30px; /*T R B L*/
	padding: 0px 5px 0px 5px;
	-webkit-border-radius: 5px;
    border-radius: 5px; 
}

.submitbutton:hover {
    background: #e8edff;
	font-family: verdana;
	border: #0033FF 1px solid;
	color: #990000;
}

/* this is the sonify button*/
.submitbutton2 {
	font-size:1.3em;
}

.submitbutton2:hover {
	font-size:1.3em;
	color: #990000; 
}

/*Credits: Dynamic Drive CSS Library */
/*URL: http://www.dynamicdrive.com/style/ */
.underlinemenu {
	font-weight: bold;
	width: 30%;
	float: left;
}
.underlinemenu ul {
	margin: 0px 0px 0px 0px; /*T R B L*/
	padding: 1px 0px 7px 20px;/*6px should equal top padding of "ul li a" below, 7px should equal bottom padding + bottom border of "ul li a" below*/
	text-align: left; /*set value to "left", "center", or "right"*/
}
.underlinemenu ul li {
	display: inline;
}
	
.underlinemenu ul li a {
	color: #990000;
	padding-top:1px;
	padding-right:3px;
	
	padding-bottom:4px;
	border-bottom: 2px solid #5588AA; /* colour same as body to hide bottom border is 3px*/

	padding-left:3px; 
	margin-right: 20px; /*spacing between each menu link*/
	text-decoration: none;
}

.underlinemenu ul li a:hover, .underlinemenu ul li a.selected {
	border-bottom-color: #990000;
	color: black;
}

.box-table-a {
	text-align: center;
	margin: auto; /*make table center in firefox*/
}

.box-table-a th {
	font-family: Arial, Helvetica, sans-serif;
	padding: 8px;
	background: #b9c9fe;
	color: #000000;
	border-top: 1px solid #aabcfe;
	font-weight: normal;
}

.box-table-a td { 
	font-family:"Courier New", Courier, monospace;
	padding: 8px;
	background: #e8edff; 
	color: #000000;
	border-bottom: 1px solid #aabcfe;
	padding-left:20px;
}

.box-table-a tr:hover td {
	background: #d0dafd;
	color: #339;
}

td.l {
	text-align: left; 
	padding-left:100px; 
}
 
th.l { 
	text-align: left;
	padding-left:100px; 
}
/* td or td class="l" */


/* Author: Craig Erskine Description: Dynamic Menu System - Horizontal/Vertical */ 
ul#navmenu-h { 
margin: 0; 
list-style: none; 
position: relative; 
} 

ul#navmenu-h ul { 
width: 160px; /* Sub Menu Width */ 
margin: 0; 
list-style: none; 
display: none; 
position: absolute; 
top: 100%; 
left: -40px; 
} 

ul#navmenu-h ul ul, ul#navmenu-h ul ul ul { 
top: 0; 
left: 100%; 
} 

ul#navmenu-h li { 
	float: left; 
	display: inline; 
	position: relative; 
	margin: 0px 0px 0px 0px;
	padding: 0px 0px 0px 0px;

} 

ul#navmenu-h ul li { 
	width: 100%; 
	display: block; 
}

/* Root Menu */ 
ul#navmenu-h a { 
	padding: 10px; 
	float: left; 
	display: block; 
	background: #b9c9fe;
	text-decoration: none; 
	height: 1%; 
	margin: 0px 5px 0px 0px;

} 

/* Root Menu Hover Persistence */ 
ul#navmenu-h a:hover,ul#navmenu-h li:hover a,ul#navmenu-h li.iehover a { 
	background: #d0dafd;
	color: #990000; 
	border-bottom: 1px solid #aabcfe;
} 

/* 2nd Menu */ 
ul#navmenu-h li:hover li a,ul#navmenu-h li.iehover li a { 
	float: none; 
	background: #e8edff;
	border-left: 5px solid #aabcfe;
} 

/* 2nd Menu Hover Persistence */ 
ul#navmenu-h li:hover li a:hover,ul#navmenu-h li:hover li:hover a,ul#navmenu-h li.iehover li a:hover,ul#navmenu-h li.iehover li.iehover a { 
	background: #d0dafd;

} 

/* Hover Function - Do Not Move */ 
ul#navmenu-h li:hover ul ul,ul#navmenu-h li:hover ul ul ul,ul#navmenu-h li.iehover ul ul,ul#navmenu-h li.iehover ul ul ul { 
	display: none; 
} 

ul#navmenu-h li:hover ul,ul#navmenu-h ul li:hover ul,ul#navmenu-h ul ul li:hover ul,ul#navmenu-h li.iehover ul,ul#navmenu-h ul li.iehover ul,ul#navmenu-h ul ul li.iehover ul { 
	display: block; 
}
