# Supplementary material for: An auditory display tool for DNA sequence analysis
Source: BMC Bioinformatics. 2017 Apr 24;18:221. doi: 10.1186/s12859-017-1632-x (PMC5404335; doi:10.1186/s12859-017-1632-x)
Supplement: Supplementary file 17 — Code for website; including html, php and associated files. (ZIP 49453 kb) [file 12859_2017_1632_MOESM17_ESM.zip › sonification/table_styles.css]

/* CSS Document */

/* ------------------
 styling for the tables 
   ------------------   */


body
{
	line-height: 1.6em;
}

#hor-minimalist-a
{
	font-family: "Lucida Sans Unicode", "Lucida Grande", Sans-Serif;
	font-size: 12px;
	background: #fff;
	margin: 45px;
	width: 480px;
	border-collapse: collapse;
	text-align: left;
}
#hor-minimalist-a th
{
	font-size: 14px;
	font-weight: normal;
	color: #039;
	padding: 10px 8px;
	border-bottom: 2px solid #6678b1;
}
#hor-minimalist-a td
{
	color: #669;
	padding: 9px 8px 0px 8px;
}
#hor-minimalist-a tbody tr:hover td
{
	color: #009;
}


#hor-minimalist-b
{
	font-family: "Lucida Sans Unicode", "Lucida Grande", Sans-Serif;
	font-size: 12px;
	background: #fff;
	margin: 45px;
	width: 480px;
	border-collapse: collapse;
	text-align: left;
}
#hor-minimalist-b th
{
	font-size: 14px;
	font-weight: normal;
	color: #039;
	padding: 10px 8px;
	border-bottom: 2px solid #6678b1;
}
#hor-minimalist-b td
{
	border-bottom: 1px solid #ccc;
	color: #669;
	padding: 6px 8px;
}
#hor-minimalist-b tbody tr:hover td
{
	color: #009;
}


#ver-minimalist
{
	font-family: "Lucida Sans Unicode", "Lucida Grande", Sans-Serif;
	font-size: 12px;
	margin: 45px;
	width: 480px;
	text-align: left;
	border-collapse: collapse;
}
#ver-minimalist th
{
	padding: 8px 2px;
	font-weight: normal;
	font-size: 14px;
	border-bottom: 2px solid #6678b1;
	border-right: 30px solid #fff;
	border-left: 30px solid #fff;
	color: #039;
}
#ver-minimalist td
{
	padding: 12px 2px 0px 2px;
	border-right: 30px solid #fff;
	border-left: 30px solid #fff;
	color: #669;
}


#box-table-a
{
	font-family:"Courier New", Courier, monospace;
	font-size: 12px;
	margin: 45px;
	width: 600px;
	text-align: left;
	border-collapse: collapse;
}
#box-table-a th
{
	font-size: 13px;
	font-weight: normal;
	padding: 8px;
	background: #b9c9fe;
	border-top: 4px solid #aabcfe;
	border-bottom: 1px solid #fff;
	color: #039;
}
#box-table-a td
{
	padding: 2px;
	background: #e8edff; 
	border-bottom: 1px solid #fff;
	color: #669;
	border-top: 1px solid transparent;
}
#box-table-a tr:hover td
{
	background: #d0dafd;
	color: #339;
}


#box-table-b
{
	font-family:"Courier New", Courier, monospace;
	font-size: 12px;
	margin: 45px;
	width: 480px;
	text-align: center;
	border-collapse: collapse;
	border-top: 7px solid #9baff1;
	border-bottom: 7px solid #9baff1;
}
#box-table-b th
{
	font-size: 13px;
	font-weight: normal;
	padding: 8px;
	background: #e8edff;
	border-right: 1px solid #9baff1;
	border-left: 1px solid #9baff1;
	color: #039;
}
#box-table-b td
{
	padding: 8px;
	background: #e8edff; 
	border-right: 1px solid #aabcfe;
	border-left: 1px solid #aabcfe;
	color: #669;
}


#hor-zebra
{
	font-family: "Lucida Sans Unicode", "Lucida Grande", Sans-Serif;
	font-size: 12px;
	margin: 45px;
	width: 480px;
	text-align: left;
	border-collapse: collapse;
}
#hor-zebra th
{
	font-size: 14px;
	font-weight: normal;
	padding: 10px 8px;
	color: #039;
}
#hor-zebra td
{
	padding: 8px;
	color: #669;
}
#hor-zebra .odd
{
	background: #e8edff; 
}


#ver-zebra
{
	font-family: "Lucida Sans Unicode", "Lucida Grande", Sans-Serif;
	font-size: 12px;
	margin: 45px;
	width: 480px;
	text-align: left;
	border-collapse: collapse;
}
#ver-zebra th
{
	font-size: 14px;
	font-weight: normal;
	padding: 12px 15px;
	border-right: 1px solid #fff;
	border-left: 1px solid #fff;
	color: #039;
}
#ver-zebra td
{
	padding: 8px 15px;
	border-right: 1px solid #fff;
	border-left: 1px solid #fff;
	color: #669;
}
.vzebra-odd
{
	background: #eff2ff;
}
.vzebra-even
{
	background: #e8edff;
}
#ver-zebra #vzebra-adventure, #ver-zebra #vzebra-children
{
	background: #d0dafd;
	border-bottom: 1px solid #c8d4fd;
}
#ver-zebra #vzebra-comedy, #ver-zebra #vzebra-action
{
	background: #dce4ff;
	border-bottom: 1px solid #d6dfff;
}


#one-column-emphasis
{
	font-family: "Lucida Sans Unicode", "Lucida Grande", Sans-Serif;
	font-size: 12px;
	margin: 45px;
	width: 480px;
	text-align: left;
	border-collapse: collapse;
}
#one-column-emphasis th
{
	font-size: 14px;
	font-weight: normal;
	padding: 12px 15px;
	color: #039;
}
#one-column-emphasis td
{
	padding: 10px 15px;
	color: #669;
	border-top: 1px solid #e8edff;
}
.oce-first
{
	background: #d0dafd;
	border-right: 10px solid transparent;
	border-left: 10px solid transparent;
}
#one-column-emphasis tr:hover td
{
	color: #339;
	background: #eff2ff;
}


#newspaper-a
{
	font-family: "Lucida Sans Unicode", "Lucida Grande", Sans-Serif;
	font-size: 12px;
	margin: 45px;
	width: 480px;
	text-align: left;
	border-collapse: collapse;
	border: 1px solid #69c;
}
#newspaper-a th
{
	padding: 12px 17px 12px 17px;
	font-weight: normal;
	font-size: 14px;
	color: #039;
	border-bottom: 1px dashed #69c;
}
#newspaper-a td
{
	padding: 7px 17px 7px 17px;
	color: #669;
}
#newspaper-a tbody tr:hover td
{
	color: #339;
	background: #d0dafd;
}


#newspaper-b
{
	font-family: "Lucida Sans Unicode", "Lucida Grande", Sans-Serif;
	font-size: 12px;
	margin: 45px;
	width: 480px;
	text-align: left;
	border-collapse: collapse;
	border: 1px solid #69c;
}
#newspaper-b th
{
	padding: 15px 10px 10px 10px;
	font-weight: normal;
	font-size: 14px;
	color: #039;
}
#newspaper-b tbody
{
	background: #e8edff;
}
#newspaper-b td
{
	padding: 10px;
	color: #669;
	border-top: 1px dashed #fff;
}
#newspaper-b tbody tr:hover td
{
	color: #339;
	background: #d0dafd;
}


#newspaper-c
{
	font-family: "Lucida Sans Unicode", "Lucida Grande", Sans-Serif;
	font-size: 12px;
	margin: 45px;
	width: 480px;
	text-align: left;
	border-collapse: collapse;
	border: 1px solid #6cf;
}
#newspaper-c th
{
	padding: 20px;
	font-weight: normal;
	font-size: 13px;
	color: #039;
	text-transform: uppercase;
	border-right: 1px solid #0865c2;
	border-top: 1px solid #0865c2;
	border-left: 1px solid #0865c2;
	border-bottom: 1px solid #fff;
}
#newspaper-c td
{
	padding: 10px 20px;
	color: #669;
	border-right: 1px dashed #6cf;
}


#rounded-corner
{
	font-family: "Lucida Sans Unicode", "Lucida Grande", Sans-Serif;
	font-size: 12px;
	margin: 45px;
	width: 480px;
	text-align: left;
	border-collapse: collapse;
}
#rounded-corner thead th.rounded-company
{
	background: #b9c9fe url('table-images/left.png') left -1px no-repeat;
}
#rounded-corner thead th.rounded-q4
{
	background: #b9c9fe url('table-images/right.png') right -1px no-repeat;
}
#rounded-corner th
{
	padding: 8px;
	font-weight: normal;
	font-size: 13px;
	color: #039;
	background: #b9c9fe;
}
#rounded-corner td
{
	padding: 8px;
	background: #e8edff;
	border-top: 1px solid #fff;
	color: #669;
}
#rounded-corner tfoot td.rounded-foot-left
{
	background: #e8edff url('table-images/botleft.png') left bottom no-repeat;
}
#rounded-corner tfoot td.rounded-foot-right
{
	background: #e8edff url('table-images/botright.png') right bottom no-repeat;
}
#rounded-corner tbody tr:hover td
{
	background: #d0dafd;
}


#background-image
{
	font-family: "Lucida Sans Unicode", "Lucida Grande", Sans-Serif;
	font-size: 12px;
	margin: 45px;
	width: 480px;
	text-align: left;
	border-collapse: collapse;
	background: url('table-images/blurry.jpg') 330px 59px no-repeat;
}
#background-image th
{
	padding: 12px;
	font-weight: normal;
	font-size: 14px;
	color: #339;
}
#background-image td
{
	padding: 9px 12px;
	color: #669;
	border-top: 1px solid #fff;
}
#background-image tfoot td
{
	font-size: 11px;
}
#background-image tbody td
{
	background: url('table-images/back.png');
}
* html #background-image tbody td
{
	/* 
	   ----------------------------
		PUT THIS ON IE6 ONLY STYLE 
		AS THE RULE INVALIDATES
		YOUR STYLESHEET
	   ----------------------------
	*/
	filter:progid:DXImageTransform.Microsoft.AlphaImageLoader(src='table-images/back.png',sizingMethod='crop');
	background: none;
}	
#background-image tbody tr:hover td
{
	color: #339;
	background: none;
}


#gradient-style
{
	font-family: "Lucida Sans Unicode", "Lucida Grande", Sans-Serif;
	font-size: 12px;
	margin: 45px;
	width: 480px;
	text-align: left;
	border-collapse: collapse;
}
#gradient-style th
{
	font-size: 13px;
	font-weight: normal;
	padding: 8px;
	background: #b9c9fe url('table-images/gradhead.png') repeat-x;
	border-top: 2px solid #d3ddff;
	border-bottom: 1px solid #fff;
	color: #039;
}
#gradient-style td
{
	padding: 8px; 
	border-bottom: 1px solid #fff;
	color: #669;
	border-top: 1px solid #fff;
	background: #e8edff url('table-images/gradback.png') repeat-x;
}
#gradient-style tfoot tr td
{
	background: #e8edff;
	font-size: 12px;
	color: #99c;
}
#gradient-style tbody tr:hover td
{
	background: #d0dafd url('table-images/gradhover.png') repeat-x;
	color: #339;
}


#pattern-style-a
{
	font-family: "Lucida Sans Unicode", "Lucida Grande", Sans-Serif;
	font-size: 12px;
	margin: 45px;
	width: 480px;
	text-align: left;
	border-collapse: collapse;
	background: url('table-images/pattern.png');
}
#pattern-style-a thead tr
{
	background: url('table-images/pattern-head.png');
}
#pattern-style-a th
{
	font-size: 13px;
	font-weight: normal;
	padding: 8px;
	border-bottom: 1px solid #fff;
	color: #039;
}
#pattern-style-a td
{
	padding: 8px; 
	border-bottom: 1px solid #fff;
	color: #669;
	border-top: 1px solid transparent;
}
#pattern-style-a tbody tr:hover td
{
	color: #339;
	background: #fff;
}


#pattern-style-b
{
	font-family: "Lucida Sans Unicode", "Lucida Grande", Sans-Serif;
	font-size: 12px;
	margin: 45px;
	width: 480px;
	text-align: left;
	border-collapse: collapse;
	background: url('table-images/patternb.png');
}
#pattern-style-b thead tr
{
	background: url('table-images/patternb-head.png');
}
#pattern-style-b th
{
	font-size: 13px;
	font-weight: normal;
	padding: 8px;
	border-bottom: 1px solid #fff;
	color: #039;
}
#pattern-style-b td
{
	padding: 8px; 
	border-bottom: 1px solid #fff;
	color: #669;
	border-top: 1px solid transparent;
}
#pattern-style-b tbody tr:hover td
{
	color: #339;
	background: #cdcdee;
}
